# Supplementary material for: Discriminating three motor imagery states of the same joint for brain-computer interface
Source: PeerJ. 2021 Aug 24;9:e12027. doi: 10.7717/peerj.12027 (PMC8395581; doi:10.7717/peerj.12027)
Supplement: Supplemental Information 1 [file peerj-09-12027-s001.zip › dataset/C/01-05-04.11.17.17.23.04.csv]

title:05	recorded:04.11.17 17.23.04	sampling:128	subject:01	labels:COUNTER INTERPOLATED AF3 F7 F3 FC5 T7 P7 O1 O2 P8 T8 FC6 F4 F8 AF4 RAW_CQ GYROX GYROY MARKER MARKER_HARDWARE SYNC TIME_STAMP_s TIME_STAMP_ms CQ_AF3 CQ_F7 CQ_F3 CQ_FC5 CQ_T7 CQ_P7 CQ_O1 CQ_O2 CQ_P8 CQ_T8 CQ_FC6 CQ_F4 CQ_F8 CQ_AF4 CQ_CMS CQ_DRL	chan:40	units:emotiv
103.00000000000000000000	0.00000000000000000000	4177.43603515625000000000	4204.61523437500000000000	4092.82031250000000000000	4188.71777343750000000000	4041.53833007812500000000	4182.05126953125000000000	4223.07666015625000000000	4202.05126953125000000000	4178.46142578125000000000	4237.43603515625000000000	4188.20507812500000000000	4224.61523437500000000000	4170.25634765625000000000	4178.97412109375000000000	3303.00000000000000000000	10246.00000000000000000000	10230.00000000000000000000	0.00000000000000000000	0.00000000000000000000	0.00000000000000000000	2446.00000000000000000000	775.00000000000000000000	0.00000000000000000000	0.00000000000000000000	0.00000000000000000000	0.00000000000000000000	0.00000000000000000000	0.00000000000000000000	0.00000000000000000000	0.00000000000000000000	0.00000000000000000000	0.00000000000000000000	0.00000000000000000000	0.00000000000000000000	0.00000000000000000000	0.00000000000000000000	0.00000000000000000000	0.00000000000000000000
104.00000000000000000000	0.00000000000000000000	4178.97412109375000000000	4209.23046875000000000000	4096.92285156250000000000	4175.38427734375000000000	4047.69213867187500000000	4183.58984375000000000000	4218.97412109375000000000	4204.10253906250000000000	4184.10253906250000000000	4223.58984375000000000000	4206.15380859375000000000	4225.12792968750000000000	4184.61523437500000000000	4182.56396484375000000000	2714.00000000000000000000	10246.00000000000000000000	10230.00000000000000000000	0.00000000000000000000	0.00000000000000000000	0.00000000000000000000	2446.00000000000000000000	782.00000000000000000000	0.00000000000000000000	0.00000000000000000000	0.00000000000000000000	0.00000000000000000000	0.00000000000000000000	0.00000000000000000000	0.00000000000000000000	0.00000000000000000000	0.00000000000000000000	0.00000000000000000000	0.00000000000000000000	0.00000000000000000000	0.00000000000000000000	0.00000000000000000000	0.00000000000000000000	0.00000000000000000000
105.00000000000000000000	0.00000000000000000000	4182.05126953125000000000	4195.89746093750000000000	4095.89721679687500000000	4172.30761718750000000000	4031.28198242187500000000	4169.74365234375000000000	4206.15380859375000000000	4194.35888671875000000000	4173.33300781250000000000	4207.69238281250000000000	4180.00000000000000000000	4218.97412109375000000000	4166.15380859375000000000	4175.38427734375000000000	2349.00000000000000000000	10247.00000000000000000000	10229.00000000000000000000	0.00000000000000000000	0.00000000000000000000	0.00000000000000000000	2446.00000000000000000000	790.00000000000000000000	0.00000000000000000000	0.00000000000000000000	0.00000000000000000000	0.00000000000000000000	0.00000000000000000000	0.00000000000000000000	0.00000000000000000000	0.00000000000000000000	0.00000000000000000000	0.00000000000000000000	0.00000000000000000000	0.00000000000000000000	0.00000000000000000000	0.00000000000000000000	0.00000000000000000000	0.00000000000000000000
106.00000000000000000000	0.00000000000000000000	4172.82031250000000000000	4194.87158203125000000000	4096.92285156250000000000	4188.20507812500000000000	4050.76904296875000000000	4188.20507812500000000000	4220.51269531250000000000	4203.07666015625000000000	4184.61523437500000000000	4213.84619140625000000000	4174.87158203125000000000	4222.56396484375000000000	4170.76904296875000000000	4184.61523437500000000000	3467.00000000000000000000	10247.00000000000000000000	10229.00000000000000000000	0.00000000000000000000	0.00000000000000000000	0.00000000000000000000	2446.00000000000000000000	798.00000000000000000000	0.00000000000000000000	0.00000000000000000000	0.00000000000000000000	0.00000000000000000000	0.00000000000000000000	0.00000000000000000000	0.00000000000000000000	0.00000000000000000000	0.00000000000000000000	0.00000000000000000000	0.00000000000000000000	0.00000000000000000000	0.00000000000000000000	0.00000000000000000000	0.00000000000000000000	0.00000000000000000000
107.00000000000000000000	0.00000000000000000000	4179.48730468750000000000	4194.87158203125000000000	4094.87158203125000000000	4187.69238281250000000000	4049.74340820312500000000	4189.23046875000000000000	4214.87158203125000000000	4194.35888671875000000000	4174.87158203125000000000	4194.35888671875000000000	4137.94873046875000000000	4223.07666015625000000000	4160.00000000000000000000	4169.74365234375000000000	3303.00000000000000000000	10247.00000000000000000000	10230.00000000000000000000	0.00000000000000000000	0.00000000000000000000	0.00000000000000000000	2446.00000000000000000000	806.00000000000000000000	0.00000000000000000000	0.00000000000000000000	0.00000000000000000000	0.00000000000000000000	0.00000000000000000000	0.00000000000000000000	0.00000000000000000000	0.00000000000000000000	0.00000000000000000000	0.00000000000000000000	0.00000000000000000000	0.00000000000000000000	0.00000000000000000000	0.00000000000000000000	0.00000000000000000000	0.00000000000000000000
108.00000000000000000000	0.00000000000000000000	4167.69238281250000000000	4199.48730468750000000000	4084.10253906250000000000	4176.41015625000000000000	4033.33325195312500000000	4167.69238281250000000000	4202.05126953125000000000	4186.15380859375000000000	4160.51269531250000000000	4174.35888671875000000000	4128.20507812500000000000	4215.38427734375000000000	4144.10253906250000000000	4161.02539062500000000000	2714.00000000000000000000	10247.00000000000000000000	10230.00000000000000000000	0.00000000000000000000	0.00000000000000000000	0.00000000000000000000	2446.00000000000000000000	815.00000000000000000000	0.00000000000000000000	0.00000000000000000000	0.00000000000000000000	0.00000000000000000000	0.00000000000000000000	0.00000000000000000000	0.00000000000000000000	0.00000000000000000000	0.00000000000000000000	0.00000000000000000000	0.00000000000000000000	0.00000000000000000000	0.00000000000000000000	0.00000000000000000000	0.00000000000000000000	0.00000000000000000000
109.00000000000000000000	0.00000000000000000000	4172.82031250000000000000	4199.48730468750000000000	4088.71777343750000000000	4172.82031250000000000000	4037.43579101562500000000	4152.82031250000000000000	4198.46142578125000000000	4184.10253906250000000000	4154.87158203125000000000	4169.23046875000000000000	4184.61523437500000000000	4215.38427734375000000000	4152.82031250000000000000	4171.28173828125000000000	2349.00000000000000000000	10248.00000000000000000000	10228.00000000000000000000	0.00000000000000000000	0.00000000000000000000	0.00000000000000000000	2446.00000000000000000000	823.00000000000000000000	0.00000000000000000000	0.00000000000000000000	0.00000000000000000000	0.00000000000000000000	0.00000000000000000000	0.00000000000000000000	0.00000000000000000000	0.00000000000000000000	0.00000000000000000000	0.00000000000000000000	0.00000000000000000000	0.00000000000000000000	0.00000000000000000000	0.00000000000000000000	0.00000000000000000000	0.00000000000000000000
110.00000000000000000000	0.00000000000000000000	4185.64111328125000000000	4206.66650390625000000000	4100.51269531250000000000	4176.41015625000000000000	4052.82031250000000000000	4171.28173828125000000000	4211.79492187500000000000	4189.74365234375000000000	4164.10253906250000000000	4168.71777343750000000000	4196.92285156250000000000	4223.58984375000000000000	4175.89746093750000000000	4178.46142578125000000000	3467.00000000000000000000	10248.00000000000000000000	10228.00000000000000000000	0.00000000000000000000	0.00000000000000000000	0.00000000000000000000	2446.00000000000000000000	831.00000000000000000000	0.00000000000000000000	0.00000000000000000000	0.00000000000000000000	0.00000000000000000000	0.00000000000000000000	0.00000000000000000000	0.00000000000000000000	0.00000000000000000000	0.00000000000000000000	0.00000000000000000000	0.00000000000000000000	0.00000000000000000000	0.00000000000000000000	0.00000000000000000000	0.00000000000000000000	0.00000000000000000000
111.00000000000000000000	0.00000000000000000000	4173.84619140625000000000	4205.64111328125000000000	4090.25634765625000000000	4171.28173828125000000000	4051.28198242187500000000	4194.87158203125000000000	4226.15380859375000000000	4201.53857421875000000000	4181.53857421875000000000	4180.51269531250000000000	4165.12792968750000000000	4230.25634765625000000000	4178.46142578125000000000	4177.94873046875000000000	3303.00000000000000000000	10249.00000000000000000000	10228.00000000000000000000	0.00000000000000000000	0.00000000000000000000	0.00000000000000000000	2446.00000000000000000000	840.00000000000000000000	0.00000000000000000000	0.00000000000000000000	0.00000000000000000000	0.00000000000000000000	0.00000000000000000000	0.00000000000000000000	0.00000000000000000000	0.00000000000000000000	0.00000000000000000000	0.00000000000000000000	0.00000000000000000000	0.00000000000000000000	0.00000000000000000000	0.00000000000000000000	0.00000000000000000000	0.00000000000000000000
112.00000000000000000000	0.00000000000000000000	4181.53857421875000000000	4182.56396484375000000000	4090.76904296875000000000	4167.69238281250000000000	4041.02563476562500000000	4182.56396484375000000000	4215.89746093750000000000	4192.82031250000000000000	4173.84619140625000000000	4169.23046875000000000000	4158.97412109375000000000	4228.20507812500000000000	4160.51269531250000000000	4173.84619140625000000000	2714.00000000000000000000	10249.00000000000000000000	10228.00000000000000000000	0.00000000000000000000	0.00000000000000000000	0.00000000000000000000	2446.00000000000000000000	848.00000000000000000000	0.00000000000000000000	0.00000000000000000000	0.00000000000000000000	0.00000000000000000000	0.00000000000000000000	0.00000000000000000000	0.00000000000000000000	0.00000000000000000000	0.00000000000000000000	0.00000000000000000000	0.00000000000000000000	0.00000000000000000000	0.00000000000000000000	0.00000000000000000000	0.00000000000000000000	0.00000000000000000000
113.00000000000000000000	0.00000000000000000000	4169.23046875000000000000	4184.61523437500000000000	4095.89721679687500000000	4172.82031250000000000000	4048.20507812500000000000	4176.92285156250000000000	4210.76904296875000000000	4186.66650390625000000000	4168.20507812500000000000	4148.71777343750000000000	4164.61523437500000000000	4223.07666015625000000000	4165.64111328125000000000	4174.87158203125000000000	2349.00000000000000000000	10248.00000000000000000000	10228.00000000000000000000	0.00000000000000000000	0.00000000000000000000	0.00000000000000000000	2446.00000000000000000000	855.00000000000000000000	0.00000000000000000000	0.00000000000000000000	0.00000000000000000000	0.00000000000000000000	0.00000000000000000000	0.00000000000000000000	0.00000000000000000000	0.00000000000000000000	0.00000000000000000000	0.00000000000000000000	0.00000000000000000000	0.00000000000000000000	0.00000000000000000000	0.00000000000000000000	0.00000000000000000000	0.00000000000000000000
114.00000000000000000000	0.00000000000000000000	4162.05126953125000000000	4182.05126953125000000000	4086.66650390625000000000	4159.48730468750000000000	4042.05126953125000000000	4173.84619140625000000000	4201.53857421875000000000	4177.94873046875000000000	4158.97412109375000000000	4144.10253906250000000000	4154.87158203125000000000	4221.02539062500000000000	4165.64111328125000000000	4159.48730468750000000000	3467.00000000000000000000	10248.00000000000000000000	10228.00000000000000000000	0.00000000000000000000	0.00000000000000000000	0.00000000000000000000	2446.00000000000000000000	863.00000000000000000000	0.00000000000000000000	0.00000000000000000000	0.00000000000000000000	0.00000000000000000000	0.00000000000000000000	0.00000000000000000000	0.00000000000000000000	0.00000000000000000000	0.00000000000000000000	0.00000000000000000000	0.00000000000000000000	0.00000000000000000000	0.00000000000000000000	0.00000000000000000000	0.00000000000000000000	0.00000000000000000000
115.00000000000000000000	0.00000000000000000000	4174.87158203125000000000	4174.87158203125000000000	4085.12817382812500000000	4136.92285156250000000000	4040.51269531250000000000	4168.20507812500000000000	4197.94873046875000000000	4177.43603515625000000000	4160.00000000000000000000	4155.38427734375000000000	4168.71777343750000000000	4218.46142578125000000000	4156.92285156250000000000	4159.48730468750000000000	3303.00000000000000000000	10247.00000000000000000000	10228.00000000000000000000	0.00000000000000000000	0.00000000000000000000	0.00000000000000000000	2446.00000000000000000000	871.00000000000000000000	0.00000000000000000000	0.00000000000000000000	0.00000000000000000000	0.00000000000000000000	0.00000000000000000000	0.00000000000000000000	0.00000000000000000000	0.00000000000000000000	0.00000000000000000000	0.00000000000000000000	0.00000000000000000000	0.00000000000000000000	0.00000000000000000000	0.00000000000000000000	0.00000000000000000000	0.00000000000000000000
116.00000000000000000000	0.00000000000000000000	4169.74365234375000000000	4193.84619140625000000000	4095.89721679687500000000	4150.76904296875000000000	4053.84594726562500000000	4175.89746093750000000000	4211.79492187500000000000	4197.94873046875000000000	4182.56396484375000000000	4173.33300781250000000000	4197.94873046875000000000	4224.61523437500000000000	4168.71777343750000000000	4187.17919921875000000000	2714.00000000000000000000	10247.00000000000000000000	10228.00000000000000000000	0.00000000000000000000	0.00000000000000000000	0.00000000000000000000	2446.00000000000000000000	878.00000000000000000000	0.00000000000000000000	0.00000000000000000000	0.00000000000000000000	0.00000000000000000000	0.00000000000000000000	0.00000000000000000000	0.00000000000000000000	0.00000000000000000000	0.00000000000000000000	0.00000000000000000000	0.00000000000000000000	0.00000000000000000000	0.00000000000000000000	0.00000000000000000000	0.00000000000000000000	0.00000000000000000000
117.00000000000000000000	0.00000000000000000000	4183.07666015625000000000	4203.07666015625000000000	4104.10253906250000000000	4185.12792968750000000000	4050.76904296875000000000	4172.82031250000000000000	4207.69238281250000000000	4194.87158203125000000000	4175.38427734375000000000	4163.58984375000000000000	4183.07666015625000000000	4233.84619140625000000000	4174.35888671875000000000	4187.69238281250000000000	2349.00000000000000000000	10248.00000000000000000000	10226.00000000000000000000	0.00000000000000000000	0.00000000000000000000	0.00000000000000000000	2446.00000000000000000000	885.00000000000000000000	0.00000000000000000000	0.00000000000000000000	0.00000000000000000000	0.00000000000000000000	0.00000000000000000000	0.00000000000000000000	0.00000000000000000000	0.00000000000000000000	0.00000000000000000000	0.00000000000000000000	0.00000000000000000000	0.00000000000000000000	0.00000000000000000000	0.00000000000000000000	0.00000000000000000000	0.00000000000000000000
118.00000000000000000000	0.00000000000000000000	4183.07666015625000000000	4206.66650390625000000000	4097.94873046875000000000	4180.51269531250000000000	4068.71777343750000000000	4180.00000000000000000000	4211.28173828125000000000	4193.33300781250000000000	4174.35888671875000000000	4142.05126953125000000000	4166.15380859375000000000	4237.43603515625000000000	4174.35888671875000000000	4182.05126953125000000000	3467.00000000000000000000	10248.00000000000000000000	10226.00000000000000000000	0.00000000000000000000	0.00000000000000000000	0.00000000000000000000	2446.00000000000000000000	893.00000000000000000000	0.00000000000000000000	0.00000000000000000000	0.00000000000000000000	0.00000000000000000000	0.00000000000000000000	0.00000000000000000000	0.00000000000000000000	0.00000000000000000000	0.00000000000000000000	0.00000000000000000000	0.00000000000000000000	0.00000000000000000000	0.00000000000000000000	0.00000000000000000000	0.00000000000000000000	0.00000000000000000000
119.00000000000000000000	0.00000000000000000000	4180.00000000000000000000	4204.61523437500000000000	4090.76904296875000000000	4154.87158203125000000000	4072.82031250000000000000	4184.10253906250000000000	4213.84619140625000000000	4194.87158203125000000000	4182.05126953125000000000	4124.10253906250000000000	4170.76904296875000000000	4240.51269531250000000000	4166.15380859375000000000	4182.05126953125000000000	3303.00000000000000000000	10249.00000000000000000000	10227.00000000000000000000	0.00000000000000000000	0.00000000000000000000	0.00000000000000000000	2446.00000000000000000000	901.00000000000000000000	0.00000000000000000000	0.00000000000000000000	0.00000000000000000000	0.00000000000000000000	0.00000000000000000000	0.00000000000000000000	0.00000000000000000000	0.00000000000000000000	0.00000000000000000000	0.00000000000000000000	0.00000000000000000000	0.00000000000000000000	0.00000000000000000000	0.00000000000000000000	0.00000000000000000000	0.00000000000000000000
120.00000000000000000000	0.00000000000000000000	4181.53857421875000000000	4194.87158203125000000000	4091.79467773437500000000	4160.51269531250000000000	4052.30761718750000000000	4178.46142578125000000000	4210.76904296875000000000	4187.17919921875000000000	4172.30761718750000000000	4126.66650390625000000000	4173.33300781250000000000	4235.89746093750000000000	4154.87158203125000000000	4174.87158203125000000000	2714.00000000000000000000	10249.00000000000000000000	10227.00000000000000000000	0.00000000000000000000	0.00000000000000000000	0.00000000000000000000	2446.00000000000000000000	910.00000000000000000000	0.00000000000000000000	0.00000000000000000000	0.00000000000000000000	0.00000000000000000000	0.00000000000000000000	0.00000000000000000000	0.00000000000000000000	0.00000000000000000000	0.00000000000000000000	0.00000000000000000000	0.00000000000000000000	0.00000000000000000000	0.00000000000000000000	0.00000000000000000000	0.00000000000000000000	0.00000000000000000000
121.00000000000000000000	0.00000000000000000000	4163.07666015625000000000	4188.71777343750000000000	4081.53833007812500000000	4168.20507812500000000000	4060.00000000000000000000	4186.15380859375000000000	4220.51269531250000000000	4192.82031250000000000000	4176.41015625000000000000	4149.74365234375000000000	4175.89746093750000000000	4228.20507812500000000000	4168.20507812500000000000	4171.28173828125000000000	2349.00000000000000000000	10247.00000000000000000000	10228.00000000000000000000	0.00000000000000000000	0.00000000000000000000	0.00000000000000000000	2446.00000000000000000000	918.00000000000000000000	0.00000000000000000000	0.00000000000000000000	0.00000000000000000000	0.00000000000000000000	0.00000000000000000000	0.00000000000000000000	0.00000000000000000000	0.00000000000000000000	0.00000000000000000000	0.00000000000000000000	0.00000000000000000000	0.00000000000000000000	0.00000000000000000000	0.00000000000000000000	0.00000000000000000000	0.00000000000000000000
122.00000000000000000000	0.00000000000000000000	4177.43603515625000000000	4183.07666015625000000000	4076.41015625000000000000	4154.87158203125000000000	4055.38452148437500000000	4181.02539062500000000000	4212.82031250000000000000	4193.84619140625000000000	4184.10253906250000000000	4144.61523437500000000000	4185.64111328125000000000	4228.71777343750000000000	4175.38427734375000000000	4170.76904296875000000000	3467.00000000000000000000	10247.00000000000000000000	10228.00000000000000000000	0.00000000000000000000	0.00000000000000000000	0.00000000000000000000	2446.00000000000000000000	926.00000000000000000000	0.00000000000000000000	0.00000000000000000000	0.00000000000000000000	0.00000000000000000000	0.00000000000000000000	0.00000000000000000000	0.00000000000000000000	0.00000000000000000000	0.00000000000000000000	0.00000000000000000000	0.00000000000000000000	0.00000000000000000000	0.00000000000000000000	0.00000000000000000000	0.00000000000000000000	0.00000000000000000000
123.00000000000000000000	0.00000000000000000000	4185.12792968750000000000	4207.69238281250000000000	4086.66650390625000000000	4171.79492187500000000000	4052.82031250000000000000	4178.97412109375000000000	4213.84619140625000000000	4204.61523437500000000000	4192.30761718750000000000	4148.20507812500000000000	4206.15380859375000000000	4238.46142578125000000000	4186.15380859375000000000	4184.10253906250000000000	3303.00000000000000000000	10246.00000000000000000000	10228.00000000000000000000	0.00000000000000000000	0.00000000000000000000	0.00000000000000000000	2446.00000000000000000000	934.00000000000000000000	0.00000000000000000000	0.00000000000000000000	0.00000000000000000000	0.00000000000000000000	0.00000000000000000000	0.00000000000000000000	0.00000000000000000000	0.00000000000000000000	0.00000000000000000000	0.00000000000000000000	0.00000000000000000000	0.00000000000000000000	0.00000000000000000000	0.00000000000000000000	0.00000000000000000000	0.00000000000000000000
124.00000000000000000000	0.00000000000000000000	4181.02539062500000000000	4220.51269531250000000000	4097.94873046875000000000	4195.89746093750000000000	4069.74340820312500000000	4172.82031250000000000000	4220.51269531250000000000	4202.56396484375000000000	4187.69238281250000000000	4143.07666015625000000000	4202.05126953125000000000	4252.30761718750000000000	4192.30761718750000000000	4192.30761718750000000000	2714.00000000000000000000	10246.00000000000000000000	10228.00000000000000000000	0.00000000000000000000	0.00000000000000000000	0.00000000000000000000	2446.00000000000000000000	942.00000000000000000000	0.00000000000000000000	0.00000000000000000000	0.00000000000000000000	0.00000000000000000000	0.00000000000000000000	0.00000000000000000000	0.00000000000000000000	0.00000000000000000000	0.00000000000000000000	0.00000000000000000000	0.00000000000000000000	0.00000000000000000000	0.00000000000000000000	0.00000000000000000000	0.00000000000000000000	0.00000000000000000000
125.00000000000000000000	0.00000000000000000000	4185.64111328125000000000	4198.46142578125000000000	4098.97412109375000000000	4172.30761718750000000000	4067.69213867187500000000	4159.48730468750000000000	4208.71777343750000000000	4188.71777343750000000000	4167.17919921875000000000	4108.71777343750000000000	4167.17919921875000000000	4246.66650390625000000000	4181.02539062500000000000	4183.58984375000000000000	2349.00000000000000000000	10248.00000000000000000000	10227.00000000000000000000	0.00000000000000000000	0.00000000000000000000	0.00000000000000000000	2446.00000000000000000000	949.00000000000000000000	0.00000000000000000000	0.00000000000000000000	0.00000000000000000000	0.00000000000000000000	0.00000000000000000000	0.00000000000000000000	0.00000000000000000000	0.00000000000000000000	0.00000000000000000000	0.00000000000000000000	0.00000000000000000000	0.00000000000000000000	0.00000000000000000000	0.00000000000000000000	0.00000000000000000000	0.00000000000000000000
126.00000000000000000000	0.00000000000000000000	4169.74365234375000000000	4186.15380859375000000000	4080.51269531250000000000	4154.87158203125000000000	4057.94873046875000000000	4165.64111328125000000000	4200.51269531250000000000	4207.17919921875000000000	4168.20507812500000000000	4113.33300781250000000000	4162.56396484375000000000	4229.74365234375000000000	4176.92285156250000000000	4182.05126953125000000000	3467.00000000000000000000	10248.00000000000000000000	10227.00000000000000000000	0.00000000000000000000	0.00000000000000000000	0.00000000000000000000	2446.00000000000000000000	956.00000000000000000000	0.00000000000000000000	0.00000000000000000000	0.00000000000000000000	0.00000000000000000000	0.00000000000000000000	0.00000000000000000000	0.00000000000000000000	0.00000000000000000000	0.00000000000000000000	0.00000000000000000000	0.00000000000000000000	0.00000000000000000000	0.00000000000000000000	0.00000000000000000000	0.00000000000000000000	0.00000000000000000000
127.00000000000000000000	0.00000000000000000000	4177.94873046875000000000	4176.41015625000000000000	4073.33325195312500000000	4164.61523437500000000000	4049.23071289062500000000	4168.71777343750000000000	4194.35888671875000000000	4210.25634765625000000000	4167.17919921875000000000	4128.20507812500000000000	4178.97412109375000000000	4226.66650390625000000000	4170.76904296875000000000	4176.92285156250000000000	52.00000000000000000000	10248.00000000000000000000	10227.00000000000000000000	0.00000000000000000000	0.00000000000000000000	0.00000000000000000000	2446.00000000000000000000	964.00000000000000000000	0.00000000000000000000	0.00000000000000000000	0.00000000000000000000	0.00000000000000000000	0.00000000000000000000	0.00000000000000000000	0.00000000000000000000	0.00000000000000000000	0.00000000000000000000	0.00000000000000000000	0.00000000000000000000	0.00000000000000000000	0.00000000000000000000	0.00000000000000000000	0.00000000000000000000	0.00000000000000000000
0.00000000000000000000	0.00000000000000000000	4184.10253906250000000000	4190.76904296875000000000	4081.02563476562500000000	4168.71777343750000000000	4062.56396484375000000000	4171.79492187500000000000	4202.56396484375000000000	4192.30761718750000000000	4165.64111328125000000000	4123.07666015625000000000	4178.46142578125000000000	4226.15380859375000000000	4182.05126953125000000000	4171.28173828125000000000	2809.00000000000000000000	10248.00000000000000000000	10227.00000000000000000000	0.00000000000000000000	0.00000000000000000000	0.00000000000000000000	2446.00000000000000000000	972.00000000000000000000	4.00000000000000000000	0.00000000000000000000	0.00000000000000000000	0.00000000000000000000	0.00000000000000000000	0.00000000000000000000	0.00000000000000000000	0.00000000000000000000	0.00000000000000000000	0.00000000000000000000	0.00000000000000000000	0.00000000000000000000	0.00000000000000000000	0.00000000000000000000	0.00000000000000000000	0.00000000000000000000
1.00000000000000000000	0.00000000000000000000	4178.97412109375000000000	4206.66650390625000000000	4080.00000000000000000000	4168.20507812500000000000	4071.79467773437500000000	4169.74365234375000000000	4201.53857421875000000000	4177.43603515625000000000	4160.00000000000000000000	4116.41015625000000000000	4172.30761718750000000000	4225.64111328125000000000	4176.92285156250000000000	4171.28173828125000000000	2614.00000000000000000000	10246.00000000000000000000	10227.00000000000000000000	0.00000000000000000000	0.00000000000000000000	0.00000000000000000000	2446.00000000000000000000	979.00000000000000000000	4.00000000000000000000	4.00000000000000000000	0.00000000000000000000	0.00000000000000000000	0.00000000000000000000	0.00000000000000000000	0.00000000000000000000	0.00000000000000000000	0.00000000000000000000	0.00000000000000000000	0.00000000000000000000	0.00000000000000000000	0.00000000000000000000	0.00000000000000000000	0.00000000000000000000	0.00000000000000000000
2.00000000000000000000	0.00000000000000000000	4191.79492187500000000000	4200.00000000000000000000	4081.02563476562500000000	4171.28173828125000000000	4073.84594726562500000000	4175.89746093750000000000	4197.43603515625000000000	4179.48730468750000000000	4158.46142578125000000000	4116.92285156250000000000	4176.92285156250000000000	4232.30761718750000000000	4165.64111328125000000000	4178.46142578125000000000	2049.00000000000000000000	10246.00000000000000000000	10227.00000000000000000000	0.00000000000000000000	0.00000000000000000000	0.00000000000000000000	2446.00000000000000000000	987.00000000000000000000	4.00000000000000000000	4.00000000000000000000	4.00000000000000000000	0.00000000000000000000	0.00000000000000000000	0.00000000000000000000	0.00000000000000000000	0.00000000000000000000	0.00000000000000000000	0.00000000000000000000	0.00000000000000000000	0.00000000000000000000	0.00000000000000000000	0.00000000000000000000	4.00000000000000000000	0.00000000000000000000
3.00000000000000000000	0.00000000000000000000	4179.48730468750000000000	4202.05126953125000000000	4076.41015625000000000000	4176.92285156250000000000	4080.00000000000000000000	4184.61523437500000000000	4212.82031250000000000000	4200.51269531250000000000	4178.97412109375000000000	4118.46142578125000000000	4171.79492187500000000000	4237.43603515625000000000	4197.43603515625000000000	4187.69238281250000000000	3447.00000000000000000000	10246.00000000000000000000	10228.00000000000000000000	0.00000000000000000000	0.00000000000000000000	0.00000000000000000000	2446.00000000000000000000	995.00000000000000000000	4.00000000000000000000	4.00000000000000000000	4.00000000000000000000	4.00000000000000000000	0.00000000000000000000	0.00000000000000000000	0.00000000000000000000	0.00000000000000000000	0.00000000000000000000	0.00000000000000000000	0.00000000000000000000	0.00000000000000000000	0.00000000000000000000	0.00000000000000000000	4.00000000000000000000	4.00000000000000000000
4.00000000000000000000	0.00000000000000000000	4179.48730468750000000000	4191.79492187500000000000	4074.87158203125000000000	4168.20507812500000000000	4051.79467773437500000000	4160.00000000000000000000	4204.10253906250000000000	4191.79492187500000000000	4171.79492187500000000000	4103.58984375000000000000	4155.38427734375000000000	4239.48730468750000000000	4199.48730468750000000000	4184.10253906250000000000	3536.00000000000000000000	10246.00000000000000000000	10228.00000000000000000000	0.00000000000000000000	0.00000000000000000000	0.00000000000000000000	2447.00000000000000000000	4.00000000000000000000	4.00000000000000000000	4.00000000000000000000	4.00000000000000000000	4.00000000000000000000	4.00000000000000000000	0.00000000000000000000	0.00000000000000000000	0.00000000000000000000	0.00000000000000000000	0.00000000000000000000	0.00000000000000000000	0.00000000000000000000	0.00000000000000000000	0.00000000000000000000	4.00000000000000000000	4.00000000000000000000
5.00000000000000000000	0.00000000000000000000	4184.10253906250000000000	4180.51269531250000000000	4073.84594726562500000000	4159.48730468750000000000	4048.20507812500000000000	4157.43603515625000000000	4201.53857421875000000000	4185.64111328125000000000	4164.61523437500000000000	4118.46142578125000000000	4193.84619140625000000000	4242.56396484375000000000	4186.66650390625000000000	4186.15380859375000000000	3380.00000000000000000000	10246.00000000000000000000	10228.00000000000000000000	0.00000000000000000000	0.00000000000000000000	0.00000000000000000000	2447.00000000000000000000	11.00000000000000000000	4.00000000000000000000	4.00000000000000000000	4.00000000000000000000	4.00000000000000000000	4.00000000000000000000	4.00000000000000000000	0.00000000000000000000	0.00000000000000000000	0.00000000000000000000	0.00000000000000000000	0.00000000000000000000	0.00000000000000000000	0.00000000000000000000	0.00000000000000000000	4.00000000000000000000	4.00000000000000000000
6.00000000000000000000	0.00000000000000000000	4179.48730468750000000000	4183.58984375000000000000	4064.10253906250000000000	4159.48730468750000000000	4066.66650390625000000000	4173.84619140625000000000	4213.84619140625000000000	4193.84619140625000000000	4173.33300781250000000000	4132.30761718750000000000	4227.17919921875000000000	4241.53857421875000000000	4191.79492187500000000000	4180.51269531250000000000	3395.00000000000000000000	10246.00000000000000000000	10228.00000000000000000000	0.00000000000000000000	0.00000000000000000000	0.00000000000000000000	2447.00000000000000000000	19.00000000000000000000	4.00000000000000000000	4.00000000000000000000	4.00000000000000000000	4.00000000000000000000	4.00000000000000000000	4.00000000000000000000	4.00000000000000000000	0.00000000000000000000	0.00000000000000000000	0.00000000000000000000	0.00000000000000000000	0.00000000000000000000	0.00000000000000000000	0.00000000000000000000	4.00000000000000000000	4.00000000000000000000
7.00000000000000000000	0.00000000000000000000	4188.20507812500000000000	4186.15380859375000000000	4061.53833007812500000000	4161.53857421875000000000	4057.94873046875000000000	4170.76904296875000000000	4208.71777343750000000000	4184.10253906250000000000	4165.12792968750000000000	4113.84619140625000000000	4176.41015625000000000000	4232.82031250000000000000	4182.05126953125000000000	4173.33300781250000000000	3335.00000000000000000000	10247.00000000000000000000	10228.00000000000000000000	0.00000000000000000000	0.00000000000000000000	0.00000000000000000000	2447.00000000000000000000	28.00000000000000000000	4.00000000000000000000	4.00000000000000000000	4.00000000000000000000	4.00000000000000000000	4.00000000000000000000	4.00000000000000000000	4.00000000000000000000	4.00000000000000000000	0.00000000000000000000	0.00000000000000000000	0.00000000000000000000	0.00000000000000000000	0.00000000000000000000	0.00000000000000000000	4.00000000000000000000	4.00000000000000000000
8.00000000000000000000	0.00000000000000000000	4171.28173828125000000000	4189.23046875000000000000	4051.28198242187500000000	4170.25634765625000000000	4068.20507812500000000000	4177.43603515625000000000	4211.79492187500000000000	4184.61523437500000000000	4172.30761718750000000000	4112.30761718750000000000	4134.35888671875000000000	4221.02539062500000000000	4181.02539062500000000000	4176.92285156250000000000	3418.00000000000000000000	10247.00000000000000000000	10228.00000000000000000000	0.00000000000000000000	0.00000000000000000000	0.00000000000000000000	2447.00000000000000000000	36.00000000000000000000	4.00000000000000000000	4.00000000000000000000	4.00000000000000000000	4.00000000000000000000	4.00000000000000000000	4.00000000000000000000	4.00000000000000000000	4.00000000000000000000	4.00000000000000000000	0.00000000000000000000	0.00000000000000000000	0.00000000000000000000	0.00000000000000000000	0.00000000000000000000	4.00000000000000000000	4.00000000000000000000
9.00000000000000000000	0.00000000000000000000	4172.82031250000000000000	4173.33300781250000000000	4034.87158203125000000000	4170.25634765625000000000	4071.79467773437500000000	4168.20507812500000000000	4207.69238281250000000000	4184.10253906250000000000	4170.76904296875000000000	4103.07666015625000000000	4147.69238281250000000000	4213.33300781250000000000	4184.61523437500000000000	4161.02539062500000000000	3127.00000000000000000000	10250.00000000000000000000	10229.00000000000000000000	0.00000000000000000000	0.00000000000000000000	0.00000000000000000000	2447.00000000000000000000	43.00000000000000000000	4.00000000000000000000	4.00000000000000000000	4.00000000000000000000	4.00000000000000000000	4.00000000000000000000	4.00000000000000000000	4.00000000000000000000	4.00000000000000000000	4.00000000000000000000	4.00000000000000000000	0.00000000000000000000	0.00000000000000000000	0.00000000000000000000	0.00000000000000000000	4.00000000000000000000	4.00000000000000000000
10.00000000000000000000	0.00000000000000000000	4181.53857421875000000000	4169.74365234375000000000	4027.69213867187500000000	4156.92285156250000000000	4062.05126953125000000000	4160.00000000000000000000	4205.64111328125000000000	4183.58984375000000000000	4164.61523437500000000000	4104.61523437500000000000	4178.46142578125000000000	4215.38427734375000000000	4187.69238281250000000000	4161.53857421875000000000	3483.00000000000000000000	10250.00000000000000000000	10229.00000000000000000000	0.00000000000000000000	0.00000000000000000000	0.00000000000000000000	2447.00000000000000000000	51.00000000000000000000	4.00000000000000000000	4.00000000000000000000	4.00000000000000000000	4.00000000000000000000	4.00000000000000000000	4.00000000000000000000	4.00000000000000000000	4.00000000000000000000	4.00000000000000000000	4.00000000000000000000	4.00000000000000000000	0.00000000000000000000	0.00000000000000000000	0.00000000000000000000	4.00000000000000000000	4.00000000000000000000
11.00000000000000000000	0.00000000000000000000	4171.79492187500000000000	4176.92285156250000000000	4031.79467773437500000000	4151.79492187500000000000	4065.64086914062500000000	4171.28173828125000000000	4211.79492187500000000000	4191.79492187500000000000	4176.41015625000000000000	4131.28173828125000000000	4191.28173828125000000000	4222.05126953125000000000	4192.30761718750000000000	4181.02539062500000000000	3316.00000000000000000000	10247.00000000000000000000	10232.00000000000000000000	0.00000000000000000000	0.00000000000000000000	0.00000000000000000000	2447.00000000000000000000	58.00000000000000000000	4.00000000000000000000	4.00000000000000000000	4.00000000000000000000	4.00000000000000000000	4.00000000000000000000	4.00000000000000000000	4.00000000000000000000	4.00000000000000000000	4.00000000000000000000	4.00000000000000000000	4.00000000000000000000	4.00000000000000000000	0.00000000000000000000	0.00000000000000000000	4.00000000000000000000	4.00000000000000000000
12.00000000000000000000	0.00000000000000000000	4185.12792968750000000000	4171.79492187500000000000	4041.02563476562500000000	4168.71777343750000000000	4071.28198242187500000000	4170.76904296875000000000	4211.28173828125000000000	4193.33300781250000000000	4183.58984375000000000000	4127.17919921875000000000	4184.10253906250000000000	4223.58984375000000000000	4188.71777343750000000000	4174.35888671875000000000	2753.00000000000000000000	10247.00000000000000000000	10232.00000000000000000000	0.00000000000000000000	0.00000000000000000000	0.00000000000000000000	2447.00000000000000000000	66.00000000000000000000	4.00000000000000000000	4.00000000000000000000	4.00000000000000000000	4.00000000000000000000	4.00000000000000000000	4.00000000000000000000	4.00000000000000000000	4.00000000000000000000	4.00000000000000000000	4.00000000000000000000	4.00000000000000000000	4.00000000000000000000	4.00000000000000000000	0.00000000000000000000	4.00000000000000000000	4.00000000000000000000
13.00000000000000000000	0.00000000000000000000	4182.05126953125000000000	4184.10253906250000000000	4035.38452148437500000000	4187.69238281250000000000	4080.00000000000000000000	4176.41015625000000000000	4220.00000000000000000000	4198.46142578125000000000	4185.64111328125000000000	4118.46142578125000000000	4175.38427734375000000000	4228.20507812500000000000	4191.28173828125000000000	4174.35888671875000000000	2547.00000000000000000000	10246.00000000000000000000	10231.00000000000000000000	0.00000000000000000000	0.00000000000000000000	0.00000000000000000000	2447.00000000000000000000	74.00000000000000000000	4.00000000000000000000	4.00000000000000000000	4.00000000000000000000	4.00000000000000000000	4.00000000000000000000	4.00000000000000000000	4.00000000000000000000	4.00000000000000000000	4.00000000000000000000	4.00000000000000000000	4.00000000000000000000	4.00000000000000000000	4.00000000000000000000	4.00000000000000000000	4.00000000000000000000	4.00000000000000000000
14.00000000000000000000	0.00000000000000000000	4177.94873046875000000000	4181.53857421875000000000	4023.07690429687500000000	4171.79492187500000000000	4065.12817382812500000000	4170.25634765625000000000	4207.69238281250000000000	4185.12792968750000000000	4163.58984375000000000000	4109.74365234375000000000	4157.94873046875000000000	4231.28173828125000000000	4185.12792968750000000000	4182.56396484375000000000	3483.00000000000000000000	10246.00000000000000000000	10231.00000000000000000000	0.00000000000000000000	0.00000000000000000000	0.00000000000000000000	2447.00000000000000000000	81.00000000000000000000	4.00000000000000000000	4.00000000000000000000	4.00000000000000000000	4.00000000000000000000	4.00000000000000000000	4.00000000000000000000	4.00000000000000000000	4.00000000000000000000	4.00000000000000000000	4.00000000000000000000	4.00000000000000000000	4.00000000000000000000	4.00000000000000000000	4.00000000000000000000	4.00000000000000000000	4.00000000000000000000
15.00000000000000000000	0.00000000000000000000	4172.82031250000000000000	4168.20507812500000000000	4010.76904296875000000000	4150.76904296875000000000	4053.84594726562500000000	4158.46142578125000000000	4193.84619140625000000000	4171.28173828125000000000	4152.82031250000000000000	4095.38452148437500000000	4160.00000000000000000000	4213.33300781250000000000	4186.15380859375000000000	4166.66650390625000000000	3316.00000000000000000000	10246.00000000000000000000	10232.00000000000000000000	0.00000000000000000000	0.00000000000000000000	0.00000000000000000000	2447.00000000000000000000	89.00000000000000000000	4.00000000000000000000	4.00000000000000000000	4.00000000000000000000	4.00000000000000000000	4.00000000000000000000	4.00000000000000000000	4.00000000000000000000	4.00000000000000000000	4.00000000000000000000	4.00000000000000000000	4.00000000000000000000	4.00000000000000000000	4.00000000000000000000	4.00000000000000000000	4.00000000000000000000	4.00000000000000000000
16.00000000000000000000	0.00000000000000000000	4163.07666015625000000000	4169.74365234375000000000	4002.56396484375000000000	4153.84619140625000000000	4065.64086914062500000000	4168.20507812500000000000	4201.53857421875000000000	4178.97412109375000000000	4170.76904296875000000000	4099.48730468750000000000	4176.41015625000000000000	4198.46142578125000000000	4188.71777343750000000000	4144.10253906250000000000	0.00000000000000000000	10246.00000000000000000000	10232.00000000000000000000	0.00000000000000000000	0.00000000000000000000	0.00000000000000000000	2447.00000000000000000000	98.00000000000000000000	4.00000000000000000000	4.00000000000000000000	4.00000000000000000000	4.00000000000000000000	4.00000000000000000000	4.00000000000000000000	4.00000000000000000000	4.00000000000000000000	4.00000000000000000000	4.00000000000000000000	4.00000000000000000000	4.00000000000000000000	4.00000000000000000000	4.00000000000000000000	4.00000000000000000000	4.00000000000000000000
17.00000000000000000000	0.00000000000000000000	4185.64111328125000000000	4165.12792968750000000000	4018.97436523437500000000	4156.92285156250000000000	4075.89721679687500000000	4177.43603515625000000000	4206.66650390625000000000	4184.10253906250000000000	4174.87158203125000000000	4114.87158203125000000000	4174.87158203125000000000	4215.38427734375000000000	4183.58984375000000000000	4161.02539062500000000000	0.00000000000000000000	10246.00000000000000000000	10230.00000000000000000000	0.00000000000000000000	0.00000000000000000000	0.00000000000000000000	2447.00000000000000000000	106.00000000000000000000	4.00000000000000000000	4.00000000000000000000	4.00000000000000000000	4.00000000000000000000	4.00000000000000000000	4.00000000000000000000	4.00000000000000000000	4.00000000000000000000	4.00000000000000000000	4.00000000000000000000	4.00000000000000000000	4.00000000000000000000	4.00000000000000000000	4.00000000000000000000	4.00000000000000000000	4.00000000000000000000
18.00000000000000000000	0.00000000000000000000	4187.17919921875000000000	4174.87158203125000000000	4035.89721679687500000000	4168.71777343750000000000	4094.35888671875000000000	4184.10253906250000000000	4218.46142578125000000000	4195.38427734375000000000	4186.15380859375000000000	4133.33300781250000000000	4191.28173828125000000000	4235.89746093750000000000	4197.94873046875000000000	4201.02539062500000000000	0.00000000000000000000	10246.00000000000000000000	10230.00000000000000000000	0.00000000000000000000	0.00000000000000000000	0.00000000000000000000	2447.00000000000000000000	114.00000000000000000000	4.00000000000000000000	4.00000000000000000000	4.00000000000000000000	4.00000000000000000000	4.00000000000000000000	4.00000000000000000000	4.00000000000000000000	4.00000000000000000000	4.00000000000000000000	4.00000000000000000000	4.00000000000000000000	4.00000000000000000000	4.00000000000000000000	4.00000000000000000000	4.00000000000000000000	4.00000000000000000000
19.00000000000000000000	0.00000000000000000000	4178.46142578125000000000	4176.92285156250000000000	4035.38452148437500000000	4182.05126953125000000000	4072.82031250000000000000	4173.84619140625000000000	4209.23046875000000000000	4181.02539062500000000000	4172.82031250000000000000	4116.92285156250000000000	4181.53857421875000000000	4221.53857421875000000000	4178.46142578125000000000	4178.46142578125000000000	0.00000000000000000000	10249.00000000000000000000	10230.00000000000000000000	0.00000000000000000000	0.00000000000000000000	0.00000000000000000000	2447.00000000000000000000	123.00000000000000000000	4.00000000000000000000	4.00000000000000000000	4.00000000000000000000	4.00000000000000000000	4.00000000000000000000	4.00000000000000000000	4.00000000000000000000	4.00000000000000000000	4.00000000000000000000	4.00000000000000000000	4.00000000000000000000	4.00000000000000000000	4.00000000000000000000	4.00000000000000000000	4.00000000000000000000	4.00000000000000000000
20.00000000000000000000	0.00000000000000000000	4173.33300781250000000000	4162.05126953125000000000	4034.87158203125000000000	4166.66650390625000000000	4051.28198242187500000000	4167.17919921875000000000	4196.92285156250000000000	4163.07666015625000000000	4144.10253906250000000000	4088.71777343750000000000	4136.41015625000000000000	4192.82031250000000000000	4157.43603515625000000000	4139.48730468750000000000	0.00000000000000000000	10249.00000000000000000000	10230.00000000000000000000	0.00000000000000000000	0.00000000000000000000	0.00000000000000000000	2447.00000000000000000000	131.00000000000000000000	4.00000000000000000000	4.00000000000000000000	4.00000000000000000000	4.00000000000000000000	4.00000000000000000000	4.00000000000000000000	4.00000000000000000000	4.00000000000000000000	4.00000000000000000000	4.00000000000000000000	4.00000000000000000000	4.00000000000000000000	4.00000000000000000000	4.00000000000000000000	4.00000000000000000000	4.00000000000000000000
21.00000000000000000000	0.00000000000000000000	4163.07666015625000000000	4160.51269531250000000000	4038.97436523437500000000	4157.94873046875000000000	4081.53833007812500000000	4167.69238281250000000000	4205.64111328125000000000	4176.92285156250000000000	4153.33300781250000000000	4087.17944335937500000000	4147.69238281250000000000	4201.02539062500000000000	4180.51269531250000000000	4158.97412109375000000000	0.00000000000000000000	10249.00000000000000000000	10229.00000000000000000000	0.00000000000000000000	0.00000000000000000000	0.00000000000000000000	2447.00000000000000000000	139.00000000000000000000	4.00000000000000000000	4.00000000000000000000	4.00000000000000000000	4.00000000000000000000	4.00000000000000000000	4.00000000000000000000	4.00000000000000000000	4.00000000000000000000	4.00000000000000000000	4.00000000000000000000	4.00000000000000000000	4.00000000000000000000	4.00000000000000000000	4.00000000000000000000	4.00000000000000000000	4.00000000000000000000
22.00000000000000000000	0.00000000000000000000	4178.97412109375000000000	4157.43603515625000000000	4044.10253906250000000000	4160.51269531250000000000	4082.56396484375000000000	4156.92285156250000000000	4199.48730468750000000000	4173.84619140625000000000	4161.02539062500000000000	4084.61523437500000000000	4176.41015625000000000000	4212.82031250000000000000	4169.74365234375000000000	4172.82031250000000000000	0.00000000000000000000	10249.00000000000000000000	10229.00000000000000000000	0.00000000000000000000	0.00000000000000000000	0.00000000000000000000	2447.00000000000000000000	147.00000000000000000000	4.00000000000000000000	4.00000000000000000000	4.00000000000000000000	4.00000000000000000000	4.00000000000000000000	4.00000000000000000000	4.00000000000000000000	4.00000000000000000000	4.00000000000000000000	4.00000000000000000000	4.00000000000000000000	4.00000000000000000000	4.00000000000000000000	4.00000000000000000000	4.00000000000000000000	4.00000000000000000000
23.00000000000000000000	0.00000000000000000000	4174.35888671875000000000	4156.92285156250000000000	4038.46142578125000000000	4145.12792968750000000000	4056.41015625000000000000	4165.12792968750000000000	4198.97412109375000000000	4170.76904296875000000000	4163.07666015625000000000	4099.48730468750000000000	4173.84619140625000000000	4192.82031250000000000000	4146.66650390625000000000	4156.92285156250000000000	0.00000000000000000000	10247.00000000000000000000	10228.00000000000000000000	0.00000000000000000000	0.00000000000000000000	0.00000000000000000000	2447.00000000000000000000	156.00000000000000000000	4.00000000000000000000	4.00000000000000000000	4.00000000000000000000	4.00000000000000000000	4.00000000000000000000	4.00000000000000000000	4.00000000000000000000	4.00000000000000000000	4.00000000000000000000	4.00000000000000000000	4.00000000000000000000	4.00000000000000000000	4.00000000000000000000	4.00000000000000000000	4.00000000000000000000	4.00000000000000000000
24.00000000000000000000	0.00000000000000000000	4173.84619140625000000000	4163.07666015625000000000	4042.56396484375000000000	4142.56396484375000000000	4056.92309570312500000000	4171.28173828125000000000	4207.69238281250000000000	4185.64111328125000000000	4172.82031250000000000000	4117.43603515625000000000	4170.76904296875000000000	4198.46142578125000000000	4163.07666015625000000000	4151.79492187500000000000	0.00000000000000000000	10247.00000000000000000000	10228.00000000000000000000	0.00000000000000000000	0.00000000000000000000	0.00000000000000000000	2447.00000000000000000000	163.00000000000000000000	4.00000000000000000000	4.00000000000000000000	4.00000000000000000000	4.00000000000000000000	4.00000000000000000000	4.00000000000000000000	4.00000000000000000000	4.00000000000000000000	4.00000000000000000000	4.00000000000000000000	4.00000000000000000000	4.00000000000000000000	4.00000000000000000000	4.00000000000000000000	4.00000000000000000000	4.00000000000000000000
25.00000000000000000000	0.00000000000000000000	4186.15380859375000000000	4168.71777343750000000000	4056.92309570312500000000	4158.46142578125000000000	4078.46142578125000000000	4167.69238281250000000000	4208.20507812500000000000	4189.74365234375000000000	4175.89746093750000000000	4114.35888671875000000000	4154.35888671875000000000	4223.58984375000000000000	4187.17919921875000000000	4162.56396484375000000000	0.00000000000000000000	10246.00000000000000000000	10226.00000000000000000000	0.00000000000000000000	0.00000000000000000000	0.00000000000000000000	2447.00000000000000000000	170.00000000000000000000	4.00000000000000000000	4.00000000000000000000	4.00000000000000000000	4.00000000000000000000	4.00000000000000000000	4.00000000000000000000	4.00000000000000000000	4.00000000000000000000	4.00000000000000000000	4.00000000000000000000	4.00000000000000000000	4.00000000000000000000	4.00000000000000000000	4.00000000000000000000	4.00000000000000000000	4.00000000000000000000
26.00000000000000000000	0.00000000000000000000	4167.17919921875000000000	4157.94873046875000000000	4049.23071289062500000000	4144.10253906250000000000	4076.41015625000000000000	4165.64111328125000000000	4200.51269531250000000000	4178.46142578125000000000	4165.12792968750000000000	4099.48730468750000000000	4148.20507812500000000000	4214.35888671875000000000	4183.07666015625000000000	4157.94873046875000000000	0.00000000000000000000	10246.00000000000000000000	10226.00000000000000000000	0.00000000000000000000	0.00000000000000000000	0.00000000000000000000	2447.00000000000000000000	178.00000000000000000000	4.00000000000000000000	4.00000000000000000000	4.00000000000000000000	4.00000000000000000000	4.00000000000000000000	4.00000000000000000000	4.00000000000000000000	4.00000000000000000000	4.00000000000000000000	4.00000000000000000000	4.00000000000000000000	4.00000000000000000000	4.00000000000000000000	4.00000000000000000000	4.00000000000000000000	4.00000000000000000000
27.00000000000000000000	0.00000000000000000000	4173.84619140625000000000	4146.66650390625000000000	4051.28198242187500000000	4130.25634765625000000000	4063.07690429687500000000	4156.92285156250000000000	4189.74365234375000000000	4170.76904296875000000000	4153.84619140625000000000	4084.61523437500000000000	4181.53857421875000000000	4207.17919921875000000000	4172.82031250000000000000	4147.69238281250000000000	0.00000000000000000000	10247.00000000000000000000	10228.00000000000000000000	0.00000000000000000000	0.00000000000000000000	0.00000000000000000000	2447.00000000000000000000	185.00000000000000000000	4.00000000000000000000	4.00000000000000000000	4.00000000000000000000	4.00000000000000000000	4.00000000000000000000	4.00000000000000000000	4.00000000000000000000	4.00000000000000000000	4.00000000000000000000	4.00000000000000000000	4.00000000000000000000	4.00000000000000000000	4.00000000000000000000	4.00000000000000000000	4.00000000000000000000	4.00000000000000000000
28.00000000000000000000	0.00000000000000000000	4181.02539062500000000000	4171.28173828125000000000	4068.71777343750000000000	4153.33300781250000000000	4082.56396484375000000000	4166.66650390625000000000	4204.61523437500000000000	4192.82031250000000000000	4174.87158203125000000000	4110.76904296875000000000	4195.38427734375000000000	4222.56396484375000000000	4198.46142578125000000000	4174.35888671875000000000	0.00000000000000000000	10247.00000000000000000000	10228.00000000000000000000	0.00000000000000000000	0.00000000000000000000	0.00000000000000000000	2447.00000000000000000000	192.00000000000000000000	4.00000000000000000000	4.00000000000000000000	4.00000000000000000000	4.00000000000000000000	4.00000000000000000000	4.00000000000000000000	4.00000000000000000000	4.00000000000000000000	4.00000000000000000000	4.00000000000000000000	4.00000000000000000000	4.00000000000000000000	4.00000000000000000000	4.00000000000000000000	4.00000000000000000000	4.00000000000000000000
29.00000000000000000000	0.00000000000000000000	4173.84619140625000000000	4165.12792968750000000000	4065.64086914062500000000	4152.30761718750000000000	4071.79467773437500000000	4163.07666015625000000000	4202.05126953125000000000	4190.76904296875000000000	4173.33300781250000000000	4123.58984375000000000000	4161.53857421875000000000	4214.35888671875000000000	4190.25634765625000000000	4178.97412109375000000000	0.00000000000000000000	10249.00000000000000000000	10228.00000000000000000000	0.00000000000000000000	0.00000000000000000000	0.00000000000000000000	2447.00000000000000000000	200.00000000000000000000	4.00000000000000000000	4.00000000000000000000	4.00000000000000000000	4.00000000000000000000	4.00000000000000000000	4.00000000000000000000	4.00000000000000000000	4.00000000000000000000	4.00000000000000000000	4.00000000000000000000	4.00000000000000000000	4.00000000000000000000	4.00000000000000000000	4.00000000000000000000	4.00000000000000000000	4.00000000000000000000
30.00000000000000000000	0.00000000000000000000	4174.35888671875000000000	4146.66650390625000000000	4061.53833007812500000000	4132.82031250000000000000	4057.94873046875000000000	4150.76904296875000000000	4188.20507812500000000000	4170.76904296875000000000	4157.43603515625000000000	4092.82031250000000000000	4161.53857421875000000000	4198.46142578125000000000	4158.46142578125000000000	4148.20507812500000000000	0.00000000000000000000	10249.00000000000000000000	10228.00000000000000000000	0.00000000000000000000	0.00000000000000000000	0.00000000000000000000	2447.00000000000000000000	207.00000000000000000000	4.00000000000000000000	4.00000000000000000000	4.00000000000000000000	4.00000000000000000000	4.00000000000000000000	4.00000000000000000000	4.00000000000000000000	4.00000000000000000000	4.00000000000000000000	4.00000000000000000000	4.00000000000000000000	4.00000000000000000000	4.00000000000000000000	4.00000000000000000000	4.00000000000000000000	4.00000000000000000000
31.00000000000000000000	0.00000000000000000000	4171.79492187500000000000	4175.89746093750000000000	4068.20507812500000000000	4147.69238281250000000000	4097.43603515625000000000	4170.25634765625000000000	4207.17919921875000000000	4186.66650390625000000000	4175.89746093750000000000	4098.97412109375000000000	4180.00000000000000000000	4216.41015625000000000000	4184.61523437500000000000	4157.43603515625000000000	0.00000000000000000000	10248.00000000000000000000	10229.00000000000000000000	0.00000000000000000000	0.00000000000000000000	0.00000000000000000000	2447.00000000000000000000	215.00000000000000000000	4.00000000000000000000	4.00000000000000000000	4.00000000000000000000	4.00000000000000000000	4.00000000000000000000	4.00000000000000000000	4.00000000000000000000	4.00000000000000000000	4.00000000000000000000	4.00000000000000000000	4.00000000000000000000	4.00000000000000000000	4.00000000000000000000	4.00000000000000000000	4.00000000000000000000	4.00000000000000000000
32.00000000000000000000	0.00000000000000000000	4189.23046875000000000000	4180.51269531250000000000	4072.82031250000000000000	4161.02539062500000000000	4098.97412109375000000000	4164.61523437500000000000	4200.00000000000000000000	4180.00000000000000000000	4166.66650390625000000000	4113.84619140625000000000	4164.10253906250000000000	4228.20507812500000000000	4191.79492187500000000000	4168.20507812500000000000	0.00000000000000000000	10248.00000000000000000000	10229.00000000000000000000	0.00000000000000000000	0.00000000000000000000	0.00000000000000000000	2447.00000000000000000000	224.00000000000000000000	4.00000000000000000000	4.00000000000000000000	4.00000000000000000000	4.00000000000000000000	4.00000000000000000000	4.00000000000000000000	4.00000000000000000000	4.00000000000000000000	4.00000000000000000000	4.00000000000000000000	4.00000000000000000000	4.00000000000000000000	4.00000000000000000000	4.00000000000000000000	4.00000000000000000000	4.00000000000000000000
33.00000000000000000000	0.00000000000000000000	4180.51269531250000000000	4170.25634765625000000000	4066.66650390625000000000	4157.94873046875000000000	4080.51269531250000000000	4146.15380859375000000000	4180.51269531250000000000	4161.53857421875000000000	4153.84619140625000000000	4111.28173828125000000000	4170.76904296875000000000	4208.20507812500000000000	4171.28173828125000000000	4156.41015625000000000000	0.00000000000000000000	10249.00000000000000000000	10229.00000000000000000000	0.00000000000000000000	0.00000000000000000000	0.00000000000000000000	2447.00000000000000000000	232.00000000000000000000	4.00000000000000000000	4.00000000000000000000	4.00000000000000000000	4.00000000000000000000	4.00000000000000000000	4.00000000000000000000	4.00000000000000000000	4.00000000000000000000	4.00000000000000000000	4.00000000000000000000	4.00000000000000000000	4.00000000000000000000	4.00000000000000000000	4.00000000000000000000	4.00000000000000000000	4.00000000000000000000
34.00000000000000000000	0.00000000000000000000	4166.66650390625000000000	4171.28173828125000000000	4058.97436523437500000000	4147.17919921875000000000	4070.76904296875000000000	4148.71777343750000000000	4180.51269531250000000000	4160.00000000000000000000	4159.48730468750000000000	4101.53857421875000000000	4164.10253906250000000000	4200.51269531250000000000	4164.10253906250000000000	4150.25634765625000000000	0.00000000000000000000	10249.00000000000000000000	10229.00000000000000000000	0.00000000000000000000	0.00000000000000000000	0.00000000000000000000	2447.00000000000000000000	241.00000000000000000000	4.00000000000000000000	4.00000000000000000000	4.00000000000000000000	4.00000000000000000000	4.00000000000000000000	4.00000000000000000000	4.00000000000000000000	4.00000000000000000000	4.00000000000000000000	4.00000000000000000000	4.00000000000000000000	4.00000000000000000000	4.00000000000000000000	4.00000000000000000000	4.00000000000000000000	4.00000000000000000000
35.00000000000000000000	0.00000000000000000000	4181.53857421875000000000	4165.12792968750000000000	4055.38452148437500000000	4133.33300781250000000000	4064.10253906250000000000	4154.35888671875000000000	4182.05126953125000000000	4155.38427734375000000000	4150.25634765625000000000	4096.41015625000000000000	4140.51269531250000000000	4207.17919921875000000000	4158.46142578125000000000	4152.82031250000000000000	0.00000000000000000000	10249.00000000000000000000	10231.00000000000000000000	0.00000000000000000000	0.00000000000000000000	0.00000000000000000000	2447.00000000000000000000	249.00000000000000000000	4.00000000000000000000	4.00000000000000000000	4.00000000000000000000	4.00000000000000000000	4.00000000000000000000	4.00000000000000000000	4.00000000000000000000	4.00000000000000000000	4.00000000000000000000	4.00000000000000000000	4.00000000000000000000	4.00000000000000000000	4.00000000000000000000	4.00000000000000000000	4.00000000000000000000	4.00000000000000000000
36.00000000000000000000	0.00000000000000000000	4171.28173828125000000000	4166.66650390625000000000	4052.82031250000000000000	4133.84619140625000000000	4097.43603515625000000000	4168.20507812500000000000	4191.28173828125000000000	4161.53857421875000000000	4152.82031250000000000000	4111.79492187500000000000	4165.12792968750000000000	4210.25634765625000000000	4172.30761718750000000000	4158.97412109375000000000	0.00000000000000000000	10249.00000000000000000000	10231.00000000000000000000	0.00000000000000000000	0.00000000000000000000	0.00000000000000000000	2447.00000000000000000000	257.00000000000000000000	4.00000000000000000000	4.00000000000000000000	4.00000000000000000000	4.00000000000000000000	4.00000000000000000000	4.00000000000000000000	4.00000000000000000000	4.00000000000000000000	4.00000000000000000000	4.00000000000000000000	4.00000000000000000000	4.00000000000000000000	4.00000000000000000000	4.00000000000000000000	4.00000000000000000000	4.00000000000000000000
37.00000000000000000000	0.00000000000000000000	4175.38427734375000000000	4162.05126953125000000000	4058.46142578125000000000	4140.00000000000000000000	4107.17919921875000000000	4164.10253906250000000000	4187.69238281250000000000	4157.43603515625000000000	4150.25634765625000000000	4099.48730468750000000000	4174.87158203125000000000	4209.23046875000000000000	4178.97412109375000000000	4153.33300781250000000000	0.00000000000000000000	10247.00000000000000000000	10228.00000000000000000000	0.00000000000000000000	0.00000000000000000000	0.00000000000000000000	2447.00000000000000000000	265.00000000000000000000	4.00000000000000000000	4.00000000000000000000	4.00000000000000000000	4.00000000000000000000	4.00000000000000000000	4.00000000000000000000	4.00000000000000000000	4.00000000000000000000	4.00000000000000000000	4.00000000000000000000	4.00000000000000000000	4.00000000000000000000	4.00000000000000000000	4.00000000000000000000	4.00000000000000000000	4.00000000000000000000
38.00000000000000000000	0.00000000000000000000	4177.43603515625000000000	4171.79492187500000000000	4056.92309570312500000000	4142.05126953125000000000	4087.17944335937500000000	4151.28173828125000000000	4183.58984375000000000000	4158.97412109375000000000	4153.84619140625000000000	4090.25634765625000000000	4172.82031250000000000000	4200.51269531250000000000	4171.28173828125000000000	4153.33300781250000000000	0.00000000000000000000	10247.00000000000000000000	10228.00000000000000000000	0.00000000000000000000	0.00000000000000000000	0.00000000000000000000	2447.00000000000000000000	272.00000000000000000000	4.00000000000000000000	4.00000000000000000000	4.00000000000000000000	4.00000000000000000000	4.00000000000000000000	4.00000000000000000000	4.00000000000000000000	4.00000000000000000000	4.00000000000000000000	4.00000000000000000000	4.00000000000000000000	4.00000000000000000000	4.00000000000000000000	4.00000000000000000000	4.00000000000000000000	4.00000000000000000000
39.00000000000000000000	0.00000000000000000000	4170.25634765625000000000	4170.76904296875000000000	4050.25634765625000000000	4142.05126953125000000000	4081.53833007812500000000	4144.61523437500000000000	4175.38427734375000000000	4161.02539062500000000000	4159.48730468750000000000	4102.56396484375000000000	4171.79492187500000000000	4194.87158203125000000000	4166.15380859375000000000	4155.89746093750000000000	0.00000000000000000000	10247.00000000000000000000	10226.00000000000000000000	0.00000000000000000000	0.00000000000000000000	0.00000000000000000000	2447.00000000000000000000	280.00000000000000000000	4.00000000000000000000	4.00000000000000000000	4.00000000000000000000	4.00000000000000000000	4.00000000000000000000	4.00000000000000000000	4.00000000000000000000	4.00000000000000000000	4.00000000000000000000	4.00000000000000000000	4.00000000000000000000	4.00000000000000000000	4.00000000000000000000	4.00000000000000000000	4.00000000000000000000	4.00000000000000000000
40.00000000000000000000	0.00000000000000000000	4185.64111328125000000000	4161.53857421875000000000	4062.56396484375000000000	4150.25634765625000000000	4090.76904296875000000000	4149.74365234375000000000	4172.30761718750000000000	4157.94873046875000000000	4156.92285156250000000000	4109.74365234375000000000	4154.35888671875000000000	4202.56396484375000000000	4181.02539062500000000000	4158.97412109375000000000	0.00000000000000000000	10247.00000000000000000000	10226.00000000000000000000	0.00000000000000000000	0.00000000000000000000	0.00000000000000000000	2447.00000000000000000000	288.00000000000000000000	4.00000000000000000000	4.00000000000000000000	4.00000000000000000000	4.00000000000000000000	4.00000000000000000000	4.00000000000000000000	4.00000000000000000000	4.00000000000000000000	4.00000000000000000000	4.00000000000000000000	4.00000000000000000000	4.00000000000000000000	4.00000000000000000000	4.00000000000000000000	4.00000000000000000000	4.00000000000000000000
41.00000000000000000000	0.00000000000000000000	4181.02539062500000000000	4187.69238281250000000000	4066.15380859375000000000	4160.51269531250000000000	4101.02539062500000000000	4169.23046875000000000000	4195.89746093750000000000	4174.35888671875000000000	4173.84619140625000000000	4122.05126953125000000000	4163.58984375000000000000	4213.84619140625000000000	4203.07666015625000000000	4170.25634765625000000000	0.00000000000000000000	10248.00000000000000000000	10228.00000000000000000000	0.00000000000000000000	0.00000000000000000000	0.00000000000000000000	2447.00000000000000000000	295.00000000000000000000	4.00000000000000000000	4.00000000000000000000	4.00000000000000000000	4.00000000000000000000	4.00000000000000000000	4.00000000000000000000	4.00000000000000000000	4.00000000000000000000	4.00000000000000000000	4.00000000000000000000	4.00000000000000000000	4.00000000000000000000	4.00000000000000000000	4.00000000000000000000	4.00000000000000000000	4.00000000000000000000
42.00000000000000000000	0.00000000000000000000	4188.20507812500000000000	4186.15380859375000000000	4057.43579101562500000000	4140.51269531250000000000	4082.05126953125000000000	4151.79492187500000000000	4185.12792968750000000000	4164.10253906250000000000	4166.15380859375000000000	4106.15380859375000000000	4178.46142578125000000000	4217.43603515625000000000	4174.87158203125000000000	4163.07666015625000000000	0.00000000000000000000	10248.00000000000000000000	10228.00000000000000000000	0.00000000000000000000	0.00000000000000000000	0.00000000000000000000	2447.00000000000000000000	303.00000000000000000000	4.00000000000000000000	4.00000000000000000000	4.00000000000000000000	4.00000000000000000000	4.00000000000000000000	4.00000000000000000000	4.00000000000000000000	4.00000000000000000000	4.00000000000000000000	4.00000000000000000000	4.00000000000000000000	4.00000000000000000000	4.00000000000000000000	4.00000000000000000000	4.00000000000000000000	4.00000000000000000000
43.00000000000000000000	0.00000000000000000000	4186.66650390625000000000	4164.10253906250000000000	4056.41015625000000000000	4125.64111328125000000000	4085.12817382812500000000	4141.53857421875000000000	4168.71777343750000000000	4152.82031250000000000000	4154.35888671875000000000	4098.46142578125000000000	4184.10253906250000000000	4211.28173828125000000000	4163.07666015625000000000	4166.66650390625000000000	0.00000000000000000000	10248.00000000000000000000	10228.00000000000000000000	0.00000000000000000000	0.00000000000000000000	0.00000000000000000000	2447.00000000000000000000	311.00000000000000000000	4.00000000000000000000	4.00000000000000000000	4.00000000000000000000	4.00000000000000000000	4.00000000000000000000	4.00000000000000000000	4.00000000000000000000	4.00000000000000000000	4.00000000000000000000	4.00000000000000000000	4.00000000000000000000	4.00000000000000000000	4.00000000000000000000	4.00000000000000000000	4.00000000000000000000	4.00000000000000000000
44.00000000000000000000	0.00000000000000000000	4170.25634765625000000000	4168.71777343750000000000	4054.87158203125000000000	4147.17919921875000000000	4107.69238281250000000000	4162.05126953125000000000	4182.56396484375000000000	4167.17919921875000000000	4170.25634765625000000000	4118.46142578125000000000	4181.53857421875000000000	4208.20507812500000000000	4197.94873046875000000000	4177.94873046875000000000	0.00000000000000000000	10248.00000000000000000000	10228.00000000000000000000	0.00000000000000000000	0.00000000000000000000	0.00000000000000000000	2447.00000000000000000000	320.00000000000000000000	4.00000000000000000000	4.00000000000000000000	4.00000000000000000000	4.00000000000000000000	4.00000000000000000000	4.00000000000000000000	4.00000000000000000000	4.00000000000000000000	4.00000000000000000000	4.00000000000000000000	4.00000000000000000000	4.00000000000000000000	4.00000000000000000000	4.00000000000000000000	4.00000000000000000000	4.00000000000000000000
45.00000000000000000000	0.00000000000000000000	4182.56396484375000000000	4183.58984375000000000000	4055.89721679687500000000	4167.17919921875000000000	4112.82031250000000000000	4171.28173828125000000000	4192.82031250000000000000	4175.89746093750000000000	4174.87158203125000000000	4115.89746093750000000000	4165.12792968750000000000	4211.79492187500000000000	4210.76904296875000000000	4170.76904296875000000000	0.00000000000000000000	10247.00000000000000000000	10227.00000000000000000000	0.00000000000000000000	0.00000000000000000000	0.00000000000000000000	2447.00000000000000000000	328.00000000000000000000	4.00000000000000000000	4.00000000000000000000	4.00000000000000000000	4.00000000000000000000	4.00000000000000000000	4.00000000000000000000	4.00000000000000000000	4.00000000000000000000	4.00000000000000000000	4.00000000000000000000	4.00000000000000000000	4.00000000000000000000	4.00000000000000000000	4.00000000000000000000	4.00000000000000000000	4.00000000000000000000
46.00000000000000000000	0.00000000000000000000	4176.41015625000000000000	4186.66650390625000000000	4052.30761718750000000000	4154.87158203125000000000	4108.20507812500000000000	4173.33300781250000000000	4194.35888671875000000000	4177.94873046875000000000	4175.89746093750000000000	4115.89746093750000000000	4168.71777343750000000000	4213.33300781250000000000	4197.43603515625000000000	4168.71777343750000000000	0.00000000000000000000	10247.00000000000000000000	10227.00000000000000000000	0.00000000000000000000	0.00000000000000000000	0.00000000000000000000	2447.00000000000000000000	336.00000000000000000000	4.00000000000000000000	4.00000000000000000000	4.00000000000000000000	4.00000000000000000000	4.00000000000000000000	4.00000000000000000000	4.00000000000000000000	4.00000000000000000000	4.00000000000000000000	4.00000000000000000000	4.00000000000000000000	4.00000000000000000000	4.00000000000000000000	4.00000000000000000000	4.00000000000000000000	4.00000000000000000000
47.00000000000000000000	0.00000000000000000000	4180.00000000000000000000	4170.25634765625000000000	4047.17944335937500000000	4134.35888671875000000000	4092.30761718750000000000	4159.48730468750000000000	4181.02539062500000000000	4163.58984375000000000000	4170.25634765625000000000	4126.15380859375000000000	4173.84619140625000000000	4210.76904296875000000000	4172.82031250000000000000	4160.51269531250000000000	0.00000000000000000000	10246.00000000000000000000	10229.00000000000000000000	0.00000000000000000000	0.00000000000000000000	0.00000000000000000000	2447.00000000000000000000	343.00000000000000000000	4.00000000000000000000	4.00000000000000000000	4.00000000000000000000	4.00000000000000000000	4.00000000000000000000	4.00000000000000000000	4.00000000000000000000	4.00000000000000000000	4.00000000000000000000	4.00000000000000000000	4.00000000000000000000	4.00000000000000000000	4.00000000000000000000	4.00000000000000000000	4.00000000000000000000	4.00000000000000000000
48.00000000000000000000	0.00000000000000000000	4182.56396484375000000000	4178.97412109375000000000	4048.20507812500000000000	4138.46142578125000000000	4102.56396484375000000000	4161.02539062500000000000	4181.53857421875000000000	4164.10253906250000000000	4173.84619140625000000000	4133.84619140625000000000	4177.94873046875000000000	4209.74365234375000000000	4178.46142578125000000000	4159.48730468750000000000	0.00000000000000000000	10246.00000000000000000000	10229.00000000000000000000	0.00000000000000000000	0.00000000000000000000	0.00000000000000000000	2447.00000000000000000000	350.00000000000000000000	4.00000000000000000000	4.00000000000000000000	4.00000000000000000000	4.00000000000000000000	4.00000000000000000000	4.00000000000000000000	4.00000000000000000000	4.00000000000000000000	4.00000000000000000000	4.00000000000000000000	4.00000000000000000000	4.00000000000000000000	4.00000000000000000000	4.00000000000000000000	4.00000000000000000000	4.00000000000000000000
49.00000000000000000000	0.00000000000000000000	4168.71777343750000000000	4193.33300781250000000000	4043.07690429687500000000	4149.23046875000000000000	4122.05126953125000000000	4173.33300781250000000000	4191.79492187500000000000	4174.35888671875000000000	4178.97412109375000000000	4129.74365234375000000000	4178.97412109375000000000	4211.28173828125000000000	4195.38427734375000000000	4180.00000000000000000000	0.00000000000000000000	10247.00000000000000000000	10230.00000000000000000000	0.00000000000000000000	0.00000000000000000000	0.00000000000000000000	2447.00000000000000000000	358.00000000000000000000	4.00000000000000000000	4.00000000000000000000	4.00000000000000000000	4.00000000000000000000	4.00000000000000000000	4.00000000000000000000	4.00000000000000000000	4.00000000000000000000	4.00000000000000000000	4.00000000000000000000	4.00000000000000000000	4.00000000000000000000	4.00000000000000000000	4.00000000000000000000	4.00000000000000000000	4.00000000000000000000
50.00000000000000000000	0.00000000000000000000	4177.43603515625000000000	4170.25634765625000000000	4038.97436523437500000000	4140.00000000000000000000	4092.82031250000000000000	4155.38427734375000000000	4178.97412109375000000000	4160.00000000000000000000	4162.05126953125000000000	4110.25634765625000000000	4153.33300781250000000000	4206.15380859375000000000	4179.48730468750000000000	4176.92285156250000000000	0.00000000000000000000	10247.00000000000000000000	10230.00000000000000000000	0.00000000000000000000	0.00000000000000000000	0.00000000000000000000	2447.00000000000000000000	365.00000000000000000000	4.00000000000000000000	4.00000000000000000000	4.00000000000000000000	4.00000000000000000000	4.00000000000000000000	4.00000000000000000000	4.00000000000000000000	4.00000000000000000000	4.00000000000000000000	4.00000000000000000000	4.00000000000000000000	4.00000000000000000000	4.00000000000000000000	4.00000000000000000000	4.00000000000000000000	4.00000000000000000000
51.00000000000000000000	0.00000000000000000000	4171.28173828125000000000	4164.10253906250000000000	4040.51269531250000000000	4138.46142578125000000000	4084.61523437500000000000	4150.25634765625000000000	4182.05126953125000000000	4169.23046875000000000000	4168.71777343750000000000	4115.89746093750000000000	4154.87158203125000000000	4209.23046875000000000000	4181.02539062500000000000	4162.56396484375000000000	0.00000000000000000000	10248.00000000000000000000	10230.00000000000000000000	0.00000000000000000000	0.00000000000000000000	0.00000000000000000000	2447.00000000000000000000	373.00000000000000000000	4.00000000000000000000	4.00000000000000000000	4.00000000000000000000	4.00000000000000000000	4.00000000000000000000	4.00000000000000000000	4.00000000000000000000	4.00000000000000000000	4.00000000000000000000	4.00000000000000000000	4.00000000000000000000	4.00000000000000000000	4.00000000000000000000	4.00000000000000000000	4.00000000000000000000	4.00000000000000000000
52.00000000000000000000	0.00000000000000000000	4178.97412109375000000000	4173.84619140625000000000	4046.15380859375000000000	4149.23046875000000000000	4110.25634765625000000000	4159.48730468750000000000	4190.76904296875000000000	4181.53857421875000000000	4182.56396484375000000000	4134.35888671875000000000	4191.79492187500000000000	4221.53857421875000000000	4190.76904296875000000000	4167.17919921875000000000	0.00000000000000000000	10248.00000000000000000000	10230.00000000000000000000	0.00000000000000000000	0.00000000000000000000	0.00000000000000000000	2447.00000000000000000000	382.00000000000000000000	4.00000000000000000000	4.00000000000000000000	4.00000000000000000000	4.00000000000000000000	4.00000000000000000000	4.00000000000000000000	4.00000000000000000000	4.00000000000000000000	4.00000000000000000000	4.00000000000000000000	4.00000000000000000000	4.00000000000000000000	4.00000000000000000000	4.00000000000000000000	4.00000000000000000000	4.00000000000000000000
53.00000000000000000000	0.00000000000000000000	4186.15380859375000000000	4172.82031250000000000000	4043.07690429687500000000	4142.56396484375000000000	4114.87158203125000000000	4167.69238281250000000000	4191.79492187500000000000	4171.28173828125000000000	4175.89746093750000000000	4137.43603515625000000000	4192.30761718750000000000	4212.82031250000000000000	4195.89746093750000000000	4179.48730468750000000000	0.00000000000000000000	10246.00000000000000000000	10230.00000000000000000000	0.00000000000000000000	0.00000000000000000000	0.00000000000000000000	2447.00000000000000000000	390.00000000000000000000	4.00000000000000000000	4.00000000000000000000	4.00000000000000000000	4.00000000000000000000	4.00000000000000000000	4.00000000000000000000	4.00000000000000000000	4.00000000000000000000	4.00000000000000000000	4.00000000000000000000	4.00000000000000000000	4.00000000000000000000	4.00000000000000000000	4.00000000000000000000	4.00000000000000000000	4.00000000000000000000
54.00000000000000000000	0.00000000000000000000	4168.20507812500000000000	4171.28173828125000000000	4034.87158203125000000000	4139.48730468750000000000	4104.61523437500000000000	4167.69238281250000000000	4187.69238281250000000000	4163.07666015625000000000	4165.64111328125000000000	4126.15380859375000000000	4170.25634765625000000000	4204.10253906250000000000	4195.38427734375000000000	4175.89746093750000000000	0.00000000000000000000	10246.00000000000000000000	10230.00000000000000000000	0.00000000000000000000	0.00000000000000000000	0.00000000000000000000	2447.00000000000000000000	399.00000000000000000000	4.00000000000000000000	4.00000000000000000000	4.00000000000000000000	4.00000000000000000000	4.00000000000000000000	4.00000000000000000000	4.00000000000000000000	4.00000000000000000000	4.00000000000000000000	4.00000000000000000000	4.00000000000000000000	4.00000000000000000000	4.00000000000000000000	4.00000000000000000000	4.00000000000000000000	4.00000000000000000000
55.00000000000000000000	0.00000000000000000000	4175.89746093750000000000	4163.07666015625000000000	4038.46142578125000000000	4143.58984375000000000000	4093.84594726562500000000	4151.79492187500000000000	4173.84619140625000000000	4152.30761718750000000000	4152.82031250000000000000	4106.15380859375000000000	4168.71777343750000000000	4210.76904296875000000000	4178.97412109375000000000	4161.02539062500000000000	0.00000000000000000000	10249.00000000000000000000	10230.00000000000000000000	0.00000000000000000000	0.00000000000000000000	0.00000000000000000000	2447.00000000000000000000	407.00000000000000000000	4.00000000000000000000	4.00000000000000000000	4.00000000000000000000	4.00000000000000000000	4.00000000000000000000	4.00000000000000000000	4.00000000000000000000	4.00000000000000000000	4.00000000000000000000	4.00000000000000000000	4.00000000000000000000	4.00000000000000000000	4.00000000000000000000	4.00000000000000000000	4.00000000000000000000	4.00000000000000000000
56.00000000000000000000	0.00000000000000000000	4174.87158203125000000000	4161.53857421875000000000	4034.35888671875000000000	4135.38427734375000000000	4105.64111328125000000000	4156.41015625000000000000	4182.56396484375000000000	4159.48730468750000000000	4164.10253906250000000000	4115.89746093750000000000	4160.00000000000000000000	4211.79492187500000000000	4189.74365234375000000000	4165.12792968750000000000	0.00000000000000000000	10249.00000000000000000000	10230.00000000000000000000	0.00000000000000000000	0.00000000000000000000	0.00000000000000000000	2447.00000000000000000000	415.00000000000000000000	4.00000000000000000000	4.00000000000000000000	4.00000000000000000000	4.00000000000000000000	4.00000000000000000000	4.00000000000000000000	4.00000000000000000000	4.00000000000000000000	4.00000000000000000000	4.00000000000000000000	4.00000000000000000000	4.00000000000000000000	4.00000000000000000000	4.00000000000000000000	4.00000000000000000000	4.00000000000000000000
57.00000000000000000000	0.00000000000000000000	4175.38427734375000000000	4163.07666015625000000000	4033.33325195312500000000	4128.71777343750000000000	4105.12792968750000000000	4154.35888671875000000000	4184.10253906250000000000	4167.17919921875000000000	4171.79492187500000000000	4128.71777343750000000000	4145.64111328125000000000	4214.87158203125000000000	4197.43603515625000000000	4172.30761718750000000000	0.00000000000000000000	10248.00000000000000000000	10226.00000000000000000000	0.00000000000000000000	0.00000000000000000000	0.00000000000000000000	2447.00000000000000000000	423.00000000000000000000	4.00000000000000000000	4.00000000000000000000	4.00000000000000000000	4.00000000000000000000	4.00000000000000000000	4.00000000000000000000	4.00000000000000000000	4.00000000000000000000	4.00000000000000000000	4.00000000000000000000	4.00000000000000000000	4.00000000000000000000	4.00000000000000000000	4.00000000000000000000	4.00000000000000000000	4.00000000000000000000
58.00000000000000000000	0.00000000000000000000	4179.48730468750000000000	4165.64111328125000000000	4045.64086914062500000000	4132.82031250000000000000	4090.25634765625000000000	4142.05126953125000000000	4173.33300781250000000000	4161.53857421875000000000	4164.61523437500000000000	4121.53857421875000000000	4170.76904296875000000000	4219.48730468750000000000	4180.51269531250000000000	4178.46142578125000000000	0.00000000000000000000	10248.00000000000000000000	10226.00000000000000000000	0.00000000000000000000	0.00000000000000000000	0.00000000000000000000	2447.00000000000000000000	430.00000000000000000000	4.00000000000000000000	4.00000000000000000000	4.00000000000000000000	4.00000000000000000000	4.00000000000000000000	4.00000000000000000000	4.00000000000000000000	4.00000000000000000000	4.00000000000000000000	4.00000000000000000000	4.00000000000000000000	4.00000000000000000000	4.00000000000000000000	4.00000000000000000000	4.00000000000000000000	4.00000000000000000000
59.00000000000000000000	0.00000000000000000000	4168.71777343750000000000	4164.61523437500000000000	4040.00000000000000000000	4137.43603515625000000000	4093.33325195312500000000	4147.69238281250000000000	4175.38427734375000000000	4156.92285156250000000000	4160.51269531250000000000	4117.94873046875000000000	4194.35888671875000000000	4214.87158203125000000000	4183.58984375000000000000	4175.38427734375000000000	0.00000000000000000000	10249.00000000000000000000	10226.00000000000000000000	0.00000000000000000000	0.00000000000000000000	0.00000000000000000000	2447.00000000000000000000	438.00000000000000000000	4.00000000000000000000	4.00000000000000000000	4.00000000000000000000	4.00000000000000000000	4.00000000000000000000	4.00000000000000000000	4.00000000000000000000	4.00000000000000000000	4.00000000000000000000	4.00000000000000000000	4.00000000000000000000	4.00000000000000000000	4.00000000000000000000	4.00000000000000000000	4.00000000000000000000	4.00000000000000000000
60.00000000000000000000	0.00000000000000000000	4185.12792968750000000000	4163.58984375000000000000	4034.87158203125000000000	4140.51269531250000000000	4103.07666015625000000000	4160.00000000000000000000	4178.97412109375000000000	4157.43603515625000000000	4158.46142578125000000000	4117.43603515625000000000	4185.12792968750000000000	4211.79492187500000000000	4196.41015625000000000000	4160.00000000000000000000	0.00000000000000000000	10249.00000000000000000000	10226.00000000000000000000	0.00000000000000000000	0.00000000000000000000	0.00000000000000000000	2447.00000000000000000000	446.00000000000000000000	4.00000000000000000000	4.00000000000000000000	4.00000000000000000000	4.00000000000000000000	4.00000000000000000000	4.00000000000000000000	4.00000000000000000000	4.00000000000000000000	4.00000000000000000000	4.00000000000000000000	4.00000000000000000000	4.00000000000000000000	4.00000000000000000000	4.00000000000000000000	4.00000000000000000000	4.00000000000000000000
61.00000000000000000000	0.00000000000000000000	4184.61523437500000000000	4181.53857421875000000000	4037.94873046875000000000	4150.25634765625000000000	4122.05126953125000000000	4175.38427734375000000000	4192.30761718750000000000	4176.92285156250000000000	4175.89746093750000000000	4122.05126953125000000000	4178.46142578125000000000	4218.97412109375000000000	4201.02539062500000000000	4180.51269531250000000000	0.00000000000000000000	10250.00000000000000000000	10228.00000000000000000000	0.00000000000000000000	0.00000000000000000000	0.00000000000000000000	2447.00000000000000000000	453.00000000000000000000	4.00000000000000000000	4.00000000000000000000	4.00000000000000000000	4.00000000000000000000	4.00000000000000000000	4.00000000000000000000	4.00000000000000000000	4.00000000000000000000	4.00000000000000000000	4.00000000000000000000	4.00000000000000000000	4.00000000000000000000	4.00000000000000000000	4.00000000000000000000	4.00000000000000000000	4.00000000000000000000
62.00000000000000000000	0.00000000000000000000	4174.87158203125000000000	4167.17919921875000000000	4030.76904296875000000000	4145.12792968750000000000	4109.23046875000000000000	4165.12792968750000000000	4184.61523437500000000000	4169.74365234375000000000	4168.71777343750000000000	4114.87158203125000000000	4144.61523437500000000000	4214.35888671875000000000	4188.71777343750000000000	4192.82031250000000000000	0.00000000000000000000	10250.00000000000000000000	10228.00000000000000000000	0.00000000000000000000	0.00000000000000000000	0.00000000000000000000	2447.00000000000000000000	460.00000000000000000000	4.00000000000000000000	4.00000000000000000000	4.00000000000000000000	4.00000000000000000000	4.00000000000000000000	4.00000000000000000000	4.00000000000000000000	4.00000000000000000000	4.00000000000000000000	4.00000000000000000000	4.00000000000000000000	4.00000000000000000000	4.00000000000000000000	4.00000000000000000000	4.00000000000000000000	4.00000000000000000000
63.00000000000000000000	0.00000000000000000000	4174.87158203125000000000	4152.82031250000000000000	4025.12817382812500000000	4137.94873046875000000000	4098.46142578125000000000	4154.87158203125000000000	4172.82031250000000000000	4150.76904296875000000000	4149.23046875000000000000	4114.35888671875000000000	4120.00000000000000000000	4201.02539062500000000000	4187.17919921875000000000	4168.71777343750000000000	0.00000000000000000000	10249.00000000000000000000	10228.00000000000000000000	0.00000000000000000000	0.00000000000000000000	0.00000000000000000000	2447.00000000000000000000	469.00000000000000000000	4.00000000000000000000	4.00000000000000000000	4.00000000000000000000	4.00000000000000000000	4.00000000000000000000	4.00000000000000000000	4.00000000000000000000	4.00000000000000000000	4.00000000000000000000	4.00000000000000000000	4.00000000000000000000	4.00000000000000000000	4.00000000000000000000	4.00000000000000000000	4.00000000000000000000	4.00000000000000000000
64.00000000000000000000	0.00000000000000000000	4161.02539062500000000000	4170.76904296875000000000	4020.00000000000000000000	4141.53857421875000000000	4109.74365234375000000000	4160.00000000000000000000	4178.46142578125000000000	4152.82031250000000000000	4158.97412109375000000000	4123.07666015625000000000	4172.30761718750000000000	4202.56396484375000000000	4187.17919921875000000000	4152.30761718750000000000	2814.00000000000000000000	10249.00000000000000000000	10228.00000000000000000000	0.00000000000000000000	0.00000000000000000000	0.00000000000000000000	2447.00000000000000000000	477.00000000000000000000	4.00000000000000000000	4.00000000000000000000	4.00000000000000000000	4.00000000000000000000	4.00000000000000000000	4.00000000000000000000	4.00000000000000000000	4.00000000000000000000	4.00000000000000000000	4.00000000000000000000	4.00000000000000000000	4.00000000000000000000	4.00000000000000000000	4.00000000000000000000	4.00000000000000000000	4.00000000000000000000
65.00000000000000000000	0.00000000000000000000	4175.38427734375000000000	4161.53857421875000000000	4022.05126953125000000000	4129.74365234375000000000	4099.48730468750000000000	4153.84619140625000000000	4171.79492187500000000000	4145.64111328125000000000	4155.89746093750000000000	4110.76904296875000000000	4209.23046875000000000000	4210.76904296875000000000	4168.20507812500000000000	4160.51269531250000000000	2632.00000000000000000000	10251.00000000000000000000	10230.00000000000000000000	0.00000000000000000000	0.00000000000000000000	0.00000000000000000000	2447.00000000000000000000	485.00000000000000000000	4.00000000000000000000	4.00000000000000000000	4.00000000000000000000	4.00000000000000000000	4.00000000000000000000	4.00000000000000000000	4.00000000000000000000	4.00000000000000000000	4.00000000000000000000	4.00000000000000000000	4.00000000000000000000	4.00000000000000000000	4.00000000000000000000	4.00000000000000000000	4.00000000000000000000	4.00000000000000000000
66.00000000000000000000	0.00000000000000000000	4177.94873046875000000000	4158.46142578125000000000	4028.71777343750000000000	4132.82031250000000000000	4114.87158203125000000000	4163.07666015625000000000	4182.56396484375000000000	4155.38427734375000000000	4160.00000000000000000000	4121.02539062500000000000	4175.89746093750000000000	4212.30761718750000000000	4184.61523437500000000000	4181.02539062500000000000	2061.00000000000000000000	10251.00000000000000000000	10230.00000000000000000000	0.00000000000000000000	0.00000000000000000000	0.00000000000000000000	2447.00000000000000000000	493.00000000000000000000	4.00000000000000000000	4.00000000000000000000	4.00000000000000000000	4.00000000000000000000	4.00000000000000000000	4.00000000000000000000	4.00000000000000000000	4.00000000000000000000	4.00000000000000000000	4.00000000000000000000	4.00000000000000000000	4.00000000000000000000	4.00000000000000000000	4.00000000000000000000	4.00000000000000000000	4.00000000000000000000
67.00000000000000000000	0.00000000000000000000	4171.79492187500000000000	4166.66650390625000000000	4037.43579101562500000000	4148.71777343750000000000	4124.61523437500000000000	4163.58984375000000000000	4188.20507812500000000000	4169.74365234375000000000	4172.82031250000000000000	4132.82031250000000000000	4153.84619140625000000000	4217.43603515625000000000	4202.56396484375000000000	4183.58984375000000000000	3462.00000000000000000000	10248.00000000000000000000	10229.00000000000000000000	0.00000000000000000000	0.00000000000000000000	0.00000000000000000000	2447.00000000000000000000	501.00000000000000000000	4.00000000000000000000	4.00000000000000000000	4.00000000000000000000	4.00000000000000000000	4.00000000000000000000	4.00000000000000000000	4.00000000000000000000	4.00000000000000000000	4.00000000000000000000	4.00000000000000000000	4.00000000000000000000	4.00000000000000000000	4.00000000000000000000	4.00000000000000000000	4.00000000000000000000	4.00000000000000000000
68.00000000000000000000	0.00000000000000000000	4182.56396484375000000000	4166.15380859375000000000	4046.15380859375000000000	4152.30761718750000000000	4106.15380859375000000000	4151.28173828125000000000	4176.41015625000000000000	4163.58984375000000000000	4173.33300781250000000000	4127.69238281250000000000	4165.12792968750000000000	4221.53857421875000000000	4195.89746093750000000000	4184.10253906250000000000	3544.00000000000000000000	10248.00000000000000000000	10229.00000000000000000000	0.00000000000000000000	0.00000000000000000000	0.00000000000000000000	2447.00000000000000000000	509.00000000000000000000	4.00000000000000000000	4.00000000000000000000	4.00000000000000000000	4.00000000000000000000	4.00000000000000000000	4.00000000000000000000	4.00000000000000000000	4.00000000000000000000	4.00000000000000000000	4.00000000000000000000	4.00000000000000000000	4.00000000000000000000	4.00000000000000000000	4.00000000000000000000	4.00000000000000000000	4.00000000000000000000
69.00000000000000000000	0.00000000000000000000	4172.82031250000000000000	4165.64111328125000000000	4036.92309570312500000000	4152.82031250000000000000	4111.28173828125000000000	4154.35888671875000000000	4182.05126953125000000000	4171.28173828125000000000	4182.56396484375000000000	4138.46142578125000000000	4165.12792968750000000000	4215.89746093750000000000	4190.76904296875000000000	4183.58984375000000000000	3402.00000000000000000000	10247.00000000000000000000	10229.00000000000000000000	0.00000000000000000000	0.00000000000000000000	0.00000000000000000000	2447.00000000000000000000	516.00000000000000000000	4.00000000000000000000	4.00000000000000000000	4.00000000000000000000	4.00000000000000000000	4.00000000000000000000	4.00000000000000000000	4.00000000000000000000	4.00000000000000000000	4.00000000000000000000	4.00000000000000000000	4.00000000000000000000	4.00000000000000000000	4.00000000000000000000	4.00000000000000000000	4.00000000000000000000	4.00000000000000000000
70.00000000000000000000	0.00000000000000000000	4171.79492187500000000000	4147.17919921875000000000	4032.30761718750000000000	4136.41015625000000000000	4106.66650390625000000000	4149.74365234375000000000	4181.53857421875000000000	4167.17919921875000000000	4172.82031250000000000000	4128.20507812500000000000	4165.64111328125000000000	4207.17919921875000000000	4171.79492187500000000000	4165.12792968750000000000	3478.00000000000000000000	10247.00000000000000000000	10229.00000000000000000000	0.00000000000000000000	0.00000000000000000000	0.00000000000000000000	2447.00000000000000000000	524.00000000000000000000	4.00000000000000000000	4.00000000000000000000	4.00000000000000000000	4.00000000000000000000	4.00000000000000000000	4.00000000000000000000	4.00000000000000000000	4.00000000000000000000	4.00000000000000000000	4.00000000000000000000	4.00000000000000000000	4.00000000000000000000	4.00000000000000000000	4.00000000000000000000	4.00000000000000000000	4.00000000000000000000
71.00000000000000000000	0.00000000000000000000	4164.10253906250000000000	4150.25634765625000000000	4042.05126953125000000000	4124.10253906250000000000	4101.53857421875000000000	4155.89746093750000000000	4182.56396484375000000000	4158.46142578125000000000	4165.12792968750000000000	4122.56396484375000000000	4190.76904296875000000000	4204.61523437500000000000	4177.94873046875000000000	4176.41015625000000000000	3414.00000000000000000000	10249.00000000000000000000	10229.00000000000000000000	0.00000000000000000000	0.00000000000000000000	0.00000000000000000000	2447.00000000000000000000	532.00000000000000000000	4.00000000000000000000	4.00000000000000000000	4.00000000000000000000	4.00000000000000000000	4.00000000000000000000	4.00000000000000000000	4.00000000000000000000	4.00000000000000000000	4.00000000000000000000	4.00000000000000000000	4.00000000000000000000	4.00000000000000000000	4.00000000000000000000	4.00000000000000000000	4.00000000000000000000	4.00000000000000000000
72.00000000000000000000	0.00000000000000000000	4161.53857421875000000000	4158.46142578125000000000	4053.33325195312500000000	4140.51269531250000000000	4111.28173828125000000000	4165.64111328125000000000	4183.58984375000000000000	4158.97412109375000000000	4168.20507812500000000000	4140.51269531250000000000	4199.48730468750000000000	4210.76904296875000000000	4197.94873046875000000000	4193.84619140625000000000	3441.00000000000000000000	10249.00000000000000000000	10229.00000000000000000000	0.00000000000000000000	0.00000000000000000000	0.00000000000000000000	2447.00000000000000000000	540.00000000000000000000	4.00000000000000000000	4.00000000000000000000	4.00000000000000000000	4.00000000000000000000	4.00000000000000000000	4.00000000000000000000	4.00000000000000000000	4.00000000000000000000	4.00000000000000000000	4.00000000000000000000	4.00000000000000000000	4.00000000000000000000	4.00000000000000000000	4.00000000000000000000	4.00000000000000000000	4.00000000000000000000
73.00000000000000000000	0.00000000000000000000	4179.48730468750000000000	4149.74365234375000000000	4056.92309570312500000000	4146.15380859375000000000	4115.38427734375000000000	4158.97412109375000000000	4176.92285156250000000000	4159.48730468750000000000	4165.12792968750000000000	4135.38427734375000000000	4168.71777343750000000000	4211.79492187500000000000	4194.35888671875000000000	4180.00000000000000000000	3159.00000000000000000000	10247.00000000000000000000	10229.00000000000000000000	0.00000000000000000000	0.00000000000000000000	0.00000000000000000000	2447.00000000000000000000	548.00000000000000000000	4.00000000000000000000	4.00000000000000000000	4.00000000000000000000	4.00000000000000000000	4.00000000000000000000	4.00000000000000000000	4.00000000000000000000	4.00000000000000000000	4.00000000000000000000	4.00000000000000000000	4.00000000000000000000	4.00000000000000000000	4.00000000000000000000	4.00000000000000000000	4.00000000000000000000	4.00000000000000000000
74.00000000000000000000	0.00000000000000000000	4170.25634765625000000000	4159.48730468750000000000	4037.94873046875000000000	4141.53857421875000000000	4119.48730468750000000000	4155.38427734375000000000	4181.02539062500000000000	4167.17919921875000000000	4170.76904296875000000000	4116.92285156250000000000	4147.69238281250000000000	4206.66650390625000000000	4189.74365234375000000000	4170.25634765625000000000	3491.00000000000000000000	10247.00000000000000000000	10229.00000000000000000000	0.00000000000000000000	0.00000000000000000000	0.00000000000000000000	2447.00000000000000000000	556.00000000000000000000	4.00000000000000000000	4.00000000000000000000	4.00000000000000000000	4.00000000000000000000	4.00000000000000000000	4.00000000000000000000	4.00000000000000000000	4.00000000000000000000	4.00000000000000000000	4.00000000000000000000	4.00000000000000000000	4.00000000000000000000	4.00000000000000000000	4.00000000000000000000	4.00000000000000000000	4.00000000000000000000
75.00000000000000000000	0.00000000000000000000	4177.43603515625000000000	4160.00000000000000000000	4033.33325195312500000000	4151.79492187500000000000	4117.94873046875000000000	4145.64111328125000000000	4176.41015625000000000000	4156.41015625000000000000	4159.48730468750000000000	4109.74365234375000000000	4156.41015625000000000000	4206.66650390625000000000	4170.25634765625000000000	4163.58984375000000000000	3319.00000000000000000000	10245.00000000000000000000	10230.00000000000000000000	0.00000000000000000000	0.00000000000000000000	0.00000000000000000000	2447.00000000000000000000	564.00000000000000000000	4.00000000000000000000	4.00000000000000000000	4.00000000000000000000	4.00000000000000000000	4.00000000000000000000	4.00000000000000000000	4.00000000000000000000	4.00000000000000000000	4.00000000000000000000	4.00000000000000000000	4.00000000000000000000	4.00000000000000000000	4.00000000000000000000	4.00000000000000000000	4.00000000000000000000	4.00000000000000000000
76.00000000000000000000	0.00000000000000000000	4179.48730468750000000000	4158.46142578125000000000	4050.76904296875000000000	4153.84619140625000000000	4117.43603515625000000000	4147.17919921875000000000	4174.35888671875000000000	4153.33300781250000000000	4161.02539062500000000000	4131.28173828125000000000	4180.00000000000000000000	4209.23046875000000000000	4168.71777343750000000000	4169.74365234375000000000	2757.00000000000000000000	10245.00000000000000000000	10230.00000000000000000000	0.00000000000000000000	0.00000000000000000000	0.00000000000000000000	2447.00000000000000000000	572.00000000000000000000	4.00000000000000000000	4.00000000000000000000	4.00000000000000000000	4.00000000000000000000	4.00000000000000000000	4.00000000000000000000	4.00000000000000000000	4.00000000000000000000	4.00000000000000000000	4.00000000000000000000	4.00000000000000000000	4.00000000000000000000	4.00000000000000000000	4.00000000000000000000	4.00000000000000000000	4.00000000000000000000
77.00000000000000000000	0.00000000000000000000	4161.02539062500000000000	4155.89746093750000000000	4047.69213867187500000000	4136.41015625000000000000	4096.92285156250000000000	4151.79492187500000000000	4167.69238281250000000000	4154.87158203125000000000	4162.05126953125000000000	4134.35888671875000000000	4173.33300781250000000000	4212.30761718750000000000	4179.48730468750000000000	4179.48730468750000000000	2599.00000000000000000000	10245.00000000000000000000	10230.00000000000000000000	0.00000000000000000000	0.00000000000000000000	0.00000000000000000000	2447.00000000000000000000	579.00000000000000000000	4.00000000000000000000	4.00000000000000000000	4.00000000000000000000	4.00000000000000000000	4.00000000000000000000	4.00000000000000000000	4.00000000000000000000	4.00000000000000000000	4.00000000000000000000	4.00000000000000000000	4.00000000000000000000	4.00000000000000000000	4.00000000000000000000	4.00000000000000000000	4.00000000000000000000	4.00000000000000000000
78.00000000000000000000	0.00000000000000000000	4166.66650390625000000000	4145.64111328125000000000	4045.64086914062500000000	4134.87158203125000000000	4086.15380859375000000000	4149.23046875000000000000	4161.53857421875000000000	4146.15380859375000000000	4144.61523437500000000000	4110.76904296875000000000	4151.79492187500000000000	4205.12792968750000000000	4172.82031250000000000000	4165.12792968750000000000	3491.00000000000000000000	10245.00000000000000000000	10230.00000000000000000000	0.00000000000000000000	0.00000000000000000000	0.00000000000000000000	2447.00000000000000000000	586.00000000000000000000	4.00000000000000000000	4.00000000000000000000	4.00000000000000000000	4.00000000000000000000	4.00000000000000000000	4.00000000000000000000	4.00000000000000000000	4.00000000000000000000	4.00000000000000000000	4.00000000000000000000	4.00000000000000000000	4.00000000000000000000	4.00000000000000000000	4.00000000000000000000	4.00000000000000000000	4.00000000000000000000
79.00000000000000000000	0.00000000000000000000	4164.10253906250000000000	4152.30761718750000000000	4057.94873046875000000000	4144.61523437500000000000	4125.12792968750000000000	4163.07666015625000000000	4183.07666015625000000000	4164.10253906250000000000	4164.61523437500000000000	4125.12792968750000000000	4162.05126953125000000000	4202.56396484375000000000	4187.69238281250000000000	4161.53857421875000000000	3319.00000000000000000000	10246.00000000000000000000	10229.00000000000000000000	0.00000000000000000000	0.00000000000000000000	0.00000000000000000000	2447.00000000000000000000	595.00000000000000000000	4.00000000000000000000	4.00000000000000000000	4.00000000000000000000	4.00000000000000000000	4.00000000000000000000	4.00000000000000000000	4.00000000000000000000	4.00000000000000000000	4.00000000000000000000	4.00000000000000000000	4.00000000000000000000	4.00000000000000000000	4.00000000000000000000	4.00000000000000000000	4.00000000000000000000	4.00000000000000000000
80.00000000000000000000	0.00000000000000000000	4176.41015625000000000000	4156.41015625000000000000	4069.23071289062500000000	4151.28173828125000000000	4134.87158203125000000000	4158.46142578125000000000	4186.66650390625000000000	4173.33300781250000000000	4180.00000000000000000000	4138.97412109375000000000	4167.17919921875000000000	4217.94873046875000000000	4190.76904296875000000000	4173.33300781250000000000	2757.00000000000000000000	10246.00000000000000000000	10229.00000000000000000000	0.00000000000000000000	0.00000000000000000000	0.00000000000000000000	2447.00000000000000000000	603.00000000000000000000	4.00000000000000000000	4.00000000000000000000	4.00000000000000000000	4.00000000000000000000	4.00000000000000000000	4.00000000000000000000	4.00000000000000000000	4.00000000000000000000	4.00000000000000000000	4.00000000000000000000	4.00000000000000000000	4.00000000000000000000	4.00000000000000000000	4.00000000000000000000	4.00000000000000000000	4.00000000000000000000
81.00000000000000000000	0.00000000000000000000	4178.46142578125000000000	4164.61523437500000000000	4069.74340820312500000000	4156.92285156250000000000	4120.51269531250000000000	4155.89746093750000000000	4181.53857421875000000000	4168.71777343750000000000	4173.33300781250000000000	4142.05126953125000000000	4180.00000000000000000000	4221.02539062500000000000	4192.82031250000000000000	4183.07666015625000000000	2599.00000000000000000000	10246.00000000000000000000	10229.00000000000000000000	0.00000000000000000000	0.00000000000000000000	0.00000000000000000000	2447.00000000000000000000	611.00000000000000000000	4.00000000000000000000	4.00000000000000000000	4.00000000000000000000	4.00000000000000000000	4.00000000000000000000	4.00000000000000000000	4.00000000000000000000	4.00000000000000000000	4.00000000000000000000	4.00000000000000000000	4.00000000000000000000	4.00000000000000000000	4.00000000000000000000	4.00000000000000000000	4.00000000000000000000	4.00000000000000000000
82.00000000000000000000	0.00000000000000000000	4164.61523437500000000000	4165.64111328125000000000	4063.58959960937500000000	4146.15380859375000000000	4120.51269531250000000000	4163.07666015625000000000	4183.07666015625000000000	4163.58984375000000000000	4168.20507812500000000000	4134.35888671875000000000	4193.84619140625000000000	4212.30761718750000000000	4195.89746093750000000000	4187.17919921875000000000	3491.00000000000000000000	10246.00000000000000000000	10229.00000000000000000000	0.00000000000000000000	0.00000000000000000000	0.00000000000000000000	2447.00000000000000000000	619.00000000000000000000	4.00000000000000000000	4.00000000000000000000	4.00000000000000000000	4.00000000000000000000	4.00000000000000000000	4.00000000000000000000	4.00000000000000000000	4.00000000000000000000	4.00000000000000000000	4.00000000000000000000	4.00000000000000000000	4.00000000000000000000	4.00000000000000000000	4.00000000000000000000	4.00000000000000000000	4.00000000000000000000
83.00000000000000000000	0.00000000000000000000	4174.87158203125000000000	4147.69238281250000000000	4059.48706054687500000000	4134.87158203125000000000	4110.76904296875000000000	4153.33300781250000000000	4171.79492187500000000000	4150.25634765625000000000	4155.89746093750000000000	4105.12792968750000000000	4171.28173828125000000000	4207.17919921875000000000	4171.79492187500000000000	4180.51269531250000000000	3319.00000000000000000000	10246.00000000000000000000	10229.00000000000000000000	0.00000000000000000000	0.00000000000000000000	0.00000000000000000000	2447.00000000000000000000	628.00000000000000000000	4.00000000000000000000	4.00000000000000000000	4.00000000000000000000	4.00000000000000000000	4.00000000000000000000	4.00000000000000000000	4.00000000000000000000	4.00000000000000000000	4.00000000000000000000	4.00000000000000000000	4.00000000000000000000	4.00000000000000000000	4.00000000000000000000	4.00000000000000000000	4.00000000000000000000	4.00000000000000000000
84.00000000000000000000	0.00000000000000000000	4161.53857421875000000000	4149.23046875000000000000	4048.71777343750000000000	4140.51269531250000000000	4114.87158203125000000000	4153.33300781250000000000	4170.76904296875000000000	4152.30761718750000000000	4158.97412109375000000000	4114.35888671875000000000	4163.58984375000000000000	4194.87158203125000000000	4174.87158203125000000000	4164.61523437500000000000	2757.00000000000000000000	10246.00000000000000000000	10229.00000000000000000000	0.00000000000000000000	0.00000000000000000000	0.00000000000000000000	2447.00000000000000000000	636.00000000000000000000	4.00000000000000000000	4.00000000000000000000	4.00000000000000000000	4.00000000000000000000	4.00000000000000000000	4.00000000000000000000	4.00000000000000000000	4.00000000000000000000	4.00000000000000000000	4.00000000000000000000	4.00000000000000000000	4.00000000000000000000	4.00000000000000000000	4.00000000000000000000	4.00000000000000000000	4.00000000000000000000
85.00000000000000000000	0.00000000000000000000	4164.10253906250000000000	4156.41015625000000000000	4052.82031250000000000000	4147.17919921875000000000	4123.58984375000000000000	4150.25634765625000000000	4168.20507812500000000000	4151.79492187500000000000	4158.97412109375000000000	4129.74365234375000000000	4158.46142578125000000000	4195.38427734375000000000	4190.76904296875000000000	4152.82031250000000000000	2599.00000000000000000000	10246.00000000000000000000	10231.00000000000000000000	0.00000000000000000000	0.00000000000000000000	0.00000000000000000000	2447.00000000000000000000	644.00000000000000000000	4.00000000000000000000	4.00000000000000000000	4.00000000000000000000	4.00000000000000000000	4.00000000000000000000	4.00000000000000000000	4.00000000000000000000	4.00000000000000000000	4.00000000000000000000	4.00000000000000000000	4.00000000000000000000	4.00000000000000000000	4.00000000000000000000	4.00000000000000000000	4.00000000000000000000	4.00000000000000000000
86.00000000000000000000	0.00000000000000000000	4174.87158203125000000000	4161.53857421875000000000	4066.66650390625000000000	4155.89746093750000000000	4128.20507812500000000000	4154.87158203125000000000	4169.74365234375000000000	4151.79492187500000000000	4153.84619140625000000000	4122.56396484375000000000	4146.15380859375000000000	4209.23046875000000000000	4186.66650390625000000000	4165.12792968750000000000	3491.00000000000000000000	10246.00000000000000000000	10231.00000000000000000000	0.00000000000000000000	0.00000000000000000000	0.00000000000000000000	2447.00000000000000000000	652.00000000000000000000	4.00000000000000000000	4.00000000000000000000	4.00000000000000000000	4.00000000000000000000	4.00000000000000000000	4.00000000000000000000	4.00000000000000000000	4.00000000000000000000	4.00000000000000000000	4.00000000000000000000	4.00000000000000000000	4.00000000000000000000	4.00000000000000000000	4.00000000000000000000	4.00000000000000000000	4.00000000000000000000
87.00000000000000000000	0.00000000000000000000	4168.71777343750000000000	4156.41015625000000000000	4065.64086914062500000000	4154.87158203125000000000	4127.69238281250000000000	4166.66650390625000000000	4173.84619140625000000000	4156.41015625000000000000	4155.89746093750000000000	4114.35888671875000000000	4160.51269531250000000000	4208.71777343750000000000	4176.41015625000000000000	4173.33300781250000000000	3319.00000000000000000000	10247.00000000000000000000	10229.00000000000000000000	0.00000000000000000000	0.00000000000000000000	0.00000000000000000000	2447.00000000000000000000	659.00000000000000000000	4.00000000000000000000	4.00000000000000000000	4.00000000000000000000	4.00000000000000000000	4.00000000000000000000	4.00000000000000000000	4.00000000000000000000	4.00000000000000000000	4.00000000000000000000	4.00000000000000000000	4.00000000000000000000	4.00000000000000000000	4.00000000000000000000	4.00000000000000000000	4.00000000000000000000	4.00000000000000000000
88.00000000000000000000	0.00000000000000000000	4184.61523437500000000000	4143.58984375000000000000	4068.20507812500000000000	4137.94873046875000000000	4122.05126953125000000000	4154.35888671875000000000	4164.61523437500000000000	4148.20507812500000000000	4153.33300781250000000000	4109.74365234375000000000	4174.87158203125000000000	4205.64111328125000000000	4176.41015625000000000000	4175.89746093750000000000	2757.00000000000000000000	10247.00000000000000000000	10229.00000000000000000000	0.00000000000000000000	0.00000000000000000000	0.00000000000000000000	2447.00000000000000000000	667.00000000000000000000	4.00000000000000000000	4.00000000000000000000	4.00000000000000000000	4.00000000000000000000	4.00000000000000000000	4.00000000000000000000	4.00000000000000000000	4.00000000000000000000	4.00000000000000000000	4.00000000000000000000	4.00000000000000000000	4.00000000000000000000	4.00000000000000000000	4.00000000000000000000	4.00000000000000000000	4.00000000000000000000
89.00000000000000000000	0.00000000000000000000	4174.35888671875000000000	4148.20507812500000000000	4065.64086914062500000000	4140.00000000000000000000	4122.56396484375000000000	4147.17919921875000000000	4166.66650390625000000000	4150.25634765625000000000	4156.41015625000000000000	4124.10253906250000000000	4176.92285156250000000000	4212.30761718750000000000	4190.76904296875000000000	4187.17919921875000000000	2599.00000000000000000000	10248.00000000000000000000	10229.00000000000000000000	0.00000000000000000000	0.00000000000000000000	0.00000000000000000000	2447.00000000000000000000	674.00000000000000000000	4.00000000000000000000	4.00000000000000000000	4.00000000000000000000	4.00000000000000000000	4.00000000000000000000	4.00000000000000000000	4.00000000000000000000	4.00000000000000000000	4.00000000000000000000	4.00000000000000000000	4.00000000000000000000	4.00000000000000000000	4.00000000000000000000	4.00000000000000000000	4.00000000000000000000	4.00000000000000000000
90.00000000000000000000	0.00000000000000000000	4161.02539062500000000000	4137.94873046875000000000	4057.43579101562500000000	4144.61523437500000000000	4103.07666015625000000000	4138.97412109375000000000	4158.97412109375000000000	4145.64111328125000000000	4140.51269531250000000000	4113.84619140625000000000	4168.20507812500000000000	4208.20507812500000000000	4181.53857421875000000000	4166.15380859375000000000	3491.00000000000000000000	10248.00000000000000000000	10229.00000000000000000000	0.00000000000000000000	0.00000000000000000000	0.00000000000000000000	2447.00000000000000000000	681.00000000000000000000	4.00000000000000000000	4.00000000000000000000	4.00000000000000000000	4.00000000000000000000	4.00000000000000000000	4.00000000000000000000	4.00000000000000000000	4.00000000000000000000	4.00000000000000000000	4.00000000000000000000	4.00000000000000000000	4.00000000000000000000	4.00000000000000000000	4.00000000000000000000	4.00000000000000000000	4.00000000000000000000
91.00000000000000000000	0.00000000000000000000	4167.17919921875000000000	4135.89746093750000000000	4060.51269531250000000000	4142.56396484375000000000	4107.69238281250000000000	4146.66650390625000000000	4167.69238281250000000000	4155.38427734375000000000	4143.07666015625000000000	4103.07666015625000000000	4161.53857421875000000000	4205.64111328125000000000	4171.28173828125000000000	4152.30761718750000000000	3319.00000000000000000000	10248.00000000000000000000	10229.00000000000000000000	0.00000000000000000000	0.00000000000000000000	0.00000000000000000000	2447.00000000000000000000	689.00000000000000000000	4.00000000000000000000	4.00000000000000000000	4.00000000000000000000	4.00000000000000000000	4.00000000000000000000	4.00000000000000000000	4.00000000000000000000	4.00000000000000000000	4.00000000000000000000	4.00000000000000000000	4.00000000000000000000	4.00000000000000000000	4.00000000000000000000	4.00000000000000000000	4.00000000000000000000	4.00000000000000000000
92.00000000000000000000	0.00000000000000000000	4167.17919921875000000000	4158.97412109375000000000	4062.05126953125000000000	4157.94873046875000000000	4144.61523437500000000000	4171.79492187500000000000	4195.89746093750000000000	4181.02539062500000000000	4175.89746093750000000000	4127.17919921875000000000	4173.84619140625000000000	4220.00000000000000000000	4180.51269531250000000000	4178.46142578125000000000	2757.00000000000000000000	10248.00000000000000000000	10229.00000000000000000000	0.00000000000000000000	0.00000000000000000000	0.00000000000000000000	2447.00000000000000000000	696.00000000000000000000	4.00000000000000000000	4.00000000000000000000	4.00000000000000000000	4.00000000000000000000	4.00000000000000000000	4.00000000000000000000	4.00000000000000000000	4.00000000000000000000	4.00000000000000000000	4.00000000000000000000	4.00000000000000000000	4.00000000000000000000	4.00000000000000000000	4.00000000000000000000	4.00000000000000000000	4.00000000000000000000
93.00000000000000000000	0.00000000000000000000	4174.35888671875000000000	4151.28173828125000000000	4063.58959960937500000000	4160.00000000000000000000	4137.43603515625000000000	4169.74365234375000000000	4188.71777343750000000000	4171.79492187500000000000	4171.79492187500000000000	4128.71777343750000000000	4164.61523437500000000000	4217.94873046875000000000	4179.48730468750000000000	4187.17919921875000000000	2599.00000000000000000000	10248.00000000000000000000	10229.00000000000000000000	0.00000000000000000000	0.00000000000000000000	0.00000000000000000000	2447.00000000000000000000	704.00000000000000000000	4.00000000000000000000	4.00000000000000000000	4.00000000000000000000	4.00000000000000000000	4.00000000000000000000	4.00000000000000000000	4.00000000000000000000	4.00000000000000000000	4.00000000000000000000	4.00000000000000000000	4.00000000000000000000	4.00000000000000000000	4.00000000000000000000	4.00000000000000000000	4.00000000000000000000	4.00000000000000000000
94.00000000000000000000	0.00000000000000000000	4161.02539062500000000000	4126.66650390625000000000	4062.56396484375000000000	4147.17919921875000000000	4131.79492187500000000000	4169.23046875000000000000	4182.05126953125000000000	4168.71777343750000000000	4166.15380859375000000000	4125.64111328125000000000	4155.38427734375000000000	4202.56396484375000000000	4187.69238281250000000000	4177.94873046875000000000	3491.00000000000000000000	10248.00000000000000000000	10229.00000000000000000000	0.00000000000000000000	0.00000000000000000000	0.00000000000000000000	2447.00000000000000000000	712.00000000000000000000	4.00000000000000000000	4.00000000000000000000	4.00000000000000000000	4.00000000000000000000	4.00000000000000000000	4.00000000000000000000	4.00000000000000000000	4.00000000000000000000	4.00000000000000000000	4.00000000000000000000	4.00000000000000000000	4.00000000000000000000	4.00000000000000000000	4.00000000000000000000	4.00000000000000000000	4.00000000000000000000
95.00000000000000000000	0.00000000000000000000	4161.53857421875000000000	4107.69238281250000000000	4056.41015625000000000000	4145.64111328125000000000	4138.97412109375000000000	4169.74365234375000000000	4184.10253906250000000000	4173.33300781250000000000	4170.76904296875000000000	4131.79492187500000000000	4163.58984375000000000000	4205.64111328125000000000	4182.05126953125000000000	4160.51269531250000000000	3319.00000000000000000000	10248.00000000000000000000	10227.00000000000000000000	0.00000000000000000000	0.00000000000000000000	0.00000000000000000000	2447.00000000000000000000	720.00000000000000000000	4.00000000000000000000	4.00000000000000000000	4.00000000000000000000	4.00000000000000000000	4.00000000000000000000	4.00000000000000000000	4.00000000000000000000	4.00000000000000000000	4.00000000000000000000	4.00000000000000000000	4.00000000000000000000	4.00000000000000000000	4.00000000000000000000	4.00000000000000000000	4.00000000000000000000	4.00000000000000000000
96.00000000000000000000	0.00000000000000000000	4175.38427734375000000000	4111.28173828125000000000	4055.89721679687500000000	4158.46142578125000000000	4131.79492187500000000000	4167.69238281250000000000	4180.00000000000000000000	4168.71777343750000000000	4173.33300781250000000000	4138.97412109375000000000	4173.33300781250000000000	4212.82031250000000000000	4172.30761718750000000000	4151.79492187500000000000	2757.00000000000000000000	10248.00000000000000000000	10227.00000000000000000000	0.00000000000000000000	0.00000000000000000000	0.00000000000000000000	2447.00000000000000000000	729.00000000000000000000	4.00000000000000000000	4.00000000000000000000	4.00000000000000000000	4.00000000000000000000	4.00000000000000000000	4.00000000000000000000	4.00000000000000000000	4.00000000000000000000	4.00000000000000000000	4.00000000000000000000	4.00000000000000000000	4.00000000000000000000	4.00000000000000000000	4.00000000000000000000	4.00000000000000000000	4.00000000000000000000
97.00000000000000000000	0.00000000000000000000	4164.10253906250000000000	4114.35888671875000000000	4048.71777343750000000000	4163.58984375000000000000	4117.94873046875000000000	4163.07666015625000000000	4175.89746093750000000000	4163.58984375000000000000	4175.38427734375000000000	4141.02539062500000000000	4165.64111328125000000000	4212.30761718750000000000	4181.53857421875000000000	4163.58984375000000000000	2599.00000000000000000000	10248.00000000000000000000	10227.00000000000000000000	0.00000000000000000000	0.00000000000000000000	0.00000000000000000000	2447.00000000000000000000	737.00000000000000000000	4.00000000000000000000	4.00000000000000000000	4.00000000000000000000	4.00000000000000000000	4.00000000000000000000	4.00000000000000000000	4.00000000000000000000	4.00000000000000000000	4.00000000000000000000	4.00000000000000000000	4.00000000000000000000	4.00000000000000000000	4.00000000000000000000	4.00000000000000000000	4.00000000000000000000	4.00000000000000000000
98.00000000000000000000	0.00000000000000000000	4174.87158203125000000000	4092.30761718750000000000	4047.69213867187500000000	4148.20507812500000000000	4108.20507812500000000000	4149.23046875000000000000	4164.61523437500000000000	4148.20507812500000000000	4156.92285156250000000000	4121.53857421875000000000	4154.87158203125000000000	4212.30761718750000000000	4178.97412109375000000000	4169.74365234375000000000	3491.00000000000000000000	10248.00000000000000000000	10227.00000000000000000000	0.00000000000000000000	0.00000000000000000000	0.00000000000000000000	2447.00000000000000000000	745.00000000000000000000	4.00000000000000000000	4.00000000000000000000	4.00000000000000000000	4.00000000000000000000	4.00000000000000000000	4.00000000000000000000	4.00000000000000000000	4.00000000000000000000	4.00000000000000000000	4.00000000000000000000	4.00000000000000000000	4.00000000000000000000	4.00000000000000000000	4.00000000000000000000	4.00000000000000000000	4.00000000000000000000
99.00000000000000000000	0.00000000000000000000	4174.87158203125000000000	4104.10253906250000000000	4054.35888671875000000000	4140.00000000000000000000	4138.46142578125000000000	4167.69238281250000000000	4177.94873046875000000000	4158.46142578125000000000	4165.12792968750000000000	4130.76904296875000000000	4182.05126953125000000000	4216.92285156250000000000	4192.82031250000000000000	4179.48730468750000000000	3319.00000000000000000000	10248.00000000000000000000	10227.00000000000000000000	0.00000000000000000000	0.00000000000000000000	0.00000000000000000000	2447.00000000000000000000	753.00000000000000000000	4.00000000000000000000	4.00000000000000000000	4.00000000000000000000	4.00000000000000000000	4.00000000000000000000	4.00000000000000000000	4.00000000000000000000	4.00000000000000000000	4.00000000000000000000	4.00000000000000000000	4.00000000000000000000	4.00000000000000000000	4.00000000000000000000	4.00000000000000000000	4.00000000000000000000	4.00000000000000000000
100.00000000000000000000	0.00000000000000000000	4171.28173828125000000000	4120.00000000000000000000	4058.46142578125000000000	4149.74365234375000000000	4151.28173828125000000000	4177.94873046875000000000	4190.25634765625000000000	4175.38427734375000000000	4180.51269531250000000000	4152.82031250000000000000	4178.97412109375000000000	4224.61523437500000000000	4193.84619140625000000000	4185.64111328125000000000	2757.00000000000000000000	10248.00000000000000000000	10227.00000000000000000000	0.00000000000000000000	0.00000000000000000000	0.00000000000000000000	2447.00000000000000000000	762.00000000000000000000	4.00000000000000000000	4.00000000000000000000	4.00000000000000000000	4.00000000000000000000	4.00000000000000000000	4.00000000000000000000	4.00000000000000000000	4.00000000000000000000	4.00000000000000000000	4.00000000000000000000	4.00000000000000000000	4.00000000000000000000	4.00000000000000000000	4.00000000000000000000	4.00000000000000000000	4.00000000000000000000
101.00000000000000000000	0.00000000000000000000	4173.33300781250000000000	4096.41015625000000000000	4054.87158203125000000000	4154.87158203125000000000	4127.17919921875000000000	4159.48730468750000000000	4181.53857421875000000000	4170.25634765625000000000	4175.38427734375000000000	4145.12792968750000000000	4148.71777343750000000000	4216.92285156250000000000	4173.84619140625000000000	4170.76904296875000000000	2599.00000000000000000000	10245.00000000000000000000	10226.00000000000000000000	0.00000000000000000000	0.00000000000000000000	0.00000000000000000000	2447.00000000000000000000	770.00000000000000000000	4.00000000000000000000	4.00000000000000000000	4.00000000000000000000	4.00000000000000000000	4.00000000000000000000	4.00000000000000000000	4.00000000000000000000	4.00000000000000000000	4.00000000000000000000	4.00000000000000000000	4.00000000000000000000	4.00000000000000000000	4.00000000000000000000	4.00000000000000000000	4.00000000000000000000	4.00000000000000000000
107.00000000000000000000	0.00000000000000000000	4167.69238281250000000000	4102.56396484375000000000	4078.97436523437500000000	4144.61523437500000000000	4144.10253906250000000000	4180.00000000000000000000	4187.17919921875000000000	4176.92285156250000000000	4177.43603515625000000000	4160.51269531250000000000	4184.61523437500000000000	4219.48730468750000000000	4214.35888671875000000000	4188.71777343750000000000	3319.00000000000000000000	10250.00000000000000000000	10228.00000000000000000000	0.00000000000000000000	0.00000000000000000000	0.00000000000000000000	2447.00000000000000000000	778.00000000000000000000	4.00000000000000000000	4.00000000000000000000	4.00000000000000000000	4.00000000000000000000	4.00000000000000000000	4.00000000000000000000	4.00000000000000000000	4.00000000000000000000	4.00000000000000000000	4.00000000000000000000	4.00000000000000000000	4.00000000000000000000	4.00000000000000000000	4.00000000000000000000	4.00000000000000000000	4.00000000000000000000
108.00000000000000000000	0.00000000000000000000	4174.87158203125000000000	4098.97412109375000000000	4075.38452148437500000000	4150.76904296875000000000	4139.48730468750000000000	4167.69238281250000000000	4177.43603515625000000000	4168.20507812500000000000	4172.82031250000000000000	4150.25634765625000000000	4202.05126953125000000000	4212.82031250000000000000	4220.00000000000000000000	4180.51269531250000000000	2757.00000000000000000000	10250.00000000000000000000	10228.00000000000000000000	0.00000000000000000000	0.00000000000000000000	0.00000000000000000000	2447.00000000000000000000	787.00000000000000000000	4.00000000000000000000	4.00000000000000000000	4.00000000000000000000	4.00000000000000000000	4.00000000000000000000	4.00000000000000000000	4.00000000000000000000	4.00000000000000000000	4.00000000000000000000	4.00000000000000000000	4.00000000000000000000	4.00000000000000000000	4.00000000000000000000	4.00000000000000000000	4.00000000000000000000	4.00000000000000000000
109.00000000000000000000	0.00000000000000000000	4169.23046875000000000000	4093.33325195312500000000	4072.30761718750000000000	4155.38427734375000000000	4133.33300781250000000000	4159.48730468750000000000	4175.89746093750000000000	4162.56396484375000000000	4170.76904296875000000000	4153.33300781250000000000	4177.94873046875000000000	4208.20507812500000000000	4212.30761718750000000000	4162.56396484375000000000	2599.00000000000000000000	10250.00000000000000000000	10230.00000000000000000000	0.00000000000000000000	0.00000000000000000000	0.00000000000000000000	2447.00000000000000000000	795.00000000000000000000	4.00000000000000000000	4.00000000000000000000	4.00000000000000000000	4.00000000000000000000	4.00000000000000000000	4.00000000000000000000	4.00000000000000000000	4.00000000000000000000	4.00000000000000000000	4.00000000000000000000	4.00000000000000000000	4.00000000000000000000	4.00000000000000000000	4.00000000000000000000	4.00000000000000000000	4.00000000000000000000
110.00000000000000000000	0.00000000000000000000	4163.58984375000000000000	4102.05126953125000000000	4073.84594726562500000000	4163.07666015625000000000	4132.82031250000000000000	4161.02539062500000000000	4184.10253906250000000000	4166.15380859375000000000	4169.74365234375000000000	4163.58984375000000000000	4188.20507812500000000000	4216.92285156250000000000	4193.33300781250000000000	4174.35888671875000000000	3491.00000000000000000000	10250.00000000000000000000	10230.00000000000000000000	0.00000000000000000000	0.00000000000000000000	0.00000000000000000000	2447.00000000000000000000	804.00000000000000000000	4.00000000000000000000	4.00000000000000000000	4.00000000000000000000	4.00000000000000000000	4.00000000000000000000	4.00000000000000000000	4.00000000000000000000	4.00000000000000000000	4.00000000000000000000	4.00000000000000000000	4.00000000000000000000	4.00000000000000000000	4.00000000000000000000	4.00000000000000000000	4.00000000000000000000	4.00000000000000000000
111.00000000000000000000	0.00000000000000000000	4185.64111328125000000000	4104.61523437500000000000	4085.12817382812500000000	4152.30761718750000000000	4133.33300781250000000000	4166.66650390625000000000	4188.71777343750000000000	4175.38427734375000000000	4168.20507812500000000000	4151.79492187500000000000	4192.30761718750000000000	4230.76904296875000000000	4193.33300781250000000000	4194.35888671875000000000	3319.00000000000000000000	10251.00000000000000000000	10231.00000000000000000000	0.00000000000000000000	0.00000000000000000000	0.00000000000000000000	2447.00000000000000000000	812.00000000000000000000	4.00000000000000000000	4.00000000000000000000	4.00000000000000000000	4.00000000000000000000	4.00000000000000000000	4.00000000000000000000	4.00000000000000000000	4.00000000000000000000	4.00000000000000000000	4.00000000000000000000	4.00000000000000000000	4.00000000000000000000	4.00000000000000000000	4.00000000000000000000	4.00000000000000000000	4.00000000000000000000
112.00000000000000000000	0.00000000000000000000	4174.87158203125000000000	4107.17919921875000000000	4080.00000000000000000000	4134.87158203125000000000	4148.20507812500000000000	4186.66650390625000000000	4209.74365234375000000000	4195.38427734375000000000	4184.10253906250000000000	4157.94873046875000000000	4158.97412109375000000000	4226.15380859375000000000	4217.43603515625000000000	4191.79492187500000000000	2757.00000000000000000000	10251.00000000000000000000	10231.00000000000000000000	0.00000000000000000000	0.00000000000000000000	0.00000000000000000000	2447.00000000000000000000	820.00000000000000000000	4.00000000000000000000	4.00000000000000000000	4.00000000000000000000	4.00000000000000000000	4.00000000000000000000	4.00000000000000000000	4.00000000000000000000	4.00000000000000000000	4.00000000000000000000	4.00000000000000000000	4.00000000000000000000	4.00000000000000000000	4.00000000000000000000	4.00000000000000000000	4.00000000000000000000	4.00000000000000000000
113.00000000000000000000	0.00000000000000000000	4163.07666015625000000000	4088.20507812500000000000	4058.46142578125000000000	4131.79492187500000000000	4131.28173828125000000000	4174.87158203125000000000	4208.20507812500000000000	4188.71777343750000000000	4181.53857421875000000000	4156.92285156250000000000	4152.30761718750000000000	4210.25634765625000000000	4201.53857421875000000000	4167.17919921875000000000	2599.00000000000000000000	10247.00000000000000000000	10233.00000000000000000000	0.00000000000000000000	0.00000000000000000000	0.00000000000000000000	2447.00000000000000000000	828.00000000000000000000	4.00000000000000000000	4.00000000000000000000	4.00000000000000000000	4.00000000000000000000	4.00000000000000000000	4.00000000000000000000	4.00000000000000000000	4.00000000000000000000	4.00000000000000000000	4.00000000000000000000	4.00000000000000000000	4.00000000000000000000	4.00000000000000000000	4.00000000000000000000	4.00000000000000000000	4.00000000000000000000
114.00000000000000000000	0.00000000000000000000	4156.92285156250000000000	4082.05126953125000000000	4043.07690429687500000000	4145.64111328125000000000	4124.61523437500000000000	4164.61523437500000000000	4203.58984375000000000000	4190.25634765625000000000	4187.69238281250000000000	4150.76904296875000000000	4176.41015625000000000000	4205.64111328125000000000	4186.15380859375000000000	4164.61523437500000000000	3491.00000000000000000000	10247.00000000000000000000	10233.00000000000000000000	0.00000000000000000000	0.00000000000000000000	0.00000000000000000000	2447.00000000000000000000	835.00000000000000000000	4.00000000000000000000	4.00000000000000000000	4.00000000000000000000	4.00000000000000000000	4.00000000000000000000	4.00000000000000000000	4.00000000000000000000	4.00000000000000000000	4.00000000000000000000	4.00000000000000000000	4.00000000000000000000	4.00000000000000000000	4.00000000000000000000	4.00000000000000000000	4.00000000000000000000	4.00000000000000000000
115.00000000000000000000	0.00000000000000000000	4158.46142578125000000000	4092.82031250000000000000	4044.61523437500000000000	4148.71777343750000000000	4140.00000000000000000000	4177.94873046875000000000	4212.82031250000000000000	4201.02539062500000000000	4193.84619140625000000000	4162.05126953125000000000	4192.82031250000000000000	4213.33300781250000000000	4193.84619140625000000000	4170.25634765625000000000	3319.00000000000000000000	10248.00000000000000000000	10233.00000000000000000000	0.00000000000000000000	0.00000000000000000000	0.00000000000000000000	2447.00000000000000000000	843.00000000000000000000	4.00000000000000000000	4.00000000000000000000	4.00000000000000000000	4.00000000000000000000	4.00000000000000000000	4.00000000000000000000	4.00000000000000000000	4.00000000000000000000	4.00000000000000000000	4.00000000000000000000	4.00000000000000000000	4.00000000000000000000	4.00000000000000000000	4.00000000000000000000	4.00000000000000000000	4.00000000000000000000
116.00000000000000000000	0.00000000000000000000	4173.33300781250000000000	4085.12817382812500000000	4054.87158203125000000000	4133.33300781250000000000	4135.38427734375000000000	4183.07666015625000000000	4209.23046875000000000000	4184.10253906250000000000	4168.71777343750000000000	4161.02539062500000000000	4181.02539062500000000000	4210.76904296875000000000	4183.58984375000000000000	4158.97412109375000000000	2757.00000000000000000000	10248.00000000000000000000	10233.00000000000000000000	0.00000000000000000000	0.00000000000000000000	0.00000000000000000000	2447.00000000000000000000	850.00000000000000000000	4.00000000000000000000	4.00000000000000000000	4.00000000000000000000	4.00000000000000000000	4.00000000000000000000	4.00000000000000000000	4.00000000000000000000	4.00000000000000000000	4.00000000000000000000	4.00000000000000000000	4.00000000000000000000	4.00000000000000000000	4.00000000000000000000	4.00000000000000000000	4.00000000000000000000	4.00000000000000000000
117.00000000000000000000	0.00000000000000000000	4154.35888671875000000000	4083.58959960937500000000	4046.66650390625000000000	4143.07666015625000000000	4136.41015625000000000000	4176.92285156250000000000	4207.17919921875000000000	4181.53857421875000000000	4164.61523437500000000000	4155.38427734375000000000	4153.84619140625000000000	4202.05126953125000000000	4174.87158203125000000000	4155.38427734375000000000	2599.00000000000000000000	10247.00000000000000000000	10232.00000000000000000000	0.00000000000000000000	0.00000000000000000000	0.00000000000000000000	2447.00000000000000000000	858.00000000000000000000	4.00000000000000000000	4.00000000000000000000	4.00000000000000000000	4.00000000000000000000	4.00000000000000000000	4.00000000000000000000	4.00000000000000000000	4.00000000000000000000	4.00000000000000000000	4.00000000000000000000	4.00000000000000000000	4.00000000000000000000	4.00000000000000000000	4.00000000000000000000	4.00000000000000000000	4.00000000000000000000
118.00000000000000000000	0.00000000000000000000	4158.97412109375000000000	4084.10253906250000000000	4042.05126953125000000000	4150.76904296875000000000	4124.61523437500000000000	4154.87158203125000000000	4195.38427734375000000000	4178.46142578125000000000	4163.58984375000000000000	4144.10253906250000000000	4134.35888671875000000000	4204.10253906250000000000	4170.76904296875000000000	4152.82031250000000000000	3491.00000000000000000000	10247.00000000000000000000	10232.00000000000000000000	0.00000000000000000000	0.00000000000000000000	0.00000000000000000000	2447.00000000000000000000	865.00000000000000000000	4.00000000000000000000	4.00000000000000000000	4.00000000000000000000	4.00000000000000000000	4.00000000000000000000	4.00000000000000000000	4.00000000000000000000	4.00000000000000000000	4.00000000000000000000	4.00000000000000000000	4.00000000000000000000	4.00000000000000000000	4.00000000000000000000	4.00000000000000000000	4.00000000000000000000	4.00000000000000000000
119.00000000000000000000	0.00000000000000000000	4169.23046875000000000000	4092.30761718750000000000	4049.74340820312500000000	4131.28173828125000000000	4123.07666015625000000000	4163.58984375000000000000	4193.84619140625000000000	4173.84619140625000000000	4157.43603515625000000000	4136.92285156250000000000	4169.23046875000000000000	4209.23046875000000000000	4175.89746093750000000000	4156.92285156250000000000	3319.00000000000000000000	10250.00000000000000000000	10230.00000000000000000000	0.00000000000000000000	0.00000000000000000000	0.00000000000000000000	2447.00000000000000000000	872.00000000000000000000	4.00000000000000000000	4.00000000000000000000	4.00000000000000000000	4.00000000000000000000	4.00000000000000000000	4.00000000000000000000	4.00000000000000000000	4.00000000000000000000	4.00000000000000000000	4.00000000000000000000	4.00000000000000000000	4.00000000000000000000	4.00000000000000000000	4.00000000000000000000	4.00000000000000000000	4.00000000000000000000
120.00000000000000000000	0.00000000000000000000	4154.35888671875000000000	4091.79467773437500000000	4043.58959960937500000000	4131.79492187500000000000	4131.79492187500000000000	4178.46142578125000000000	4198.97412109375000000000	4174.87158203125000000000	4156.92285156250000000000	4128.71777343750000000000	4190.76904296875000000000	4210.25634765625000000000	4174.35888671875000000000	4160.51269531250000000000	2757.00000000000000000000	10250.00000000000000000000	10230.00000000000000000000	0.00000000000000000000	0.00000000000000000000	0.00000000000000000000	2447.00000000000000000000	880.00000000000000000000	4.00000000000000000000	4.00000000000000000000	4.00000000000000000000	4.00000000000000000000	4.00000000000000000000	4.00000000000000000000	4.00000000000000000000	4.00000000000000000000	4.00000000000000000000	4.00000000000000000000	4.00000000000000000000	4.00000000000000000000	4.00000000000000000000	4.00000000000000000000	4.00000000000000000000	4.00000000000000000000
121.00000000000000000000	0.00000000000000000000	4165.12792968750000000000	4079.48706054687500000000	4048.71777343750000000000	4148.71777343750000000000	4129.74365234375000000000	4164.10253906250000000000	4190.25634765625000000000	4171.79492187500000000000	4159.48730468750000000000	4129.74365234375000000000	4140.00000000000000000000	4207.69238281250000000000	4165.12792968750000000000	4161.53857421875000000000	2599.00000000000000000000	10248.00000000000000000000	10229.00000000000000000000	0.00000000000000000000	0.00000000000000000000	0.00000000000000000000	2447.00000000000000000000	887.00000000000000000000	4.00000000000000000000	4.00000000000000000000	4.00000000000000000000	4.00000000000000000000	4.00000000000000000000	4.00000000000000000000	4.00000000000000000000	4.00000000000000000000	4.00000000000000000000	4.00000000000000000000	4.00000000000000000000	4.00000000000000000000	4.00000000000000000000	4.00000000000000000000	4.00000000000000000000	4.00000000000000000000
122.00000000000000000000	0.00000000000000000000	4165.12792968750000000000	4101.02539062500000000000	4063.58959960937500000000	4153.33300781250000000000	4146.15380859375000000000	4173.84619140625000000000	4201.53857421875000000000	4185.64111328125000000000	4182.56396484375000000000	4169.23046875000000000000	4143.07666015625000000000	4204.61523437500000000000	4188.71777343750000000000	4177.43603515625000000000	3491.00000000000000000000	10248.00000000000000000000	10229.00000000000000000000	0.00000000000000000000	0.00000000000000000000	0.00000000000000000000	2447.00000000000000000000	894.00000000000000000000	4.00000000000000000000	4.00000000000000000000	4.00000000000000000000	4.00000000000000000000	4.00000000000000000000	4.00000000000000000000	4.00000000000000000000	4.00000000000000000000	4.00000000000000000000	4.00000000000000000000	4.00000000000000000000	4.00000000000000000000	4.00000000000000000000	4.00000000000000000000	4.00000000000000000000	4.00000000000000000000
123.00000000000000000000	0.00000000000000000000	4166.66650390625000000000	4107.69238281250000000000	4063.07690429687500000000	4155.38427734375000000000	4143.07666015625000000000	4184.61523437500000000000	4203.07666015625000000000	4185.12792968750000000000	4178.97412109375000000000	4168.20507812500000000000	4185.64111328125000000000	4195.38427734375000000000	4198.97412109375000000000	4165.64111328125000000000	3319.00000000000000000000	10246.00000000000000000000	10228.00000000000000000000	0.00000000000000000000	0.00000000000000000000	0.00000000000000000000	2447.00000000000000000000	902.00000000000000000000	4.00000000000000000000	4.00000000000000000000	4.00000000000000000000	4.00000000000000000000	4.00000000000000000000	4.00000000000000000000	4.00000000000000000000	4.00000000000000000000	4.00000000000000000000	4.00000000000000000000	4.00000000000000000000	4.00000000000000000000	4.00000000000000000000	4.00000000000000000000	4.00000000000000000000	4.00000000000000000000
124.00000000000000000000	0.00000000000000000000	4167.69238281250000000000	4091.79467773437500000000	4053.84594726562500000000	4156.92285156250000000000	4128.71777343750000000000	4174.35888671875000000000	4195.38427734375000000000	4175.38427734375000000000	4161.53857421875000000000	4137.43603515625000000000	4180.00000000000000000000	4180.00000000000000000000	4185.12792968750000000000	4149.23046875000000000000	2757.00000000000000000000	10246.00000000000000000000	10228.00000000000000000000	0.00000000000000000000	0.00000000000000000000	0.00000000000000000000	2447.00000000000000000000	910.00000000000000000000	4.00000000000000000000	4.00000000000000000000	4.00000000000000000000	4.00000000000000000000	4.00000000000000000000	4.00000000000000000000	4.00000000000000000000	4.00000000000000000000	4.00000000000000000000	4.00000000000000000000	4.00000000000000000000	4.00000000000000000000	4.00000000000000000000	4.00000000000000000000	4.00000000000000000000	4.00000000000000000000
125.00000000000000000000	0.00000000000000000000	4159.48730468750000000000	4081.53833007812500000000	4050.76904296875000000000	4133.84619140625000000000	4130.76904296875000000000	4168.20507812500000000000	4192.82031250000000000000	4172.30761718750000000000	4168.20507812500000000000	4143.07666015625000000000	4154.35888671875000000000	4173.33300781250000000000	4173.33300781250000000000	4156.92285156250000000000	2599.00000000000000000000	10245.00000000000000000000	10227.00000000000000000000	0.00000000000000000000	0.00000000000000000000	0.00000000000000000000	2447.00000000000000000000	918.00000000000000000000	4.00000000000000000000	4.00000000000000000000	4.00000000000000000000	4.00000000000000000000	4.00000000000000000000	4.00000000000000000000	4.00000000000000000000	4.00000000000000000000	4.00000000000000000000	4.00000000000000000000	4.00000000000000000000	4.00000000000000000000	4.00000000000000000000	4.00000000000000000000	4.00000000000000000000	4.00000000000000000000
126.00000000000000000000	0.00000000000000000000	4170.76904296875000000000	4070.76904296875000000000	4058.97436523437500000000	4114.87158203125000000000	4124.10253906250000000000	4166.15380859375000000000	4183.07666015625000000000	4161.02539062500000000000	4163.58984375000000000000	4152.82031250000000000000	4149.74365234375000000000	4171.28173828125000000000	4162.56396484375000000000	4154.35888671875000000000	3491.00000000000000000000	10245.00000000000000000000	10227.00000000000000000000	0.00000000000000000000	0.00000000000000000000	0.00000000000000000000	2447.00000000000000000000	926.00000000000000000000	4.00000000000000000000	4.00000000000000000000	4.00000000000000000000	4.00000000000000000000	4.00000000000000000000	4.00000000000000000000	4.00000000000000000000	4.00000000000000000000	4.00000000000000000000	4.00000000000000000000	4.00000000000000000000	4.00000000000000000000	4.00000000000000000000	4.00000000000000000000	4.00000000000000000000	4.00000000000000000000
127.00000000000000000000	0.00000000000000000000	4163.58984375000000000000	4088.71777343750000000000	4064.10253906250000000000	4137.43603515625000000000	4135.38427734375000000000	4173.33300781250000000000	4191.28173828125000000000	4168.20507812500000000000	4160.51269531250000000000	4153.84619140625000000000	4162.05126953125000000000	4171.79492187500000000000	4175.38427734375000000000	4164.61523437500000000000	52.00000000000000000000	10246.00000000000000000000	10226.00000000000000000000	0.00000000000000000000	0.00000000000000000000	0.00000000000000000000	2447.00000000000000000000	935.00000000000000000000	4.00000000000000000000	4.00000000000000000000	4.00000000000000000000	4.00000000000000000000	4.00000000000000000000	4.00000000000000000000	4.00000000000000000000	4.00000000000000000000	4.00000000000000000000	4.00000000000000000000	4.00000000000000000000	4.00000000000000000000	4.00000000000000000000	4.00000000000000000000	4.00000000000000000000	4.00000000000000000000
0.00000000000000000000	0.00000000000000000000	4167.69238281250000000000	4104.61523437500000000000	4067.17944335937500000000	4163.58984375000000000000	4148.20507812500000000000	4169.23046875000000000000	4192.82031250000000000000	4170.76904296875000000000	4162.05126953125000000000	4134.35888671875000000000	4160.00000000000000000000	4181.53857421875000000000	4178.97412109375000000000	4176.92285156250000000000	2825.00000000000000000000	10246.00000000000000000000	10226.00000000000000000000	0.00000000000000000000	0.00000000000000000000	0.00000000000000000000	2447.00000000000000000000	943.00000000000000000000	4.00000000000000000000	4.00000000000000000000	4.00000000000000000000	4.00000000000000000000	4.00000000000000000000	4.00000000000000000000	4.00000000000000000000	4.00000000000000000000	4.00000000000000000000	4.00000000000000000000	4.00000000000000000000	4.00000000000000000000	4.00000000000000000000	4.00000000000000000000	4.00000000000000000000	4.00000000000000000000
1.00000000000000000000	0.00000000000000000000	4176.41015625000000000000	4105.64111328125000000000	4067.69213867187500000000	4164.61523437500000000000	4132.30761718750000000000	4161.02539062500000000000	4182.56396484375000000000	4158.46142578125000000000	4163.58984375000000000000	4131.79492187500000000000	4163.58984375000000000000	4180.51269531250000000000	4181.02539062500000000000	4167.69238281250000000000	2646.00000000000000000000	10245.00000000000000000000	10228.00000000000000000000	0.00000000000000000000	0.00000000000000000000	0.00000000000000000000	2447.00000000000000000000	951.00000000000000000000	4.00000000000000000000	4.00000000000000000000	4.00000000000000000000	4.00000000000000000000	4.00000000000000000000	4.00000000000000000000	4.00000000000000000000	4.00000000000000000000	4.00000000000000000000	4.00000000000000000000	4.00000000000000000000	4.00000000000000000000	4.00000000000000000000	4.00000000000000000000	4.00000000000000000000	4.00000000000000000000
2.00000000000000000000	0.00000000000000000000	4164.10253906250000000000	4104.10253906250000000000	4061.02563476562500000000	4154.87158203125000000000	4121.53857421875000000000	4158.97412109375000000000	4181.02539062500000000000	4163.07666015625000000000	4168.71777343750000000000	4159.48730468750000000000	4167.17919921875000000000	4173.33300781250000000000	4194.87158203125000000000	4160.51269531250000000000	2070.00000000000000000000	10245.00000000000000000000	10228.00000000000000000000	0.00000000000000000000	0.00000000000000000000	0.00000000000000000000	2447.00000000000000000000	960.00000000000000000000	4.00000000000000000000	4.00000000000000000000	4.00000000000000000000	4.00000000000000000000	4.00000000000000000000	4.00000000000000000000	4.00000000000000000000	4.00000000000000000000	4.00000000000000000000	4.00000000000000000000	4.00000000000000000000	4.00000000000000000000	4.00000000000000000000	4.00000000000000000000	4.00000000000000000000	4.00000000000000000000
3.00000000000000000000	0.00000000000000000000	4174.35888671875000000000	4095.38452148437500000000	4061.02563476562500000000	4143.07666015625000000000	4137.94873046875000000000	4155.89746093750000000000	4181.02539062500000000000	4169.23046875000000000000	4166.15380859375000000000	4160.00000000000000000000	4156.41015625000000000000	4175.38427734375000000000	4184.10253906250000000000	4160.51269531250000000000	3488.00000000000000000000	10245.00000000000000000000	10229.00000000000000000000	0.00000000000000000000	0.00000000000000000000	0.00000000000000000000	2447.00000000000000000000	968.00000000000000000000	4.00000000000000000000	4.00000000000000000000	4.00000000000000000000	4.00000000000000000000	4.00000000000000000000	4.00000000000000000000	4.00000000000000000000	4.00000000000000000000	4.00000000000000000000	4.00000000000000000000	4.00000000000000000000	4.00000000000000000000	4.00000000000000000000	4.00000000000000000000	4.00000000000000000000	4.00000000000000000000
4.00000000000000000000	0.00000000000000000000	4164.61523437500000000000	4100.00000000000000000000	4058.97436523437500000000	4139.48730468750000000000	4162.56396484375000000000	4177.43603515625000000000	4193.33300781250000000000	4177.43603515625000000000	4175.89746093750000000000	4158.97412109375000000000	4158.46142578125000000000	4177.43603515625000000000	4183.58984375000000000000	4163.07666015625000000000	3561.00000000000000000000	10245.00000000000000000000	10229.00000000000000000000	0.00000000000000000000	0.00000000000000000000	0.00000000000000000000	2447.00000000000000000000	976.00000000000000000000	4.00000000000000000000	4.00000000000000000000	4.00000000000000000000	4.00000000000000000000	4.00000000000000000000	4.00000000000000000000	4.00000000000000000000	4.00000000000000000000	4.00000000000000000000	4.00000000000000000000	4.00000000000000000000	4.00000000000000000000	4.00000000000000000000	4.00000000000000000000	4.00000000000000000000	4.00000000000000000000
5.00000000000000000000	0.00000000000000000000	4162.56396484375000000000	4098.46142578125000000000	4061.02563476562500000000	4140.51269531250000000000	4143.58984375000000000000	4182.56396484375000000000	4191.79492187500000000000	4172.30761718750000000000	4176.92285156250000000000	4159.48730468750000000000	4166.66650390625000000000	4184.61523437500000000000	4198.97412109375000000000	4167.69238281250000000000	3423.00000000000000000000	10246.00000000000000000000	10228.00000000000000000000	0.00000000000000000000	0.00000000000000000000	0.00000000000000000000	2447.00000000000000000000	985.00000000000000000000	4.00000000000000000000	4.00000000000000000000	4.00000000000000000000	4.00000000000000000000	4.00000000000000000000	4.00000000000000000000	4.00000000000000000000	4.00000000000000000000	4.00000000000000000000	4.00000000000000000000	4.00000000000000000000	4.00000000000000000000	4.00000000000000000000	4.00000000000000000000	4.00000000000000000000	4.00000000000000000000
6.00000000000000000000	0.00000000000000000000	4176.92285156250000000000	4101.02539062500000000000	4065.12817382812500000000	4153.84619140625000000000	4128.71777343750000000000	4171.28173828125000000000	4187.17919921875000000000	4168.71777343750000000000	4172.30761718750000000000	4162.56396484375000000000	4188.71777343750000000000	4192.82031250000000000000	4213.84619140625000000000	4188.71777343750000000000	3490.00000000000000000000	10246.00000000000000000000	10228.00000000000000000000	0.00000000000000000000	0.00000000000000000000	0.00000000000000000000	2447.00000000000000000000	992.00000000000000000000	4.00000000000000000000	4.00000000000000000000	4.00000000000000000000	4.00000000000000000000	4.00000000000000000000	4.00000000000000000000	4.00000000000000000000	4.00000000000000000000	4.00000000000000000000	4.00000000000000000000	4.00000000000000000000	4.00000000000000000000	4.00000000000000000000	4.00000000000000000000	4.00000000000000000000	4.00000000000000000000
7.00000000000000000000	0.00000000000000000000	4160.00000000000000000000	4101.02539062500000000000	4044.61523437500000000000	4160.00000000000000000000	4144.10253906250000000000	4172.82031250000000000000	4192.30761718750000000000	4173.84619140625000000000	4176.41015625000000000000	4163.07666015625000000000	4195.89746093750000000000	4181.53857421875000000000	4204.61523437500000000000	4190.25634765625000000000	3431.00000000000000000000	10247.00000000000000000000	10229.00000000000000000000	0.00000000000000000000	0.00000000000000000000	0.00000000000000000000	2447.00000000000000000000	999.00000000000000000000	4.00000000000000000000	4.00000000000000000000	4.00000000000000000000	4.00000000000000000000	4.00000000000000000000	4.00000000000000000000	4.00000000000000000000	4.00000000000000000000	4.00000000000000000000	4.00000000000000000000	4.00000000000000000000	4.00000000000000000000	4.00000000000000000000	4.00000000000000000000	4.00000000000000000000	4.00000000000000000000
8.00000000000000000000	0.00000000000000000000	4165.64111328125000000000	4083.07690429687500000000	4041.53833007812500000000	4140.51269531250000000000	4135.38427734375000000000	4166.15380859375000000000	4181.02539062500000000000	4159.48730468750000000000	4163.58984375000000000000	4136.41015625000000000000	4150.25634765625000000000	4174.87158203125000000000	4168.20507812500000000000	4163.58984375000000000000	3444.00000000000000000000	10247.00000000000000000000	10229.00000000000000000000	0.00000000000000000000	0.00000000000000000000	0.00000000000000000000	2448.00000000000000000000	7.00000000000000000000	4.00000000000000000000	4.00000000000000000000	4.00000000000000000000	4.00000000000000000000	4.00000000000000000000	4.00000000000000000000	4.00000000000000000000	4.00000000000000000000	4.00000000000000000000	4.00000000000000000000	4.00000000000000000000	4.00000000000000000000	4.00000000000000000000	4.00000000000000000000	4.00000000000000000000	4.00000000000000000000
9.00000000000000000000	0.00000000000000000000	4168.71777343750000000000	4108.20507812500000000000	4058.46142578125000000000	4148.71777343750000000000	4146.66650390625000000000	4174.87158203125000000000	4190.25634765625000000000	4167.17919921875000000000	4175.89746093750000000000	4149.23046875000000000000	4134.87158203125000000000	4189.74365234375000000000	4188.71777343750000000000	4169.23046875000000000000	3163.00000000000000000000	10246.00000000000000000000	10228.00000000000000000000	0.00000000000000000000	0.00000000000000000000	0.00000000000000000000	2448.00000000000000000000	14.00000000000000000000	4.00000000000000000000	4.00000000000000000000	4.00000000000000000000	4.00000000000000000000	4.00000000000000000000	4.00000000000000000000	4.00000000000000000000	4.00000000000000000000	4.00000000000000000000	4.00000000000000000000	4.00000000000000000000	4.00000000000000000000	4.00000000000000000000	4.00000000000000000000	4.00000000000000000000	4.00000000000000000000
10.00000000000000000000	0.00000000000000000000	4163.07666015625000000000	4122.05126953125000000000	4048.71777343750000000000	4172.30761718750000000000	4152.30761718750000000000	4169.74365234375000000000	4188.71777343750000000000	4167.17919921875000000000	4178.97412109375000000000	4166.66650390625000000000	4160.00000000000000000000	4187.69238281250000000000	4216.92285156250000000000	4173.84619140625000000000	3533.00000000000000000000	10246.00000000000000000000	10228.00000000000000000000	0.00000000000000000000	0.00000000000000000000	0.00000000000000000000	2448.00000000000000000000	22.00000000000000000000	4.00000000000000000000	4.00000000000000000000	4.00000000000000000000	4.00000000000000000000	4.00000000000000000000	4.00000000000000000000	4.00000000000000000000	4.00000000000000000000	4.00000000000000000000	4.00000000000000000000	4.00000000000000000000	4.00000000000000000000	4.00000000000000000000	4.00000000000000000000	4.00000000000000000000	4.00000000000000000000
11.00000000000000000000	0.00000000000000000000	4169.74365234375000000000	4103.58984375000000000000	4040.00000000000000000000	4170.25634765625000000000	4139.48730468750000000000	4156.92285156250000000000	4171.28173828125000000000	4148.20507812500000000000	4156.41015625000000000000	4145.12792968750000000000	4175.89746093750000000000	4165.64111328125000000000	4195.89746093750000000000	4161.53857421875000000000	3322.00000000000000000000	10245.00000000000000000000	10226.00000000000000000000	0.00000000000000000000	0.00000000000000000000	0.00000000000000000000	2448.00000000000000000000	29.00000000000000000000	4.00000000000000000000	4.00000000000000000000	4.00000000000000000000	4.00000000000000000000	4.00000000000000000000	4.00000000000000000000	4.00000000000000000000	4.00000000000000000000	4.00000000000000000000	4.00000000000000000000	4.00000000000000000000	4.00000000000000000000	4.00000000000000000000	4.00000000000000000000	4.00000000000000000000	4.00000000000000000000
12.00000000000000000000	0.00000000000000000000	4162.05126953125000000000	4119.48730468750000000000	4058.97436523437500000000	4165.12792968750000000000	4147.69238281250000000000	4173.33300781250000000000	4184.10253906250000000000	4164.61523437500000000000	4170.76904296875000000000	4150.76904296875000000000	4189.23046875000000000000	4168.71777343750000000000	4190.76904296875000000000	4177.43603515625000000000	2742.00000000000000000000	10245.00000000000000000000	10226.00000000000000000000	0.00000000000000000000	0.00000000000000000000	0.00000000000000000000	2448.00000000000000000000	38.00000000000000000000	4.00000000000000000000	4.00000000000000000000	4.00000000000000000000	4.00000000000000000000	4.00000000000000000000	4.00000000000000000000	4.00000000000000000000	4.00000000000000000000	4.00000000000000000000	4.00000000000000000000	4.00000000000000000000	4.00000000000000000000	4.00000000000000000000	4.00000000000000000000	4.00000000000000000000	4.00000000000000000000
13.00000000000000000000	0.00000000000000000000	4173.84619140625000000000	4126.15380859375000000000	4077.94873046875000000000	4160.51269531250000000000	4137.94873046875000000000	4172.82031250000000000000	4187.69238281250000000000	4172.30761718750000000000	4181.02539062500000000000	4163.58984375000000000000	4163.58984375000000000000	4186.66650390625000000000	4194.87158203125000000000	4188.71777343750000000000	2604.00000000000000000000	10246.00000000000000000000	10225.00000000000000000000	0.00000000000000000000	0.00000000000000000000	0.00000000000000000000	2448.00000000000000000000	46.00000000000000000000	4.00000000000000000000	4.00000000000000000000	4.00000000000000000000	4.00000000000000000000	4.00000000000000000000	4.00000000000000000000	4.00000000000000000000	4.00000000000000000000	4.00000000000000000000	4.00000000000000000000	4.00000000000000000000	4.00000000000000000000	4.00000000000000000000	4.00000000000000000000	4.00000000000000000000	4.00000000000000000000
14.00000000000000000000	0.00000000000000000000	4175.89746093750000000000	4111.28173828125000000000	4070.76904296875000000000	4154.87158203125000000000	4135.38427734375000000000	4168.71777343750000000000	4184.61523437500000000000	4171.28173828125000000000	4178.46142578125000000000	4162.56396484375000000000	4148.20507812500000000000	4185.64111328125000000000	4200.00000000000000000000	4188.20507812500000000000	3533.00000000000000000000	10246.00000000000000000000	10225.00000000000000000000	0.00000000000000000000	0.00000000000000000000	0.00000000000000000000	2448.00000000000000000000	54.00000000000000000000	4.00000000000000000000	4.00000000000000000000	4.00000000000000000000	4.00000000000000000000	4.00000000000000000000	4.00000000000000000000	4.00000000000000000000	4.00000000000000000000	4.00000000000000000000	4.00000000000000000000	4.00000000000000000000	4.00000000000000000000	4.00000000000000000000	4.00000000000000000000	4.00000000000000000000	4.00000000000000000000
15.00000000000000000000	0.00000000000000000000	4170.25634765625000000000	4100.51269531250000000000	4062.56396484375000000000	4151.28173828125000000000	4144.10253906250000000000	4164.61523437500000000000	4181.02539062500000000000	4168.20507812500000000000	4172.30761718750000000000	4150.25634765625000000000	4170.76904296875000000000	4184.10253906250000000000	4204.10253906250000000000	4178.97412109375000000000	3322.00000000000000000000	10248.00000000000000000000	10226.00000000000000000000	0.00000000000000000000	0.00000000000000000000	0.00000000000000000000	2448.00000000000000000000	63.00000000000000000000	4.00000000000000000000	4.00000000000000000000	4.00000000000000000000	4.00000000000000000000	4.00000000000000000000	4.00000000000000000000	4.00000000000000000000	4.00000000000000000000	4.00000000000000000000	4.00000000000000000000	4.00000000000000000000	4.00000000000000000000	4.00000000000000000000	4.00000000000000000000	4.00000000000000000000	4.00000000000000000000
16.00000000000000000000	0.00000000000000000000	4175.38427734375000000000	4105.64111328125000000000	4074.35888671875000000000	4158.46142578125000000000	4144.10253906250000000000	4151.28173828125000000000	4174.35888671875000000000	4155.38427734375000000000	4160.00000000000000000000	4146.66650390625000000000	4169.74365234375000000000	4186.15380859375000000000	4197.43603515625000000000	4163.58984375000000000000	0.00000000000000000000	10248.00000000000000000000	10226.00000000000000000000	0.00000000000000000000	0.00000000000000000000	0.00000000000000000000	2448.00000000000000000000	71.00000000000000000000	4.00000000000000000000	4.00000000000000000000	4.00000000000000000000	4.00000000000000000000	4.00000000000000000000	4.00000000000000000000	4.00000000000000000000	4.00000000000000000000	4.00000000000000000000	4.00000000000000000000	4.00000000000000000000	4.00000000000000000000	4.00000000000000000000	4.00000000000000000000	4.00000000000000000000	4.00000000000000000000
17.00000000000000000000	0.00000000000000000000	4160.00000000000000000000	4117.43603515625000000000	4080.51269531250000000000	4170.25634765625000000000	4145.64111328125000000000	4158.97412109375000000000	4180.00000000000000000000	4156.92285156250000000000	4162.56396484375000000000	4165.12792968750000000000	4173.33300781250000000000	4188.20507812500000000000	4191.28173828125000000000	4175.38427734375000000000	0.00000000000000000000	10248.00000000000000000000	10226.00000000000000000000	0.00000000000000000000	0.00000000000000000000	0.00000000000000000000	2448.00000000000000000000	79.00000000000000000000	4.00000000000000000000	4.00000000000000000000	4.00000000000000000000	4.00000000000000000000	4.00000000000000000000	4.00000000000000000000	4.00000000000000000000	4.00000000000000000000	4.00000000000000000000	4.00000000000000000000	4.00000000000000000000	4.00000000000000000000	4.00000000000000000000	4.00000000000000000000	4.00000000000000000000	4.00000000000000000000
18.00000000000000000000	0.00000000000000000000	4167.69238281250000000000	4097.43603515625000000000	4078.97436523437500000000	4163.58984375000000000000	4133.33300781250000000000	4161.02539062500000000000	4173.84619140625000000000	4154.87158203125000000000	4156.92285156250000000000	4155.89746093750000000000	4177.43603515625000000000	4190.76904296875000000000	4179.48730468750000000000	4187.17919921875000000000	0.00000000000000000000	10248.00000000000000000000	10226.00000000000000000000	0.00000000000000000000	0.00000000000000000000	0.00000000000000000000	2448.00000000000000000000	86.00000000000000000000	4.00000000000000000000	4.00000000000000000000	4.00000000000000000000	4.00000000000000000000	4.00000000000000000000	4.00000000000000000000	4.00000000000000000000	4.00000000000000000000	4.00000000000000000000	4.00000000000000000000	4.00000000000000000000	4.00000000000000000000	4.00000000000000000000	4.00000000000000000000	4.00000000000000000000	4.00000000000000000000
19.00000000000000000000	0.00000000000000000000	4165.64111328125000000000	4084.61523437500000000000	4071.28198242187500000000	4146.66650390625000000000	4131.28173828125000000000	4158.46142578125000000000	4171.79492187500000000000	4156.41015625000000000000	4164.10253906250000000000	4139.48730468750000000000	4158.46142578125000000000	4181.53857421875000000000	4187.17919921875000000000	4178.97412109375000000000	0.00000000000000000000	10246.00000000000000000000	10227.00000000000000000000	0.00000000000000000000	0.00000000000000000000	0.00000000000000000000	2448.00000000000000000000	94.00000000000000000000	4.00000000000000000000	4.00000000000000000000	4.00000000000000000000	4.00000000000000000000	4.00000000000000000000	4.00000000000000000000	4.00000000000000000000	4.00000000000000000000	4.00000000000000000000	4.00000000000000000000	4.00000000000000000000	4.00000000000000000000	4.00000000000000000000	4.00000000000000000000	4.00000000000000000000	4.00000000000000000000
20.00000000000000000000	0.00000000000000000000	4157.43603515625000000000	4089.23071289062500000000	4063.58959960937500000000	4147.69238281250000000000	4128.20507812500000000000	4154.87158203125000000000	4169.74365234375000000000	4151.79492187500000000000	4164.61523437500000000000	4146.15380859375000000000	4143.58984375000000000000	4171.79492187500000000000	4186.66650390625000000000	4162.05126953125000000000	0.00000000000000000000	10246.00000000000000000000	10227.00000000000000000000	0.00000000000000000000	0.00000000000000000000	0.00000000000000000000	2448.00000000000000000000	101.00000000000000000000	4.00000000000000000000	4.00000000000000000000	4.00000000000000000000	4.00000000000000000000	4.00000000000000000000	4.00000000000000000000	4.00000000000000000000	4.00000000000000000000	4.00000000000000000000	4.00000000000000000000	4.00000000000000000000	4.00000000000000000000	4.00000000000000000000	4.00000000000000000000	4.00000000000000000000	4.00000000000000000000
21.00000000000000000000	0.00000000000000000000	4171.79492187500000000000	4097.94873046875000000000	4065.12817382812500000000	4159.48730468750000000000	4125.64111328125000000000	4152.30761718750000000000	4165.64111328125000000000	4142.05126953125000000000	4148.71777343750000000000	4151.28173828125000000000	4161.02539062500000000000	4176.41015625000000000000	4176.41015625000000000000	4156.92285156250000000000	0.00000000000000000000	10245.00000000000000000000	10229.00000000000000000000	0.00000000000000000000	0.00000000000000000000	0.00000000000000000000	2448.00000000000000000000	108.00000000000000000000	4.00000000000000000000	4.00000000000000000000	4.00000000000000000000	4.00000000000000000000	4.00000000000000000000	4.00000000000000000000	4.00000000000000000000	4.00000000000000000000	4.00000000000000000000	4.00000000000000000000	4.00000000000000000000	4.00000000000000000000	4.00000000000000000000	4.00000000000000000000	4.00000000000000000000	4.00000000000000000000
22.00000000000000000000	0.00000000000000000000	4161.02539062500000000000	4116.41015625000000000000	4066.66650390625000000000	4169.23046875000000000000	4149.23046875000000000000	4165.12792968750000000000	4182.05126953125000000000	4160.00000000000000000000	4171.28173828125000000000	4160.51269531250000000000	4192.82031250000000000000	4191.28173828125000000000	4193.33300781250000000000	4176.41015625000000000000	0.00000000000000000000	10245.00000000000000000000	10229.00000000000000000000	0.00000000000000000000	0.00000000000000000000	0.00000000000000000000	2448.00000000000000000000	116.00000000000000000000	4.00000000000000000000	4.00000000000000000000	4.00000000000000000000	4.00000000000000000000	4.00000000000000000000	4.00000000000000000000	4.00000000000000000000	4.00000000000000000000	4.00000000000000000000	4.00000000000000000000	4.00000000000000000000	4.00000000000000000000	4.00000000000000000000	4.00000000000000000000	4.00000000000000000000	4.00000000000000000000
23.00000000000000000000	0.00000000000000000000	4166.15380859375000000000	4117.43603515625000000000	4077.43579101562500000000	4180.51269531250000000000	4148.20507812500000000000	4164.61523437500000000000	4181.53857421875000000000	4166.15380859375000000000	4186.15380859375000000000	4157.94873046875000000000	4184.10253906250000000000	4192.82031250000000000000	4195.89746093750000000000	4187.69238281250000000000	0.00000000000000000000	10247.00000000000000000000	10229.00000000000000000000	0.00000000000000000000	0.00000000000000000000	0.00000000000000000000	2448.00000000000000000000	124.00000000000000000000	4.00000000000000000000	4.00000000000000000000	4.00000000000000000000	4.00000000000000000000	4.00000000000000000000	4.00000000000000000000	4.00000000000000000000	4.00000000000000000000	4.00000000000000000000	4.00000000000000000000	4.00000000000000000000	4.00000000000000000000	4.00000000000000000000	4.00000000000000000000	4.00000000000000000000	4.00000000000000000000
24.00000000000000000000	0.00000000000000000000	4171.28173828125000000000	4118.46142578125000000000	4089.23071289062500000000	4183.07666015625000000000	4141.02539062500000000000	4171.79492187500000000000	4182.56396484375000000000	4165.12792968750000000000	4176.41015625000000000000	4151.28173828125000000000	4153.33300781250000000000	4182.05126953125000000000	4190.25634765625000000000	4191.28173828125000000000	0.00000000000000000000	10247.00000000000000000000	10229.00000000000000000000	0.00000000000000000000	0.00000000000000000000	0.00000000000000000000	2448.00000000000000000000	132.00000000000000000000	4.00000000000000000000	4.00000000000000000000	4.00000000000000000000	4.00000000000000000000	4.00000000000000000000	4.00000000000000000000	4.00000000000000000000	4.00000000000000000000	4.00000000000000000000	4.00000000000000000000	4.00000000000000000000	4.00000000000000000000	4.00000000000000000000	4.00000000000000000000	4.00000000000000000000	4.00000000000000000000
25.00000000000000000000	0.00000000000000000000	4161.53857421875000000000	4123.58984375000000000000	4081.53833007812500000000	4178.46142578125000000000	4153.84619140625000000000	4178.97412109375000000000	4192.30761718750000000000	4172.30761718750000000000	4177.43603515625000000000	4160.00000000000000000000	4149.74365234375000000000	4182.05126953125000000000	4192.82031250000000000000	4188.71777343750000000000	0.00000000000000000000	10247.00000000000000000000	10230.00000000000000000000	0.00000000000000000000	0.00000000000000000000	0.00000000000000000000	2448.00000000000000000000	140.00000000000000000000	4.00000000000000000000	4.00000000000000000000	4.00000000000000000000	4.00000000000000000000	4.00000000000000000000	4.00000000000000000000	4.00000000000000000000	4.00000000000000000000	4.00000000000000000000	4.00000000000000000000	4.00000000000000000000	4.00000000000000000000	4.00000000000000000000	4.00000000000000000000	4.00000000000000000000	4.00000000000000000000
26.00000000000000000000	0.00000000000000000000	4172.30761718750000000000	4115.38427734375000000000	4073.33325195312500000000	4172.82031250000000000000	4143.58984375000000000000	4161.02539062500000000000	4182.05126953125000000000	4167.17919921875000000000	4176.92285156250000000000	4167.17919921875000000000	4166.15380859375000000000	4185.12792968750000000000	4187.69238281250000000000	4173.84619140625000000000	0.00000000000000000000	10247.00000000000000000000	10230.00000000000000000000	0.00000000000000000000	0.00000000000000000000	0.00000000000000000000	2448.00000000000000000000	148.00000000000000000000	4.00000000000000000000	4.00000000000000000000	4.00000000000000000000	4.00000000000000000000	4.00000000000000000000	4.00000000000000000000	4.00000000000000000000	4.00000000000000000000	4.00000000000000000000	4.00000000000000000000	4.00000000000000000000	4.00000000000000000000	4.00000000000000000000	4.00000000000000000000	4.00000000000000000000	4.00000000000000000000
27.00000000000000000000	0.00000000000000000000	4164.61523437500000000000	4107.17919921875000000000	4074.87158203125000000000	4159.48730468750000000000	4131.79492187500000000000	4158.46142578125000000000	4178.46142578125000000000	4164.10253906250000000000	4171.79492187500000000000	4169.74365234375000000000	4182.05126953125000000000	4182.56396484375000000000	4189.23046875000000000000	4170.25634765625000000000	0.00000000000000000000	10246.00000000000000000000	10230.00000000000000000000	0.00000000000000000000	0.00000000000000000000	0.00000000000000000000	2448.00000000000000000000	157.00000000000000000000	4.00000000000000000000	4.00000000000000000000	4.00000000000000000000	4.00000000000000000000	4.00000000000000000000	4.00000000000000000000	4.00000000000000000000	4.00000000000000000000	4.00000000000000000000	4.00000000000000000000	4.00000000000000000000	4.00000000000000000000	4.00000000000000000000	4.00000000000000000000	4.00000000000000000000	4.00000000000000000000
28.00000000000000000000	0.00000000000000000000	4168.20507812500000000000	4091.79467773437500000000	4081.02563476562500000000	4156.92285156250000000000	4134.35888671875000000000	4162.05126953125000000000	4174.35888671875000000000	4153.84619140625000000000	4161.02539062500000000000	4155.38427734375000000000	4175.38427734375000000000	4183.07666015625000000000	4186.66650390625000000000	4172.30761718750000000000	0.00000000000000000000	10246.00000000000000000000	10230.00000000000000000000	0.00000000000000000000	0.00000000000000000000	0.00000000000000000000	2448.00000000000000000000	165.00000000000000000000	4.00000000000000000000	4.00000000000000000000	4.00000000000000000000	4.00000000000000000000	4.00000000000000000000	4.00000000000000000000	4.00000000000000000000	4.00000000000000000000	4.00000000000000000000	4.00000000000000000000	4.00000000000000000000	4.00000000000000000000	4.00000000000000000000	4.00000000000000000000	4.00000000000000000000	4.00000000000000000000
29.00000000000000000000	0.00000000000000000000	4174.87158203125000000000	4095.89721679687500000000	4082.56396484375000000000	4172.30761718750000000000	4150.25634765625000000000	4164.61523437500000000000	4173.84619140625000000000	4154.35888671875000000000	4170.76904296875000000000	4152.30761718750000000000	4170.25634765625000000000	4182.05126953125000000000	4186.66650390625000000000	4178.97412109375000000000	0.00000000000000000000	10247.00000000000000000000	10229.00000000000000000000	0.00000000000000000000	0.00000000000000000000	0.00000000000000000000	2448.00000000000000000000	173.00000000000000000000	4.00000000000000000000	4.00000000000000000000	4.00000000000000000000	4.00000000000000000000	4.00000000000000000000	4.00000000000000000000	4.00000000000000000000	4.00000000000000000000	4.00000000000000000000	4.00000000000000000000	4.00000000000000000000	4.00000000000000000000	4.00000000000000000000	4.00000000000000000000	4.00000000000000000000	4.00000000000000000000
30.00000000000000000000	0.00000000000000000000	4165.12792968750000000000	4116.92285156250000000000	4076.41015625000000000000	4185.64111328125000000000	4156.92285156250000000000	4171.28173828125000000000	4178.46142578125000000000	4160.51269531250000000000	4180.00000000000000000000	4162.56396484375000000000	4170.25634765625000000000	4180.51269531250000000000	4189.74365234375000000000	4181.53857421875000000000	0.00000000000000000000	10247.00000000000000000000	10229.00000000000000000000	0.00000000000000000000	0.00000000000000000000	0.00000000000000000000	2448.00000000000000000000	182.00000000000000000000	4.00000000000000000000	4.00000000000000000000	4.00000000000000000000	4.00000000000000000000	4.00000000000000000000	4.00000000000000000000	4.00000000000000000000	4.00000000000000000000	4.00000000000000000000	4.00000000000000000000	4.00000000000000000000	4.00000000000000000000	4.00000000000000000000	4.00000000000000000000	4.00000000000000000000	4.00000000000000000000
31.00000000000000000000	0.00000000000000000000	4168.71777343750000000000	4111.79492187500000000000	4077.43579101562500000000	4176.41015625000000000000	4126.66650390625000000000	4164.10253906250000000000	4165.12792968750000000000	4141.53857421875000000000	4155.89746093750000000000	4150.76904296875000000000	4151.28173828125000000000	4169.74365234375000000000	4178.46142578125000000000	4162.56396484375000000000	0.00000000000000000000	10246.00000000000000000000	10229.00000000000000000000	0.00000000000000000000	0.00000000000000000000	0.00000000000000000000	2448.00000000000000000000	189.00000000000000000000	4.00000000000000000000	4.00000000000000000000	4.00000000000000000000	4.00000000000000000000	4.00000000000000000000	4.00000000000000000000	4.00000000000000000000	4.00000000000000000000	4.00000000000000000000	4.00000000000000000000	4.00000000000000000000	4.00000000000000000000	4.00000000000000000000	4.00000000000000000000	4.00000000000000000000	4.00000000000000000000
32.00000000000000000000	0.00000000000000000000	4161.02539062500000000000	4107.17919921875000000000	4081.02563476562500000000	4165.64111328125000000000	4121.02539062500000000000	4160.51269531250000000000	4166.66650390625000000000	4145.12792968750000000000	4161.02539062500000000000	4148.71777343750000000000	4143.07666015625000000000	4162.56396484375000000000	4182.56396484375000000000	4160.00000000000000000000	0.00000000000000000000	10246.00000000000000000000	10229.00000000000000000000	0.00000000000000000000	0.00000000000000000000	0.00000000000000000000	2448.00000000000000000000	197.00000000000000000000	4.00000000000000000000	4.00000000000000000000	4.00000000000000000000	4.00000000000000000000	4.00000000000000000000	4.00000000000000000000	4.00000000000000000000	4.00000000000000000000	4.00000000000000000000	4.00000000000000000000	4.00000000000000000000	4.00000000000000000000	4.00000000000000000000	4.00000000000000000000	4.00000000000000000000	4.00000000000000000000
33.00000000000000000000	0.00000000000000000000	4167.17919921875000000000	4104.61523437500000000000	4088.71777343750000000000	4172.30761718750000000000	4133.84619140625000000000	4156.92285156250000000000	4172.30761718750000000000	4155.89746093750000000000	4172.30761718750000000000	4145.64111328125000000000	4152.82031250000000000000	4177.94873046875000000000	4171.79492187500000000000	4171.79492187500000000000	0.00000000000000000000	10248.00000000000000000000	10227.00000000000000000000	0.00000000000000000000	0.00000000000000000000	0.00000000000000000000	2448.00000000000000000000	206.00000000000000000000	4.00000000000000000000	4.00000000000000000000	4.00000000000000000000	4.00000000000000000000	4.00000000000000000000	4.00000000000000000000	4.00000000000000000000	4.00000000000000000000	4.00000000000000000000	4.00000000000000000000	4.00000000000000000000	4.00000000000000000000	4.00000000000000000000	4.00000000000000000000	4.00000000000000000000	4.00000000000000000000
34.00000000000000000000	0.00000000000000000000	4168.20507812500000000000	4115.38427734375000000000	4095.38452148437500000000	4189.74365234375000000000	4147.17919921875000000000	4161.02539062500000000000	4171.28173828125000000000	4148.71777343750000000000	4159.48730468750000000000	4146.66650390625000000000	4167.17919921875000000000	4180.51269531250000000000	4165.64111328125000000000	4172.82031250000000000000	0.00000000000000000000	10248.00000000000000000000	10227.00000000000000000000	0.00000000000000000000	0.00000000000000000000	0.00000000000000000000	2448.00000000000000000000	213.00000000000000000000	4.00000000000000000000	4.00000000000000000000	4.00000000000000000000	4.00000000000000000000	4.00000000000000000000	4.00000000000000000000	4.00000000000000000000	4.00000000000000000000	4.00000000000000000000	4.00000000000000000000	4.00000000000000000000	4.00000000000000000000	4.00000000000000000000	4.00000000000000000000	4.00000000000000000000	4.00000000000000000000
35.00000000000000000000	0.00000000000000000000	4156.41015625000000000000	4129.23046875000000000000	4090.25634765625000000000	4191.79492187500000000000	4155.38427734375000000000	4163.58984375000000000000	4168.20507812500000000000	4148.20507812500000000000	4152.30761718750000000000	4153.33300781250000000000	4176.41015625000000000000	4170.76904296875000000000	4190.25634765625000000000	4173.84619140625000000000	0.00000000000000000000	10246.00000000000000000000	10227.00000000000000000000	0.00000000000000000000	0.00000000000000000000	0.00000000000000000000	2448.00000000000000000000	220.00000000000000000000	4.00000000000000000000	4.00000000000000000000	4.00000000000000000000	4.00000000000000000000	4.00000000000000000000	4.00000000000000000000	4.00000000000000000000	4.00000000000000000000	4.00000000000000000000	4.00000000000000000000	4.00000000000000000000	4.00000000000000000000	4.00000000000000000000	4.00000000000000000000	4.00000000000000000000	4.00000000000000000000
36.00000000000000000000	0.00000000000000000000	4181.02539062500000000000	4115.38427734375000000000	4102.05126953125000000000	4176.92285156250000000000	4143.07666015625000000000	4160.00000000000000000000	4165.12792968750000000000	4157.43603515625000000000	4160.00000000000000000000	4143.58984375000000000000	4167.69238281250000000000	4186.15380859375000000000	4192.30761718750000000000	4185.64111328125000000000	0.00000000000000000000	10246.00000000000000000000	10227.00000000000000000000	0.00000000000000000000	0.00000000000000000000	0.00000000000000000000	2448.00000000000000000000	228.00000000000000000000	4.00000000000000000000	4.00000000000000000000	4.00000000000000000000	4.00000000000000000000	4.00000000000000000000	4.00000000000000000000	4.00000000000000000000	4.00000000000000000000	4.00000000000000000000	4.00000000000000000000	4.00000000000000000000	4.00000000000000000000	4.00000000000000000000	4.00000000000000000000	4.00000000000000000000	4.00000000000000000000
37.00000000000000000000	0.00000000000000000000	4177.43603515625000000000	4115.38427734375000000000	4108.71777343750000000000	4184.61523437500000000000	4152.82031250000000000000	4177.94873046875000000000	4183.58984375000000000000	4178.97412109375000000000	4190.76904296875000000000	4161.02539062500000000000	4170.25634765625000000000	4201.53857421875000000000	4196.41015625000000000000	4198.46142578125000000000	0.00000000000000000000	10248.00000000000000000000	10228.00000000000000000000	0.00000000000000000000	0.00000000000000000000	0.00000000000000000000	2448.00000000000000000000	235.00000000000000000000	4.00000000000000000000	4.00000000000000000000	4.00000000000000000000	4.00000000000000000000	4.00000000000000000000	4.00000000000000000000	4.00000000000000000000	4.00000000000000000000	4.00000000000000000000	4.00000000000000000000	4.00000000000000000000	4.00000000000000000000	4.00000000000000000000	4.00000000000000000000	4.00000000000000000000	4.00000000000000000000
38.00000000000000000000	0.00000000000000000000	4165.12792968750000000000	4111.79492187500000000000	4092.30761718750000000000	4192.30761718750000000000	4146.66650390625000000000	4171.28173828125000000000	4180.00000000000000000000	4170.76904296875000000000	4185.64111328125000000000	4177.43603515625000000000	4179.48730468750000000000	4192.30761718750000000000	4202.05126953125000000000	4185.64111328125000000000	0.00000000000000000000	10248.00000000000000000000	10228.00000000000000000000	0.00000000000000000000	0.00000000000000000000	0.00000000000000000000	2448.00000000000000000000	243.00000000000000000000	4.00000000000000000000	4.00000000000000000000	4.00000000000000000000	4.00000000000000000000	4.00000000000000000000	4.00000000000000000000	4.00000000000000000000	4.00000000000000000000	4.00000000000000000000	4.00000000000000000000	4.00000000000000000000	4.00000000000000000000	4.00000000000000000000	4.00000000000000000000	4.00000000000000000000	4.00000000000000000000
39.00000000000000000000	0.00000000000000000000	4169.23046875000000000000	4103.58984375000000000000	4086.15380859375000000000	4186.66650390625000000000	4134.87158203125000000000	4158.97412109375000000000	4172.82031250000000000000	4155.89746093750000000000	4168.71777343750000000000	4176.92285156250000000000	4183.07666015625000000000	4187.69238281250000000000	4200.51269531250000000000	4188.20507812500000000000	0.00000000000000000000	10249.00000000000000000000	10229.00000000000000000000	0.00000000000000000000	0.00000000000000000000	0.00000000000000000000	2448.00000000000000000000	250.00000000000000000000	4.00000000000000000000	4.00000000000000000000	4.00000000000000000000	4.00000000000000000000	4.00000000000000000000	4.00000000000000000000	4.00000000000000000000	4.00000000000000000000	4.00000000000000000000	4.00000000000000000000	4.00000000000000000000	4.00000000000000000000	4.00000000000000000000	4.00000000000000000000	4.00000000000000000000	4.00000000000000000000
40.00000000000000000000	0.00000000000000000000	4161.02539062500000000000	4111.28173828125000000000	4091.28198242187500000000	4188.20507812500000000000	4144.61523437500000000000	4167.69238281250000000000	4182.05126953125000000000	4163.07666015625000000000	4180.00000000000000000000	4167.17919921875000000000	4172.82031250000000000000	4189.23046875000000000000	4193.33300781250000000000	4198.97412109375000000000	0.00000000000000000000	10249.00000000000000000000	10229.00000000000000000000	0.00000000000000000000	0.00000000000000000000	0.00000000000000000000	2448.00000000000000000000	258.00000000000000000000	4.00000000000000000000	4.00000000000000000000	4.00000000000000000000	4.00000000000000000000	4.00000000000000000000	4.00000000000000000000	4.00000000000000000000	4.00000000000000000000	4.00000000000000000000	4.00000000000000000000	4.00000000000000000000	4.00000000000000000000	4.00000000000000000000	4.00000000000000000000	4.00000000000000000000	4.00000000000000000000
41.00000000000000000000	0.00000000000000000000	4172.30761718750000000000	4118.97412109375000000000	4096.92285156250000000000	4182.56396484375000000000	4145.64111328125000000000	4164.61523437500000000000	4170.25634765625000000000	4157.94873046875000000000	4173.84619140625000000000	4147.69238281250000000000	4164.10253906250000000000	4179.48730468750000000000	4178.97412109375000000000	4178.97412109375000000000	0.00000000000000000000	10248.00000000000000000000	10229.00000000000000000000	0.00000000000000000000	0.00000000000000000000	0.00000000000000000000	2448.00000000000000000000	267.00000000000000000000	4.00000000000000000000	4.00000000000000000000	4.00000000000000000000	4.00000000000000000000	4.00000000000000000000	4.00000000000000000000	4.00000000000000000000	4.00000000000000000000	4.00000000000000000000	4.00000000000000000000	4.00000000000000000000	4.00000000000000000000	4.00000000000000000000	4.00000000000000000000	4.00000000000000000000	4.00000000000000000000
42.00000000000000000000	0.00000000000000000000	4167.17919921875000000000	4135.38427734375000000000	4090.25634765625000000000	4178.97412109375000000000	4160.51269531250000000000	4175.89746093750000000000	4173.84619140625000000000	4165.64111328125000000000	4179.48730468750000000000	4169.74365234375000000000	4177.43603515625000000000	4174.87158203125000000000	4198.46142578125000000000	4170.25634765625000000000	0.00000000000000000000	10248.00000000000000000000	10229.00000000000000000000	0.00000000000000000000	0.00000000000000000000	0.00000000000000000000	2448.00000000000000000000	275.00000000000000000000	4.00000000000000000000	4.00000000000000000000	4.00000000000000000000	4.00000000000000000000	4.00000000000000000000	4.00000000000000000000	4.00000000000000000000	4.00000000000000000000	4.00000000000000000000	4.00000000000000000000	4.00000000000000000000	4.00000000000000000000	4.00000000000000000000	4.00000000000000000000	4.00000000000000000000	4.00000000000000000000
43.00000000000000000000	0.00000000000000000000	4165.64111328125000000000	4133.84619140625000000000	4084.61523437500000000000	4188.20507812500000000000	4157.94873046875000000000	4174.87158203125000000000	4177.94873046875000000000	4169.23046875000000000000	4186.15380859375000000000	4183.07666015625000000000	4158.46142578125000000000	4183.58984375000000000000	4204.61523437500000000000	4170.25634765625000000000	0.00000000000000000000	10247.00000000000000000000	10229.00000000000000000000	0.00000000000000000000	0.00000000000000000000	0.00000000000000000000	2448.00000000000000000000	283.00000000000000000000	4.00000000000000000000	4.00000000000000000000	4.00000000000000000000	4.00000000000000000000	4.00000000000000000000	4.00000000000000000000	4.00000000000000000000	4.00000000000000000000	4.00000000000000000000	4.00000000000000000000	4.00000000000000000000	4.00000000000000000000	4.00000000000000000000	4.00000000000000000000	4.00000000000000000000	4.00000000000000000000
44.00000000000000000000	0.00000000000000000000	4175.38427734375000000000	4126.15380859375000000000	4092.82031250000000000000	4193.33300781250000000000	4138.46142578125000000000	4158.97412109375000000000	4168.71777343750000000000	4155.38427734375000000000	4172.30761718750000000000	4165.12792968750000000000	4150.25634765625000000000	4183.07666015625000000000	4178.97412109375000000000	4174.87158203125000000000	0.00000000000000000000	10247.00000000000000000000	10229.00000000000000000000	0.00000000000000000000	0.00000000000000000000	0.00000000000000000000	2448.00000000000000000000	292.00000000000000000000	4.00000000000000000000	4.00000000000000000000	4.00000000000000000000	4.00000000000000000000	4.00000000000000000000	4.00000000000000000000	4.00000000000000000000	4.00000000000000000000	4.00000000000000000000	4.00000000000000000000	4.00000000000000000000	4.00000000000000000000	4.00000000000000000000	4.00000000000000000000	4.00000000000000000000	4.00000000000000000000
45.00000000000000000000	0.00000000000000000000	4159.48730468750000000000	4128.71777343750000000000	4089.23071289062500000000	4186.15380859375000000000	4136.41015625000000000000	4165.64111328125000000000	4171.28173828125000000000	4153.33300781250000000000	4171.28173828125000000000	4166.66650390625000000000	4188.71777343750000000000	4178.97412109375000000000	4175.38427734375000000000	4183.58984375000000000000	0.00000000000000000000	10246.00000000000000000000	10228.00000000000000000000	0.00000000000000000000	0.00000000000000000000	0.00000000000000000000	2448.00000000000000000000	300.00000000000000000000	4.00000000000000000000	4.00000000000000000000	4.00000000000000000000	4.00000000000000000000	4.00000000000000000000	4.00000000000000000000	4.00000000000000000000	4.00000000000000000000	4.00000000000000000000	4.00000000000000000000	4.00000000000000000000	4.00000000000000000000	4.00000000000000000000	4.00000000000000000000	4.00000000000000000000	4.00000000000000000000
46.00000000000000000000	0.00000000000000000000	4166.66650390625000000000	4117.43603515625000000000	4087.69213867187500000000	4175.38427734375000000000	4139.48730468750000000000	4169.74365234375000000000	4173.84619140625000000000	4153.84619140625000000000	4173.84619140625000000000	4162.56396484375000000000	4188.71777343750000000000	4181.53857421875000000000	4186.66650390625000000000	4172.30761718750000000000	0.00000000000000000000	10246.00000000000000000000	10228.00000000000000000000	0.00000000000000000000	0.00000000000000000000	0.00000000000000000000	2448.00000000000000000000	307.00000000000000000000	4.00000000000000000000	4.00000000000000000000	4.00000000000000000000	4.00000000000000000000	4.00000000000000000000	4.00000000000000000000	4.00000000000000000000	4.00000000000000000000	4.00000000000000000000	4.00000000000000000000	4.00000000000000000000	4.00000000000000000000	4.00000000000000000000	4.00000000000000000000	4.00000000000000000000	4.00000000000000000000
47.00000000000000000000	0.00000000000000000000	4170.25634765625000000000	4115.38427734375000000000	4093.84594726562500000000	4176.92285156250000000000	4151.28173828125000000000	4168.20507812500000000000	4181.53857421875000000000	4168.20507812500000000000	4181.53857421875000000000	4161.02539062500000000000	4164.61523437500000000000	4185.64111328125000000000	4205.64111328125000000000	4172.30761718750000000000	0.00000000000000000000	10247.00000000000000000000	10230.00000000000000000000	0.00000000000000000000	0.00000000000000000000	0.00000000000000000000	2448.00000000000000000000	315.00000000000000000000	4.00000000000000000000	4.00000000000000000000	4.00000000000000000000	4.00000000000000000000	4.00000000000000000000	4.00000000000000000000	4.00000000000000000000	4.00000000000000000000	4.00000000000000000000	4.00000000000000000000	4.00000000000000000000	4.00000000000000000000	4.00000000000000000000	4.00000000000000000000	4.00000000000000000000	4.00000000000000000000
48.00000000000000000000	0.00000000000000000000	4172.82031250000000000000	4117.43603515625000000000	4105.64111328125000000000	4181.02539062500000000000	4156.41015625000000000000	4166.66650390625000000000	4185.64111328125000000000	4180.51269531250000000000	4186.15380859375000000000	4174.87158203125000000000	4166.66650390625000000000	4202.56396484375000000000	4214.87158203125000000000	4188.71777343750000000000	0.00000000000000000000	10247.00000000000000000000	10230.00000000000000000000	0.00000000000000000000	0.00000000000000000000	0.00000000000000000000	2448.00000000000000000000	322.00000000000000000000	4.00000000000000000000	4.00000000000000000000	4.00000000000000000000	4.00000000000000000000	4.00000000000000000000	4.00000000000000000000	4.00000000000000000000	4.00000000000000000000	4.00000000000000000000	4.00000000000000000000	4.00000000000000000000	4.00000000000000000000	4.00000000000000000000	4.00000000000000000000	4.00000000000000000000	4.00000000000000000000
49.00000000000000000000	0.00000000000000000000	4186.15380859375000000000	4118.46142578125000000000	4116.41015625000000000000	4179.48730468750000000000	4157.94873046875000000000	4174.35888671875000000000	4190.25634765625000000000	4175.89746093750000000000	4186.66650390625000000000	4178.97412109375000000000	4177.94873046875000000000	4215.38427734375000000000	4201.53857421875000000000	4190.76904296875000000000	0.00000000000000000000	10246.00000000000000000000	10230.00000000000000000000	0.00000000000000000000	0.00000000000000000000	0.00000000000000000000	2448.00000000000000000000	329.00000000000000000000	4.00000000000000000000	4.00000000000000000000	4.00000000000000000000	4.00000000000000000000	4.00000000000000000000	4.00000000000000000000	4.00000000000000000000	4.00000000000000000000	4.00000000000000000000	4.00000000000000000000	4.00000000000000000000	4.00000000000000000000	4.00000000000000000000	4.00000000000000000000	4.00000000000000000000	4.00000000000000000000
50.00000000000000000000	0.00000000000000000000	4166.66650390625000000000	4113.33300781250000000000	4097.94873046875000000000	4172.82031250000000000000	4144.61523437500000000000	4174.35888671875000000000	4182.05126953125000000000	4158.97412109375000000000	4173.33300781250000000000	4157.94873046875000000000	4161.53857421875000000000	4200.51269531250000000000	4172.82031250000000000000	4167.69238281250000000000	0.00000000000000000000	10246.00000000000000000000	10230.00000000000000000000	0.00000000000000000000	0.00000000000000000000	0.00000000000000000000	2448.00000000000000000000	337.00000000000000000000	4.00000000000000000000	4.00000000000000000000	4.00000000000000000000	4.00000000000000000000	4.00000000000000000000	4.00000000000000000000	4.00000000000000000000	4.00000000000000000000	4.00000000000000000000	4.00000000000000000000	4.00000000000000000000	4.00000000000000000000	4.00000000000000000000	4.00000000000000000000	4.00000000000000000000	4.00000000000000000000
51.00000000000000000000	0.00000000000000000000	4166.15380859375000000000	4098.46142578125000000000	4088.20507812500000000000	4170.76904296875000000000	4111.28173828125000000000	4147.69238281250000000000	4148.71777343750000000000	4132.30761718750000000000	4144.10253906250000000000	4129.23046875000000000000	4144.61523437500000000000	4184.10253906250000000000	4145.64111328125000000000	4150.76904296875000000000	0.00000000000000000000	10246.00000000000000000000	10230.00000000000000000000	0.00000000000000000000	0.00000000000000000000	0.00000000000000000000	2448.00000000000000000000	344.00000000000000000000	4.00000000000000000000	4.00000000000000000000	4.00000000000000000000	4.00000000000000000000	4.00000000000000000000	4.00000000000000000000	4.00000000000000000000	4.00000000000000000000	4.00000000000000000000	4.00000000000000000000	4.00000000000000000000	4.00000000000000000000	4.00000000000000000000	4.00000000000000000000	4.00000000000000000000	4.00000000000000000000
52.00000000000000000000	0.00000000000000000000	4170.76904296875000000000	4117.94873046875000000000	4102.05126953125000000000	4178.97412109375000000000	4131.28173828125000000000	4149.74365234375000000000	4153.84619140625000000000	4147.69238281250000000000	4162.56396484375000000000	4149.74365234375000000000	4175.38427734375000000000	4193.84619140625000000000	4165.12792968750000000000	4170.76904296875000000000	0.00000000000000000000	10246.00000000000000000000	10230.00000000000000000000	0.00000000000000000000	0.00000000000000000000	0.00000000000000000000	2448.00000000000000000000	352.00000000000000000000	4.00000000000000000000	4.00000000000000000000	4.00000000000000000000	4.00000000000000000000	4.00000000000000000000	4.00000000000000000000	4.00000000000000000000	4.00000000000000000000	4.00000000000000000000	4.00000000000000000000	4.00000000000000000000	4.00000000000000000000	4.00000000000000000000	4.00000000000000000000	4.00000000000000000000	4.00000000000000000000
53.00000000000000000000	0.00000000000000000000	4167.69238281250000000000	4131.28173828125000000000	4104.10253906250000000000	4177.43603515625000000000	4162.05126953125000000000	4161.02539062500000000000	4166.66650390625000000000	4164.61523437500000000000	4180.00000000000000000000	4175.38427734375000000000	4173.33300781250000000000	4212.82031250000000000000	4186.15380859375000000000	4177.43603515625000000000	0.00000000000000000000	10246.00000000000000000000	10230.00000000000000000000	0.00000000000000000000	0.00000000000000000000	0.00000000000000000000	2448.00000000000000000000	360.00000000000000000000	4.00000000000000000000	4.00000000000000000000	4.00000000000000000000	4.00000000000000000000	4.00000000000000000000	4.00000000000000000000	4.00000000000000000000	4.00000000000000000000	4.00000000000000000000	4.00000000000000000000	4.00000000000000000000	4.00000000000000000000	4.00000000000000000000	4.00000000000000000000	4.00000000000000000000	4.00000000000000000000
54.00000000000000000000	0.00000000000000000000	4174.35888671875000000000	4122.05126953125000000000	4094.35888671875000000000	4175.38427734375000000000	4155.38427734375000000000	4163.58984375000000000000	4158.97412109375000000000	4150.25634765625000000000	4158.46142578125000000000	4160.00000000000000000000	4141.02539062500000000000	4212.82031250000000000000	4176.92285156250000000000	4157.94873046875000000000	0.00000000000000000000	10246.00000000000000000000	10230.00000000000000000000	0.00000000000000000000	0.00000000000000000000	0.00000000000000000000	2448.00000000000000000000	367.00000000000000000000	4.00000000000000000000	4.00000000000000000000	4.00000000000000000000	4.00000000000000000000	4.00000000000000000000	4.00000000000000000000	4.00000000000000000000	4.00000000000000000000	4.00000000000000000000	4.00000000000000000000	4.00000000000000000000	4.00000000000000000000	4.00000000000000000000	4.00000000000000000000	4.00000000000000000000	4.00000000000000000000
55.00000000000000000000	0.00000000000000000000	4159.48730468750000000000	4134.87158203125000000000	4089.23071289062500000000	4187.17919921875000000000	4158.97412109375000000000	4180.00000000000000000000	4177.43603515625000000000	4157.94873046875000000000	4173.33300781250000000000	4159.48730468750000000000	4164.10253906250000000000	4205.12792968750000000000	4186.15380859375000000000	4157.94873046875000000000	0.00000000000000000000	10247.00000000000000000000	10229.00000000000000000000	0.00000000000000000000	0.00000000000000000000	0.00000000000000000000	2448.00000000000000000000	376.00000000000000000000	4.00000000000000000000	4.00000000000000000000	4.00000000000000000000	4.00000000000000000000	4.00000000000000000000	4.00000000000000000000	4.00000000000000000000	4.00000000000000000000	4.00000000000000000000	4.00000000000000000000	4.00000000000000000000	4.00000000000000000000	4.00000000000000000000	4.00000000000000000000	4.00000000000000000000	4.00000000000000000000
56.00000000000000000000	0.00000000000000000000	4160.00000000000000000000	4121.53857421875000000000	4087.17944335937500000000	4173.84619140625000000000	4142.05126953125000000000	4162.56396484375000000000	4174.87158203125000000000	4153.33300781250000000000	4173.33300781250000000000	4162.56396484375000000000	4172.82031250000000000000	4204.10253906250000000000	4174.87158203125000000000	4153.33300781250000000000	0.00000000000000000000	10247.00000000000000000000	10229.00000000000000000000	0.00000000000000000000	0.00000000000000000000	0.00000000000000000000	2448.00000000000000000000	384.00000000000000000000	4.00000000000000000000	4.00000000000000000000	4.00000000000000000000	4.00000000000000000000	4.00000000000000000000	4.00000000000000000000	4.00000000000000000000	4.00000000000000000000	4.00000000000000000000	4.00000000000000000000	4.00000000000000000000	4.00000000000000000000	4.00000000000000000000	4.00000000000000000000	4.00000000000000000000	4.00000000000000000000
57.00000000000000000000	0.00000000000000000000	4158.46142578125000000000	4113.84619140625000000000	4082.56396484375000000000	4162.56396484375000000000	4136.92285156250000000000	4151.79492187500000000000	4163.58984375000000000000	4147.17919921875000000000	4156.92285156250000000000	4168.71777343750000000000	4162.05126953125000000000	4211.28173828125000000000	4172.82031250000000000000	4157.43603515625000000000	0.00000000000000000000	10247.00000000000000000000	10227.00000000000000000000	0.00000000000000000000	0.00000000000000000000	0.00000000000000000000	2448.00000000000000000000	392.00000000000000000000	4.00000000000000000000	4.00000000000000000000	4.00000000000000000000	4.00000000000000000000	4.00000000000000000000	4.00000000000000000000	4.00000000000000000000	4.00000000000000000000	4.00000000000000000000	4.00000000000000000000	4.00000000000000000000	4.00000000000000000000	4.00000000000000000000	4.00000000000000000000	4.00000000000000000000	4.00000000000000000000
58.00000000000000000000	0.00000000000000000000	4159.48730468750000000000	4131.79492187500000000000	4087.69213867187500000000	4177.94873046875000000000	4158.97412109375000000000	4170.25634765625000000000	4172.82031250000000000000	4162.05126953125000000000	4169.74365234375000000000	4174.87158203125000000000	4180.51269531250000000000	4223.07666015625000000000	4193.33300781250000000000	4176.92285156250000000000	0.00000000000000000000	10247.00000000000000000000	10227.00000000000000000000	0.00000000000000000000	0.00000000000000000000	0.00000000000000000000	2448.00000000000000000000	401.00000000000000000000	4.00000000000000000000	4.00000000000000000000	4.00000000000000000000	4.00000000000000000000	4.00000000000000000000	4.00000000000000000000	4.00000000000000000000	4.00000000000000000000	4.00000000000000000000	4.00000000000000000000	4.00000000000000000000	4.00000000000000000000	4.00000000000000000000	4.00000000000000000000	4.00000000000000000000	4.00000000000000000000
59.00000000000000000000	0.00000000000000000000	4173.33300781250000000000	4118.97412109375000000000	4096.92285156250000000000	4173.33300781250000000000	4147.17919921875000000000	4158.46142578125000000000	4166.15380859375000000000	4158.46142578125000000000	4174.35888671875000000000	4164.10253906250000000000	4159.48730468750000000000	4224.61523437500000000000	4184.10253906250000000000	4167.69238281250000000000	0.00000000000000000000	10246.00000000000000000000	10229.00000000000000000000	0.00000000000000000000	0.00000000000000000000	0.00000000000000000000	2448.00000000000000000000	409.00000000000000000000	4.00000000000000000000	4.00000000000000000000	4.00000000000000000000	4.00000000000000000000	4.00000000000000000000	4.00000000000000000000	4.00000000000000000000	4.00000000000000000000	4.00000000000000000000	4.00000000000000000000	4.00000000000000000000	4.00000000000000000000	4.00000000000000000000	4.00000000000000000000	4.00000000000000000000	4.00000000000000000000
60.00000000000000000000	0.00000000000000000000	4155.38427734375000000000	4106.66650390625000000000	4091.28198242187500000000	4161.53857421875000000000	4134.35888671875000000000	4143.07666015625000000000	4156.92285156250000000000	4151.28173828125000000000	4167.69238281250000000000	4163.58984375000000000000	4129.74365234375000000000	4220.51269531250000000000	4173.33300781250000000000	4156.41015625000000000000	0.00000000000000000000	10246.00000000000000000000	10229.00000000000000000000	0.00000000000000000000	0.00000000000000000000	0.00000000000000000000	2448.00000000000000000000	417.00000000000000000000	4.00000000000000000000	4.00000000000000000000	4.00000000000000000000	4.00000000000000000000	4.00000000000000000000	4.00000000000000000000	4.00000000000000000000	4.00000000000000000000	4.00000000000000000000	4.00000000000000000000	4.00000000000000000000	4.00000000000000000000	4.00000000000000000000	4.00000000000000000000	4.00000000000000000000	4.00000000000000000000
61.00000000000000000000	0.00000000000000000000	4163.07666015625000000000	4118.46142578125000000000	4090.25634765625000000000	4180.51269531250000000000	4141.53857421875000000000	4151.28173828125000000000	4155.38427734375000000000	4147.69238281250000000000	4161.02539062500000000000	4155.38427734375000000000	4154.87158203125000000000	4230.25634765625000000000	4167.17919921875000000000	4162.05126953125000000000	0.00000000000000000000	10247.00000000000000000000	10227.00000000000000000000	0.00000000000000000000	0.00000000000000000000	0.00000000000000000000	2448.00000000000000000000	426.00000000000000000000	4.00000000000000000000	4.00000000000000000000	4.00000000000000000000	4.00000000000000000000	4.00000000000000000000	4.00000000000000000000	4.00000000000000000000	4.00000000000000000000	4.00000000000000000000	4.00000000000000000000	4.00000000000000000000	4.00000000000000000000	4.00000000000000000000	4.00000000000000000000	4.00000000000000000000	4.00000000000000000000
62.00000000000000000000	0.00000000000000000000	4168.71777343750000000000	4120.00000000000000000000	4088.71777343750000000000	4178.97412109375000000000	4144.10253906250000000000	4160.00000000000000000000	4155.38427734375000000000	4139.48730468750000000000	4158.97412109375000000000	4150.25634765625000000000	4181.53857421875000000000	4229.23046875000000000000	4157.94873046875000000000	4163.58984375000000000000	0.00000000000000000000	10247.00000000000000000000	10227.00000000000000000000	0.00000000000000000000	0.00000000000000000000	0.00000000000000000000	2448.00000000000000000000	433.00000000000000000000	4.00000000000000000000	4.00000000000000000000	4.00000000000000000000	4.00000000000000000000	4.00000000000000000000	4.00000000000000000000	4.00000000000000000000	4.00000000000000000000	4.00000000000000000000	4.00000000000000000000	4.00000000000000000000	4.00000000000000000000	4.00000000000000000000	4.00000000000000000000	4.00000000000000000000	4.00000000000000000000
63.00000000000000000000	0.00000000000000000000	4150.76904296875000000000	4103.58984375000000000000	4082.56396484375000000000	4153.33300781250000000000	4138.46142578125000000000	4153.33300781250000000000	4149.74365234375000000000	4132.30761718750000000000	4154.87158203125000000000	4156.41015625000000000000	4166.15380859375000000000	4215.38427734375000000000	4151.79492187500000000000	4151.28173828125000000000	0.00000000000000000000	10249.00000000000000000000	10226.00000000000000000000	0.00000000000000000000	0.00000000000000000000	0.00000000000000000000	2448.00000000000000000000	440.00000000000000000000	4.00000000000000000000	4.00000000000000000000	4.00000000000000000000	4.00000000000000000000	4.00000000000000000000	4.00000000000000000000	4.00000000000000000000	4.00000000000000000000	4.00000000000000000000	4.00000000000000000000	4.00000000000000000000	4.00000000000000000000	4.00000000000000000000	4.00000000000000000000	4.00000000000000000000	4.00000000000000000000
64.00000000000000000000	0.00000000000000000000	4165.64111328125000000000	4108.71777343750000000000	4092.30761718750000000000	4168.71777343750000000000	4145.12792968750000000000	4151.28173828125000000000	4154.35888671875000000000	4145.12792968750000000000	4162.56396484375000000000	4157.94873046875000000000	4143.58984375000000000000	4222.05126953125000000000	4168.71777343750000000000	4156.41015625000000000000	2798.00000000000000000000	10249.00000000000000000000	10226.00000000000000000000	0.00000000000000000000	0.00000000000000000000	0.00000000000000000000	2448.00000000000000000000	448.00000000000000000000	4.00000000000000000000	4.00000000000000000000	4.00000000000000000000	4.00000000000000000000	4.00000000000000000000	4.00000000000000000000	4.00000000000000000000	4.00000000000000000000	4.00000000000000000000	4.00000000000000000000	4.00000000000000000000	4.00000000000000000000	4.00000000000000000000	4.00000000000000000000	4.00000000000000000000	4.00000000000000000000
65.00000000000000000000	0.00000000000000000000	4168.71777343750000000000	4136.41015625000000000000	4094.87158203125000000000	4184.61523437500000000000	4158.97412109375000000000	4168.20507812500000000000	4174.35888671875000000000	4166.15380859375000000000	4184.10253906250000000000	4176.92285156250000000000	4142.56396484375000000000	4240.51269531250000000000	4202.05126953125000000000	4190.76904296875000000000	2602.00000000000000000000	10248.00000000000000000000	10227.00000000000000000000	0.00000000000000000000	0.00000000000000000000	0.00000000000000000000	2448.00000000000000000000	456.00000000000000000000	4.00000000000000000000	4.00000000000000000000	4.00000000000000000000	4.00000000000000000000	4.00000000000000000000	4.00000000000000000000	4.00000000000000000000	4.00000000000000000000	4.00000000000000000000	4.00000000000000000000	4.00000000000000000000	4.00000000000000000000	4.00000000000000000000	4.00000000000000000000	4.00000000000000000000	4.00000000000000000000
66.00000000000000000000	0.00000000000000000000	4176.92285156250000000000	4139.48730468750000000000	4094.35888671875000000000	4169.23046875000000000000	4149.74365234375000000000	4164.61523437500000000000	4161.02539062500000000000	4144.61523437500000000000	4167.69238281250000000000	4183.58984375000000000000	4168.71777343750000000000	4245.12792968750000000000	4201.53857421875000000000	4201.02539062500000000000	2044.00000000000000000000	10248.00000000000000000000	10227.00000000000000000000	0.00000000000000000000	0.00000000000000000000	0.00000000000000000000	2448.00000000000000000000	464.00000000000000000000	4.00000000000000000000	4.00000000000000000000	4.00000000000000000000	4.00000000000000000000	4.00000000000000000000	4.00000000000000000000	4.00000000000000000000	4.00000000000000000000	4.00000000000000000000	4.00000000000000000000	4.00000000000000000000	4.00000000000000000000	4.00000000000000000000	4.00000000000000000000	4.00000000000000000000	4.00000000000000000000
67.00000000000000000000	0.00000000000000000000	4187.17919921875000000000	4154.35888671875000000000	4105.64111328125000000000	4178.46142578125000000000	4161.53857421875000000000	4165.12792968750000000000	4153.33300781250000000000	4136.92285156250000000000	4163.07666015625000000000	4179.48730468750000000000	4209.23046875000000000000	4240.00000000000000000000	4201.53857421875000000000	4191.28173828125000000000	3433.00000000000000000000	10247.00000000000000000000	10227.00000000000000000000	0.00000000000000000000	0.00000000000000000000	0.00000000000000000000	2448.00000000000000000000	471.00000000000000000000	4.00000000000000000000	4.00000000000000000000	4.00000000000000000000	4.00000000000000000000	4.00000000000000000000	4.00000000000000000000	4.00000000000000000000	4.00000000000000000000	4.00000000000000000000	4.00000000000000000000	4.00000000000000000000	4.00000000000000000000	4.00000000000000000000	4.00000000000000000000	4.00000000000000000000	4.00000000000000000000
68.00000000000000000000	0.00000000000000000000	4167.69238281250000000000	4158.97412109375000000000	4098.46142578125000000000	4185.12792968750000000000	4167.17919921875000000000	4165.12792968750000000000	4160.00000000000000000000	4149.74365234375000000000	4183.58984375000000000000	4174.87158203125000000000	4197.43603515625000000000	4232.82031250000000000000	4194.87158203125000000000	4175.89746093750000000000	3510.00000000000000000000	10247.00000000000000000000	10227.00000000000000000000	0.00000000000000000000	0.00000000000000000000	0.00000000000000000000	2448.00000000000000000000	479.00000000000000000000	4.00000000000000000000	4.00000000000000000000	4.00000000000000000000	4.00000000000000000000	4.00000000000000000000	4.00000000000000000000	4.00000000000000000000	4.00000000000000000000	4.00000000000000000000	4.00000000000000000000	4.00000000000000000000	4.00000000000000000000	4.00000000000000000000	4.00000000000000000000	4.00000000000000000000	4.00000000000000000000
69.00000000000000000000	0.00000000000000000000	4162.56396484375000000000	4123.07666015625000000000	4084.10253906250000000000	4156.41015625000000000000	4133.84619140625000000000	4152.82031250000000000000	4148.71777343750000000000	4137.43603515625000000000	4173.84619140625000000000	4160.00000000000000000000	4149.74365234375000000000	4221.02539062500000000000	4169.23046875000000000000	4156.41015625000000000000	3388.00000000000000000000	10248.00000000000000000000	10228.00000000000000000000	0.00000000000000000000	0.00000000000000000000	0.00000000000000000000	2448.00000000000000000000	488.00000000000000000000	4.00000000000000000000	4.00000000000000000000	4.00000000000000000000	4.00000000000000000000	4.00000000000000000000	4.00000000000000000000	4.00000000000000000000	4.00000000000000000000	4.00000000000000000000	4.00000000000000000000	4.00000000000000000000	4.00000000000000000000	4.00000000000000000000	4.00000000000000000000	4.00000000000000000000	4.00000000000000000000
70.00000000000000000000	0.00000000000000000000	4160.51269531250000000000	4127.17919921875000000000	4084.10253906250000000000	4155.38427734375000000000	4141.53857421875000000000	4167.17919921875000000000	4160.00000000000000000000	4148.20507812500000000000	4175.89746093750000000000	4167.69238281250000000000	4151.79492187500000000000	4218.97412109375000000000	4183.58984375000000000000	4157.94873046875000000000	3466.00000000000000000000	10248.00000000000000000000	10228.00000000000000000000	0.00000000000000000000	0.00000000000000000000	0.00000000000000000000	2448.00000000000000000000	496.00000000000000000000	4.00000000000000000000	4.00000000000000000000	4.00000000000000000000	4.00000000000000000000	4.00000000000000000000	4.00000000000000000000	4.00000000000000000000	4.00000000000000000000	4.00000000000000000000	4.00000000000000000000	4.00000000000000000000	4.00000000000000000000	4.00000000000000000000	4.00000000000000000000	4.00000000000000000000	4.00000000000000000000
71.00000000000000000000	0.00000000000000000000	4171.28173828125000000000	4143.07666015625000000000	4089.23071289062500000000	4180.51269531250000000000	4157.43603515625000000000	4167.17919921875000000000	4168.20507812500000000000	4160.00000000000000000000	4176.92285156250000000000	4168.71777343750000000000	4161.02539062500000000000	4230.76904296875000000000	4197.94873046875000000000	4162.05126953125000000000	3394.00000000000000000000	10248.00000000000000000000	10228.00000000000000000000	0.00000000000000000000	0.00000000000000000000	0.00000000000000000000	2448.00000000000000000000	504.00000000000000000000	4.00000000000000000000	4.00000000000000000000	4.00000000000000000000	4.00000000000000000000	4.00000000000000000000	4.00000000000000000000	4.00000000000000000000	4.00000000000000000000	4.00000000000000000000	4.00000000000000000000	4.00000000000000000000	4.00000000000000000000	4.00000000000000000000	4.00000000000000000000	4.00000000000000000000	4.00000000000000000000
72.00000000000000000000	0.00000000000000000000	4168.20507812500000000000	4124.61523437500000000000	4084.61523437500000000000	4177.43603515625000000000	4145.64111328125000000000	4157.94873046875000000000	4164.61523437500000000000	4148.20507812500000000000	4160.00000000000000000000	4148.71777343750000000000	4148.20507812500000000000	4225.64111328125000000000	4180.00000000000000000000	4166.66650390625000000000	3407.00000000000000000000	10248.00000000000000000000	10228.00000000000000000000	0.00000000000000000000	0.00000000000000000000	0.00000000000000000000	2448.00000000000000000000	513.00000000000000000000	4.00000000000000000000	4.00000000000000000000	4.00000000000000000000	4.00000000000000000000	4.00000000000000000000	4.00000000000000000000	4.00000000000000000000	4.00000000000000000000	4.00000000000000000000	4.00000000000000000000	4.00000000000000000000	4.00000000000000000000	4.00000000000000000000	4.00000000000000000000	4.00000000000000000000	4.00000000000000000000
73.00000000000000000000	0.00000000000000000000	4151.79492187500000000000	4108.20507812500000000000	4073.84594726562500000000	4161.53857421875000000000	4145.64111328125000000000	4170.76904296875000000000	4167.17919921875000000000	4144.10253906250000000000	4160.51269531250000000000	4144.10253906250000000000	4151.79492187500000000000	4214.87158203125000000000	4166.66650390625000000000	4170.25634765625000000000	3119.00000000000000000000	10249.00000000000000000000	10227.00000000000000000000	0.00000000000000000000	0.00000000000000000000	0.00000000000000000000	2448.00000000000000000000	521.00000000000000000000	4.00000000000000000000	4.00000000000000000000	4.00000000000000000000	4.00000000000000000000	4.00000000000000000000	4.00000000000000000000	4.00000000000000000000	4.00000000000000000000	4.00000000000000000000	4.00000000000000000000	4.00000000000000000000	4.00000000000000000000	4.00000000000000000000	4.00000000000000000000	4.00000000000000000000	4.00000000000000000000
74.00000000000000000000	0.00000000000000000000	4170.25634765625000000000	4114.87158203125000000000	4085.12817382812500000000	4163.58984375000000000000	4154.35888671875000000000	4171.28173828125000000000	4163.58984375000000000000	4146.15380859375000000000	4169.74365234375000000000	4157.94873046875000000000	4170.25634765625000000000	4220.51269531250000000000	4169.74365234375000000000	4166.15380859375000000000	3482.00000000000000000000	10249.00000000000000000000	10227.00000000000000000000	0.00000000000000000000	0.00000000000000000000	0.00000000000000000000	2448.00000000000000000000	528.00000000000000000000	4.00000000000000000000	4.00000000000000000000	4.00000000000000000000	4.00000000000000000000	4.00000000000000000000	4.00000000000000000000	4.00000000000000000000	4.00000000000000000000	4.00000000000000000000	4.00000000000000000000	4.00000000000000000000	4.00000000000000000000	4.00000000000000000000	4.00000000000000000000	4.00000000000000000000	4.00000000000000000000
75.00000000000000000000	0.00000000000000000000	4164.61523437500000000000	4142.05126953125000000000	4093.33325195312500000000	4186.15380859375000000000	4168.71777343750000000000	4171.79492187500000000000	4175.89746093750000000000	4165.12792968750000000000	4188.20507812500000000000	4183.58984375000000000000	4186.66650390625000000000	4222.56396484375000000000	4205.12792968750000000000	4175.38427734375000000000	3292.00000000000000000000	10249.00000000000000000000	10228.00000000000000000000	0.00000000000000000000	0.00000000000000000000	0.00000000000000000000	2448.00000000000000000000	535.00000000000000000000	4.00000000000000000000	4.00000000000000000000	4.00000000000000000000	4.00000000000000000000	4.00000000000000000000	4.00000000000000000000	4.00000000000000000000	4.00000000000000000000	4.00000000000000000000	4.00000000000000000000	4.00000000000000000000	4.00000000000000000000	4.00000000000000000000	4.00000000000000000000	4.00000000000000000000	4.00000000000000000000
76.00000000000000000000	0.00000000000000000000	4161.53857421875000000000	4138.97412109375000000000	4081.53833007812500000000	4187.17919921875000000000	4159.48730468750000000000	4165.64111328125000000000	4172.82031250000000000000	4163.58984375000000000000	4186.66650390625000000000	4182.56396484375000000000	4164.10253906250000000000	4210.76904296875000000000	4217.43603515625000000000	4169.74365234375000000000	2620.00000000000000000000	10249.00000000000000000000	10228.00000000000000000000	0.00000000000000000000	0.00000000000000000000	0.00000000000000000000	2448.00000000000000000000	544.00000000000000000000	4.00000000000000000000	4.00000000000000000000	4.00000000000000000000	4.00000000000000000000	4.00000000000000000000	4.00000000000000000000	4.00000000000000000000	4.00000000000000000000	4.00000000000000000000	4.00000000000000000000	4.00000000000000000000	4.00000000000000000000	4.00000000000000000000	4.00000000000000000000	4.00000000000000000000	4.00000000000000000000
77.00000000000000000000	0.00000000000000000000	4173.84619140625000000000	4126.66650390625000000000	4073.84594726562500000000	4164.10253906250000000000	4150.25634765625000000000	4160.51269531250000000000	4156.92285156250000000000	4149.74365234375000000000	4176.92285156250000000000	4171.28173828125000000000	4148.20507812500000000000	4202.05126953125000000000	4199.48730468750000000000	4158.97412109375000000000	2601.00000000000000000000	10245.00000000000000000000	10228.00000000000000000000	0.00000000000000000000	0.00000000000000000000	0.00000000000000000000	2448.00000000000000000000	552.00000000000000000000	4.00000000000000000000	4.00000000000000000000	4.00000000000000000000	4.00000000000000000000	4.00000000000000000000	4.00000000000000000000	4.00000000000000000000	4.00000000000000000000	4.00000000000000000000	4.00000000000000000000	4.00000000000000000000	4.00000000000000000000	4.00000000000000000000	4.00000000000000000000	4.00000000000000000000	4.00000000000000000000
78.00000000000000000000	0.00000000000000000000	4162.05126953125000000000	4144.61523437500000000000	4075.89721679687500000000	4171.79492187500000000000	4167.69238281250000000000	4171.28173828125000000000	4162.56396484375000000000	4167.17919921875000000000	4188.71777343750000000000	4179.48730468750000000000	4183.07666015625000000000	4212.82031250000000000000	4198.97412109375000000000	4182.56396484375000000000	3482.00000000000000000000	10245.00000000000000000000	10228.00000000000000000000	0.00000000000000000000	0.00000000000000000000	0.00000000000000000000	2448.00000000000000000000	560.00000000000000000000	4.00000000000000000000	4.00000000000000000000	4.00000000000000000000	4.00000000000000000000	4.00000000000000000000	4.00000000000000000000	4.00000000000000000000	4.00000000000000000000	4.00000000000000000000	4.00000000000000000000	4.00000000000000000000	4.00000000000000000000	4.00000000000000000000	4.00000000000000000000	4.00000000000000000000	4.00000000000000000000
79.00000000000000000000	0.00000000000000000000	4169.74365234375000000000	4155.38427734375000000000	4085.12817382812500000000	4193.33300781250000000000	4165.64111328125000000000	4168.20507812500000000000	4166.66650390625000000000	4171.79492187500000000000	4182.05126953125000000000	4165.64111328125000000000	4188.71777343750000000000	4217.94873046875000000000	4195.38427734375000000000	4190.25634765625000000000	3292.00000000000000000000	10244.00000000000000000000	10228.00000000000000000000	0.00000000000000000000	0.00000000000000000000	0.00000000000000000000	2448.00000000000000000000	567.00000000000000000000	4.00000000000000000000	4.00000000000000000000	4.00000000000000000000	4.00000000000000000000	4.00000000000000000000	4.00000000000000000000	4.00000000000000000000	4.00000000000000000000	4.00000000000000000000	4.00000000000000000000	4.00000000000000000000	4.00000000000000000000	4.00000000000000000000	4.00000000000000000000	4.00000000000000000000	4.00000000000000000000
80.00000000000000000000	0.00000000000000000000	4169.23046875000000000000	4156.92285156250000000000	4086.66650390625000000000	4192.82031250000000000000	4158.97412109375000000000	4169.74365234375000000000	4170.76904296875000000000	4162.05126953125000000000	4172.30761718750000000000	4152.82031250000000000000	4169.74365234375000000000	4202.05126953125000000000	4206.15380859375000000000	4174.35888671875000000000	2620.00000000000000000000	10244.00000000000000000000	10228.00000000000000000000	0.00000000000000000000	0.00000000000000000000	0.00000000000000000000	2448.00000000000000000000	575.00000000000000000000	4.00000000000000000000	4.00000000000000000000	4.00000000000000000000	4.00000000000000000000	4.00000000000000000000	4.00000000000000000000	4.00000000000000000000	4.00000000000000000000	4.00000000000000000000	4.00000000000000000000	4.00000000000000000000	4.00000000000000000000	4.00000000000000000000	4.00000000000000000000	4.00000000000000000000	4.00000000000000000000
81.00000000000000000000	0.00000000000000000000	4166.66650390625000000000	4148.71777343750000000000	4083.58959960937500000000	4191.79492187500000000000	4153.84619140625000000000	4171.79492187500000000000	4170.25634765625000000000	4151.79492187500000000000	4165.12792968750000000000	4150.25634765625000000000	4172.30761718750000000000	4196.41015625000000000000	4211.79492187500000000000	4173.84619140625000000000	2601.00000000000000000000	10245.00000000000000000000	10227.00000000000000000000	0.00000000000000000000	0.00000000000000000000	0.00000000000000000000	2448.00000000000000000000	583.00000000000000000000	4.00000000000000000000	4.00000000000000000000	4.00000000000000000000	4.00000000000000000000	4.00000000000000000000	4.00000000000000000000	4.00000000000000000000	4.00000000000000000000	4.00000000000000000000	4.00000000000000000000	4.00000000000000000000	4.00000000000000000000	4.00000000000000000000	4.00000000000000000000	4.00000000000000000000	4.00000000000000000000
82.00000000000000000000	0.00000000000000000000	4171.28173828125000000000	4146.15380859375000000000	4084.61523437500000000000	4193.33300781250000000000	4154.35888671875000000000	4164.10253906250000000000	4170.76904296875000000000	4154.35888671875000000000	4160.51269531250000000000	4149.74365234375000000000	4163.07666015625000000000	4205.12792968750000000000	4196.92285156250000000000	4181.53857421875000000000	3482.00000000000000000000	10245.00000000000000000000	10227.00000000000000000000	0.00000000000000000000	0.00000000000000000000	0.00000000000000000000	2448.00000000000000000000	591.00000000000000000000	4.00000000000000000000	4.00000000000000000000	4.00000000000000000000	4.00000000000000000000	4.00000000000000000000	4.00000000000000000000	4.00000000000000000000	4.00000000000000000000	4.00000000000000000000	4.00000000000000000000	4.00000000000000000000	4.00000000000000000000	4.00000000000000000000	4.00000000000000000000	4.00000000000000000000	4.00000000000000000000
83.00000000000000000000	0.00000000000000000000	4156.92285156250000000000	4141.53857421875000000000	4078.46142578125000000000	4178.97412109375000000000	4164.10253906250000000000	4163.58984375000000000000	4174.87158203125000000000	4164.10253906250000000000	4166.66650390625000000000	4163.58984375000000000000	4155.38427734375000000000	4206.15380859375000000000	4193.33300781250000000000	4172.30761718750000000000	3292.00000000000000000000	10244.00000000000000000000	10226.00000000000000000000	0.00000000000000000000	0.00000000000000000000	0.00000000000000000000	2448.00000000000000000000	598.00000000000000000000	4.00000000000000000000	4.00000000000000000000	4.00000000000000000000	4.00000000000000000000	4.00000000000000000000	4.00000000000000000000	4.00000000000000000000	4.00000000000000000000	4.00000000000000000000	4.00000000000000000000	4.00000000000000000000	4.00000000000000000000	4.00000000000000000000	4.00000000000000000000	4.00000000000000000000	4.00000000000000000000
84.00000000000000000000	0.00000000000000000000	4168.20507812500000000000	4113.84619140625000000000	4079.48706054687500000000	4159.48730468750000000000	4161.53857421875000000000	4161.02539062500000000000	4164.61523437500000000000	4152.30761718750000000000	4154.35888671875000000000	4156.92285156250000000000	4166.15380859375000000000	4202.05126953125000000000	4185.64111328125000000000	4161.02539062500000000000	2620.00000000000000000000	10244.00000000000000000000	10226.00000000000000000000	0.00000000000000000000	0.00000000000000000000	0.00000000000000000000	2448.00000000000000000000	605.00000000000000000000	4.00000000000000000000	4.00000000000000000000	4.00000000000000000000	4.00000000000000000000	4.00000000000000000000	4.00000000000000000000	4.00000000000000000000	4.00000000000000000000	4.00000000000000000000	4.00000000000000000000	4.00000000000000000000	4.00000000000000000000	4.00000000000000000000	4.00000000000000000000	4.00000000000000000000	4.00000000000000000000
85.00000000000000000000	0.00000000000000000000	4170.76904296875000000000	4124.10253906250000000000	4088.71777343750000000000	4165.64111328125000000000	4181.53857421875000000000	4176.92285156250000000000	4182.05126953125000000000	4165.64111328125000000000	4168.20507812500000000000	4166.15380859375000000000	4181.53857421875000000000	4211.79492187500000000000	4208.71777343750000000000	4187.69238281250000000000	2601.00000000000000000000	10247.00000000000000000000	10228.00000000000000000000	0.00000000000000000000	0.00000000000000000000	0.00000000000000000000	2448.00000000000000000000	613.00000000000000000000	4.00000000000000000000	4.00000000000000000000	4.00000000000000000000	4.00000000000000000000	4.00000000000000000000	4.00000000000000000000	4.00000000000000000000	4.00000000000000000000	4.00000000000000000000	4.00000000000000000000	4.00000000000000000000	4.00000000000000000000	4.00000000000000000000	4.00000000000000000000	4.00000000000000000000	4.00000000000000000000
86.00000000000000000000	0.00000000000000000000	4167.17919921875000000000	4143.58984375000000000000	4087.69213867187500000000	4178.46142578125000000000	4183.07666015625000000000	4174.35888671875000000000	4189.74365234375000000000	4178.97412109375000000000	4184.10253906250000000000	4180.51269531250000000000	4179.48730468750000000000	4216.41015625000000000000	4230.76904296875000000000	4194.87158203125000000000	3482.00000000000000000000	10247.00000000000000000000	10228.00000000000000000000	0.00000000000000000000	0.00000000000000000000	0.00000000000000000000	2448.00000000000000000000	620.00000000000000000000	4.00000000000000000000	4.00000000000000000000	4.00000000000000000000	4.00000000000000000000	4.00000000000000000000	4.00000000000000000000	4.00000000000000000000	4.00000000000000000000	4.00000000000000000000	4.00000000000000000000	4.00000000000000000000	4.00000000000000000000	4.00000000000000000000	4.00000000000000000000	4.00000000000000000000	4.00000000000000000000
87.00000000000000000000	0.00000000000000000000	4178.97412109375000000000	4136.41015625000000000000	4086.66650390625000000000	4187.17919921875000000000	4165.12792968750000000000	4161.53857421875000000000	4171.79492187500000000000	4169.23046875000000000000	4174.35888671875000000000	4163.07666015625000000000	4165.64111328125000000000	4203.58984375000000000000	4209.23046875000000000000	4177.94873046875000000000	3292.00000000000000000000	10250.00000000000000000000	10230.00000000000000000000	0.00000000000000000000	0.00000000000000000000	0.00000000000000000000	2448.00000000000000000000	628.00000000000000000000	4.00000000000000000000	4.00000000000000000000	4.00000000000000000000	4.00000000000000000000	4.00000000000000000000	4.00000000000000000000	4.00000000000000000000	4.00000000000000000000	4.00000000000000000000	4.00000000000000000000	4.00000000000000000000	4.00000000000000000000	4.00000000000000000000	4.00000000000000000000	4.00000000000000000000	4.00000000000000000000
88.00000000000000000000	0.00000000000000000000	4164.10253906250000000000	4141.02539062500000000000	4081.02563476562500000000	4194.87158203125000000000	4180.00000000000000000000	4174.35888671875000000000	4172.82031250000000000000	4171.79492187500000000000	4177.94873046875000000000	4154.87158203125000000000	4160.00000000000000000000	4200.51269531250000000000	4193.84619140625000000000	4180.51269531250000000000	2620.00000000000000000000	10250.00000000000000000000	10230.00000000000000000000	0.00000000000000000000	0.00000000000000000000	0.00000000000000000000	2448.00000000000000000000	636.00000000000000000000	4.00000000000000000000	4.00000000000000000000	4.00000000000000000000	4.00000000000000000000	4.00000000000000000000	4.00000000000000000000	4.00000000000000000000	4.00000000000000000000	4.00000000000000000000	4.00000000000000000000	4.00000000000000000000	4.00000000000000000000	4.00000000000000000000	4.00000000000000000000	4.00000000000000000000	4.00000000000000000000
89.00000000000000000000	0.00000000000000000000	4166.66650390625000000000	4136.41015625000000000000	4072.30761718750000000000	4182.05126953125000000000	4174.87158203125000000000	4165.64111328125000000000	4167.17919921875000000000	4158.97412109375000000000	4168.71777343750000000000	4161.53857421875000000000	4157.94873046875000000000	4196.92285156250000000000	4189.74365234375000000000	4166.15380859375000000000	2601.00000000000000000000	10249.00000000000000000000	10231.00000000000000000000	0.00000000000000000000	0.00000000000000000000	0.00000000000000000000	2448.00000000000000000000	644.00000000000000000000	4.00000000000000000000	4.00000000000000000000	4.00000000000000000000	4.00000000000000000000	4.00000000000000000000	4.00000000000000000000	4.00000000000000000000	4.00000000000000000000	4.00000000000000000000	4.00000000000000000000	4.00000000000000000000	4.00000000000000000000	4.00000000000000000000	4.00000000000000000000	4.00000000000000000000	4.00000000000000000000
90.00000000000000000000	0.00000000000000000000	4169.23046875000000000000	4138.46142578125000000000	4073.33325195312500000000	4176.41015625000000000000	4171.28173828125000000000	4163.07666015625000000000	4170.25634765625000000000	4156.41015625000000000000	4168.20507812500000000000	4175.38427734375000000000	4174.35888671875000000000	4184.10253906250000000000	4198.46142578125000000000	4155.89746093750000000000	3482.00000000000000000000	10249.00000000000000000000	10231.00000000000000000000	0.00000000000000000000	0.00000000000000000000	0.00000000000000000000	2448.00000000000000000000	652.00000000000000000000	4.00000000000000000000	4.00000000000000000000	4.00000000000000000000	4.00000000000000000000	4.00000000000000000000	4.00000000000000000000	4.00000000000000000000	4.00000000000000000000	4.00000000000000000000	4.00000000000000000000	4.00000000000000000000	4.00000000000000000000	4.00000000000000000000	4.00000000000000000000	4.00000000000000000000	4.00000000000000000000
91.00000000000000000000	0.00000000000000000000	4164.10253906250000000000	4148.20507812500000000000	4085.64086914062500000000	4187.69238281250000000000	4188.20507812500000000000	4177.43603515625000000000	4179.48730468750000000000	4163.07666015625000000000	4176.41015625000000000000	4167.69238281250000000000	4170.25634765625000000000	4189.23046875000000000000	4190.25634765625000000000	4167.17919921875000000000	3292.00000000000000000000	10247.00000000000000000000	10231.00000000000000000000	0.00000000000000000000	0.00000000000000000000	0.00000000000000000000	2448.00000000000000000000	660.00000000000000000000	4.00000000000000000000	4.00000000000000000000	4.00000000000000000000	4.00000000000000000000	4.00000000000000000000	4.00000000000000000000	4.00000000000000000000	4.00000000000000000000	4.00000000000000000000	4.00000000000000000000	4.00000000000000000000	4.00000000000000000000	4.00000000000000000000	4.00000000000000000000	4.00000000000000000000	4.00000000000000000000
92.00000000000000000000	0.00000000000000000000	4176.92285156250000000000	4149.74365234375000000000	4097.43603515625000000000	4182.05126953125000000000	4192.30761718750000000000	4177.94873046875000000000	4172.82031250000000000000	4155.38427734375000000000	4167.69238281250000000000	4152.30761718750000000000	4152.82031250000000000000	4197.94873046875000000000	4182.56396484375000000000	4175.89746093750000000000	2620.00000000000000000000	10247.00000000000000000000	10231.00000000000000000000	0.00000000000000000000	0.00000000000000000000	0.00000000000000000000	2448.00000000000000000000	668.00000000000000000000	4.00000000000000000000	4.00000000000000000000	4.00000000000000000000	4.00000000000000000000	4.00000000000000000000	4.00000000000000000000	4.00000000000000000000	4.00000000000000000000	4.00000000000000000000	4.00000000000000000000	4.00000000000000000000	4.00000000000000000000	4.00000000000000000000	4.00000000000000000000	4.00000000000000000000	4.00000000000000000000
93.00000000000000000000	0.00000000000000000000	4172.30761718750000000000	4157.94873046875000000000	4091.79467773437500000000	4182.05126953125000000000	4196.41015625000000000000	4178.46142578125000000000	4173.33300781250000000000	4162.05126953125000000000	4169.23046875000000000000	4165.12792968750000000000	4173.84619140625000000000	4193.84619140625000000000	4201.53857421875000000000	4182.05126953125000000000	2601.00000000000000000000	10248.00000000000000000000	10231.00000000000000000000	0.00000000000000000000	0.00000000000000000000	0.00000000000000000000	2448.00000000000000000000	677.00000000000000000000	4.00000000000000000000	4.00000000000000000000	4.00000000000000000000	4.00000000000000000000	4.00000000000000000000	4.00000000000000000000	4.00000000000000000000	4.00000000000000000000	4.00000000000000000000	4.00000000000000000000	4.00000000000000000000	4.00000000000000000000	4.00000000000000000000	4.00000000000000000000	4.00000000000000000000	4.00000000000000000000
94.00000000000000000000	0.00000000000000000000	4174.87158203125000000000	4155.38427734375000000000	4091.28198242187500000000	4189.23046875000000000000	4184.61523437500000000000	4171.79492187500000000000	4170.76904296875000000000	4163.58984375000000000000	4164.61523437500000000000	4156.41015625000000000000	4162.05126953125000000000	4195.89746093750000000000	4191.79492187500000000000	4169.23046875000000000000	3482.00000000000000000000	10248.00000000000000000000	10231.00000000000000000000	0.00000000000000000000	0.00000000000000000000	0.00000000000000000000	2448.00000000000000000000	685.00000000000000000000	4.00000000000000000000	4.00000000000000000000	4.00000000000000000000	4.00000000000000000000	4.00000000000000000000	4.00000000000000000000	4.00000000000000000000	4.00000000000000000000	4.00000000000000000000	4.00000000000000000000	4.00000000000000000000	4.00000000000000000000	4.00000000000000000000	4.00000000000000000000	4.00000000000000000000	4.00000000000000000000
95.00000000000000000000	0.00000000000000000000	4164.10253906250000000000	4148.71777343750000000000	4089.23071289062500000000	4176.41015625000000000000	4172.30761718750000000000	4171.28173828125000000000	4170.76904296875000000000	4157.43603515625000000000	4159.48730468750000000000	4140.00000000000000000000	4128.71777343750000000000	4202.05126953125000000000	4172.30761718750000000000	4150.25634765625000000000	3292.00000000000000000000	10250.00000000000000000000	10227.00000000000000000000	0.00000000000000000000	0.00000000000000000000	0.00000000000000000000	2448.00000000000000000000	693.00000000000000000000	4.00000000000000000000	4.00000000000000000000	4.00000000000000000000	4.00000000000000000000	4.00000000000000000000	4.00000000000000000000	4.00000000000000000000	4.00000000000000000000	4.00000000000000000000	4.00000000000000000000	4.00000000000000000000	4.00000000000000000000	4.00000000000000000000	4.00000000000000000000	4.00000000000000000000	4.00000000000000000000
96.00000000000000000000	0.00000000000000000000	4154.35888671875000000000	4139.48730468750000000000	4072.82031250000000000000	4162.05126953125000000000	4183.07666015625000000000	4173.33300781250000000000	4167.17919921875000000000	4153.84619140625000000000	4162.05126953125000000000	4149.23046875000000000000	4147.17919921875000000000	4205.64111328125000000000	4163.58984375000000000000	4149.23046875000000000000	2620.00000000000000000000	10250.00000000000000000000	10227.00000000000000000000	0.00000000000000000000	0.00000000000000000000	0.00000000000000000000	2448.00000000000000000000	702.00000000000000000000	4.00000000000000000000	4.00000000000000000000	4.00000000000000000000	4.00000000000000000000	4.00000000000000000000	4.00000000000000000000	4.00000000000000000000	4.00000000000000000000	4.00000000000000000000	4.00000000000000000000	4.00000000000000000000	4.00000000000000000000	4.00000000000000000000	4.00000000000000000000	4.00000000000000000000	4.00000000000000000000
97.00000000000000000000	0.00000000000000000000	4168.71777343750000000000	4126.66650390625000000000	4064.10253906250000000000	4168.20507812500000000000	4188.20507812500000000000	4166.15380859375000000000	4157.43603515625000000000	4147.69238281250000000000	4157.94873046875000000000	4155.89746093750000000000	4175.89746093750000000000	4202.05126953125000000000	4156.92285156250000000000	4157.43603515625000000000	2601.00000000000000000000	10250.00000000000000000000	10229.00000000000000000000	0.00000000000000000000	0.00000000000000000000	0.00000000000000000000	2448.00000000000000000000	710.00000000000000000000	4.00000000000000000000	4.00000000000000000000	4.00000000000000000000	4.00000000000000000000	4.00000000000000000000	4.00000000000000000000	4.00000000000000000000	4.00000000000000000000	4.00000000000000000000	4.00000000000000000000	4.00000000000000000000	4.00000000000000000000	4.00000000000000000000	4.00000000000000000000	4.00000000000000000000	4.00000000000000000000
98.00000000000000000000	0.00000000000000000000	4153.84619140625000000000	4132.30761718750000000000	4066.15380859375000000000	4174.35888671875000000000	4181.53857421875000000000	4168.71777343750000000000	4163.58984375000000000000	4154.87158203125000000000	4163.07666015625000000000	4161.53857421875000000000	4170.76904296875000000000	4188.20507812500000000000	4173.33300781250000000000	4161.53857421875000000000	3482.00000000000000000000	10250.00000000000000000000	10229.00000000000000000000	0.00000000000000000000	0.00000000000000000000	0.00000000000000000000	2448.00000000000000000000	718.00000000000000000000	4.00000000000000000000	4.00000000000000000000	4.00000000000000000000	4.00000000000000000000	4.00000000000000000000	4.00000000000000000000	4.00000000000000000000	4.00000000000000000000	4.00000000000000000000	4.00000000000000000000	4.00000000000000000000	4.00000000000000000000	4.00000000000000000000	4.00000000000000000000	4.00000000000000000000	4.00000000000000000000
99.00000000000000000000	0.00000000000000000000	4159.48730468750000000000	4134.35888671875000000000	4068.20507812500000000000	4168.20507812500000000000	4171.28173828125000000000	4169.23046875000000000000	4163.58984375000000000000	4153.33300781250000000000	4162.05126953125000000000	4151.79492187500000000000	4143.58984375000000000000	4181.53857421875000000000	4177.43603515625000000000	4144.10253906250000000000	3292.00000000000000000000	10247.00000000000000000000	10227.00000000000000000000	0.00000000000000000000	0.00000000000000000000	0.00000000000000000000	2448.00000000000000000000	725.00000000000000000000	4.00000000000000000000	4.00000000000000000000	4.00000000000000000000	4.00000000000000000000	4.00000000000000000000	4.00000000000000000000	4.00000000000000000000	4.00000000000000000000	4.00000000000000000000	4.00000000000000000000	4.00000000000000000000	4.00000000000000000000	4.00000000000000000000	4.00000000000000000000	4.00000000000000000000	4.00000000000000000000
100.00000000000000000000	0.00000000000000000000	4166.15380859375000000000	4137.94873046875000000000	4056.92309570312500000000	4169.23046875000000000000	4179.48730468750000000000	4171.79492187500000000000	4165.12792968750000000000	4146.15380859375000000000	4156.41015625000000000000	4143.07666015625000000000	4136.92285156250000000000	4186.66650390625000000000	4155.89746093750000000000	4130.25634765625000000000	2620.00000000000000000000	10247.00000000000000000000	10227.00000000000000000000	0.00000000000000000000	0.00000000000000000000	0.00000000000000000000	2448.00000000000000000000	733.00000000000000000000	4.00000000000000000000	4.00000000000000000000	4.00000000000000000000	4.00000000000000000000	4.00000000000000000000	4.00000000000000000000	4.00000000000000000000	4.00000000000000000000	4.00000000000000000000	4.00000000000000000000	4.00000000000000000000	4.00000000000000000000	4.00000000000000000000	4.00000000000000000000	4.00000000000000000000	4.00000000000000000000
101.00000000000000000000	0.00000000000000000000	4155.38427734375000000000	4146.66650390625000000000	4053.33325195312500000000	4177.43603515625000000000	4182.05126953125000000000	4166.15380859375000000000	4166.66650390625000000000	4147.69238281250000000000	4154.35888671875000000000	4141.02539062500000000000	4136.92285156250000000000	4201.53857421875000000000	4140.00000000000000000000	4141.02539062500000000000	2601.00000000000000000000	10248.00000000000000000000	10226.00000000000000000000	0.00000000000000000000	0.00000000000000000000	0.00000000000000000000	2448.00000000000000000000	742.00000000000000000000	4.00000000000000000000	4.00000000000000000000	4.00000000000000000000	4.00000000000000000000	4.00000000000000000000	4.00000000000000000000	4.00000000000000000000	4.00000000000000000000	4.00000000000000000000	4.00000000000000000000	4.00000000000000000000	4.00000000000000000000	4.00000000000000000000	4.00000000000000000000	4.00000000000000000000	4.00000000000000000000
102.00000000000000000000	0.00000000000000000000	4172.82031250000000000000	4138.46142578125000000000	4071.28198242187500000000	4167.69238281250000000000	4168.71777343750000000000	4152.82031250000000000000	4156.92285156250000000000	4147.17919921875000000000	4149.23046875000000000000	4131.79492187500000000000	4133.84619140625000000000	4210.25634765625000000000	4151.79492187500000000000	4154.35888671875000000000	3482.00000000000000000000	10248.00000000000000000000	10226.00000000000000000000	0.00000000000000000000	0.00000000000000000000	0.00000000000000000000	2448.00000000000000000000	749.00000000000000000000	4.00000000000000000000	4.00000000000000000000	4.00000000000000000000	4.00000000000000000000	4.00000000000000000000	4.00000000000000000000	4.00000000000000000000	4.00000000000000000000	4.00000000000000000000	4.00000000000000000000	4.00000000000000000000	4.00000000000000000000	4.00000000000000000000	4.00000000000000000000	4.00000000000000000000	4.00000000000000000000
103.00000000000000000000	0.00000000000000000000	4166.15380859375000000000	4140.51269531250000000000	4071.28198242187500000000	4159.48730468750000000000	4181.02539062500000000000	4165.64111328125000000000	4165.64111328125000000000	4158.46142578125000000000	4158.46142578125000000000	4149.23046875000000000000	4153.84619140625000000000	4205.12792968750000000000	4181.02539062500000000000	4155.38427734375000000000	3292.00000000000000000000	10246.00000000000000000000	10226.00000000000000000000	0.00000000000000000000	0.00000000000000000000	0.00000000000000000000	2448.00000000000000000000	756.00000000000000000000	4.00000000000000000000	4.00000000000000000000	4.00000000000000000000	4.00000000000000000000	4.00000000000000000000	4.00000000000000000000	4.00000000000000000000	4.00000000000000000000	4.00000000000000000000	4.00000000000000000000	4.00000000000000000000	4.00000000000000000000	4.00000000000000000000	4.00000000000000000000	4.00000000000000000000	4.00000000000000000000
104.00000000000000000000	0.00000000000000000000	4160.51269531250000000000	4144.61523437500000000000	4067.69213867187500000000	4164.10253906250000000000	4174.35888671875000000000	4164.61523437500000000000	4166.66650390625000000000	4155.89746093750000000000	4156.92285156250000000000	4162.56396484375000000000	4167.17919921875000000000	4204.10253906250000000000	4181.53857421875000000000	4146.66650390625000000000	2620.00000000000000000000	10246.00000000000000000000	10226.00000000000000000000	0.00000000000000000000	0.00000000000000000000	0.00000000000000000000	2448.00000000000000000000	764.00000000000000000000	4.00000000000000000000	4.00000000000000000000	4.00000000000000000000	4.00000000000000000000	4.00000000000000000000	4.00000000000000000000	4.00000000000000000000	4.00000000000000000000	4.00000000000000000000	4.00000000000000000000	4.00000000000000000000	4.00000000000000000000	4.00000000000000000000	4.00000000000000000000	4.00000000000000000000	4.00000000000000000000
105.00000000000000000000	0.00000000000000000000	4167.17919921875000000000	4146.15380859375000000000	4081.02563476562500000000	4169.23046875000000000000	4167.17919921875000000000	4161.02539062500000000000	4167.17919921875000000000	4156.92285156250000000000	4161.53857421875000000000	4161.53857421875000000000	4173.84619140625000000000	4215.89746093750000000000	4178.97412109375000000000	4162.56396484375000000000	2601.00000000000000000000	10246.00000000000000000000	10228.00000000000000000000	0.00000000000000000000	0.00000000000000000000	0.00000000000000000000	2448.00000000000000000000	773.00000000000000000000	4.00000000000000000000	4.00000000000000000000	4.00000000000000000000	4.00000000000000000000	4.00000000000000000000	4.00000000000000000000	4.00000000000000000000	4.00000000000000000000	4.00000000000000000000	4.00000000000000000000	4.00000000000000000000	4.00000000000000000000	4.00000000000000000000	4.00000000000000000000	4.00000000000000000000	4.00000000000000000000
106.00000000000000000000	0.00000000000000000000	4165.12792968750000000000	4142.05126953125000000000	4080.51269531250000000000	4172.30761718750000000000	4184.10253906250000000000	4176.92285156250000000000	4176.92285156250000000000	4168.20507812500000000000	4175.38427734375000000000	4154.87158203125000000000	4159.48730468750000000000	4229.23046875000000000000	4178.46142578125000000000	4178.46142578125000000000	3482.00000000000000000000	10246.00000000000000000000	10228.00000000000000000000	0.00000000000000000000	0.00000000000000000000	0.00000000000000000000	2448.00000000000000000000	780.00000000000000000000	4.00000000000000000000	4.00000000000000000000	4.00000000000000000000	4.00000000000000000000	4.00000000000000000000	4.00000000000000000000	4.00000000000000000000	4.00000000000000000000	4.00000000000000000000	4.00000000000000000000	4.00000000000000000000	4.00000000000000000000	4.00000000000000000000	4.00000000000000000000	4.00000000000000000000	4.00000000000000000000
107.00000000000000000000	0.00000000000000000000	4177.43603515625000000000	4129.23046875000000000000	4077.43579101562500000000	4167.17919921875000000000	4175.38427734375000000000	4171.28173828125000000000	4165.64111328125000000000	4155.89746093750000000000	4164.61523437500000000000	4144.10253906250000000000	4132.30761718750000000000	4226.15380859375000000000	4161.53857421875000000000	4161.53857421875000000000	3292.00000000000000000000	10246.00000000000000000000	10229.00000000000000000000	0.00000000000000000000	0.00000000000000000000	0.00000000000000000000	2448.00000000000000000000	787.00000000000000000000	4.00000000000000000000	4.00000000000000000000	4.00000000000000000000	4.00000000000000000000	4.00000000000000000000	4.00000000000000000000	4.00000000000000000000	4.00000000000000000000	4.00000000000000000000	4.00000000000000000000	4.00000000000000000000	4.00000000000000000000	4.00000000000000000000	4.00000000000000000000	4.00000000000000000000	4.00000000000000000000
108.00000000000000000000	0.00000000000000000000	4165.12792968750000000000	4134.35888671875000000000	4080.51269531250000000000	4158.46142578125000000000	4173.33300781250000000000	4158.97412109375000000000	4161.53857421875000000000	4154.35888671875000000000	4165.64111328125000000000	4162.05126953125000000000	4156.41015625000000000000	4213.84619140625000000000	4173.33300781250000000000	4156.92285156250000000000	2620.00000000000000000000	10246.00000000000000000000	10229.00000000000000000000	0.00000000000000000000	0.00000000000000000000	0.00000000000000000000	2448.00000000000000000000	795.00000000000000000000	4.00000000000000000000	4.00000000000000000000	4.00000000000000000000	4.00000000000000000000	4.00000000000000000000	4.00000000000000000000	4.00000000000000000000	4.00000000000000000000	4.00000000000000000000	4.00000000000000000000	4.00000000000000000000	4.00000000000000000000	4.00000000000000000000	4.00000000000000000000	4.00000000000000000000	4.00000000000000000000
109.00000000000000000000	0.00000000000000000000	4157.94873046875000000000	4132.82031250000000000000	4082.56396484375000000000	4153.84619140625000000000	4173.84619140625000000000	4150.25634765625000000000	4161.02539062500000000000	4153.33300781250000000000	4164.61523437500000000000	4163.58984375000000000000	4191.28173828125000000000	4210.76904296875000000000	4168.71777343750000000000	4158.97412109375000000000	2601.00000000000000000000	10248.00000000000000000000	10229.00000000000000000000	0.00000000000000000000	0.00000000000000000000	0.00000000000000000000	2448.00000000000000000000	802.00000000000000000000	4.00000000000000000000	4.00000000000000000000	4.00000000000000000000	4.00000000000000000000	4.00000000000000000000	4.00000000000000000000	4.00000000000000000000	4.00000000000000000000	4.00000000000000000000	4.00000000000000000000	4.00000000000000000000	4.00000000000000000000	4.00000000000000000000	4.00000000000000000000	4.00000000000000000000	4.00000000000000000000
110.00000000000000000000	0.00000000000000000000	4165.12792968750000000000	4149.74365234375000000000	4087.69213867187500000000	4161.53857421875000000000	4180.51269531250000000000	4164.10253906250000000000	4168.71777343750000000000	4153.84619140625000000000	4163.58984375000000000000	4159.48730468750000000000	4182.05126953125000000000	4214.87158203125000000000	4149.74365234375000000000	4157.43603515625000000000	3482.00000000000000000000	10248.00000000000000000000	10229.00000000000000000000	0.00000000000000000000	0.00000000000000000000	0.00000000000000000000	2448.00000000000000000000	810.00000000000000000000	4.00000000000000000000	4.00000000000000000000	4.00000000000000000000	4.00000000000000000000	4.00000000000000000000	4.00000000000000000000	4.00000000000000000000	4.00000000000000000000	4.00000000000000000000	4.00000000000000000000	4.00000000000000000000	4.00000000000000000000	4.00000000000000000000	4.00000000000000000000	4.00000000000000000000	4.00000000000000000000
111.00000000000000000000	0.00000000000000000000	4153.84619140625000000000	4161.53857421875000000000	4082.05126953125000000000	4162.56396484375000000000	4187.17919921875000000000	4176.41015625000000000000	4171.79492187500000000000	4150.25634765625000000000	4162.05126953125000000000	4165.64111328125000000000	4142.56396484375000000000	4210.76904296875000000000	4160.00000000000000000000	4148.20507812500000000000	3292.00000000000000000000	10248.00000000000000000000	10229.00000000000000000000	0.00000000000000000000	0.00000000000000000000	0.00000000000000000000	2448.00000000000000000000	817.00000000000000000000	4.00000000000000000000	4.00000000000000000000	4.00000000000000000000	4.00000000000000000000	4.00000000000000000000	4.00000000000000000000	4.00000000000000000000	4.00000000000000000000	4.00000000000000000000	4.00000000000000000000	4.00000000000000000000	4.00000000000000000000	4.00000000000000000000	4.00000000000000000000	4.00000000000000000000	4.00000000000000000000
112.00000000000000000000	0.00000000000000000000	4165.12792968750000000000	4138.46142578125000000000	4078.46142578125000000000	4155.89746093750000000000	4172.30761718750000000000	4156.92285156250000000000	4150.25634765625000000000	4127.69238281250000000000	4140.51269531250000000000	4147.17919921875000000000	4122.56396484375000000000	4209.74365234375000000000	4161.53857421875000000000	4138.97412109375000000000	2620.00000000000000000000	10248.00000000000000000000	10229.00000000000000000000	0.00000000000000000000	0.00000000000000000000	0.00000000000000000000	2448.00000000000000000000	826.00000000000000000000	4.00000000000000000000	4.00000000000000000000	4.00000000000000000000	4.00000000000000000000	4.00000000000000000000	4.00000000000000000000	4.00000000000000000000	4.00000000000000000000	4.00000000000000000000	4.00000000000000000000	4.00000000000000000000	4.00000000000000000000	4.00000000000000000000	4.00000000000000000000	4.00000000000000000000	4.00000000000000000000
113.00000000000000000000	0.00000000000000000000	4166.66650390625000000000	4152.30761718750000000000	4083.58959960937500000000	4169.23046875000000000000	4176.92285156250000000000	4162.56396484375000000000	4158.46142578125000000000	4137.94873046875000000000	4151.28173828125000000000	4146.15380859375000000000	4152.30761718750000000000	4223.58984375000000000000	4156.41015625000000000000	4161.02539062500000000000	2601.00000000000000000000	10248.00000000000000000000	10230.00000000000000000000	0.00000000000000000000	0.00000000000000000000	0.00000000000000000000	2448.00000000000000000000	834.00000000000000000000	4.00000000000000000000	4.00000000000000000000	4.00000000000000000000	4.00000000000000000000	4.00000000000000000000	4.00000000000000000000	4.00000000000000000000	4.00000000000000000000	4.00000000000000000000	4.00000000000000000000	4.00000000000000000000	4.00000000000000000000	4.00000000000000000000	4.00000000000000000000	4.00000000000000000000	4.00000000000000000000
114.00000000000000000000	0.00000000000000000000	4164.61523437500000000000	4155.89746093750000000000	4084.61523437500000000000	4164.61523437500000000000	4168.71777343750000000000	4167.69238281250000000000	4163.58984375000000000000	4144.10253906250000000000	4158.46142578125000000000	4150.25634765625000000000	4177.43603515625000000000	4230.76904296875000000000	4150.25634765625000000000	4169.74365234375000000000	3482.00000000000000000000	10248.00000000000000000000	10230.00000000000000000000	0.00000000000000000000	0.00000000000000000000	0.00000000000000000000	2448.00000000000000000000	842.00000000000000000000	4.00000000000000000000	4.00000000000000000000	4.00000000000000000000	4.00000000000000000000	4.00000000000000000000	4.00000000000000000000	4.00000000000000000000	4.00000000000000000000	4.00000000000000000000	4.00000000000000000000	4.00000000000000000000	4.00000000000000000000	4.00000000000000000000	4.00000000000000000000	4.00000000000000000000	4.00000000000000000000
115.00000000000000000000	0.00000000000000000000	4168.71777343750000000000	4129.74365234375000000000	4088.71777343750000000000	4149.74365234375000000000	4161.02539062500000000000	4156.41015625000000000000	4153.33300781250000000000	4138.46142578125000000000	4150.25634765625000000000	4147.69238281250000000000	4177.43603515625000000000	4218.46142578125000000000	4166.66650390625000000000	4160.00000000000000000000	3292.00000000000000000000	10246.00000000000000000000	10226.00000000000000000000	0.00000000000000000000	0.00000000000000000000	0.00000000000000000000	2448.00000000000000000000	850.00000000000000000000	4.00000000000000000000	4.00000000000000000000	4.00000000000000000000	4.00000000000000000000	4.00000000000000000000	4.00000000000000000000	4.00000000000000000000	4.00000000000000000000	4.00000000000000000000	4.00000000000000000000	4.00000000000000000000	4.00000000000000000000	4.00000000000000000000	4.00000000000000000000	4.00000000000000000000	4.00000000000000000000
116.00000000000000000000	0.00000000000000000000	4161.02539062500000000000	4137.94873046875000000000	4094.35888671875000000000	4163.58984375000000000000	4188.20507812500000000000	4164.61523437500000000000	4167.17919921875000000000	4159.48730468750000000000	4174.87158203125000000000	4170.76904296875000000000	4173.33300781250000000000	4217.94873046875000000000	4203.58984375000000000000	4165.64111328125000000000	2620.00000000000000000000	10246.00000000000000000000	10226.00000000000000000000	0.00000000000000000000	0.00000000000000000000	0.00000000000000000000	2448.00000000000000000000	858.00000000000000000000	4.00000000000000000000	4.00000000000000000000	4.00000000000000000000	4.00000000000000000000	4.00000000000000000000	4.00000000000000000000	4.00000000000000000000	4.00000000000000000000	4.00000000000000000000	4.00000000000000000000	4.00000000000000000000	4.00000000000000000000	4.00000000000000000000	4.00000000000000000000	4.00000000000000000000	4.00000000000000000000
117.00000000000000000000	0.00000000000000000000	4174.87158203125000000000	4150.76904296875000000000	4098.97412109375000000000	4169.74365234375000000000	4188.71777343750000000000	4168.71777343750000000000	4172.82031250000000000000	4162.56396484375000000000	4178.97412109375000000000	4180.51269531250000000000	4148.20507812500000000000	4234.87158203125000000000	4190.76904296875000000000	4168.20507812500000000000	2601.00000000000000000000	10247.00000000000000000000	10226.00000000000000000000	0.00000000000000000000	0.00000000000000000000	0.00000000000000000000	2448.00000000000000000000	866.00000000000000000000	4.00000000000000000000	4.00000000000000000000	4.00000000000000000000	4.00000000000000000000	4.00000000000000000000	4.00000000000000000000	4.00000000000000000000	4.00000000000000000000	4.00000000000000000000	4.00000000000000000000	4.00000000000000000000	4.00000000000000000000	4.00000000000000000000	4.00000000000000000000	4.00000000000000000000	4.00000000000000000000
118.00000000000000000000	0.00000000000000000000	4167.69238281250000000000	4156.41015625000000000000	4092.82031250000000000000	4160.51269531250000000000	4182.05126953125000000000	4176.41015625000000000000	4172.30761718750000000000	4155.38427734375000000000	4165.12792968750000000000	4170.25634765625000000000	4148.20507812500000000000	4246.66650390625000000000	4157.43603515625000000000	4174.35888671875000000000	3482.00000000000000000000	10247.00000000000000000000	10226.00000000000000000000	0.00000000000000000000	0.00000000000000000000	0.00000000000000000000	2448.00000000000000000000	874.00000000000000000000	4.00000000000000000000	4.00000000000000000000	4.00000000000000000000	4.00000000000000000000	4.00000000000000000000	4.00000000000000000000	4.00000000000000000000	4.00000000000000000000	4.00000000000000000000	4.00000000000000000000	4.00000000000000000000	4.00000000000000000000	4.00000000000000000000	4.00000000000000000000	4.00000000000000000000	4.00000000000000000000
119.00000000000000000000	0.00000000000000000000	4163.07666015625000000000	4158.46142578125000000000	4092.82031250000000000000	4165.64111328125000000000	4184.61523437500000000000	4175.89746093750000000000	4171.28173828125000000000	4158.46142578125000000000	4167.17919921875000000000	4166.15380859375000000000	4189.74365234375000000000	4244.61523437500000000000	4157.94873046875000000000	4172.82031250000000000000	3292.00000000000000000000	10249.00000000000000000000	10226.00000000000000000000	0.00000000000000000000	0.00000000000000000000	0.00000000000000000000	2448.00000000000000000000	881.00000000000000000000	4.00000000000000000000	4.00000000000000000000	4.00000000000000000000	4.00000000000000000000	4.00000000000000000000	4.00000000000000000000	4.00000000000000000000	4.00000000000000000000	4.00000000000000000000	4.00000000000000000000	4.00000000000000000000	4.00000000000000000000	4.00000000000000000000	4.00000000000000000000	4.00000000000000000000	4.00000000000000000000
120.00000000000000000000	0.00000000000000000000	4175.89746093750000000000	4153.84619140625000000000	4103.07666015625000000000	4173.33300781250000000000	4172.82031250000000000000	4167.69238281250000000000	4166.15380859375000000000	4156.92285156250000000000	4168.71777343750000000000	4164.10253906250000000000	4191.28173828125000000000	4230.25634765625000000000	4186.15380859375000000000	4158.97412109375000000000	2620.00000000000000000000	10249.00000000000000000000	10226.00000000000000000000	0.00000000000000000000	0.00000000000000000000	0.00000000000000000000	2448.00000000000000000000	888.00000000000000000000	4.00000000000000000000	4.00000000000000000000	4.00000000000000000000	4.00000000000000000000	4.00000000000000000000	4.00000000000000000000	4.00000000000000000000	4.00000000000000000000	4.00000000000000000000	4.00000000000000000000	4.00000000000000000000	4.00000000000000000000	4.00000000000000000000	4.00000000000000000000	4.00000000000000000000	4.00000000000000000000
121.00000000000000000000	0.00000000000000000000	4163.58984375000000000000	4157.94873046875000000000	4102.56396484375000000000	4173.33300781250000000000	4171.28173828125000000000	4173.33300781250000000000	4170.76904296875000000000	4157.43603515625000000000	4170.76904296875000000000	4172.82031250000000000000	4169.74365234375000000000	4228.20507812500000000000	4205.12792968750000000000	4167.17919921875000000000	2601.00000000000000000000	10249.00000000000000000000	10226.00000000000000000000	0.00000000000000000000	0.00000000000000000000	0.00000000000000000000	2448.00000000000000000000	897.00000000000000000000	4.00000000000000000000	4.00000000000000000000	4.00000000000000000000	4.00000000000000000000	4.00000000000000000000	4.00000000000000000000	4.00000000000000000000	4.00000000000000000000	4.00000000000000000000	4.00000000000000000000	4.00000000000000000000	4.00000000000000000000	4.00000000000000000000	4.00000000000000000000	4.00000000000000000000	4.00000000000000000000
122.00000000000000000000	0.00000000000000000000	4171.79492187500000000000	4163.58984375000000000000	4108.20507812500000000000	4170.25634765625000000000	4184.61523437500000000000	4173.33300781250000000000	4169.74365234375000000000	4151.79492187500000000000	4164.10253906250000000000	4173.33300781250000000000	4161.53857421875000000000	4241.53857421875000000000	4185.12792968750000000000	4180.00000000000000000000	3482.00000000000000000000	10249.00000000000000000000	10226.00000000000000000000	0.00000000000000000000	0.00000000000000000000	0.00000000000000000000	2448.00000000000000000000	904.00000000000000000000	4.00000000000000000000	4.00000000000000000000	4.00000000000000000000	4.00000000000000000000	4.00000000000000000000	4.00000000000000000000	4.00000000000000000000	4.00000000000000000000	4.00000000000000000000	4.00000000000000000000	4.00000000000000000000	4.00000000000000000000	4.00000000000000000000	4.00000000000000000000	4.00000000000000000000	4.00000000000000000000
123.00000000000000000000	0.00000000000000000000	4169.23046875000000000000	4165.12792968750000000000	4112.82031250000000000000	4160.00000000000000000000	4198.97412109375000000000	4173.84619140625000000000	4171.79492187500000000000	4153.33300781250000000000	4162.56396484375000000000	4163.07666015625000000000	4148.71777343750000000000	4240.00000000000000000000	4178.46142578125000000000	4178.97412109375000000000	3292.00000000000000000000	10249.00000000000000000000	10226.00000000000000000000	0.00000000000000000000	0.00000000000000000000	0.00000000000000000000	2448.00000000000000000000	911.00000000000000000000	4.00000000000000000000	4.00000000000000000000	4.00000000000000000000	4.00000000000000000000	4.00000000000000000000	4.00000000000000000000	4.00000000000000000000	4.00000000000000000000	4.00000000000000000000	4.00000000000000000000	4.00000000000000000000	4.00000000000000000000	4.00000000000000000000	4.00000000000000000000	4.00000000000000000000	4.00000000000000000000
124.00000000000000000000	0.00000000000000000000	4162.05126953125000000000	4148.71777343750000000000	4108.71777343750000000000	4153.33300781250000000000	4181.53857421875000000000	4162.56396484375000000000	4167.17919921875000000000	4150.25634765625000000000	4157.94873046875000000000	4150.76904296875000000000	4151.79492187500000000000	4238.97412109375000000000	4183.07666015625000000000	4167.17919921875000000000	2620.00000000000000000000	10249.00000000000000000000	10226.00000000000000000000	0.00000000000000000000	0.00000000000000000000	0.00000000000000000000	2448.00000000000000000000	919.00000000000000000000	4.00000000000000000000	4.00000000000000000000	4.00000000000000000000	4.00000000000000000000	4.00000000000000000000	4.00000000000000000000	4.00000000000000000000	4.00000000000000000000	4.00000000000000000000	4.00000000000000000000	4.00000000000000000000	4.00000000000000000000	4.00000000000000000000	4.00000000000000000000	4.00000000000000000000	4.00000000000000000000
125.00000000000000000000	0.00000000000000000000	4172.82031250000000000000	4142.05126953125000000000	4111.79492187500000000000	4169.74365234375000000000	4157.94873046875000000000	4156.41015625000000000000	4160.51269531250000000000	4139.48730468750000000000	4155.38427734375000000000	4158.46142578125000000000	4168.20507812500000000000	4242.05126953125000000000	4184.61523437500000000000	4161.02539062500000000000	2601.00000000000000000000	10245.00000000000000000000	10228.00000000000000000000	0.00000000000000000000	0.00000000000000000000	0.00000000000000000000	2448.00000000000000000000	928.00000000000000000000	4.00000000000000000000	4.00000000000000000000	4.00000000000000000000	4.00000000000000000000	4.00000000000000000000	4.00000000000000000000	4.00000000000000000000	4.00000000000000000000	4.00000000000000000000	4.00000000000000000000	4.00000000000000000000	4.00000000000000000000	4.00000000000000000000	4.00000000000000000000	4.00000000000000000000	4.00000000000000000000
126.00000000000000000000	0.00000000000000000000	4164.10253906250000000000	4157.43603515625000000000	4113.84619140625000000000	4180.00000000000000000000	4167.17919921875000000000	4167.17919921875000000000	4167.69238281250000000000	4145.12792968750000000000	4166.15380859375000000000	4181.02539062500000000000	4170.25634765625000000000	4237.43603515625000000000	4192.82031250000000000000	4170.25634765625000000000	3482.00000000000000000000	10245.00000000000000000000	10228.00000000000000000000	0.00000000000000000000	0.00000000000000000000	0.00000000000000000000	2448.00000000000000000000	935.00000000000000000000	4.00000000000000000000	4.00000000000000000000	4.00000000000000000000	4.00000000000000000000	4.00000000000000000000	4.00000000000000000000	4.00000000000000000000	4.00000000000000000000	4.00000000000000000000	4.00000000000000000000	4.00000000000000000000	4.00000000000000000000	4.00000000000000000000	4.00000000000000000000	4.00000000000000000000	4.00000000000000000000
127.00000000000000000000	0.00000000000000000000	4176.41015625000000000000	4149.74365234375000000000	4124.61523437500000000000	4161.02539062500000000000	4167.69238281250000000000	4155.38427734375000000000	4160.00000000000000000000	4144.10253906250000000000	4155.38427734375000000000	4161.02539062500000000000	4169.74365234375000000000	4242.56396484375000000000	4178.46142578125000000000	4178.97412109375000000000	52.00000000000000000000	10246.00000000000000000000	10230.00000000000000000000	0.00000000000000000000	0.00000000000000000000	0.00000000000000000000	2448.00000000000000000000	943.00000000000000000000	4.00000000000000000000	4.00000000000000000000	4.00000000000000000000	4.00000000000000000000	4.00000000000000000000	4.00000000000000000000	4.00000000000000000000	4.00000000000000000000	4.00000000000000000000	4.00000000000000000000	4.00000000000000000000	4.00000000000000000000	4.00000000000000000000	4.00000000000000000000	4.00000000000000000000	4.00000000000000000000
0.00000000000000000000	0.00000000000000000000	4181.02539062500000000000	4158.97412109375000000000	4137.94873046875000000000	4161.53857421875000000000	4186.66650390625000000000	4168.20507812500000000000	4169.23046875000000000000	4152.30761718750000000000	4164.61523437500000000000	4150.25634765625000000000	4181.53857421875000000000	4256.41015625000000000000	4191.79492187500000000000	4188.71777343750000000000	2592.00000000000000000000	10246.00000000000000000000	10230.00000000000000000000	0.00000000000000000000	0.00000000000000000000	0.00000000000000000000	2448.00000000000000000000	951.00000000000000000000	4.00000000000000000000	4.00000000000000000000	4.00000000000000000000	4.00000000000000000000	4.00000000000000000000	4.00000000000000000000	4.00000000000000000000	4.00000000000000000000	4.00000000000000000000	4.00000000000000000000	4.00000000000000000000	4.00000000000000000000	4.00000000000000000000	4.00000000000000000000	4.00000000000000000000	4.00000000000000000000
1.00000000000000000000	0.00000000000000000000	4167.17919921875000000000	4176.41015625000000000000	4132.30761718750000000000	4182.56396484375000000000	4200.00000000000000000000	4187.69238281250000000000	4174.87158203125000000000	4153.33300781250000000000	4175.89746093750000000000	4166.15380859375000000000	4174.87158203125000000000	4259.48730468750000000000	4215.38427734375000000000	4181.02539062500000000000	2610.00000000000000000000	10247.00000000000000000000	10230.00000000000000000000	0.00000000000000000000	0.00000000000000000000	0.00000000000000000000	2448.00000000000000000000	960.00000000000000000000	4.00000000000000000000	4.00000000000000000000	4.00000000000000000000	4.00000000000000000000	4.00000000000000000000	4.00000000000000000000	4.00000000000000000000	4.00000000000000000000	4.00000000000000000000	4.00000000000000000000	4.00000000000000000000	4.00000000000000000000	4.00000000000000000000	4.00000000000000000000	4.00000000000000000000	4.00000000000000000000
2.00000000000000000000	0.00000000000000000000	4167.69238281250000000000	4158.97412109375000000000	4120.51269531250000000000	4175.89746093750000000000	4171.28173828125000000000	4161.53857421875000000000	4152.82031250000000000000	4130.76904296875000000000	4149.74365234375000000000	4155.89746093750000000000	4153.33300781250000000000	4249.74365234375000000000	4191.28173828125000000000	4160.00000000000000000000	2055.00000000000000000000	10247.00000000000000000000	10230.00000000000000000000	0.00000000000000000000	0.00000000000000000000	0.00000000000000000000	2448.00000000000000000000	967.00000000000000000000	4.00000000000000000000	4.00000000000000000000	4.00000000000000000000	4.00000000000000000000	4.00000000000000000000	4.00000000000000000000	4.00000000000000000000	4.00000000000000000000	4.00000000000000000000	4.00000000000000000000	4.00000000000000000000	4.00000000000000000000	4.00000000000000000000	4.00000000000000000000	4.00000000000000000000	4.00000000000000000000
3.00000000000000000000	0.00000000000000000000	4156.92285156250000000000	4152.82031250000000000000	4116.92285156250000000000	4159.48730468750000000000	4167.17919921875000000000	4155.89746093750000000000	4156.92285156250000000000	4138.46142578125000000000	4148.71777343750000000000	4156.92285156250000000000	4155.38427734375000000000	4240.51269531250000000000	4172.30761718750000000000	4160.51269531250000000000	3451.00000000000000000000	10247.00000000000000000000	10231.00000000000000000000	0.00000000000000000000	0.00000000000000000000	0.00000000000000000000	2448.00000000000000000000	975.00000000000000000000	4.00000000000000000000	4.00000000000000000000	4.00000000000000000000	4.00000000000000000000	4.00000000000000000000	4.00000000000000000000	4.00000000000000000000	4.00000000000000000000	4.00000000000000000000	4.00000000000000000000	4.00000000000000000000	4.00000000000000000000	4.00000000000000000000	4.00000000000000000000	4.00000000000000000000	4.00000000000000000000
4.00000000000000000000	0.00000000000000000000	4166.66650390625000000000	4152.30761718750000000000	4127.69238281250000000000	4154.35888671875000000000	4173.84619140625000000000	4170.76904296875000000000	4162.05126953125000000000	4144.61523437500000000000	4156.41015625000000000000	4154.35888671875000000000	4153.84619140625000000000	4238.46142578125000000000	4172.30761718750000000000	4160.00000000000000000000	3527.00000000000000000000	10247.00000000000000000000	10231.00000000000000000000	0.00000000000000000000	0.00000000000000000000	0.00000000000000000000	2448.00000000000000000000	983.00000000000000000000	4.00000000000000000000	4.00000000000000000000	4.00000000000000000000	4.00000000000000000000	4.00000000000000000000	4.00000000000000000000	4.00000000000000000000	4.00000000000000000000	4.00000000000000000000	4.00000000000000000000	4.00000000000000000000	4.00000000000000000000	4.00000000000000000000	4.00000000000000000000	4.00000000000000000000	4.00000000000000000000
5.00000000000000000000	0.00000000000000000000	4171.28173828125000000000	4152.82031250000000000000	4136.92285156250000000000	4154.87158203125000000000	4177.43603515625000000000	4164.61523437500000000000	4157.43603515625000000000	4143.07666015625000000000	4156.92285156250000000000	4146.15380859375000000000	4156.92285156250000000000	4238.97412109375000000000	4184.10253906250000000000	4155.89746093750000000000	3392.00000000000000000000	10247.00000000000000000000	10230.00000000000000000000	0.00000000000000000000	0.00000000000000000000	0.00000000000000000000	2448.00000000000000000000	991.00000000000000000000	4.00000000000000000000	4.00000000000000000000	4.00000000000000000000	4.00000000000000000000	4.00000000000000000000	4.00000000000000000000	4.00000000000000000000	4.00000000000000000000	4.00000000000000000000	4.00000000000000000000	4.00000000000000000000	4.00000000000000000000	4.00000000000000000000	4.00000000000000000000	4.00000000000000000000	4.00000000000000000000
6.00000000000000000000	0.00000000000000000000	4164.10253906250000000000	4152.82031250000000000000	4133.84619140625000000000	4162.56396484375000000000	4174.87158203125000000000	4150.25634765625000000000	4161.02539062500000000000	4150.25634765625000000000	4158.46142578125000000000	4148.20507812500000000000	4160.51269531250000000000	4239.48730468750000000000	4185.12792968750000000000	4150.25634765625000000000	3471.00000000000000000000	10247.00000000000000000000	10230.00000000000000000000	0.00000000000000000000	0.00000000000000000000	0.00000000000000000000	2448.00000000000000000000	999.00000000000000000000	4.00000000000000000000	4.00000000000000000000	4.00000000000000000000	4.00000000000000000000	4.00000000000000000000	4.00000000000000000000	4.00000000000000000000	4.00000000000000000000	4.00000000000000000000	4.00000000000000000000	4.00000000000000000000	4.00000000000000000000	4.00000000000000000000	4.00000000000000000000	4.00000000000000000000	4.00000000000000000000
7.00000000000000000000	0.00000000000000000000	4178.97412109375000000000	4152.82031250000000000000	4139.48730468750000000000	4176.41015625000000000000	4164.61523437500000000000	4154.35888671875000000000	4163.58984375000000000000	4148.71777343750000000000	4155.89746093750000000000	4157.94873046875000000000	4157.94873046875000000000	4235.89746093750000000000	4165.64111328125000000000	4142.05126953125000000000	3408.00000000000000000000	10248.00000000000000000000	10229.00000000000000000000	0.00000000000000000000	0.00000000000000000000	0.00000000000000000000	2449.00000000000000000000	7.00000000000000000000	4.00000000000000000000	4.00000000000000000000	4.00000000000000000000	4.00000000000000000000	4.00000000000000000000	4.00000000000000000000	4.00000000000000000000	4.00000000000000000000	4.00000000000000000000	4.00000000000000000000	4.00000000000000000000	4.00000000000000000000	4.00000000000000000000	4.00000000000000000000	4.00000000000000000000	4.00000000000000000000
8.00000000000000000000	0.00000000000000000000	4166.66650390625000000000	4169.74365234375000000000	4145.12792968750000000000	4184.10253906250000000000	4177.94873046875000000000	4174.35888671875000000000	4166.66650390625000000000	4150.76904296875000000000	4164.61523437500000000000	4177.43603515625000000000	4172.82031250000000000000	4232.30761718750000000000	4168.20507812500000000000	4158.46142578125000000000	3414.00000000000000000000	10248.00000000000000000000	10229.00000000000000000000	0.00000000000000000000	0.00000000000000000000	0.00000000000000000000	2449.00000000000000000000	15.00000000000000000000	4.00000000000000000000	4.00000000000000000000	4.00000000000000000000	4.00000000000000000000	4.00000000000000000000	4.00000000000000000000	4.00000000000000000000	4.00000000000000000000	4.00000000000000000000	4.00000000000000000000	4.00000000000000000000	4.00000000000000000000	4.00000000000000000000	4.00000000000000000000	4.00000000000000000000	4.00000000000000000000
9.00000000000000000000	0.00000000000000000000	4160.51269531250000000000	4158.97412109375000000000	4144.61523437500000000000	4165.64111328125000000000	4179.48730468750000000000	4163.07666015625000000000	4152.82031250000000000000	4144.10253906250000000000	4157.94873046875000000000	4156.41015625000000000000	4146.66650390625000000000	4235.38427734375000000000	4171.79492187500000000000	4163.07666015625000000000	3103.00000000000000000000	10249.00000000000000000000	10228.00000000000000000000	0.00000000000000000000	0.00000000000000000000	0.00000000000000000000	2449.00000000000000000000	23.00000000000000000000	4.00000000000000000000	4.00000000000000000000	4.00000000000000000000	4.00000000000000000000	4.00000000000000000000	4.00000000000000000000	4.00000000000000000000	4.00000000000000000000	4.00000000000000000000	4.00000000000000000000	4.00000000000000000000	4.00000000000000000000	4.00000000000000000000	4.00000000000000000000	4.00000000000000000000	4.00000000000000000000
10.00000000000000000000	0.00000000000000000000	4167.69238281250000000000	4141.53857421875000000000	4146.66650390625000000000	4136.41015625000000000000	4175.89746093750000000000	4158.46142578125000000000	4153.33300781250000000000	4148.20507812500000000000	4157.94873046875000000000	4140.00000000000000000000	4126.15380859375000000000	4234.87158203125000000000	4183.58984375000000000000	4151.28173828125000000000	3600.00000000000000000000	10249.00000000000000000000	10228.00000000000000000000	0.00000000000000000000	0.00000000000000000000	0.00000000000000000000	2449.00000000000000000000	31.00000000000000000000	4.00000000000000000000	4.00000000000000000000	4.00000000000000000000	4.00000000000000000000	4.00000000000000000000	4.00000000000000000000	4.00000000000000000000	4.00000000000000000000	4.00000000000000000000	4.00000000000000000000	4.00000000000000000000	4.00000000000000000000	4.00000000000000000000	4.00000000000000000000	4.00000000000000000000	4.00000000000000000000
11.00000000000000000000	0.00000000000000000000	4166.66650390625000000000	4146.66650390625000000000	4140.51269531250000000000	4133.33300781250000000000	4172.30761718750000000000	4170.76904296875000000000	4167.17919921875000000000	4157.94873046875000000000	4172.82031250000000000000	4165.64111328125000000000	4172.30761718750000000000	4232.82031250000000000000	4197.94873046875000000000	4150.76904296875000000000	3301.00000000000000000000	10248.00000000000000000000	10229.00000000000000000000	0.00000000000000000000	0.00000000000000000000	0.00000000000000000000	2449.00000000000000000000	39.00000000000000000000	4.00000000000000000000	4.00000000000000000000	4.00000000000000000000	4.00000000000000000000	4.00000000000000000000	4.00000000000000000000	4.00000000000000000000	4.00000000000000000000	4.00000000000000000000	4.00000000000000000000	4.00000000000000000000	4.00000000000000000000	4.00000000000000000000	4.00000000000000000000	4.00000000000000000000	4.00000000000000000000
12.00000000000000000000	0.00000000000000000000	4172.30761718750000000000	4146.15380859375000000000	4129.74365234375000000000	4151.28173828125000000000	4155.89746093750000000000	4164.10253906250000000000	4164.61523437500000000000	4147.69238281250000000000	4161.02539062500000000000	4158.97412109375000000000	4180.00000000000000000000	4232.82031250000000000000	4171.79492187500000000000	4148.71777343750000000000	2701.00000000000000000000	10248.00000000000000000000	10229.00000000000000000000	0.00000000000000000000	0.00000000000000000000	0.00000000000000000000	2449.00000000000000000000	47.00000000000000000000	4.00000000000000000000	4.00000000000000000000	4.00000000000000000000	4.00000000000000000000	4.00000000000000000000	4.00000000000000000000	4.00000000000000000000	4.00000000000000000000	4.00000000000000000000	4.00000000000000000000	4.00000000000000000000	4.00000000000000000000	4.00000000000000000000	4.00000000000000000000	4.00000000000000000000	4.00000000000000000000
13.00000000000000000000	0.00000000000000000000	4155.89746093750000000000	4151.79492187500000000000	4128.71777343750000000000	4156.92285156250000000000	4164.61523437500000000000	4166.15380859375000000000	4171.28173828125000000000	4149.74365234375000000000	4154.87158203125000000000	4144.61523437500000000000	4145.64111328125000000000	4235.89746093750000000000	4151.79492187500000000000	4147.17919921875000000000	2595.00000000000000000000	10250.00000000000000000000	10229.00000000000000000000	0.00000000000000000000	0.00000000000000000000	0.00000000000000000000	2449.00000000000000000000	56.00000000000000000000	4.00000000000000000000	4.00000000000000000000	4.00000000000000000000	4.00000000000000000000	4.00000000000000000000	4.00000000000000000000	4.00000000000000000000	4.00000000000000000000	4.00000000000000000000	4.00000000000000000000	4.00000000000000000000	4.00000000000000000000	4.00000000000000000000	4.00000000000000000000	4.00000000000000000000	4.00000000000000000000
14.00000000000000000000	0.00000000000000000000	4165.64111328125000000000	4151.79492187500000000000	4149.74365234375000000000	4141.53857421875000000000	4180.51269531250000000000	4165.12792968750000000000	4171.79492187500000000000	4148.71777343750000000000	4155.38427734375000000000	4151.28173828125000000000	4134.35888671875000000000	4241.02539062500000000000	4160.00000000000000000000	4148.20507812500000000000	3600.00000000000000000000	10250.00000000000000000000	10229.00000000000000000000	0.00000000000000000000	0.00000000000000000000	0.00000000000000000000	2449.00000000000000000000	63.00000000000000000000	4.00000000000000000000	4.00000000000000000000	4.00000000000000000000	4.00000000000000000000	4.00000000000000000000	4.00000000000000000000	4.00000000000000000000	4.00000000000000000000	4.00000000000000000000	4.00000000000000000000	4.00000000000000000000	4.00000000000000000000	4.00000000000000000000	4.00000000000000000000	4.00000000000000000000	4.00000000000000000000
15.00000000000000000000	0.00000000000000000000	4180.00000000000000000000	4153.33300781250000000000	4166.15380859375000000000	4143.07666015625000000000	4193.33300781250000000000	4172.30761718750000000000	4174.87158203125000000000	4156.41015625000000000000	4170.25634765625000000000	4168.71777343750000000000	4153.84619140625000000000	4241.02539062500000000000	4181.53857421875000000000	4160.00000000000000000000	3301.00000000000000000000	10250.00000000000000000000	10229.00000000000000000000	0.00000000000000000000	0.00000000000000000000	0.00000000000000000000	2449.00000000000000000000	71.00000000000000000000	4.00000000000000000000	4.00000000000000000000	4.00000000000000000000	4.00000000000000000000	4.00000000000000000000	4.00000000000000000000	4.00000000000000000000	4.00000000000000000000	4.00000000000000000000	4.00000000000000000000	4.00000000000000000000	4.00000000000000000000	4.00000000000000000000	4.00000000000000000000	4.00000000000000000000	4.00000000000000000000
16.00000000000000000000	0.00000000000000000000	4165.12792968750000000000	4157.94873046875000000000	4157.94873046875000000000	4160.00000000000000000000	4189.23046875000000000000	4174.87158203125000000000	4178.97412109375000000000	4167.69238281250000000000	4181.02539062500000000000	4173.84619140625000000000	4172.30761718750000000000	4241.02539062500000000000	4184.61523437500000000000	4165.12792968750000000000	0.00000000000000000000	10250.00000000000000000000	10229.00000000000000000000	0.00000000000000000000	0.00000000000000000000	0.00000000000000000000	2449.00000000000000000000	78.00000000000000000000	4.00000000000000000000	4.00000000000000000000	4.00000000000000000000	4.00000000000000000000	4.00000000000000000000	4.00000000000000000000	4.00000000000000000000	4.00000000000000000000	4.00000000000000000000	4.00000000000000000000	4.00000000000000000000	4.00000000000000000000	4.00000000000000000000	4.00000000000000000000	4.00000000000000000000	4.00000000000000000000
17.00000000000000000000	0.00000000000000000000	4175.38427734375000000000	4155.38427734375000000000	4160.00000000000000000000	4163.58984375000000000000	4164.61523437500000000000	4152.82031250000000000000	4164.10253906250000000000	4152.30761718750000000000	4155.38427734375000000000	4150.25634765625000000000	4157.94873046875000000000	4242.05126953125000000000	4172.30761718750000000000	4157.94873046875000000000	0.00000000000000000000	10249.00000000000000000000	10229.00000000000000000000	0.00000000000000000000	0.00000000000000000000	0.00000000000000000000	2449.00000000000000000000	87.00000000000000000000	4.00000000000000000000	4.00000000000000000000	4.00000000000000000000	4.00000000000000000000	4.00000000000000000000	4.00000000000000000000	4.00000000000000000000	4.00000000000000000000	4.00000000000000000000	4.00000000000000000000	4.00000000000000000000	4.00000000000000000000	4.00000000000000000000	4.00000000000000000000	4.00000000000000000000	4.00000000000000000000
18.00000000000000000000	0.00000000000000000000	4171.79492187500000000000	4167.17919921875000000000	4167.17919921875000000000	4161.53857421875000000000	4171.28173828125000000000	4156.92285156250000000000	4170.25634765625000000000	4152.82031250000000000000	4158.97412109375000000000	4148.71777343750000000000	4164.61523437500000000000	4246.66650390625000000000	4185.12792968750000000000	4164.61523437500000000000	0.00000000000000000000	10249.00000000000000000000	10229.00000000000000000000	0.00000000000000000000	0.00000000000000000000	0.00000000000000000000	2449.00000000000000000000	94.00000000000000000000	4.00000000000000000000	4.00000000000000000000	4.00000000000000000000	4.00000000000000000000	4.00000000000000000000	4.00000000000000000000	4.00000000000000000000	4.00000000000000000000	4.00000000000000000000	4.00000000000000000000	4.00000000000000000000	4.00000000000000000000	4.00000000000000000000	4.00000000000000000000	4.00000000000000000000	4.00000000000000000000
19.00000000000000000000	0.00000000000000000000	4174.35888671875000000000	4165.12792968750000000000	4172.82031250000000000000	4160.51269531250000000000	4181.53857421875000000000	4170.25634765625000000000	4176.92285156250000000000	4160.00000000000000000000	4175.89746093750000000000	4165.12792968750000000000	4180.00000000000000000000	4257.94873046875000000000	4179.48730468750000000000	4169.23046875000000000000	0.00000000000000000000	10249.00000000000000000000	10228.00000000000000000000	0.00000000000000000000	0.00000000000000000000	0.00000000000000000000	2449.00000000000000000000	102.00000000000000000000	4.00000000000000000000	4.00000000000000000000	4.00000000000000000000	4.00000000000000000000	4.00000000000000000000	4.00000000000000000000	4.00000000000000000000	4.00000000000000000000	4.00000000000000000000	4.00000000000000000000	4.00000000000000000000	4.00000000000000000000	4.00000000000000000000	4.00000000000000000000	4.00000000000000000000	4.00000000000000000000
20.00000000000000000000	0.00000000000000000000	4186.66650390625000000000	4161.53857421875000000000	4184.10253906250000000000	4161.53857421875000000000	4183.07666015625000000000	4173.84619140625000000000	4175.38427734375000000000	4158.46142578125000000000	4171.79492187500000000000	4181.53857421875000000000	4160.00000000000000000000	4256.92285156250000000000	4173.33300781250000000000	4170.25634765625000000000	0.00000000000000000000	10249.00000000000000000000	10228.00000000000000000000	0.00000000000000000000	0.00000000000000000000	0.00000000000000000000	2449.00000000000000000000	111.00000000000000000000	4.00000000000000000000	4.00000000000000000000	4.00000000000000000000	4.00000000000000000000	4.00000000000000000000	4.00000000000000000000	4.00000000000000000000	4.00000000000000000000	4.00000000000000000000	4.00000000000000000000	4.00000000000000000000	4.00000000000000000000	4.00000000000000000000	4.00000000000000000000	4.00000000000000000000	4.00000000000000000000
21.00000000000000000000	0.00000000000000000000	4168.20507812500000000000	4158.46142578125000000000	4173.84619140625000000000	4161.02539062500000000000	4177.94873046875000000000	4166.66650390625000000000	4174.87158203125000000000	4159.48730468750000000000	4167.69238281250000000000	4180.51269531250000000000	4144.10253906250000000000	4240.00000000000000000000	4184.61523437500000000000	4162.05126953125000000000	0.00000000000000000000	10247.00000000000000000000	10229.00000000000000000000	0.00000000000000000000	0.00000000000000000000	0.00000000000000000000	2449.00000000000000000000	119.00000000000000000000	4.00000000000000000000	4.00000000000000000000	4.00000000000000000000	4.00000000000000000000	4.00000000000000000000	4.00000000000000000000	4.00000000000000000000	4.00000000000000000000	4.00000000000000000000	4.00000000000000000000	4.00000000000000000000	4.00000000000000000000	4.00000000000000000000	4.00000000000000000000	4.00000000000000000000	4.00000000000000000000
22.00000000000000000000	0.00000000000000000000	4167.69238281250000000000	4141.02539062500000000000	4162.56396484375000000000	4155.38427734375000000000	4152.30761718750000000000	4151.79492187500000000000	4162.56396484375000000000	4145.12792968750000000000	4157.43603515625000000000	4161.53857421875000000000	4158.97412109375000000000	4226.66650390625000000000	4162.56396484375000000000	4140.00000000000000000000	0.00000000000000000000	10247.00000000000000000000	10229.00000000000000000000	0.00000000000000000000	0.00000000000000000000	0.00000000000000000000	2449.00000000000000000000	128.00000000000000000000	4.00000000000000000000	4.00000000000000000000	4.00000000000000000000	4.00000000000000000000	4.00000000000000000000	4.00000000000000000000	4.00000000000000000000	4.00000000000000000000	4.00000000000000000000	4.00000000000000000000	4.00000000000000000000	4.00000000000000000000	4.00000000000000000000	4.00000000000000000000	4.00000000000000000000	4.00000000000000000000
23.00000000000000000000	0.00000000000000000000	4165.12792968750000000000	4151.28173828125000000000	4174.35888671875000000000	4162.05126953125000000000	4168.20507812500000000000	4163.07666015625000000000	4167.69238281250000000000	4146.66650390625000000000	4163.58984375000000000000	4169.23046875000000000000	4177.43603515625000000000	4240.51269531250000000000	4160.51269531250000000000	4150.76904296875000000000	0.00000000000000000000	10245.00000000000000000000	10229.00000000000000000000	0.00000000000000000000	0.00000000000000000000	0.00000000000000000000	2449.00000000000000000000	135.00000000000000000000	4.00000000000000000000	4.00000000000000000000	4.00000000000000000000	4.00000000000000000000	4.00000000000000000000	4.00000000000000000000	4.00000000000000000000	4.00000000000000000000	4.00000000000000000000	4.00000000000000000000	4.00000000000000000000	4.00000000000000000000	4.00000000000000000000	4.00000000000000000000	4.00000000000000000000	4.00000000000000000000
24.00000000000000000000	0.00000000000000000000	4170.25634765625000000000	4162.56396484375000000000	4191.79492187500000000000	4179.48730468750000000000	4192.30761718750000000000	4162.56396484375000000000	4168.20507812500000000000	4153.33300781250000000000	4165.64111328125000000000	4167.17919921875000000000	4168.20507812500000000000	4264.61523437500000000000	4175.38427734375000000000	4165.64111328125000000000	0.00000000000000000000	10245.00000000000000000000	10229.00000000000000000000	0.00000000000000000000	0.00000000000000000000	0.00000000000000000000	2449.00000000000000000000	144.00000000000000000000	4.00000000000000000000	4.00000000000000000000	4.00000000000000000000	4.00000000000000000000	4.00000000000000000000	4.00000000000000000000	4.00000000000000000000	4.00000000000000000000	4.00000000000000000000	4.00000000000000000000	4.00000000000000000000	4.00000000000000000000	4.00000000000000000000	4.00000000000000000000	4.00000000000000000000	4.00000000000000000000
25.00000000000000000000	0.00000000000000000000	4179.48730468750000000000	4162.05126953125000000000	4186.15380859375000000000	4178.97412109375000000000	4185.64111328125000000000	4150.76904296875000000000	4162.05126953125000000000	4152.82031250000000000000	4159.48730468750000000000	4164.10253906250000000000	4158.97412109375000000000	4261.53857421875000000000	4171.28173828125000000000	4158.97412109375000000000	0.00000000000000000000	10245.00000000000000000000	10229.00000000000000000000	0.00000000000000000000	0.00000000000000000000	0.00000000000000000000	2449.00000000000000000000	152.00000000000000000000	4.00000000000000000000	4.00000000000000000000	4.00000000000000000000	4.00000000000000000000	4.00000000000000000000	4.00000000000000000000	4.00000000000000000000	4.00000000000000000000	4.00000000000000000000	4.00000000000000000000	4.00000000000000000000	4.00000000000000000000	4.00000000000000000000	4.00000000000000000000	4.00000000000000000000	4.00000000000000000000
26.00000000000000000000	0.00000000000000000000	4162.05126953125000000000	4163.58984375000000000000	4158.46142578125000000000	4169.23046875000000000000	4181.53857421875000000000	4160.00000000000000000000	4168.20507812500000000000	4154.87158203125000000000	4168.20507812500000000000	4179.48730468750000000000	4147.69238281250000000000	4248.20507812500000000000	4169.74365234375000000000	4153.84619140625000000000	0.00000000000000000000	10245.00000000000000000000	10229.00000000000000000000	0.00000000000000000000	0.00000000000000000000	0.00000000000000000000	2449.00000000000000000000	159.00000000000000000000	4.00000000000000000000	4.00000000000000000000	4.00000000000000000000	4.00000000000000000000	4.00000000000000000000	4.00000000000000000000	4.00000000000000000000	4.00000000000000000000	4.00000000000000000000	4.00000000000000000000	4.00000000000000000000	4.00000000000000000000	4.00000000000000000000	4.00000000000000000000	4.00000000000000000000	4.00000000000000000000
27.00000000000000000000	0.00000000000000000000	4170.25634765625000000000	4147.69238281250000000000	4150.76904296875000000000	4174.35888671875000000000	4175.89746093750000000000	4158.97412109375000000000	4162.56396484375000000000	4140.00000000000000000000	4157.43603515625000000000	4164.10253906250000000000	4149.23046875000000000000	4245.64111328125000000000	4166.15380859375000000000	4149.74365234375000000000	0.00000000000000000000	10246.00000000000000000000	10227.00000000000000000000	0.00000000000000000000	0.00000000000000000000	0.00000000000000000000	2449.00000000000000000000	166.00000000000000000000	4.00000000000000000000	4.00000000000000000000	4.00000000000000000000	4.00000000000000000000	4.00000000000000000000	4.00000000000000000000	4.00000000000000000000	4.00000000000000000000	4.00000000000000000000	4.00000000000000000000	4.00000000000000000000	4.00000000000000000000	4.00000000000000000000	4.00000000000000000000	4.00000000000000000000	4.00000000000000000000
28.00000000000000000000	0.00000000000000000000	4167.17919921875000000000	4147.69238281250000000000	4155.38427734375000000000	4179.48730468750000000000	4174.87158203125000000000	4158.46142578125000000000	4162.56396484375000000000	4137.94873046875000000000	4148.71777343750000000000	4152.82031250000000000000	4173.84619140625000000000	4240.51269531250000000000	4167.17919921875000000000	4151.28173828125000000000	0.00000000000000000000	10246.00000000000000000000	10227.00000000000000000000	0.00000000000000000000	0.00000000000000000000	0.00000000000000000000	2449.00000000000000000000	174.00000000000000000000	4.00000000000000000000	4.00000000000000000000	4.00000000000000000000	4.00000000000000000000	4.00000000000000000000	4.00000000000000000000	4.00000000000000000000	4.00000000000000000000	4.00000000000000000000	4.00000000000000000000	4.00000000000000000000	4.00000000000000000000	4.00000000000000000000	4.00000000000000000000	4.00000000000000000000	4.00000000000000000000
29.00000000000000000000	0.00000000000000000000	4160.51269531250000000000	4155.38427734375000000000	4161.53857421875000000000	4172.30761718750000000000	4173.84619140625000000000	4160.00000000000000000000	4163.58984375000000000000	4145.12792968750000000000	4152.30761718750000000000	4158.46142578125000000000	4165.12792968750000000000	4246.66650390625000000000	4162.05126953125000000000	4152.30761718750000000000	0.00000000000000000000	10245.00000000000000000000	10229.00000000000000000000	0.00000000000000000000	0.00000000000000000000	0.00000000000000000000	2449.00000000000000000000	181.00000000000000000000	4.00000000000000000000	4.00000000000000000000	4.00000000000000000000	4.00000000000000000000	4.00000000000000000000	4.00000000000000000000	4.00000000000000000000	4.00000000000000000000	4.00000000000000000000	4.00000000000000000000	4.00000000000000000000	4.00000000000000000000	4.00000000000000000000	4.00000000000000000000	4.00000000000000000000	4.00000000000000000000
30.00000000000000000000	0.00000000000000000000	4176.92285156250000000000	4160.51269531250000000000	4180.00000000000000000000	4166.15380859375000000000	4185.64111328125000000000	4163.07666015625000000000	4168.71777343750000000000	4150.76904296875000000000	4165.64111328125000000000	4164.61523437500000000000	4168.71777343750000000000	4258.97412109375000000000	4169.74365234375000000000	4156.41015625000000000000	0.00000000000000000000	10245.00000000000000000000	10229.00000000000000000000	0.00000000000000000000	0.00000000000000000000	0.00000000000000000000	2449.00000000000000000000	188.00000000000000000000	4.00000000000000000000	4.00000000000000000000	4.00000000000000000000	4.00000000000000000000	4.00000000000000000000	4.00000000000000000000	4.00000000000000000000	4.00000000000000000000	4.00000000000000000000	4.00000000000000000000	4.00000000000000000000	4.00000000000000000000	4.00000000000000000000	4.00000000000000000000	4.00000000000000000000	4.00000000000000000000
31.00000000000000000000	0.00000000000000000000	4165.64111328125000000000	4155.89746093750000000000	4180.00000000000000000000	4153.33300781250000000000	4190.25634765625000000000	4162.05126953125000000000	4174.87158203125000000000	4155.89746093750000000000	4166.66650390625000000000	4171.28173828125000000000	4172.82031250000000000000	4246.15380859375000000000	4185.64111328125000000000	4154.35888671875000000000	0.00000000000000000000	10246.00000000000000000000	10228.00000000000000000000	0.00000000000000000000	0.00000000000000000000	0.00000000000000000000	2449.00000000000000000000	196.00000000000000000000	4.00000000000000000000	4.00000000000000000000	4.00000000000000000000	4.00000000000000000000	4.00000000000000000000	4.00000000000000000000	4.00000000000000000000	4.00000000000000000000	4.00000000000000000000	4.00000000000000000000	4.00000000000000000000	4.00000000000000000000	4.00000000000000000000	4.00000000000000000000	4.00000000000000000000	4.00000000000000000000
32.00000000000000000000	0.00000000000000000000	4163.07666015625000000000	4128.71777343750000000000	4166.15380859375000000000	4138.46142578125000000000	4161.53857421875000000000	4138.97412109375000000000	4152.82031250000000000000	4135.89746093750000000000	4135.89746093750000000000	4149.23046875000000000000	4130.76904296875000000000	4225.64111328125000000000	4163.58984375000000000000	4132.30761718750000000000	0.00000000000000000000	10246.00000000000000000000	10228.00000000000000000000	0.00000000000000000000	0.00000000000000000000	0.00000000000000000000	2449.00000000000000000000	203.00000000000000000000	4.00000000000000000000	4.00000000000000000000	4.00000000000000000000	4.00000000000000000000	4.00000000000000000000	4.00000000000000000000	4.00000000000000000000	4.00000000000000000000	4.00000000000000000000	4.00000000000000000000	4.00000000000000000000	4.00000000000000000000	4.00000000000000000000	4.00000000000000000000	4.00000000000000000000	4.00000000000000000000
33.00000000000000000000	0.00000000000000000000	4159.48730468750000000000	4131.79492187500000000000	4159.48730468750000000000	4155.89746093750000000000	4156.92285156250000000000	4137.43603515625000000000	4152.30761718750000000000	4136.41015625000000000000	4146.15380859375000000000	4145.12792968750000000000	4137.43603515625000000000	4222.05126953125000000000	4148.20507812500000000000	4134.87158203125000000000	0.00000000000000000000	10247.00000000000000000000	10228.00000000000000000000	0.00000000000000000000	0.00000000000000000000	0.00000000000000000000	2449.00000000000000000000	211.00000000000000000000	4.00000000000000000000	4.00000000000000000000	4.00000000000000000000	4.00000000000000000000	4.00000000000000000000	4.00000000000000000000	4.00000000000000000000	4.00000000000000000000	4.00000000000000000000	4.00000000000000000000	4.00000000000000000000	4.00000000000000000000	4.00000000000000000000	4.00000000000000000000	4.00000000000000000000	4.00000000000000000000
34.00000000000000000000	0.00000000000000000000	4157.43603515625000000000	4143.58984375000000000000	4161.53857421875000000000	4170.76904296875000000000	4160.00000000000000000000	4143.07666015625000000000	4161.53857421875000000000	4151.28173828125000000000	4170.25634765625000000000	4158.97412109375000000000	4161.02539062500000000000	4228.20507812500000000000	4151.28173828125000000000	4152.30761718750000000000	0.00000000000000000000	10247.00000000000000000000	10228.00000000000000000000	0.00000000000000000000	0.00000000000000000000	0.00000000000000000000	2449.00000000000000000000	218.00000000000000000000	4.00000000000000000000	4.00000000000000000000	4.00000000000000000000	4.00000000000000000000	4.00000000000000000000	4.00000000000000000000	4.00000000000000000000	4.00000000000000000000	4.00000000000000000000	4.00000000000000000000	4.00000000000000000000	4.00000000000000000000	4.00000000000000000000	4.00000000000000000000	4.00000000000000000000	4.00000000000000000000
35.00000000000000000000	0.00000000000000000000	4167.69238281250000000000	4133.33300781250000000000	4168.71777343750000000000	4151.79492187500000000000	4159.48730468750000000000	4140.51269531250000000000	4153.84619140625000000000	4148.20507812500000000000	4161.53857421875000000000	4146.66650390625000000000	4147.69238281250000000000	4227.17919921875000000000	4151.79492187500000000000	4153.33300781250000000000	0.00000000000000000000	10247.00000000000000000000	10227.00000000000000000000	0.00000000000000000000	0.00000000000000000000	0.00000000000000000000	2449.00000000000000000000	227.00000000000000000000	4.00000000000000000000	4.00000000000000000000	4.00000000000000000000	4.00000000000000000000	4.00000000000000000000	4.00000000000000000000	4.00000000000000000000	4.00000000000000000000	4.00000000000000000000	4.00000000000000000000	4.00000000000000000000	4.00000000000000000000	4.00000000000000000000	4.00000000000000000000	4.00000000000000000000	4.00000000000000000000
36.00000000000000000000	0.00000000000000000000	4153.84619140625000000000	4141.02539062500000000000	4168.20507812500000000000	4148.71777343750000000000	4180.00000000000000000000	4154.35888671875000000000	4158.46142578125000000000	4148.71777343750000000000	4161.53857421875000000000	4142.56396484375000000000	4172.30761718750000000000	4224.10253906250000000000	4163.07666015625000000000	4150.76904296875000000000	0.00000000000000000000	10247.00000000000000000000	10227.00000000000000000000	0.00000000000000000000	0.00000000000000000000	0.00000000000000000000	2449.00000000000000000000	235.00000000000000000000	4.00000000000000000000	4.00000000000000000000	4.00000000000000000000	4.00000000000000000000	4.00000000000000000000	4.00000000000000000000	4.00000000000000000000	4.00000000000000000000	4.00000000000000000000	4.00000000000000000000	4.00000000000000000000	4.00000000000000000000	4.00000000000000000000	4.00000000000000000000	4.00000000000000000000	4.00000000000000000000
37.00000000000000000000	0.00000000000000000000	4159.48730468750000000000	4146.15380859375000000000	4169.74365234375000000000	4158.46142578125000000000	4174.35888671875000000000	4147.69238281250000000000	4154.35888671875000000000	4139.48730468750000000000	4152.82031250000000000000	4141.02539062500000000000	4167.69238281250000000000	4224.10253906250000000000	4161.53857421875000000000	4142.05126953125000000000	0.00000000000000000000	10247.00000000000000000000	10227.00000000000000000000	0.00000000000000000000	0.00000000000000000000	0.00000000000000000000	2449.00000000000000000000	243.00000000000000000000	4.00000000000000000000	4.00000000000000000000	4.00000000000000000000	4.00000000000000000000	4.00000000000000000000	4.00000000000000000000	4.00000000000000000000	4.00000000000000000000	4.00000000000000000000	4.00000000000000000000	4.00000000000000000000	4.00000000000000000000	4.00000000000000000000	4.00000000000000000000	4.00000000000000000000	4.00000000000000000000
38.00000000000000000000	0.00000000000000000000	4160.51269531250000000000	4140.00000000000000000000	4166.66650390625000000000	4151.79492187500000000000	4167.17919921875000000000	4135.89746093750000000000	4152.30761718750000000000	4142.56396484375000000000	4149.74365234375000000000	4146.15380859375000000000	4114.35888671875000000000	4220.51269531250000000000	4159.48730468750000000000	4140.00000000000000000000	0.00000000000000000000	10247.00000000000000000000	10227.00000000000000000000	0.00000000000000000000	0.00000000000000000000	0.00000000000000000000	2449.00000000000000000000	252.00000000000000000000	4.00000000000000000000	4.00000000000000000000	4.00000000000000000000	4.00000000000000000000	4.00000000000000000000	4.00000000000000000000	4.00000000000000000000	4.00000000000000000000	4.00000000000000000000	4.00000000000000000000	4.00000000000000000000	4.00000000000000000000	4.00000000000000000000	4.00000000000000000000	4.00000000000000000000	4.00000000000000000000
39.00000000000000000000	0.00000000000000000000	4154.87158203125000000000	4137.94873046875000000000	4159.48730468750000000000	4148.71777343750000000000	4172.82031250000000000000	4137.43603515625000000000	4154.87158203125000000000	4153.33300781250000000000	4157.43603515625000000000	4154.87158203125000000000	4131.79492187500000000000	4222.56396484375000000000	4161.02539062500000000000	4148.20507812500000000000	0.00000000000000000000	10248.00000000000000000000	10227.00000000000000000000	0.00000000000000000000	0.00000000000000000000	0.00000000000000000000	2449.00000000000000000000	260.00000000000000000000	4.00000000000000000000	4.00000000000000000000	4.00000000000000000000	4.00000000000000000000	4.00000000000000000000	4.00000000000000000000	4.00000000000000000000	4.00000000000000000000	4.00000000000000000000	4.00000000000000000000	4.00000000000000000000	4.00000000000000000000	4.00000000000000000000	4.00000000000000000000	4.00000000000000000000	4.00000000000000000000
40.00000000000000000000	0.00000000000000000000	4170.76904296875000000000	4143.58984375000000000000	4167.69238281250000000000	4156.41015625000000000000	4158.46142578125000000000	4137.43603515625000000000	4152.82031250000000000000	4149.74365234375000000000	4156.41015625000000000000	4150.25634765625000000000	4185.12792968750000000000	4233.84619140625000000000	4163.07666015625000000000	4161.02539062500000000000	0.00000000000000000000	10248.00000000000000000000	10227.00000000000000000000	0.00000000000000000000	0.00000000000000000000	0.00000000000000000000	2449.00000000000000000000	268.00000000000000000000	4.00000000000000000000	4.00000000000000000000	4.00000000000000000000	4.00000000000000000000	4.00000000000000000000	4.00000000000000000000	4.00000000000000000000	4.00000000000000000000	4.00000000000000000000	4.00000000000000000000	4.00000000000000000000	4.00000000000000000000	4.00000000000000000000	4.00000000000000000000	4.00000000000000000000	4.00000000000000000000
41.00000000000000000000	0.00000000000000000000	4163.58984375000000000000	4155.38427734375000000000	4173.84619140625000000000	4162.56396484375000000000	4166.66650390625000000000	4150.25634765625000000000	4167.17919921875000000000	4161.02539062500000000000	4170.76904296875000000000	4159.48730468750000000000	4190.25634765625000000000	4241.02539062500000000000	4181.02539062500000000000	4175.38427734375000000000	0.00000000000000000000	10248.00000000000000000000	10227.00000000000000000000	0.00000000000000000000	0.00000000000000000000	0.00000000000000000000	2449.00000000000000000000	277.00000000000000000000	4.00000000000000000000	4.00000000000000000000	4.00000000000000000000	4.00000000000000000000	4.00000000000000000000	4.00000000000000000000	4.00000000000000000000	4.00000000000000000000	4.00000000000000000000	4.00000000000000000000	4.00000000000000000000	4.00000000000000000000	4.00000000000000000000	4.00000000000000000000	4.00000000000000000000	4.00000000000000000000
42.00000000000000000000	0.00000000000000000000	4169.74365234375000000000	4146.66650390625000000000	4172.82031250000000000000	4158.97412109375000000000	4182.56396484375000000000	4151.79492187500000000000	4164.61523437500000000000	4156.92285156250000000000	4168.20507812500000000000	4160.51269531250000000000	4158.46142578125000000000	4235.38427734375000000000	4180.00000000000000000000	4161.02539062500000000000	0.00000000000000000000	10248.00000000000000000000	10227.00000000000000000000	0.00000000000000000000	0.00000000000000000000	0.00000000000000000000	2449.00000000000000000000	284.00000000000000000000	4.00000000000000000000	4.00000000000000000000	4.00000000000000000000	4.00000000000000000000	4.00000000000000000000	4.00000000000000000000	4.00000000000000000000	4.00000000000000000000	4.00000000000000000000	4.00000000000000000000	4.00000000000000000000	4.00000000000000000000	4.00000000000000000000	4.00000000000000000000	4.00000000000000000000	4.00000000000000000000
43.00000000000000000000	0.00000000000000000000	4167.69238281250000000000	4144.10253906250000000000	4166.66650390625000000000	4156.92285156250000000000	4178.46142578125000000000	4143.07666015625000000000	4147.69238281250000000000	4136.41015625000000000000	4148.20507812500000000000	4149.74365234375000000000	4136.41015625000000000000	4219.48730468750000000000	4175.38427734375000000000	4147.69238281250000000000	0.00000000000000000000	10248.00000000000000000000	10228.00000000000000000000	0.00000000000000000000	0.00000000000000000000	0.00000000000000000000	2449.00000000000000000000	292.00000000000000000000	4.00000000000000000000	4.00000000000000000000	4.00000000000000000000	4.00000000000000000000	4.00000000000000000000	4.00000000000000000000	4.00000000000000000000	4.00000000000000000000	4.00000000000000000000	4.00000000000000000000	4.00000000000000000000	4.00000000000000000000	4.00000000000000000000	4.00000000000000000000	4.00000000000000000000	4.00000000000000000000
44.00000000000000000000	0.00000000000000000000	4151.79492187500000000000	4153.33300781250000000000	4156.92285156250000000000	4158.97412109375000000000	4168.71777343750000000000	4140.51269531250000000000	4145.64111328125000000000	4131.79492187500000000000	4148.20507812500000000000	4142.05126953125000000000	4150.76904296875000000000	4215.38427734375000000000	4173.33300781250000000000	4151.28173828125000000000	0.00000000000000000000	10248.00000000000000000000	10228.00000000000000000000	0.00000000000000000000	0.00000000000000000000	0.00000000000000000000	2449.00000000000000000000	299.00000000000000000000	4.00000000000000000000	4.00000000000000000000	4.00000000000000000000	4.00000000000000000000	4.00000000000000000000	4.00000000000000000000	4.00000000000000000000	4.00000000000000000000	4.00000000000000000000	4.00000000000000000000	4.00000000000000000000	4.00000000000000000000	4.00000000000000000000	4.00000000000000000000	4.00000000000000000000	4.00000000000000000000
45.00000000000000000000	0.00000000000000000000	4165.12792968750000000000	4148.20507812500000000000	4156.41015625000000000000	4151.79492187500000000000	4159.48730468750000000000	4140.00000000000000000000	4151.79492187500000000000	4139.48730468750000000000	4155.38427734375000000000	4134.87158203125000000000	4162.05126953125000000000	4225.12792968750000000000	4157.94873046875000000000	4154.35888671875000000000	0.00000000000000000000	10249.00000000000000000000	10228.00000000000000000000	0.00000000000000000000	0.00000000000000000000	0.00000000000000000000	2449.00000000000000000000	306.00000000000000000000	4.00000000000000000000	4.00000000000000000000	4.00000000000000000000	4.00000000000000000000	4.00000000000000000000	4.00000000000000000000	4.00000000000000000000	4.00000000000000000000	4.00000000000000000000	4.00000000000000000000	4.00000000000000000000	4.00000000000000000000	4.00000000000000000000	4.00000000000000000000	4.00000000000000000000	4.00000000000000000000
46.00000000000000000000	0.00000000000000000000	4160.00000000000000000000	4144.61523437500000000000	4152.30761718750000000000	4151.28173828125000000000	4163.07666015625000000000	4144.10253906250000000000	4157.43603515625000000000	4149.23046875000000000000	4158.46142578125000000000	4144.10253906250000000000	4166.15380859375000000000	4233.33300781250000000000	4157.43603515625000000000	4166.15380859375000000000	0.00000000000000000000	10249.00000000000000000000	10228.00000000000000000000	0.00000000000000000000	0.00000000000000000000	0.00000000000000000000	2449.00000000000000000000	314.00000000000000000000	4.00000000000000000000	4.00000000000000000000	4.00000000000000000000	4.00000000000000000000	4.00000000000000000000	4.00000000000000000000	4.00000000000000000000	4.00000000000000000000	4.00000000000000000000	4.00000000000000000000	4.00000000000000000000	4.00000000000000000000	4.00000000000000000000	4.00000000000000000000	4.00000000000000000000	4.00000000000000000000
47.00000000000000000000	0.00000000000000000000	4161.02539062500000000000	4139.48730468750000000000	4154.87158203125000000000	4150.25634765625000000000	4164.10253906250000000000	4133.84619140625000000000	4144.10253906250000000000	4138.46142578125000000000	4146.66650390625000000000	4148.71777343750000000000	4170.76904296875000000000	4225.64111328125000000000	4155.38427734375000000000	4162.56396484375000000000	0.00000000000000000000	10248.00000000000000000000	10228.00000000000000000000	0.00000000000000000000	0.00000000000000000000	0.00000000000000000000	2449.00000000000000000000	321.00000000000000000000	4.00000000000000000000	4.00000000000000000000	4.00000000000000000000	4.00000000000000000000	4.00000000000000000000	4.00000000000000000000	4.00000000000000000000	4.00000000000000000000	4.00000000000000000000	4.00000000000000000000	4.00000000000000000000	4.00000000000000000000	4.00000000000000000000	4.00000000000000000000	4.00000000000000000000	4.00000000000000000000
48.00000000000000000000	0.00000000000000000000	4166.66650390625000000000	4149.23046875000000000000	4173.84619140625000000000	4154.87158203125000000000	4182.05126953125000000000	4139.48730468750000000000	4149.23046875000000000000	4139.48730468750000000000	4148.20507812500000000000	4146.66650390625000000000	4149.74365234375000000000	4217.43603515625000000000	4169.74365234375000000000	4157.43603515625000000000	0.00000000000000000000	10248.00000000000000000000	10228.00000000000000000000	0.00000000000000000000	0.00000000000000000000	0.00000000000000000000	2449.00000000000000000000	329.00000000000000000000	4.00000000000000000000	4.00000000000000000000	4.00000000000000000000	4.00000000000000000000	4.00000000000000000000	4.00000000000000000000	4.00000000000000000000	4.00000000000000000000	4.00000000000000000000	4.00000000000000000000	4.00000000000000000000	4.00000000000000000000	4.00000000000000000000	4.00000000000000000000	4.00000000000000000000	4.00000000000000000000
49.00000000000000000000	0.00000000000000000000	4161.53857421875000000000	4153.33300781250000000000	4180.51269531250000000000	4170.25634765625000000000	4192.30761718750000000000	4151.79492187500000000000	4159.48730468750000000000	4146.66650390625000000000	4152.30761718750000000000	4145.64111328125000000000	4129.74365234375000000000	4221.53857421875000000000	4179.48730468750000000000	4163.07666015625000000000	0.00000000000000000000	10247.00000000000000000000	10228.00000000000000000000	0.00000000000000000000	0.00000000000000000000	0.00000000000000000000	2449.00000000000000000000	338.00000000000000000000	4.00000000000000000000	4.00000000000000000000	4.00000000000000000000	4.00000000000000000000	4.00000000000000000000	4.00000000000000000000	4.00000000000000000000	4.00000000000000000000	4.00000000000000000000	4.00000000000000000000	4.00000000000000000000	4.00000000000000000000	4.00000000000000000000	4.00000000000000000000	4.00000000000000000000	4.00000000000000000000
50.00000000000000000000	0.00000000000000000000	4170.25634765625000000000	4140.51269531250000000000	4175.38427734375000000000	4165.12792968750000000000	4177.43603515625000000000	4146.15380859375000000000	4149.74365234375000000000	4139.48730468750000000000	4144.61523437500000000000	4141.02539062500000000000	4155.89746093750000000000	4217.43603515625000000000	4154.87158203125000000000	4158.46142578125000000000	0.00000000000000000000	10247.00000000000000000000	10228.00000000000000000000	0.00000000000000000000	0.00000000000000000000	0.00000000000000000000	2449.00000000000000000000	345.00000000000000000000	4.00000000000000000000	4.00000000000000000000	4.00000000000000000000	4.00000000000000000000	4.00000000000000000000	4.00000000000000000000	4.00000000000000000000	4.00000000000000000000	4.00000000000000000000	4.00000000000000000000	4.00000000000000000000	4.00000000000000000000	4.00000000000000000000	4.00000000000000000000	4.00000000000000000000	4.00000000000000000000
51.00000000000000000000	0.00000000000000000000	4152.82031250000000000000	4157.94873046875000000000	4165.64111328125000000000	4153.33300781250000000000	4186.15380859375000000000	4157.43603515625000000000	4160.51269531250000000000	4153.33300781250000000000	4164.61523437500000000000	4151.28173828125000000000	4168.20507812500000000000	4207.69238281250000000000	4156.41015625000000000000	4150.76904296875000000000	0.00000000000000000000	10248.00000000000000000000	10229.00000000000000000000	0.00000000000000000000	0.00000000000000000000	0.00000000000000000000	2449.00000000000000000000	353.00000000000000000000	4.00000000000000000000	4.00000000000000000000	4.00000000000000000000	4.00000000000000000000	4.00000000000000000000	4.00000000000000000000	4.00000000000000000000	4.00000000000000000000	4.00000000000000000000	4.00000000000000000000	4.00000000000000000000	4.00000000000000000000	4.00000000000000000000	4.00000000000000000000	4.00000000000000000000	4.00000000000000000000
52.00000000000000000000	0.00000000000000000000	4150.25634765625000000000	4150.76904296875000000000	4160.51269531250000000000	4147.17919921875000000000	4167.69238281250000000000	4144.61523437500000000000	4152.82031250000000000000	4151.28173828125000000000	4160.51269531250000000000	4137.94873046875000000000	4134.87158203125000000000	4208.71777343750000000000	4151.79492187500000000000	4140.00000000000000000000	0.00000000000000000000	10248.00000000000000000000	10229.00000000000000000000	0.00000000000000000000	0.00000000000000000000	0.00000000000000000000	2449.00000000000000000000	362.00000000000000000000	4.00000000000000000000	4.00000000000000000000	4.00000000000000000000	4.00000000000000000000	4.00000000000000000000	4.00000000000000000000	4.00000000000000000000	4.00000000000000000000	4.00000000000000000000	4.00000000000000000000	4.00000000000000000000	4.00000000000000000000	4.00000000000000000000	4.00000000000000000000	4.00000000000000000000	4.00000000000000000000
53.00000000000000000000	0.00000000000000000000	4161.02539062500000000000	4133.84619140625000000000	4165.12792968750000000000	4149.74365234375000000000	4151.79492187500000000000	4135.38427734375000000000	4146.66650390625000000000	4145.12792968750000000000	4146.15380859375000000000	4134.35888671875000000000	4149.23046875000000000000	4215.38427734375000000000	4145.64111328125000000000	4156.92285156250000000000	0.00000000000000000000	10248.00000000000000000000	10227.00000000000000000000	0.00000000000000000000	0.00000000000000000000	0.00000000000000000000	2449.00000000000000000000	370.00000000000000000000	4.00000000000000000000	4.00000000000000000000	4.00000000000000000000	4.00000000000000000000	4.00000000000000000000	4.00000000000000000000	4.00000000000000000000	4.00000000000000000000	4.00000000000000000000	4.00000000000000000000	4.00000000000000000000	4.00000000000000000000	4.00000000000000000000	4.00000000000000000000	4.00000000000000000000	4.00000000000000000000
54.00000000000000000000	0.00000000000000000000	4152.82031250000000000000	4155.38427734375000000000	4170.25634765625000000000	4153.84619140625000000000	4184.61523437500000000000	4163.07666015625000000000	4174.87158203125000000000	4166.66650390625000000000	4165.12792968750000000000	4161.53857421875000000000	4173.33300781250000000000	4225.64111328125000000000	4167.69238281250000000000	4185.12792968750000000000	0.00000000000000000000	10248.00000000000000000000	10227.00000000000000000000	0.00000000000000000000	0.00000000000000000000	0.00000000000000000000	2449.00000000000000000000	378.00000000000000000000	4.00000000000000000000	4.00000000000000000000	4.00000000000000000000	4.00000000000000000000	4.00000000000000000000	4.00000000000000000000	4.00000000000000000000	4.00000000000000000000	4.00000000000000000000	4.00000000000000000000	4.00000000000000000000	4.00000000000000000000	4.00000000000000000000	4.00000000000000000000	4.00000000000000000000	4.00000000000000000000
55.00000000000000000000	0.00000000000000000000	4165.12792968750000000000	4160.00000000000000000000	4179.48730468750000000000	4158.46142578125000000000	4191.28173828125000000000	4162.05126953125000000000	4182.05126953125000000000	4170.25634765625000000000	4165.64111328125000000000	4161.53857421875000000000	4150.76904296875000000000	4234.35888671875000000000	4170.25634765625000000000	4178.46142578125000000000	0.00000000000000000000	10250.00000000000000000000	10228.00000000000000000000	0.00000000000000000000	0.00000000000000000000	0.00000000000000000000	2449.00000000000000000000	386.00000000000000000000	4.00000000000000000000	4.00000000000000000000	4.00000000000000000000	4.00000000000000000000	4.00000000000000000000	4.00000000000000000000	4.00000000000000000000	4.00000000000000000000	4.00000000000000000000	4.00000000000000000000	4.00000000000000000000	4.00000000000000000000	4.00000000000000000000	4.00000000000000000000	4.00000000000000000000	4.00000000000000000000
56.00000000000000000000	0.00000000000000000000	4160.51269531250000000000	4149.74365234375000000000	4180.51269531250000000000	4171.79492187500000000000	4186.66650390625000000000	4150.76904296875000000000	4180.00000000000000000000	4176.41015625000000000000	4168.71777343750000000000	4161.02539062500000000000	4156.92285156250000000000	4231.28173828125000000000	4172.30761718750000000000	4167.17919921875000000000	0.00000000000000000000	10250.00000000000000000000	10228.00000000000000000000	0.00000000000000000000	0.00000000000000000000	0.00000000000000000000	2449.00000000000000000000	394.00000000000000000000	4.00000000000000000000	4.00000000000000000000	4.00000000000000000000	4.00000000000000000000	4.00000000000000000000	4.00000000000000000000	4.00000000000000000000	4.00000000000000000000	4.00000000000000000000	4.00000000000000000000	4.00000000000000000000	4.00000000000000000000	4.00000000000000000000	4.00000000000000000000	4.00000000000000000000	4.00000000000000000000
57.00000000000000000000	0.00000000000000000000	4154.35888671875000000000	4147.17919921875000000000	4172.30761718750000000000	4172.30761718750000000000	4187.17919921875000000000	4155.89746093750000000000	4179.48730468750000000000	4182.56396484375000000000	4175.38427734375000000000	4160.51269531250000000000	4174.35888671875000000000	4225.12792968750000000000	4179.48730468750000000000	4158.46142578125000000000	0.00000000000000000000	10248.00000000000000000000	10228.00000000000000000000	0.00000000000000000000	0.00000000000000000000	0.00000000000000000000	2449.00000000000000000000	403.00000000000000000000	4.00000000000000000000	4.00000000000000000000	4.00000000000000000000	4.00000000000000000000	4.00000000000000000000	4.00000000000000000000	4.00000000000000000000	4.00000000000000000000	4.00000000000000000000	4.00000000000000000000	4.00000000000000000000	4.00000000000000000000	4.00000000000000000000	4.00000000000000000000	4.00000000000000000000	4.00000000000000000000
58.00000000000000000000	0.00000000000000000000	4160.51269531250000000000	4160.51269531250000000000	4166.66650390625000000000	4162.56396484375000000000	4186.15380859375000000000	4169.74365234375000000000	4176.41015625000000000000	4171.79492187500000000000	4172.82031250000000000000	4159.48730468750000000000	4174.35888671875000000000	4220.00000000000000000000	4176.92285156250000000000	4156.41015625000000000000	0.00000000000000000000	10248.00000000000000000000	10228.00000000000000000000	0.00000000000000000000	0.00000000000000000000	0.00000000000000000000	2449.00000000000000000000	410.00000000000000000000	4.00000000000000000000	4.00000000000000000000	4.00000000000000000000	4.00000000000000000000	4.00000000000000000000	4.00000000000000000000	4.00000000000000000000	4.00000000000000000000	4.00000000000000000000	4.00000000000000000000	4.00000000000000000000	4.00000000000000000000	4.00000000000000000000	4.00000000000000000000	4.00000000000000000000	4.00000000000000000000
59.00000000000000000000	0.00000000000000000000	4153.84619140625000000000	4177.43603515625000000000	4164.10253906250000000000	4163.58984375000000000000	4196.92285156250000000000	4173.33300781250000000000	4175.89746093750000000000	4166.66650390625000000000	4173.84619140625000000000	4167.17919921875000000000	4178.97412109375000000000	4222.05126953125000000000	4177.43603515625000000000	4174.35888671875000000000	0.00000000000000000000	10245.00000000000000000000	10229.00000000000000000000	0.00000000000000000000	0.00000000000000000000	0.00000000000000000000	2449.00000000000000000000	417.00000000000000000000	4.00000000000000000000	4.00000000000000000000	4.00000000000000000000	4.00000000000000000000	4.00000000000000000000	4.00000000000000000000	4.00000000000000000000	4.00000000000000000000	4.00000000000000000000	4.00000000000000000000	4.00000000000000000000	4.00000000000000000000	4.00000000000000000000	4.00000000000000000000	4.00000000000000000000	4.00000000000000000000
60.00000000000000000000	0.00000000000000000000	4170.25634765625000000000	4175.89746093750000000000	4181.53857421875000000000	4171.28173828125000000000	4201.53857421875000000000	4159.48730468750000000000	4170.25634765625000000000	4162.05126953125000000000	4167.69238281250000000000	4160.51269531250000000000	4160.51269531250000000000	4229.74365234375000000000	4183.07666015625000000000	4185.64111328125000000000	0.00000000000000000000	10245.00000000000000000000	10229.00000000000000000000	0.00000000000000000000	0.00000000000000000000	0.00000000000000000000	2449.00000000000000000000	426.00000000000000000000	4.00000000000000000000	4.00000000000000000000	4.00000000000000000000	4.00000000000000000000	4.00000000000000000000	4.00000000000000000000	4.00000000000000000000	4.00000000000000000000	4.00000000000000000000	4.00000000000000000000	4.00000000000000000000	4.00000000000000000000	4.00000000000000000000	4.00000000000000000000	4.00000000000000000000	4.00000000000000000000
61.00000000000000000000	0.00000000000000000000	4169.74365234375000000000	4181.53857421875000000000	4186.15380859375000000000	4180.00000000000000000000	4204.61523437500000000000	4165.12792968750000000000	4174.87158203125000000000	4172.30761718750000000000	4178.46142578125000000000	4177.43603515625000000000	4161.02539062500000000000	4228.71777343750000000000	4200.51269531250000000000	4191.79492187500000000000	0.00000000000000000000	10245.00000000000000000000	10229.00000000000000000000	0.00000000000000000000	0.00000000000000000000	0.00000000000000000000	2449.00000000000000000000	434.00000000000000000000	4.00000000000000000000	4.00000000000000000000	4.00000000000000000000	4.00000000000000000000	4.00000000000000000000	4.00000000000000000000	4.00000000000000000000	4.00000000000000000000	4.00000000000000000000	4.00000000000000000000	4.00000000000000000000	4.00000000000000000000	4.00000000000000000000	4.00000000000000000000	4.00000000000000000000	4.00000000000000000000
62.00000000000000000000	0.00000000000000000000	4162.56396484375000000000	4173.84619140625000000000	4168.20507812500000000000	4176.41015625000000000000	4191.79492187500000000000	4169.23046875000000000000	4170.76904296875000000000	4174.87158203125000000000	4183.58984375000000000000	4190.25634765625000000000	4183.58984375000000000000	4227.17919921875000000000	4188.71777343750000000000	4191.79492187500000000000	0.00000000000000000000	10245.00000000000000000000	10229.00000000000000000000	0.00000000000000000000	0.00000000000000000000	0.00000000000000000000	2449.00000000000000000000	442.00000000000000000000	4.00000000000000000000	4.00000000000000000000	4.00000000000000000000	4.00000000000000000000	4.00000000000000000000	4.00000000000000000000	4.00000000000000000000	4.00000000000000000000	4.00000000000000000000	4.00000000000000000000	4.00000000000000000000	4.00000000000000000000	4.00000000000000000000	4.00000000000000000000	4.00000000000000000000	4.00000000000000000000
63.00000000000000000000	0.00000000000000000000	4166.15380859375000000000	4158.97412109375000000000	4164.61523437500000000000	4159.48730468750000000000	4185.12792968750000000000	4166.15380859375000000000	4165.64111328125000000000	4163.58984375000000000000	4168.20507812500000000000	4169.23046875000000000000	4165.64111328125000000000	4226.15380859375000000000	4160.51269531250000000000	4180.00000000000000000000	0.00000000000000000000	10245.00000000000000000000	10227.00000000000000000000	0.00000000000000000000	0.00000000000000000000	0.00000000000000000000	2449.00000000000000000000	449.00000000000000000000	4.00000000000000000000	4.00000000000000000000	4.00000000000000000000	4.00000000000000000000	4.00000000000000000000	4.00000000000000000000	4.00000000000000000000	4.00000000000000000000	4.00000000000000000000	4.00000000000000000000	4.00000000000000000000	4.00000000000000000000	4.00000000000000000000	4.00000000000000000000	4.00000000000000000000	4.00000000000000000000
64.00000000000000000000	0.00000000000000000000	4157.43603515625000000000	4157.94873046875000000000	4164.10253906250000000000	4150.76904296875000000000	4195.89746093750000000000	4165.64111328125000000000	4175.38427734375000000000	4164.61523437500000000000	4164.10253906250000000000	4159.48730468750000000000	4168.71777343750000000000	4225.64111328125000000000	4157.43603515625000000000	4169.23046875000000000000	2769.00000000000000000000	10245.00000000000000000000	10227.00000000000000000000	0.00000000000000000000	0.00000000000000000000	0.00000000000000000000	2449.00000000000000000000	457.00000000000000000000	4.00000000000000000000	4.00000000000000000000	4.00000000000000000000	4.00000000000000000000	4.00000000000000000000	4.00000000000000000000	4.00000000000000000000	4.00000000000000000000	4.00000000000000000000	4.00000000000000000000	4.00000000000000000000	4.00000000000000000000	4.00000000000000000000	4.00000000000000000000	4.00000000000000000000	4.00000000000000000000
65.00000000000000000000	0.00000000000000000000	4166.15380859375000000000	4146.15380859375000000000	4155.89746093750000000000	4152.30761718750000000000	4177.94873046875000000000	4151.79492187500000000000	4167.69238281250000000000	4155.89746093750000000000	4152.82031250000000000000	4157.94873046875000000000	4176.92285156250000000000	4221.53857421875000000000	4157.94873046875000000000	4162.56396484375000000000	2639.00000000000000000000	10247.00000000000000000000	10228.00000000000000000000	0.00000000000000000000	0.00000000000000000000	0.00000000000000000000	2449.00000000000000000000	465.00000000000000000000	4.00000000000000000000	4.00000000000000000000	4.00000000000000000000	4.00000000000000000000	4.00000000000000000000	4.00000000000000000000	4.00000000000000000000	4.00000000000000000000	4.00000000000000000000	4.00000000000000000000	4.00000000000000000000	4.00000000000000000000	4.00000000000000000000	4.00000000000000000000	4.00000000000000000000	4.00000000000000000000
66.00000000000000000000	0.00000000000000000000	4157.43603515625000000000	4160.51269531250000000000	4153.84619140625000000000	4166.15380859375000000000	4183.58984375000000000000	4163.07666015625000000000	4173.33300781250000000000	4160.51269531250000000000	4154.35888671875000000000	4164.61523437500000000000	4154.35888671875000000000	4221.02539062500000000000	4176.92285156250000000000	4175.38427734375000000000	2070.00000000000000000000	10247.00000000000000000000	10228.00000000000000000000	0.00000000000000000000	0.00000000000000000000	0.00000000000000000000	2449.00000000000000000000	473.00000000000000000000	4.00000000000000000000	4.00000000000000000000	4.00000000000000000000	4.00000000000000000000	4.00000000000000000000	4.00000000000000000000	4.00000000000000000000	4.00000000000000000000	4.00000000000000000000	4.00000000000000000000	4.00000000000000000000	4.00000000000000000000	4.00000000000000000000	4.00000000000000000000	4.00000000000000000000	4.00000000000000000000
67.00000000000000000000	0.00000000000000000000	4155.89746093750000000000	4178.97412109375000000000	4164.10253906250000000000	4180.51269531250000000000	4201.02539062500000000000	4170.76904296875000000000	4181.02539062500000000000	4167.69238281250000000000	4158.46142578125000000000	4163.58984375000000000000	4149.23046875000000000000	4231.79492187500000000000	4182.56396484375000000000	4187.69238281250000000000	3492.00000000000000000000	10248.00000000000000000000	10229.00000000000000000000	0.00000000000000000000	0.00000000000000000000	0.00000000000000000000	2449.00000000000000000000	480.00000000000000000000	4.00000000000000000000	4.00000000000000000000	4.00000000000000000000	4.00000000000000000000	4.00000000000000000000	4.00000000000000000000	4.00000000000000000000	4.00000000000000000000	4.00000000000000000000	4.00000000000000000000	4.00000000000000000000	4.00000000000000000000	4.00000000000000000000	4.00000000000000000000	4.00000000000000000000	4.00000000000000000000
68.00000000000000000000	0.00000000000000000000	4170.76904296875000000000	4167.17919921875000000000	4166.66650390625000000000	4178.97412109375000000000	4182.05126953125000000000	4149.23046875000000000000	4171.28173828125000000000	4159.48730468750000000000	4150.25634765625000000000	4150.25634765625000000000	4166.66650390625000000000	4228.20507812500000000000	4161.02539062500000000000	4180.51269531250000000000	3547.00000000000000000000	10248.00000000000000000000	10229.00000000000000000000	0.00000000000000000000	0.00000000000000000000	0.00000000000000000000	2449.00000000000000000000	488.00000000000000000000	4.00000000000000000000	4.00000000000000000000	4.00000000000000000000	4.00000000000000000000	4.00000000000000000000	4.00000000000000000000	4.00000000000000000000	4.00000000000000000000	4.00000000000000000000	4.00000000000000000000	4.00000000000000000000	4.00000000000000000000	4.00000000000000000000	4.00000000000000000000	4.00000000000000000000	4.00000000000000000000
69.00000000000000000000	0.00000000000000000000	4158.46142578125000000000	4166.15380859375000000000	4152.82031250000000000000	4176.41015625000000000000	4180.00000000000000000000	4154.35888671875000000000	4176.92285156250000000000	4166.66650390625000000000	4155.38427734375000000000	4160.00000000000000000000	4175.89746093750000000000	4217.43603515625000000000	4164.61523437500000000000	4168.20507812500000000000	3410.00000000000000000000	10251.00000000000000000000	10230.00000000000000000000	0.00000000000000000000	0.00000000000000000000	0.00000000000000000000	2449.00000000000000000000	496.00000000000000000000	4.00000000000000000000	4.00000000000000000000	4.00000000000000000000	4.00000000000000000000	4.00000000000000000000	4.00000000000000000000	4.00000000000000000000	4.00000000000000000000	4.00000000000000000000	4.00000000000000000000	4.00000000000000000000	4.00000000000000000000	4.00000000000000000000	4.00000000000000000000	4.00000000000000000000	4.00000000000000000000
70.00000000000000000000	0.00000000000000000000	4167.17919921875000000000	4162.05126953125000000000	4150.25634765625000000000	4166.66650390625000000000	4184.61523437500000000000	4161.53857421875000000000	4172.82031250000000000000	4161.02539062500000000000	4145.12792968750000000000	4151.79492187500000000000	4168.71777343750000000000	4218.97412109375000000000	4164.10253906250000000000	4161.02539062500000000000	3337.00000000000000000000	10251.00000000000000000000	10230.00000000000000000000	0.00000000000000000000	0.00000000000000000000	0.00000000000000000000	2449.00000000000000000000	504.00000000000000000000	4.00000000000000000000	4.00000000000000000000	4.00000000000000000000	4.00000000000000000000	4.00000000000000000000	4.00000000000000000000	4.00000000000000000000	4.00000000000000000000	4.00000000000000000000	4.00000000000000000000	4.00000000000000000000	4.00000000000000000000	4.00000000000000000000	4.00000000000000000000	4.00000000000000000000	4.00000000000000000000
71.00000000000000000000	0.00000000000000000000	4167.69238281250000000000	4160.51269531250000000000	4150.76904296875000000000	4157.94873046875000000000	4188.20507812500000000000	4158.97412109375000000000	4170.76904296875000000000	4160.00000000000000000000	4145.64111328125000000000	4134.35888671875000000000	4166.66650390625000000000	4226.66650390625000000000	4162.56396484375000000000	4178.46142578125000000000	3426.00000000000000000000	10250.00000000000000000000	10230.00000000000000000000	0.00000000000000000000	0.00000000000000000000	0.00000000000000000000	2449.00000000000000000000	511.00000000000000000000	4.00000000000000000000	4.00000000000000000000	4.00000000000000000000	4.00000000000000000000	4.00000000000000000000	4.00000000000000000000	4.00000000000000000000	4.00000000000000000000	4.00000000000000000000	4.00000000000000000000	4.00000000000000000000	4.00000000000000000000	4.00000000000000000000	4.00000000000000000000	4.00000000000000000000	4.00000000000000000000
72.00000000000000000000	0.00000000000000000000	4161.53857421875000000000	4167.69238281250000000000	4148.71777343750000000000	4170.25634765625000000000	4192.82031250000000000000	4152.30761718750000000000	4171.79492187500000000000	4169.23046875000000000000	4163.58984375000000000000	4183.58984375000000000000	4162.56396484375000000000	4229.74365234375000000000	4172.30761718750000000000	4185.12792968750000000000	3436.00000000000000000000	10250.00000000000000000000	10230.00000000000000000000	0.00000000000000000000	0.00000000000000000000	0.00000000000000000000	2449.00000000000000000000	519.00000000000000000000	4.00000000000000000000	4.00000000000000000000	4.00000000000000000000	4.00000000000000000000	4.00000000000000000000	4.00000000000000000000	4.00000000000000000000	4.00000000000000000000	4.00000000000000000000	4.00000000000000000000	4.00000000000000000000	4.00000000000000000000	4.00000000000000000000	4.00000000000000000000	4.00000000000000000000	4.00000000000000000000
73.00000000000000000000	0.00000000000000000000	4173.84619140625000000000	4170.25634765625000000000	4154.87158203125000000000	4184.10253906250000000000	4190.25634765625000000000	4151.79492187500000000000	4168.71777343750000000000	4167.17919921875000000000	4166.15380859375000000000	4285.12792968750000000000	4163.07666015625000000000	4219.48730468750000000000	4173.84619140625000000000	4168.71777343750000000000	3137.00000000000000000000	10250.00000000000000000000	10231.00000000000000000000	0.00000000000000000000	0.00000000000000000000	0.00000000000000000000	2449.00000000000000000000	528.00000000000000000000	4.00000000000000000000	4.00000000000000000000	4.00000000000000000000	4.00000000000000000000	4.00000000000000000000	4.00000000000000000000	4.00000000000000000000	4.00000000000000000000	4.00000000000000000000	4.00000000000000000000	4.00000000000000000000	4.00000000000000000000	4.00000000000000000000	4.00000000000000000000	4.00000000000000000000	4.00000000000000000000
74.00000000000000000000	0.00000000000000000000	4155.89746093750000000000	4167.69238281250000000000	4143.58984375000000000000	4175.89746093750000000000	4183.07666015625000000000	4163.07666015625000000000	4176.41015625000000000000	4165.64111328125000000000	4157.94873046875000000000	4339.48730468750000000000	4164.10253906250000000000	4204.10253906250000000000	4162.56396484375000000000	4163.07666015625000000000	3544.00000000000000000000	10250.00000000000000000000	10231.00000000000000000000	0.00000000000000000000	0.00000000000000000000	0.00000000000000000000	2449.00000000000000000000	535.00000000000000000000	4.00000000000000000000	4.00000000000000000000	4.00000000000000000000	4.00000000000000000000	4.00000000000000000000	4.00000000000000000000	4.00000000000000000000	4.00000000000000000000	4.00000000000000000000	4.00000000000000000000	4.00000000000000000000	4.00000000000000000000	4.00000000000000000000	4.00000000000000000000	4.00000000000000000000	4.00000000000000000000
75.00000000000000000000	0.00000000000000000000	4160.51269531250000000000	4157.43603515625000000000	4134.35888671875000000000	4169.23046875000000000000	4176.92285156250000000000	4156.41015625000000000000	4170.76904296875000000000	4154.35888671875000000000	4141.02539062500000000000	4324.61523437500000000000	4160.00000000000000000000	4209.74365234375000000000	4152.30761718750000000000	4165.64111328125000000000	3320.00000000000000000000	10250.00000000000000000000	10230.00000000000000000000	0.00000000000000000000	0.00000000000000000000	0.00000000000000000000	2449.00000000000000000000	543.00000000000000000000	4.00000000000000000000	4.00000000000000000000	4.00000000000000000000	4.00000000000000000000	4.00000000000000000000	4.00000000000000000000	4.00000000000000000000	4.00000000000000000000	4.00000000000000000000	4.00000000000000000000	4.00000000000000000000	4.00000000000000000000	4.00000000000000000000	4.00000000000000000000	4.00000000000000000000	4.00000000000000000000
76.00000000000000000000	0.00000000000000000000	4171.79492187500000000000	4168.20507812500000000000	4144.10253906250000000000	4178.46142578125000000000	4195.38427734375000000000	4161.02539062500000000000	4173.33300781250000000000	4159.48730468750000000000	4152.82031250000000000000	4344.61523437500000000000	4174.35888671875000000000	4224.10253906250000000000	4172.30761718750000000000	4178.46142578125000000000	2696.00000000000000000000	10250.00000000000000000000	10230.00000000000000000000	0.00000000000000000000	0.00000000000000000000	0.00000000000000000000	2449.00000000000000000000	552.00000000000000000000	4.00000000000000000000	4.00000000000000000000	4.00000000000000000000	4.00000000000000000000	4.00000000000000000000	4.00000000000000000000	4.00000000000000000000	4.00000000000000000000	4.00000000000000000000	4.00000000000000000000	4.00000000000000000000	4.00000000000000000000	4.00000000000000000000	4.00000000000000000000	4.00000000000000000000	4.00000000000000000000
77.00000000000000000000	0.00000000000000000000	4162.05126953125000000000	4169.23046875000000000000	4146.66650390625000000000	4178.97412109375000000000	4190.25634765625000000000	4165.12792968750000000000	4173.84619140625000000000	4162.05126953125000000000	4162.05126953125000000000	4367.17919921875000000000	4172.82031250000000000000	4221.53857421875000000000	4172.30761718750000000000	4183.58984375000000000000	2608.00000000000000000000	10250.00000000000000000000	10227.00000000000000000000	0.00000000000000000000	0.00000000000000000000	0.00000000000000000000	2449.00000000000000000000	560.00000000000000000000	4.00000000000000000000	4.00000000000000000000	4.00000000000000000000	4.00000000000000000000	4.00000000000000000000	4.00000000000000000000	4.00000000000000000000	4.00000000000000000000	4.00000000000000000000	4.00000000000000000000	4.00000000000000000000	4.00000000000000000000	4.00000000000000000000	4.00000000000000000000	4.00000000000000000000	4.00000000000000000000
78.00000000000000000000	0.00000000000000000000	4166.66650390625000000000	4162.56396484375000000000	4143.07666015625000000000	4183.07666015625000000000	4170.25634765625000000000	4152.30761718750000000000	4163.58984375000000000000	4149.23046875000000000000	4147.17919921875000000000	4346.15380859375000000000	4154.35888671875000000000	4212.82031250000000000000	4158.97412109375000000000	4177.43603515625000000000	3544.00000000000000000000	10250.00000000000000000000	10227.00000000000000000000	0.00000000000000000000	0.00000000000000000000	0.00000000000000000000	2449.00000000000000000000	569.00000000000000000000	4.00000000000000000000	4.00000000000000000000	4.00000000000000000000	4.00000000000000000000	4.00000000000000000000	4.00000000000000000000	4.00000000000000000000	4.00000000000000000000	4.00000000000000000000	4.00000000000000000000	4.00000000000000000000	4.00000000000000000000	4.00000000000000000000	4.00000000000000000000	4.00000000000000000000	4.00000000000000000000
79.00000000000000000000	0.00000000000000000000	4157.43603515625000000000	4176.92285156250000000000	4140.00000000000000000000	4186.66650390625000000000	4191.28173828125000000000	4162.56396484375000000000	4172.30761718750000000000	4163.07666015625000000000	4161.53857421875000000000	4355.89746093750000000000	4165.12792968750000000000	4214.87158203125000000000	4189.23046875000000000000	4178.97412109375000000000	3320.00000000000000000000	10249.00000000000000000000	10228.00000000000000000000	0.00000000000000000000	0.00000000000000000000	0.00000000000000000000	2449.00000000000000000000	577.00000000000000000000	4.00000000000000000000	4.00000000000000000000	4.00000000000000000000	4.00000000000000000000	4.00000000000000000000	4.00000000000000000000	4.00000000000000000000	4.00000000000000000000	4.00000000000000000000	4.00000000000000000000	4.00000000000000000000	4.00000000000000000000	4.00000000000000000000	4.00000000000000000000	4.00000000000000000000	4.00000000000000000000
80.00000000000000000000	0.00000000000000000000	4160.51269531250000000000	4164.61523437500000000000	4144.61523437500000000000	4176.92285156250000000000	4195.38427734375000000000	4168.20507812500000000000	4170.76904296875000000000	4164.61523437500000000000	4163.58984375000000000000	4365.12792968750000000000	4181.02539062500000000000	4220.00000000000000000000	4194.35888671875000000000	4175.89746093750000000000	2696.00000000000000000000	10249.00000000000000000000	10228.00000000000000000000	0.00000000000000000000	0.00000000000000000000	0.00000000000000000000	2449.00000000000000000000	585.00000000000000000000	4.00000000000000000000	4.00000000000000000000	4.00000000000000000000	4.00000000000000000000	4.00000000000000000000	4.00000000000000000000	4.00000000000000000000	4.00000000000000000000	4.00000000000000000000	4.00000000000000000000	4.00000000000000000000	4.00000000000000000000	4.00000000000000000000	4.00000000000000000000	4.00000000000000000000	4.00000000000000000000
81.00000000000000000000	0.00000000000000000000	4164.61523437500000000000	4157.43603515625000000000	4150.76904296875000000000	4171.79492187500000000000	4192.30761718750000000000	4166.15380859375000000000	4172.82031250000000000000	4162.56396484375000000000	4156.92285156250000000000	4367.69238281250000000000	4190.76904296875000000000	4211.28173828125000000000	4178.46142578125000000000	4177.94873046875000000000	2608.00000000000000000000	10245.00000000000000000000	10227.00000000000000000000	0.00000000000000000000	0.00000000000000000000	0.00000000000000000000	2449.00000000000000000000	594.00000000000000000000	4.00000000000000000000	4.00000000000000000000	4.00000000000000000000	4.00000000000000000000	4.00000000000000000000	4.00000000000000000000	4.00000000000000000000	4.00000000000000000000	4.00000000000000000000	4.00000000000000000000	4.00000000000000000000	4.00000000000000000000	4.00000000000000000000	4.00000000000000000000	4.00000000000000000000	4.00000000000000000000
82.00000000000000000000	0.00000000000000000000	4161.02539062500000000000	4171.79492187500000000000	4151.28173828125000000000	4160.51269531250000000000	4194.87158203125000000000	4166.15380859375000000000	4176.41015625000000000000	4170.76904296875000000000	4164.61523437500000000000	4380.00000000000000000000	4168.71777343750000000000	4207.17919921875000000000	4171.28173828125000000000	4178.97412109375000000000	3544.00000000000000000000	10245.00000000000000000000	10227.00000000000000000000	0.00000000000000000000	0.00000000000000000000	0.00000000000000000000	2449.00000000000000000000	601.00000000000000000000	4.00000000000000000000	4.00000000000000000000	4.00000000000000000000	4.00000000000000000000	4.00000000000000000000	4.00000000000000000000	4.00000000000000000000	4.00000000000000000000	4.00000000000000000000	4.00000000000000000000	4.00000000000000000000	4.00000000000000000000	4.00000000000000000000	4.00000000000000000000	4.00000000000000000000	4.00000000000000000000
83.00000000000000000000	0.00000000000000000000	4176.41015625000000000000	4172.82031250000000000000	4163.58984375000000000000	4161.02539062500000000000	4179.48730468750000000000	4164.10253906250000000000	4163.58984375000000000000	4163.07666015625000000000	4158.97412109375000000000	4369.23046875000000000000	4138.97412109375000000000	4221.02539062500000000000	4162.05126953125000000000	4180.51269531250000000000	3320.00000000000000000000	10245.00000000000000000000	10226.00000000000000000000	0.00000000000000000000	0.00000000000000000000	0.00000000000000000000	2449.00000000000000000000	608.00000000000000000000	4.00000000000000000000	4.00000000000000000000	4.00000000000000000000	4.00000000000000000000	4.00000000000000000000	4.00000000000000000000	4.00000000000000000000	4.00000000000000000000	4.00000000000000000000	4.00000000000000000000	4.00000000000000000000	4.00000000000000000000	4.00000000000000000000	4.00000000000000000000	4.00000000000000000000	4.00000000000000000000
84.00000000000000000000	0.00000000000000000000	4165.12792968750000000000	4176.41015625000000000000	4167.17919921875000000000	4194.87158203125000000000	4184.61523437500000000000	4165.12792968750000000000	4167.17919921875000000000	4162.05126953125000000000	4160.51269531250000000000	4372.30761718750000000000	4170.76904296875000000000	4226.15380859375000000000	4173.33300781250000000000	4194.87158203125000000000	2696.00000000000000000000	10245.00000000000000000000	10226.00000000000000000000	0.00000000000000000000	0.00000000000000000000	0.00000000000000000000	2449.00000000000000000000	616.00000000000000000000	4.00000000000000000000	4.00000000000000000000	4.00000000000000000000	4.00000000000000000000	4.00000000000000000000	4.00000000000000000000	4.00000000000000000000	4.00000000000000000000	4.00000000000000000000	4.00000000000000000000	4.00000000000000000000	4.00000000000000000000	4.00000000000000000000	4.00000000000000000000	4.00000000000000000000	4.00000000000000000000
85.00000000000000000000	0.00000000000000000000	4164.61523437500000000000	4169.74365234375000000000	4155.38427734375000000000	4206.15380859375000000000	4189.23046875000000000000	4152.30761718750000000000	4166.15380859375000000000	4161.02539062500000000000	4156.92285156250000000000	4376.92285156250000000000	4187.17919921875000000000	4215.89746093750000000000	4176.92285156250000000000	4182.56396484375000000000	2608.00000000000000000000	10245.00000000000000000000	10228.00000000000000000000	0.00000000000000000000	0.00000000000000000000	0.00000000000000000000	2449.00000000000000000000	623.00000000000000000000	4.00000000000000000000	4.00000000000000000000	4.00000000000000000000	4.00000000000000000000	4.00000000000000000000	4.00000000000000000000	4.00000000000000000000	4.00000000000000000000	4.00000000000000000000	4.00000000000000000000	4.00000000000000000000	4.00000000000000000000	4.00000000000000000000	4.00000000000000000000	4.00000000000000000000	4.00000000000000000000
86.00000000000000000000	0.00000000000000000000	4174.87158203125000000000	4173.33300781250000000000	4150.76904296875000000000	4185.64111328125000000000	4196.92285156250000000000	4157.94873046875000000000	4166.66650390625000000000	4168.71777343750000000000	4163.07666015625000000000	4377.94873046875000000000	4170.76904296875000000000	4215.38427734375000000000	4176.92285156250000000000	4173.84619140625000000000	3544.00000000000000000000	10245.00000000000000000000	10228.00000000000000000000	0.00000000000000000000	0.00000000000000000000	0.00000000000000000000	2449.00000000000000000000	630.00000000000000000000	4.00000000000000000000	4.00000000000000000000	4.00000000000000000000	4.00000000000000000000	4.00000000000000000000	4.00000000000000000000	4.00000000000000000000	4.00000000000000000000	4.00000000000000000000	4.00000000000000000000	4.00000000000000000000	4.00000000000000000000	4.00000000000000000000	4.00000000000000000000	4.00000000000000000000	4.00000000000000000000
87.00000000000000000000	0.00000000000000000000	4167.17919921875000000000	4188.20507812500000000000	4152.30761718750000000000	4176.41015625000000000000	4209.23046875000000000000	4175.38427734375000000000	4173.33300781250000000000	4175.89746093750000000000	4177.94873046875000000000	4395.89746093750000000000	4173.84619140625000000000	4228.20507812500000000000	4180.51269531250000000000	4188.71777343750000000000	3320.00000000000000000000	10244.00000000000000000000	10229.00000000000000000000	0.00000000000000000000	0.00000000000000000000	0.00000000000000000000	2449.00000000000000000000	638.00000000000000000000	4.00000000000000000000	4.00000000000000000000	4.00000000000000000000	4.00000000000000000000	4.00000000000000000000	4.00000000000000000000	4.00000000000000000000	4.00000000000000000000	4.00000000000000000000	4.00000000000000000000	4.00000000000000000000	4.00000000000000000000	4.00000000000000000000	4.00000000000000000000	4.00000000000000000000	4.00000000000000000000
88.00000000000000000000	0.00000000000000000000	4168.71777343750000000000	4168.71777343750000000000	4149.74365234375000000000	4166.15380859375000000000	4178.97412109375000000000	4159.48730468750000000000	4161.53857421875000000000	4154.35888671875000000000	4155.89746093750000000000	4383.58984375000000000000	4153.33300781250000000000	4225.12792968750000000000	4158.46142578125000000000	4175.89746093750000000000	2696.00000000000000000000	10244.00000000000000000000	10229.00000000000000000000	0.00000000000000000000	0.00000000000000000000	0.00000000000000000000	2449.00000000000000000000	645.00000000000000000000	4.00000000000000000000	4.00000000000000000000	4.00000000000000000000	4.00000000000000000000	4.00000000000000000000	4.00000000000000000000	4.00000000000000000000	4.00000000000000000000	4.00000000000000000000	4.00000000000000000000	4.00000000000000000000	4.00000000000000000000	4.00000000000000000000	4.00000000000000000000	4.00000000000000000000	4.00000000000000000000
89.00000000000000000000	0.00000000000000000000	4155.38427734375000000000	4156.92285156250000000000	4144.10253906250000000000	4166.66650390625000000000	4160.51269531250000000000	4151.79492187500000000000	4162.56396484375000000000	4156.41015625000000000000	4152.82031250000000000000	4370.25634765625000000000	4154.35888671875000000000	4218.46142578125000000000	4152.82031250000000000000	4170.76904296875000000000	2608.00000000000000000000	10245.00000000000000000000	10231.00000000000000000000	0.00000000000000000000	0.00000000000000000000	0.00000000000000000000	2449.00000000000000000000	652.00000000000000000000	4.00000000000000000000	4.00000000000000000000	4.00000000000000000000	4.00000000000000000000	4.00000000000000000000	4.00000000000000000000	4.00000000000000000000	4.00000000000000000000	4.00000000000000000000	4.00000000000000000000	4.00000000000000000000	4.00000000000000000000	4.00000000000000000000	4.00000000000000000000	4.00000000000000000000	4.00000000000000000000
90.00000000000000000000	0.00000000000000000000	4160.00000000000000000000	4163.07666015625000000000	4146.15380859375000000000	4188.20507812500000000000	4174.35888671875000000000	4154.87158203125000000000	4166.66650390625000000000	4165.64111328125000000000	4166.66650390625000000000	4386.15380859375000000000	4194.35888671875000000000	4224.61523437500000000000	4166.66650390625000000000	4185.64111328125000000000	3544.00000000000000000000	10245.00000000000000000000	10231.00000000000000000000	0.00000000000000000000	0.00000000000000000000	0.00000000000000000000	2449.00000000000000000000	660.00000000000000000000	4.00000000000000000000	4.00000000000000000000	4.00000000000000000000	4.00000000000000000000	4.00000000000000000000	4.00000000000000000000	4.00000000000000000000	4.00000000000000000000	4.00000000000000000000	4.00000000000000000000	4.00000000000000000000	4.00000000000000000000	4.00000000000000000000	4.00000000000000000000	4.00000000000000000000	4.00000000000000000000
91.00000000000000000000	0.00000000000000000000	4167.17919921875000000000	4161.53857421875000000000	4143.58984375000000000000	4184.61523437500000000000	4185.64111328125000000000	4154.87158203125000000000	4167.69238281250000000000	4161.53857421875000000000	4165.12792968750000000000	4401.02539062500000000000	4189.74365234375000000000	4226.15380859375000000000	4176.92285156250000000000	4184.61523437500000000000	3320.00000000000000000000	10248.00000000000000000000	10229.00000000000000000000	0.00000000000000000000	0.00000000000000000000	0.00000000000000000000	2449.00000000000000000000	667.00000000000000000000	4.00000000000000000000	4.00000000000000000000	4.00000000000000000000	4.00000000000000000000	4.00000000000000000000	4.00000000000000000000	4.00000000000000000000	4.00000000000000000000	4.00000000000000000000	4.00000000000000000000	4.00000000000000000000	4.00000000000000000000	4.00000000000000000000	4.00000000000000000000	4.00000000000000000000	4.00000000000000000000
92.00000000000000000000	0.00000000000000000000	4157.94873046875000000000	4162.56396484375000000000	4137.43603515625000000000	4168.20507812500000000000	4195.38427734375000000000	4160.00000000000000000000	4174.35888671875000000000	4166.66650390625000000000	4167.17919921875000000000	4395.89746093750000000000	4158.97412109375000000000	4229.23046875000000000000	4167.17919921875000000000	4173.84619140625000000000	2696.00000000000000000000	10248.00000000000000000000	10229.00000000000000000000	0.00000000000000000000	0.00000000000000000000	0.00000000000000000000	2449.00000000000000000000	676.00000000000000000000	4.00000000000000000000	4.00000000000000000000	4.00000000000000000000	4.00000000000000000000	4.00000000000000000000	4.00000000000000000000	4.00000000000000000000	4.00000000000000000000	4.00000000000000000000	4.00000000000000000000	4.00000000000000000000	4.00000000000000000000	4.00000000000000000000	4.00000000000000000000	4.00000000000000000000	4.00000000000000000000
93.00000000000000000000	0.00000000000000000000	4173.84619140625000000000	4169.74365234375000000000	4142.56396484375000000000	4173.33300781250000000000	4198.97412109375000000000	4162.56396484375000000000	4171.28173828125000000000	4168.71777343750000000000	4169.74365234375000000000	4380.51269531250000000000	4155.38427734375000000000	4233.84619140625000000000	4145.64111328125000000000	4172.30761718750000000000	2608.00000000000000000000	10249.00000000000000000000	10230.00000000000000000000	0.00000000000000000000	0.00000000000000000000	0.00000000000000000000	2449.00000000000000000000	684.00000000000000000000	4.00000000000000000000	4.00000000000000000000	4.00000000000000000000	4.00000000000000000000	4.00000000000000000000	4.00000000000000000000	4.00000000000000000000	4.00000000000000000000	4.00000000000000000000	4.00000000000000000000	4.00000000000000000000	4.00000000000000000000	4.00000000000000000000	4.00000000000000000000	4.00000000000000000000	4.00000000000000000000
94.00000000000000000000	0.00000000000000000000	4163.58984375000000000000	4178.97412109375000000000	4135.89746093750000000000	4183.58984375000000000000	4195.38427734375000000000	4174.87158203125000000000	4173.33300781250000000000	4174.87158203125000000000	4176.92285156250000000000	4390.76904296875000000000	4173.84619140625000000000	4226.15380859375000000000	4170.76904296875000000000	4183.58984375000000000000	3544.00000000000000000000	10249.00000000000000000000	10230.00000000000000000000	0.00000000000000000000	0.00000000000000000000	0.00000000000000000000	2449.00000000000000000000	692.00000000000000000000	4.00000000000000000000	4.00000000000000000000	4.00000000000000000000	4.00000000000000000000	4.00000000000000000000	4.00000000000000000000	4.00000000000000000000	4.00000000000000000000	4.00000000000000000000	4.00000000000000000000	4.00000000000000000000	4.00000000000000000000	4.00000000000000000000	4.00000000000000000000	4.00000000000000000000	4.00000000000000000000
95.00000000000000000000	0.00000000000000000000	4154.87158203125000000000	4165.12792968750000000000	4125.64111328125000000000	4174.87158203125000000000	4172.82031250000000000000	4166.15380859375000000000	4164.61523437500000000000	4170.76904296875000000000	4170.76904296875000000000	4387.17919921875000000000	4180.00000000000000000000	4225.64111328125000000000	4183.58984375000000000000	4184.61523437500000000000	3320.00000000000000000000	10248.00000000000000000000	10230.00000000000000000000	0.00000000000000000000	0.00000000000000000000	0.00000000000000000000	2449.00000000000000000000	701.00000000000000000000	4.00000000000000000000	4.00000000000000000000	4.00000000000000000000	4.00000000000000000000	4.00000000000000000000	4.00000000000000000000	4.00000000000000000000	4.00000000000000000000	4.00000000000000000000	4.00000000000000000000	4.00000000000000000000	4.00000000000000000000	4.00000000000000000000	4.00000000000000000000	4.00000000000000000000	4.00000000000000000000
96.00000000000000000000	0.00000000000000000000	4165.64111328125000000000	4163.58984375000000000000	4127.69238281250000000000	4177.43603515625000000000	4172.30761718750000000000	4152.82031250000000000000	4161.53857421875000000000	4168.71777343750000000000	4168.20507812500000000000	4370.76904296875000000000	4170.76904296875000000000	4236.92285156250000000000	4158.97412109375000000000	4184.61523437500000000000	2696.00000000000000000000	10248.00000000000000000000	10230.00000000000000000000	0.00000000000000000000	0.00000000000000000000	0.00000000000000000000	2449.00000000000000000000	709.00000000000000000000	4.00000000000000000000	4.00000000000000000000	4.00000000000000000000	4.00000000000000000000	4.00000000000000000000	4.00000000000000000000	4.00000000000000000000	4.00000000000000000000	4.00000000000000000000	4.00000000000000000000	4.00000000000000000000	4.00000000000000000000	4.00000000000000000000	4.00000000000000000000	4.00000000000000000000	4.00000000000000000000
97.00000000000000000000	0.00000000000000000000	4156.92285156250000000000	4172.30761718750000000000	4118.46142578125000000000	4187.17919921875000000000	4192.30761718750000000000	4166.15380859375000000000	4173.84619140625000000000	4178.97412109375000000000	4175.89746093750000000000	4382.05126953125000000000	4168.20507812500000000000	4240.00000000000000000000	4163.58984375000000000000	4183.07666015625000000000	2608.00000000000000000000	10247.00000000000000000000	10226.00000000000000000000	0.00000000000000000000	0.00000000000000000000	0.00000000000000000000	2449.00000000000000000000	717.00000000000000000000	4.00000000000000000000	4.00000000000000000000	4.00000000000000000000	4.00000000000000000000	4.00000000000000000000	4.00000000000000000000	4.00000000000000000000	4.00000000000000000000	4.00000000000000000000	4.00000000000000000000	4.00000000000000000000	4.00000000000000000000	4.00000000000000000000	4.00000000000000000000	4.00000000000000000000	4.00000000000000000000
98.00000000000000000000	0.00000000000000000000	4169.23046875000000000000	4153.84619140625000000000	4115.38427734375000000000	4167.17919921875000000000	4188.20507812500000000000	4169.23046875000000000000	4171.79492187500000000000	4169.74365234375000000000	4167.17919921875000000000	4391.79492187500000000000	4173.84619140625000000000	4238.46142578125000000000	4180.00000000000000000000	4174.35888671875000000000	3544.00000000000000000000	10247.00000000000000000000	10226.00000000000000000000	0.00000000000000000000	0.00000000000000000000	0.00000000000000000000	2449.00000000000000000000	725.00000000000000000000	4.00000000000000000000	4.00000000000000000000	4.00000000000000000000	4.00000000000000000000	4.00000000000000000000	4.00000000000000000000	4.00000000000000000000	4.00000000000000000000	4.00000000000000000000	4.00000000000000000000	4.00000000000000000000	4.00000000000000000000	4.00000000000000000000	4.00000000000000000000	4.00000000000000000000	4.00000000000000000000
99.00000000000000000000	0.00000000000000000000	4159.48730468750000000000	4154.87158203125000000000	4115.89746093750000000000	4154.35888671875000000000	4181.53857421875000000000	4161.02539062500000000000	4168.71777343750000000000	4161.02539062500000000000	4167.69238281250000000000	4385.64111328125000000000	4180.51269531250000000000	4233.33300781250000000000	4177.43603515625000000000	4171.79492187500000000000	3320.00000000000000000000	10246.00000000000000000000	10226.00000000000000000000	0.00000000000000000000	0.00000000000000000000	0.00000000000000000000	2449.00000000000000000000	732.00000000000000000000	4.00000000000000000000	4.00000000000000000000	4.00000000000000000000	4.00000000000000000000	4.00000000000000000000	4.00000000000000000000	4.00000000000000000000	4.00000000000000000000	4.00000000000000000000	4.00000000000000000000	4.00000000000000000000	4.00000000000000000000	4.00000000000000000000	4.00000000000000000000	4.00000000000000000000	4.00000000000000000000
100.00000000000000000000	0.00000000000000000000	4144.10253906250000000000	4158.46142578125000000000	4105.64111328125000000000	4165.12792968750000000000	4158.97412109375000000000	4147.17919921875000000000	4157.94873046875000000000	4154.35888671875000000000	4165.64111328125000000000	4368.71777343750000000000	4161.53857421875000000000	4219.48730468750000000000	4155.38427734375000000000	4156.41015625000000000000	2696.00000000000000000000	10246.00000000000000000000	10226.00000000000000000000	0.00000000000000000000	0.00000000000000000000	0.00000000000000000000	2449.00000000000000000000	740.00000000000000000000	4.00000000000000000000	4.00000000000000000000	4.00000000000000000000	4.00000000000000000000	4.00000000000000000000	4.00000000000000000000	4.00000000000000000000	4.00000000000000000000	4.00000000000000000000	4.00000000000000000000	4.00000000000000000000	4.00000000000000000000	4.00000000000000000000	4.00000000000000000000	4.00000000000000000000	4.00000000000000000000
101.00000000000000000000	0.00000000000000000000	4163.58984375000000000000	4155.38427734375000000000	4112.30761718750000000000	4171.28173828125000000000	4164.61523437500000000000	4163.58984375000000000000	4162.56396484375000000000	4168.20507812500000000000	4174.87158203125000000000	4380.51269531250000000000	4165.64111328125000000000	4224.10253906250000000000	4161.02539062500000000000	4165.12792968750000000000	2608.00000000000000000000	10248.00000000000000000000	10226.00000000000000000000	0.00000000000000000000	0.00000000000000000000	0.00000000000000000000	2449.00000000000000000000	749.00000000000000000000	4.00000000000000000000	4.00000000000000000000	4.00000000000000000000	4.00000000000000000000	4.00000000000000000000	4.00000000000000000000	4.00000000000000000000	4.00000000000000000000	4.00000000000000000000	4.00000000000000000000	4.00000000000000000000	4.00000000000000000000	4.00000000000000000000	4.00000000000000000000	4.00000000000000000000	4.00000000000000000000
102.00000000000000000000	0.00000000000000000000	4165.64111328125000000000	4171.28173828125000000000	4114.87158203125000000000	4173.33300781250000000000	4201.02539062500000000000	4188.71777343750000000000	4182.05126953125000000000	4191.28173828125000000000	4195.89746093750000000000	4391.28173828125000000000	4187.69238281250000000000	4243.58984375000000000000	4187.69238281250000000000	4191.79492187500000000000	3544.00000000000000000000	10248.00000000000000000000	10226.00000000000000000000	0.00000000000000000000	0.00000000000000000000	0.00000000000000000000	2449.00000000000000000000	757.00000000000000000000	4.00000000000000000000	4.00000000000000000000	4.00000000000000000000	4.00000000000000000000	4.00000000000000000000	4.00000000000000000000	4.00000000000000000000	4.00000000000000000000	4.00000000000000000000	4.00000000000000000000	4.00000000000000000000	4.00000000000000000000	4.00000000000000000000	4.00000000000000000000	4.00000000000000000000	4.00000000000000000000
103.00000000000000000000	0.00000000000000000000	4169.74365234375000000000	4170.76904296875000000000	4097.43603515625000000000	4173.33300781250000000000	4184.61523437500000000000	4161.53857421875000000000	4164.10253906250000000000	4169.74365234375000000000	4174.87158203125000000000	4358.46142578125000000000	4163.58984375000000000000	4238.97412109375000000000	4182.56396484375000000000	4176.92285156250000000000	3320.00000000000000000000	10249.00000000000000000000	10227.00000000000000000000	0.00000000000000000000	0.00000000000000000000	0.00000000000000000000	2449.00000000000000000000	765.00000000000000000000	4.00000000000000000000	4.00000000000000000000	4.00000000000000000000	4.00000000000000000000	4.00000000000000000000	4.00000000000000000000	4.00000000000000000000	4.00000000000000000000	4.00000000000000000000	4.00000000000000000000	4.00000000000000000000	4.00000000000000000000	4.00000000000000000000	4.00000000000000000000	4.00000000000000000000	4.00000000000000000000
104.00000000000000000000	0.00000000000000000000	4163.07666015625000000000	4167.69238281250000000000	4081.53833007812500000000	4171.28173828125000000000	4167.69238281250000000000	4149.74365234375000000000	4153.84619140625000000000	4153.84619140625000000000	4161.02539062500000000000	4368.20507812500000000000	4158.97412109375000000000	4218.97412109375000000000	4180.00000000000000000000	4158.97412109375000000000	2696.00000000000000000000	10249.00000000000000000000	10227.00000000000000000000	0.00000000000000000000	0.00000000000000000000	0.00000000000000000000	2449.00000000000000000000	774.00000000000000000000	4.00000000000000000000	4.00000000000000000000	4.00000000000000000000	4.00000000000000000000	4.00000000000000000000	4.00000000000000000000	4.00000000000000000000	4.00000000000000000000	4.00000000000000000000	4.00000000000000000000	4.00000000000000000000	4.00000000000000000000	4.00000000000000000000	4.00000000000000000000	4.00000000000000000000	4.00000000000000000000
105.00000000000000000000	0.00000000000000000000	4160.51269531250000000000	4163.58984375000000000000	4080.00000000000000000000	4167.69238281250000000000	4169.74365234375000000000	4155.38427734375000000000	4155.89746093750000000000	4158.46142578125000000000	4161.02539062500000000000	4386.15380859375000000000	4176.41015625000000000000	4225.64111328125000000000	4169.23046875000000000000	4168.20507812500000000000	2608.00000000000000000000	10248.00000000000000000000	10227.00000000000000000000	0.00000000000000000000	0.00000000000000000000	0.00000000000000000000	2449.00000000000000000000	782.00000000000000000000	4.00000000000000000000	4.00000000000000000000	4.00000000000000000000	4.00000000000000000000	4.00000000000000000000	4.00000000000000000000	4.00000000000000000000	4.00000000000000000000	4.00000000000000000000	4.00000000000000000000	4.00000000000000000000	4.00000000000000000000	4.00000000000000000000	4.00000000000000000000	4.00000000000000000000	4.00000000000000000000
106.00000000000000000000	0.00000000000000000000	4173.84619140625000000000	4166.66650390625000000000	4089.74340820312500000000	4168.20507812500000000000	4170.25634765625000000000	4149.23046875000000000000	4149.23046875000000000000	4162.56396484375000000000	4158.46142578125000000000	4366.66650390625000000000	4177.94873046875000000000	4241.53857421875000000000	4156.92285156250000000000	4178.46142578125000000000	3544.00000000000000000000	10248.00000000000000000000	10227.00000000000000000000	0.00000000000000000000	0.00000000000000000000	0.00000000000000000000	2449.00000000000000000000	790.00000000000000000000	4.00000000000000000000	4.00000000000000000000	4.00000000000000000000	4.00000000000000000000	4.00000000000000000000	4.00000000000000000000	4.00000000000000000000	4.00000000000000000000	4.00000000000000000000	4.00000000000000000000	4.00000000000000000000	4.00000000000000000000	4.00000000000000000000	4.00000000000000000000	4.00000000000000000000	4.00000000000000000000
107.00000000000000000000	0.00000000000000000000	4161.02539062500000000000	4174.87158203125000000000	4085.12817382812500000000	4174.35888671875000000000	4178.46142578125000000000	4158.46142578125000000000	4157.94873046875000000000	4178.97412109375000000000	4178.46142578125000000000	4368.20507812500000000000	4181.53857421875000000000	4236.92285156250000000000	4182.56396484375000000000	4176.41015625000000000000	3320.00000000000000000000	10247.00000000000000000000	10230.00000000000000000000	0.00000000000000000000	0.00000000000000000000	0.00000000000000000000	2449.00000000000000000000	797.00000000000000000000	4.00000000000000000000	4.00000000000000000000	4.00000000000000000000	4.00000000000000000000	4.00000000000000000000	4.00000000000000000000	4.00000000000000000000	4.00000000000000000000	4.00000000000000000000	4.00000000000000000000	4.00000000000000000000	4.00000000000000000000	4.00000000000000000000	4.00000000000000000000	4.00000000000000000000	4.00000000000000000000
108.00000000000000000000	0.00000000000000000000	4162.05126953125000000000	4152.30761718750000000000	4076.92309570312500000000	4170.25634765625000000000	4154.35888671875000000000	4153.33300781250000000000	4154.87158203125000000000	4175.38427734375000000000	4176.41015625000000000000	4366.15380859375000000000	4156.92285156250000000000	4228.71777343750000000000	4188.71777343750000000000	4155.38427734375000000000	2696.00000000000000000000	10247.00000000000000000000	10230.00000000000000000000	0.00000000000000000000	0.00000000000000000000	0.00000000000000000000	2449.00000000000000000000	804.00000000000000000000	4.00000000000000000000	4.00000000000000000000	4.00000000000000000000	4.00000000000000000000	4.00000000000000000000	4.00000000000000000000	4.00000000000000000000	4.00000000000000000000	4.00000000000000000000	4.00000000000000000000	4.00000000000000000000	4.00000000000000000000	4.00000000000000000000	4.00000000000000000000	4.00000000000000000000	4.00000000000000000000
109.00000000000000000000	0.00000000000000000000	4163.58984375000000000000	4152.30761718750000000000	4077.94873046875000000000	4160.00000000000000000000	4148.20507812500000000000	4150.76904296875000000000	4157.43603515625000000000	4171.28173828125000000000	4170.25634765625000000000	4366.66650390625000000000	4145.64111328125000000000	4231.79492187500000000000	4173.84619140625000000000	4158.46142578125000000000	2608.00000000000000000000	10246.00000000000000000000	10231.00000000000000000000	0.00000000000000000000	0.00000000000000000000	0.00000000000000000000	2449.00000000000000000000	812.00000000000000000000	4.00000000000000000000	4.00000000000000000000	4.00000000000000000000	4.00000000000000000000	4.00000000000000000000	4.00000000000000000000	4.00000000000000000000	4.00000000000000000000	4.00000000000000000000	4.00000000000000000000	4.00000000000000000000	4.00000000000000000000	4.00000000000000000000	4.00000000000000000000	4.00000000000000000000	4.00000000000000000000
110.00000000000000000000	0.00000000000000000000	4164.61523437500000000000	4167.17919921875000000000	4081.53833007812500000000	4165.64111328125000000000	4170.76904296875000000000	4158.97412109375000000000	4163.58984375000000000000	4167.17919921875000000000	4171.79492187500000000000	4377.43554687500000000000	4168.20507812500000000000	4243.58984375000000000000	4153.84619140625000000000	4180.51269531250000000000	3544.00000000000000000000	10246.00000000000000000000	10231.00000000000000000000	0.00000000000000000000	0.00000000000000000000	0.00000000000000000000	2449.00000000000000000000	819.00000000000000000000	4.00000000000000000000	4.00000000000000000000	4.00000000000000000000	4.00000000000000000000	4.00000000000000000000	4.00000000000000000000	4.00000000000000000000	4.00000000000000000000	4.00000000000000000000	4.00000000000000000000	4.00000000000000000000	4.00000000000000000000	4.00000000000000000000	4.00000000000000000000	4.00000000000000000000	4.00000000000000000000
111.00000000000000000000	0.00000000000000000000	4175.38427734375000000000	4157.94873046875000000000	4081.53833007812500000000	4183.07666015625000000000	4171.79492187500000000000	4156.92285156250000000000	4152.82031250000000000000	4149.23046875000000000000	4156.92285156250000000000	4363.07666015625000000000	4182.56396484375000000000	4236.92285156250000000000	4150.76904296875000000000	4168.20507812500000000000	3320.00000000000000000000	10248.00000000000000000000	10230.00000000000000000000	0.00000000000000000000	0.00000000000000000000	0.00000000000000000000	2449.00000000000000000000	826.00000000000000000000	4.00000000000000000000	4.00000000000000000000	4.00000000000000000000	4.00000000000000000000	4.00000000000000000000	4.00000000000000000000	4.00000000000000000000	4.00000000000000000000	4.00000000000000000000	4.00000000000000000000	4.00000000000000000000	4.00000000000000000000	4.00000000000000000000	4.00000000000000000000	4.00000000000000000000	4.00000000000000000000
112.00000000000000000000	0.00000000000000000000	4157.94873046875000000000	4169.23046875000000000000	4073.33325195312500000000	4191.79492187500000000000	4177.43603515625000000000	4160.00000000000000000000	4154.87158203125000000000	4160.51269531250000000000	4161.02539062500000000000	4356.92285156250000000000	4172.82031250000000000000	4223.58984375000000000000	4187.69238281250000000000	4148.20507812500000000000	2696.00000000000000000000	10248.00000000000000000000	10230.00000000000000000000	0.00000000000000000000	0.00000000000000000000	0.00000000000000000000	2449.00000000000000000000	835.00000000000000000000	4.00000000000000000000	4.00000000000000000000	4.00000000000000000000	4.00000000000000000000	4.00000000000000000000	4.00000000000000000000	4.00000000000000000000	4.00000000000000000000	4.00000000000000000000	4.00000000000000000000	4.00000000000000000000	4.00000000000000000000	4.00000000000000000000	4.00000000000000000000	4.00000000000000000000	4.00000000000000000000
113.00000000000000000000	0.00000000000000000000	4161.02539062500000000000	4174.35888671875000000000	4072.30761718750000000000	4175.89746093750000000000	4167.69238281250000000000	4153.33300781250000000000	4151.28173828125000000000	4165.64111328125000000000	4166.66650390625000000000	4351.79492187500000000000	4137.94873046875000000000	4228.20507812500000000000	4178.46142578125000000000	4149.23046875000000000000	2608.00000000000000000000	10248.00000000000000000000	10231.00000000000000000000	0.00000000000000000000	0.00000000000000000000	0.00000000000000000000	2449.00000000000000000000	843.00000000000000000000	4.00000000000000000000	4.00000000000000000000	4.00000000000000000000	4.00000000000000000000	4.00000000000000000000	4.00000000000000000000	4.00000000000000000000	4.00000000000000000000	4.00000000000000000000	4.00000000000000000000	4.00000000000000000000	4.00000000000000000000	4.00000000000000000000	4.00000000000000000000	4.00000000000000000000	4.00000000000000000000
114.00000000000000000000	0.00000000000000000000	4168.20507812500000000000	4166.15380859375000000000	4071.79467773437500000000	4164.61523437500000000000	4162.56396484375000000000	4157.94873046875000000000	4154.35888671875000000000	4162.56396484375000000000	4170.25634765625000000000	4352.82031250000000000000	4140.00000000000000000000	4230.25634765625000000000	4151.28173828125000000000	4167.69238281250000000000	3544.00000000000000000000	10248.00000000000000000000	10231.00000000000000000000	0.00000000000000000000	0.00000000000000000000	0.00000000000000000000	2449.00000000000000000000	851.00000000000000000000	4.00000000000000000000	4.00000000000000000000	4.00000000000000000000	4.00000000000000000000	4.00000000000000000000	4.00000000000000000000	4.00000000000000000000	4.00000000000000000000	4.00000000000000000000	4.00000000000000000000	4.00000000000000000000	4.00000000000000000000	4.00000000000000000000	4.00000000000000000000	4.00000000000000000000	4.00000000000000000000
115.00000000000000000000	0.00000000000000000000	4164.10253906250000000000	4172.30761718750000000000	4070.76904296875000000000	4177.43603515625000000000	4171.79492187500000000000	4171.79492187500000000000	4168.20507812500000000000	4166.66650390625000000000	4172.82031250000000000000	4369.23046875000000000000	4183.58984375000000000000	4227.17919921875000000000	4175.89746093750000000000	4172.30761718750000000000	3320.00000000000000000000	10247.00000000000000000000	10229.00000000000000000000	0.00000000000000000000	0.00000000000000000000	0.00000000000000000000	2449.00000000000000000000	860.00000000000000000000	4.00000000000000000000	4.00000000000000000000	4.00000000000000000000	4.00000000000000000000	4.00000000000000000000	4.00000000000000000000	4.00000000000000000000	4.00000000000000000000	4.00000000000000000000	4.00000000000000000000	4.00000000000000000000	4.00000000000000000000	4.00000000000000000000	4.00000000000000000000	4.00000000000000000000	4.00000000000000000000
116.00000000000000000000	0.00000000000000000000	4172.82031250000000000000	4175.38427734375000000000	4074.87158203125000000000	4184.61523437500000000000	4153.33300781250000000000	4161.02539062500000000000	4163.07666015625000000000	4157.94873046875000000000	4161.02539062500000000000	4356.41015625000000000000	4180.51269531250000000000	4223.07666015625000000000	4196.41015625000000000000	4155.38427734375000000000	2696.00000000000000000000	10247.00000000000000000000	10229.00000000000000000000	0.00000000000000000000	0.00000000000000000000	0.00000000000000000000	2449.00000000000000000000	868.00000000000000000000	4.00000000000000000000	4.00000000000000000000	4.00000000000000000000	4.00000000000000000000	4.00000000000000000000	4.00000000000000000000	4.00000000000000000000	4.00000000000000000000	4.00000000000000000000	4.00000000000000000000	4.00000000000000000000	4.00000000000000000000	4.00000000000000000000	4.00000000000000000000	4.00000000000000000000	4.00000000000000000000
117.00000000000000000000	0.00000000000000000000	4157.94873046875000000000	4172.30761718750000000000	4065.64086914062500000000	4182.05126953125000000000	4149.23046875000000000000	4155.89746093750000000000	4161.53857421875000000000	4162.56396484375000000000	4169.23046875000000000000	4338.46142578125000000000	4157.43603515625000000000	4221.53857421875000000000	4188.20507812500000000000	4153.33300781250000000000	2608.00000000000000000000	10249.00000000000000000000	10228.00000000000000000000	0.00000000000000000000	0.00000000000000000000	0.00000000000000000000	2449.00000000000000000000	876.00000000000000000000	4.00000000000000000000	4.00000000000000000000	4.00000000000000000000	4.00000000000000000000	4.00000000000000000000	4.00000000000000000000	4.00000000000000000000	4.00000000000000000000	4.00000000000000000000	4.00000000000000000000	4.00000000000000000000	4.00000000000000000000	4.00000000000000000000	4.00000000000000000000	4.00000000000000000000	4.00000000000000000000
118.00000000000000000000	0.00000000000000000000	4164.10253906250000000000	4164.10253906250000000000	4072.30761718750000000000	4179.48730468750000000000	4167.17919921875000000000	4161.02539062500000000000	4165.12792968750000000000	4176.92285156250000000000	4183.58984375000000000000	4344.61523437500000000000	4160.51269531250000000000	4233.84619140625000000000	4174.35888671875000000000	4162.05126953125000000000	3544.00000000000000000000	10249.00000000000000000000	10228.00000000000000000000	0.00000000000000000000	0.00000000000000000000	0.00000000000000000000	2449.00000000000000000000	884.00000000000000000000	4.00000000000000000000	4.00000000000000000000	4.00000000000000000000	4.00000000000000000000	4.00000000000000000000	4.00000000000000000000	4.00000000000000000000	4.00000000000000000000	4.00000000000000000000	4.00000000000000000000	4.00000000000000000000	4.00000000000000000000	4.00000000000000000000	4.00000000000000000000	4.00000000000000000000	4.00000000000000000000
119.00000000000000000000	0.00000000000000000000	4173.84619140625000000000	4177.43603515625000000000	4092.82031250000000000000	4183.58984375000000000000	4182.56396484375000000000	4173.33300781250000000000	4177.43603515625000000000	4190.76904296875000000000	4191.28173828125000000000	4370.25634765625000000000	4169.74365234375000000000	4250.76904296875000000000	4180.00000000000000000000	4184.61523437500000000000	3320.00000000000000000000	10249.00000000000000000000	10229.00000000000000000000	0.00000000000000000000	0.00000000000000000000	0.00000000000000000000	2449.00000000000000000000	891.00000000000000000000	4.00000000000000000000	4.00000000000000000000	4.00000000000000000000	4.00000000000000000000	4.00000000000000000000	4.00000000000000000000	4.00000000000000000000	4.00000000000000000000	4.00000000000000000000	4.00000000000000000000	4.00000000000000000000	4.00000000000000000000	4.00000000000000000000	4.00000000000000000000	4.00000000000000000000	4.00000000000000000000
120.00000000000000000000	0.00000000000000000000	4166.15380859375000000000	4197.94873046875000000000	4091.28198242187500000000	4181.53857421875000000000	4171.28173828125000000000	4170.76904296875000000000	4177.94873046875000000000	4184.10253906250000000000	4185.64111328125000000000	4369.74365234375000000000	4177.94873046875000000000	4250.76904296875000000000	4182.56396484375000000000	4191.28173828125000000000	2696.00000000000000000000	10249.00000000000000000000	10229.00000000000000000000	0.00000000000000000000	0.00000000000000000000	0.00000000000000000000	2449.00000000000000000000	898.00000000000000000000	4.00000000000000000000	4.00000000000000000000	4.00000000000000000000	4.00000000000000000000	4.00000000000000000000	4.00000000000000000000	4.00000000000000000000	4.00000000000000000000	4.00000000000000000000	4.00000000000000000000	4.00000000000000000000	4.00000000000000000000	4.00000000000000000000	4.00000000000000000000	4.00000000000000000000	4.00000000000000000000
121.00000000000000000000	0.00000000000000000000	4172.82031250000000000000	4181.02539062500000000000	4081.53833007812500000000	4172.82031250000000000000	4146.66650390625000000000	4151.28173828125000000000	4153.33300781250000000000	4154.35888671875000000000	4161.02539062500000000000	4334.35888671875000000000	4179.48730468750000000000	4231.79492187500000000000	4175.38427734375000000000	4162.05126953125000000000	2608.00000000000000000000	10248.00000000000000000000	10229.00000000000000000000	0.00000000000000000000	0.00000000000000000000	0.00000000000000000000	2449.00000000000000000000	906.00000000000000000000	4.00000000000000000000	4.00000000000000000000	4.00000000000000000000	4.00000000000000000000	4.00000000000000000000	4.00000000000000000000	4.00000000000000000000	4.00000000000000000000	4.00000000000000000000	4.00000000000000000000	4.00000000000000000000	4.00000000000000000000	4.00000000000000000000	4.00000000000000000000	4.00000000000000000000	4.00000000000000000000
122.00000000000000000000	0.00000000000000000000	4158.46142578125000000000	4164.61523437500000000000	4077.43579101562500000000	4174.87158203125000000000	4154.35888671875000000000	4155.89746093750000000000	4151.79492187500000000000	4156.92285156250000000000	4162.05126953125000000000	4335.38427734375000000000	4173.84619140625000000000	4225.64111328125000000000	4181.53857421875000000000	4155.89746093750000000000	3544.00000000000000000000	10248.00000000000000000000	10229.00000000000000000000	0.00000000000000000000	0.00000000000000000000	0.00000000000000000000	2449.00000000000000000000	913.00000000000000000000	4.00000000000000000000	4.00000000000000000000	4.00000000000000000000	4.00000000000000000000	4.00000000000000000000	4.00000000000000000000	4.00000000000000000000	4.00000000000000000000	4.00000000000000000000	4.00000000000000000000	4.00000000000000000000	4.00000000000000000000	4.00000000000000000000	4.00000000000000000000	4.00000000000000000000	4.00000000000000000000
123.00000000000000000000	0.00000000000000000000	4163.58984375000000000000	4165.12792968750000000000	4082.05126953125000000000	4174.87158203125000000000	4159.48730468750000000000	4153.84619140625000000000	4149.74365234375000000000	4162.56396484375000000000	4161.02539062500000000000	4343.07666015625000000000	4155.89746093750000000000	4233.33300781250000000000	4168.71777343750000000000	4165.12792968750000000000	3320.00000000000000000000	10249.00000000000000000000	10229.00000000000000000000	0.00000000000000000000	0.00000000000000000000	0.00000000000000000000	2449.00000000000000000000	921.00000000000000000000	4.00000000000000000000	4.00000000000000000000	4.00000000000000000000	4.00000000000000000000	4.00000000000000000000	4.00000000000000000000	4.00000000000000000000	4.00000000000000000000	4.00000000000000000000	4.00000000000000000000	4.00000000000000000000	4.00000000000000000000	4.00000000000000000000	4.00000000000000000000	4.00000000000000000000	4.00000000000000000000
124.00000000000000000000	0.00000000000000000000	4175.38427734375000000000	4174.35888671875000000000	4093.33325195312500000000	4169.74365234375000000000	4165.64111328125000000000	4152.82031250000000000000	4152.82031250000000000000	4162.56396484375000000000	4157.43603515625000000000	4332.82031250000000000000	4137.94873046875000000000	4229.74365234375000000000	4169.23046875000000000000	4169.23046875000000000000	2696.00000000000000000000	10249.00000000000000000000	10229.00000000000000000000	0.00000000000000000000	0.00000000000000000000	0.00000000000000000000	2449.00000000000000000000	928.00000000000000000000	4.00000000000000000000	4.00000000000000000000	4.00000000000000000000	4.00000000000000000000	4.00000000000000000000	4.00000000000000000000	4.00000000000000000000	4.00000000000000000000	4.00000000000000000000	4.00000000000000000000	4.00000000000000000000	4.00000000000000000000	4.00000000000000000000	4.00000000000000000000	4.00000000000000000000	4.00000000000000000000
125.00000000000000000000	0.00000000000000000000	4157.94873046875000000000	4161.02539062500000000000	4089.23071289062500000000	4161.02539062500000000000	4158.97412109375000000000	4153.84619140625000000000	4157.94873046875000000000	4166.66650390625000000000	4160.51269531250000000000	4325.12792968750000000000	4149.74365234375000000000	4225.12792968750000000000	4180.51269531250000000000	4173.84619140625000000000	2608.00000000000000000000	10249.00000000000000000000	10229.00000000000000000000	0.00000000000000000000	0.00000000000000000000	0.00000000000000000000	2449.00000000000000000000	936.00000000000000000000	4.00000000000000000000	4.00000000000000000000	4.00000000000000000000	4.00000000000000000000	4.00000000000000000000	4.00000000000000000000	4.00000000000000000000	4.00000000000000000000	4.00000000000000000000	4.00000000000000000000	4.00000000000000000000	4.00000000000000000000	4.00000000000000000000	4.00000000000000000000	4.00000000000000000000	4.00000000000000000000
126.00000000000000000000	0.00000000000000000000	4157.94873046875000000000	4135.89746093750000000000	4078.97436523437500000000	4154.35888671875000000000	4124.10253906250000000000	4136.41015625000000000000	4140.00000000000000000000	4155.38427734375000000000	4146.66650390625000000000	4324.61523437500000000000	4169.23046875000000000000	4224.61523437500000000000	4162.05126953125000000000	4161.53857421875000000000	3544.00000000000000000000	10249.00000000000000000000	10229.00000000000000000000	0.00000000000000000000	0.00000000000000000000	0.00000000000000000000	2449.00000000000000000000	944.00000000000000000000	4.00000000000000000000	4.00000000000000000000	4.00000000000000000000	4.00000000000000000000	4.00000000000000000000	4.00000000000000000000	4.00000000000000000000	4.00000000000000000000	4.00000000000000000000	4.00000000000000000000	4.00000000000000000000	4.00000000000000000000	4.00000000000000000000	4.00000000000000000000	4.00000000000000000000	4.00000000000000000000
127.00000000000000000000	0.00000000000000000000	4155.89746093750000000000	4166.66650390625000000000	4078.97436523437500000000	4172.82031250000000000000	4137.94873046875000000000	4146.15380859375000000000	4148.71777343750000000000	4168.71777343750000000000	4165.64111328125000000000	4349.23046875000000000000	4173.84619140625000000000	4228.20507812500000000000	4171.28173828125000000000	4156.41015625000000000000	52.00000000000000000000	10248.00000000000000000000	10229.00000000000000000000	0.00000000000000000000	0.00000000000000000000	0.00000000000000000000	2449.00000000000000000000	952.00000000000000000000	4.00000000000000000000	4.00000000000000000000	4.00000000000000000000	4.00000000000000000000	4.00000000000000000000	4.00000000000000000000	4.00000000000000000000	4.00000000000000000000	4.00000000000000000000	4.00000000000000000000	4.00000000000000000000	4.00000000000000000000	4.00000000000000000000	4.00000000000000000000	4.00000000000000000000	4.00000000000000000000
[truncated: 236 more rows]
