# Supplementary material for: Discriminating three motor imagery states of the same joint for brain-computer interface
Source: PeerJ. 2021 Aug 24;9:e12027. doi: 10.7717/peerj.12027 (PMC8395581; doi:10.7717/peerj.12027)
Supplement: Supplemental Information 1 [file peerj-09-12027-s001.zip › dataset/C/01-05-04.11.17.17.48.05.csv]

title:05	recorded:04.11.17 17.48.05	sampling:128	subject:01	labels:COUNTER INTERPOLATED AF3 F7 F3 FC5 T7 P7 O1 O2 P8 T8 FC6 F4 F8 AF4 RAW_CQ GYROX GYROY MARKER MARKER_HARDWARE SYNC TIME_STAMP_s TIME_STAMP_ms CQ_AF3 CQ_F7 CQ_F3 CQ_FC5 CQ_T7 CQ_P7 CQ_O1 CQ_O2 CQ_P8 CQ_T8 CQ_FC6 CQ_F4 CQ_F8 CQ_AF4 CQ_CMS CQ_DRL	chan:40	units:emotiv
3.00000000000000000000	0.00000000000000000000	4175.38427734375000000000	4156.41015625000000000000	4182.56396484375000000000	4149.74365234375000000000	4128.71777343750000000000	4143.07666015625000000000	4152.30761718750000000000	4165.12792968750000000000	4155.38427734375000000000	4162.05126953125000000000	4166.15380859375000000000	4228.20507812500000000000	4160.00000000000000000000	4135.89746093750000000000	3466.00000000000000000000	10247.00000000000000000000	10230.00000000000000000000	0.00000000000000000000	0.00000000000000000000	0.00000000000000000000	518.00000000000000000000	519.00000000000000000000	0.00000000000000000000	0.00000000000000000000	0.00000000000000000000	4.00000000000000000000	0.00000000000000000000	0.00000000000000000000	0.00000000000000000000	0.00000000000000000000	0.00000000000000000000	0.00000000000000000000	0.00000000000000000000	0.00000000000000000000	0.00000000000000000000	0.00000000000000000000	0.00000000000000000000	4.00000000000000000000
4.00000000000000000000	0.00000000000000000000	4162.05126953125000000000	4176.41015625000000000000	4172.82031250000000000000	4157.43603515625000000000	4175.89746093750000000000	4178.97412109375000000000	4189.74365234375000000000	4191.79492187500000000000	4183.58984375000000000000	4201.02539062500000000000	4182.05126953125000000000	4235.38427734375000000000	4189.23046875000000000000	4148.71777343750000000000	3552.00000000000000000000	10247.00000000000000000000	10230.00000000000000000000	0.00000000000000000000	0.00000000000000000000	0.00000000000000000000	518.00000000000000000000	526.00000000000000000000	0.00000000000000000000	0.00000000000000000000	0.00000000000000000000	4.00000000000000000000	4.00000000000000000000	0.00000000000000000000	0.00000000000000000000	0.00000000000000000000	0.00000000000000000000	0.00000000000000000000	0.00000000000000000000	0.00000000000000000000	0.00000000000000000000	0.00000000000000000000	0.00000000000000000000	4.00000000000000000000
5.00000000000000000000	0.00000000000000000000	4175.38427734375000000000	4171.79492187500000000000	4184.61523437500000000000	4160.51269531250000000000	4186.66650390625000000000	4171.28173828125000000000	4172.82031250000000000000	4176.92285156250000000000	4170.25634765625000000000	4173.84619140625000000000	4163.58984375000000000000	4225.12792968750000000000	4172.82031250000000000000	4138.46142578125000000000	3423.00000000000000000000	10247.00000000000000000000	10232.00000000000000000000	0.00000000000000000000	0.00000000000000000000	0.00000000000000000000	518.00000000000000000000	534.00000000000000000000	0.00000000000000000000	0.00000000000000000000	0.00000000000000000000	4.00000000000000000000	4.00000000000000000000	4.00000000000000000000	0.00000000000000000000	0.00000000000000000000	0.00000000000000000000	0.00000000000000000000	0.00000000000000000000	0.00000000000000000000	0.00000000000000000000	0.00000000000000000000	0.00000000000000000000	4.00000000000000000000
6.00000000000000000000	0.00000000000000000000	4164.61523437500000000000	4181.02539062500000000000	4167.69238281250000000000	4168.71777343750000000000	4178.97412109375000000000	4167.17919921875000000000	4166.15380859375000000000	4174.35888671875000000000	4167.17919921875000000000	4160.00000000000000000000	4173.33300781250000000000	4205.64111328125000000000	4176.41015625000000000000	4143.58984375000000000000	3484.00000000000000000000	10247.00000000000000000000	10232.00000000000000000000	0.00000000000000000000	0.00000000000000000000	0.00000000000000000000	518.00000000000000000000	542.00000000000000000000	0.00000000000000000000	0.00000000000000000000	0.00000000000000000000	4.00000000000000000000	4.00000000000000000000	4.00000000000000000000	4.00000000000000000000	0.00000000000000000000	0.00000000000000000000	0.00000000000000000000	0.00000000000000000000	0.00000000000000000000	0.00000000000000000000	0.00000000000000000000	0.00000000000000000000	4.00000000000000000000
7.00000000000000000000	0.00000000000000000000	4157.43603515625000000000	4174.87158203125000000000	4159.48730468750000000000	4167.69238281250000000000	4163.58984375000000000000	4156.41015625000000000000	4155.89746093750000000000	4169.23046875000000000000	4158.97412109375000000000	4158.46142578125000000000	4164.10253906250000000000	4196.92285156250000000000	4181.02539062500000000000	4143.07666015625000000000	3407.00000000000000000000	10247.00000000000000000000	10231.00000000000000000000	0.00000000000000000000	0.00000000000000000000	0.00000000000000000000	518.00000000000000000000	551.00000000000000000000	0.00000000000000000000	0.00000000000000000000	0.00000000000000000000	4.00000000000000000000	4.00000000000000000000	4.00000000000000000000	4.00000000000000000000	4.00000000000000000000	0.00000000000000000000	0.00000000000000000000	0.00000000000000000000	0.00000000000000000000	0.00000000000000000000	0.00000000000000000000	0.00000000000000000000	4.00000000000000000000
8.00000000000000000000	0.00000000000000000000	4175.89746093750000000000	4165.64111328125000000000	4177.94873046875000000000	4162.56396484375000000000	4165.12792968750000000000	4155.38427734375000000000	4148.71777343750000000000	4165.12792968750000000000	4154.35888671875000000000	4153.33300781250000000000	4141.02539062500000000000	4210.76904296875000000000	4181.02539062500000000000	4143.58984375000000000000	3450.00000000000000000000	10247.00000000000000000000	10231.00000000000000000000	0.00000000000000000000	0.00000000000000000000	0.00000000000000000000	518.00000000000000000000	559.00000000000000000000	0.00000000000000000000	0.00000000000000000000	0.00000000000000000000	4.00000000000000000000	4.00000000000000000000	4.00000000000000000000	4.00000000000000000000	4.00000000000000000000	4.00000000000000000000	0.00000000000000000000	0.00000000000000000000	0.00000000000000000000	0.00000000000000000000	0.00000000000000000000	0.00000000000000000000	4.00000000000000000000
9.00000000000000000000	0.00000000000000000000	4161.53857421875000000000	4175.89746093750000000000	4166.15380859375000000000	4167.69238281250000000000	4178.97412109375000000000	4180.51269531250000000000	4176.92285156250000000000	4192.82031250000000000000	4188.20507812500000000000	4190.25634765625000000000	4164.61523437500000000000	4234.87158203125000000000	4185.12792968750000000000	4156.92285156250000000000	3131.00000000000000000000	10250.00000000000000000000	10230.00000000000000000000	0.00000000000000000000	0.00000000000000000000	0.00000000000000000000	518.00000000000000000000	567.00000000000000000000	0.00000000000000000000	0.00000000000000000000	0.00000000000000000000	4.00000000000000000000	4.00000000000000000000	4.00000000000000000000	4.00000000000000000000	4.00000000000000000000	4.00000000000000000000	4.00000000000000000000	0.00000000000000000000	0.00000000000000000000	0.00000000000000000000	0.00000000000000000000	0.00000000000000000000	4.00000000000000000000
10.00000000000000000000	0.00000000000000000000	4171.28173828125000000000	4147.17919921875000000000	4178.97412109375000000000	4155.89746093750000000000	4143.07666015625000000000	4158.46142578125000000000	4167.17919921875000000000	4177.94873046875000000000	4175.89746093750000000000	4195.89746093750000000000	4173.84619140625000000000	4230.76904296875000000000	4143.07666015625000000000	4130.25634765625000000000	3469.00000000000000000000	10250.00000000000000000000	10230.00000000000000000000	0.00000000000000000000	0.00000000000000000000	0.00000000000000000000	518.00000000000000000000	576.00000000000000000000	0.00000000000000000000	0.00000000000000000000	0.00000000000000000000	4.00000000000000000000	4.00000000000000000000	4.00000000000000000000	4.00000000000000000000	4.00000000000000000000	4.00000000000000000000	4.00000000000000000000	4.00000000000000000000	0.00000000000000000000	0.00000000000000000000	0.00000000000000000000	0.00000000000000000000	4.00000000000000000000
11.00000000000000000000	0.00000000000000000000	4165.64111328125000000000	4163.58984375000000000000	4176.41015625000000000000	4153.84619140625000000000	4164.61523437500000000000	4165.12792968750000000000	4176.92285156250000000000	4183.07666015625000000000	4178.46142578125000000000	4192.30761718750000000000	4174.87158203125000000000	4231.28173828125000000000	4167.17919921875000000000	4140.51269531250000000000	3310.00000000000000000000	10249.00000000000000000000	10229.00000000000000000000	0.00000000000000000000	0.00000000000000000000	0.00000000000000000000	518.00000000000000000000	584.00000000000000000000	0.00000000000000000000	0.00000000000000000000	0.00000000000000000000	4.00000000000000000000	4.00000000000000000000	4.00000000000000000000	4.00000000000000000000	4.00000000000000000000	4.00000000000000000000	4.00000000000000000000	4.00000000000000000000	4.00000000000000000000	0.00000000000000000000	0.00000000000000000000	0.00000000000000000000	4.00000000000000000000
12.00000000000000000000	0.00000000000000000000	4164.61523437500000000000	4187.69238281250000000000	4169.74365234375000000000	4172.30761718750000000000	4195.89746093750000000000	4179.48730468750000000000	4180.00000000000000000000	4190.76904296875000000000	4181.02539062500000000000	4176.41015625000000000000	4165.12792968750000000000	4251.79492187500000000000	4208.20507812500000000000	4164.10253906250000000000	2674.00000000000000000000	10249.00000000000000000000	10229.00000000000000000000	0.00000000000000000000	0.00000000000000000000	0.00000000000000000000	518.00000000000000000000	592.00000000000000000000	0.00000000000000000000	0.00000000000000000000	0.00000000000000000000	4.00000000000000000000	4.00000000000000000000	4.00000000000000000000	4.00000000000000000000	4.00000000000000000000	4.00000000000000000000	4.00000000000000000000	4.00000000000000000000	4.00000000000000000000	4.00000000000000000000	0.00000000000000000000	0.00000000000000000000	4.00000000000000000000
13.00000000000000000000	0.00000000000000000000	4186.66650390625000000000	4185.12792968750000000000	4181.02539062500000000000	4187.17919921875000000000	4189.74365234375000000000	4173.84619140625000000000	4164.10253906250000000000	4179.48730468750000000000	4167.17919921875000000000	4160.51269531250000000000	4174.35888671875000000000	4266.15380859375000000000	4203.07666015625000000000	4168.20507812500000000000	2491.00000000000000000000	10250.00000000000000000000	10229.00000000000000000000	0.00000000000000000000	0.00000000000000000000	0.00000000000000000000	518.00000000000000000000	601.00000000000000000000	0.00000000000000000000	0.00000000000000000000	0.00000000000000000000	4.00000000000000000000	4.00000000000000000000	4.00000000000000000000	4.00000000000000000000	4.00000000000000000000	4.00000000000000000000	4.00000000000000000000	4.00000000000000000000	4.00000000000000000000	4.00000000000000000000	4.00000000000000000000	0.00000000000000000000	4.00000000000000000000
14.00000000000000000000	0.00000000000000000000	4161.53857421875000000000	4196.92285156250000000000	4163.58984375000000000000	4174.87158203125000000000	4191.79492187500000000000	4182.56396484375000000000	4174.87158203125000000000	4196.92285156250000000000	4190.76904296875000000000	4173.33300781250000000000	4209.74365234375000000000	4265.64111328125000000000	4209.74365234375000000000	4180.00000000000000000000	3469.00000000000000000000	10250.00000000000000000000	10229.00000000000000000000	0.00000000000000000000	0.00000000000000000000	0.00000000000000000000	518.00000000000000000000	609.00000000000000000000	0.00000000000000000000	0.00000000000000000000	0.00000000000000000000	4.00000000000000000000	4.00000000000000000000	4.00000000000000000000	4.00000000000000000000	4.00000000000000000000	4.00000000000000000000	4.00000000000000000000	4.00000000000000000000	4.00000000000000000000	4.00000000000000000000	4.00000000000000000000	0.00000000000000000000	4.00000000000000000000
15.00000000000000000000	0.00000000000000000000	4167.17919921875000000000	4171.28173828125000000000	4173.84619140625000000000	4160.00000000000000000000	4162.05126953125000000000	4162.56396484375000000000	4156.92285156250000000000	4178.46142578125000000000	4174.35888671875000000000	4149.74365234375000000000	4180.00000000000000000000	4246.15380859375000000000	4178.97412109375000000000	4153.33300781250000000000	3310.00000000000000000000	10250.00000000000000000000	10229.00000000000000000000	0.00000000000000000000	0.00000000000000000000	0.00000000000000000000	518.00000000000000000000	617.00000000000000000000	0.00000000000000000000	0.00000000000000000000	0.00000000000000000000	4.00000000000000000000	4.00000000000000000000	4.00000000000000000000	4.00000000000000000000	4.00000000000000000000	4.00000000000000000000	4.00000000000000000000	4.00000000000000000000	4.00000000000000000000	4.00000000000000000000	4.00000000000000000000	0.00000000000000000000	4.00000000000000000000
16.00000000000000000000	0.00000000000000000000	4172.30761718750000000000	4178.46142578125000000000	4176.41015625000000000000	4179.48730468750000000000	4183.58984375000000000000	4182.56396484375000000000	4171.28173828125000000000	4179.48730468750000000000	4173.84619140625000000000	4168.71777343750000000000	4167.17919921875000000000	4244.10253906250000000000	4179.48730468750000000000	4157.94873046875000000000	0.00000000000000000000	10250.00000000000000000000	10229.00000000000000000000	0.00000000000000000000	0.00000000000000000000	0.00000000000000000000	518.00000000000000000000	626.00000000000000000000	0.00000000000000000000	0.00000000000000000000	0.00000000000000000000	4.00000000000000000000	4.00000000000000000000	4.00000000000000000000	4.00000000000000000000	4.00000000000000000000	4.00000000000000000000	4.00000000000000000000	4.00000000000000000000	4.00000000000000000000	4.00000000000000000000	4.00000000000000000000	0.00000000000000000000	4.00000000000000000000
17.00000000000000000000	0.00000000000000000000	4162.05126953125000000000	4189.74365234375000000000	4168.71777343750000000000	4177.43603515625000000000	4197.94873046875000000000	4191.28173828125000000000	4184.61523437500000000000	4186.15380859375000000000	4186.15380859375000000000	4183.07666015625000000000	4173.84619140625000000000	4246.66650390625000000000	4190.25634765625000000000	4168.71777343750000000000	0.00000000000000000000	10250.00000000000000000000	10230.00000000000000000000	0.00000000000000000000	0.00000000000000000000	0.00000000000000000000	518.00000000000000000000	634.00000000000000000000	0.00000000000000000000	0.00000000000000000000	0.00000000000000000000	4.00000000000000000000	4.00000000000000000000	4.00000000000000000000	4.00000000000000000000	4.00000000000000000000	4.00000000000000000000	4.00000000000000000000	4.00000000000000000000	4.00000000000000000000	4.00000000000000000000	4.00000000000000000000	0.00000000000000000000	4.00000000000000000000
18.00000000000000000000	0.00000000000000000000	4175.89746093750000000000	4168.71777343750000000000	4180.51269531250000000000	4162.56396484375000000000	4164.61523437500000000000	4160.51269531250000000000	4162.56396484375000000000	4167.17919921875000000000	4167.17919921875000000000	4140.51269531250000000000	4147.69238281250000000000	4242.05126953125000000000	4165.64111328125000000000	4147.17919921875000000000	0.00000000000000000000	10250.00000000000000000000	10230.00000000000000000000	0.00000000000000000000	0.00000000000000000000	0.00000000000000000000	518.00000000000000000000	642.00000000000000000000	0.00000000000000000000	0.00000000000000000000	0.00000000000000000000	4.00000000000000000000	4.00000000000000000000	4.00000000000000000000	4.00000000000000000000	4.00000000000000000000	4.00000000000000000000	4.00000000000000000000	4.00000000000000000000	4.00000000000000000000	4.00000000000000000000	4.00000000000000000000	0.00000000000000000000	4.00000000000000000000
19.00000000000000000000	0.00000000000000000000	4157.43603515625000000000	4180.51269531250000000000	4162.56396484375000000000	4176.41015625000000000000	4184.61523437500000000000	4174.35888671875000000000	4173.84619140625000000000	4188.71777343750000000000	4184.61523437500000000000	4156.41015625000000000000	4182.56396484375000000000	4259.48730468750000000000	4185.12792968750000000000	4159.48730468750000000000	0.00000000000000000000	10250.00000000000000000000	10229.00000000000000000000	0.00000000000000000000	0.00000000000000000000	0.00000000000000000000	518.00000000000000000000	651.00000000000000000000	0.00000000000000000000	0.00000000000000000000	0.00000000000000000000	4.00000000000000000000	4.00000000000000000000	4.00000000000000000000	4.00000000000000000000	4.00000000000000000000	4.00000000000000000000	4.00000000000000000000	4.00000000000000000000	4.00000000000000000000	4.00000000000000000000	4.00000000000000000000	0.00000000000000000000	4.00000000000000000000
20.00000000000000000000	0.00000000000000000000	4167.17919921875000000000	4169.23046875000000000000	4170.76904296875000000000	4170.76904296875000000000	4178.46142578125000000000	4161.53857421875000000000	4159.48730468750000000000	4183.58984375000000000000	4175.89746093750000000000	4163.07666015625000000000	4197.43603515625000000000	4270.25634765625000000000	4188.71777343750000000000	4164.61523437500000000000	0.00000000000000000000	10250.00000000000000000000	10229.00000000000000000000	0.00000000000000000000	0.00000000000000000000	0.00000000000000000000	518.00000000000000000000	659.00000000000000000000	0.00000000000000000000	0.00000000000000000000	0.00000000000000000000	4.00000000000000000000	4.00000000000000000000	4.00000000000000000000	4.00000000000000000000	4.00000000000000000000	4.00000000000000000000	4.00000000000000000000	4.00000000000000000000	4.00000000000000000000	4.00000000000000000000	4.00000000000000000000	0.00000000000000000000	4.00000000000000000000
21.00000000000000000000	0.00000000000000000000	4173.84619140625000000000	4169.74365234375000000000	4178.46142578125000000000	4165.12792968750000000000	4175.38427734375000000000	4168.71777343750000000000	4169.23046875000000000000	4185.64111328125000000000	4178.97412109375000000000	4160.00000000000000000000	4165.12792968750000000000	4276.92285156250000000000	4180.51269531250000000000	4170.76904296875000000000	0.00000000000000000000	10249.00000000000000000000	10229.00000000000000000000	0.00000000000000000000	0.00000000000000000000	0.00000000000000000000	518.00000000000000000000	667.00000000000000000000	0.00000000000000000000	0.00000000000000000000	0.00000000000000000000	4.00000000000000000000	4.00000000000000000000	4.00000000000000000000	4.00000000000000000000	4.00000000000000000000	4.00000000000000000000	4.00000000000000000000	4.00000000000000000000	4.00000000000000000000	4.00000000000000000000	4.00000000000000000000	0.00000000000000000000	4.00000000000000000000
22.00000000000000000000	0.00000000000000000000	4161.02539062500000000000	4167.69238281250000000000	4168.20507812500000000000	4172.30761718750000000000	4178.97412109375000000000	4187.69238281250000000000	4182.05126953125000000000	4189.74365234375000000000	4188.71777343750000000000	4162.56396484375000000000	4157.43603515625000000000	4281.53857421875000000000	4166.15380859375000000000	4167.17919921875000000000	0.00000000000000000000	10249.00000000000000000000	10229.00000000000000000000	0.00000000000000000000	0.00000000000000000000	0.00000000000000000000	518.00000000000000000000	675.00000000000000000000	0.00000000000000000000	0.00000000000000000000	0.00000000000000000000	4.00000000000000000000	4.00000000000000000000	4.00000000000000000000	4.00000000000000000000	4.00000000000000000000	4.00000000000000000000	4.00000000000000000000	4.00000000000000000000	4.00000000000000000000	4.00000000000000000000	4.00000000000000000000	0.00000000000000000000	4.00000000000000000000
23.00000000000000000000	0.00000000000000000000	4179.48730468750000000000	4158.46142578125000000000	4176.41015625000000000000	4175.89746093750000000000	4166.66650390625000000000	4170.25634765625000000000	4163.07666015625000000000	4168.71777343750000000000	4167.17919921875000000000	4153.84619140625000000000	4174.87158203125000000000	4275.38427734375000000000	4160.51269531250000000000	4163.07666015625000000000	0.00000000000000000000	10248.00000000000000000000	10229.00000000000000000000	0.00000000000000000000	0.00000000000000000000	0.00000000000000000000	518.00000000000000000000	682.00000000000000000000	0.00000000000000000000	0.00000000000000000000	0.00000000000000000000	4.00000000000000000000	4.00000000000000000000	4.00000000000000000000	4.00000000000000000000	4.00000000000000000000	4.00000000000000000000	4.00000000000000000000	4.00000000000000000000	4.00000000000000000000	4.00000000000000000000	4.00000000000000000000	0.00000000000000000000	4.00000000000000000000
24.00000000000000000000	0.00000000000000000000	4164.61523437500000000000	4200.00000000000000000000	4162.56396484375000000000	4185.12792968750000000000	4200.51269531250000000000	4183.58984375000000000000	4182.05126953125000000000	4193.84619140625000000000	4189.23046875000000000000	4190.25634765625000000000	4207.17919921875000000000	4275.89746093750000000000	4209.74365234375000000000	4192.82031250000000000000	0.00000000000000000000	10248.00000000000000000000	10229.00000000000000000000	0.00000000000000000000	0.00000000000000000000	0.00000000000000000000	518.00000000000000000000	690.00000000000000000000	0.00000000000000000000	0.00000000000000000000	0.00000000000000000000	4.00000000000000000000	4.00000000000000000000	4.00000000000000000000	4.00000000000000000000	4.00000000000000000000	4.00000000000000000000	4.00000000000000000000	4.00000000000000000000	4.00000000000000000000	4.00000000000000000000	4.00000000000000000000	0.00000000000000000000	4.00000000000000000000
25.00000000000000000000	0.00000000000000000000	4162.56396484375000000000	4186.15380859375000000000	4170.76904296875000000000	4168.71777343750000000000	4186.66650390625000000000	4172.82031250000000000000	4161.02539062500000000000	4182.56396484375000000000	4177.94873046875000000000	4178.46142578125000000000	4190.25634765625000000000	4257.94873046875000000000	4193.33300781250000000000	4161.53857421875000000000	0.00000000000000000000	10247.00000000000000000000	10231.00000000000000000000	0.00000000000000000000	0.00000000000000000000	0.00000000000000000000	518.00000000000000000000	697.00000000000000000000	0.00000000000000000000	0.00000000000000000000	0.00000000000000000000	4.00000000000000000000	4.00000000000000000000	4.00000000000000000000	4.00000000000000000000	4.00000000000000000000	4.00000000000000000000	4.00000000000000000000	4.00000000000000000000	4.00000000000000000000	4.00000000000000000000	4.00000000000000000000	0.00000000000000000000	4.00000000000000000000
26.00000000000000000000	0.00000000000000000000	4165.12792968750000000000	4161.53857421875000000000	4170.76904296875000000000	4161.02539062500000000000	4158.46142578125000000000	4164.61523437500000000000	4147.69238281250000000000	4162.05126953125000000000	4164.10253906250000000000	4151.28173828125000000000	4164.10253906250000000000	4247.69238281250000000000	4147.69238281250000000000	4128.20507812500000000000	0.00000000000000000000	10247.00000000000000000000	10231.00000000000000000000	0.00000000000000000000	0.00000000000000000000	0.00000000000000000000	518.00000000000000000000	704.00000000000000000000	0.00000000000000000000	0.00000000000000000000	0.00000000000000000000	4.00000000000000000000	4.00000000000000000000	4.00000000000000000000	4.00000000000000000000	4.00000000000000000000	4.00000000000000000000	4.00000000000000000000	4.00000000000000000000	4.00000000000000000000	4.00000000000000000000	4.00000000000000000000	0.00000000000000000000	4.00000000000000000000
27.00000000000000000000	0.00000000000000000000	4160.51269531250000000000	4168.20507812500000000000	4162.05126953125000000000	4177.94873046875000000000	4182.05126953125000000000	4179.48730468750000000000	4176.41015625000000000000	4177.94873046875000000000	4182.56396484375000000000	4172.30761718750000000000	4157.43603515625000000000	4268.20507812500000000000	4144.10253906250000000000	4152.30761718750000000000	0.00000000000000000000	10247.00000000000000000000	10231.00000000000000000000	0.00000000000000000000	0.00000000000000000000	0.00000000000000000000	518.00000000000000000000	712.00000000000000000000	0.00000000000000000000	0.00000000000000000000	0.00000000000000000000	4.00000000000000000000	4.00000000000000000000	4.00000000000000000000	4.00000000000000000000	4.00000000000000000000	4.00000000000000000000	4.00000000000000000000	4.00000000000000000000	4.00000000000000000000	4.00000000000000000000	4.00000000000000000000	0.00000000000000000000	4.00000000000000000000
28.00000000000000000000	0.00000000000000000000	4187.69238281250000000000	4161.02539062500000000000	4190.25634765625000000000	4172.82031250000000000000	4200.51269531250000000000	4181.53857421875000000000	4183.58984375000000000000	4184.10253906250000000000	4183.58984375000000000000	4176.41015625000000000000	4149.74365234375000000000	4290.76904296875000000000	4153.33300781250000000000	4174.87158203125000000000	0.00000000000000000000	10247.00000000000000000000	10231.00000000000000000000	0.00000000000000000000	0.00000000000000000000	0.00000000000000000000	518.00000000000000000000	719.00000000000000000000	0.00000000000000000000	0.00000000000000000000	0.00000000000000000000	4.00000000000000000000	4.00000000000000000000	4.00000000000000000000	4.00000000000000000000	4.00000000000000000000	4.00000000000000000000	4.00000000000000000000	4.00000000000000000000	4.00000000000000000000	4.00000000000000000000	4.00000000000000000000	0.00000000000000000000	4.00000000000000000000
29.00000000000000000000	0.00000000000000000000	4171.79492187500000000000	4175.89746093750000000000	4176.92285156250000000000	4166.15380859375000000000	4190.25634765625000000000	4188.20507812500000000000	4185.12792968750000000000	4192.30761718750000000000	4190.76904296875000000000	4171.28173828125000000000	4181.02539062500000000000	4301.02539062500000000000	4186.66650390625000000000	4196.41015625000000000000	0.00000000000000000000	10246.00000000000000000000	10230.00000000000000000000	0.00000000000000000000	0.00000000000000000000	0.00000000000000000000	518.00000000000000000000	726.00000000000000000000	0.00000000000000000000	0.00000000000000000000	0.00000000000000000000	4.00000000000000000000	4.00000000000000000000	4.00000000000000000000	4.00000000000000000000	4.00000000000000000000	4.00000000000000000000	4.00000000000000000000	4.00000000000000000000	4.00000000000000000000	4.00000000000000000000	4.00000000000000000000	0.00000000000000000000	4.00000000000000000000
30.00000000000000000000	0.00000000000000000000	4170.25634765625000000000	4174.35888671875000000000	4170.25634765625000000000	4171.79492187500000000000	4150.25634765625000000000	4157.94873046875000000000	4154.87158203125000000000	4160.00000000000000000000	4158.97412109375000000000	4157.43603515625000000000	4196.92285156250000000000	4281.53857421875000000000	4171.79492187500000000000	4191.28173828125000000000	0.00000000000000000000	10246.00000000000000000000	10230.00000000000000000000	0.00000000000000000000	0.00000000000000000000	0.00000000000000000000	518.00000000000000000000	734.00000000000000000000	0.00000000000000000000	0.00000000000000000000	0.00000000000000000000	4.00000000000000000000	4.00000000000000000000	4.00000000000000000000	4.00000000000000000000	4.00000000000000000000	4.00000000000000000000	4.00000000000000000000	4.00000000000000000000	4.00000000000000000000	4.00000000000000000000	4.00000000000000000000	0.00000000000000000000	4.00000000000000000000
31.00000000000000000000	0.00000000000000000000	4184.10253906250000000000	4190.25634765625000000000	4177.94873046875000000000	4189.74365234375000000000	4175.38427734375000000000	4163.58984375000000000000	4160.00000000000000000000	4165.64111328125000000000	4160.51269531250000000000	4177.43603515625000000000	4203.07666015625000000000	4268.20507812500000000000	4157.43603515625000000000	4184.61523437500000000000	0.00000000000000000000	10246.00000000000000000000	10230.00000000000000000000	0.00000000000000000000	0.00000000000000000000	0.00000000000000000000	518.00000000000000000000	741.00000000000000000000	0.00000000000000000000	0.00000000000000000000	0.00000000000000000000	4.00000000000000000000	4.00000000000000000000	4.00000000000000000000	4.00000000000000000000	4.00000000000000000000	4.00000000000000000000	4.00000000000000000000	4.00000000000000000000	4.00000000000000000000	4.00000000000000000000	4.00000000000000000000	0.00000000000000000000	4.00000000000000000000
32.00000000000000000000	0.00000000000000000000	4162.56396484375000000000	4189.23046875000000000000	4163.58984375000000000000	4175.89746093750000000000	4191.79492187500000000000	4184.61523437500000000000	4177.94873046875000000000	4196.41015625000000000000	4190.25634765625000000000	4185.12792968750000000000	4177.94873046875000000000	4272.82031250000000000000	4155.89746093750000000000	4165.12792968750000000000	0.00000000000000000000	10246.00000000000000000000	10230.00000000000000000000	0.00000000000000000000	0.00000000000000000000	0.00000000000000000000	518.00000000000000000000	748.00000000000000000000	0.00000000000000000000	0.00000000000000000000	0.00000000000000000000	4.00000000000000000000	4.00000000000000000000	4.00000000000000000000	4.00000000000000000000	4.00000000000000000000	4.00000000000000000000	4.00000000000000000000	4.00000000000000000000	4.00000000000000000000	4.00000000000000000000	4.00000000000000000000	0.00000000000000000000	4.00000000000000000000
33.00000000000000000000	0.00000000000000000000	4169.23046875000000000000	4142.05126953125000000000	4173.84619140625000000000	4148.71777343750000000000	4138.97412109375000000000	4151.79492187500000000000	4145.64111328125000000000	4162.56396484375000000000	4161.02539062500000000000	4142.56396484375000000000	4126.66650390625000000000	4256.92285156250000000000	4120.51269531250000000000	4120.51269531250000000000	0.00000000000000000000	10246.00000000000000000000	10229.00000000000000000000	0.00000000000000000000	0.00000000000000000000	0.00000000000000000000	518.00000000000000000000	756.00000000000000000000	0.00000000000000000000	0.00000000000000000000	0.00000000000000000000	4.00000000000000000000	4.00000000000000000000	4.00000000000000000000	4.00000000000000000000	4.00000000000000000000	4.00000000000000000000	4.00000000000000000000	4.00000000000000000000	4.00000000000000000000	4.00000000000000000000	4.00000000000000000000	0.00000000000000000000	4.00000000000000000000
34.00000000000000000000	0.00000000000000000000	4166.66650390625000000000	4171.79492187500000000000	4166.66650390625000000000	4169.74365234375000000000	4179.48730468750000000000	4172.30761718750000000000	4169.23046875000000000000	4169.74365234375000000000	4170.25634765625000000000	4168.71777343750000000000	4158.97412109375000000000	4261.02539062500000000000	4153.33300781250000000000	4143.58984375000000000000	0.00000000000000000000	10246.00000000000000000000	10229.00000000000000000000	0.00000000000000000000	0.00000000000000000000	0.00000000000000000000	518.00000000000000000000	763.00000000000000000000	0.00000000000000000000	0.00000000000000000000	0.00000000000000000000	4.00000000000000000000	4.00000000000000000000	4.00000000000000000000	4.00000000000000000000	4.00000000000000000000	4.00000000000000000000	4.00000000000000000000	4.00000000000000000000	4.00000000000000000000	4.00000000000000000000	4.00000000000000000000	0.00000000000000000000	4.00000000000000000000
35.00000000000000000000	0.00000000000000000000	4174.35888671875000000000	4189.74365234375000000000	4171.28173828125000000000	4175.38427734375000000000	4208.20507812500000000000	4188.20507812500000000000	4180.00000000000000000000	4176.92285156250000000000	4172.82031250000000000000	4181.02539062500000000000	4179.48730468750000000000	4280.51269531250000000000	4162.56396484375000000000	4162.56396484375000000000	0.00000000000000000000	10247.00000000000000000000	10230.00000000000000000000	0.00000000000000000000	0.00000000000000000000	0.00000000000000000000	518.00000000000000000000	770.00000000000000000000	0.00000000000000000000	0.00000000000000000000	0.00000000000000000000	4.00000000000000000000	4.00000000000000000000	4.00000000000000000000	4.00000000000000000000	4.00000000000000000000	4.00000000000000000000	4.00000000000000000000	4.00000000000000000000	4.00000000000000000000	4.00000000000000000000	4.00000000000000000000	0.00000000000000000000	4.00000000000000000000
36.00000000000000000000	0.00000000000000000000	4174.87158203125000000000	4166.15380859375000000000	4176.41015625000000000000	4162.05126953125000000000	4165.12792968750000000000	4175.89746093750000000000	4160.00000000000000000000	4160.00000000000000000000	4157.43603515625000000000	4156.41015625000000000000	4153.84619140625000000000	4286.15380859375000000000	4132.30761718750000000000	4158.46142578125000000000	0.00000000000000000000	10247.00000000000000000000	10230.00000000000000000000	0.00000000000000000000	0.00000000000000000000	0.00000000000000000000	518.00000000000000000000	778.00000000000000000000	0.00000000000000000000	0.00000000000000000000	0.00000000000000000000	4.00000000000000000000	4.00000000000000000000	4.00000000000000000000	4.00000000000000000000	4.00000000000000000000	4.00000000000000000000	4.00000000000000000000	4.00000000000000000000	4.00000000000000000000	4.00000000000000000000	4.00000000000000000000	0.00000000000000000000	4.00000000000000000000
37.00000000000000000000	0.00000000000000000000	4153.33300781250000000000	4170.25634765625000000000	4162.05126953125000000000	4183.58984375000000000000	4169.23046875000000000000	4178.97412109375000000000	4167.17919921875000000000	4177.94873046875000000000	4183.58984375000000000000	4173.84619140625000000000	4178.46142578125000000000	4298.46142578125000000000	4157.43603515625000000000	4173.84619140625000000000	0.00000000000000000000	10246.00000000000000000000	10229.00000000000000000000	0.00000000000000000000	0.00000000000000000000	0.00000000000000000000	518.00000000000000000000	787.00000000000000000000	0.00000000000000000000	0.00000000000000000000	0.00000000000000000000	4.00000000000000000000	4.00000000000000000000	4.00000000000000000000	4.00000000000000000000	4.00000000000000000000	4.00000000000000000000	4.00000000000000000000	4.00000000000000000000	4.00000000000000000000	4.00000000000000000000	4.00000000000000000000	0.00000000000000000000	4.00000000000000000000
38.00000000000000000000	0.00000000000000000000	4176.92285156250000000000	4160.51269531250000000000	4181.53857421875000000000	4195.38427734375000000000	4182.56396484375000000000	4165.64111328125000000000	4158.97412109375000000000	4177.94873046875000000000	4183.07666015625000000000	4178.97412109375000000000	4184.10253906250000000000	4312.30761718750000000000	4155.89746093750000000000	4160.00000000000000000000	0.00000000000000000000	10246.00000000000000000000	10229.00000000000000000000	0.00000000000000000000	0.00000000000000000000	0.00000000000000000000	518.00000000000000000000	795.00000000000000000000	0.00000000000000000000	0.00000000000000000000	0.00000000000000000000	4.00000000000000000000	4.00000000000000000000	4.00000000000000000000	4.00000000000000000000	4.00000000000000000000	4.00000000000000000000	4.00000000000000000000	4.00000000000000000000	4.00000000000000000000	4.00000000000000000000	4.00000000000000000000	0.00000000000000000000	4.00000000000000000000
39.00000000000000000000	0.00000000000000000000	4167.69238281250000000000	4171.79492187500000000000	4172.82031250000000000000	4173.84619140625000000000	4190.25634765625000000000	4181.53857421875000000000	4175.38427734375000000000	4182.05126953125000000000	4183.07666015625000000000	4184.61523437500000000000	4156.41015625000000000000	4322.05126953125000000000	4143.07666015625000000000	4157.43603515625000000000	0.00000000000000000000	10250.00000000000000000000	10227.00000000000000000000	0.00000000000000000000	0.00000000000000000000	0.00000000000000000000	518.00000000000000000000	803.00000000000000000000	0.00000000000000000000	0.00000000000000000000	0.00000000000000000000	4.00000000000000000000	4.00000000000000000000	4.00000000000000000000	4.00000000000000000000	4.00000000000000000000	4.00000000000000000000	4.00000000000000000000	4.00000000000000000000	4.00000000000000000000	4.00000000000000000000	4.00000000000000000000	0.00000000000000000000	4.00000000000000000000
40.00000000000000000000	0.00000000000000000000	4165.12792968750000000000	4179.48730468750000000000	4172.30761718750000000000	4168.71777343750000000000	4180.00000000000000000000	4183.07666015625000000000	4175.89746093750000000000	4170.25634765625000000000	4171.79492187500000000000	4175.38427734375000000000	4161.53857421875000000000	4317.94873046875000000000	4138.46142578125000000000	4148.20507812500000000000	0.00000000000000000000	10250.00000000000000000000	10227.00000000000000000000	0.00000000000000000000	0.00000000000000000000	0.00000000000000000000	518.00000000000000000000	812.00000000000000000000	0.00000000000000000000	0.00000000000000000000	0.00000000000000000000	4.00000000000000000000	4.00000000000000000000	4.00000000000000000000	4.00000000000000000000	4.00000000000000000000	4.00000000000000000000	4.00000000000000000000	4.00000000000000000000	4.00000000000000000000	4.00000000000000000000	4.00000000000000000000	0.00000000000000000000	4.00000000000000000000
41.00000000000000000000	0.00000000000000000000	4184.61523437500000000000	4178.97412109375000000000	4185.12792968750000000000	4184.10253906250000000000	4187.69238281250000000000	4181.02539062500000000000	4168.71777343750000000000	4162.05126953125000000000	4164.10253906250000000000	4168.71777343750000000000	4190.25634765625000000000	4312.30761718750000000000	4157.94873046875000000000	4146.66650390625000000000	0.00000000000000000000	10249.00000000000000000000	10228.00000000000000000000	0.00000000000000000000	0.00000000000000000000	0.00000000000000000000	518.00000000000000000000	820.00000000000000000000	0.00000000000000000000	0.00000000000000000000	0.00000000000000000000	4.00000000000000000000	4.00000000000000000000	4.00000000000000000000	4.00000000000000000000	4.00000000000000000000	4.00000000000000000000	4.00000000000000000000	4.00000000000000000000	4.00000000000000000000	4.00000000000000000000	4.00000000000000000000	0.00000000000000000000	4.00000000000000000000
42.00000000000000000000	0.00000000000000000000	4163.58984375000000000000	4187.69238281250000000000	4163.58984375000000000000	4181.53857421875000000000	4203.07666015625000000000	4191.79492187500000000000	4178.46142578125000000000	4185.64111328125000000000	4185.64111328125000000000	4177.94873046875000000000	4180.51269531250000000000	4317.43603515625000000000	4174.87158203125000000000	4177.43603515625000000000	0.00000000000000000000	10249.00000000000000000000	10228.00000000000000000000	0.00000000000000000000	0.00000000000000000000	0.00000000000000000000	518.00000000000000000000	828.00000000000000000000	0.00000000000000000000	0.00000000000000000000	0.00000000000000000000	4.00000000000000000000	4.00000000000000000000	4.00000000000000000000	4.00000000000000000000	4.00000000000000000000	4.00000000000000000000	4.00000000000000000000	4.00000000000000000000	4.00000000000000000000	4.00000000000000000000	4.00000000000000000000	0.00000000000000000000	4.00000000000000000000
43.00000000000000000000	0.00000000000000000000	4173.84619140625000000000	4169.74365234375000000000	4175.38427734375000000000	4166.66650390625000000000	4167.17919921875000000000	4164.10253906250000000000	4155.89746093750000000000	4173.84619140625000000000	4170.76904296875000000000	4145.64111328125000000000	4149.74365234375000000000	4314.35888671875000000000	4146.15380859375000000000	4181.53857421875000000000	0.00000000000000000000	10250.00000000000000000000	10228.00000000000000000000	0.00000000000000000000	0.00000000000000000000	0.00000000000000000000	518.00000000000000000000	837.00000000000000000000	0.00000000000000000000	0.00000000000000000000	0.00000000000000000000	4.00000000000000000000	4.00000000000000000000	4.00000000000000000000	4.00000000000000000000	4.00000000000000000000	4.00000000000000000000	4.00000000000000000000	4.00000000000000000000	4.00000000000000000000	4.00000000000000000000	4.00000000000000000000	0.00000000000000000000	4.00000000000000000000
44.00000000000000000000	0.00000000000000000000	4172.82031250000000000000	4180.51269531250000000000	4177.94873046875000000000	4168.71777343750000000000	4187.17919921875000000000	4183.07666015625000000000	4177.43603515625000000000	4183.07666015625000000000	4184.61523437500000000000	4158.46142578125000000000	4163.58984375000000000000	4322.56396484375000000000	4170.25634765625000000000	4192.82031250000000000000	0.00000000000000000000	10250.00000000000000000000	10228.00000000000000000000	0.00000000000000000000	0.00000000000000000000	0.00000000000000000000	518.00000000000000000000	845.00000000000000000000	0.00000000000000000000	0.00000000000000000000	0.00000000000000000000	4.00000000000000000000	4.00000000000000000000	4.00000000000000000000	4.00000000000000000000	4.00000000000000000000	4.00000000000000000000	4.00000000000000000000	4.00000000000000000000	4.00000000000000000000	4.00000000000000000000	4.00000000000000000000	0.00000000000000000000	4.00000000000000000000
45.00000000000000000000	0.00000000000000000000	4165.64111328125000000000	4168.71777343750000000000	4175.38427734375000000000	4172.30761718750000000000	4197.43603515625000000000	4195.38427734375000000000	4187.17919921875000000000	4183.58984375000000000000	4190.76904296875000000000	4168.20507812500000000000	4173.84619140625000000000	4318.97412109375000000000	4167.17919921875000000000	4170.25634765625000000000	0.00000000000000000000	10249.00000000000000000000	10226.00000000000000000000	0.00000000000000000000	0.00000000000000000000	0.00000000000000000000	518.00000000000000000000	853.00000000000000000000	0.00000000000000000000	0.00000000000000000000	0.00000000000000000000	4.00000000000000000000	4.00000000000000000000	4.00000000000000000000	4.00000000000000000000	4.00000000000000000000	4.00000000000000000000	4.00000000000000000000	4.00000000000000000000	4.00000000000000000000	4.00000000000000000000	4.00000000000000000000	0.00000000000000000000	4.00000000000000000000
46.00000000000000000000	0.00000000000000000000	4182.05126953125000000000	4156.92285156250000000000	4184.10253906250000000000	4175.89746093750000000000	4172.82031250000000000000	4176.92285156250000000000	4167.17919921875000000000	4170.25634765625000000000	4175.89746093750000000000	4145.64111328125000000000	4189.74365234375000000000	4307.17919921875000000000	4144.10253906250000000000	4146.15380859375000000000	0.00000000000000000000	10249.00000000000000000000	10226.00000000000000000000	0.00000000000000000000	0.00000000000000000000	0.00000000000000000000	518.00000000000000000000	862.00000000000000000000	0.00000000000000000000	0.00000000000000000000	0.00000000000000000000	4.00000000000000000000	4.00000000000000000000	4.00000000000000000000	4.00000000000000000000	4.00000000000000000000	4.00000000000000000000	4.00000000000000000000	4.00000000000000000000	4.00000000000000000000	4.00000000000000000000	4.00000000000000000000	0.00000000000000000000	4.00000000000000000000
47.00000000000000000000	0.00000000000000000000	4166.66650390625000000000	4189.23046875000000000000	4167.69238281250000000000	4185.64111328125000000000	4192.82031250000000000000	4189.74365234375000000000	4180.00000000000000000000	4188.20507812500000000000	4194.35888671875000000000	4169.23046875000000000000	4203.58984375000000000000	4328.20507812500000000000	4182.05126953125000000000	4186.66650390625000000000	0.00000000000000000000	10250.00000000000000000000	10226.00000000000000000000	0.00000000000000000000	0.00000000000000000000	0.00000000000000000000	518.00000000000000000000	870.00000000000000000000	0.00000000000000000000	0.00000000000000000000	0.00000000000000000000	4.00000000000000000000	4.00000000000000000000	4.00000000000000000000	4.00000000000000000000	4.00000000000000000000	4.00000000000000000000	4.00000000000000000000	4.00000000000000000000	4.00000000000000000000	4.00000000000000000000	4.00000000000000000000	0.00000000000000000000	4.00000000000000000000
48.00000000000000000000	0.00000000000000000000	4173.33300781250000000000	4165.64111328125000000000	4175.38427734375000000000	4171.79492187500000000000	4175.38427734375000000000	4171.79492187500000000000	4165.64111328125000000000	4167.17919921875000000000	4171.79492187500000000000	4157.94873046875000000000	4164.10253906250000000000	4339.48730468750000000000	4165.12792968750000000000	4184.10253906250000000000	0.00000000000000000000	10250.00000000000000000000	10226.00000000000000000000	0.00000000000000000000	0.00000000000000000000	0.00000000000000000000	518.00000000000000000000	878.00000000000000000000	0.00000000000000000000	0.00000000000000000000	0.00000000000000000000	4.00000000000000000000	4.00000000000000000000	4.00000000000000000000	4.00000000000000000000	4.00000000000000000000	4.00000000000000000000	4.00000000000000000000	4.00000000000000000000	4.00000000000000000000	4.00000000000000000000	4.00000000000000000000	0.00000000000000000000	4.00000000000000000000
49.00000000000000000000	0.00000000000000000000	4170.76904296875000000000	4164.10253906250000000000	4172.30761718750000000000	4172.82031250000000000000	4176.41015625000000000000	4176.92285156250000000000	4173.84619140625000000000	4179.48730468750000000000	4179.48730468750000000000	4147.17919921875000000000	4165.12792968750000000000	4347.17919921875000000000	4156.41015625000000000000	4173.84619140625000000000	0.00000000000000000000	10249.00000000000000000000	10227.00000000000000000000	0.00000000000000000000	0.00000000000000000000	0.00000000000000000000	518.00000000000000000000	887.00000000000000000000	0.00000000000000000000	0.00000000000000000000	0.00000000000000000000	4.00000000000000000000	4.00000000000000000000	4.00000000000000000000	4.00000000000000000000	4.00000000000000000000	4.00000000000000000000	4.00000000000000000000	4.00000000000000000000	4.00000000000000000000	4.00000000000000000000	4.00000000000000000000	0.00000000000000000000	4.00000000000000000000
50.00000000000000000000	0.00000000000000000000	4163.07666015625000000000	4177.94873046875000000000	4168.71777343750000000000	4187.17919921875000000000	4181.53857421875000000000	4180.00000000000000000000	4177.43603515625000000000	4197.43603515625000000000	4200.00000000000000000000	4160.51269531250000000000	4163.58984375000000000000	4357.94873046875000000000	4160.00000000000000000000	4176.41015625000000000000	0.00000000000000000000	10249.00000000000000000000	10227.00000000000000000000	0.00000000000000000000	0.00000000000000000000	0.00000000000000000000	518.00000000000000000000	895.00000000000000000000	0.00000000000000000000	0.00000000000000000000	0.00000000000000000000	4.00000000000000000000	4.00000000000000000000	4.00000000000000000000	4.00000000000000000000	4.00000000000000000000	4.00000000000000000000	4.00000000000000000000	4.00000000000000000000	4.00000000000000000000	4.00000000000000000000	4.00000000000000000000	0.00000000000000000000	4.00000000000000000000
51.00000000000000000000	0.00000000000000000000	4181.53857421875000000000	4171.28173828125000000000	4184.10253906250000000000	4176.92285156250000000000	4176.41015625000000000000	4162.05126953125000000000	4163.07666015625000000000	4175.38427734375000000000	4179.48730468750000000000	4158.97412109375000000000	4148.20507812500000000000	4345.64111328125000000000	4137.43603515625000000000	4168.71777343750000000000	0.00000000000000000000	10247.00000000000000000000	10226.00000000000000000000	0.00000000000000000000	0.00000000000000000000	0.00000000000000000000	518.00000000000000000000	903.00000000000000000000	0.00000000000000000000	0.00000000000000000000	0.00000000000000000000	4.00000000000000000000	4.00000000000000000000	4.00000000000000000000	4.00000000000000000000	4.00000000000000000000	4.00000000000000000000	4.00000000000000000000	4.00000000000000000000	4.00000000000000000000	4.00000000000000000000	4.00000000000000000000	0.00000000000000000000	4.00000000000000000000
52.00000000000000000000	0.00000000000000000000	4169.23046875000000000000	4189.74365234375000000000	4165.12792968750000000000	4156.92285156250000000000	4201.02539062500000000000	4185.12792968750000000000	4183.07666015625000000000	4179.48730468750000000000	4180.51269531250000000000	4162.05126953125000000000	4190.25634765625000000000	4332.30761718750000000000	4159.48730468750000000000	4170.76904296875000000000	0.00000000000000000000	10247.00000000000000000000	10226.00000000000000000000	0.00000000000000000000	0.00000000000000000000	0.00000000000000000000	518.00000000000000000000	911.00000000000000000000	0.00000000000000000000	0.00000000000000000000	0.00000000000000000000	4.00000000000000000000	4.00000000000000000000	4.00000000000000000000	4.00000000000000000000	4.00000000000000000000	4.00000000000000000000	4.00000000000000000000	4.00000000000000000000	4.00000000000000000000	4.00000000000000000000	4.00000000000000000000	0.00000000000000000000	4.00000000000000000000
53.00000000000000000000	0.00000000000000000000	4179.48730468750000000000	4176.92285156250000000000	4168.71777343750000000000	4145.12792968750000000000	4177.43603515625000000000	4178.46142578125000000000	4168.71777343750000000000	4162.05126953125000000000	4163.07666015625000000000	4136.92285156250000000000	4181.02539062500000000000	4325.12792968750000000000	4164.61523437500000000000	4150.25634765625000000000	0.00000000000000000000	10248.00000000000000000000	10227.00000000000000000000	0.00000000000000000000	0.00000000000000000000	0.00000000000000000000	518.00000000000000000000	918.00000000000000000000	0.00000000000000000000	0.00000000000000000000	0.00000000000000000000	4.00000000000000000000	4.00000000000000000000	4.00000000000000000000	4.00000000000000000000	4.00000000000000000000	4.00000000000000000000	4.00000000000000000000	4.00000000000000000000	4.00000000000000000000	4.00000000000000000000	4.00000000000000000000	0.00000000000000000000	4.00000000000000000000
54.00000000000000000000	0.00000000000000000000	4172.82031250000000000000	4172.30761718750000000000	4166.15380859375000000000	4164.10253906250000000000	4173.84619140625000000000	4172.82031250000000000000	4168.20507812500000000000	4172.30761718750000000000	4172.82031250000000000000	4149.74365234375000000000	4147.17919921875000000000	4334.87158203125000000000	4156.41015625000000000000	4158.97412109375000000000	0.00000000000000000000	10248.00000000000000000000	10227.00000000000000000000	0.00000000000000000000	0.00000000000000000000	0.00000000000000000000	518.00000000000000000000	926.00000000000000000000	0.00000000000000000000	0.00000000000000000000	0.00000000000000000000	4.00000000000000000000	4.00000000000000000000	4.00000000000000000000	4.00000000000000000000	4.00000000000000000000	4.00000000000000000000	4.00000000000000000000	4.00000000000000000000	4.00000000000000000000	4.00000000000000000000	4.00000000000000000000	0.00000000000000000000	4.00000000000000000000
55.00000000000000000000	0.00000000000000000000	4150.76904296875000000000	4152.30761718750000000000	4158.46142578125000000000	4160.51269531250000000000	4172.30761718750000000000	4167.69238281250000000000	4174.35888671875000000000	4192.82031250000000000000	4188.71777343750000000000	4167.17919921875000000000	4158.97412109375000000000	4342.05126953125000000000	4143.07666015625000000000	4166.15380859375000000000	0.00000000000000000000	10247.00000000000000000000	10227.00000000000000000000	0.00000000000000000000	0.00000000000000000000	0.00000000000000000000	518.00000000000000000000	933.00000000000000000000	0.00000000000000000000	0.00000000000000000000	0.00000000000000000000	4.00000000000000000000	4.00000000000000000000	4.00000000000000000000	4.00000000000000000000	4.00000000000000000000	4.00000000000000000000	4.00000000000000000000	4.00000000000000000000	4.00000000000000000000	4.00000000000000000000	4.00000000000000000000	0.00000000000000000000	4.00000000000000000000
56.00000000000000000000	0.00000000000000000000	4172.30761718750000000000	4136.92285156250000000000	4178.97412109375000000000	4141.53857421875000000000	4163.07666015625000000000	4167.69238281250000000000	4173.84619140625000000000	4187.17919921875000000000	4180.51269531250000000000	4143.07666015625000000000	4153.84619140625000000000	4345.12792968750000000000	4140.00000000000000000000	4154.87158203125000000000	0.00000000000000000000	10247.00000000000000000000	10227.00000000000000000000	0.00000000000000000000	0.00000000000000000000	0.00000000000000000000	518.00000000000000000000	940.00000000000000000000	0.00000000000000000000	0.00000000000000000000	0.00000000000000000000	4.00000000000000000000	4.00000000000000000000	4.00000000000000000000	4.00000000000000000000	4.00000000000000000000	4.00000000000000000000	4.00000000000000000000	4.00000000000000000000	4.00000000000000000000	4.00000000000000000000	4.00000000000000000000	0.00000000000000000000	4.00000000000000000000
57.00000000000000000000	0.00000000000000000000	4170.76904296875000000000	4193.33300781250000000000	4168.71777343750000000000	4165.64111328125000000000	4217.43603515625000000000	4218.97412109375000000000	4212.30761718750000000000	4210.25634765625000000000	4208.20507812500000000000	4165.64111328125000000000	4150.76904296875000000000	4366.66650390625000000000	4176.41015625000000000000	4172.82031250000000000000	0.00000000000000000000	10248.00000000000000000000	10228.00000000000000000000	0.00000000000000000000	0.00000000000000000000	0.00000000000000000000	518.00000000000000000000	948.00000000000000000000	0.00000000000000000000	0.00000000000000000000	0.00000000000000000000	4.00000000000000000000	4.00000000000000000000	4.00000000000000000000	4.00000000000000000000	4.00000000000000000000	4.00000000000000000000	4.00000000000000000000	4.00000000000000000000	4.00000000000000000000	4.00000000000000000000	4.00000000000000000000	0.00000000000000000000	4.00000000000000000000
58.00000000000000000000	0.00000000000000000000	4181.53857421875000000000	4193.84619140625000000000	4174.35888671875000000000	4177.43603515625000000000	4216.92285156250000000000	4214.35888671875000000000	4196.92285156250000000000	4189.74365234375000000000	4189.74365234375000000000	4176.92285156250000000000	4157.94873046875000000000	4360.00000000000000000000	4164.61523437500000000000	4154.35888671875000000000	0.00000000000000000000	10248.00000000000000000000	10228.00000000000000000000	0.00000000000000000000	0.00000000000000000000	0.00000000000000000000	518.00000000000000000000	955.00000000000000000000	0.00000000000000000000	0.00000000000000000000	0.00000000000000000000	4.00000000000000000000	4.00000000000000000000	4.00000000000000000000	4.00000000000000000000	4.00000000000000000000	4.00000000000000000000	4.00000000000000000000	4.00000000000000000000	4.00000000000000000000	4.00000000000000000000	4.00000000000000000000	0.00000000000000000000	4.00000000000000000000
59.00000000000000000000	0.00000000000000000000	4173.84619140625000000000	4171.28173828125000000000	4171.28173828125000000000	4158.97412109375000000000	4178.97412109375000000000	4196.41015625000000000000	4175.38427734375000000000	4170.25634765625000000000	4170.25634765625000000000	4167.17919921875000000000	4181.02539062500000000000	4344.10253906250000000000	4159.48730468750000000000	4149.23046875000000000000	0.00000000000000000000	10248.00000000000000000000	10228.00000000000000000000	0.00000000000000000000	0.00000000000000000000	0.00000000000000000000	518.00000000000000000000	962.00000000000000000000	0.00000000000000000000	0.00000000000000000000	0.00000000000000000000	4.00000000000000000000	4.00000000000000000000	4.00000000000000000000	4.00000000000000000000	4.00000000000000000000	4.00000000000000000000	4.00000000000000000000	4.00000000000000000000	4.00000000000000000000	4.00000000000000000000	4.00000000000000000000	0.00000000000000000000	4.00000000000000000000
60.00000000000000000000	0.00000000000000000000	4153.84619140625000000000	4168.20507812500000000000	4157.94873046875000000000	4139.48730468750000000000	4172.82031250000000000000	4195.38427734375000000000	4176.41015625000000000000	4186.15380859375000000000	4187.69238281250000000000	4160.51269531250000000000	4188.20507812500000000000	4351.79492187500000000000	4174.35888671875000000000	4168.20507812500000000000	0.00000000000000000000	10248.00000000000000000000	10228.00000000000000000000	0.00000000000000000000	0.00000000000000000000	0.00000000000000000000	518.00000000000000000000	970.00000000000000000000	0.00000000000000000000	0.00000000000000000000	0.00000000000000000000	4.00000000000000000000	4.00000000000000000000	4.00000000000000000000	4.00000000000000000000	4.00000000000000000000	4.00000000000000000000	4.00000000000000000000	4.00000000000000000000	4.00000000000000000000	4.00000000000000000000	4.00000000000000000000	0.00000000000000000000	4.00000000000000000000
61.00000000000000000000	0.00000000000000000000	4180.00000000000000000000	4149.74365234375000000000	4180.00000000000000000000	4141.02539062500000000000	4169.23046875000000000000	4174.35888671875000000000	4166.66650390625000000000	4186.15380859375000000000	4188.20507812500000000000	4158.46142578125000000000	4158.46142578125000000000	4353.84619140625000000000	4167.17919921875000000000	4173.33300781250000000000	0.00000000000000000000	10247.00000000000000000000	10228.00000000000000000000	0.00000000000000000000	0.00000000000000000000	0.00000000000000000000	518.00000000000000000000	977.00000000000000000000	0.00000000000000000000	0.00000000000000000000	0.00000000000000000000	4.00000000000000000000	4.00000000000000000000	4.00000000000000000000	4.00000000000000000000	4.00000000000000000000	4.00000000000000000000	4.00000000000000000000	4.00000000000000000000	4.00000000000000000000	4.00000000000000000000	4.00000000000000000000	0.00000000000000000000	4.00000000000000000000
62.00000000000000000000	0.00000000000000000000	4168.71777343750000000000	4163.58984375000000000000	4170.25634765625000000000	4152.30761718750000000000	4166.15380859375000000000	4176.92285156250000000000	4180.51269531250000000000	4189.74365234375000000000	4193.84619140625000000000	4177.94873046875000000000	4151.79492187500000000000	4345.64111328125000000000	4170.76904296875000000000	4185.64111328125000000000	0.00000000000000000000	10247.00000000000000000000	10228.00000000000000000000	0.00000000000000000000	0.00000000000000000000	0.00000000000000000000	518.00000000000000000000	984.00000000000000000000	0.00000000000000000000	0.00000000000000000000	0.00000000000000000000	4.00000000000000000000	4.00000000000000000000	4.00000000000000000000	4.00000000000000000000	4.00000000000000000000	4.00000000000000000000	4.00000000000000000000	4.00000000000000000000	4.00000000000000000000	4.00000000000000000000	4.00000000000000000000	0.00000000000000000000	4.00000000000000000000
63.00000000000000000000	0.00000000000000000000	4167.69238281250000000000	4163.07666015625000000000	4172.30761718750000000000	4141.53857421875000000000	4141.53857421875000000000	4162.56396484375000000000	4162.56396484375000000000	4162.05126953125000000000	4163.07666015625000000000	4145.64111328125000000000	4138.46142578125000000000	4334.87158203125000000000	4137.94873046875000000000	4155.89746093750000000000	0.00000000000000000000	10247.00000000000000000000	10228.00000000000000000000	0.00000000000000000000	0.00000000000000000000	0.00000000000000000000	518.00000000000000000000	992.00000000000000000000	0.00000000000000000000	0.00000000000000000000	0.00000000000000000000	4.00000000000000000000	4.00000000000000000000	4.00000000000000000000	4.00000000000000000000	4.00000000000000000000	4.00000000000000000000	4.00000000000000000000	4.00000000000000000000	4.00000000000000000000	4.00000000000000000000	4.00000000000000000000	0.00000000000000000000	4.00000000000000000000
64.00000000000000000000	0.00000000000000000000	4179.48730468750000000000	4164.61523437500000000000	4176.41015625000000000000	4145.12792968750000000000	4169.23046875000000000000	4175.38427734375000000000	4167.17919921875000000000	4166.66650390625000000000	4166.66650390625000000000	4145.64111328125000000000	4162.05126953125000000000	4344.10253906250000000000	4149.74365234375000000000	4152.30761718750000000000	1152.00000000000000000000	10247.00000000000000000000	10228.00000000000000000000	0.00000000000000000000	0.00000000000000000000	0.00000000000000000000	519.00000000000000000000	1.00000000000000000000	4.00000000000000000000	0.00000000000000000000	0.00000000000000000000	4.00000000000000000000	4.00000000000000000000	4.00000000000000000000	4.00000000000000000000	4.00000000000000000000	4.00000000000000000000	4.00000000000000000000	4.00000000000000000000	4.00000000000000000000	4.00000000000000000000	4.00000000000000000000	0.00000000000000000000	4.00000000000000000000
65.00000000000000000000	0.00000000000000000000	4170.76904296875000000000	4172.82031250000000000000	4163.07666015625000000000	4155.89746093750000000000	4201.02539062500000000000	4196.41015625000000000000	4186.66650390625000000000	4190.25634765625000000000	4195.89746093750000000000	4186.15380859375000000000	4202.56396484375000000000	4357.94873046875000000000	4196.92285156250000000000	4185.64111328125000000000	2177.00000000000000000000	10248.00000000000000000000	10227.00000000000000000000	0.00000000000000000000	0.00000000000000000000	0.00000000000000000000	519.00000000000000000000	9.00000000000000000000	4.00000000000000000000	4.00000000000000000000	0.00000000000000000000	4.00000000000000000000	4.00000000000000000000	4.00000000000000000000	4.00000000000000000000	4.00000000000000000000	4.00000000000000000000	4.00000000000000000000	4.00000000000000000000	4.00000000000000000000	4.00000000000000000000	4.00000000000000000000	0.00000000000000000000	4.00000000000000000000
66.00000000000000000000	0.00000000000000000000	4181.02539062500000000000	4150.25634765625000000000	4176.41015625000000000000	4144.10253906250000000000	4157.94873046875000000000	4167.17919921875000000000	4156.92285156250000000000	4162.05126953125000000000	4164.61523437500000000000	4164.10253906250000000000	4168.71777343750000000000	4346.15380859375000000000	4171.79492187500000000000	4176.41015625000000000000	1410.00000000000000000000	10248.00000000000000000000	10227.00000000000000000000	0.00000000000000000000	0.00000000000000000000	0.00000000000000000000	519.00000000000000000000	17.00000000000000000000	4.00000000000000000000	4.00000000000000000000	4.00000000000000000000	4.00000000000000000000	4.00000000000000000000	4.00000000000000000000	4.00000000000000000000	4.00000000000000000000	4.00000000000000000000	4.00000000000000000000	4.00000000000000000000	4.00000000000000000000	4.00000000000000000000	4.00000000000000000000	4.00000000000000000000	4.00000000000000000000
67.00000000000000000000	0.00000000000000000000	4160.00000000000000000000	4156.92285156250000000000	4165.12792968750000000000	4135.38427734375000000000	4153.33300781250000000000	4174.87158203125000000000	4166.15380859375000000000	4174.35888671875000000000	4171.79492187500000000000	4160.51269531250000000000	4143.58984375000000000000	4342.56396484375000000000	4159.48730468750000000000	4173.33300781250000000000	3466.00000000000000000000	10248.00000000000000000000	10227.00000000000000000000	0.00000000000000000000	0.00000000000000000000	0.00000000000000000000	519.00000000000000000000	26.00000000000000000000	4.00000000000000000000	4.00000000000000000000	4.00000000000000000000	4.00000000000000000000	4.00000000000000000000	4.00000000000000000000	4.00000000000000000000	4.00000000000000000000	4.00000000000000000000	4.00000000000000000000	4.00000000000000000000	4.00000000000000000000	4.00000000000000000000	4.00000000000000000000	4.00000000000000000000	4.00000000000000000000
68.00000000000000000000	0.00000000000000000000	4164.10253906250000000000	4153.33300781250000000000	4169.23046875000000000000	4133.84619140625000000000	4152.30761718750000000000	4171.28173828125000000000	4165.64111328125000000000	4177.43603515625000000000	4176.41015625000000000000	4158.46142578125000000000	4143.58984375000000000000	4347.69238281250000000000	4149.23046875000000000000	4160.00000000000000000000	3544.00000000000000000000	10248.00000000000000000000	10227.00000000000000000000	0.00000000000000000000	0.00000000000000000000	0.00000000000000000000	519.00000000000000000000	34.00000000000000000000	4.00000000000000000000	4.00000000000000000000	4.00000000000000000000	4.00000000000000000000	4.00000000000000000000	4.00000000000000000000	4.00000000000000000000	4.00000000000000000000	4.00000000000000000000	4.00000000000000000000	4.00000000000000000000	4.00000000000000000000	4.00000000000000000000	4.00000000000000000000	4.00000000000000000000	4.00000000000000000000
69.00000000000000000000	0.00000000000000000000	4182.56396484375000000000	4167.69238281250000000000	4178.46142578125000000000	4146.66650390625000000000	4164.10253906250000000000	4177.43603515625000000000	4166.66650390625000000000	4170.76904296875000000000	4174.35888671875000000000	4164.10253906250000000000	4171.28173828125000000000	4356.92285156250000000000	4154.35888671875000000000	4156.41015625000000000000	3411.00000000000000000000	10246.00000000000000000000	10227.00000000000000000000	0.00000000000000000000	0.00000000000000000000	0.00000000000000000000	519.00000000000000000000	42.00000000000000000000	4.00000000000000000000	4.00000000000000000000	4.00000000000000000000	4.00000000000000000000	4.00000000000000000000	4.00000000000000000000	4.00000000000000000000	4.00000000000000000000	4.00000000000000000000	4.00000000000000000000	4.00000000000000000000	4.00000000000000000000	4.00000000000000000000	4.00000000000000000000	4.00000000000000000000	4.00000000000000000000
70.00000000000000000000	0.00000000000000000000	4168.20507812500000000000	4186.15380859375000000000	4162.05126953125000000000	4151.79492187500000000000	4197.94873046875000000000	4198.97412109375000000000	4183.58984375000000000000	4181.02539062500000000000	4189.23046875000000000000	4187.69238281250000000000	4182.56396484375000000000	4362.56396484375000000000	4173.33300781250000000000	4170.25634765625000000000	3471.00000000000000000000	10246.00000000000000000000	10227.00000000000000000000	0.00000000000000000000	0.00000000000000000000	0.00000000000000000000	519.00000000000000000000	51.00000000000000000000	4.00000000000000000000	4.00000000000000000000	4.00000000000000000000	4.00000000000000000000	4.00000000000000000000	4.00000000000000000000	4.00000000000000000000	4.00000000000000000000	4.00000000000000000000	4.00000000000000000000	4.00000000000000000000	4.00000000000000000000	4.00000000000000000000	4.00000000000000000000	4.00000000000000000000	4.00000000000000000000
71.00000000000000000000	0.00000000000000000000	4181.53857421875000000000	4153.84619140625000000000	4174.87158203125000000000	4125.64111328125000000000	4166.66650390625000000000	4168.71777343750000000000	4154.87158203125000000000	4151.28173828125000000000	4157.43603515625000000000	4159.48730468750000000000	4140.51269531250000000000	4342.56396484375000000000	4149.74365234375000000000	4158.46142578125000000000	3392.00000000000000000000	10245.00000000000000000000	10227.00000000000000000000	0.00000000000000000000	0.00000000000000000000	0.00000000000000000000	519.00000000000000000000	59.00000000000000000000	4.00000000000000000000	4.00000000000000000000	4.00000000000000000000	4.00000000000000000000	4.00000000000000000000	4.00000000000000000000	4.00000000000000000000	4.00000000000000000000	4.00000000000000000000	4.00000000000000000000	4.00000000000000000000	4.00000000000000000000	4.00000000000000000000	4.00000000000000000000	4.00000000000000000000	4.00000000000000000000
72.00000000000000000000	0.00000000000000000000	4165.12792968750000000000	4161.53857421875000000000	4162.56396484375000000000	4125.12792968750000000000	4150.25634765625000000000	4165.64111328125000000000	4153.84619140625000000000	4154.87158203125000000000	4155.89746093750000000000	4156.41015625000000000000	4140.51269531250000000000	4331.79492187500000000000	4161.02539062500000000000	4175.89746093750000000000	3437.00000000000000000000	10245.00000000000000000000	10227.00000000000000000000	0.00000000000000000000	0.00000000000000000000	0.00000000000000000000	519.00000000000000000000	67.00000000000000000000	4.00000000000000000000	4.00000000000000000000	4.00000000000000000000	4.00000000000000000000	4.00000000000000000000	4.00000000000000000000	4.00000000000000000000	4.00000000000000000000	4.00000000000000000000	4.00000000000000000000	4.00000000000000000000	4.00000000000000000000	4.00000000000000000000	4.00000000000000000000	4.00000000000000000000	4.00000000000000000000
73.00000000000000000000	0.00000000000000000000	4160.51269531250000000000	4165.64111328125000000000	4162.56396484375000000000	4141.02539062500000000000	4155.38427734375000000000	4165.12792968750000000000	4153.84619140625000000000	4168.71777343750000000000	4168.71777343750000000000	4162.05126953125000000000	4168.20507812500000000000	4336.92285156250000000000	4155.89746093750000000000	4182.56396484375000000000	3112.00000000000000000000	10244.00000000000000000000	10227.00000000000000000000	0.00000000000000000000	0.00000000000000000000	0.00000000000000000000	519.00000000000000000000	76.00000000000000000000	4.00000000000000000000	4.00000000000000000000	4.00000000000000000000	4.00000000000000000000	4.00000000000000000000	4.00000000000000000000	4.00000000000000000000	4.00000000000000000000	4.00000000000000000000	4.00000000000000000000	4.00000000000000000000	4.00000000000000000000	4.00000000000000000000	4.00000000000000000000	4.00000000000000000000	4.00000000000000000000
74.00000000000000000000	0.00000000000000000000	4180.51269531250000000000	4168.20507812500000000000	4178.97412109375000000000	4142.05126953125000000000	4177.94873046875000000000	4172.30761718750000000000	4162.56396484375000000000	4177.43603515625000000000	4181.02539062500000000000	4164.10253906250000000000	4178.97412109375000000000	4352.82031250000000000000	4147.69238281250000000000	4172.82031250000000000000	3480.00000000000000000000	10244.00000000000000000000	10227.00000000000000000000	0.00000000000000000000	0.00000000000000000000	0.00000000000000000000	519.00000000000000000000	83.00000000000000000000	4.00000000000000000000	4.00000000000000000000	4.00000000000000000000	4.00000000000000000000	4.00000000000000000000	4.00000000000000000000	4.00000000000000000000	4.00000000000000000000	4.00000000000000000000	4.00000000000000000000	4.00000000000000000000	4.00000000000000000000	4.00000000000000000000	4.00000000000000000000	4.00000000000000000000	4.00000000000000000000
75.00000000000000000000	0.00000000000000000000	4166.66650390625000000000	4183.58984375000000000000	4166.15380859375000000000	4142.05126953125000000000	4196.41015625000000000000	4196.92285156250000000000	4187.69238281250000000000	4192.30761718750000000000	4196.92285156250000000000	4194.35888671875000000000	4165.12792968750000000000	4360.51269531250000000000	4168.20507812500000000000	4163.58984375000000000000	3310.00000000000000000000	10247.00000000000000000000	10226.00000000000000000000	0.00000000000000000000	0.00000000000000000000	0.00000000000000000000	519.00000000000000000000	91.00000000000000000000	4.00000000000000000000	4.00000000000000000000	4.00000000000000000000	4.00000000000000000000	4.00000000000000000000	4.00000000000000000000	4.00000000000000000000	4.00000000000000000000	4.00000000000000000000	4.00000000000000000000	4.00000000000000000000	4.00000000000000000000	4.00000000000000000000	4.00000000000000000000	4.00000000000000000000	4.00000000000000000000
76.00000000000000000000	0.00000000000000000000	4177.43603515625000000000	4149.74365234375000000000	4177.43603515625000000000	4131.28173828125000000000	4149.74365234375000000000	4175.38427734375000000000	4160.00000000000000000000	4162.05126953125000000000	4160.51269531250000000000	4174.35888671875000000000	4129.74365234375000000000	4344.10253906250000000000	4141.53857421875000000000	4141.02539062500000000000	2599.00000000000000000000	10247.00000000000000000000	10226.00000000000000000000	0.00000000000000000000	0.00000000000000000000	0.00000000000000000000	519.00000000000000000000	99.00000000000000000000	4.00000000000000000000	4.00000000000000000000	4.00000000000000000000	4.00000000000000000000	4.00000000000000000000	4.00000000000000000000	4.00000000000000000000	4.00000000000000000000	4.00000000000000000000	4.00000000000000000000	4.00000000000000000000	4.00000000000000000000	4.00000000000000000000	4.00000000000000000000	4.00000000000000000000	4.00000000000000000000
77.00000000000000000000	0.00000000000000000000	4166.15380859375000000000	4152.82031250000000000000	4167.17919921875000000000	4129.74365234375000000000	4154.87158203125000000000	4180.00000000000000000000	4158.97412109375000000000	4165.12792968750000000000	4158.46142578125000000000	4158.97412109375000000000	4145.12792968750000000000	4351.79492187500000000000	4144.10253906250000000000	4174.35888671875000000000	2473.00000000000000000000	10251.00000000000000000000	10229.00000000000000000000	0.00000000000000000000	0.00000000000000000000	0.00000000000000000000	519.00000000000000000000	106.00000000000000000000	4.00000000000000000000	4.00000000000000000000	4.00000000000000000000	4.00000000000000000000	4.00000000000000000000	4.00000000000000000000	4.00000000000000000000	4.00000000000000000000	4.00000000000000000000	4.00000000000000000000	4.00000000000000000000	4.00000000000000000000	4.00000000000000000000	4.00000000000000000000	4.00000000000000000000	4.00000000000000000000
78.00000000000000000000	0.00000000000000000000	4157.94873046875000000000	4158.97412109375000000000	4162.05126953125000000000	4140.51269531250000000000	4170.76904296875000000000	4174.87158203125000000000	4157.43603515625000000000	4170.25634765625000000000	4165.64111328125000000000	4156.92285156250000000000	4173.33300781250000000000	4363.58984375000000000000	4154.35888671875000000000	4190.76904296875000000000	3480.00000000000000000000	10251.00000000000000000000	10229.00000000000000000000	0.00000000000000000000	0.00000000000000000000	0.00000000000000000000	519.00000000000000000000	113.00000000000000000000	4.00000000000000000000	4.00000000000000000000	4.00000000000000000000	4.00000000000000000000	4.00000000000000000000	4.00000000000000000000	4.00000000000000000000	4.00000000000000000000	4.00000000000000000000	4.00000000000000000000	4.00000000000000000000	4.00000000000000000000	4.00000000000000000000	4.00000000000000000000	4.00000000000000000000	4.00000000000000000000
79.00000000000000000000	0.00000000000000000000	4173.84619140625000000000	4151.28173828125000000000	4174.87158203125000000000	4145.64111328125000000000	4153.84619140625000000000	4157.94873046875000000000	4147.17919921875000000000	4159.48730468750000000000	4159.48730468750000000000	4156.92285156250000000000	4156.92285156250000000000	4353.84619140625000000000	4144.61523437500000000000	4167.69238281250000000000	3310.00000000000000000000	10251.00000000000000000000	10229.00000000000000000000	0.00000000000000000000	0.00000000000000000000	0.00000000000000000000	519.00000000000000000000	121.00000000000000000000	4.00000000000000000000	4.00000000000000000000	4.00000000000000000000	4.00000000000000000000	4.00000000000000000000	4.00000000000000000000	4.00000000000000000000	4.00000000000000000000	4.00000000000000000000	4.00000000000000000000	4.00000000000000000000	4.00000000000000000000	4.00000000000000000000	4.00000000000000000000	4.00000000000000000000	4.00000000000000000000
80.00000000000000000000	0.00000000000000000000	4161.02539062500000000000	4168.20507812500000000000	4162.05126953125000000000	4134.87158203125000000000	4154.87158203125000000000	4170.76904296875000000000	4162.56396484375000000000	4169.74365234375000000000	4174.87158203125000000000	4176.41015625000000000000	4156.92285156250000000000	4346.15380859375000000000	4147.69238281250000000000	4161.02539062500000000000	2599.00000000000000000000	10251.00000000000000000000	10229.00000000000000000000	0.00000000000000000000	0.00000000000000000000	0.00000000000000000000	519.00000000000000000000	128.00000000000000000000	4.00000000000000000000	4.00000000000000000000	4.00000000000000000000	4.00000000000000000000	4.00000000000000000000	4.00000000000000000000	4.00000000000000000000	4.00000000000000000000	4.00000000000000000000	4.00000000000000000000	4.00000000000000000000	4.00000000000000000000	4.00000000000000000000	4.00000000000000000000	4.00000000000000000000	4.00000000000000000000
81.00000000000000000000	0.00000000000000000000	4176.92285156250000000000	4147.69238281250000000000	4177.43603515625000000000	4115.89746093750000000000	4140.00000000000000000000	4156.41015625000000000000	4144.61523437500000000000	4147.69238281250000000000	4150.25634765625000000000	4159.48730468750000000000	4152.30761718750000000000	4336.41015625000000000000	4132.82031250000000000000	4142.56396484375000000000	2473.00000000000000000000	10249.00000000000000000000	10230.00000000000000000000	0.00000000000000000000	0.00000000000000000000	0.00000000000000000000	519.00000000000000000000	135.00000000000000000000	4.00000000000000000000	4.00000000000000000000	4.00000000000000000000	4.00000000000000000000	4.00000000000000000000	4.00000000000000000000	4.00000000000000000000	4.00000000000000000000	4.00000000000000000000	4.00000000000000000000	4.00000000000000000000	4.00000000000000000000	4.00000000000000000000	4.00000000000000000000	4.00000000000000000000	4.00000000000000000000
82.00000000000000000000	0.00000000000000000000	4176.92285156250000000000	4150.76904296875000000000	4171.79492187500000000000	4133.84619140625000000000	4163.58984375000000000000	4172.30761718750000000000	4155.89746093750000000000	4161.02539062500000000000	4160.00000000000000000000	4177.43603515625000000000	4147.69238281250000000000	4337.43603515625000000000	4156.41015625000000000000	4172.82031250000000000000	3480.00000000000000000000	10249.00000000000000000000	10230.00000000000000000000	0.00000000000000000000	0.00000000000000000000	0.00000000000000000000	519.00000000000000000000	143.00000000000000000000	4.00000000000000000000	4.00000000000000000000	4.00000000000000000000	4.00000000000000000000	4.00000000000000000000	4.00000000000000000000	4.00000000000000000000	4.00000000000000000000	4.00000000000000000000	4.00000000000000000000	4.00000000000000000000	4.00000000000000000000	4.00000000000000000000	4.00000000000000000000	4.00000000000000000000	4.00000000000000000000
83.00000000000000000000	0.00000000000000000000	4163.07666015625000000000	4144.10253906250000000000	4158.97412109375000000000	4141.53857421875000000000	4160.51269531250000000000	4174.87158203125000000000	4157.94873046875000000000	4168.20507812500000000000	4165.64111328125000000000	4175.38427734375000000000	4150.25634765625000000000	4328.20507812500000000000	4157.94873046875000000000	4188.71777343750000000000	3310.00000000000000000000	10250.00000000000000000000	10231.00000000000000000000	0.00000000000000000000	0.00000000000000000000	0.00000000000000000000	519.00000000000000000000	151.00000000000000000000	4.00000000000000000000	4.00000000000000000000	4.00000000000000000000	4.00000000000000000000	4.00000000000000000000	4.00000000000000000000	4.00000000000000000000	4.00000000000000000000	4.00000000000000000000	4.00000000000000000000	4.00000000000000000000	4.00000000000000000000	4.00000000000000000000	4.00000000000000000000	4.00000000000000000000	4.00000000000000000000
84.00000000000000000000	0.00000000000000000000	4172.30761718750000000000	4129.23046875000000000000	4170.76904296875000000000	4122.05126953125000000000	4139.48730468750000000000	4158.46142578125000000000	4141.02539062500000000000	4148.20507812500000000000	4145.12792968750000000000	4138.97412109375000000000	4153.84619140625000000000	4302.56396484375000000000	4136.92285156250000000000	4152.82031250000000000000	2599.00000000000000000000	10250.00000000000000000000	10231.00000000000000000000	0.00000000000000000000	0.00000000000000000000	0.00000000000000000000	519.00000000000000000000	158.00000000000000000000	4.00000000000000000000	4.00000000000000000000	4.00000000000000000000	4.00000000000000000000	4.00000000000000000000	4.00000000000000000000	4.00000000000000000000	4.00000000000000000000	4.00000000000000000000	4.00000000000000000000	4.00000000000000000000	4.00000000000000000000	4.00000000000000000000	4.00000000000000000000	4.00000000000000000000	4.00000000000000000000
85.00000000000000000000	0.00000000000000000000	4158.97412109375000000000	4157.43603515625000000000	4161.02539062500000000000	4131.79492187500000000000	4173.84619140625000000000	4178.97412109375000000000	4161.02539062500000000000	4165.12792968750000000000	4172.30761718750000000000	4167.69238281250000000000	4163.58984375000000000000	4287.17919921875000000000	4152.82031250000000000000	4148.20507812500000000000	2473.00000000000000000000	10251.00000000000000000000	10230.00000000000000000000	0.00000000000000000000	0.00000000000000000000	0.00000000000000000000	519.00000000000000000000	167.00000000000000000000	4.00000000000000000000	4.00000000000000000000	4.00000000000000000000	4.00000000000000000000	4.00000000000000000000	4.00000000000000000000	4.00000000000000000000	4.00000000000000000000	4.00000000000000000000	4.00000000000000000000	4.00000000000000000000	4.00000000000000000000	4.00000000000000000000	4.00000000000000000000	4.00000000000000000000	4.00000000000000000000
86.00000000000000000000	0.00000000000000000000	4167.69238281250000000000	4136.92285156250000000000	4172.82031250000000000000	4129.23046875000000000000	4145.12792968750000000000	4160.51269531250000000000	4142.05126953125000000000	4139.48730468750000000000	4149.74365234375000000000	4157.43603515625000000000	4126.66650390625000000000	4258.46142578125000000000	4115.38427734375000000000	4137.43603515625000000000	3480.00000000000000000000	10251.00000000000000000000	10230.00000000000000000000	0.00000000000000000000	0.00000000000000000000	0.00000000000000000000	519.00000000000000000000	175.00000000000000000000	4.00000000000000000000	4.00000000000000000000	4.00000000000000000000	4.00000000000000000000	4.00000000000000000000	4.00000000000000000000	4.00000000000000000000	4.00000000000000000000	4.00000000000000000000	4.00000000000000000000	4.00000000000000000000	4.00000000000000000000	4.00000000000000000000	4.00000000000000000000	4.00000000000000000000	4.00000000000000000000
87.00000000000000000000	0.00000000000000000000	4168.71777343750000000000	4134.35888671875000000000	4172.82031250000000000000	4120.00000000000000000000	4142.56396484375000000000	4165.64111328125000000000	4147.17919921875000000000	4134.35888671875000000000	4137.94873046875000000000	4141.53857421875000000000	4125.12792968750000000000	4251.79492187500000000000	4111.28173828125000000000	4151.79492187500000000000	3310.00000000000000000000	10251.00000000000000000000	10229.00000000000000000000	0.00000000000000000000	0.00000000000000000000	0.00000000000000000000	519.00000000000000000000	183.00000000000000000000	4.00000000000000000000	4.00000000000000000000	4.00000000000000000000	4.00000000000000000000	4.00000000000000000000	4.00000000000000000000	4.00000000000000000000	4.00000000000000000000	4.00000000000000000000	4.00000000000000000000	4.00000000000000000000	4.00000000000000000000	4.00000000000000000000	4.00000000000000000000	4.00000000000000000000	4.00000000000000000000
88.00000000000000000000	0.00000000000000000000	4171.28173828125000000000	4162.56396484375000000000	4168.71777343750000000000	4136.92285156250000000000	4183.07666015625000000000	4185.12792968750000000000	4163.58984375000000000000	4151.79492187500000000000	4160.51269531250000000000	4163.58984375000000000000	4164.10253906250000000000	4269.74365234375000000000	4146.66650390625000000000	4175.38427734375000000000	2599.00000000000000000000	10251.00000000000000000000	10229.00000000000000000000	0.00000000000000000000	0.00000000000000000000	0.00000000000000000000	519.00000000000000000000	191.00000000000000000000	4.00000000000000000000	4.00000000000000000000	4.00000000000000000000	4.00000000000000000000	4.00000000000000000000	4.00000000000000000000	4.00000000000000000000	4.00000000000000000000	4.00000000000000000000	4.00000000000000000000	4.00000000000000000000	4.00000000000000000000	4.00000000000000000000	4.00000000000000000000	4.00000000000000000000	4.00000000000000000000
89.00000000000000000000	0.00000000000000000000	4188.71777343750000000000	4169.23046875000000000000	4181.53857421875000000000	4151.28173828125000000000	4172.82031250000000000000	4175.38427734375000000000	4151.28173828125000000000	4148.20507812500000000000	4161.53857421875000000000	4177.94873046875000000000	4158.97412109375000000000	4266.15380859375000000000	4151.79492187500000000000	4166.15380859375000000000	2473.00000000000000000000	10248.00000000000000000000	10227.00000000000000000000	0.00000000000000000000	0.00000000000000000000	0.00000000000000000000	519.00000000000000000000	200.00000000000000000000	4.00000000000000000000	4.00000000000000000000	4.00000000000000000000	4.00000000000000000000	4.00000000000000000000	4.00000000000000000000	4.00000000000000000000	4.00000000000000000000	4.00000000000000000000	4.00000000000000000000	4.00000000000000000000	4.00000000000000000000	4.00000000000000000000	4.00000000000000000000	4.00000000000000000000	4.00000000000000000000
90.00000000000000000000	0.00000000000000000000	4157.94873046875000000000	4176.92285156250000000000	4163.07666015625000000000	4143.07666015625000000000	4165.64111328125000000000	4183.07666015625000000000	4164.10253906250000000000	4171.28173828125000000000	4180.51269531250000000000	4184.61523437500000000000	4153.84619140625000000000	4260.51269531250000000000	4170.76904296875000000000	4165.64111328125000000000	3480.00000000000000000000	10248.00000000000000000000	10227.00000000000000000000	0.00000000000000000000	0.00000000000000000000	0.00000000000000000000	519.00000000000000000000	207.00000000000000000000	4.00000000000000000000	4.00000000000000000000	4.00000000000000000000	4.00000000000000000000	4.00000000000000000000	4.00000000000000000000	4.00000000000000000000	4.00000000000000000000	4.00000000000000000000	4.00000000000000000000	4.00000000000000000000	4.00000000000000000000	4.00000000000000000000	4.00000000000000000000	4.00000000000000000000	4.00000000000000000000
91.00000000000000000000	0.00000000000000000000	4165.64111328125000000000	4150.76904296875000000000	4174.35888671875000000000	4124.61523437500000000000	4156.41015625000000000000	4164.10253906250000000000	4148.71777343750000000000	4160.00000000000000000000	4169.74365234375000000000	4151.79492187500000000000	4160.51269531250000000000	4258.97412109375000000000	4150.25634765625000000000	4163.07666015625000000000	3310.00000000000000000000	10247.00000000000000000000	10226.00000000000000000000	0.00000000000000000000	0.00000000000000000000	0.00000000000000000000	519.00000000000000000000	215.00000000000000000000	4.00000000000000000000	4.00000000000000000000	4.00000000000000000000	4.00000000000000000000	4.00000000000000000000	4.00000000000000000000	4.00000000000000000000	4.00000000000000000000	4.00000000000000000000	4.00000000000000000000	4.00000000000000000000	4.00000000000000000000	4.00000000000000000000	4.00000000000000000000	4.00000000000000000000	4.00000000000000000000
92.00000000000000000000	0.00000000000000000000	4181.53857421875000000000	4153.84619140625000000000	4182.05126953125000000000	4140.51269531250000000000	4175.89746093750000000000	4174.35888671875000000000	4155.89746093750000000000	4156.41015625000000000000	4171.28173828125000000000	4166.66650390625000000000	4178.97412109375000000000	4271.79492187500000000000	4136.41015625000000000000	4185.12792968750000000000	2599.00000000000000000000	10247.00000000000000000000	10226.00000000000000000000	0.00000000000000000000	0.00000000000000000000	0.00000000000000000000	519.00000000000000000000	223.00000000000000000000	4.00000000000000000000	4.00000000000000000000	4.00000000000000000000	4.00000000000000000000	4.00000000000000000000	4.00000000000000000000	4.00000000000000000000	4.00000000000000000000	4.00000000000000000000	4.00000000000000000000	4.00000000000000000000	4.00000000000000000000	4.00000000000000000000	4.00000000000000000000	4.00000000000000000000	4.00000000000000000000
93.00000000000000000000	0.00000000000000000000	4173.84619140625000000000	4167.69238281250000000000	4170.76904296875000000000	4155.89746093750000000000	4184.10253906250000000000	4195.89746093750000000000	4170.76904296875000000000	4163.07666015625000000000	4175.38427734375000000000	4191.79492187500000000000	4166.15380859375000000000	4269.74365234375000000000	4149.74365234375000000000	4182.56396484375000000000	2473.00000000000000000000	10247.00000000000000000000	10225.00000000000000000000	0.00000000000000000000	0.00000000000000000000	0.00000000000000000000	519.00000000000000000000	231.00000000000000000000	4.00000000000000000000	4.00000000000000000000	4.00000000000000000000	4.00000000000000000000	4.00000000000000000000	4.00000000000000000000	4.00000000000000000000	4.00000000000000000000	4.00000000000000000000	4.00000000000000000000	4.00000000000000000000	4.00000000000000000000	4.00000000000000000000	4.00000000000000000000	4.00000000000000000000	4.00000000000000000000
94.00000000000000000000	0.00000000000000000000	4188.20507812500000000000	4161.02539062500000000000	4180.00000000000000000000	4135.38427734375000000000	4162.05126953125000000000	4181.53857421875000000000	4153.33300781250000000000	4143.58984375000000000000	4152.82031250000000000000	4165.12792968750000000000	4140.51269531250000000000	4243.07666015625000000000	4155.38427734375000000000	4156.41015625000000000000	3480.00000000000000000000	10247.00000000000000000000	10225.00000000000000000000	0.00000000000000000000	0.00000000000000000000	0.00000000000000000000	519.00000000000000000000	238.00000000000000000000	4.00000000000000000000	4.00000000000000000000	4.00000000000000000000	4.00000000000000000000	4.00000000000000000000	4.00000000000000000000	4.00000000000000000000	4.00000000000000000000	4.00000000000000000000	4.00000000000000000000	4.00000000000000000000	4.00000000000000000000	4.00000000000000000000	4.00000000000000000000	4.00000000000000000000	4.00000000000000000000
95.00000000000000000000	0.00000000000000000000	4166.15380859375000000000	4181.53857421875000000000	4163.07666015625000000000	4134.87158203125000000000	4174.87158203125000000000	4187.17919921875000000000	4164.10253906250000000000	4160.00000000000000000000	4170.76904296875000000000	4174.35888671875000000000	4172.30761718750000000000	4243.58984375000000000000	4177.94873046875000000000	4180.51269531250000000000	3310.00000000000000000000	10246.00000000000000000000	10226.00000000000000000000	0.00000000000000000000	0.00000000000000000000	0.00000000000000000000	519.00000000000000000000	246.00000000000000000000	4.00000000000000000000	4.00000000000000000000	4.00000000000000000000	4.00000000000000000000	4.00000000000000000000	4.00000000000000000000	4.00000000000000000000	4.00000000000000000000	4.00000000000000000000	4.00000000000000000000	4.00000000000000000000	4.00000000000000000000	4.00000000000000000000	4.00000000000000000000	4.00000000000000000000	4.00000000000000000000
96.00000000000000000000	0.00000000000000000000	4170.25634765625000000000	4165.12792968750000000000	4172.30761718750000000000	4150.76904296875000000000	4161.02539062500000000000	4168.71777343750000000000	4148.71777343750000000000	4155.89746093750000000000	4165.64111328125000000000	4167.69238281250000000000	4182.56396484375000000000	4246.66650390625000000000	4162.05126953125000000000	4181.02539062500000000000	2599.00000000000000000000	10246.00000000000000000000	10226.00000000000000000000	0.00000000000000000000	0.00000000000000000000	0.00000000000000000000	519.00000000000000000000	253.00000000000000000000	4.00000000000000000000	4.00000000000000000000	4.00000000000000000000	4.00000000000000000000	4.00000000000000000000	4.00000000000000000000	4.00000000000000000000	4.00000000000000000000	4.00000000000000000000	4.00000000000000000000	4.00000000000000000000	4.00000000000000000000	4.00000000000000000000	4.00000000000000000000	4.00000000000000000000	4.00000000000000000000
97.00000000000000000000	0.00000000000000000000	4182.56396484375000000000	4166.15380859375000000000	4178.46142578125000000000	4161.53857421875000000000	4180.00000000000000000000	4177.43603515625000000000	4156.92285156250000000000	4155.38427734375000000000	4167.69238281250000000000	4171.28173828125000000000	4181.02539062500000000000	4236.41015625000000000000	4163.58984375000000000000	4178.46142578125000000000	2473.00000000000000000000	10246.00000000000000000000	10226.00000000000000000000	0.00000000000000000000	0.00000000000000000000	0.00000000000000000000	519.00000000000000000000	261.00000000000000000000	4.00000000000000000000	4.00000000000000000000	4.00000000000000000000	4.00000000000000000000	4.00000000000000000000	4.00000000000000000000	4.00000000000000000000	4.00000000000000000000	4.00000000000000000000	4.00000000000000000000	4.00000000000000000000	4.00000000000000000000	4.00000000000000000000	4.00000000000000000000	4.00000000000000000000	4.00000000000000000000
98.00000000000000000000	0.00000000000000000000	4168.71777343750000000000	4178.46142578125000000000	4164.10253906250000000000	4148.20507812500000000000	4195.89746093750000000000	4195.89746093750000000000	4176.92285156250000000000	4163.07666015625000000000	4177.43603515625000000000	4183.58984375000000000000	4165.12792968750000000000	4225.12792968750000000000	4165.64111328125000000000	4175.38427734375000000000	3480.00000000000000000000	10246.00000000000000000000	10226.00000000000000000000	0.00000000000000000000	0.00000000000000000000	0.00000000000000000000	519.00000000000000000000	270.00000000000000000000	4.00000000000000000000	4.00000000000000000000	4.00000000000000000000	4.00000000000000000000	4.00000000000000000000	4.00000000000000000000	4.00000000000000000000	4.00000000000000000000	4.00000000000000000000	4.00000000000000000000	4.00000000000000000000	4.00000000000000000000	4.00000000000000000000	4.00000000000000000000	4.00000000000000000000	4.00000000000000000000
99.00000000000000000000	0.00000000000000000000	4184.61523437500000000000	4154.35888671875000000000	4178.97412109375000000000	4135.89746093750000000000	4148.20507812500000000000	4164.61523437500000000000	4147.17919921875000000000	4138.97412109375000000000	4144.61523437500000000000	4145.64111328125000000000	4120.51269531250000000000	4219.48730468750000000000	4127.17919921875000000000	4157.43603515625000000000	3310.00000000000000000000	10247.00000000000000000000	10225.00000000000000000000	0.00000000000000000000	0.00000000000000000000	0.00000000000000000000	519.00000000000000000000	278.00000000000000000000	4.00000000000000000000	4.00000000000000000000	4.00000000000000000000	4.00000000000000000000	4.00000000000000000000	4.00000000000000000000	4.00000000000000000000	4.00000000000000000000	4.00000000000000000000	4.00000000000000000000	4.00000000000000000000	4.00000000000000000000	4.00000000000000000000	4.00000000000000000000	4.00000000000000000000	4.00000000000000000000
100.00000000000000000000	0.00000000000000000000	4170.76904296875000000000	4169.74365234375000000000	4164.61523437500000000000	4152.82031250000000000000	4156.41015625000000000000	4162.56396484375000000000	4149.74365234375000000000	4150.76904296875000000000	4150.25634765625000000000	4151.79492187500000000000	4151.79492187500000000000	4227.17919921875000000000	4150.25634765625000000000	4182.56396484375000000000	2599.00000000000000000000	10247.00000000000000000000	10225.00000000000000000000	0.00000000000000000000	0.00000000000000000000	0.00000000000000000000	519.00000000000000000000	287.00000000000000000000	4.00000000000000000000	4.00000000000000000000	4.00000000000000000000	4.00000000000000000000	4.00000000000000000000	4.00000000000000000000	4.00000000000000000000	4.00000000000000000000	4.00000000000000000000	4.00000000000000000000	4.00000000000000000000	4.00000000000000000000	4.00000000000000000000	4.00000000000000000000	4.00000000000000000000	4.00000000000000000000
101.00000000000000000000	0.00000000000000000000	4167.17919921875000000000	4164.10253906250000000000	4165.12792968750000000000	4149.74365234375000000000	4164.10253906250000000000	4155.38427734375000000000	4144.10253906250000000000	4147.69238281250000000000	4147.69238281250000000000	4165.64111328125000000000	4191.28173828125000000000	4225.64111328125000000000	4167.17919921875000000000	4182.05126953125000000000	2473.00000000000000000000	10248.00000000000000000000	10226.00000000000000000000	0.00000000000000000000	0.00000000000000000000	0.00000000000000000000	519.00000000000000000000	295.00000000000000000000	4.00000000000000000000	4.00000000000000000000	4.00000000000000000000	4.00000000000000000000	4.00000000000000000000	4.00000000000000000000	4.00000000000000000000	4.00000000000000000000	4.00000000000000000000	4.00000000000000000000	4.00000000000000000000	4.00000000000000000000	4.00000000000000000000	4.00000000000000000000	4.00000000000000000000	4.00000000000000000000
102.00000000000000000000	0.00000000000000000000	4175.38427734375000000000	4156.92285156250000000000	4172.30761718750000000000	4146.15380859375000000000	4167.17919921875000000000	4167.69238281250000000000	4149.23046875000000000000	4154.87158203125000000000	4157.43603515625000000000	4171.79492187500000000000	4184.61523437500000000000	4230.76904296875000000000	4161.53857421875000000000	4172.30761718750000000000	3480.00000000000000000000	10248.00000000000000000000	10226.00000000000000000000	0.00000000000000000000	0.00000000000000000000	0.00000000000000000000	519.00000000000000000000	303.00000000000000000000	4.00000000000000000000	4.00000000000000000000	4.00000000000000000000	4.00000000000000000000	4.00000000000000000000	4.00000000000000000000	4.00000000000000000000	4.00000000000000000000	4.00000000000000000000	4.00000000000000000000	4.00000000000000000000	4.00000000000000000000	4.00000000000000000000	4.00000000000000000000	4.00000000000000000000	4.00000000000000000000
103.00000000000000000000	0.00000000000000000000	4162.05126953125000000000	4164.10253906250000000000	4162.05126953125000000000	4147.17919921875000000000	4177.43603515625000000000	4189.23046875000000000000	4171.28173828125000000000	4175.89746093750000000000	4183.58984375000000000000	4180.51269531250000000000	4155.38427734375000000000	4238.46142578125000000000	4153.84619140625000000000	4172.82031250000000000000	3310.00000000000000000000	10249.00000000000000000000	10229.00000000000000000000	0.00000000000000000000	0.00000000000000000000	0.00000000000000000000	519.00000000000000000000	312.00000000000000000000	4.00000000000000000000	4.00000000000000000000	4.00000000000000000000	4.00000000000000000000	4.00000000000000000000	4.00000000000000000000	4.00000000000000000000	4.00000000000000000000	4.00000000000000000000	4.00000000000000000000	4.00000000000000000000	4.00000000000000000000	4.00000000000000000000	4.00000000000000000000	4.00000000000000000000	4.00000000000000000000
104.00000000000000000000	0.00000000000000000000	4176.92285156250000000000	4138.46142578125000000000	4177.94873046875000000000	4126.66650390625000000000	4150.76904296875000000000	4163.07666015625000000000	4149.23046875000000000000	4145.64111328125000000000	4150.25634765625000000000	4158.46142578125000000000	4138.97412109375000000000	4224.10253906250000000000	4138.97412109375000000000	4151.79492187500000000000	2599.00000000000000000000	10249.00000000000000000000	10229.00000000000000000000	0.00000000000000000000	0.00000000000000000000	0.00000000000000000000	519.00000000000000000000	319.00000000000000000000	4.00000000000000000000	4.00000000000000000000	4.00000000000000000000	4.00000000000000000000	4.00000000000000000000	4.00000000000000000000	4.00000000000000000000	4.00000000000000000000	4.00000000000000000000	4.00000000000000000000	4.00000000000000000000	4.00000000000000000000	4.00000000000000000000	4.00000000000000000000	4.00000000000000000000	4.00000000000000000000
105.00000000000000000000	0.00000000000000000000	4167.17919921875000000000	4156.41015625000000000000	4164.61523437500000000000	4129.23046875000000000000	4155.89746093750000000000	4167.17919921875000000000	4150.25634765625000000000	4144.61523437500000000000	4148.20507812500000000000	4166.66650390625000000000	4179.48730468750000000000	4221.02539062500000000000	4179.48730468750000000000	4168.71777343750000000000	2473.00000000000000000000	10249.00000000000000000000	10229.00000000000000000000	0.00000000000000000000	0.00000000000000000000	0.00000000000000000000	519.00000000000000000000	326.00000000000000000000	4.00000000000000000000	4.00000000000000000000	4.00000000000000000000	4.00000000000000000000	4.00000000000000000000	4.00000000000000000000	4.00000000000000000000	4.00000000000000000000	4.00000000000000000000	4.00000000000000000000	4.00000000000000000000	4.00000000000000000000	4.00000000000000000000	4.00000000000000000000	4.00000000000000000000	4.00000000000000000000
106.00000000000000000000	0.00000000000000000000	4168.71777343750000000000	4167.17919921875000000000	4162.05126953125000000000	4150.25634765625000000000	4154.87158203125000000000	4167.17919921875000000000	4143.07666015625000000000	4143.58984375000000000000	4154.87158203125000000000	4161.53857421875000000000	4174.87158203125000000000	4226.15380859375000000000	4169.74365234375000000000	4173.84619140625000000000	3480.00000000000000000000	10249.00000000000000000000	10229.00000000000000000000	0.00000000000000000000	0.00000000000000000000	0.00000000000000000000	519.00000000000000000000	334.00000000000000000000	4.00000000000000000000	4.00000000000000000000	4.00000000000000000000	4.00000000000000000000	4.00000000000000000000	4.00000000000000000000	4.00000000000000000000	4.00000000000000000000	4.00000000000000000000	4.00000000000000000000	4.00000000000000000000	4.00000000000000000000	4.00000000000000000000	4.00000000000000000000	4.00000000000000000000	4.00000000000000000000
107.00000000000000000000	0.00000000000000000000	4176.92285156250000000000	4161.53857421875000000000	4172.30761718750000000000	4158.97412109375000000000	4156.92285156250000000000	4167.17919921875000000000	4141.53857421875000000000	4147.17919921875000000000	4158.46142578125000000000	4156.41015625000000000000	4151.28173828125000000000	4224.10253906250000000000	4144.10253906250000000000	4168.71777343750000000000	3310.00000000000000000000	10248.00000000000000000000	10226.00000000000000000000	0.00000000000000000000	0.00000000000000000000	0.00000000000000000000	519.00000000000000000000	341.00000000000000000000	4.00000000000000000000	4.00000000000000000000	4.00000000000000000000	4.00000000000000000000	4.00000000000000000000	4.00000000000000000000	4.00000000000000000000	4.00000000000000000000	4.00000000000000000000	4.00000000000000000000	4.00000000000000000000	4.00000000000000000000	4.00000000000000000000	4.00000000000000000000	4.00000000000000000000	4.00000000000000000000
108.00000000000000000000	0.00000000000000000000	4158.46142578125000000000	4159.48730468750000000000	4162.56396484375000000000	4148.20507812500000000000	4166.66650390625000000000	4172.30761718750000000000	4153.84619140625000000000	4164.10253906250000000000	4173.84619140625000000000	4184.61523437500000000000	4171.28173828125000000000	4220.00000000000000000000	4174.35888671875000000000	4181.02539062500000000000	2599.00000000000000000000	10248.00000000000000000000	10226.00000000000000000000	0.00000000000000000000	0.00000000000000000000	0.00000000000000000000	519.00000000000000000000	348.00000000000000000000	4.00000000000000000000	4.00000000000000000000	4.00000000000000000000	4.00000000000000000000	4.00000000000000000000	4.00000000000000000000	4.00000000000000000000	4.00000000000000000000	4.00000000000000000000	4.00000000000000000000	4.00000000000000000000	4.00000000000000000000	4.00000000000000000000	4.00000000000000000000	4.00000000000000000000	4.00000000000000000000
109.00000000000000000000	0.00000000000000000000	4175.38427734375000000000	4135.89746093750000000000	4178.46142578125000000000	4128.71777343750000000000	4138.46142578125000000000	4140.00000000000000000000	4131.79492187500000000000	4140.51269531250000000000	4148.71777343750000000000	4177.43603515625000000000	4172.82031250000000000000	4206.15380859375000000000	4167.69238281250000000000	4164.61523437500000000000	2473.00000000000000000000	10248.00000000000000000000	10226.00000000000000000000	0.00000000000000000000	0.00000000000000000000	0.00000000000000000000	519.00000000000000000000	357.00000000000000000000	4.00000000000000000000	4.00000000000000000000	4.00000000000000000000	4.00000000000000000000	4.00000000000000000000	4.00000000000000000000	4.00000000000000000000	4.00000000000000000000	4.00000000000000000000	4.00000000000000000000	4.00000000000000000000	4.00000000000000000000	4.00000000000000000000	4.00000000000000000000	4.00000000000000000000	4.00000000000000000000
110.00000000000000000000	0.00000000000000000000	4166.15380859375000000000	4154.87158203125000000000	4167.69238281250000000000	4126.66650390625000000000	4158.97412109375000000000	4158.97412109375000000000	4147.17919921875000000000	4147.69238281250000000000	4155.38427734375000000000	4174.35888671875000000000	4177.43603515625000000000	4201.53857421875000000000	4168.71777343750000000000	4165.12792968750000000000	3480.00000000000000000000	10248.00000000000000000000	10226.00000000000000000000	0.00000000000000000000	0.00000000000000000000	0.00000000000000000000	519.00000000000000000000	365.00000000000000000000	4.00000000000000000000	4.00000000000000000000	4.00000000000000000000	4.00000000000000000000	4.00000000000000000000	4.00000000000000000000	4.00000000000000000000	4.00000000000000000000	4.00000000000000000000	4.00000000000000000000	4.00000000000000000000	4.00000000000000000000	4.00000000000000000000	4.00000000000000000000	4.00000000000000000000	4.00000000000000000000
111.00000000000000000000	0.00000000000000000000	4165.64111328125000000000	4164.10253906250000000000	4165.12792968750000000000	4136.41015625000000000000	4173.33300781250000000000	4176.41015625000000000000	4151.79492187500000000000	4146.66650390625000000000	4153.84619140625000000000	4164.10253906250000000000	4162.56396484375000000000	4197.94873046875000000000	4166.15380859375000000000	4167.17919921875000000000	3310.00000000000000000000	10250.00000000000000000000	10227.00000000000000000000	0.00000000000000000000	0.00000000000000000000	0.00000000000000000000	519.00000000000000000000	373.00000000000000000000	4.00000000000000000000	4.00000000000000000000	4.00000000000000000000	4.00000000000000000000	4.00000000000000000000	4.00000000000000000000	4.00000000000000000000	4.00000000000000000000	4.00000000000000000000	4.00000000000000000000	4.00000000000000000000	4.00000000000000000000	4.00000000000000000000	4.00000000000000000000	4.00000000000000000000	4.00000000000000000000
112.00000000000000000000	0.00000000000000000000	4183.07666015625000000000	4164.10253906250000000000	4176.41015625000000000000	4158.97412109375000000000	4162.05126953125000000000	4171.28173828125000000000	4146.15380859375000000000	4136.41015625000000000000	4145.12792968750000000000	4153.84619140625000000000	4156.92285156250000000000	4196.41015625000000000000	4162.05126953125000000000	4167.17919921875000000000	2599.00000000000000000000	10250.00000000000000000000	10227.00000000000000000000	0.00000000000000000000	0.00000000000000000000	0.00000000000000000000	519.00000000000000000000	382.00000000000000000000	4.00000000000000000000	4.00000000000000000000	4.00000000000000000000	4.00000000000000000000	4.00000000000000000000	4.00000000000000000000	4.00000000000000000000	4.00000000000000000000	4.00000000000000000000	4.00000000000000000000	4.00000000000000000000	4.00000000000000000000	4.00000000000000000000	4.00000000000000000000	4.00000000000000000000	4.00000000000000000000
113.00000000000000000000	0.00000000000000000000	4160.00000000000000000000	4172.82031250000000000000	4160.00000000000000000000	4167.69238281250000000000	4166.15380859375000000000	4180.00000000000000000000	4158.46142578125000000000	4165.12792968750000000000	4170.76904296875000000000	4174.35888671875000000000	4188.71777343750000000000	4205.12792968750000000000	4186.66650390625000000000	4175.89746093750000000000	2473.00000000000000000000	10249.00000000000000000000	10228.00000000000000000000	0.00000000000000000000	0.00000000000000000000	0.00000000000000000000	519.00000000000000000000	390.00000000000000000000	4.00000000000000000000	4.00000000000000000000	4.00000000000000000000	4.00000000000000000000	4.00000000000000000000	4.00000000000000000000	4.00000000000000000000	4.00000000000000000000	4.00000000000000000000	4.00000000000000000000	4.00000000000000000000	4.00000000000000000000	4.00000000000000000000	4.00000000000000000000	4.00000000000000000000	4.00000000000000000000
114.00000000000000000000	0.00000000000000000000	4168.71777343750000000000	4135.89746093750000000000	4172.30761718750000000000	4134.87158203125000000000	4138.46142578125000000000	4156.92285156250000000000	4133.84619140625000000000	4153.84619140625000000000	4149.74365234375000000000	4162.56396484375000000000	4172.30761718750000000000	4202.56396484375000000000	4164.10253906250000000000	4164.61523437500000000000	3480.00000000000000000000	10249.00000000000000000000	10228.00000000000000000000	0.00000000000000000000	0.00000000000000000000	0.00000000000000000000	519.00000000000000000000	397.00000000000000000000	4.00000000000000000000	4.00000000000000000000	4.00000000000000000000	4.00000000000000000000	4.00000000000000000000	4.00000000000000000000	4.00000000000000000000	4.00000000000000000000	4.00000000000000000000	4.00000000000000000000	4.00000000000000000000	4.00000000000000000000	4.00000000000000000000	4.00000000000000000000	4.00000000000000000000	4.00000000000000000000
115.00000000000000000000	0.00000000000000000000	4166.15380859375000000000	4144.10253906250000000000	4170.25634765625000000000	4125.64111328125000000000	4164.10253906250000000000	4172.82031250000000000000	4155.38427734375000000000	4155.89746093750000000000	4152.82031250000000000000	4174.35888671875000000000	4162.56396484375000000000	4211.79492187500000000000	4160.00000000000000000000	4178.46142578125000000000	3310.00000000000000000000	10247.00000000000000000000	10228.00000000000000000000	0.00000000000000000000	0.00000000000000000000	0.00000000000000000000	519.00000000000000000000	405.00000000000000000000	4.00000000000000000000	4.00000000000000000000	4.00000000000000000000	4.00000000000000000000	4.00000000000000000000	4.00000000000000000000	4.00000000000000000000	4.00000000000000000000	4.00000000000000000000	4.00000000000000000000	4.00000000000000000000	4.00000000000000000000	4.00000000000000000000	4.00000000000000000000	4.00000000000000000000	4.00000000000000000000
116.00000000000000000000	0.00000000000000000000	4164.10253906250000000000	4159.48730468750000000000	4165.12792968750000000000	4142.05126953125000000000	4182.56396484375000000000	4181.53857421875000000000	4167.17919921875000000000	4157.43603515625000000000	4164.61523437500000000000	4180.51269531250000000000	4165.64111328125000000000	4213.33300781250000000000	4159.48730468750000000000	4160.00000000000000000000	2599.00000000000000000000	10247.00000000000000000000	10228.00000000000000000000	0.00000000000000000000	0.00000000000000000000	0.00000000000000000000	519.00000000000000000000	413.00000000000000000000	4.00000000000000000000	4.00000000000000000000	4.00000000000000000000	4.00000000000000000000	4.00000000000000000000	4.00000000000000000000	4.00000000000000000000	4.00000000000000000000	4.00000000000000000000	4.00000000000000000000	4.00000000000000000000	4.00000000000000000000	4.00000000000000000000	4.00000000000000000000	4.00000000000000000000	4.00000000000000000000
117.00000000000000000000	0.00000000000000000000	4181.02539062500000000000	4156.41015625000000000000	4173.84619140625000000000	4148.71777343750000000000	4163.07666015625000000000	4172.30761718750000000000	4151.79492187500000000000	4148.71777343750000000000	4160.00000000000000000000	4161.02539062500000000000	4156.41015625000000000000	4197.43603515625000000000	4162.56396484375000000000	4147.17919921875000000000	2473.00000000000000000000	10248.00000000000000000000	10228.00000000000000000000	0.00000000000000000000	0.00000000000000000000	0.00000000000000000000	519.00000000000000000000	420.00000000000000000000	4.00000000000000000000	4.00000000000000000000	4.00000000000000000000	4.00000000000000000000	4.00000000000000000000	4.00000000000000000000	4.00000000000000000000	4.00000000000000000000	4.00000000000000000000	4.00000000000000000000	4.00000000000000000000	4.00000000000000000000	4.00000000000000000000	4.00000000000000000000	4.00000000000000000000	4.00000000000000000000
118.00000000000000000000	0.00000000000000000000	4164.61523437500000000000	4180.51269531250000000000	4160.00000000000000000000	4158.97412109375000000000	4183.58984375000000000000	4190.25634765625000000000	4168.71777343750000000000	4172.82031250000000000000	4182.56396484375000000000	4174.35888671875000000000	4186.66650390625000000000	4197.94873046875000000000	4200.51269531250000000000	4196.92285156250000000000	3480.00000000000000000000	10248.00000000000000000000	10228.00000000000000000000	0.00000000000000000000	0.00000000000000000000	0.00000000000000000000	519.00000000000000000000	428.00000000000000000000	4.00000000000000000000	4.00000000000000000000	4.00000000000000000000	4.00000000000000000000	4.00000000000000000000	4.00000000000000000000	4.00000000000000000000	4.00000000000000000000	4.00000000000000000000	4.00000000000000000000	4.00000000000000000000	4.00000000000000000000	4.00000000000000000000	4.00000000000000000000	4.00000000000000000000	4.00000000000000000000
119.00000000000000000000	0.00000000000000000000	4174.35888671875000000000	4164.10253906250000000000	4175.38427734375000000000	4159.48730468750000000000	4164.61523437500000000000	4166.15380859375000000000	4145.64111328125000000000	4157.94873046875000000000	4165.64111328125000000000	4170.25634765625000000000	4198.46142578125000000000	4195.89746093750000000000	4176.92285156250000000000	4190.25634765625000000000	3310.00000000000000000000	10247.00000000000000000000	10229.00000000000000000000	0.00000000000000000000	0.00000000000000000000	0.00000000000000000000	519.00000000000000000000	436.00000000000000000000	4.00000000000000000000	4.00000000000000000000	4.00000000000000000000	4.00000000000000000000	4.00000000000000000000	4.00000000000000000000	4.00000000000000000000	4.00000000000000000000	4.00000000000000000000	4.00000000000000000000	4.00000000000000000000	4.00000000000000000000	4.00000000000000000000	4.00000000000000000000	4.00000000000000000000	4.00000000000000000000
120.00000000000000000000	0.00000000000000000000	4169.74365234375000000000	4160.51269531250000000000	4171.79492187500000000000	4158.46142578125000000000	4156.92285156250000000000	4175.38427734375000000000	4151.28173828125000000000	4164.10253906250000000000	4173.84619140625000000000	4191.28173828125000000000	4175.38427734375000000000	4201.02539062500000000000	4164.61523437500000000000	4164.61523437500000000000	2599.00000000000000000000	10247.00000000000000000000	10229.00000000000000000000	0.00000000000000000000	0.00000000000000000000	0.00000000000000000000	519.00000000000000000000	443.00000000000000000000	4.00000000000000000000	4.00000000000000000000	4.00000000000000000000	4.00000000000000000000	4.00000000000000000000	4.00000000000000000000	4.00000000000000000000	4.00000000000000000000	4.00000000000000000000	4.00000000000000000000	4.00000000000000000000	4.00000000000000000000	4.00000000000000000000	4.00000000000000000000	4.00000000000000000000	4.00000000000000000000
121.00000000000000000000	0.00000000000000000000	4160.00000000000000000000	4158.46142578125000000000	4166.66650390625000000000	4143.07666015625000000000	4158.46142578125000000000	4185.64111328125000000000	4167.69238281250000000000	4173.33300781250000000000	4185.12792968750000000000	4196.92285156250000000000	4156.41015625000000000000	4205.64111328125000000000	4169.74365234375000000000	4152.82031250000000000000	2473.00000000000000000000	10246.00000000000000000000	10230.00000000000000000000	0.00000000000000000000	0.00000000000000000000	0.00000000000000000000	519.00000000000000000000	451.00000000000000000000	4.00000000000000000000	4.00000000000000000000	4.00000000000000000000	4.00000000000000000000	4.00000000000000000000	4.00000000000000000000	4.00000000000000000000	4.00000000000000000000	4.00000000000000000000	4.00000000000000000000	4.00000000000000000000	4.00000000000000000000	4.00000000000000000000	4.00000000000000000000	4.00000000000000000000	4.00000000000000000000
122.00000000000000000000	0.00000000000000000000	4175.38427734375000000000	4143.58984375000000000000	4180.51269531250000000000	4132.82031250000000000000	4155.89746093750000000000	4162.05126953125000000000	4153.84619140625000000000	4148.71777343750000000000	4158.46142578125000000000	4169.74365234375000000000	4161.53857421875000000000	4199.48730468750000000000	4156.92285156250000000000	4151.28173828125000000000	3480.00000000000000000000	10246.00000000000000000000	10230.00000000000000000000	0.00000000000000000000	0.00000000000000000000	0.00000000000000000000	519.00000000000000000000	459.00000000000000000000	4.00000000000000000000	4.00000000000000000000	4.00000000000000000000	4.00000000000000000000	4.00000000000000000000	4.00000000000000000000	4.00000000000000000000	4.00000000000000000000	4.00000000000000000000	4.00000000000000000000	4.00000000000000000000	4.00000000000000000000	4.00000000000000000000	4.00000000000000000000	4.00000000000000000000	4.00000000000000000000
123.00000000000000000000	0.00000000000000000000	4159.48730468750000000000	4171.79492187500000000000	4161.02539062500000000000	4160.51269531250000000000	4189.23046875000000000000	4173.84619140625000000000	4162.56396484375000000000	4162.05126953125000000000	4167.69238281250000000000	4188.71777343750000000000	4183.07666015625000000000	4210.25634765625000000000	4177.94873046875000000000	4182.56396484375000000000	3310.00000000000000000000	10246.00000000000000000000	10231.00000000000000000000	0.00000000000000000000	0.00000000000000000000	0.00000000000000000000	519.00000000000000000000	467.00000000000000000000	4.00000000000000000000	4.00000000000000000000	4.00000000000000000000	4.00000000000000000000	4.00000000000000000000	4.00000000000000000000	4.00000000000000000000	4.00000000000000000000	4.00000000000000000000	4.00000000000000000000	4.00000000000000000000	4.00000000000000000000	4.00000000000000000000	4.00000000000000000000	4.00000000000000000000	4.00000000000000000000
124.00000000000000000000	0.00000000000000000000	4174.35888671875000000000	4177.94873046875000000000	4171.28173828125000000000	4178.46142578125000000000	4177.43603515625000000000	4169.23046875000000000000	4148.20507812500000000000	4161.02539062500000000000	4163.58984375000000000000	4170.76904296875000000000	4182.05126953125000000000	4218.46142578125000000000	4183.58984375000000000000	4182.56396484375000000000	2599.00000000000000000000	10246.00000000000000000000	10231.00000000000000000000	0.00000000000000000000	0.00000000000000000000	0.00000000000000000000	519.00000000000000000000	475.00000000000000000000	4.00000000000000000000	4.00000000000000000000	4.00000000000000000000	4.00000000000000000000	4.00000000000000000000	4.00000000000000000000	4.00000000000000000000	4.00000000000000000000	4.00000000000000000000	4.00000000000000000000	4.00000000000000000000	4.00000000000000000000	4.00000000000000000000	4.00000000000000000000	4.00000000000000000000	4.00000000000000000000
125.00000000000000000000	0.00000000000000000000	4173.84619140625000000000	4177.94873046875000000000	4172.82031250000000000000	4167.69238281250000000000	4166.15380859375000000000	4178.97412109375000000000	4153.84619140625000000000	4170.76904296875000000000	4176.41015625000000000000	4162.05126953125000000000	4187.17919921875000000000	4224.61523437500000000000	4187.17919921875000000000	4178.97412109375000000000	2473.00000000000000000000	10246.00000000000000000000	10231.00000000000000000000	0.00000000000000000000	0.00000000000000000000	0.00000000000000000000	519.00000000000000000000	484.00000000000000000000	4.00000000000000000000	4.00000000000000000000	4.00000000000000000000	4.00000000000000000000	4.00000000000000000000	4.00000000000000000000	4.00000000000000000000	4.00000000000000000000	4.00000000000000000000	4.00000000000000000000	4.00000000000000000000	4.00000000000000000000	4.00000000000000000000	4.00000000000000000000	4.00000000000000000000	4.00000000000000000000
126.00000000000000000000	0.00000000000000000000	4155.89746093750000000000	4160.51269531250000000000	4162.56396484375000000000	4146.66650390625000000000	4161.53857421875000000000	4177.94873046875000000000	4157.94873046875000000000	4175.89746093750000000000	4186.66650390625000000000	4192.30761718750000000000	4178.97412109375000000000	4221.02539062500000000000	4171.79492187500000000000	4166.66650390625000000000	3480.00000000000000000000	10246.00000000000000000000	10231.00000000000000000000	0.00000000000000000000	0.00000000000000000000	0.00000000000000000000	519.00000000000000000000	491.00000000000000000000	4.00000000000000000000	4.00000000000000000000	4.00000000000000000000	4.00000000000000000000	4.00000000000000000000	4.00000000000000000000	4.00000000000000000000	4.00000000000000000000	4.00000000000000000000	4.00000000000000000000	4.00000000000000000000	4.00000000000000000000	4.00000000000000000000	4.00000000000000000000	4.00000000000000000000	4.00000000000000000000
127.00000000000000000000	0.00000000000000000000	4178.46142578125000000000	4151.79492187500000000000	4180.00000000000000000000	4153.84619140625000000000	4162.56396484375000000000	4166.15380859375000000000	4145.64111328125000000000	4162.05126953125000000000	4173.84619140625000000000	4205.64111328125000000000	4163.58984375000000000000	4210.25634765625000000000	4171.79492187500000000000	4165.12792968750000000000	52.00000000000000000000	10249.00000000000000000000	10230.00000000000000000000	0.00000000000000000000	0.00000000000000000000	0.00000000000000000000	519.00000000000000000000	500.00000000000000000000	4.00000000000000000000	4.00000000000000000000	4.00000000000000000000	4.00000000000000000000	4.00000000000000000000	4.00000000000000000000	4.00000000000000000000	4.00000000000000000000	4.00000000000000000000	4.00000000000000000000	4.00000000000000000000	4.00000000000000000000	4.00000000000000000000	4.00000000000000000000	4.00000000000000000000	4.00000000000000000000
0.00000000000000000000	0.00000000000000000000	4170.25634765625000000000	4193.33300781250000000000	4167.17919921875000000000	4171.28173828125000000000	4195.38427734375000000000	4193.84619140625000000000	4165.64111328125000000000	4174.35888671875000000000	4187.17919921875000000000	4209.23046875000000000000	4207.17919921875000000000	4211.79492187500000000000	4213.84619140625000000000	4198.97412109375000000000	1140.00000000000000000000	10249.00000000000000000000	10230.00000000000000000000	0.00000000000000000000	0.00000000000000000000	0.00000000000000000000	519.00000000000000000000	507.00000000000000000000	4.00000000000000000000	4.00000000000000000000	4.00000000000000000000	4.00000000000000000000	4.00000000000000000000	4.00000000000000000000	4.00000000000000000000	4.00000000000000000000	4.00000000000000000000	4.00000000000000000000	4.00000000000000000000	4.00000000000000000000	4.00000000000000000000	4.00000000000000000000	4.00000000000000000000	4.00000000000000000000
1.00000000000000000000	0.00000000000000000000	4170.76904296875000000000	4174.35888671875000000000	4170.25634765625000000000	4144.10253906250000000000	4166.66650390625000000000	4173.84619140625000000000	4148.71777343750000000000	4148.71777343750000000000	4158.46142578125000000000	4160.51269531250000000000	4195.38427734375000000000	4196.92285156250000000000	4188.20507812500000000000	4171.79492187500000000000	1968.00000000000000000000	10250.00000000000000000000	10230.00000000000000000000	0.00000000000000000000	0.00000000000000000000	0.00000000000000000000	519.00000000000000000000	515.00000000000000000000	4.00000000000000000000	4.00000000000000000000	4.00000000000000000000	4.00000000000000000000	4.00000000000000000000	4.00000000000000000000	4.00000000000000000000	4.00000000000000000000	4.00000000000000000000	4.00000000000000000000	4.00000000000000000000	4.00000000000000000000	4.00000000000000000000	4.00000000000000000000	4.00000000000000000000	4.00000000000000000000
2.00000000000000000000	0.00000000000000000000	4173.33300781250000000000	4167.17919921875000000000	4173.84619140625000000000	4146.66650390625000000000	4156.92285156250000000000	4164.61523437500000000000	4152.30761718750000000000	4154.35888671875000000000	4164.10253906250000000000	4160.00000000000000000000	4163.58984375000000000000	4195.89746093750000000000	4175.38427734375000000000	4162.05126953125000000000	1416.00000000000000000000	10250.00000000000000000000	10230.00000000000000000000	0.00000000000000000000	0.00000000000000000000	0.00000000000000000000	519.00000000000000000000	523.00000000000000000000	4.00000000000000000000	4.00000000000000000000	4.00000000000000000000	4.00000000000000000000	4.00000000000000000000	4.00000000000000000000	4.00000000000000000000	4.00000000000000000000	4.00000000000000000000	4.00000000000000000000	4.00000000000000000000	4.00000000000000000000	4.00000000000000000000	4.00000000000000000000	4.00000000000000000000	4.00000000000000000000
3.00000000000000000000	0.00000000000000000000	4164.61523437500000000000	4185.64111328125000000000	4166.66650390625000000000	4186.66650390625000000000	4181.02539062500000000000	4181.53857421875000000000	4168.20507812500000000000	4188.71777343750000000000	4202.05126953125000000000	4206.66650390625000000000	4188.71777343750000000000	4218.46142578125000000000	4195.38427734375000000000	4186.66650390625000000000	3457.00000000000000000000	10252.00000000000000000000	10231.00000000000000000000	0.00000000000000000000	0.00000000000000000000	0.00000000000000000000	519.00000000000000000000	530.00000000000000000000	4.00000000000000000000	4.00000000000000000000	4.00000000000000000000	4.00000000000000000000	4.00000000000000000000	4.00000000000000000000	4.00000000000000000000	4.00000000000000000000	4.00000000000000000000	4.00000000000000000000	4.00000000000000000000	4.00000000000000000000	4.00000000000000000000	4.00000000000000000000	4.00000000000000000000	4.00000000000000000000
4.00000000000000000000	0.00000000000000000000	4180.51269531250000000000	4165.12792968750000000000	4183.58984375000000000000	4180.00000000000000000000	4178.97412109375000000000	4174.87158203125000000000	4153.33300781250000000000	4179.48730468750000000000	4188.20507812500000000000	4200.51269531250000000000	4193.33300781250000000000	4229.23046875000000000000	4187.17919921875000000000	4176.41015625000000000000	3528.00000000000000000000	10252.00000000000000000000	10231.00000000000000000000	0.00000000000000000000	0.00000000000000000000	0.00000000000000000000	519.00000000000000000000	537.00000000000000000000	4.00000000000000000000	4.00000000000000000000	4.00000000000000000000	4.00000000000000000000	4.00000000000000000000	4.00000000000000000000	4.00000000000000000000	4.00000000000000000000	4.00000000000000000000	4.00000000000000000000	4.00000000000000000000	4.00000000000000000000	4.00000000000000000000	4.00000000000000000000	4.00000000000000000000	4.00000000000000000000
5.00000000000000000000	0.00000000000000000000	4164.10253906250000000000	4168.71777343750000000000	4170.25634765625000000000	4151.28173828125000000000	4192.30761718750000000000	4188.71777343750000000000	4168.71777343750000000000	4182.56396484375000000000	4190.25634765625000000000	4196.92285156250000000000	4201.53857421875000000000	4236.92285156250000000000	4196.41015625000000000000	4186.15380859375000000000	3415.00000000000000000000	10251.00000000000000000000	10230.00000000000000000000	0.00000000000000000000	0.00000000000000000000	0.00000000000000000000	519.00000000000000000000	546.00000000000000000000	4.00000000000000000000	4.00000000000000000000	4.00000000000000000000	4.00000000000000000000	4.00000000000000000000	4.00000000000000000000	4.00000000000000000000	4.00000000000000000000	4.00000000000000000000	4.00000000000000000000	4.00000000000000000000	4.00000000000000000000	4.00000000000000000000	4.00000000000000000000	4.00000000000000000000	4.00000000000000000000
6.00000000000000000000	0.00000000000000000000	4170.76904296875000000000	4161.53857421875000000000	4172.82031250000000000000	4147.17919921875000000000	4163.58984375000000000000	4168.71777343750000000000	4148.20507812500000000000	4151.28173828125000000000	4165.12792968750000000000	4176.92285156250000000000	4173.84619140625000000000	4225.64111328125000000000	4159.48730468750000000000	4177.43603515625000000000	3460.00000000000000000000	10251.00000000000000000000	10230.00000000000000000000	0.00000000000000000000	0.00000000000000000000	0.00000000000000000000	519.00000000000000000000	554.00000000000000000000	4.00000000000000000000	4.00000000000000000000	4.00000000000000000000	4.00000000000000000000	4.00000000000000000000	4.00000000000000000000	4.00000000000000000000	4.00000000000000000000	4.00000000000000000000	4.00000000000000000000	4.00000000000000000000	4.00000000000000000000	4.00000000000000000000	4.00000000000000000000	4.00000000000000000000	4.00000000000000000000
7.00000000000000000000	0.00000000000000000000	4181.53857421875000000000	4173.84619140625000000000	4175.89746093750000000000	4172.30761718750000000000	4167.17919921875000000000	4169.74365234375000000000	4146.66650390625000000000	4150.25634765625000000000	4160.51269531250000000000	4181.53857421875000000000	4145.12792968750000000000	4218.97412109375000000000	4155.38427734375000000000	4166.15380859375000000000	3396.00000000000000000000	10251.00000000000000000000	10229.00000000000000000000	0.00000000000000000000	0.00000000000000000000	0.00000000000000000000	519.00000000000000000000	562.00000000000000000000	4.00000000000000000000	4.00000000000000000000	4.00000000000000000000	4.00000000000000000000	4.00000000000000000000	4.00000000000000000000	4.00000000000000000000	4.00000000000000000000	4.00000000000000000000	4.00000000000000000000	4.00000000000000000000	4.00000000000000000000	4.00000000000000000000	4.00000000000000000000	4.00000000000000000000	4.00000000000000000000
8.00000000000000000000	0.00000000000000000000	4163.07666015625000000000	4186.66650390625000000000	4163.07666015625000000000	4178.46142578125000000000	4194.87158203125000000000	4189.23046875000000000000	4169.23046875000000000000	4185.12792968750000000000	4184.10253906250000000000	4198.97412109375000000000	4180.51269531250000000000	4234.87158203125000000000	4203.58984375000000000000	4179.48730468750000000000	3437.00000000000000000000	10251.00000000000000000000	10229.00000000000000000000	0.00000000000000000000	0.00000000000000000000	0.00000000000000000000	519.00000000000000000000	571.00000000000000000000	4.00000000000000000000	4.00000000000000000000	4.00000000000000000000	4.00000000000000000000	4.00000000000000000000	4.00000000000000000000	4.00000000000000000000	4.00000000000000000000	4.00000000000000000000	4.00000000000000000000	4.00000000000000000000	4.00000000000000000000	4.00000000000000000000	4.00000000000000000000	4.00000000000000000000	4.00000000000000000000
9.00000000000000000000	0.00000000000000000000	4174.35888671875000000000	4152.82031250000000000000	4178.97412109375000000000	4160.00000000000000000000	4155.38427734375000000000	4157.43603515625000000000	4144.10253906250000000000	4161.02539062500000000000	4157.94873046875000000000	4165.64111328125000000000	4203.58984375000000000000	4238.46142578125000000000	4183.58984375000000000000	4183.58984375000000000000	3085.00000000000000000000	10250.00000000000000000000	10227.00000000000000000000	0.00000000000000000000	0.00000000000000000000	0.00000000000000000000	519.00000000000000000000	579.00000000000000000000	4.00000000000000000000	4.00000000000000000000	4.00000000000000000000	4.00000000000000000000	4.00000000000000000000	4.00000000000000000000	4.00000000000000000000	4.00000000000000000000	4.00000000000000000000	4.00000000000000000000	4.00000000000000000000	4.00000000000000000000	4.00000000000000000000	4.00000000000000000000	4.00000000000000000000	4.00000000000000000000
10.00000000000000000000	0.00000000000000000000	4166.66650390625000000000	4164.10253906250000000000	4169.74365234375000000000	4167.69238281250000000000	4163.07666015625000000000	4169.23046875000000000000	4158.46142578125000000000	4164.61523437500000000000	4169.74365234375000000000	4178.46142578125000000000	4190.76904296875000000000	4235.89746093750000000000	4172.82031250000000000000	4204.10253906250000000000	3481.00000000000000000000	10250.00000000000000000000	10227.00000000000000000000	0.00000000000000000000	0.00000000000000000000	0.00000000000000000000	519.00000000000000000000	586.00000000000000000000	4.00000000000000000000	4.00000000000000000000	4.00000000000000000000	4.00000000000000000000	4.00000000000000000000	4.00000000000000000000	4.00000000000000000000	4.00000000000000000000	4.00000000000000000000	4.00000000000000000000	4.00000000000000000000	4.00000000000000000000	4.00000000000000000000	4.00000000000000000000	4.00000000000000000000	4.00000000000000000000
11.00000000000000000000	0.00000000000000000000	4175.38427734375000000000	4170.76904296875000000000	4175.89746093750000000000	4165.64111328125000000000	4188.20507812500000000000	4189.74365234375000000000	4172.82031250000000000000	4177.94873046875000000000	4184.61523437500000000000	4203.58984375000000000000	4165.64111328125000000000	4220.51269531250000000000	4173.33300781250000000000	4190.76904296875000000000	3304.00000000000000000000	10250.00000000000000000000	10228.00000000000000000000	0.00000000000000000000	0.00000000000000000000	0.00000000000000000000	519.00000000000000000000	595.00000000000000000000	4.00000000000000000000	4.00000000000000000000	4.00000000000000000000	4.00000000000000000000	4.00000000000000000000	4.00000000000000000000	4.00000000000000000000	4.00000000000000000000	4.00000000000000000000	4.00000000000000000000	4.00000000000000000000	4.00000000000000000000	4.00000000000000000000	4.00000000000000000000	4.00000000000000000000	4.00000000000000000000
12.00000000000000000000	0.00000000000000000000	4179.48730468750000000000	4162.05126953125000000000	4179.48730468750000000000	4150.25634765625000000000	4183.07666015625000000000	4185.12792968750000000000	4164.61523437500000000000	4172.30761718750000000000	4176.92285156250000000000	4192.82031250000000000000	4178.46142578125000000000	4203.58984375000000000000	4176.92285156250000000000	4164.61523437500000000000	2614.00000000000000000000	10250.00000000000000000000	10228.00000000000000000000	0.00000000000000000000	0.00000000000000000000	0.00000000000000000000	519.00000000000000000000	602.00000000000000000000	4.00000000000000000000	4.00000000000000000000	4.00000000000000000000	4.00000000000000000000	4.00000000000000000000	4.00000000000000000000	4.00000000000000000000	4.00000000000000000000	4.00000000000000000000	4.00000000000000000000	4.00000000000000000000	4.00000000000000000000	4.00000000000000000000	4.00000000000000000000	4.00000000000000000000	4.00000000000000000000
13.00000000000000000000	0.00000000000000000000	4157.43603515625000000000	4164.10253906250000000000	4154.87158203125000000000	4155.89746093750000000000	4175.38427734375000000000	4176.92285156250000000000	4156.41015625000000000000	4163.07666015625000000000	4170.76904296875000000000	4173.84619140625000000000	4184.61523437500000000000	4210.25634765625000000000	4182.56396484375000000000	4172.30761718750000000000	2472.00000000000000000000	10249.00000000000000000000	10229.00000000000000000000	0.00000000000000000000	0.00000000000000000000	0.00000000000000000000	519.00000000000000000000	610.00000000000000000000	4.00000000000000000000	4.00000000000000000000	4.00000000000000000000	4.00000000000000000000	4.00000000000000000000	4.00000000000000000000	4.00000000000000000000	4.00000000000000000000	4.00000000000000000000	4.00000000000000000000	4.00000000000000000000	4.00000000000000000000	4.00000000000000000000	4.00000000000000000000	4.00000000000000000000	4.00000000000000000000
14.00000000000000000000	0.00000000000000000000	4179.48730468750000000000	4160.00000000000000000000	4170.76904296875000000000	4167.69238281250000000000	4166.66650390625000000000	4164.10253906250000000000	4141.02539062500000000000	4150.76904296875000000000	4156.41015625000000000000	4168.20507812500000000000	4183.58984375000000000000	4218.97412109375000000000	4168.71777343750000000000	4186.15380859375000000000	3481.00000000000000000000	10249.00000000000000000000	10229.00000000000000000000	0.00000000000000000000	0.00000000000000000000	0.00000000000000000000	519.00000000000000000000	617.00000000000000000000	4.00000000000000000000	4.00000000000000000000	4.00000000000000000000	4.00000000000000000000	4.00000000000000000000	4.00000000000000000000	4.00000000000000000000	4.00000000000000000000	4.00000000000000000000	4.00000000000000000000	4.00000000000000000000	4.00000000000000000000	4.00000000000000000000	4.00000000000000000000	4.00000000000000000000	4.00000000000000000000
15.00000000000000000000	0.00000000000000000000	4171.28173828125000000000	4184.61523437500000000000	4170.76904296875000000000	4171.28173828125000000000	4191.79492187500000000000	4190.76904296875000000000	4170.76904296875000000000	4186.66650390625000000000	4191.79492187500000000000	4210.76904296875000000000	4213.84619140625000000000	4233.84619140625000000000	4198.46142578125000000000	4214.87158203125000000000	3304.00000000000000000000	10249.00000000000000000000	10228.00000000000000000000	0.00000000000000000000	0.00000000000000000000	0.00000000000000000000	519.00000000000000000000	625.00000000000000000000	4.00000000000000000000	4.00000000000000000000	4.00000000000000000000	4.00000000000000000000	4.00000000000000000000	4.00000000000000000000	4.00000000000000000000	4.00000000000000000000	4.00000000000000000000	4.00000000000000000000	4.00000000000000000000	4.00000000000000000000	4.00000000000000000000	4.00000000000000000000	4.00000000000000000000	4.00000000000000000000
16.00000000000000000000	0.00000000000000000000	4166.66650390625000000000	4174.87158203125000000000	4173.84619140625000000000	4163.07666015625000000000	4185.64111328125000000000	4185.12792968750000000000	4168.20507812500000000000	4188.20507812500000000000	4195.89746093750000000000	4200.51269531250000000000	4180.00000000000000000000	4246.66650390625000000000	4190.25634765625000000000	4205.64111328125000000000	0.00000000000000000000	10249.00000000000000000000	10228.00000000000000000000	0.00000000000000000000	0.00000000000000000000	0.00000000000000000000	519.00000000000000000000	632.00000000000000000000	4.00000000000000000000	4.00000000000000000000	4.00000000000000000000	4.00000000000000000000	4.00000000000000000000	4.00000000000000000000	4.00000000000000000000	4.00000000000000000000	4.00000000000000000000	4.00000000000000000000	4.00000000000000000000	4.00000000000000000000	4.00000000000000000000	4.00000000000000000000	4.00000000000000000000	4.00000000000000000000
17.00000000000000000000	0.00000000000000000000	4183.58984375000000000000	4170.25634765625000000000	4181.02539062500000000000	4172.30761718750000000000	4180.51269531250000000000	4171.79492187500000000000	4152.82031250000000000000	4166.66650390625000000000	4174.35888671875000000000	4171.79492187500000000000	4150.76904296875000000000	4247.69238281250000000000	4171.28173828125000000000	4187.69238281250000000000	0.00000000000000000000	10247.00000000000000000000	10230.00000000000000000000	0.00000000000000000000	0.00000000000000000000	0.00000000000000000000	519.00000000000000000000	640.00000000000000000000	4.00000000000000000000	4.00000000000000000000	4.00000000000000000000	4.00000000000000000000	4.00000000000000000000	4.00000000000000000000	4.00000000000000000000	4.00000000000000000000	4.00000000000000000000	4.00000000000000000000	4.00000000000000000000	4.00000000000000000000	4.00000000000000000000	4.00000000000000000000	4.00000000000000000000	4.00000000000000000000
18.00000000000000000000	0.00000000000000000000	4163.58984375000000000000	4187.17919921875000000000	4159.48730468750000000000	4171.79492187500000000000	4191.28173828125000000000	4181.53857421875000000000	4164.61523437500000000000	4170.25634765625000000000	4181.02539062500000000000	4195.38427734375000000000	4193.33300781250000000000	4235.38427734375000000000	4185.64111328125000000000	4181.02539062500000000000	0.00000000000000000000	10247.00000000000000000000	10230.00000000000000000000	0.00000000000000000000	0.00000000000000000000	0.00000000000000000000	519.00000000000000000000	647.00000000000000000000	4.00000000000000000000	4.00000000000000000000	4.00000000000000000000	4.00000000000000000000	4.00000000000000000000	4.00000000000000000000	4.00000000000000000000	4.00000000000000000000	4.00000000000000000000	4.00000000000000000000	4.00000000000000000000	4.00000000000000000000	4.00000000000000000000	4.00000000000000000000	4.00000000000000000000	4.00000000000000000000
19.00000000000000000000	0.00000000000000000000	4175.38427734375000000000	4169.74365234375000000000	4172.82031250000000000000	4151.79492187500000000000	4176.92285156250000000000	4171.28173828125000000000	4154.35888671875000000000	4157.43603515625000000000	4165.64111328125000000000	4188.20507812500000000000	4206.66650390625000000000	4220.00000000000000000000	4172.82031250000000000000	4157.43603515625000000000	0.00000000000000000000	10248.00000000000000000000	10229.00000000000000000000	0.00000000000000000000	0.00000000000000000000	0.00000000000000000000	519.00000000000000000000	655.00000000000000000000	4.00000000000000000000	4.00000000000000000000	4.00000000000000000000	4.00000000000000000000	4.00000000000000000000	4.00000000000000000000	4.00000000000000000000	4.00000000000000000000	4.00000000000000000000	4.00000000000000000000	4.00000000000000000000	4.00000000000000000000	4.00000000000000000000	4.00000000000000000000	4.00000000000000000000	4.00000000000000000000
20.00000000000000000000	0.00000000000000000000	4168.71777343750000000000	4182.05126953125000000000	4166.66650390625000000000	4161.53857421875000000000	4192.82031250000000000000	4189.74365234375000000000	4168.71777343750000000000	4178.46142578125000000000	4183.07666015625000000000	4190.25634765625000000000	4188.71777343750000000000	4233.33300781250000000000	4187.17919921875000000000	4182.56396484375000000000	0.00000000000000000000	10248.00000000000000000000	10229.00000000000000000000	0.00000000000000000000	0.00000000000000000000	0.00000000000000000000	519.00000000000000000000	662.00000000000000000000	4.00000000000000000000	4.00000000000000000000	4.00000000000000000000	4.00000000000000000000	4.00000000000000000000	4.00000000000000000000	4.00000000000000000000	4.00000000000000000000	4.00000000000000000000	4.00000000000000000000	4.00000000000000000000	4.00000000000000000000	4.00000000000000000000	4.00000000000000000000	4.00000000000000000000	4.00000000000000000000
21.00000000000000000000	0.00000000000000000000	4156.41015625000000000000	4155.89746093750000000000	4158.97412109375000000000	4163.07666015625000000000	4156.41015625000000000000	4166.66650390625000000000	4148.20507812500000000000	4167.17919921875000000000	4172.82031250000000000000	4180.51269531250000000000	4162.05126953125000000000	4233.33300781250000000000	4160.00000000000000000000	4186.66650390625000000000	0.00000000000000000000	10247.00000000000000000000	10229.00000000000000000000	0.00000000000000000000	0.00000000000000000000	0.00000000000000000000	519.00000000000000000000	671.00000000000000000000	4.00000000000000000000	4.00000000000000000000	4.00000000000000000000	4.00000000000000000000	4.00000000000000000000	4.00000000000000000000	4.00000000000000000000	4.00000000000000000000	4.00000000000000000000	4.00000000000000000000	4.00000000000000000000	4.00000000000000000000	4.00000000000000000000	4.00000000000000000000	4.00000000000000000000	4.00000000000000000000
22.00000000000000000000	0.00000000000000000000	4172.82031250000000000000	4133.84619140625000000000	4176.92285156250000000000	4160.51269531250000000000	4137.43603515625000000000	4151.28173828125000000000	4134.87158203125000000000	4144.61523437500000000000	4154.35888671875000000000	4161.53857421875000000000	4150.76904296875000000000	4214.87158203125000000000	4131.28173828125000000000	4170.76904296875000000000	0.00000000000000000000	10247.00000000000000000000	10229.00000000000000000000	0.00000000000000000000	0.00000000000000000000	0.00000000000000000000	519.00000000000000000000	679.00000000000000000000	4.00000000000000000000	4.00000000000000000000	4.00000000000000000000	4.00000000000000000000	4.00000000000000000000	4.00000000000000000000	4.00000000000000000000	4.00000000000000000000	4.00000000000000000000	4.00000000000000000000	4.00000000000000000000	4.00000000000000000000	4.00000000000000000000	4.00000000000000000000	4.00000000000000000000	4.00000000000000000000
23.00000000000000000000	0.00000000000000000000	4168.20507812500000000000	4184.61523437500000000000	4175.89746093750000000000	4174.87158203125000000000	4205.64111328125000000000	4200.00000000000000000000	4180.00000000000000000000	4181.53857421875000000000	4194.87158203125000000000	4184.10253906250000000000	4177.43603515625000000000	4222.56396484375000000000	4177.43603515625000000000	4186.66650390625000000000	0.00000000000000000000	10246.00000000000000000000	10230.00000000000000000000	0.00000000000000000000	0.00000000000000000000	0.00000000000000000000	519.00000000000000000000	687.00000000000000000000	4.00000000000000000000	4.00000000000000000000	4.00000000000000000000	4.00000000000000000000	4.00000000000000000000	4.00000000000000000000	4.00000000000000000000	4.00000000000000000000	4.00000000000000000000	4.00000000000000000000	4.00000000000000000000	4.00000000000000000000	4.00000000000000000000	4.00000000000000000000	4.00000000000000000000	4.00000000000000000000
24.00000000000000000000	0.00000000000000000000	4178.97412109375000000000	4172.30761718750000000000	4183.07666015625000000000	4162.05126953125000000000	4190.25634765625000000000	4178.97412109375000000000	4162.56396484375000000000	4165.64111328125000000000	4177.43603515625000000000	4178.46142578125000000000	4191.28173828125000000000	4224.10253906250000000000	4165.12792968750000000000	4167.69238281250000000000	0.00000000000000000000	10246.00000000000000000000	10230.00000000000000000000	0.00000000000000000000	0.00000000000000000000	0.00000000000000000000	519.00000000000000000000	696.00000000000000000000	4.00000000000000000000	4.00000000000000000000	4.00000000000000000000	4.00000000000000000000	4.00000000000000000000	4.00000000000000000000	4.00000000000000000000	4.00000000000000000000	4.00000000000000000000	4.00000000000000000000	4.00000000000000000000	4.00000000000000000000	4.00000000000000000000	4.00000000000000000000	4.00000000000000000000	4.00000000000000000000
25.00000000000000000000	0.00000000000000000000	4165.64111328125000000000	4156.92285156250000000000	4165.12792968750000000000	4151.79492187500000000000	4166.66650390625000000000	4157.43603515625000000000	4146.66650390625000000000	4156.41015625000000000000	4163.07666015625000000000	4187.17919921875000000000	4204.10253906250000000000	4219.48730468750000000000	4151.28173828125000000000	4171.28173828125000000000	0.00000000000000000000	10247.00000000000000000000	10229.00000000000000000000	0.00000000000000000000	0.00000000000000000000	0.00000000000000000000	519.00000000000000000000	704.00000000000000000000	4.00000000000000000000	4.00000000000000000000	4.00000000000000000000	4.00000000000000000000	4.00000000000000000000	4.00000000000000000000	4.00000000000000000000	4.00000000000000000000	4.00000000000000000000	4.00000000000000000000	4.00000000000000000000	4.00000000000000000000	4.00000000000000000000	4.00000000000000000000	4.00000000000000000000	4.00000000000000000000
26.00000000000000000000	0.00000000000000000000	4156.92285156250000000000	4154.87158203125000000000	4162.05126953125000000000	4155.89746093750000000000	4165.12792968750000000000	4158.46142578125000000000	4139.48730468750000000000	4167.17919921875000000000	4171.79492187500000000000	4182.56396484375000000000	4173.33300781250000000000	4215.38427734375000000000	4165.64111328125000000000	4174.35888671875000000000	0.00000000000000000000	10247.00000000000000000000	10229.00000000000000000000	0.00000000000000000000	0.00000000000000000000	0.00000000000000000000	519.00000000000000000000	712.00000000000000000000	4.00000000000000000000	4.00000000000000000000	4.00000000000000000000	4.00000000000000000000	4.00000000000000000000	4.00000000000000000000	4.00000000000000000000	4.00000000000000000000	4.00000000000000000000	4.00000000000000000000	4.00000000000000000000	4.00000000000000000000	4.00000000000000000000	4.00000000000000000000	4.00000000000000000000	4.00000000000000000000
27.00000000000000000000	0.00000000000000000000	4172.82031250000000000000	4146.15380859375000000000	4179.48730468750000000000	4160.51269531250000000000	4156.41015625000000000000	4160.00000000000000000000	4133.84619140625000000000	4156.92285156250000000000	4166.15380859375000000000	4163.58984375000000000000	4130.76904296875000000000	4214.87158203125000000000	4163.58984375000000000000	4161.53857421875000000000	0.00000000000000000000	10246.00000000000000000000	10229.00000000000000000000	0.00000000000000000000	0.00000000000000000000	0.00000000000000000000	519.00000000000000000000	721.00000000000000000000	4.00000000000000000000	4.00000000000000000000	4.00000000000000000000	4.00000000000000000000	4.00000000000000000000	4.00000000000000000000	4.00000000000000000000	4.00000000000000000000	4.00000000000000000000	4.00000000000000000000	4.00000000000000000000	4.00000000000000000000	4.00000000000000000000	4.00000000000000000000	4.00000000000000000000	4.00000000000000000000
28.00000000000000000000	0.00000000000000000000	4154.35888671875000000000	4168.20507812500000000000	4163.07666015625000000000	4168.20507812500000000000	4181.53857421875000000000	4180.00000000000000000000	4162.56396484375000000000	4164.10253906250000000000	4176.92285156250000000000	4183.07666015625000000000	4172.30761718750000000000	4229.23046875000000000000	4166.15380859375000000000	4173.33300781250000000000	0.00000000000000000000	10246.00000000000000000000	10229.00000000000000000000	0.00000000000000000000	0.00000000000000000000	0.00000000000000000000	519.00000000000000000000	729.00000000000000000000	4.00000000000000000000	4.00000000000000000000	4.00000000000000000000	4.00000000000000000000	4.00000000000000000000	4.00000000000000000000	4.00000000000000000000	4.00000000000000000000	4.00000000000000000000	4.00000000000000000000	4.00000000000000000000	4.00000000000000000000	4.00000000000000000000	4.00000000000000000000	4.00000000000000000000	4.00000000000000000000
29.00000000000000000000	0.00000000000000000000	4167.69238281250000000000	4158.46142578125000000000	4174.35888671875000000000	4155.89746093750000000000	4169.23046875000000000000	4155.89746093750000000000	4142.56396484375000000000	4144.61523437500000000000	4147.69238281250000000000	4151.28173828125000000000	4186.66650390625000000000	4221.02539062500000000000	4137.43603515625000000000	4156.41015625000000000000	0.00000000000000000000	10248.00000000000000000000	10229.00000000000000000000	0.00000000000000000000	0.00000000000000000000	0.00000000000000000000	519.00000000000000000000	737.00000000000000000000	4.00000000000000000000	4.00000000000000000000	4.00000000000000000000	4.00000000000000000000	4.00000000000000000000	4.00000000000000000000	4.00000000000000000000	4.00000000000000000000	4.00000000000000000000	4.00000000000000000000	4.00000000000000000000	4.00000000000000000000	4.00000000000000000000	4.00000000000000000000	4.00000000000000000000	4.00000000000000000000
30.00000000000000000000	0.00000000000000000000	4166.66650390625000000000	4158.97412109375000000000	4170.76904296875000000000	4147.17919921875000000000	4166.66650390625000000000	4157.94873046875000000000	4133.84619140625000000000	4145.12792968750000000000	4147.69238281250000000000	4149.74365234375000000000	4180.00000000000000000000	4200.51269531250000000000	4153.84619140625000000000	4162.05126953125000000000	0.00000000000000000000	10248.00000000000000000000	10229.00000000000000000000	0.00000000000000000000	0.00000000000000000000	0.00000000000000000000	519.00000000000000000000	744.00000000000000000000	4.00000000000000000000	4.00000000000000000000	4.00000000000000000000	4.00000000000000000000	4.00000000000000000000	4.00000000000000000000	4.00000000000000000000	4.00000000000000000000	4.00000000000000000000	4.00000000000000000000	4.00000000000000000000	4.00000000000000000000	4.00000000000000000000	4.00000000000000000000	4.00000000000000000000	4.00000000000000000000
31.00000000000000000000	0.00000000000000000000	4153.33300781250000000000	4162.56396484375000000000	4159.48730468750000000000	4147.17919921875000000000	4166.15380859375000000000	4163.07666015625000000000	4137.43603515625000000000	4147.69238281250000000000	4162.05126953125000000000	4183.58984375000000000000	4181.53857421875000000000	4184.10253906250000000000	4179.48730468750000000000	4175.89746093750000000000	0.00000000000000000000	10248.00000000000000000000	10228.00000000000000000000	0.00000000000000000000	0.00000000000000000000	0.00000000000000000000	519.00000000000000000000	753.00000000000000000000	4.00000000000000000000	4.00000000000000000000	4.00000000000000000000	4.00000000000000000000	4.00000000000000000000	4.00000000000000000000	4.00000000000000000000	4.00000000000000000000	4.00000000000000000000	4.00000000000000000000	4.00000000000000000000	4.00000000000000000000	4.00000000000000000000	4.00000000000000000000	4.00000000000000000000	4.00000000000000000000
32.00000000000000000000	0.00000000000000000000	4169.74365234375000000000	4153.33300781250000000000	4175.38427734375000000000	4145.12792968750000000000	4145.64111328125000000000	4147.69238281250000000000	4128.20507812500000000000	4136.41015625000000000000	4150.76904296875000000000	4167.69238281250000000000	4159.48730468750000000000	4189.74365234375000000000	4158.46142578125000000000	4167.69238281250000000000	0.00000000000000000000	10248.00000000000000000000	10228.00000000000000000000	0.00000000000000000000	0.00000000000000000000	0.00000000000000000000	519.00000000000000000000	760.00000000000000000000	4.00000000000000000000	4.00000000000000000000	4.00000000000000000000	4.00000000000000000000	4.00000000000000000000	4.00000000000000000000	4.00000000000000000000	4.00000000000000000000	4.00000000000000000000	4.00000000000000000000	4.00000000000000000000	4.00000000000000000000	4.00000000000000000000	4.00000000000000000000	4.00000000000000000000	4.00000000000000000000
33.00000000000000000000	0.00000000000000000000	4150.76904296875000000000	4158.46142578125000000000	4162.05126953125000000000	4156.41015625000000000000	4161.02539062500000000000	4170.25634765625000000000	4152.30761718750000000000	4165.12792968750000000000	4173.84619140625000000000	4165.12792968750000000000	4161.53857421875000000000	4211.28173828125000000000	4154.87158203125000000000	4168.20507812500000000000	0.00000000000000000000	10249.00000000000000000000	10229.00000000000000000000	0.00000000000000000000	0.00000000000000000000	0.00000000000000000000	519.00000000000000000000	768.00000000000000000000	4.00000000000000000000	4.00000000000000000000	4.00000000000000000000	4.00000000000000000000	4.00000000000000000000	4.00000000000000000000	4.00000000000000000000	4.00000000000000000000	4.00000000000000000000	4.00000000000000000000	4.00000000000000000000	4.00000000000000000000	4.00000000000000000000	4.00000000000000000000	4.00000000000000000000	4.00000000000000000000
34.00000000000000000000	0.00000000000000000000	4159.48730468750000000000	4136.41015625000000000000	4169.23046875000000000000	4157.43603515625000000000	4157.43603515625000000000	4165.12792968750000000000	4147.17919921875000000000	4159.48730468750000000000	4166.66650390625000000000	4163.07666015625000000000	4156.92285156250000000000	4200.51269531250000000000	4143.07666015625000000000	4145.64111328125000000000	0.00000000000000000000	10249.00000000000000000000	10229.00000000000000000000	0.00000000000000000000	0.00000000000000000000	0.00000000000000000000	519.00000000000000000000	775.00000000000000000000	4.00000000000000000000	4.00000000000000000000	4.00000000000000000000	4.00000000000000000000	4.00000000000000000000	4.00000000000000000000	4.00000000000000000000	4.00000000000000000000	4.00000000000000000000	4.00000000000000000000	4.00000000000000000000	4.00000000000000000000	4.00000000000000000000	4.00000000000000000000	4.00000000000000000000	4.00000000000000000000
35.00000000000000000000	0.00000000000000000000	4169.23046875000000000000	4165.12792968750000000000	4173.84619140625000000000	4158.46142578125000000000	4183.58984375000000000000	4177.43603515625000000000	4157.94873046875000000000	4157.43603515625000000000	4165.12792968750000000000	4178.97412109375000000000	4183.07666015625000000000	4199.48730468750000000000	4167.17919921875000000000	4163.58984375000000000000	0.00000000000000000000	10250.00000000000000000000	10226.00000000000000000000	0.00000000000000000000	0.00000000000000000000	0.00000000000000000000	519.00000000000000000000	783.00000000000000000000	4.00000000000000000000	4.00000000000000000000	4.00000000000000000000	4.00000000000000000000	4.00000000000000000000	4.00000000000000000000	4.00000000000000000000	4.00000000000000000000	4.00000000000000000000	4.00000000000000000000	4.00000000000000000000	4.00000000000000000000	4.00000000000000000000	4.00000000000000000000	4.00000000000000000000	4.00000000000000000000
36.00000000000000000000	0.00000000000000000000	4154.87158203125000000000	4188.71777343750000000000	4164.10253906250000000000	4165.64111328125000000000	4192.82031250000000000000	4177.94873046875000000000	4157.43603515625000000000	4153.84619140625000000000	4162.05126953125000000000	4175.89746093750000000000	4186.15380859375000000000	4206.15380859375000000000	4175.38427734375000000000	4180.51269531250000000000	0.00000000000000000000	10250.00000000000000000000	10226.00000000000000000000	0.00000000000000000000	0.00000000000000000000	0.00000000000000000000	519.00000000000000000000	790.00000000000000000000	4.00000000000000000000	4.00000000000000000000	4.00000000000000000000	4.00000000000000000000	4.00000000000000000000	4.00000000000000000000	4.00000000000000000000	4.00000000000000000000	4.00000000000000000000	4.00000000000000000000	4.00000000000000000000	4.00000000000000000000	4.00000000000000000000	4.00000000000000000000	4.00000000000000000000	4.00000000000000000000
37.00000000000000000000	0.00000000000000000000	4165.64111328125000000000	4149.74365234375000000000	4172.82031250000000000000	4157.94873046875000000000	4141.02539062500000000000	4141.02539062500000000000	4122.56396484375000000000	4125.64111328125000000000	4131.28173828125000000000	4146.66650390625000000000	4142.05126953125000000000	4188.71777343750000000000	4140.00000000000000000000	4147.17919921875000000000	0.00000000000000000000	10250.00000000000000000000	10226.00000000000000000000	0.00000000000000000000	0.00000000000000000000	0.00000000000000000000	519.00000000000000000000	798.00000000000000000000	4.00000000000000000000	4.00000000000000000000	4.00000000000000000000	4.00000000000000000000	4.00000000000000000000	4.00000000000000000000	4.00000000000000000000	4.00000000000000000000	4.00000000000000000000	4.00000000000000000000	4.00000000000000000000	4.00000000000000000000	4.00000000000000000000	4.00000000000000000000	4.00000000000000000000	4.00000000000000000000
38.00000000000000000000	0.00000000000000000000	4153.33300781250000000000	4150.76904296875000000000	4156.41015625000000000000	4159.48730468750000000000	4137.94873046875000000000	4157.43603515625000000000	4140.51269531250000000000	4148.71777343750000000000	4154.35888671875000000000	4173.84619140625000000000	4157.43603515625000000000	4189.23046875000000000000	4153.84619140625000000000	4147.69238281250000000000	0.00000000000000000000	10250.00000000000000000000	10226.00000000000000000000	0.00000000000000000000	0.00000000000000000000	0.00000000000000000000	519.00000000000000000000	806.00000000000000000000	4.00000000000000000000	4.00000000000000000000	4.00000000000000000000	4.00000000000000000000	4.00000000000000000000	4.00000000000000000000	4.00000000000000000000	4.00000000000000000000	4.00000000000000000000	4.00000000000000000000	4.00000000000000000000	4.00000000000000000000	4.00000000000000000000	4.00000000000000000000	4.00000000000000000000	4.00000000000000000000
39.00000000000000000000	0.00000000000000000000	4162.05126953125000000000	4148.71777343750000000000	4170.25634765625000000000	4167.69238281250000000000	4151.79492187500000000000	4161.53857421875000000000	4144.61523437500000000000	4153.33300781250000000000	4161.02539062500000000000	4167.69238281250000000000	4165.12792968750000000000	4192.30761718750000000000	4148.71777343750000000000	4154.35888671875000000000	0.00000000000000000000	10250.00000000000000000000	10226.00000000000000000000	0.00000000000000000000	0.00000000000000000000	0.00000000000000000000	519.00000000000000000000	814.00000000000000000000	4.00000000000000000000	4.00000000000000000000	4.00000000000000000000	4.00000000000000000000	4.00000000000000000000	4.00000000000000000000	4.00000000000000000000	4.00000000000000000000	4.00000000000000000000	4.00000000000000000000	4.00000000000000000000	4.00000000000000000000	4.00000000000000000000	4.00000000000000000000	4.00000000000000000000	4.00000000000000000000
40.00000000000000000000	0.00000000000000000000	4170.76904296875000000000	4164.61523437500000000000	4182.05126953125000000000	4175.89746093750000000000	4187.17919921875000000000	4168.20507812500000000000	4153.84619140625000000000	4157.43603515625000000000	4165.12792968750000000000	4155.89746093750000000000	4168.20507812500000000000	4192.82031250000000000000	4143.58984375000000000000	4176.41015625000000000000	0.00000000000000000000	10250.00000000000000000000	10226.00000000000000000000	0.00000000000000000000	0.00000000000000000000	0.00000000000000000000	519.00000000000000000000	823.00000000000000000000	4.00000000000000000000	4.00000000000000000000	4.00000000000000000000	4.00000000000000000000	4.00000000000000000000	4.00000000000000000000	4.00000000000000000000	4.00000000000000000000	4.00000000000000000000	4.00000000000000000000	4.00000000000000000000	4.00000000000000000000	4.00000000000000000000	4.00000000000000000000	4.00000000000000000000	4.00000000000000000000
41.00000000000000000000	0.00000000000000000000	4160.51269531250000000000	4182.05126953125000000000	4169.23046875000000000000	4164.10253906250000000000	4196.41015625000000000000	4173.33300781250000000000	4163.07666015625000000000	4161.53857421875000000000	4171.28173828125000000000	4174.87158203125000000000	4181.53857421875000000000	4188.20507812500000000000	4155.89746093750000000000	4182.05126953125000000000	0.00000000000000000000	10249.00000000000000000000	10227.00000000000000000000	0.00000000000000000000	0.00000000000000000000	0.00000000000000000000	519.00000000000000000000	831.00000000000000000000	4.00000000000000000000	4.00000000000000000000	4.00000000000000000000	4.00000000000000000000	4.00000000000000000000	4.00000000000000000000	4.00000000000000000000	4.00000000000000000000	4.00000000000000000000	4.00000000000000000000	4.00000000000000000000	4.00000000000000000000	4.00000000000000000000	4.00000000000000000000	4.00000000000000000000	4.00000000000000000000
42.00000000000000000000	0.00000000000000000000	4175.89746093750000000000	4153.33300781250000000000	4180.00000000000000000000	4148.20507812500000000000	4151.79492187500000000000	4149.74365234375000000000	4140.00000000000000000000	4131.79492187500000000000	4142.05126953125000000000	4156.41015625000000000000	4155.89746093750000000000	4168.20507812500000000000	4148.71777343750000000000	4142.05126953125000000000	0.00000000000000000000	10249.00000000000000000000	10227.00000000000000000000	0.00000000000000000000	0.00000000000000000000	0.00000000000000000000	519.00000000000000000000	839.00000000000000000000	4.00000000000000000000	4.00000000000000000000	4.00000000000000000000	4.00000000000000000000	4.00000000000000000000	4.00000000000000000000	4.00000000000000000000	4.00000000000000000000	4.00000000000000000000	4.00000000000000000000	4.00000000000000000000	4.00000000000000000000	4.00000000000000000000	4.00000000000000000000	4.00000000000000000000	4.00000000000000000000
43.00000000000000000000	0.00000000000000000000	4156.92285156250000000000	4161.02539062500000000000	4160.51269531250000000000	4166.66650390625000000000	4157.94873046875000000000	4164.10253906250000000000	4152.82031250000000000000	4151.79492187500000000000	4154.87158203125000000000	4157.43603515625000000000	4164.61523437500000000000	4169.74365234375000000000	4168.71777343750000000000	4148.20507812500000000000	0.00000000000000000000	10248.00000000000000000000	10226.00000000000000000000	0.00000000000000000000	0.00000000000000000000	0.00000000000000000000	519.00000000000000000000	846.00000000000000000000	4.00000000000000000000	4.00000000000000000000	4.00000000000000000000	4.00000000000000000000	4.00000000000000000000	4.00000000000000000000	4.00000000000000000000	4.00000000000000000000	4.00000000000000000000	4.00000000000000000000	4.00000000000000000000	4.00000000000000000000	4.00000000000000000000	4.00000000000000000000	4.00000000000000000000	4.00000000000000000000
44.00000000000000000000	0.00000000000000000000	4156.41015625000000000000	4156.92285156250000000000	4164.10253906250000000000	4177.43603515625000000000	4150.76904296875000000000	4155.38427734375000000000	4145.64111328125000000000	4159.48730468750000000000	4151.79492187500000000000	4158.46142578125000000000	4166.15380859375000000000	4181.02539062500000000000	4155.38427734375000000000	4163.07666015625000000000	0.00000000000000000000	10248.00000000000000000000	10226.00000000000000000000	0.00000000000000000000	0.00000000000000000000	0.00000000000000000000	519.00000000000000000000	853.00000000000000000000	4.00000000000000000000	4.00000000000000000000	4.00000000000000000000	4.00000000000000000000	4.00000000000000000000	4.00000000000000000000	4.00000000000000000000	4.00000000000000000000	4.00000000000000000000	4.00000000000000000000	4.00000000000000000000	4.00000000000000000000	4.00000000000000000000	4.00000000000000000000	4.00000000000000000000	4.00000000000000000000
45.00000000000000000000	0.00000000000000000000	4160.51269531250000000000	4144.61523437500000000000	4177.43603515625000000000	4160.00000000000000000000	4147.17919921875000000000	4156.92285156250000000000	4146.66650390625000000000	4154.35888671875000000000	4146.15380859375000000000	4160.00000000000000000000	4137.94873046875000000000	4182.05126953125000000000	4137.43603515625000000000	4163.58984375000000000000	0.00000000000000000000	10249.00000000000000000000	10226.00000000000000000000	0.00000000000000000000	0.00000000000000000000	0.00000000000000000000	519.00000000000000000000	861.00000000000000000000	4.00000000000000000000	4.00000000000000000000	4.00000000000000000000	4.00000000000000000000	4.00000000000000000000	4.00000000000000000000	4.00000000000000000000	4.00000000000000000000	4.00000000000000000000	4.00000000000000000000	4.00000000000000000000	4.00000000000000000000	4.00000000000000000000	4.00000000000000000000	4.00000000000000000000	4.00000000000000000000
46.00000000000000000000	0.00000000000000000000	4146.15380859375000000000	4146.15380859375000000000	4163.58984375000000000000	4136.41015625000000000000	4170.76904296875000000000	4178.97412109375000000000	4163.07666015625000000000	4155.38427734375000000000	4160.00000000000000000000	4168.71777343750000000000	4145.12792968750000000000	4176.92285156250000000000	4139.48730468750000000000	4147.69238281250000000000	0.00000000000000000000	10249.00000000000000000000	10226.00000000000000000000	0.00000000000000000000	0.00000000000000000000	0.00000000000000000000	519.00000000000000000000	869.00000000000000000000	4.00000000000000000000	4.00000000000000000000	4.00000000000000000000	4.00000000000000000000	4.00000000000000000000	4.00000000000000000000	4.00000000000000000000	4.00000000000000000000	4.00000000000000000000	4.00000000000000000000	4.00000000000000000000	4.00000000000000000000	4.00000000000000000000	4.00000000000000000000	4.00000000000000000000	4.00000000000000000000
47.00000000000000000000	0.00000000000000000000	4171.79492187500000000000	4143.58984375000000000000	4175.38427734375000000000	4147.69238281250000000000	4168.71777343750000000000	4167.69238281250000000000	4147.17919921875000000000	4131.79492187500000000000	4145.12792968750000000000	4156.41015625000000000000	4175.89746093750000000000	4175.38427734375000000000	4123.58984375000000000000	4132.30761718750000000000	0.00000000000000000000	10246.00000000000000000000	10226.00000000000000000000	0.00000000000000000000	0.00000000000000000000	0.00000000000000000000	519.00000000000000000000	877.00000000000000000000	4.00000000000000000000	4.00000000000000000000	4.00000000000000000000	4.00000000000000000000	4.00000000000000000000	4.00000000000000000000	4.00000000000000000000	4.00000000000000000000	4.00000000000000000000	4.00000000000000000000	4.00000000000000000000	4.00000000000000000000	4.00000000000000000000	4.00000000000000000000	4.00000000000000000000	4.00000000000000000000
48.00000000000000000000	0.00000000000000000000	4160.51269531250000000000	4176.41015625000000000000	4164.61523437500000000000	4187.69238281250000000000	4184.61523437500000000000	4182.56396484375000000000	4163.07666015625000000000	4151.28173828125000000000	4164.61523437500000000000	4179.48730468750000000000	4201.53857421875000000000	4189.23046875000000000000	4162.05126953125000000000	4169.74365234375000000000	0.00000000000000000000	10246.00000000000000000000	10226.00000000000000000000	0.00000000000000000000	0.00000000000000000000	0.00000000000000000000	519.00000000000000000000	886.00000000000000000000	4.00000000000000000000	4.00000000000000000000	4.00000000000000000000	4.00000000000000000000	4.00000000000000000000	4.00000000000000000000	4.00000000000000000000	4.00000000000000000000	4.00000000000000000000	4.00000000000000000000	4.00000000000000000000	4.00000000000000000000	4.00000000000000000000	4.00000000000000000000	4.00000000000000000000	4.00000000000000000000
49.00000000000000000000	0.00000000000000000000	4154.87158203125000000000	4169.23046875000000000000	4167.69238281250000000000	4172.82031250000000000000	4169.23046875000000000000	4172.82031250000000000000	4153.33300781250000000000	4156.41015625000000000000	4162.05126953125000000000	4184.10253906250000000000	4184.61523437500000000000	4193.84619140625000000000	4190.76904296875000000000	4180.00000000000000000000	0.00000000000000000000	10247.00000000000000000000	10227.00000000000000000000	0.00000000000000000000	0.00000000000000000000	0.00000000000000000000	519.00000000000000000000	894.00000000000000000000	4.00000000000000000000	4.00000000000000000000	4.00000000000000000000	4.00000000000000000000	4.00000000000000000000	4.00000000000000000000	4.00000000000000000000	4.00000000000000000000	4.00000000000000000000	4.00000000000000000000	4.00000000000000000000	4.00000000000000000000	4.00000000000000000000	4.00000000000000000000	4.00000000000000000000	4.00000000000000000000
50.00000000000000000000	0.00000000000000000000	4170.76904296875000000000	4154.35888671875000000000	4178.97412109375000000000	4142.56396484375000000000	4157.94873046875000000000	4159.48730468750000000000	4145.64111328125000000000	4156.41015625000000000000	4156.41015625000000000000	4179.48730468750000000000	4160.51269531250000000000	4196.41015625000000000000	4187.69238281250000000000	4175.89746093750000000000	0.00000000000000000000	10247.00000000000000000000	10227.00000000000000000000	0.00000000000000000000	0.00000000000000000000	0.00000000000000000000	519.00000000000000000000	901.00000000000000000000	4.00000000000000000000	4.00000000000000000000	4.00000000000000000000	4.00000000000000000000	4.00000000000000000000	4.00000000000000000000	4.00000000000000000000	4.00000000000000000000	4.00000000000000000000	4.00000000000000000000	4.00000000000000000000	4.00000000000000000000	4.00000000000000000000	4.00000000000000000000	4.00000000000000000000	4.00000000000000000000
51.00000000000000000000	0.00000000000000000000	4156.41015625000000000000	4161.53857421875000000000	4164.10253906250000000000	4148.71777343750000000000	4176.92285156250000000000	4171.28173828125000000000	4165.12792968750000000000	4177.43603515625000000000	4183.58984375000000000000	4193.33300781250000000000	4159.48730468750000000000	4202.05126953125000000000	4171.79492187500000000000	4179.48730468750000000000	0.00000000000000000000	10248.00000000000000000000	10225.00000000000000000000	0.00000000000000000000	0.00000000000000000000	0.00000000000000000000	519.00000000000000000000	910.00000000000000000000	4.00000000000000000000	4.00000000000000000000	4.00000000000000000000	4.00000000000000000000	4.00000000000000000000	4.00000000000000000000	4.00000000000000000000	4.00000000000000000000	4.00000000000000000000	4.00000000000000000000	4.00000000000000000000	4.00000000000000000000	4.00000000000000000000	4.00000000000000000000	4.00000000000000000000	4.00000000000000000000
52.00000000000000000000	0.00000000000000000000	4169.23046875000000000000	4149.23046875000000000000	4177.43603515625000000000	4165.12792968750000000000	4162.56396484375000000000	4158.46142578125000000000	4149.74365234375000000000	4155.89746093750000000000	4165.64111328125000000000	4175.89746093750000000000	4179.48730468750000000000	4181.53857421875000000000	4134.87158203125000000000	4150.25634765625000000000	0.00000000000000000000	10248.00000000000000000000	10225.00000000000000000000	0.00000000000000000000	0.00000000000000000000	0.00000000000000000000	519.00000000000000000000	918.00000000000000000000	4.00000000000000000000	4.00000000000000000000	4.00000000000000000000	4.00000000000000000000	4.00000000000000000000	4.00000000000000000000	4.00000000000000000000	4.00000000000000000000	4.00000000000000000000	4.00000000000000000000	4.00000000000000000000	4.00000000000000000000	4.00000000000000000000	4.00000000000000000000	4.00000000000000000000	4.00000000000000000000
53.00000000000000000000	0.00000000000000000000	4160.51269531250000000000	4182.56396484375000000000	4165.12792968750000000000	4177.43603515625000000000	4181.53857421875000000000	4175.38427734375000000000	4158.97412109375000000000	4156.41015625000000000000	4162.56396484375000000000	4176.92285156250000000000	4209.23046875000000000000	4163.07666015625000000000	4164.10253906250000000000	4151.28173828125000000000	0.00000000000000000000	10250.00000000000000000000	10226.00000000000000000000	0.00000000000000000000	0.00000000000000000000	0.00000000000000000000	519.00000000000000000000	926.00000000000000000000	4.00000000000000000000	4.00000000000000000000	4.00000000000000000000	4.00000000000000000000	4.00000000000000000000	4.00000000000000000000	4.00000000000000000000	4.00000000000000000000	4.00000000000000000000	4.00000000000000000000	4.00000000000000000000	4.00000000000000000000	4.00000000000000000000	4.00000000000000000000	4.00000000000000000000	4.00000000000000000000
54.00000000000000000000	0.00000000000000000000	4156.92285156250000000000	4180.00000000000000000000	4161.53857421875000000000	4153.84619140625000000000	4182.56396484375000000000	4173.33300781250000000000	4152.82031250000000000000	4148.71777343750000000000	4148.71777343750000000000	4161.02539062500000000000	4172.82031250000000000000	4158.97412109375000000000	4172.30761718750000000000	4149.23046875000000000000	0.00000000000000000000	10250.00000000000000000000	10226.00000000000000000000	0.00000000000000000000	0.00000000000000000000	0.00000000000000000000	519.00000000000000000000	933.00000000000000000000	4.00000000000000000000	4.00000000000000000000	4.00000000000000000000	4.00000000000000000000	4.00000000000000000000	4.00000000000000000000	4.00000000000000000000	4.00000000000000000000	4.00000000000000000000	4.00000000000000000000	4.00000000000000000000	4.00000000000000000000	4.00000000000000000000	4.00000000000000000000	4.00000000000000000000	4.00000000000000000000
55.00000000000000000000	0.00000000000000000000	4166.66650390625000000000	4147.69238281250000000000	4173.33300781250000000000	4134.87158203125000000000	4167.17919921875000000000	4163.58984375000000000000	4143.58984375000000000000	4138.97412109375000000000	4135.89746093750000000000	4149.23046875000000000000	4151.28173828125000000000	4161.53857421875000000000	4147.69238281250000000000	4145.12792968750000000000	0.00000000000000000000	10248.00000000000000000000	10226.00000000000000000000	0.00000000000000000000	0.00000000000000000000	0.00000000000000000000	519.00000000000000000000	941.00000000000000000000	4.00000000000000000000	4.00000000000000000000	4.00000000000000000000	4.00000000000000000000	4.00000000000000000000	4.00000000000000000000	4.00000000000000000000	4.00000000000000000000	4.00000000000000000000	4.00000000000000000000	4.00000000000000000000	4.00000000000000000000	4.00000000000000000000	4.00000000000000000000	4.00000000000000000000	4.00000000000000000000
56.00000000000000000000	0.00000000000000000000	4146.15380859375000000000	4154.87158203125000000000	4157.94873046875000000000	4160.51269531250000000000	4180.51269531250000000000	4174.87158203125000000000	4162.56396484375000000000	4164.10253906250000000000	4164.61523437500000000000	4182.05126953125000000000	4163.07666015625000000000	4177.94873046875000000000	4159.48730468750000000000	4166.15380859375000000000	0.00000000000000000000	10248.00000000000000000000	10226.00000000000000000000	0.00000000000000000000	0.00000000000000000000	0.00000000000000000000	519.00000000000000000000	948.00000000000000000000	4.00000000000000000000	4.00000000000000000000	4.00000000000000000000	4.00000000000000000000	4.00000000000000000000	4.00000000000000000000	4.00000000000000000000	4.00000000000000000000	4.00000000000000000000	4.00000000000000000000	4.00000000000000000000	4.00000000000000000000	4.00000000000000000000	4.00000000000000000000	4.00000000000000000000	4.00000000000000000000
57.00000000000000000000	0.00000000000000000000	4161.02539062500000000000	4145.64111328125000000000	4172.82031250000000000000	4163.07666015625000000000	4158.97412109375000000000	4153.84619140625000000000	4148.71777343750000000000	4154.87158203125000000000	4160.00000000000000000000	4161.53857421875000000000	4136.92285156250000000000	4183.58984375000000000000	4142.56396484375000000000	4151.79492187500000000000	0.00000000000000000000	10245.00000000000000000000	10227.00000000000000000000	0.00000000000000000000	0.00000000000000000000	0.00000000000000000000	519.00000000000000000000	955.00000000000000000000	4.00000000000000000000	4.00000000000000000000	4.00000000000000000000	4.00000000000000000000	4.00000000000000000000	4.00000000000000000000	4.00000000000000000000	4.00000000000000000000	4.00000000000000000000	4.00000000000000000000	4.00000000000000000000	4.00000000000000000000	4.00000000000000000000	4.00000000000000000000	4.00000000000000000000	4.00000000000000000000
58.00000000000000000000	0.00000000000000000000	4161.53857421875000000000	4167.17919921875000000000	4171.79492187500000000000	4150.25634765625000000000	4180.51269531250000000000	4178.46142578125000000000	4166.15380859375000000000	4162.05126953125000000000	4171.28173828125000000000	4162.05126953125000000000	4172.30761718750000000000	4183.07666015625000000000	4153.33300781250000000000	4144.61523437500000000000	0.00000000000000000000	10245.00000000000000000000	10227.00000000000000000000	0.00000000000000000000	0.00000000000000000000	0.00000000000000000000	519.00000000000000000000	963.00000000000000000000	4.00000000000000000000	4.00000000000000000000	4.00000000000000000000	4.00000000000000000000	4.00000000000000000000	4.00000000000000000000	4.00000000000000000000	4.00000000000000000000	4.00000000000000000000	4.00000000000000000000	4.00000000000000000000	4.00000000000000000000	4.00000000000000000000	4.00000000000000000000	4.00000000000000000000	4.00000000000000000000
59.00000000000000000000	0.00000000000000000000	4162.05126953125000000000	4181.02539062500000000000	4170.76904296875000000000	4157.94873046875000000000	4195.89746093750000000000	4190.25634765625000000000	4169.74365234375000000000	4157.94873046875000000000	4167.17919921875000000000	4185.12792968750000000000	4195.89746093750000000000	4181.02539062500000000000	4162.05126953125000000000	4146.66650390625000000000	0.00000000000000000000	10245.00000000000000000000	10228.00000000000000000000	0.00000000000000000000	0.00000000000000000000	0.00000000000000000000	519.00000000000000000000	970.00000000000000000000	4.00000000000000000000	4.00000000000000000000	4.00000000000000000000	4.00000000000000000000	4.00000000000000000000	4.00000000000000000000	4.00000000000000000000	4.00000000000000000000	4.00000000000000000000	4.00000000000000000000	4.00000000000000000000	4.00000000000000000000	4.00000000000000000000	4.00000000000000000000	4.00000000000000000000	4.00000000000000000000
60.00000000000000000000	0.00000000000000000000	4175.89746093750000000000	4162.56396484375000000000	4179.48730468750000000000	4167.69238281250000000000	4165.12792968750000000000	4165.12792968750000000000	4152.82031250000000000000	4145.64111328125000000000	4148.71777343750000000000	4172.82031250000000000000	4168.20507812500000000000	4173.84619140625000000000	4148.20507812500000000000	4154.35888671875000000000	0.00000000000000000000	10245.00000000000000000000	10228.00000000000000000000	0.00000000000000000000	0.00000000000000000000	0.00000000000000000000	519.00000000000000000000	977.00000000000000000000	4.00000000000000000000	4.00000000000000000000	4.00000000000000000000	4.00000000000000000000	4.00000000000000000000	4.00000000000000000000	4.00000000000000000000	4.00000000000000000000	4.00000000000000000000	4.00000000000000000000	4.00000000000000000000	4.00000000000000000000	4.00000000000000000000	4.00000000000000000000	4.00000000000000000000	4.00000000000000000000
61.00000000000000000000	0.00000000000000000000	4151.79492187500000000000	4158.97412109375000000000	4159.48730468750000000000	4158.97412109375000000000	4169.74365234375000000000	4168.20507812500000000000	4166.66650390625000000000	4173.33300781250000000000	4174.35888671875000000000	4174.87158203125000000000	4168.71777343750000000000	4166.66650390625000000000	4165.12792968750000000000	4179.48730468750000000000	0.00000000000000000000	10246.00000000000000000000	10227.00000000000000000000	0.00000000000000000000	0.00000000000000000000	0.00000000000000000000	519.00000000000000000000	986.00000000000000000000	4.00000000000000000000	4.00000000000000000000	4.00000000000000000000	4.00000000000000000000	4.00000000000000000000	4.00000000000000000000	4.00000000000000000000	4.00000000000000000000	4.00000000000000000000	4.00000000000000000000	4.00000000000000000000	4.00000000000000000000	4.00000000000000000000	4.00000000000000000000	4.00000000000000000000	4.00000000000000000000
62.00000000000000000000	0.00000000000000000000	4164.61523437500000000000	4145.64111328125000000000	4172.30761718750000000000	4152.30761718750000000000	4168.71777343750000000000	4155.89746093750000000000	4150.25634765625000000000	4163.58984375000000000000	4163.07666015625000000000	4165.12792968750000000000	4151.28173828125000000000	4145.12792968750000000000	4158.46142578125000000000	4170.76904296875000000000	0.00000000000000000000	10246.00000000000000000000	10227.00000000000000000000	0.00000000000000000000	0.00000000000000000000	0.00000000000000000000	519.00000000000000000000	994.00000000000000000000	4.00000000000000000000	4.00000000000000000000	4.00000000000000000000	4.00000000000000000000	4.00000000000000000000	4.00000000000000000000	4.00000000000000000000	4.00000000000000000000	4.00000000000000000000	4.00000000000000000000	4.00000000000000000000	4.00000000000000000000	4.00000000000000000000	4.00000000000000000000	4.00000000000000000000	4.00000000000000000000
63.00000000000000000000	0.00000000000000000000	4164.10253906250000000000	4166.15380859375000000000	4175.89746093750000000000	4164.61523437500000000000	4181.02539062500000000000	4173.33300781250000000000	4161.53857421875000000000	4165.64111328125000000000	4161.53857421875000000000	4183.58984375000000000000	4168.20507812500000000000	4134.87158203125000000000	4162.05126953125000000000	4166.66650390625000000000	0.00000000000000000000	10250.00000000000000000000	10229.00000000000000000000	0.00000000000000000000	0.00000000000000000000	0.00000000000000000000	520.00000000000000000000	2.00000000000000000000	4.00000000000000000000	4.00000000000000000000	4.00000000000000000000	4.00000000000000000000	4.00000000000000000000	4.00000000000000000000	4.00000000000000000000	4.00000000000000000000	4.00000000000000000000	4.00000000000000000000	4.00000000000000000000	4.00000000000000000000	4.00000000000000000000	4.00000000000000000000	4.00000000000000000000	4.00000000000000000000
64.00000000000000000000	0.00000000000000000000	4157.43603515625000000000	4174.35888671875000000000	4175.38427734375000000000	4163.07666015625000000000	4182.05126953125000000000	4183.07666015625000000000	4175.38427734375000000000	4170.25634765625000000000	4166.66650390625000000000	4186.66650390625000000000	4190.76904296875000000000	4129.74365234375000000000	4154.87158203125000000000	4146.15380859375000000000	1138.00000000000000000000	10250.00000000000000000000	10229.00000000000000000000	0.00000000000000000000	0.00000000000000000000	0.00000000000000000000	520.00000000000000000000	11.00000000000000000000	4.00000000000000000000	4.00000000000000000000	4.00000000000000000000	4.00000000000000000000	4.00000000000000000000	4.00000000000000000000	4.00000000000000000000	4.00000000000000000000	4.00000000000000000000	4.00000000000000000000	4.00000000000000000000	4.00000000000000000000	4.00000000000000000000	4.00000000000000000000	4.00000000000000000000	4.00000000000000000000
65.00000000000000000000	0.00000000000000000000	4180.00000000000000000000	4167.69238281250000000000	4184.10253906250000000000	4158.97412109375000000000	4189.23046875000000000000	4177.94873046875000000000	4168.20507812500000000000	4154.87158203125000000000	4158.46142578125000000000	4162.05126953125000000000	4169.23046875000000000000	4126.66650390625000000000	4148.71777343750000000000	4140.51269531250000000000	2105.00000000000000000000	10250.00000000000000000000	10231.00000000000000000000	0.00000000000000000000	0.00000000000000000000	0.00000000000000000000	520.00000000000000000000	19.00000000000000000000	4.00000000000000000000	4.00000000000000000000	4.00000000000000000000	4.00000000000000000000	4.00000000000000000000	4.00000000000000000000	4.00000000000000000000	4.00000000000000000000	4.00000000000000000000	4.00000000000000000000	4.00000000000000000000	4.00000000000000000000	4.00000000000000000000	4.00000000000000000000	4.00000000000000000000	4.00000000000000000000
66.00000000000000000000	0.00000000000000000000	4158.97412109375000000000	4182.05126953125000000000	4160.51269531250000000000	4165.64111328125000000000	4204.61523437500000000000	4189.23046875000000000000	4176.41015625000000000000	4165.64111328125000000000	4170.76904296875000000000	4174.35888671875000000000	4181.02539062500000000000	4133.84619140625000000000	4180.00000000000000000000	4178.97412109375000000000	1410.00000000000000000000	10250.00000000000000000000	10231.00000000000000000000	0.00000000000000000000	0.00000000000000000000	0.00000000000000000000	520.00000000000000000000	27.00000000000000000000	4.00000000000000000000	4.00000000000000000000	4.00000000000000000000	4.00000000000000000000	4.00000000000000000000	4.00000000000000000000	4.00000000000000000000	4.00000000000000000000	4.00000000000000000000	4.00000000000000000000	4.00000000000000000000	4.00000000000000000000	4.00000000000000000000	4.00000000000000000000	4.00000000000000000000	4.00000000000000000000
67.00000000000000000000	0.00000000000000000000	4163.58984375000000000000	4160.00000000000000000000	4169.74365234375000000000	4160.00000000000000000000	4159.48730468750000000000	4158.97412109375000000000	4149.23046875000000000000	4150.76904296875000000000	4148.20507812500000000000	4161.02539062500000000000	4178.97412109375000000000	4122.05126953125000000000	4166.15380859375000000000	4167.17919921875000000000	3465.00000000000000000000	10248.00000000000000000000	10232.00000000000000000000	0.00000000000000000000	0.00000000000000000000	0.00000000000000000000	520.00000000000000000000	36.00000000000000000000	4.00000000000000000000	4.00000000000000000000	4.00000000000000000000	4.00000000000000000000	4.00000000000000000000	4.00000000000000000000	4.00000000000000000000	4.00000000000000000000	4.00000000000000000000	4.00000000000000000000	4.00000000000000000000	4.00000000000000000000	4.00000000000000000000	4.00000000000000000000	4.00000000000000000000	4.00000000000000000000
68.00000000000000000000	0.00000000000000000000	4174.35888671875000000000	4167.17919921875000000000	4173.84619140625000000000	4164.61523437500000000000	4172.82031250000000000000	4168.20507812500000000000	4163.07666015625000000000	4162.56396484375000000000	4162.05126953125000000000	4164.10253906250000000000	4153.84619140625000000000	4126.66650390625000000000	4167.69238281250000000000	4164.10253906250000000000	3531.00000000000000000000	10248.00000000000000000000	10232.00000000000000000000	0.00000000000000000000	0.00000000000000000000	0.00000000000000000000	520.00000000000000000000	44.00000000000000000000	4.00000000000000000000	4.00000000000000000000	4.00000000000000000000	4.00000000000000000000	4.00000000000000000000	4.00000000000000000000	4.00000000000000000000	4.00000000000000000000	4.00000000000000000000	4.00000000000000000000	4.00000000000000000000	4.00000000000000000000	4.00000000000000000000	4.00000000000000000000	4.00000000000000000000	4.00000000000000000000
69.00000000000000000000	0.00000000000000000000	4165.12792968750000000000	4172.30761718750000000000	4166.66650390625000000000	4167.69238281250000000000	4196.41015625000000000000	4185.12792968750000000000	4179.48730468750000000000	4172.30761718750000000000	4180.00000000000000000000	4173.84619140625000000000	4157.43603515625000000000	4142.56396484375000000000	4166.15380859375000000000	4160.51269531250000000000	3411.00000000000000000000	10248.00000000000000000000	10233.00000000000000000000	0.00000000000000000000	0.00000000000000000000	0.00000000000000000000	520.00000000000000000000	52.00000000000000000000	4.00000000000000000000	4.00000000000000000000	4.00000000000000000000	4.00000000000000000000	4.00000000000000000000	4.00000000000000000000	4.00000000000000000000	4.00000000000000000000	4.00000000000000000000	4.00000000000000000000	4.00000000000000000000	4.00000000000000000000	4.00000000000000000000	4.00000000000000000000	4.00000000000000000000	4.00000000000000000000
70.00000000000000000000	0.00000000000000000000	4173.33300781250000000000	4157.43603515625000000000	4177.43603515625000000000	4160.51269531250000000000	4164.10253906250000000000	4162.05126953125000000000	4155.89746093750000000000	4147.17919921875000000000	4153.33300781250000000000	4167.17919921875000000000	4189.23046875000000000000	4132.30761718750000000000	4142.05126953125000000000	4132.30761718750000000000	3638.00000000000000000000	10248.00000000000000000000	10233.00000000000000000000	0.00000000000000000000	0.00000000000000000000	0.00000000000000000000	520.00000000000000000000	61.00000000000000000000	4.00000000000000000000	4.00000000000000000000	4.00000000000000000000	4.00000000000000000000	4.00000000000000000000	4.00000000000000000000	4.00000000000000000000	4.00000000000000000000	4.00000000000000000000	4.00000000000000000000	4.00000000000000000000	4.00000000000000000000	4.00000000000000000000	4.00000000000000000000	4.00000000000000000000	4.00000000000000000000
71.00000000000000000000	0.00000000000000000000	4160.00000000000000000000	4188.20507812500000000000	4162.05126953125000000000	4174.35888671875000000000	4182.56396484375000000000	4183.07666015625000000000	4177.43603515625000000000	4171.79492187500000000000	4169.74365234375000000000	4182.56396484375000000000	4202.05126953125000000000	4134.87158203125000000000	4170.25634765625000000000	4157.94873046875000000000	3399.00000000000000000000	10248.00000000000000000000	10233.00000000000000000000	0.00000000000000000000	0.00000000000000000000	0.00000000000000000000	520.00000000000000000000	69.00000000000000000000	4.00000000000000000000	4.00000000000000000000	4.00000000000000000000	4.00000000000000000000	4.00000000000000000000	4.00000000000000000000	4.00000000000000000000	4.00000000000000000000	4.00000000000000000000	4.00000000000000000000	4.00000000000000000000	4.00000000000000000000	4.00000000000000000000	4.00000000000000000000	4.00000000000000000000	4.00000000000000000000
72.00000000000000000000	0.00000000000000000000	4170.76904296875000000000	4177.43603515625000000000	4170.76904296875000000000	4174.87158203125000000000	4184.61523437500000000000	4184.61523437500000000000	4172.82031250000000000000	4169.23046875000000000000	4160.00000000000000000000	4146.66650390625000000000	4167.69238281250000000000	4142.05126953125000000000	4163.58984375000000000000	4167.69238281250000000000	3439.00000000000000000000	10248.00000000000000000000	10233.00000000000000000000	0.00000000000000000000	0.00000000000000000000	0.00000000000000000000	520.00000000000000000000	77.00000000000000000000	4.00000000000000000000	4.00000000000000000000	4.00000000000000000000	4.00000000000000000000	4.00000000000000000000	4.00000000000000000000	4.00000000000000000000	4.00000000000000000000	4.00000000000000000000	4.00000000000000000000	4.00000000000000000000	4.00000000000000000000	4.00000000000000000000	4.00000000000000000000	4.00000000000000000000	4.00000000000000000000
73.00000000000000000000	0.00000000000000000000	4166.15380859375000000000	4161.53857421875000000000	4176.92285156250000000000	4151.28173828125000000000	4177.43603515625000000000	4174.35888671875000000000	4163.58984375000000000000	4161.02539062500000000000	4155.38427734375000000000	4146.15380859375000000000	4150.76904296875000000000	4140.00000000000000000000	4160.00000000000000000000	4159.48730468750000000000	3088.00000000000000000000	10249.00000000000000000000	10232.00000000000000000000	0.00000000000000000000	0.00000000000000000000	0.00000000000000000000	520.00000000000000000000	84.00000000000000000000	4.00000000000000000000	4.00000000000000000000	4.00000000000000000000	4.00000000000000000000	4.00000000000000000000	4.00000000000000000000	4.00000000000000000000	4.00000000000000000000	4.00000000000000000000	4.00000000000000000000	4.00000000000000000000	4.00000000000000000000	4.00000000000000000000	4.00000000000000000000	4.00000000000000000000	4.00000000000000000000
74.00000000000000000000	0.00000000000000000000	4149.74365234375000000000	4159.48730468750000000000	4170.25634765625000000000	4144.10253906250000000000	4176.92285156250000000000	4171.79492187500000000000	4170.76904296875000000000	4174.87158203125000000000	4176.92285156250000000000	4185.64111328125000000000	4156.92285156250000000000	4140.00000000000000000000	4169.23046875000000000000	4158.46142578125000000000	3490.00000000000000000000	10249.00000000000000000000	10232.00000000000000000000	0.00000000000000000000	0.00000000000000000000	0.00000000000000000000	520.00000000000000000000	91.00000000000000000000	4.00000000000000000000	4.00000000000000000000	4.00000000000000000000	4.00000000000000000000	4.00000000000000000000	4.00000000000000000000	4.00000000000000000000	4.00000000000000000000	4.00000000000000000000	4.00000000000000000000	4.00000000000000000000	4.00000000000000000000	4.00000000000000000000	4.00000000000000000000	4.00000000000000000000	4.00000000000000000000
75.00000000000000000000	0.00000000000000000000	4171.79492187500000000000	4144.10253906250000000000	4181.53857421875000000000	4166.66650390625000000000	4150.76904296875000000000	4158.97412109375000000000	4158.97412109375000000000	4163.07666015625000000000	4160.00000000000000000000	4153.33300781250000000000	4163.58984375000000000000	4138.46142578125000000000	4146.15380859375000000000	4144.61523437500000000000	3305.00000000000000000000	10250.00000000000000000000	10230.00000000000000000000	0.00000000000000000000	0.00000000000000000000	0.00000000000000000000	520.00000000000000000000	99.00000000000000000000	4.00000000000000000000	4.00000000000000000000	4.00000000000000000000	4.00000000000000000000	4.00000000000000000000	4.00000000000000000000	4.00000000000000000000	4.00000000000000000000	4.00000000000000000000	4.00000000000000000000	4.00000000000000000000	4.00000000000000000000	4.00000000000000000000	4.00000000000000000000	4.00000000000000000000	4.00000000000000000000
76.00000000000000000000	0.00000000000000000000	4158.97412109375000000000	4174.35888671875000000000	4161.02539062500000000000	4181.53857421875000000000	4168.20507812500000000000	4176.41015625000000000000	4173.33300781250000000000	4164.10253906250000000000	4155.89746093750000000000	4137.94873046875000000000	4187.17919921875000000000	4130.76904296875000000000	4153.33300781250000000000	4147.69238281250000000000	2583.00000000000000000000	10250.00000000000000000000	10230.00000000000000000000	0.00000000000000000000	0.00000000000000000000	0.00000000000000000000	520.00000000000000000000	106.00000000000000000000	4.00000000000000000000	4.00000000000000000000	4.00000000000000000000	4.00000000000000000000	4.00000000000000000000	4.00000000000000000000	4.00000000000000000000	4.00000000000000000000	4.00000000000000000000	4.00000000000000000000	4.00000000000000000000	4.00000000000000000000	4.00000000000000000000	4.00000000000000000000	4.00000000000000000000	4.00000000000000000000
77.00000000000000000000	0.00000000000000000000	4167.69238281250000000000	4178.46142578125000000000	4166.66650390625000000000	4155.89746093750000000000	4179.48730468750000000000	4168.20507812500000000000	4167.69238281250000000000	4152.30761718750000000000	4146.66650390625000000000	4147.69238281250000000000	4187.17919921875000000000	4107.17919921875000000000	4148.20507812500000000000	4144.61523437500000000000	2478.00000000000000000000	10247.00000000000000000000	10229.00000000000000000000	0.00000000000000000000	0.00000000000000000000	0.00000000000000000000	520.00000000000000000000	113.00000000000000000000	4.00000000000000000000	4.00000000000000000000	4.00000000000000000000	4.00000000000000000000	4.00000000000000000000	4.00000000000000000000	4.00000000000000000000	4.00000000000000000000	4.00000000000000000000	4.00000000000000000000	4.00000000000000000000	4.00000000000000000000	4.00000000000000000000	4.00000000000000000000	4.00000000000000000000	4.00000000000000000000
78.00000000000000000000	0.00000000000000000000	4178.46142578125000000000	4176.41015625000000000000	4176.41015625000000000000	4156.92285156250000000000	4185.64111328125000000000	4172.30761718750000000000	4173.33300781250000000000	4168.71777343750000000000	4161.53857421875000000000	4151.28173828125000000000	4169.74365234375000000000	4107.17919921875000000000	4167.17919921875000000000	4161.02539062500000000000	3490.00000000000000000000	10247.00000000000000000000	10229.00000000000000000000	0.00000000000000000000	0.00000000000000000000	0.00000000000000000000	520.00000000000000000000	121.00000000000000000000	4.00000000000000000000	4.00000000000000000000	4.00000000000000000000	4.00000000000000000000	4.00000000000000000000	4.00000000000000000000	4.00000000000000000000	4.00000000000000000000	4.00000000000000000000	4.00000000000000000000	4.00000000000000000000	4.00000000000000000000	4.00000000000000000000	4.00000000000000000000	4.00000000000000000000	4.00000000000000000000
79.00000000000000000000	0.00000000000000000000	4156.92285156250000000000	4171.79492187500000000000	4162.56396484375000000000	4171.79492187500000000000	4170.76904296875000000000	4173.33300781250000000000	4174.87158203125000000000	4186.15380859375000000000	4174.87158203125000000000	4142.05126953125000000000	4152.82031250000000000000	4122.56396484375000000000	4189.23046875000000000000	4178.46142578125000000000	3305.00000000000000000000	10246.00000000000000000000	10227.00000000000000000000	0.00000000000000000000	0.00000000000000000000	0.00000000000000000000	520.00000000000000000000	128.00000000000000000000	4.00000000000000000000	4.00000000000000000000	4.00000000000000000000	4.00000000000000000000	4.00000000000000000000	4.00000000000000000000	4.00000000000000000000	4.00000000000000000000	4.00000000000000000000	4.00000000000000000000	4.00000000000000000000	4.00000000000000000000	4.00000000000000000000	4.00000000000000000000	4.00000000000000000000	4.00000000000000000000
80.00000000000000000000	0.00000000000000000000	4171.28173828125000000000	4141.02539062500000000000	4176.41015625000000000000	4157.94873046875000000000	4134.35888671875000000000	4146.15380859375000000000	4148.71777343750000000000	4154.35888671875000000000	4147.69238281250000000000	4130.25634765625000000000	4153.84619140625000000000	4115.89746093750000000000	4158.97412109375000000000	4160.51269531250000000000	2583.00000000000000000000	10246.00000000000000000000	10227.00000000000000000000	0.00000000000000000000	0.00000000000000000000	0.00000000000000000000	520.00000000000000000000	135.00000000000000000000	4.00000000000000000000	4.00000000000000000000	4.00000000000000000000	4.00000000000000000000	4.00000000000000000000	4.00000000000000000000	4.00000000000000000000	4.00000000000000000000	4.00000000000000000000	4.00000000000000000000	4.00000000000000000000	4.00000000000000000000	4.00000000000000000000	4.00000000000000000000	4.00000000000000000000	4.00000000000000000000
81.00000000000000000000	0.00000000000000000000	4168.20507812500000000000	4171.79492187500000000000	4170.25634765625000000000	4171.79492187500000000000	4179.48730468750000000000	4183.07666015625000000000	4183.58984375000000000000	4170.76904296875000000000	4171.79492187500000000000	4168.20507812500000000000	4204.10253906250000000000	4125.64111328125000000000	4179.48730468750000000000	4167.17919921875000000000	2478.00000000000000000000	10246.00000000000000000000	10227.00000000000000000000	0.00000000000000000000	0.00000000000000000000	0.00000000000000000000	520.00000000000000000000	143.00000000000000000000	4.00000000000000000000	4.00000000000000000000	4.00000000000000000000	4.00000000000000000000	4.00000000000000000000	4.00000000000000000000	4.00000000000000000000	4.00000000000000000000	4.00000000000000000000	4.00000000000000000000	4.00000000000000000000	4.00000000000000000000	4.00000000000000000000	4.00000000000000000000	4.00000000000000000000	4.00000000000000000000
82.00000000000000000000	0.00000000000000000000	4170.25634765625000000000	4179.48730468750000000000	4174.35888671875000000000	4182.05126953125000000000	4192.82031250000000000000	4183.58984375000000000000	4187.69238281250000000000	4170.25634765625000000000	4167.69238281250000000000	4156.41015625000000000000	4200.00000000000000000000	4142.56396484375000000000	4180.00000000000000000000	4163.58984375000000000000	3490.00000000000000000000	10246.00000000000000000000	10227.00000000000000000000	0.00000000000000000000	0.00000000000000000000	0.00000000000000000000	520.00000000000000000000	150.00000000000000000000	4.00000000000000000000	4.00000000000000000000	4.00000000000000000000	4.00000000000000000000	4.00000000000000000000	4.00000000000000000000	4.00000000000000000000	4.00000000000000000000	4.00000000000000000000	4.00000000000000000000	4.00000000000000000000	4.00000000000000000000	4.00000000000000000000	4.00000000000000000000	4.00000000000000000000	4.00000000000000000000
83.00000000000000000000	0.00000000000000000000	4172.30761718750000000000	4158.46142578125000000000	4177.43603515625000000000	4167.17919921875000000000	4164.61523437500000000000	4156.41015625000000000000	4167.69238281250000000000	4155.38427734375000000000	4150.25634765625000000000	4131.28173828125000000000	4167.69238281250000000000	4145.64111328125000000000	4158.46142578125000000000	4170.25634765625000000000	3305.00000000000000000000	10246.00000000000000000000	10227.00000000000000000000	0.00000000000000000000	0.00000000000000000000	0.00000000000000000000	520.00000000000000000000	158.00000000000000000000	4.00000000000000000000	4.00000000000000000000	4.00000000000000000000	4.00000000000000000000	4.00000000000000000000	4.00000000000000000000	4.00000000000000000000	4.00000000000000000000	4.00000000000000000000	4.00000000000000000000	4.00000000000000000000	4.00000000000000000000	4.00000000000000000000	4.00000000000000000000	4.00000000000000000000	4.00000000000000000000
84.00000000000000000000	0.00000000000000000000	4156.92285156250000000000	4161.53857421875000000000	4161.53857421875000000000	4165.12792968750000000000	4161.53857421875000000000	4166.15380859375000000000	4171.79492187500000000000	4168.71777343750000000000	4173.33300781250000000000	4156.92285156250000000000	4180.51269531250000000000	4146.15380859375000000000	4181.53857421875000000000	4191.79492187500000000000	2583.00000000000000000000	10246.00000000000000000000	10227.00000000000000000000	0.00000000000000000000	0.00000000000000000000	0.00000000000000000000	520.00000000000000000000	167.00000000000000000000	4.00000000000000000000	4.00000000000000000000	4.00000000000000000000	4.00000000000000000000	4.00000000000000000000	4.00000000000000000000	4.00000000000000000000	4.00000000000000000000	4.00000000000000000000	4.00000000000000000000	4.00000000000000000000	4.00000000000000000000	4.00000000000000000000	4.00000000000000000000	4.00000000000000000000	4.00000000000000000000
85.00000000000000000000	0.00000000000000000000	4176.92285156250000000000	4163.58984375000000000000	4178.46142578125000000000	4168.71777343750000000000	4161.02539062500000000000	4165.12792968750000000000	4161.02539062500000000000	4161.53857421875000000000	4167.17919921875000000000	4156.92285156250000000000	4178.97412109375000000000	4143.58984375000000000000	4192.82031250000000000000	4170.25634765625000000000	2478.00000000000000000000	10246.00000000000000000000	10226.00000000000000000000	0.00000000000000000000	0.00000000000000000000	0.00000000000000000000	520.00000000000000000000	175.00000000000000000000	4.00000000000000000000	4.00000000000000000000	4.00000000000000000000	4.00000000000000000000	4.00000000000000000000	4.00000000000000000000	4.00000000000000000000	4.00000000000000000000	4.00000000000000000000	4.00000000000000000000	4.00000000000000000000	4.00000000000000000000	4.00000000000000000000	4.00000000000000000000	4.00000000000000000000	4.00000000000000000000
86.00000000000000000000	0.00000000000000000000	4163.07666015625000000000	4189.23046875000000000000	4169.74365234375000000000	4166.66650390625000000000	4192.30761718750000000000	4180.00000000000000000000	4184.61523437500000000000	4179.48730468750000000000	4183.07666015625000000000	4170.76904296875000000000	4188.71777343750000000000	4146.66650390625000000000	4194.87158203125000000000	4168.71777343750000000000	3490.00000000000000000000	10246.00000000000000000000	10226.00000000000000000000	0.00000000000000000000	0.00000000000000000000	0.00000000000000000000	520.00000000000000000000	183.00000000000000000000	4.00000000000000000000	4.00000000000000000000	4.00000000000000000000	4.00000000000000000000	4.00000000000000000000	4.00000000000000000000	4.00000000000000000000	4.00000000000000000000	4.00000000000000000000	4.00000000000000000000	4.00000000000000000000	4.00000000000000000000	4.00000000000000000000	4.00000000000000000000	4.00000000000000000000	4.00000000000000000000
87.00000000000000000000	0.00000000000000000000	4159.48730468750000000000	4172.82031250000000000000	4169.23046875000000000000	4149.74365234375000000000	4168.71777343750000000000	4163.58984375000000000000	4178.97412109375000000000	4174.35888671875000000000	4179.48730468750000000000	4160.00000000000000000000	4185.64111328125000000000	4134.87158203125000000000	4161.02539062500000000000	4163.07666015625000000000	3305.00000000000000000000	10246.00000000000000000000	10228.00000000000000000000	0.00000000000000000000	0.00000000000000000000	0.00000000000000000000	520.00000000000000000000	192.00000000000000000000	4.00000000000000000000	4.00000000000000000000	4.00000000000000000000	4.00000000000000000000	4.00000000000000000000	4.00000000000000000000	4.00000000000000000000	4.00000000000000000000	4.00000000000000000000	4.00000000000000000000	4.00000000000000000000	4.00000000000000000000	4.00000000000000000000	4.00000000000000000000	4.00000000000000000000	4.00000000000000000000
88.00000000000000000000	0.00000000000000000000	4175.38427734375000000000	4167.17919921875000000000	4181.53857421875000000000	4163.58984375000000000000	4154.87158203125000000000	4158.46142578125000000000	4167.17919921875000000000	4162.05126953125000000000	4165.64111328125000000000	4148.71777343750000000000	4176.41015625000000000000	4127.17919921875000000000	4166.15380859375000000000	4168.20507812500000000000	2583.00000000000000000000	10246.00000000000000000000	10228.00000000000000000000	0.00000000000000000000	0.00000000000000000000	0.00000000000000000000	520.00000000000000000000	200.00000000000000000000	4.00000000000000000000	4.00000000000000000000	4.00000000000000000000	4.00000000000000000000	4.00000000000000000000	4.00000000000000000000	4.00000000000000000000	4.00000000000000000000	4.00000000000000000000	4.00000000000000000000	4.00000000000000000000	4.00000000000000000000	4.00000000000000000000	4.00000000000000000000	4.00000000000000000000	4.00000000000000000000
89.00000000000000000000	0.00000000000000000000	4157.94873046875000000000	4195.38427734375000000000	4162.05126953125000000000	4186.66650390625000000000	4196.92285156250000000000	4180.00000000000000000000	4180.00000000000000000000	4172.30761718750000000000	4174.35888671875000000000	4161.53857421875000000000	4180.51269531250000000000	4133.84619140625000000000	4207.17919921875000000000	4186.15380859375000000000	2478.00000000000000000000	10247.00000000000000000000	10228.00000000000000000000	0.00000000000000000000	0.00000000000000000000	0.00000000000000000000	520.00000000000000000000	208.00000000000000000000	4.00000000000000000000	4.00000000000000000000	4.00000000000000000000	4.00000000000000000000	4.00000000000000000000	4.00000000000000000000	4.00000000000000000000	4.00000000000000000000	4.00000000000000000000	4.00000000000000000000	4.00000000000000000000	4.00000000000000000000	4.00000000000000000000	4.00000000000000000000	4.00000000000000000000	4.00000000000000000000
90.00000000000000000000	0.00000000000000000000	4171.79492187500000000000	4166.15380859375000000000	4172.30761718750000000000	4159.48730468750000000000	4177.94873046875000000000	4155.89746093750000000000	4156.92285156250000000000	4148.71777343750000000000	4149.74365234375000000000	4136.41015625000000000000	4165.64111328125000000000	4118.97412109375000000000	4174.87158203125000000000	4158.46142578125000000000	3490.00000000000000000000	10247.00000000000000000000	10228.00000000000000000000	0.00000000000000000000	0.00000000000000000000	0.00000000000000000000	520.00000000000000000000	217.00000000000000000000	4.00000000000000000000	4.00000000000000000000	4.00000000000000000000	4.00000000000000000000	4.00000000000000000000	4.00000000000000000000	4.00000000000000000000	4.00000000000000000000	4.00000000000000000000	4.00000000000000000000	4.00000000000000000000	4.00000000000000000000	4.00000000000000000000	4.00000000000000000000	4.00000000000000000000	4.00000000000000000000
91.00000000000000000000	0.00000000000000000000	4166.15380859375000000000	4162.05126953125000000000	4170.25634765625000000000	4142.56396484375000000000	4168.20507812500000000000	4161.02539062500000000000	4168.20507812500000000000	4165.64111328125000000000	4173.33300781250000000000	4162.56396484375000000000	4182.56396484375000000000	4126.15380859375000000000	4176.41015625000000000000	4166.15380859375000000000	3305.00000000000000000000	10246.00000000000000000000	10228.00000000000000000000	0.00000000000000000000	0.00000000000000000000	0.00000000000000000000	520.00000000000000000000	225.00000000000000000000	4.00000000000000000000	4.00000000000000000000	4.00000000000000000000	4.00000000000000000000	4.00000000000000000000	4.00000000000000000000	4.00000000000000000000	4.00000000000000000000	4.00000000000000000000	4.00000000000000000000	4.00000000000000000000	4.00000000000000000000	4.00000000000000000000	4.00000000000000000000	4.00000000000000000000	4.00000000000000000000
92.00000000000000000000	0.00000000000000000000	4156.92285156250000000000	4157.94873046875000000000	4170.76904296875000000000	4148.20507812500000000000	4161.53857421875000000000	4164.61523437500000000000	4170.25634765625000000000	4177.43603515625000000000	4186.15380859375000000000	4174.35888671875000000000	4185.64111328125000000000	4134.87158203125000000000	4180.51269531250000000000	4169.23046875000000000000	2583.00000000000000000000	10246.00000000000000000000	10228.00000000000000000000	0.00000000000000000000	0.00000000000000000000	0.00000000000000000000	520.00000000000000000000	234.00000000000000000000	4.00000000000000000000	4.00000000000000000000	4.00000000000000000000	4.00000000000000000000	4.00000000000000000000	4.00000000000000000000	4.00000000000000000000	4.00000000000000000000	4.00000000000000000000	4.00000000000000000000	4.00000000000000000000	4.00000000000000000000	4.00000000000000000000	4.00000000000000000000	4.00000000000000000000	4.00000000000000000000
93.00000000000000000000	0.00000000000000000000	4173.33300781250000000000	4154.35888671875000000000	4181.53857421875000000000	4153.84619140625000000000	4161.53857421875000000000	4165.64111328125000000000	4166.66650390625000000000	4166.15380859375000000000	4167.17919921875000000000	4148.71777343750000000000	4182.56396484375000000000	4115.38427734375000000000	4165.64111328125000000000	4161.53857421875000000000	2478.00000000000000000000	10245.00000000000000000000	10225.00000000000000000000	0.00000000000000000000	0.00000000000000000000	0.00000000000000000000	520.00000000000000000000	242.00000000000000000000	4.00000000000000000000	4.00000000000000000000	4.00000000000000000000	4.00000000000000000000	4.00000000000000000000	4.00000000000000000000	4.00000000000000000000	4.00000000000000000000	4.00000000000000000000	4.00000000000000000000	4.00000000000000000000	4.00000000000000000000	4.00000000000000000000	4.00000000000000000000	4.00000000000000000000	4.00000000000000000000
94.00000000000000000000	0.00000000000000000000	4164.10253906250000000000	4185.12792968750000000000	4166.15380859375000000000	4151.28173828125000000000	4189.23046875000000000000	4188.20507812500000000000	4188.71777343750000000000	4178.46142578125000000000	4181.02539062500000000000	4168.20507812500000000000	4194.35888671875000000000	4108.20507812500000000000	4185.12792968750000000000	4172.30761718750000000000	3490.00000000000000000000	10245.00000000000000000000	10225.00000000000000000000	0.00000000000000000000	0.00000000000000000000	0.00000000000000000000	520.00000000000000000000	249.00000000000000000000	4.00000000000000000000	4.00000000000000000000	4.00000000000000000000	4.00000000000000000000	4.00000000000000000000	4.00000000000000000000	4.00000000000000000000	4.00000000000000000000	4.00000000000000000000	4.00000000000000000000	4.00000000000000000000	4.00000000000000000000	4.00000000000000000000	4.00000000000000000000	4.00000000000000000000	4.00000000000000000000
95.00000000000000000000	0.00000000000000000000	4173.33300781250000000000	4170.76904296875000000000	4174.87158203125000000000	4137.43603515625000000000	4174.35888671875000000000	4165.12792968750000000000	4163.58984375000000000000	4154.87158203125000000000	4163.07666015625000000000	4157.43603515625000000000	4156.41015625000000000000	4106.15380859375000000000	4167.17919921875000000000	4147.17919921875000000000	3305.00000000000000000000	10246.00000000000000000000	10225.00000000000000000000	0.00000000000000000000	0.00000000000000000000	0.00000000000000000000	520.00000000000000000000	257.00000000000000000000	4.00000000000000000000	4.00000000000000000000	4.00000000000000000000	4.00000000000000000000	4.00000000000000000000	4.00000000000000000000	4.00000000000000000000	4.00000000000000000000	4.00000000000000000000	4.00000000000000000000	4.00000000000000000000	4.00000000000000000000	4.00000000000000000000	4.00000000000000000000	4.00000000000000000000	4.00000000000000000000
96.00000000000000000000	0.00000000000000000000	4158.46142578125000000000	4160.00000000000000000000	4165.12792968750000000000	4141.53857421875000000000	4170.25634765625000000000	4162.05126953125000000000	4157.94873046875000000000	4157.43603515625000000000	4161.53857421875000000000	4153.84619140625000000000	4152.82031250000000000000	4103.07666015625000000000	4167.17919921875000000000	4152.30761718750000000000	2583.00000000000000000000	10246.00000000000000000000	10225.00000000000000000000	0.00000000000000000000	0.00000000000000000000	0.00000000000000000000	520.00000000000000000000	264.00000000000000000000	4.00000000000000000000	4.00000000000000000000	4.00000000000000000000	4.00000000000000000000	4.00000000000000000000	4.00000000000000000000	4.00000000000000000000	4.00000000000000000000	4.00000000000000000000	4.00000000000000000000	4.00000000000000000000	4.00000000000000000000	4.00000000000000000000	4.00000000000000000000	4.00000000000000000000	4.00000000000000000000
97.00000000000000000000	0.00000000000000000000	4148.71777343750000000000	4141.53857421875000000000	4160.51269531250000000000	4140.51269531250000000000	4148.71777343750000000000	4153.84619140625000000000	4154.87158203125000000000	4165.64111328125000000000	4161.02539062500000000000	4162.56396484375000000000	4173.33300781250000000000	4100.51269531250000000000	4163.58984375000000000000	4163.07666015625000000000	2478.00000000000000000000	10248.00000000000000000000	10227.00000000000000000000	0.00000000000000000000	0.00000000000000000000	0.00000000000000000000	520.00000000000000000000	271.00000000000000000000	4.00000000000000000000	4.00000000000000000000	4.00000000000000000000	4.00000000000000000000	4.00000000000000000000	4.00000000000000000000	4.00000000000000000000	4.00000000000000000000	4.00000000000000000000	4.00000000000000000000	4.00000000000000000000	4.00000000000000000000	4.00000000000000000000	4.00000000000000000000	4.00000000000000000000	4.00000000000000000000
98.00000000000000000000	0.00000000000000000000	4173.33300781250000000000	4138.97412109375000000000	4180.51269531250000000000	4135.89746093750000000000	4145.64111328125000000000	4148.20507812500000000000	4153.84619140625000000000	4162.05126953125000000000	4157.43603515625000000000	4155.38427734375000000000	4172.82031250000000000000	4116.41015625000000000000	4142.56396484375000000000	4164.61523437500000000000	3490.00000000000000000000	10248.00000000000000000000	10227.00000000000000000000	0.00000000000000000000	0.00000000000000000000	0.00000000000000000000	520.00000000000000000000	279.00000000000000000000	4.00000000000000000000	4.00000000000000000000	4.00000000000000000000	4.00000000000000000000	4.00000000000000000000	4.00000000000000000000	4.00000000000000000000	4.00000000000000000000	4.00000000000000000000	4.00000000000000000000	4.00000000000000000000	4.00000000000000000000	4.00000000000000000000	4.00000000000000000000	4.00000000000000000000	4.00000000000000000000
99.00000000000000000000	0.00000000000000000000	4162.05126953125000000000	4180.51269531250000000000	4169.23046875000000000000	4147.17919921875000000000	4188.20507812500000000000	4182.56396484375000000000	4183.07666015625000000000	4178.97412109375000000000	4180.00000000000000000000	4161.53857421875000000000	4184.61523437500000000000	4137.43603515625000000000	4162.05126953125000000000	4178.97412109375000000000	3305.00000000000000000000	10247.00000000000000000000	10227.00000000000000000000	0.00000000000000000000	0.00000000000000000000	0.00000000000000000000	520.00000000000000000000	286.00000000000000000000	4.00000000000000000000	4.00000000000000000000	4.00000000000000000000	4.00000000000000000000	4.00000000000000000000	4.00000000000000000000	4.00000000000000000000	4.00000000000000000000	4.00000000000000000000	4.00000000000000000000	4.00000000000000000000	4.00000000000000000000	4.00000000000000000000	4.00000000000000000000	4.00000000000000000000	4.00000000000000000000
100.00000000000000000000	0.00000000000000000000	4172.30761718750000000000	4164.10253906250000000000	4177.43603515625000000000	4140.51269531250000000000	4162.05126953125000000000	4160.51269531250000000000	4161.02539062500000000000	4147.69238281250000000000	4148.71777343750000000000	4147.69238281250000000000	4162.05126953125000000000	4122.56396484375000000000	4164.61523437500000000000	4150.76904296875000000000	2583.00000000000000000000	10247.00000000000000000000	10227.00000000000000000000	0.00000000000000000000	0.00000000000000000000	0.00000000000000000000	520.00000000000000000000	294.00000000000000000000	4.00000000000000000000	4.00000000000000000000	4.00000000000000000000	4.00000000000000000000	4.00000000000000000000	4.00000000000000000000	4.00000000000000000000	4.00000000000000000000	4.00000000000000000000	4.00000000000000000000	4.00000000000000000000	4.00000000000000000000	4.00000000000000000000	4.00000000000000000000	4.00000000000000000000	4.00000000000000000000
101.00000000000000000000	0.00000000000000000000	4170.76904296875000000000	4155.89746093750000000000	4170.76904296875000000000	4135.89746093750000000000	4164.61523437500000000000	4156.41015625000000000000	4165.12792968750000000000	4154.35888671875000000000	4151.79492187500000000000	4164.61523437500000000000	4162.05126953125000000000	4123.07666015625000000000	4181.53857421875000000000	4154.87158203125000000000	2478.00000000000000000000	10248.00000000000000000000	10227.00000000000000000000	0.00000000000000000000	0.00000000000000000000	0.00000000000000000000	520.00000000000000000000	302.00000000000000000000	4.00000000000000000000	4.00000000000000000000	4.00000000000000000000	4.00000000000000000000	4.00000000000000000000	4.00000000000000000000	4.00000000000000000000	4.00000000000000000000	4.00000000000000000000	4.00000000000000000000	4.00000000000000000000	4.00000000000000000000	4.00000000000000000000	4.00000000000000000000	4.00000000000000000000	4.00000000000000000000
102.00000000000000000000	0.00000000000000000000	4157.43603515625000000000	4169.74365234375000000000	4162.05126953125000000000	4139.48730468750000000000	4187.69238281250000000000	4174.35888671875000000000	4179.48730468750000000000	4185.64111328125000000000	4179.48730468750000000000	4171.79492187500000000000	4189.74365234375000000000	4136.92285156250000000000	4186.15380859375000000000	4177.94873046875000000000	3490.00000000000000000000	10248.00000000000000000000	10227.00000000000000000000	0.00000000000000000000	0.00000000000000000000	0.00000000000000000000	520.00000000000000000000	310.00000000000000000000	4.00000000000000000000	4.00000000000000000000	4.00000000000000000000	4.00000000000000000000	4.00000000000000000000	4.00000000000000000000	4.00000000000000000000	4.00000000000000000000	4.00000000000000000000	4.00000000000000000000	4.00000000000000000000	4.00000000000000000000	4.00000000000000000000	4.00000000000000000000	4.00000000000000000000	4.00000000000000000000
103.00000000000000000000	0.00000000000000000000	4168.20507812500000000000	4150.25634765625000000000	4176.41015625000000000000	4129.74365234375000000000	4141.53857421875000000000	4150.25634765625000000000	4151.28173828125000000000	4160.51269531250000000000	4153.84619140625000000000	4142.56396484375000000000	4169.74365234375000000000	4127.69238281250000000000	4156.41015625000000000000	4170.76904296875000000000	3305.00000000000000000000	10246.00000000000000000000	10227.00000000000000000000	0.00000000000000000000	0.00000000000000000000	0.00000000000000000000	520.00000000000000000000	318.00000000000000000000	4.00000000000000000000	4.00000000000000000000	4.00000000000000000000	4.00000000000000000000	4.00000000000000000000	4.00000000000000000000	4.00000000000000000000	4.00000000000000000000	4.00000000000000000000	4.00000000000000000000	4.00000000000000000000	4.00000000000000000000	4.00000000000000000000	4.00000000000000000000	4.00000000000000000000	4.00000000000000000000
104.00000000000000000000	0.00000000000000000000	4157.94873046875000000000	4150.76904296875000000000	4165.64111328125000000000	4135.38427734375000000000	4131.28173828125000000000	4151.79492187500000000000	4158.46142578125000000000	4158.46142578125000000000	4154.35888671875000000000	4164.61523437500000000000	4154.87158203125000000000	4136.41015625000000000000	4158.46142578125000000000	4185.12792968750000000000	2583.00000000000000000000	10246.00000000000000000000	10227.00000000000000000000	0.00000000000000000000	0.00000000000000000000	0.00000000000000000000	520.00000000000000000000	326.00000000000000000000	4.00000000000000000000	4.00000000000000000000	4.00000000000000000000	4.00000000000000000000	4.00000000000000000000	4.00000000000000000000	4.00000000000000000000	4.00000000000000000000	4.00000000000000000000	4.00000000000000000000	4.00000000000000000000	4.00000000000000000000	4.00000000000000000000	4.00000000000000000000	4.00000000000000000000	4.00000000000000000000
105.00000000000000000000	0.00000000000000000000	4177.94873046875000000000	4154.35888671875000000000	4182.56396484375000000000	4145.12792968750000000000	4161.53857421875000000000	4158.97412109375000000000	4165.64111328125000000000	4161.02539062500000000000	4158.46142578125000000000	4180.51269531250000000000	4160.51269531250000000000	4138.97412109375000000000	4149.74365234375000000000	4169.74365234375000000000	2478.00000000000000000000	10248.00000000000000000000	10228.00000000000000000000	0.00000000000000000000	0.00000000000000000000	0.00000000000000000000	520.00000000000000000000	334.00000000000000000000	4.00000000000000000000	4.00000000000000000000	4.00000000000000000000	4.00000000000000000000	4.00000000000000000000	4.00000000000000000000	4.00000000000000000000	4.00000000000000000000	4.00000000000000000000	4.00000000000000000000	4.00000000000000000000	4.00000000000000000000	4.00000000000000000000	4.00000000000000000000	4.00000000000000000000	4.00000000000000000000
106.00000000000000000000	0.00000000000000000000	4173.33300781250000000000	4168.20507812500000000000	4180.51269531250000000000	4137.43603515625000000000	4188.20507812500000000000	4169.74365234375000000000	4171.79492187500000000000	4168.20507812500000000000	4164.10253906250000000000	4180.51269531250000000000	4180.51269531250000000000	4116.92285156250000000000	4167.17919921875000000000	4148.20507812500000000000	3490.00000000000000000000	10248.00000000000000000000	10228.00000000000000000000	0.00000000000000000000	0.00000000000000000000	0.00000000000000000000	520.00000000000000000000	342.00000000000000000000	4.00000000000000000000	4.00000000000000000000	4.00000000000000000000	4.00000000000000000000	4.00000000000000000000	4.00000000000000000000	4.00000000000000000000	4.00000000000000000000	4.00000000000000000000	4.00000000000000000000	4.00000000000000000000	4.00000000000000000000	4.00000000000000000000	4.00000000000000000000	4.00000000000000000000	4.00000000000000000000
107.00000000000000000000	0.00000000000000000000	4151.79492187500000000000	4162.56396484375000000000	4160.00000000000000000000	4129.23046875000000000000	4165.12792968750000000000	4155.89746093750000000000	4159.48730468750000000000	4161.02539062500000000000	4155.38427734375000000000	4156.92285156250000000000	4172.30761718750000000000	4106.15380859375000000000	4180.00000000000000000000	4160.51269531250000000000	3305.00000000000000000000	10248.00000000000000000000	10230.00000000000000000000	0.00000000000000000000	0.00000000000000000000	0.00000000000000000000	520.00000000000000000000	351.00000000000000000000	4.00000000000000000000	4.00000000000000000000	4.00000000000000000000	4.00000000000000000000	4.00000000000000000000	4.00000000000000000000	4.00000000000000000000	4.00000000000000000000	4.00000000000000000000	4.00000000000000000000	4.00000000000000000000	4.00000000000000000000	4.00000000000000000000	4.00000000000000000000	4.00000000000000000000	4.00000000000000000000
108.00000000000000000000	0.00000000000000000000	4176.92285156250000000000	4138.97412109375000000000	4173.84619140625000000000	4127.17919921875000000000	4134.87158203125000000000	4140.00000000000000000000	4141.53857421875000000000	4141.53857421875000000000	4135.38427734375000000000	4131.79492187500000000000	4151.79492187500000000000	4117.43603515625000000000	4155.38427734375000000000	4182.56396484375000000000	2583.00000000000000000000	10248.00000000000000000000	10230.00000000000000000000	0.00000000000000000000	0.00000000000000000000	0.00000000000000000000	520.00000000000000000000	359.00000000000000000000	4.00000000000000000000	4.00000000000000000000	4.00000000000000000000	4.00000000000000000000	4.00000000000000000000	4.00000000000000000000	4.00000000000000000000	4.00000000000000000000	4.00000000000000000000	4.00000000000000000000	4.00000000000000000000	4.00000000000000000000	4.00000000000000000000	4.00000000000000000000	4.00000000000000000000	4.00000000000000000000
109.00000000000000000000	0.00000000000000000000	4168.20507812500000000000	4165.12792968750000000000	4166.15380859375000000000	4132.30761718750000000000	4173.84619140625000000000	4176.41015625000000000000	4178.46142578125000000000	4178.97412109375000000000	4174.35888671875000000000	4189.74365234375000000000	4179.48730468750000000000	4139.48730468750000000000	4176.92285156250000000000	4201.53857421875000000000	2478.00000000000000000000	10247.00000000000000000000	10229.00000000000000000000	0.00000000000000000000	0.00000000000000000000	0.00000000000000000000	520.00000000000000000000	367.00000000000000000000	4.00000000000000000000	4.00000000000000000000	4.00000000000000000000	4.00000000000000000000	4.00000000000000000000	4.00000000000000000000	4.00000000000000000000	4.00000000000000000000	4.00000000000000000000	4.00000000000000000000	4.00000000000000000000	4.00000000000000000000	4.00000000000000000000	4.00000000000000000000	4.00000000000000000000	4.00000000000000000000
110.00000000000000000000	0.00000000000000000000	4172.82031250000000000000	4175.38427734375000000000	4176.41015625000000000000	4148.71777343750000000000	4180.00000000000000000000	4172.30761718750000000000	4181.53857421875000000000	4192.30761718750000000000	4190.25634765625000000000	4217.43603515625000000000	4201.02539062500000000000	4136.41015625000000000000	4185.64111328125000000000	4176.92285156250000000000	3490.00000000000000000000	10247.00000000000000000000	10229.00000000000000000000	0.00000000000000000000	0.00000000000000000000	0.00000000000000000000	520.00000000000000000000	375.00000000000000000000	4.00000000000000000000	4.00000000000000000000	4.00000000000000000000	4.00000000000000000000	4.00000000000000000000	4.00000000000000000000	4.00000000000000000000	4.00000000000000000000	4.00000000000000000000	4.00000000000000000000	4.00000000000000000000	4.00000000000000000000	4.00000000000000000000	4.00000000000000000000	4.00000000000000000000	4.00000000000000000000
111.00000000000000000000	0.00000000000000000000	4179.48730468750000000000	4186.15380859375000000000	4180.51269531250000000000	4172.82031250000000000000	4174.35888671875000000000	4171.79492187500000000000	4183.07666015625000000000	4188.71777343750000000000	4187.69238281250000000000	4207.17919921875000000000	4187.69238281250000000000	4130.76904296875000000000	4187.17919921875000000000	4175.38427734375000000000	3305.00000000000000000000	10247.00000000000000000000	10229.00000000000000000000	0.00000000000000000000	0.00000000000000000000	0.00000000000000000000	520.00000000000000000000	383.00000000000000000000	4.00000000000000000000	4.00000000000000000000	4.00000000000000000000	4.00000000000000000000	4.00000000000000000000	4.00000000000000000000	4.00000000000000000000	4.00000000000000000000	4.00000000000000000000	4.00000000000000000000	4.00000000000000000000	4.00000000000000000000	4.00000000000000000000	4.00000000000000000000	4.00000000000000000000	4.00000000000000000000
112.00000000000000000000	0.00000000000000000000	4165.64111328125000000000	4175.38427734375000000000	4165.64111328125000000000	4154.35888671875000000000	4174.35888671875000000000	4180.51269531250000000000	4186.15380859375000000000	4177.94873046875000000000	4175.89746093750000000000	4185.64111328125000000000	4150.25634765625000000000	4138.97412109375000000000	4180.00000000000000000000	4187.69238281250000000000	2583.00000000000000000000	10247.00000000000000000000	10229.00000000000000000000	0.00000000000000000000	0.00000000000000000000	0.00000000000000000000	520.00000000000000000000	390.00000000000000000000	4.00000000000000000000	4.00000000000000000000	4.00000000000000000000	4.00000000000000000000	4.00000000000000000000	4.00000000000000000000	4.00000000000000000000	4.00000000000000000000	4.00000000000000000000	4.00000000000000000000	4.00000000000000000000	4.00000000000000000000	4.00000000000000000000	4.00000000000000000000	4.00000000000000000000	4.00000000000000000000
113.00000000000000000000	0.00000000000000000000	4182.05126953125000000000	4148.20507812500000000000	4176.92285156250000000000	4131.28173828125000000000	4163.07666015625000000000	4158.97412109375000000000	4161.02539062500000000000	4148.71777343750000000000	4144.61523437500000000000	4149.23046875000000000000	4152.82031250000000000000	4141.02539062500000000000	4154.87158203125000000000	4171.28173828125000000000	2478.00000000000000000000	10249.00000000000000000000	10228.00000000000000000000	0.00000000000000000000	0.00000000000000000000	0.00000000000000000000	520.00000000000000000000	398.00000000000000000000	4.00000000000000000000	4.00000000000000000000	4.00000000000000000000	4.00000000000000000000	4.00000000000000000000	4.00000000000000000000	4.00000000000000000000	4.00000000000000000000	4.00000000000000000000	4.00000000000000000000	4.00000000000000000000	4.00000000000000000000	4.00000000000000000000	4.00000000000000000000	4.00000000000000000000	4.00000000000000000000
114.00000000000000000000	0.00000000000000000000	4168.20507812500000000000	4182.56396484375000000000	4164.10253906250000000000	4149.74365234375000000000	4186.15380859375000000000	4176.92285156250000000000	4179.48730468750000000000	4177.43603515625000000000	4172.30761718750000000000	4179.48730468750000000000	4206.66650390625000000000	4142.05126953125000000000	4184.10253906250000000000	4186.15380859375000000000	3490.00000000000000000000	10249.00000000000000000000	10228.00000000000000000000	0.00000000000000000000	0.00000000000000000000	0.00000000000000000000	520.00000000000000000000	405.00000000000000000000	4.00000000000000000000	4.00000000000000000000	4.00000000000000000000	4.00000000000000000000	4.00000000000000000000	4.00000000000000000000	4.00000000000000000000	4.00000000000000000000	4.00000000000000000000	4.00000000000000000000	4.00000000000000000000	4.00000000000000000000	4.00000000000000000000	4.00000000000000000000	4.00000000000000000000	4.00000000000000000000
115.00000000000000000000	0.00000000000000000000	4168.71777343750000000000	4173.33300781250000000000	4170.25634765625000000000	4148.71777343750000000000	4172.82031250000000000000	4172.30761718750000000000	4178.46142578125000000000	4186.66650390625000000000	4181.53857421875000000000	4201.53857421875000000000	4194.87158203125000000000	4122.05126953125000000000	4187.17919921875000000000	4180.51269531250000000000	3305.00000000000000000000	10250.00000000000000000000	10227.00000000000000000000	0.00000000000000000000	0.00000000000000000000	0.00000000000000000000	520.00000000000000000000	414.00000000000000000000	4.00000000000000000000	4.00000000000000000000	4.00000000000000000000	4.00000000000000000000	4.00000000000000000000	4.00000000000000000000	4.00000000000000000000	4.00000000000000000000	4.00000000000000000000	4.00000000000000000000	4.00000000000000000000	4.00000000000000000000	4.00000000000000000000	4.00000000000000000000	4.00000000000000000000	4.00000000000000000000
116.00000000000000000000	0.00000000000000000000	4175.89746093750000000000	4163.58984375000000000000	4175.38427734375000000000	4146.15380859375000000000	4181.02539062500000000000	4174.87158203125000000000	4185.64111328125000000000	4184.61523437500000000000	4183.07666015625000000000	4202.56396484375000000000	4166.66650390625000000000	4100.51269531250000000000	4185.12792968750000000000	4168.20507812500000000000	2583.00000000000000000000	10250.00000000000000000000	10227.00000000000000000000	0.00000000000000000000	0.00000000000000000000	0.00000000000000000000	520.00000000000000000000	422.00000000000000000000	4.00000000000000000000	4.00000000000000000000	4.00000000000000000000	4.00000000000000000000	4.00000000000000000000	4.00000000000000000000	4.00000000000000000000	4.00000000000000000000	4.00000000000000000000	4.00000000000000000000	4.00000000000000000000	4.00000000000000000000	4.00000000000000000000	4.00000000000000000000	4.00000000000000000000	4.00000000000000000000
117.00000000000000000000	0.00000000000000000000	4160.00000000000000000000	4184.61523437500000000000	4162.56396484375000000000	4149.23046875000000000000	4201.53857421875000000000	4194.87158203125000000000	4205.64111328125000000000	4193.33300781250000000000	4191.79492187500000000000	4201.02539062500000000000	4157.43603515625000000000	4102.05126953125000000000	4182.56396484375000000000	4165.12792968750000000000	2478.00000000000000000000	10250.00000000000000000000	10227.00000000000000000000	0.00000000000000000000	0.00000000000000000000	0.00000000000000000000	520.00000000000000000000	430.00000000000000000000	4.00000000000000000000	4.00000000000000000000	4.00000000000000000000	4.00000000000000000000	4.00000000000000000000	4.00000000000000000000	4.00000000000000000000	4.00000000000000000000	4.00000000000000000000	4.00000000000000000000	4.00000000000000000000	4.00000000000000000000	4.00000000000000000000	4.00000000000000000000	4.00000000000000000000	4.00000000000000000000
118.00000000000000000000	0.00000000000000000000	4180.00000000000000000000	4168.20507812500000000000	4184.61523437500000000000	4136.41015625000000000000	4173.84619140625000000000	4182.56396484375000000000	4190.76904296875000000000	4175.38427734375000000000	4163.07666015625000000000	4172.30761718750000000000	4136.92285156250000000000	4104.61523437500000000000	4147.69238281250000000000	4149.23046875000000000000	3490.00000000000000000000	10250.00000000000000000000	10227.00000000000000000000	0.00000000000000000000	0.00000000000000000000	0.00000000000000000000	520.00000000000000000000	438.00000000000000000000	4.00000000000000000000	4.00000000000000000000	4.00000000000000000000	4.00000000000000000000	4.00000000000000000000	4.00000000000000000000	4.00000000000000000000	4.00000000000000000000	4.00000000000000000000	4.00000000000000000000	4.00000000000000000000	4.00000000000000000000	4.00000000000000000000	4.00000000000000000000	4.00000000000000000000	4.00000000000000000000
119.00000000000000000000	0.00000000000000000000	4172.30761718750000000000	4176.92285156250000000000	4172.82031250000000000000	4154.35888671875000000000	4183.58984375000000000000	4191.79492187500000000000	4201.02539062500000000000	4195.89746093750000000000	4180.00000000000000000000	4183.07666015625000000000	4186.66650390625000000000	4114.87158203125000000000	4177.43603515625000000000	4173.84619140625000000000	3305.00000000000000000000	10250.00000000000000000000	10227.00000000000000000000	0.00000000000000000000	0.00000000000000000000	0.00000000000000000000	520.00000000000000000000	446.00000000000000000000	4.00000000000000000000	4.00000000000000000000	4.00000000000000000000	4.00000000000000000000	4.00000000000000000000	4.00000000000000000000	4.00000000000000000000	4.00000000000000000000	4.00000000000000000000	4.00000000000000000000	4.00000000000000000000	4.00000000000000000000	4.00000000000000000000	4.00000000000000000000	4.00000000000000000000	4.00000000000000000000
120.00000000000000000000	0.00000000000000000000	4168.20507812500000000000	4164.10253906250000000000	4165.64111328125000000000	4160.51269531250000000000	4159.48730468750000000000	4169.23046875000000000000	4176.92285156250000000000	4187.69238281250000000000	4174.87158203125000000000	4183.07666015625000000000	4210.25634765625000000000	4116.92285156250000000000	4188.20507812500000000000	4177.43603515625000000000	2583.00000000000000000000	10250.00000000000000000000	10227.00000000000000000000	0.00000000000000000000	0.00000000000000000000	0.00000000000000000000	520.00000000000000000000	454.00000000000000000000	4.00000000000000000000	4.00000000000000000000	4.00000000000000000000	4.00000000000000000000	4.00000000000000000000	4.00000000000000000000	4.00000000000000000000	4.00000000000000000000	4.00000000000000000000	4.00000000000000000000	4.00000000000000000000	4.00000000000000000000	4.00000000000000000000	4.00000000000000000000	4.00000000000000000000	4.00000000000000000000
121.00000000000000000000	0.00000000000000000000	4175.38427734375000000000	4162.05126953125000000000	4174.35888671875000000000	4139.48730468750000000000	4152.82031250000000000000	4161.53857421875000000000	4168.71777343750000000000	4175.89746093750000000000	4164.10253906250000000000	4189.74365234375000000000	4170.76904296875000000000	4115.89746093750000000000	4175.38427734375000000000	4169.23046875000000000000	2478.00000000000000000000	10249.00000000000000000000	10227.00000000000000000000	0.00000000000000000000	0.00000000000000000000	0.00000000000000000000	520.00000000000000000000	462.00000000000000000000	4.00000000000000000000	4.00000000000000000000	4.00000000000000000000	4.00000000000000000000	4.00000000000000000000	4.00000000000000000000	4.00000000000000000000	4.00000000000000000000	4.00000000000000000000	4.00000000000000000000	4.00000000000000000000	4.00000000000000000000	4.00000000000000000000	4.00000000000000000000	4.00000000000000000000	4.00000000000000000000
122.00000000000000000000	0.00000000000000000000	4160.51269531250000000000	4183.07666015625000000000	4167.17919921875000000000	4141.02539062500000000000	4200.00000000000000000000	4188.71777343750000000000	4199.48730468750000000000	4196.92285156250000000000	4192.30761718750000000000	4216.41015625000000000000	4156.41015625000000000000	4121.53857421875000000000	4177.94873046875000000000	4170.76904296875000000000	3490.00000000000000000000	10249.00000000000000000000	10227.00000000000000000000	0.00000000000000000000	0.00000000000000000000	0.00000000000000000000	520.00000000000000000000	470.00000000000000000000	4.00000000000000000000	4.00000000000000000000	4.00000000000000000000	4.00000000000000000000	4.00000000000000000000	4.00000000000000000000	4.00000000000000000000	4.00000000000000000000	4.00000000000000000000	4.00000000000000000000	4.00000000000000000000	4.00000000000000000000	4.00000000000000000000	4.00000000000000000000	4.00000000000000000000	4.00000000000000000000
123.00000000000000000000	0.00000000000000000000	4180.51269531250000000000	4157.43603515625000000000	4182.56396484375000000000	4151.79492187500000000000	4189.74365234375000000000	4176.41015625000000000000	4182.05126953125000000000	4177.94873046875000000000	4175.89746093750000000000	4191.79492187500000000000	4155.38427734375000000000	4121.02539062500000000000	4145.64111328125000000000	4147.69238281250000000000	3305.00000000000000000000	10249.00000000000000000000	10228.00000000000000000000	0.00000000000000000000	0.00000000000000000000	0.00000000000000000000	520.00000000000000000000	478.00000000000000000000	4.00000000000000000000	4.00000000000000000000	4.00000000000000000000	4.00000000000000000000	4.00000000000000000000	4.00000000000000000000	4.00000000000000000000	4.00000000000000000000	4.00000000000000000000	4.00000000000000000000	4.00000000000000000000	4.00000000000000000000	4.00000000000000000000	4.00000000000000000000	4.00000000000000000000	4.00000000000000000000
124.00000000000000000000	0.00000000000000000000	4173.84619140625000000000	4179.48730468750000000000	4169.23046875000000000000	4160.00000000000000000000	4196.41015625000000000000	4195.89746093750000000000	4189.23046875000000000000	4186.15380859375000000000	4182.05126953125000000000	4194.35888671875000000000	4185.64111328125000000000	4136.41015625000000000000	4167.69238281250000000000	4170.76904296875000000000	2583.00000000000000000000	10249.00000000000000000000	10228.00000000000000000000	0.00000000000000000000	0.00000000000000000000	0.00000000000000000000	520.00000000000000000000	485.00000000000000000000	4.00000000000000000000	4.00000000000000000000	4.00000000000000000000	4.00000000000000000000	4.00000000000000000000	4.00000000000000000000	4.00000000000000000000	4.00000000000000000000	4.00000000000000000000	4.00000000000000000000	4.00000000000000000000	4.00000000000000000000	4.00000000000000000000	4.00000000000000000000	4.00000000000000000000	4.00000000000000000000
125.00000000000000000000	0.00000000000000000000	4166.66650390625000000000	4194.87158203125000000000	4162.05126953125000000000	4156.92285156250000000000	4179.48730468750000000000	4187.69238281250000000000	4180.00000000000000000000	4174.87158203125000000000	4173.84619140625000000000	4195.38427734375000000000	4181.53857421875000000000	4137.94873046875000000000	4189.74365234375000000000	4178.97412109375000000000	2478.00000000000000000000	10249.00000000000000000000	10227.00000000000000000000	0.00000000000000000000	0.00000000000000000000	0.00000000000000000000	520.00000000000000000000	493.00000000000000000000	4.00000000000000000000	4.00000000000000000000	4.00000000000000000000	4.00000000000000000000	4.00000000000000000000	4.00000000000000000000	4.00000000000000000000	4.00000000000000000000	4.00000000000000000000	4.00000000000000000000	4.00000000000000000000	4.00000000000000000000	4.00000000000000000000	4.00000000000000000000	4.00000000000000000000	4.00000000000000000000
126.00000000000000000000	0.00000000000000000000	4174.35888671875000000000	4166.66650390625000000000	4175.89746093750000000000	4147.69238281250000000000	4142.05126953125000000000	4156.41015625000000000000	4158.97412109375000000000	4152.30761718750000000000	4150.76904296875000000000	4176.92285156250000000000	4154.87158203125000000000	4124.10253906250000000000	4171.79492187500000000000	4163.07666015625000000000	3490.00000000000000000000	10249.00000000000000000000	10227.00000000000000000000	0.00000000000000000000	0.00000000000000000000	0.00000000000000000000	520.00000000000000000000	500.00000000000000000000	4.00000000000000000000	4.00000000000000000000	4.00000000000000000000	4.00000000000000000000	4.00000000000000000000	4.00000000000000000000	4.00000000000000000000	4.00000000000000000000	4.00000000000000000000	4.00000000000000000000	4.00000000000000000000	4.00000000000000000000	4.00000000000000000000	4.00000000000000000000	4.00000000000000000000	4.00000000000000000000
127.00000000000000000000	0.00000000000000000000	4158.97412109375000000000	4160.51269531250000000000	4168.71777343750000000000	4145.12792968750000000000	4170.76904296875000000000	4174.35888671875000000000	4184.10253906250000000000	4185.64111328125000000000	4177.43603515625000000000	4193.84619140625000000000	4171.79492187500000000000	4136.92285156250000000000	4177.43603515625000000000	4172.82031250000000000000	52.00000000000000000000	10247.00000000000000000000	10228.00000000000000000000	0.00000000000000000000	0.00000000000000000000	0.00000000000000000000	520.00000000000000000000	508.00000000000000000000	4.00000000000000000000	4.00000000000000000000	4.00000000000000000000	4.00000000000000000000	4.00000000000000000000	4.00000000000000000000	4.00000000000000000000	4.00000000000000000000	4.00000000000000000000	4.00000000000000000000	4.00000000000000000000	4.00000000000000000000	4.00000000000000000000	4.00000000000000000000	4.00000000000000000000	4.00000000000000000000
0.00000000000000000000	0.00000000000000000000	4181.53857421875000000000	4160.51269531250000000000	4186.15380859375000000000	4148.71777343750000000000	4190.76904296875000000000	4183.07666015625000000000	4190.76904296875000000000	4192.82031250000000000000	4180.51269531250000000000	4202.05126953125000000000	4185.64111328125000000000	4152.82031250000000000000	4179.48730468750000000000	4171.28173828125000000000	1142.00000000000000000000	10247.00000000000000000000	10228.00000000000000000000	0.00000000000000000000	0.00000000000000000000	0.00000000000000000000	520.00000000000000000000	516.00000000000000000000	4.00000000000000000000	4.00000000000000000000	4.00000000000000000000	4.00000000000000000000	4.00000000000000000000	4.00000000000000000000	4.00000000000000000000	4.00000000000000000000	4.00000000000000000000	4.00000000000000000000	4.00000000000000000000	4.00000000000000000000	4.00000000000000000000	4.00000000000000000000	4.00000000000000000000	4.00000000000000000000
1.00000000000000000000	0.00000000000000000000	4178.97412109375000000000	4191.79492187500000000000	4176.41015625000000000000	4169.74365234375000000000	4206.15380859375000000000	4205.12792968750000000000	4204.61523437500000000000	4196.92285156250000000000	4187.17919921875000000000	4220.00000000000000000000	4196.41015625000000000000	4155.38427734375000000000	4198.46142578125000000000	4190.76904296875000000000	2166.00000000000000000000	10246.00000000000000000000	10228.00000000000000000000	0.00000000000000000000	0.00000000000000000000	0.00000000000000000000	520.00000000000000000000	524.00000000000000000000	4.00000000000000000000	4.00000000000000000000	4.00000000000000000000	4.00000000000000000000	4.00000000000000000000	4.00000000000000000000	4.00000000000000000000	4.00000000000000000000	4.00000000000000000000	4.00000000000000000000	4.00000000000000000000	4.00000000000000000000	4.00000000000000000000	4.00000000000000000000	4.00000000000000000000	4.00000000000000000000
2.00000000000000000000	0.00000000000000000000	4168.20507812500000000000	4183.07666015625000000000	4165.64111328125000000000	4163.58984375000000000000	4186.15380859375000000000	4193.84619140625000000000	4189.74365234375000000000	4177.43603515625000000000	4170.25634765625000000000	4196.41015625000000000000	4167.69238281250000000000	4128.20507812500000000000	4177.94873046875000000000	4176.41015625000000000000	1406.00000000000000000000	10246.00000000000000000000	10228.00000000000000000000	0.00000000000000000000	0.00000000000000000000	0.00000000000000000000	520.00000000000000000000	531.00000000000000000000	4.00000000000000000000	4.00000000000000000000	4.00000000000000000000	4.00000000000000000000	4.00000000000000000000	4.00000000000000000000	4.00000000000000000000	4.00000000000000000000	4.00000000000000000000	4.00000000000000000000	4.00000000000000000000	4.00000000000000000000	4.00000000000000000000	4.00000000000000000000	4.00000000000000000000	4.00000000000000000000
3.00000000000000000000	0.00000000000000000000	4178.97412109375000000000	4151.79492187500000000000	4177.43603515625000000000	4135.89746093750000000000	4156.41015625000000000000	4168.20507812500000000000	4167.69238281250000000000	4155.89746093750000000000	4145.64111328125000000000	4167.17919921875000000000	4151.28173828125000000000	4103.07666015625000000000	4153.33300781250000000000	4142.56396484375000000000	3450.00000000000000000000	10246.00000000000000000000	10230.00000000000000000000	0.00000000000000000000	0.00000000000000000000	0.00000000000000000000	520.00000000000000000000	540.00000000000000000000	4.00000000000000000000	4.00000000000000000000	4.00000000000000000000	4.00000000000000000000	4.00000000000000000000	4.00000000000000000000	4.00000000000000000000	4.00000000000000000000	4.00000000000000000000	4.00000000000000000000	4.00000000000000000000	4.00000000000000000000	4.00000000000000000000	4.00000000000000000000	4.00000000000000000000	4.00000000000000000000
4.00000000000000000000	0.00000000000000000000	4164.10253906250000000000	4169.74365234375000000000	4166.66650390625000000000	4149.23046875000000000000	4182.56396484375000000000	4183.58984375000000000000	4190.25634765625000000000	4187.17919921875000000000	4177.43603515625000000000	4206.15380859375000000000	4197.43603515625000000000	4115.38427734375000000000	4189.74365234375000000000	4168.20507812500000000000	3522.00000000000000000000	10246.00000000000000000000	10230.00000000000000000000	0.00000000000000000000	0.00000000000000000000	0.00000000000000000000	520.00000000000000000000	548.00000000000000000000	4.00000000000000000000	4.00000000000000000000	4.00000000000000000000	4.00000000000000000000	4.00000000000000000000	4.00000000000000000000	4.00000000000000000000	4.00000000000000000000	4.00000000000000000000	4.00000000000000000000	4.00000000000000000000	4.00000000000000000000	4.00000000000000000000	4.00000000000000000000	4.00000000000000000000	4.00000000000000000000
5.00000000000000000000	0.00000000000000000000	4179.48730468750000000000	4172.82031250000000000000	4179.48730468750000000000	4168.71777343750000000000	4188.71777343750000000000	4174.35888671875000000000	4183.07666015625000000000	4188.20507812500000000000	4176.41015625000000000000	4197.43603515625000000000	4178.97412109375000000000	4122.56396484375000000000	4185.12792968750000000000	4176.92285156250000000000	3412.00000000000000000000	10246.00000000000000000000	10230.00000000000000000000	0.00000000000000000000	0.00000000000000000000	0.00000000000000000000	520.00000000000000000000	556.00000000000000000000	4.00000000000000000000	4.00000000000000000000	4.00000000000000000000	4.00000000000000000000	4.00000000000000000000	4.00000000000000000000	4.00000000000000000000	4.00000000000000000000	4.00000000000000000000	4.00000000000000000000	4.00000000000000000000	4.00000000000000000000	4.00000000000000000000	4.00000000000000000000	4.00000000000000000000	4.00000000000000000000
6.00000000000000000000	0.00000000000000000000	4180.51269531250000000000	4186.15380859375000000000	4176.92285156250000000000	4173.33300781250000000000	4195.38427734375000000000	4192.30761718750000000000	4201.53857421875000000000	4194.87158203125000000000	4178.46142578125000000000	4190.25634765625000000000	4141.53857421875000000000	4132.82031250000000000000	4178.97412109375000000000	4177.43603515625000000000	3506.00000000000000000000	10246.00000000000000000000	10230.00000000000000000000	0.00000000000000000000	0.00000000000000000000	0.00000000000000000000	520.00000000000000000000	564.00000000000000000000	4.00000000000000000000	4.00000000000000000000	4.00000000000000000000	4.00000000000000000000	4.00000000000000000000	4.00000000000000000000	4.00000000000000000000	4.00000000000000000000	4.00000000000000000000	4.00000000000000000000	4.00000000000000000000	4.00000000000000000000	4.00000000000000000000	4.00000000000000000000	4.00000000000000000000	4.00000000000000000000
7.00000000000000000000	0.00000000000000000000	4172.82031250000000000000	4167.69238281250000000000	4170.76904296875000000000	4154.87158203125000000000	4176.92285156250000000000	4196.41015625000000000000	4209.23046875000000000000	4191.28173828125000000000	4175.38427734375000000000	4198.97412109375000000000	4163.07666015625000000000	4141.53857421875000000000	4164.61523437500000000000	4173.33300781250000000000	3392.00000000000000000000	10246.00000000000000000000	10230.00000000000000000000	0.00000000000000000000	0.00000000000000000000	0.00000000000000000000	520.00000000000000000000	571.00000000000000000000	4.00000000000000000000	4.00000000000000000000	4.00000000000000000000	4.00000000000000000000	4.00000000000000000000	4.00000000000000000000	4.00000000000000000000	4.00000000000000000000	4.00000000000000000000	4.00000000000000000000	4.00000000000000000000	4.00000000000000000000	4.00000000000000000000	4.00000000000000000000	4.00000000000000000000	4.00000000000000000000
8.00000000000000000000	0.00000000000000000000	4182.05126953125000000000	4143.58984375000000000000	4178.46142578125000000000	4139.48730468750000000000	4157.43603515625000000000	4173.33300781250000000000	4186.15380859375000000000	4170.76904296875000000000	4157.43603515625000000000	4181.53857421875000000000	4188.71777343750000000000	4137.43603515625000000000	4150.25634765625000000000	4165.12792968750000000000	3431.00000000000000000000	10246.00000000000000000000	10230.00000000000000000000	0.00000000000000000000	0.00000000000000000000	0.00000000000000000000	520.00000000000000000000	578.00000000000000000000	4.00000000000000000000	4.00000000000000000000	4.00000000000000000000	4.00000000000000000000	4.00000000000000000000	4.00000000000000000000	4.00000000000000000000	4.00000000000000000000	4.00000000000000000000	4.00000000000000000000	4.00000000000000000000	4.00000000000000000000	4.00000000000000000000	4.00000000000000000000	4.00000000000000000000	4.00000000000000000000
9.00000000000000000000	0.00000000000000000000	4160.51269531250000000000	4180.51269531250000000000	4158.97412109375000000000	4155.38427734375000000000	4189.23046875000000000000	4191.28173828125000000000	4198.97412109375000000000	4195.89746093750000000000	4182.56396484375000000000	4196.92285156250000000000	4198.46142578125000000000	4143.07666015625000000000	4192.82031250000000000000	4177.94873046875000000000	3101.00000000000000000000	10244.00000000000000000000	10230.00000000000000000000	0.00000000000000000000	0.00000000000000000000	0.00000000000000000000	520.00000000000000000000	586.00000000000000000000	4.00000000000000000000	4.00000000000000000000	4.00000000000000000000	4.00000000000000000000	4.00000000000000000000	4.00000000000000000000	4.00000000000000000000	4.00000000000000000000	4.00000000000000000000	4.00000000000000000000	4.00000000000000000000	4.00000000000000000000	4.00000000000000000000	4.00000000000000000000	4.00000000000000000000	4.00000000000000000000
10.00000000000000000000	0.00000000000000000000	4173.33300781250000000000	4172.30761718750000000000	4175.38427734375000000000	4163.07666015625000000000	4172.30761718750000000000	4173.33300781250000000000	4181.02539062500000000000	4190.25634765625000000000	4171.28173828125000000000	4192.30761718750000000000	4167.69238281250000000000	4143.07666015625000000000	4191.79492187500000000000	4166.15380859375000000000	3496.00000000000000000000	10244.00000000000000000000	10230.00000000000000000000	0.00000000000000000000	0.00000000000000000000	0.00000000000000000000	520.00000000000000000000	594.00000000000000000000	4.00000000000000000000	4.00000000000000000000	4.00000000000000000000	4.00000000000000000000	4.00000000000000000000	4.00000000000000000000	4.00000000000000000000	4.00000000000000000000	4.00000000000000000000	4.00000000000000000000	4.00000000000000000000	4.00000000000000000000	4.00000000000000000000	4.00000000000000000000	4.00000000000000000000	4.00000000000000000000
11.00000000000000000000	0.00000000000000000000	4176.41015625000000000000	4164.61523437500000000000	4181.02539062500000000000	4164.10253906250000000000	4164.61523437500000000000	4164.61523437500000000000	4177.43603515625000000000	4185.12792968750000000000	4166.66650390625000000000	4188.71777343750000000000	4145.64111328125000000000	4146.66650390625000000000	4184.10253906250000000000	4167.17919921875000000000	3308.00000000000000000000	10247.00000000000000000000	10228.00000000000000000000	0.00000000000000000000	0.00000000000000000000	0.00000000000000000000	520.00000000000000000000	602.00000000000000000000	4.00000000000000000000	4.00000000000000000000	4.00000000000000000000	4.00000000000000000000	4.00000000000000000000	4.00000000000000000000	4.00000000000000000000	4.00000000000000000000	4.00000000000000000000	4.00000000000000000000	4.00000000000000000000	4.00000000000000000000	4.00000000000000000000	4.00000000000000000000	4.00000000000000000000	4.00000000000000000000
12.00000000000000000000	0.00000000000000000000	4165.64111328125000000000	4171.79492187500000000000	4168.20507812500000000000	4164.10253906250000000000	4174.35888671875000000000	4180.00000000000000000000	4190.76904296875000000000	4184.10253906250000000000	4170.76904296875000000000	4190.25634765625000000000	4171.79492187500000000000	4148.71777343750000000000	4163.58984375000000000000	4162.05126953125000000000	2590.00000000000000000000	10247.00000000000000000000	10228.00000000000000000000	0.00000000000000000000	0.00000000000000000000	0.00000000000000000000	520.00000000000000000000	610.00000000000000000000	4.00000000000000000000	4.00000000000000000000	4.00000000000000000000	4.00000000000000000000	4.00000000000000000000	4.00000000000000000000	4.00000000000000000000	4.00000000000000000000	4.00000000000000000000	4.00000000000000000000	4.00000000000000000000	4.00000000000000000000	4.00000000000000000000	4.00000000000000000000	4.00000000000000000000	4.00000000000000000000
13.00000000000000000000	0.00000000000000000000	4184.10253906250000000000	4172.30761718750000000000	4177.94873046875000000000	4170.25634765625000000000	4178.46142578125000000000	4192.30761718750000000000	4192.82031250000000000000	4177.94873046875000000000	4164.10253906250000000000	4176.92285156250000000000	4196.41015625000000000000	4142.56396484375000000000	4135.38427734375000000000	4151.79492187500000000000	2479.00000000000000000000	10247.00000000000000000000	10228.00000000000000000000	0.00000000000000000000	0.00000000000000000000	0.00000000000000000000	520.00000000000000000000	619.00000000000000000000	4.00000000000000000000	4.00000000000000000000	4.00000000000000000000	4.00000000000000000000	4.00000000000000000000	4.00000000000000000000	4.00000000000000000000	4.00000000000000000000	4.00000000000000000000	4.00000000000000000000	4.00000000000000000000	4.00000000000000000000	4.00000000000000000000	4.00000000000000000000	4.00000000000000000000	4.00000000000000000000
14.00000000000000000000	0.00000000000000000000	4160.51269531250000000000	4189.23046875000000000000	4158.46142578125000000000	4171.28173828125000000000	4202.05126953125000000000	4211.28173828125000000000	4203.58984375000000000000	4194.87158203125000000000	4178.46142578125000000000	4173.84619140625000000000	4169.74365234375000000000	4136.92285156250000000000	4168.71777343750000000000	4170.76904296875000000000	3496.00000000000000000000	10247.00000000000000000000	10228.00000000000000000000	0.00000000000000000000	0.00000000000000000000	0.00000000000000000000	520.00000000000000000000	626.00000000000000000000	4.00000000000000000000	4.00000000000000000000	4.00000000000000000000	4.00000000000000000000	4.00000000000000000000	4.00000000000000000000	4.00000000000000000000	4.00000000000000000000	4.00000000000000000000	4.00000000000000000000	4.00000000000000000000	4.00000000000000000000	4.00000000000000000000	4.00000000000000000000	4.00000000000000000000	4.00000000000000000000
15.00000000000000000000	0.00000000000000000000	4158.46142578125000000000	4165.12792968750000000000	4160.51269531250000000000	4154.35888671875000000000	4173.33300781250000000000	4174.35888671875000000000	4167.69238281250000000000	4161.02539062500000000000	4148.20507812500000000000	4153.84619140625000000000	4111.79492187500000000000	4115.89746093750000000000	4167.17919921875000000000	4151.28173828125000000000	3308.00000000000000000000	10249.00000000000000000000	10229.00000000000000000000	0.00000000000000000000	0.00000000000000000000	0.00000000000000000000	520.00000000000000000000	634.00000000000000000000	4.00000000000000000000	4.00000000000000000000	4.00000000000000000000	4.00000000000000000000	4.00000000000000000000	4.00000000000000000000	4.00000000000000000000	4.00000000000000000000	4.00000000000000000000	4.00000000000000000000	4.00000000000000000000	4.00000000000000000000	4.00000000000000000000	4.00000000000000000000	4.00000000000000000000	4.00000000000000000000
16.00000000000000000000	0.00000000000000000000	4166.15380859375000000000	4165.64111328125000000000	4167.17919921875000000000	4167.17919921875000000000	4168.71777343750000000000	4165.64111328125000000000	4165.64111328125000000000	4160.00000000000000000000	4154.87158203125000000000	4181.53857421875000000000	4152.82031250000000000000	4111.28173828125000000000	4161.53857421875000000000	4146.66650390625000000000	0.00000000000000000000	10249.00000000000000000000	10229.00000000000000000000	0.00000000000000000000	0.00000000000000000000	0.00000000000000000000	520.00000000000000000000	641.00000000000000000000	4.00000000000000000000	4.00000000000000000000	4.00000000000000000000	4.00000000000000000000	4.00000000000000000000	4.00000000000000000000	4.00000000000000000000	4.00000000000000000000	4.00000000000000000000	4.00000000000000000000	4.00000000000000000000	4.00000000000000000000	4.00000000000000000000	4.00000000000000000000	4.00000000000000000000	4.00000000000000000000
17.00000000000000000000	0.00000000000000000000	4161.53857421875000000000	4187.69238281250000000000	4170.76904296875000000000	4181.02539062500000000000	4183.07666015625000000000	4184.61523437500000000000	4187.17919921875000000000	4196.41015625000000000000	4191.79492187500000000000	4220.00000000000000000000	4212.82031250000000000000	4128.20507812500000000000	4172.30761718750000000000	4154.87158203125000000000	0.00000000000000000000	10249.00000000000000000000	10228.00000000000000000000	0.00000000000000000000	0.00000000000000000000	0.00000000000000000000	520.00000000000000000000	649.00000000000000000000	4.00000000000000000000	4.00000000000000000000	4.00000000000000000000	4.00000000000000000000	4.00000000000000000000	4.00000000000000000000	4.00000000000000000000	4.00000000000000000000	4.00000000000000000000	4.00000000000000000000	4.00000000000000000000	4.00000000000000000000	4.00000000000000000000	4.00000000000000000000	4.00000000000000000000	4.00000000000000000000
18.00000000000000000000	0.00000000000000000000	4186.15380859375000000000	4188.71777343750000000000	4192.82031250000000000000	4174.35888671875000000000	4167.69238281250000000000	4175.89746093750000000000	4183.07666015625000000000	4190.25634765625000000000	4178.97412109375000000000	4199.48730468750000000000	4192.82031250000000000000	4135.38427734375000000000	4161.02539062500000000000	4146.66650390625000000000	0.00000000000000000000	10249.00000000000000000000	10228.00000000000000000000	0.00000000000000000000	0.00000000000000000000	0.00000000000000000000	520.00000000000000000000	657.00000000000000000000	4.00000000000000000000	4.00000000000000000000	4.00000000000000000000	4.00000000000000000000	4.00000000000000000000	4.00000000000000000000	4.00000000000000000000	4.00000000000000000000	4.00000000000000000000	4.00000000000000000000	4.00000000000000000000	4.00000000000000000000	4.00000000000000000000	4.00000000000000000000	4.00000000000000000000	4.00000000000000000000
19.00000000000000000000	0.00000000000000000000	4174.35888671875000000000	4208.71777343750000000000	4173.33300781250000000000	4176.41015625000000000000	4190.25634765625000000000	4196.41015625000000000000	4206.66650390625000000000	4199.48730468750000000000	4183.58984375000000000000	4184.10253906250000000000	4163.07666015625000000000	4143.58984375000000000000	4174.87158203125000000000	4173.84619140625000000000	0.00000000000000000000	10249.00000000000000000000	10226.00000000000000000000	0.00000000000000000000	0.00000000000000000000	0.00000000000000000000	520.00000000000000000000	665.00000000000000000000	4.00000000000000000000	4.00000000000000000000	4.00000000000000000000	4.00000000000000000000	4.00000000000000000000	4.00000000000000000000	4.00000000000000000000	4.00000000000000000000	4.00000000000000000000	4.00000000000000000000	4.00000000000000000000	4.00000000000000000000	4.00000000000000000000	4.00000000000000000000	4.00000000000000000000	4.00000000000000000000
20.00000000000000000000	0.00000000000000000000	4174.35888671875000000000	4185.64111328125000000000	4174.35888671875000000000	4170.25634765625000000000	4188.20507812500000000000	4189.23046875000000000000	4189.23046875000000000000	4179.48730468750000000000	4162.56396484375000000000	4162.05126953125000000000	4132.82031250000000000000	4140.51269531250000000000	4175.38427734375000000000	4171.79492187500000000000	0.00000000000000000000	10249.00000000000000000000	10226.00000000000000000000	0.00000000000000000000	0.00000000000000000000	0.00000000000000000000	520.00000000000000000000	673.00000000000000000000	4.00000000000000000000	4.00000000000000000000	4.00000000000000000000	4.00000000000000000000	4.00000000000000000000	4.00000000000000000000	4.00000000000000000000	4.00000000000000000000	4.00000000000000000000	4.00000000000000000000	4.00000000000000000000	4.00000000000000000000	4.00000000000000000000	4.00000000000000000000	4.00000000000000000000	4.00000000000000000000
21.00000000000000000000	0.00000000000000000000	4177.43603515625000000000	4167.69238281250000000000	4176.92285156250000000000	4167.17919921875000000000	4171.79492187500000000000	4170.76904296875000000000	4166.66650390625000000000	4159.48730468750000000000	4144.61523437500000000000	4169.74365234375000000000	4155.89746093750000000000	4135.38427734375000000000	4186.15380859375000000000	4167.69238281250000000000	0.00000000000000000000	10248.00000000000000000000	10226.00000000000000000000	0.00000000000000000000	0.00000000000000000000	0.00000000000000000000	520.00000000000000000000	681.00000000000000000000	4.00000000000000000000	4.00000000000000000000	4.00000000000000000000	4.00000000000000000000	4.00000000000000000000	4.00000000000000000000	4.00000000000000000000	4.00000000000000000000	4.00000000000000000000	4.00000000000000000000	4.00000000000000000000	4.00000000000000000000	4.00000000000000000000	4.00000000000000000000	4.00000000000000000000	4.00000000000000000000
22.00000000000000000000	0.00000000000000000000	4163.07666015625000000000	4170.76904296875000000000	4160.51269531250000000000	4168.20507812500000000000	4166.66650390625000000000	4162.56396484375000000000	4170.25634765625000000000	4174.87158203125000000000	4167.17919921875000000000	4198.46142578125000000000	4210.76904296875000000000	4137.43603515625000000000	4193.33300781250000000000	4179.48730468750000000000	0.00000000000000000000	10248.00000000000000000000	10226.00000000000000000000	0.00000000000000000000	0.00000000000000000000	0.00000000000000000000	520.00000000000000000000	689.00000000000000000000	4.00000000000000000000	4.00000000000000000000	4.00000000000000000000	4.00000000000000000000	4.00000000000000000000	4.00000000000000000000	4.00000000000000000000	4.00000000000000000000	4.00000000000000000000	4.00000000000000000000	4.00000000000000000000	4.00000000000000000000	4.00000000000000000000	4.00000000000000000000	4.00000000000000000000	4.00000000000000000000
23.00000000000000000000	0.00000000000000000000	4182.05126953125000000000	4160.00000000000000000000	4181.53857421875000000000	4158.97412109375000000000	4153.33300781250000000000	4155.38427734375000000000	4164.10253906250000000000	4174.87158203125000000000	4168.71777343750000000000	4189.74365234375000000000	4206.66650390625000000000	4138.46142578125000000000	4166.15380859375000000000	4172.30761718750000000000	0.00000000000000000000	10245.00000000000000000000	10227.00000000000000000000	0.00000000000000000000	0.00000000000000000000	0.00000000000000000000	520.00000000000000000000	698.00000000000000000000	4.00000000000000000000	4.00000000000000000000	4.00000000000000000000	4.00000000000000000000	4.00000000000000000000	4.00000000000000000000	4.00000000000000000000	4.00000000000000000000	4.00000000000000000000	4.00000000000000000000	4.00000000000000000000	4.00000000000000000000	4.00000000000000000000	4.00000000000000000000	4.00000000000000000000	4.00000000000000000000
24.00000000000000000000	0.00000000000000000000	4173.33300781250000000000	4188.71777343750000000000	4175.89746093750000000000	4169.74365234375000000000	4175.89746093750000000000	4188.20507812500000000000	4191.28173828125000000000	4186.15380859375000000000	4180.51269531250000000000	4201.53857421875000000000	4180.51269531250000000000	4156.41015625000000000000	4181.02539062500000000000	4183.58984375000000000000	0.00000000000000000000	10245.00000000000000000000	10227.00000000000000000000	0.00000000000000000000	0.00000000000000000000	0.00000000000000000000	520.00000000000000000000	705.00000000000000000000	4.00000000000000000000	4.00000000000000000000	4.00000000000000000000	4.00000000000000000000	4.00000000000000000000	4.00000000000000000000	4.00000000000000000000	4.00000000000000000000	4.00000000000000000000	4.00000000000000000000	4.00000000000000000000	4.00000000000000000000	4.00000000000000000000	4.00000000000000000000	4.00000000000000000000	4.00000000000000000000
25.00000000000000000000	0.00000000000000000000	4177.94873046875000000000	4189.74365234375000000000	4174.35888671875000000000	4180.00000000000000000000	4174.87158203125000000000	4187.17919921875000000000	4189.23046875000000000000	4169.74365234375000000000	4167.69238281250000000000	4194.87158203125000000000	4151.79492187500000000000	4149.23046875000000000000	4179.48730468750000000000	4158.46142578125000000000	0.00000000000000000000	10247.00000000000000000000	10228.00000000000000000000	0.00000000000000000000	0.00000000000000000000	0.00000000000000000000	520.00000000000000000000	713.00000000000000000000	4.00000000000000000000	4.00000000000000000000	4.00000000000000000000	4.00000000000000000000	4.00000000000000000000	4.00000000000000000000	4.00000000000000000000	4.00000000000000000000	4.00000000000000000000	4.00000000000000000000	4.00000000000000000000	4.00000000000000000000	4.00000000000000000000	4.00000000000000000000	4.00000000000000000000	4.00000000000000000000
26.00000000000000000000	0.00000000000000000000	4184.61523437500000000000	4190.25634765625000000000	4174.35888671875000000000	4170.76904296875000000000	4184.10253906250000000000	4186.66650390625000000000	4184.61523437500000000000	4167.69238281250000000000	4167.17919921875000000000	4194.35888671875000000000	4155.38427734375000000000	4134.87158203125000000000	4185.64111328125000000000	4141.02539062500000000000	0.00000000000000000000	10247.00000000000000000000	10228.00000000000000000000	0.00000000000000000000	0.00000000000000000000	0.00000000000000000000	520.00000000000000000000	721.00000000000000000000	4.00000000000000000000	4.00000000000000000000	4.00000000000000000000	4.00000000000000000000	4.00000000000000000000	4.00000000000000000000	4.00000000000000000000	4.00000000000000000000	4.00000000000000000000	4.00000000000000000000	4.00000000000000000000	4.00000000000000000000	4.00000000000000000000	4.00000000000000000000	4.00000000000000000000	4.00000000000000000000
27.00000000000000000000	0.00000000000000000000	4158.97412109375000000000	4194.87158203125000000000	4153.33300781250000000000	4166.66650390625000000000	4188.20507812500000000000	4189.74365234375000000000	4187.17919921875000000000	4179.48730468750000000000	4179.48730468750000000000	4210.25634765625000000000	4190.25634765625000000000	4136.41015625000000000000	4193.33300781250000000000	4156.92285156250000000000	0.00000000000000000000	10247.00000000000000000000	10228.00000000000000000000	0.00000000000000000000	0.00000000000000000000	0.00000000000000000000	520.00000000000000000000	729.00000000000000000000	4.00000000000000000000	4.00000000000000000000	4.00000000000000000000	4.00000000000000000000	4.00000000000000000000	4.00000000000000000000	4.00000000000000000000	4.00000000000000000000	4.00000000000000000000	4.00000000000000000000	4.00000000000000000000	4.00000000000000000000	4.00000000000000000000	4.00000000000000000000	4.00000000000000000000	4.00000000000000000000
28.00000000000000000000	0.00000000000000000000	4170.76904296875000000000	4155.38427734375000000000	4166.66650390625000000000	4168.71777343750000000000	4147.69238281250000000000	4161.02539062500000000000	4162.56396484375000000000	4153.33300781250000000000	4148.71777343750000000000	4164.61523437500000000000	4165.64111328125000000000	4120.00000000000000000000	4138.97412109375000000000	4142.05126953125000000000	0.00000000000000000000	10247.00000000000000000000	10228.00000000000000000000	0.00000000000000000000	0.00000000000000000000	0.00000000000000000000	520.00000000000000000000	737.00000000000000000000	4.00000000000000000000	4.00000000000000000000	4.00000000000000000000	4.00000000000000000000	4.00000000000000000000	4.00000000000000000000	4.00000000000000000000	4.00000000000000000000	4.00000000000000000000	4.00000000000000000000	4.00000000000000000000	4.00000000000000000000	4.00000000000000000000	4.00000000000000000000	4.00000000000000000000	4.00000000000000000000
29.00000000000000000000	0.00000000000000000000	4170.76904296875000000000	4169.74365234375000000000	4169.74365234375000000000	4172.30761718750000000000	4177.94873046875000000000	4197.94873046875000000000	4200.51269531250000000000	4185.64111328125000000000	4175.89746093750000000000	4161.02539062500000000000	4134.35888671875000000000	4122.05126953125000000000	4146.15380859375000000000	4153.84619140625000000000	0.00000000000000000000	10246.00000000000000000000	10228.00000000000000000000	0.00000000000000000000	0.00000000000000000000	0.00000000000000000000	520.00000000000000000000	745.00000000000000000000	4.00000000000000000000	4.00000000000000000000	4.00000000000000000000	4.00000000000000000000	4.00000000000000000000	4.00000000000000000000	4.00000000000000000000	4.00000000000000000000	4.00000000000000000000	4.00000000000000000000	4.00000000000000000000	4.00000000000000000000	4.00000000000000000000	4.00000000000000000000	4.00000000000000000000	4.00000000000000000000
30.00000000000000000000	0.00000000000000000000	4180.51269531250000000000	4175.38427734375000000000	4183.58984375000000000000	4163.58984375000000000000	4191.28173828125000000000	4208.20507812500000000000	4217.94873046875000000000	4205.12792968750000000000	4196.92285156250000000000	4191.28173828125000000000	4141.02539062500000000000	4141.53857421875000000000	4169.74365234375000000000	4161.02539062500000000000	0.00000000000000000000	10246.00000000000000000000	10228.00000000000000000000	0.00000000000000000000	0.00000000000000000000	0.00000000000000000000	520.00000000000000000000	753.00000000000000000000	4.00000000000000000000	4.00000000000000000000	4.00000000000000000000	4.00000000000000000000	4.00000000000000000000	4.00000000000000000000	4.00000000000000000000	4.00000000000000000000	4.00000000000000000000	4.00000000000000000000	4.00000000000000000000	4.00000000000000000000	4.00000000000000000000	4.00000000000000000000	4.00000000000000000000	4.00000000000000000000
31.00000000000000000000	0.00000000000000000000	4185.64111328125000000000	4153.33300781250000000000	4187.17919921875000000000	4160.00000000000000000000	4159.48730468750000000000	4175.38427734375000000000	4196.41015625000000000000	4179.48730468750000000000	4176.41015625000000000000	4199.48730468750000000000	4174.35888671875000000000	4147.69238281250000000000	4167.69238281250000000000	4160.51269531250000000000	0.00000000000000000000	10246.00000000000000000000	10228.00000000000000000000	0.00000000000000000000	0.00000000000000000000	0.00000000000000000000	520.00000000000000000000	761.00000000000000000000	4.00000000000000000000	4.00000000000000000000	4.00000000000000000000	4.00000000000000000000	4.00000000000000000000	4.00000000000000000000	4.00000000000000000000	4.00000000000000000000	4.00000000000000000000	4.00000000000000000000	4.00000000000000000000	4.00000000000000000000	4.00000000000000000000	4.00000000000000000000	4.00000000000000000000	4.00000000000000000000
32.00000000000000000000	0.00000000000000000000	4156.41015625000000000000	4157.43603515625000000000	4159.48730468750000000000	4166.66650390625000000000	4152.82031250000000000000	4169.74365234375000000000	4186.66650390625000000000	4164.61523437500000000000	4163.07666015625000000000	4190.76904296875000000000	4194.35888671875000000000	4145.12792968750000000000	4176.41015625000000000000	4177.94873046875000000000	0.00000000000000000000	10246.00000000000000000000	10228.00000000000000000000	0.00000000000000000000	0.00000000000000000000	0.00000000000000000000	520.00000000000000000000	768.00000000000000000000	4.00000000000000000000	4.00000000000000000000	4.00000000000000000000	4.00000000000000000000	4.00000000000000000000	4.00000000000000000000	4.00000000000000000000	4.00000000000000000000	4.00000000000000000000	4.00000000000000000000	4.00000000000000000000	4.00000000000000000000	4.00000000000000000000	4.00000000000000000000	4.00000000000000000000	4.00000000000000000000
33.00000000000000000000	0.00000000000000000000	4174.87158203125000000000	4156.92285156250000000000	4172.82031250000000000000	4163.58984375000000000000	4144.61523437500000000000	4153.84619140625000000000	4164.10253906250000000000	4147.69238281250000000000	4144.10253906250000000000	4161.53857421875000000000	4157.94873046875000000000	4140.51269531250000000000	4170.25634765625000000000	4164.61523437500000000000	0.00000000000000000000	10249.00000000000000000000	10226.00000000000000000000	0.00000000000000000000	0.00000000000000000000	0.00000000000000000000	520.00000000000000000000	777.00000000000000000000	4.00000000000000000000	4.00000000000000000000	4.00000000000000000000	4.00000000000000000000	4.00000000000000000000	4.00000000000000000000	4.00000000000000000000	4.00000000000000000000	4.00000000000000000000	4.00000000000000000000	4.00000000000000000000	4.00000000000000000000	4.00000000000000000000	4.00000000000000000000	4.00000000000000000000	4.00000000000000000000
34.00000000000000000000	0.00000000000000000000	4171.79492187500000000000	4177.94873046875000000000	4169.74365234375000000000	4166.66650390625000000000	4178.97412109375000000000	4182.56396484375000000000	4190.25634765625000000000	4184.10253906250000000000	4186.66650390625000000000	4196.92285156250000000000	4153.84619140625000000000	4149.74365234375000000000	4182.56396484375000000000	4160.00000000000000000000	0.00000000000000000000	10249.00000000000000000000	10226.00000000000000000000	0.00000000000000000000	0.00000000000000000000	0.00000000000000000000	520.00000000000000000000	784.00000000000000000000	4.00000000000000000000	4.00000000000000000000	4.00000000000000000000	4.00000000000000000000	4.00000000000000000000	4.00000000000000000000	4.00000000000000000000	4.00000000000000000000	4.00000000000000000000	4.00000000000000000000	4.00000000000000000000	4.00000000000000000000	4.00000000000000000000	4.00000000000000000000	4.00000000000000000000	4.00000000000000000000
35.00000000000000000000	0.00000000000000000000	4163.07666015625000000000	4168.71777343750000000000	4168.20507812500000000000	4168.71777343750000000000	4181.53857421875000000000	4187.69238281250000000000	4192.82031250000000000000	4194.35888671875000000000	4197.94873046875000000000	4206.15380859375000000000	4158.97412109375000000000	4150.76904296875000000000	4148.71777343750000000000	4147.69238281250000000000	0.00000000000000000000	10248.00000000000000000000	10227.00000000000000000000	0.00000000000000000000	0.00000000000000000000	0.00000000000000000000	520.00000000000000000000	792.00000000000000000000	4.00000000000000000000	4.00000000000000000000	4.00000000000000000000	4.00000000000000000000	4.00000000000000000000	4.00000000000000000000	4.00000000000000000000	4.00000000000000000000	4.00000000000000000000	4.00000000000000000000	4.00000000000000000000	4.00000000000000000000	4.00000000000000000000	4.00000000000000000000	4.00000000000000000000	4.00000000000000000000
36.00000000000000000000	0.00000000000000000000	4181.02539062500000000000	4164.10253906250000000000	4179.48730468750000000000	4176.41015625000000000000	4151.28173828125000000000	4162.56396484375000000000	4169.74365234375000000000	4165.12792968750000000000	4161.02539062500000000000	4173.33300781250000000000	4148.20507812500000000000	4146.15380859375000000000	4128.71777343750000000000	4147.17919921875000000000	0.00000000000000000000	10248.00000000000000000000	10227.00000000000000000000	0.00000000000000000000	0.00000000000000000000	0.00000000000000000000	520.00000000000000000000	800.00000000000000000000	4.00000000000000000000	4.00000000000000000000	4.00000000000000000000	4.00000000000000000000	4.00000000000000000000	4.00000000000000000000	4.00000000000000000000	4.00000000000000000000	4.00000000000000000000	4.00000000000000000000	4.00000000000000000000	4.00000000000000000000	4.00000000000000000000	4.00000000000000000000	4.00000000000000000000	4.00000000000000000000
37.00000000000000000000	0.00000000000000000000	4170.76904296875000000000	4200.51269531250000000000	4163.07666015625000000000	4186.66650390625000000000	4171.28173828125000000000	4176.41015625000000000000	4188.71777343750000000000	4174.35888671875000000000	4166.66650390625000000000	4180.00000000000000000000	4142.05126953125000000000	4151.79492187500000000000	4176.41015625000000000000	4170.76904296875000000000	0.00000000000000000000	10246.00000000000000000000	10228.00000000000000000000	0.00000000000000000000	0.00000000000000000000	0.00000000000000000000	520.00000000000000000000	809.00000000000000000000	4.00000000000000000000	4.00000000000000000000	4.00000000000000000000	4.00000000000000000000	4.00000000000000000000	4.00000000000000000000	4.00000000000000000000	4.00000000000000000000	4.00000000000000000000	4.00000000000000000000	4.00000000000000000000	4.00000000000000000000	4.00000000000000000000	4.00000000000000000000	4.00000000000000000000	4.00000000000000000000
38.00000000000000000000	0.00000000000000000000	4185.12792968750000000000	4196.92285156250000000000	4180.00000000000000000000	4177.43603515625000000000	4176.92285156250000000000	4172.30761718750000000000	4185.12792968750000000000	4168.71777343750000000000	4161.53857421875000000000	4164.10253906250000000000	4137.43603515625000000000	4159.48730468750000000000	4169.23046875000000000000	4169.74365234375000000000	0.00000000000000000000	10246.00000000000000000000	10228.00000000000000000000	0.00000000000000000000	0.00000000000000000000	0.00000000000000000000	520.00000000000000000000	816.00000000000000000000	4.00000000000000000000	4.00000000000000000000	4.00000000000000000000	4.00000000000000000000	4.00000000000000000000	4.00000000000000000000	4.00000000000000000000	4.00000000000000000000	4.00000000000000000000	4.00000000000000000000	4.00000000000000000000	4.00000000000000000000	4.00000000000000000000	4.00000000000000000000	4.00000000000000000000	4.00000000000000000000
39.00000000000000000000	0.00000000000000000000	4184.61523437500000000000	4197.43603515625000000000	4183.58984375000000000000	4185.64111328125000000000	4196.41015625000000000000	4190.25634765625000000000	4205.64111328125000000000	4195.89746093750000000000	4189.74365234375000000000	4194.87158203125000000000	4201.53857421875000000000	4185.12792968750000000000	4174.87158203125000000000	4211.28173828125000000000	0.00000000000000000000	10245.00000000000000000000	10227.00000000000000000000	0.00000000000000000000	0.00000000000000000000	0.00000000000000000000	520.00000000000000000000	824.00000000000000000000	4.00000000000000000000	4.00000000000000000000	4.00000000000000000000	4.00000000000000000000	4.00000000000000000000	4.00000000000000000000	4.00000000000000000000	4.00000000000000000000	4.00000000000000000000	4.00000000000000000000	4.00000000000000000000	4.00000000000000000000	4.00000000000000000000	4.00000000000000000000	4.00000000000000000000	4.00000000000000000000
40.00000000000000000000	0.00000000000000000000	4172.82031250000000000000	4172.82031250000000000000	4174.35888671875000000000	4174.87158203125000000000	4181.02539062500000000000	4190.76904296875000000000	4211.79492187500000000000	4213.84619140625000000000	4208.71777343750000000000	4227.69238281250000000000	4219.48730468750000000000	4198.46142578125000000000	4194.35888671875000000000	4230.25634765625000000000	0.00000000000000000000	10245.00000000000000000000	10227.00000000000000000000	0.00000000000000000000	0.00000000000000000000	0.00000000000000000000	520.00000000000000000000	832.00000000000000000000	4.00000000000000000000	4.00000000000000000000	4.00000000000000000000	4.00000000000000000000	4.00000000000000000000	4.00000000000000000000	4.00000000000000000000	4.00000000000000000000	4.00000000000000000000	4.00000000000000000000	4.00000000000000000000	4.00000000000000000000	4.00000000000000000000	4.00000000000000000000	4.00000000000000000000	4.00000000000000000000
41.00000000000000000000	0.00000000000000000000	4177.94873046875000000000	4139.48730468750000000000	4178.46142578125000000000	4149.74365234375000000000	4148.20507812500000000000	4177.94873046875000000000	4193.33300781250000000000	4190.76904296875000000000	4188.20507812500000000000	4203.07666015625000000000	4152.30761718750000000000	4186.15380859375000000000	4186.66650390625000000000	4189.74365234375000000000	0.00000000000000000000	10246.00000000000000000000	10226.00000000000000000000	0.00000000000000000000	0.00000000000000000000	0.00000000000000000000	520.00000000000000000000	840.00000000000000000000	4.00000000000000000000	4.00000000000000000000	4.00000000000000000000	4.00000000000000000000	4.00000000000000000000	4.00000000000000000000	4.00000000000000000000	4.00000000000000000000	4.00000000000000000000	4.00000000000000000000	4.00000000000000000000	4.00000000000000000000	4.00000000000000000000	4.00000000000000000000	4.00000000000000000000	4.00000000000000000000
42.00000000000000000000	0.00000000000000000000	4163.58984375000000000000	4172.82031250000000000000	4167.69238281250000000000	4171.79492187500000000000	4189.74365234375000000000	4201.53857421875000000000	4211.28173828125000000000	4196.92285156250000000000	4198.97412109375000000000	4215.89746093750000000000	4155.38427734375000000000	4180.51269531250000000000	4198.46142578125000000000	4182.05126953125000000000	0.00000000000000000000	10246.00000000000000000000	10226.00000000000000000000	0.00000000000000000000	0.00000000000000000000	0.00000000000000000000	520.00000000000000000000	847.00000000000000000000	4.00000000000000000000	4.00000000000000000000	4.00000000000000000000	4.00000000000000000000	4.00000000000000000000	4.00000000000000000000	4.00000000000000000000	4.00000000000000000000	4.00000000000000000000	4.00000000000000000000	4.00000000000000000000	4.00000000000000000000	4.00000000000000000000	4.00000000000000000000	4.00000000000000000000	4.00000000000000000000
43.00000000000000000000	0.00000000000000000000	4177.43603515625000000000	4180.00000000000000000000	4181.02539062500000000000	4176.41015625000000000000	4189.74365234375000000000	4183.58984375000000000000	4195.89746093750000000000	4175.38427734375000000000	4180.51269531250000000000	4216.92285156250000000000	4192.82031250000000000000	4161.53857421875000000000	4181.02539062500000000000	4180.00000000000000000000	0.00000000000000000000	10247.00000000000000000000	10226.00000000000000000000	0.00000000000000000000	0.00000000000000000000	0.00000000000000000000	520.00000000000000000000	855.00000000000000000000	4.00000000000000000000	4.00000000000000000000	4.00000000000000000000	4.00000000000000000000	4.00000000000000000000	4.00000000000000000000	4.00000000000000000000	4.00000000000000000000	4.00000000000000000000	4.00000000000000000000	4.00000000000000000000	4.00000000000000000000	4.00000000000000000000	4.00000000000000000000	4.00000000000000000000	4.00000000000000000000
44.00000000000000000000	0.00000000000000000000	4167.17919921875000000000	4179.48730468750000000000	4170.25634765625000000000	4161.53857421875000000000	4173.33300781250000000000	4178.46142578125000000000	4186.66650390625000000000	4165.12792968750000000000	4173.33300781250000000000	4197.43603515625000000000	4191.79492187500000000000	4145.12792968750000000000	4175.89746093750000000000	4184.61523437500000000000	0.00000000000000000000	10247.00000000000000000000	10226.00000000000000000000	0.00000000000000000000	0.00000000000000000000	0.00000000000000000000	520.00000000000000000000	863.00000000000000000000	4.00000000000000000000	4.00000000000000000000	4.00000000000000000000	4.00000000000000000000	4.00000000000000000000	4.00000000000000000000	4.00000000000000000000	4.00000000000000000000	4.00000000000000000000	4.00000000000000000000	4.00000000000000000000	4.00000000000000000000	4.00000000000000000000	4.00000000000000000000	4.00000000000000000000	4.00000000000000000000
45.00000000000000000000	0.00000000000000000000	4152.82031250000000000000	4167.17919921875000000000	4159.48730468750000000000	4168.20507812500000000000	4162.05126953125000000000	4170.25634765625000000000	4173.84619140625000000000	4169.74365234375000000000	4170.25634765625000000000	4166.15380859375000000000	4169.23046875000000000000	4140.51269531250000000000	4165.64111328125000000000	4172.82031250000000000000	0.00000000000000000000	10249.00000000000000000000	10228.00000000000000000000	0.00000000000000000000	0.00000000000000000000	0.00000000000000000000	520.00000000000000000000	870.00000000000000000000	4.00000000000000000000	4.00000000000000000000	4.00000000000000000000	4.00000000000000000000	4.00000000000000000000	4.00000000000000000000	4.00000000000000000000	4.00000000000000000000	4.00000000000000000000	4.00000000000000000000	4.00000000000000000000	4.00000000000000000000	4.00000000000000000000	4.00000000000000000000	4.00000000000000000000	4.00000000000000000000
46.00000000000000000000	0.00000000000000000000	4175.38427734375000000000	4150.76904296875000000000	4181.53857421875000000000	4185.12792968750000000000	4156.92285156250000000000	4154.35888671875000000000	4163.07666015625000000000	4165.12792968750000000000	4156.92285156250000000000	4161.02539062500000000000	4145.64111328125000000000	4136.41015625000000000000	4139.48730468750000000000	4160.51269531250000000000	0.00000000000000000000	10249.00000000000000000000	10228.00000000000000000000	0.00000000000000000000	0.00000000000000000000	0.00000000000000000000	520.00000000000000000000	877.00000000000000000000	4.00000000000000000000	4.00000000000000000000	4.00000000000000000000	4.00000000000000000000	4.00000000000000000000	4.00000000000000000000	4.00000000000000000000	4.00000000000000000000	4.00000000000000000000	4.00000000000000000000	4.00000000000000000000	4.00000000000000000000	4.00000000000000000000	4.00000000000000000000	4.00000000000000000000	4.00000000000000000000
47.00000000000000000000	0.00000000000000000000	4164.10253906250000000000	4182.05126953125000000000	4171.79492187500000000000	4183.07666015625000000000	4189.23046875000000000000	4184.61523437500000000000	4197.43603515625000000000	4183.07666015625000000000	4182.05126953125000000000	4200.00000000000000000000	4127.17919921875000000000	4150.76904296875000000000	4152.82031250000000000000	4185.64111328125000000000	0.00000000000000000000	10248.00000000000000000000	10231.00000000000000000000	0.00000000000000000000	0.00000000000000000000	0.00000000000000000000	520.00000000000000000000	886.00000000000000000000	4.00000000000000000000	4.00000000000000000000	4.00000000000000000000	4.00000000000000000000	4.00000000000000000000	4.00000000000000000000	4.00000000000000000000	4.00000000000000000000	4.00000000000000000000	4.00000000000000000000	4.00000000000000000000	4.00000000000000000000	4.00000000000000000000	4.00000000000000000000	4.00000000000000000000	4.00000000000000000000
48.00000000000000000000	0.00000000000000000000	4177.43603515625000000000	4173.33300781250000000000	4181.53857421875000000000	4160.00000000000000000000	4173.84619140625000000000	4178.46142578125000000000	4189.23046875000000000000	4167.17919921875000000000	4167.69238281250000000000	4185.64111328125000000000	4130.76904296875000000000	4157.94873046875000000000	4149.23046875000000000000	4180.00000000000000000000	0.00000000000000000000	10248.00000000000000000000	10231.00000000000000000000	0.00000000000000000000	0.00000000000000000000	0.00000000000000000000	520.00000000000000000000	894.00000000000000000000	4.00000000000000000000	4.00000000000000000000	4.00000000000000000000	4.00000000000000000000	4.00000000000000000000	4.00000000000000000000	4.00000000000000000000	4.00000000000000000000	4.00000000000000000000	4.00000000000000000000	4.00000000000000000000	4.00000000000000000000	4.00000000000000000000	4.00000000000000000000	4.00000000000000000000	4.00000000000000000000
49.00000000000000000000	0.00000000000000000000	4185.12792968750000000000	4172.30761718750000000000	4180.51269531250000000000	4166.15380859375000000000	4175.89746093750000000000	4179.48730468750000000000	4194.87158203125000000000	4180.00000000000000000000	4175.38427734375000000000	4198.46142578125000000000	4204.61523437500000000000	4165.64111328125000000000	4187.17919921875000000000	4193.33300781250000000000	0.00000000000000000000	10247.00000000000000000000	10231.00000000000000000000	0.00000000000000000000	0.00000000000000000000	0.00000000000000000000	520.00000000000000000000	902.00000000000000000000	4.00000000000000000000	4.00000000000000000000	4.00000000000000000000	4.00000000000000000000	4.00000000000000000000	4.00000000000000000000	4.00000000000000000000	4.00000000000000000000	4.00000000000000000000	4.00000000000000000000	4.00000000000000000000	4.00000000000000000000	4.00000000000000000000	4.00000000000000000000	4.00000000000000000000	4.00000000000000000000
50.00000000000000000000	0.00000000000000000000	4166.66650390625000000000	4168.71777343750000000000	4164.61523437500000000000	4175.38427734375000000000	4173.84619140625000000000	4177.94873046875000000000	4200.51269531250000000000	4190.25634765625000000000	4193.33300781250000000000	4215.38427734375000000000	4229.23046875000000000000	4170.25634765625000000000	4214.35888671875000000000	4207.17919921875000000000	0.00000000000000000000	10247.00000000000000000000	10231.00000000000000000000	0.00000000000000000000	0.00000000000000000000	0.00000000000000000000	520.00000000000000000000	911.00000000000000000000	4.00000000000000000000	4.00000000000000000000	4.00000000000000000000	4.00000000000000000000	4.00000000000000000000	4.00000000000000000000	4.00000000000000000000	4.00000000000000000000	4.00000000000000000000	4.00000000000000000000	4.00000000000000000000	4.00000000000000000000	4.00000000000000000000	4.00000000000000000000	4.00000000000000000000	4.00000000000000000000
51.00000000000000000000	0.00000000000000000000	4175.89746093750000000000	4131.79492187500000000000	4178.46142578125000000000	4166.66650390625000000000	4146.15380859375000000000	4159.48730468750000000000	4178.97412109375000000000	4168.71777343750000000000	4171.28173828125000000000	4185.64111328125000000000	4172.30761718750000000000	4165.64111328125000000000	4182.05126953125000000000	4187.17919921875000000000	0.00000000000000000000	10247.00000000000000000000	10231.00000000000000000000	0.00000000000000000000	0.00000000000000000000	0.00000000000000000000	520.00000000000000000000	919.00000000000000000000	4.00000000000000000000	4.00000000000000000000	4.00000000000000000000	4.00000000000000000000	4.00000000000000000000	4.00000000000000000000	4.00000000000000000000	4.00000000000000000000	4.00000000000000000000	4.00000000000000000000	4.00000000000000000000	4.00000000000000000000	4.00000000000000000000	4.00000000000000000000	4.00000000000000000000	4.00000000000000000000
52.00000000000000000000	0.00000000000000000000	4164.10253906250000000000	4145.12792968750000000000	4171.28173828125000000000	4166.66650390625000000000	4175.38427734375000000000	4193.33300781250000000000	4209.74365234375000000000	4205.64111328125000000000	4196.41015625000000000000	4219.48730468750000000000	4165.12792968750000000000	4180.51269531250000000000	4198.97412109375000000000	4203.58984375000000000000	0.00000000000000000000	10247.00000000000000000000	10231.00000000000000000000	0.00000000000000000000	0.00000000000000000000	0.00000000000000000000	520.00000000000000000000	926.00000000000000000000	4.00000000000000000000	4.00000000000000000000	4.00000000000000000000	4.00000000000000000000	4.00000000000000000000	4.00000000000000000000	4.00000000000000000000	4.00000000000000000000	4.00000000000000000000	4.00000000000000000000	4.00000000000000000000	4.00000000000000000000	4.00000000000000000000	4.00000000000000000000	4.00000000000000000000	4.00000000000000000000
53.00000000000000000000	0.00000000000000000000	4174.35888671875000000000	4148.20507812500000000000	4181.02539062500000000000	4161.53857421875000000000	4168.71777343750000000000	4195.38427734375000000000	4211.79492187500000000000	4209.23046875000000000000	4200.00000000000000000000	4224.61523437500000000000	4170.25634765625000000000	4184.61523437500000000000	4192.30761718750000000000	4201.02539062500000000000	0.00000000000000000000	10249.00000000000000000000	10232.00000000000000000000	0.00000000000000000000	0.00000000000000000000	0.00000000000000000000	520.00000000000000000000	934.00000000000000000000	4.00000000000000000000	4.00000000000000000000	4.00000000000000000000	4.00000000000000000000	4.00000000000000000000	4.00000000000000000000	4.00000000000000000000	4.00000000000000000000	4.00000000000000000000	4.00000000000000000000	4.00000000000000000000	4.00000000000000000000	4.00000000000000000000	4.00000000000000000000	4.00000000000000000000	4.00000000000000000000
54.00000000000000000000	0.00000000000000000000	4180.00000000000000000000	4163.07666015625000000000	4180.00000000000000000000	4161.53857421875000000000	4164.61523437500000000000	4183.58984375000000000000	4202.05126953125000000000	4188.20507812500000000000	4187.17919921875000000000	4191.28173828125000000000	4180.51269531250000000000	4176.41015625000000000000	4171.28173828125000000000	4189.74365234375000000000	0.00000000000000000000	10249.00000000000000000000	10232.00000000000000000000	0.00000000000000000000	0.00000000000000000000	0.00000000000000000000	520.00000000000000000000	942.00000000000000000000	4.00000000000000000000	4.00000000000000000000	4.00000000000000000000	4.00000000000000000000	4.00000000000000000000	4.00000000000000000000	4.00000000000000000000	4.00000000000000000000	4.00000000000000000000	4.00000000000000000000	4.00000000000000000000	4.00000000000000000000	4.00000000000000000000	4.00000000000000000000	4.00000000000000000000	4.00000000000000000000
55.00000000000000000000	0.00000000000000000000	4164.61523437500000000000	4181.02539062500000000000	4166.15380859375000000000	4168.71777343750000000000	4186.15380859375000000000	4181.02539062500000000000	4197.43603515625000000000	4179.48730468750000000000	4176.92285156250000000000	4181.53857421875000000000	4189.74365234375000000000	4172.82031250000000000000	4170.76904296875000000000	4184.61523437500000000000	0.00000000000000000000	10249.00000000000000000000	10231.00000000000000000000	0.00000000000000000000	0.00000000000000000000	0.00000000000000000000	520.00000000000000000000	949.00000000000000000000	4.00000000000000000000	4.00000000000000000000	4.00000000000000000000	4.00000000000000000000	4.00000000000000000000	4.00000000000000000000	4.00000000000000000000	4.00000000000000000000	4.00000000000000000000	4.00000000000000000000	4.00000000000000000000	4.00000000000000000000	4.00000000000000000000	4.00000000000000000000	4.00000000000000000000	4.00000000000000000000
56.00000000000000000000	0.00000000000000000000	4179.48730468750000000000	4159.48730468750000000000	4180.00000000000000000000	4168.71777343750000000000	4168.71777343750000000000	4162.56396484375000000000	4173.33300781250000000000	4154.35888671875000000000	4144.10253906250000000000	4157.43603515625000000000	4146.66650390625000000000	4159.48730468750000000000	4148.71777343750000000000	4157.94873046875000000000	0.00000000000000000000	10249.00000000000000000000	10231.00000000000000000000	0.00000000000000000000	0.00000000000000000000	0.00000000000000000000	520.00000000000000000000	956.00000000000000000000	4.00000000000000000000	4.00000000000000000000	4.00000000000000000000	4.00000000000000000000	4.00000000000000000000	4.00000000000000000000	4.00000000000000000000	4.00000000000000000000	4.00000000000000000000	4.00000000000000000000	4.00000000000000000000	4.00000000000000000000	4.00000000000000000000	4.00000000000000000000	4.00000000000000000000	4.00000000000000000000
57.00000000000000000000	0.00000000000000000000	4161.53857421875000000000	4163.07666015625000000000	4162.56396484375000000000	4170.76904296875000000000	4171.79492187500000000000	4174.35888671875000000000	4185.12792968750000000000	4168.71777343750000000000	4161.53857421875000000000	4161.02539062500000000000	4146.15380859375000000000	4152.30761718750000000000	4148.71777343750000000000	4157.43603515625000000000	0.00000000000000000000	10247.00000000000000000000	10229.00000000000000000000	0.00000000000000000000	0.00000000000000000000	0.00000000000000000000	520.00000000000000000000	964.00000000000000000000	4.00000000000000000000	4.00000000000000000000	4.00000000000000000000	4.00000000000000000000	4.00000000000000000000	4.00000000000000000000	4.00000000000000000000	4.00000000000000000000	4.00000000000000000000	4.00000000000000000000	4.00000000000000000000	4.00000000000000000000	4.00000000000000000000	4.00000000000000000000	4.00000000000000000000	4.00000000000000000000
58.00000000000000000000	0.00000000000000000000	4163.07666015625000000000	4158.97412109375000000000	4168.20507812500000000000	4167.17919921875000000000	4171.28173828125000000000	4170.76904296875000000000	4178.97412109375000000000	4169.74365234375000000000	4169.23046875000000000000	4172.82031250000000000000	4163.07666015625000000000	4149.74365234375000000000	4140.51269531250000000000	4156.41015625000000000000	0.00000000000000000000	10247.00000000000000000000	10229.00000000000000000000	0.00000000000000000000	0.00000000000000000000	0.00000000000000000000	520.00000000000000000000	971.00000000000000000000	4.00000000000000000000	4.00000000000000000000	4.00000000000000000000	4.00000000000000000000	4.00000000000000000000	4.00000000000000000000	4.00000000000000000000	4.00000000000000000000	4.00000000000000000000	4.00000000000000000000	4.00000000000000000000	4.00000000000000000000	4.00000000000000000000	4.00000000000000000000	4.00000000000000000000	4.00000000000000000000
59.00000000000000000000	0.00000000000000000000	4173.33300781250000000000	4174.35888671875000000000	4181.02539062500000000000	4167.69238281250000000000	4182.05126953125000000000	4183.07666015625000000000	4189.23046875000000000000	4167.69238281250000000000	4167.17919921875000000000	4192.30761718750000000000	4172.30761718750000000000	4153.33300781250000000000	4148.20507812500000000000	4175.89746093750000000000	0.00000000000000000000	10245.00000000000000000000	10228.00000000000000000000	0.00000000000000000000	0.00000000000000000000	0.00000000000000000000	520.00000000000000000000	980.00000000000000000000	4.00000000000000000000	4.00000000000000000000	4.00000000000000000000	4.00000000000000000000	4.00000000000000000000	4.00000000000000000000	4.00000000000000000000	4.00000000000000000000	4.00000000000000000000	4.00000000000000000000	4.00000000000000000000	4.00000000000000000000	4.00000000000000000000	4.00000000000000000000	4.00000000000000000000	4.00000000000000000000
60.00000000000000000000	0.00000000000000000000	4156.41015625000000000000	4186.15380859375000000000	4164.61523437500000000000	4160.51269531250000000000	4187.17919921875000000000	4201.02539062500000000000	4210.76904296875000000000	4175.38427734375000000000	4173.84619140625000000000	4198.46142578125000000000	4177.94873046875000000000	4154.35888671875000000000	4158.46142578125000000000	4190.76904296875000000000	0.00000000000000000000	10245.00000000000000000000	10228.00000000000000000000	0.00000000000000000000	0.00000000000000000000	0.00000000000000000000	520.00000000000000000000	987.00000000000000000000	4.00000000000000000000	4.00000000000000000000	4.00000000000000000000	4.00000000000000000000	4.00000000000000000000	4.00000000000000000000	4.00000000000000000000	4.00000000000000000000	4.00000000000000000000	4.00000000000000000000	4.00000000000000000000	4.00000000000000000000	4.00000000000000000000	4.00000000000000000000	4.00000000000000000000	4.00000000000000000000
61.00000000000000000000	0.00000000000000000000	4174.87158203125000000000	4155.38427734375000000000	4173.84619140625000000000	4152.30761718750000000000	4168.20507812500000000000	4177.94873046875000000000	4190.25634765625000000000	4162.56396484375000000000	4161.53857421875000000000	4163.07666015625000000000	4153.33300781250000000000	4144.10253906250000000000	4144.10253906250000000000	4163.58984375000000000000	0.00000000000000000000	10243.00000000000000000000	10227.00000000000000000000	0.00000000000000000000	0.00000000000000000000	0.00000000000000000000	520.00000000000000000000	996.00000000000000000000	4.00000000000000000000	4.00000000000000000000	4.00000000000000000000	4.00000000000000000000	4.00000000000000000000	4.00000000000000000000	4.00000000000000000000	4.00000000000000000000	4.00000000000000000000	4.00000000000000000000	4.00000000000000000000	4.00000000000000000000	4.00000000000000000000	4.00000000000000000000	4.00000000000000000000	4.00000000000000000000
62.00000000000000000000	0.00000000000000000000	4166.66650390625000000000	4162.56396484375000000000	4163.58984375000000000000	4167.17919921875000000000	4183.58984375000000000000	4180.00000000000000000000	4196.41015625000000000000	4188.20507812500000000000	4185.64111328125000000000	4178.97412109375000000000	4174.35888671875000000000	4153.33300781250000000000	4171.28173828125000000000	4174.87158203125000000000	0.00000000000000000000	10243.00000000000000000000	10227.00000000000000000000	0.00000000000000000000	0.00000000000000000000	0.00000000000000000000	521.00000000000000000000	3.00000000000000000000	4.00000000000000000000	4.00000000000000000000	4.00000000000000000000	4.00000000000000000000	4.00000000000000000000	4.00000000000000000000	4.00000000000000000000	4.00000000000000000000	4.00000000000000000000	4.00000000000000000000	4.00000000000000000000	4.00000000000000000000	4.00000000000000000000	4.00000000000000000000	4.00000000000000000000	4.00000000000000000000
63.00000000000000000000	0.00000000000000000000	4164.61523437500000000000	4146.15380859375000000000	4166.15380859375000000000	4156.41015625000000000000	4151.79492187500000000000	4156.92285156250000000000	4178.46142578125000000000	4179.48730468750000000000	4172.30761718750000000000	4191.28173828125000000000	4180.00000000000000000000	4156.41015625000000000000	4156.92285156250000000000	4172.30761718750000000000	0.00000000000000000000	10245.00000000000000000000	10226.00000000000000000000	0.00000000000000000000	0.00000000000000000000	0.00000000000000000000	521.00000000000000000000	11.00000000000000000000	4.00000000000000000000	4.00000000000000000000	4.00000000000000000000	4.00000000000000000000	4.00000000000000000000	4.00000000000000000000	4.00000000000000000000	4.00000000000000000000	4.00000000000000000000	4.00000000000000000000	4.00000000000000000000	4.00000000000000000000	4.00000000000000000000	4.00000000000000000000	4.00000000000000000000	4.00000000000000000000
64.00000000000000000000	0.00000000000000000000	4173.33300781250000000000	4133.33300781250000000000	4178.97412109375000000000	4138.97412109375000000000	4140.51269531250000000000	4153.84619140625000000000	4172.30761718750000000000	4162.05126953125000000000	4153.84619140625000000000	4183.58984375000000000000	4153.84619140625000000000	4152.30761718750000000000	4135.38427734375000000000	4167.69238281250000000000	1144.00000000000000000000	10245.00000000000000000000	10226.00000000000000000000	0.00000000000000000000	0.00000000000000000000	0.00000000000000000000	521.00000000000000000000	19.00000000000000000000	4.00000000000000000000	4.00000000000000000000	4.00000000000000000000	4.00000000000000000000	4.00000000000000000000	4.00000000000000000000	4.00000000000000000000	4.00000000000000000000	4.00000000000000000000	4.00000000000000000000	4.00000000000000000000	4.00000000000000000000	4.00000000000000000000	4.00000000000000000000	4.00000000000000000000	4.00000000000000000000
65.00000000000000000000	0.00000000000000000000	4161.02539062500000000000	4157.94873046875000000000	4169.74365234375000000000	4145.12792968750000000000	4185.64111328125000000000	4189.74365234375000000000	4203.07666015625000000000	4185.64111328125000000000	4183.58984375000000000000	4188.20507812500000000000	4159.48730468750000000000	4167.17919921875000000000	4151.79492187500000000000	4187.17919921875000000000	2172.00000000000000000000	10246.00000000000000000000	10226.00000000000000000000	0.00000000000000000000	0.00000000000000000000	0.00000000000000000000	521.00000000000000000000	27.00000000000000000000	4.00000000000000000000	4.00000000000000000000	4.00000000000000000000	4.00000000000000000000	4.00000000000000000000	4.00000000000000000000	4.00000000000000000000	4.00000000000000000000	4.00000000000000000000	4.00000000000000000000	4.00000000000000000000	4.00000000000000000000	4.00000000000000000000	4.00000000000000000000	4.00000000000000000000	4.00000000000000000000
66.00000000000000000000	0.00000000000000000000	4176.41015625000000000000	4148.20507812500000000000	4180.00000000000000000000	4138.97412109375000000000	4162.56396484375000000000	4170.76904296875000000000	4184.10253906250000000000	4168.71777343750000000000	4170.76904296875000000000	4169.23046875000000000000	4159.48730468750000000000	4166.15380859375000000000	4130.25634765625000000000	4162.56396484375000000000	1417.00000000000000000000	10246.00000000000000000000	10226.00000000000000000000	0.00000000000000000000	0.00000000000000000000	0.00000000000000000000	521.00000000000000000000	35.00000000000000000000	4.00000000000000000000	4.00000000000000000000	4.00000000000000000000	4.00000000000000000000	4.00000000000000000000	4.00000000000000000000	4.00000000000000000000	4.00000000000000000000	4.00000000000000000000	4.00000000000000000000	4.00000000000000000000	4.00000000000000000000	4.00000000000000000000	4.00000000000000000000	4.00000000000000000000	4.00000000000000000000
67.00000000000000000000	0.00000000000000000000	4159.48730468750000000000	4155.38427734375000000000	4162.05126953125000000000	4148.20507812500000000000	4154.87158203125000000000	4167.69238281250000000000	4178.97412109375000000000	4161.02539062500000000000	4160.51269531250000000000	4168.20507812500000000000	4156.41015625000000000000	4157.43603515625000000000	4135.89746093750000000000	4155.89746093750000000000	3488.00000000000000000000	10245.00000000000000000000	10227.00000000000000000000	0.00000000000000000000	0.00000000000000000000	0.00000000000000000000	521.00000000000000000000	43.00000000000000000000	4.00000000000000000000	4.00000000000000000000	4.00000000000000000000	4.00000000000000000000	4.00000000000000000000	4.00000000000000000000	4.00000000000000000000	4.00000000000000000000	4.00000000000000000000	4.00000000000000000000	4.00000000000000000000	4.00000000000000000000	4.00000000000000000000	4.00000000000000000000	4.00000000000000000000	4.00000000000000000000
68.00000000000000000000	0.00000000000000000000	4157.94873046875000000000	4150.25634765625000000000	4158.97412109375000000000	4165.64111328125000000000	4161.02539062500000000000	4158.97412109375000000000	4168.20507812500000000000	4151.28173828125000000000	4147.17919921875000000000	4154.87158203125000000000	4150.25634765625000000000	4154.87158203125000000000	4145.64111328125000000000	4160.51269531250000000000	3546.00000000000000000000	10245.00000000000000000000	10227.00000000000000000000	0.00000000000000000000	0.00000000000000000000	0.00000000000000000000	521.00000000000000000000	50.00000000000000000000	4.00000000000000000000	4.00000000000000000000	4.00000000000000000000	4.00000000000000000000	4.00000000000000000000	4.00000000000000000000	4.00000000000000000000	4.00000000000000000000	4.00000000000000000000	4.00000000000000000000	4.00000000000000000000	4.00000000000000000000	4.00000000000000000000	4.00000000000000000000	4.00000000000000000000	4.00000000000000000000
69.00000000000000000000	0.00000000000000000000	4181.53857421875000000000	4157.94873046875000000000	4176.92285156250000000000	4166.15380859375000000000	4160.51269531250000000000	4155.38427734375000000000	4166.15380859375000000000	4157.94873046875000000000	4157.94873046875000000000	4167.69238281250000000000	4168.20507812500000000000	4158.46142578125000000000	4163.58984375000000000000	4167.69238281250000000000	3431.00000000000000000000	10246.00000000000000000000	10227.00000000000000000000	0.00000000000000000000	0.00000000000000000000	0.00000000000000000000	521.00000000000000000000	58.00000000000000000000	4.00000000000000000000	4.00000000000000000000	4.00000000000000000000	4.00000000000000000000	4.00000000000000000000	4.00000000000000000000	4.00000000000000000000	4.00000000000000000000	4.00000000000000000000	4.00000000000000000000	4.00000000000000000000	4.00000000000000000000	4.00000000000000000000	4.00000000000000000000	4.00000000000000000000	4.00000000000000000000
70.00000000000000000000	0.00000000000000000000	4163.58984375000000000000	4180.00000000000000000000	4167.17919921875000000000	4145.12792968750000000000	4162.56396484375000000000	4174.35888671875000000000	4187.69238281250000000000	4191.79492187500000000000	4196.92285156250000000000	4215.38427734375000000000	4181.53857421875000000000	4160.51269531250000000000	4189.23046875000000000000	4183.07666015625000000000	3480.00000000000000000000	10246.00000000000000000000	10227.00000000000000000000	0.00000000000000000000	0.00000000000000000000	0.00000000000000000000	521.00000000000000000000	65.00000000000000000000	4.00000000000000000000	4.00000000000000000000	4.00000000000000000000	4.00000000000000000000	4.00000000000000000000	4.00000000000000000000	4.00000000000000000000	4.00000000000000000000	4.00000000000000000000	4.00000000000000000000	4.00000000000000000000	4.00000000000000000000	4.00000000000000000000	4.00000000000000000000	4.00000000000000000000	4.00000000000000000000
71.00000000000000000000	0.00000000000000000000	4172.82031250000000000000	4146.66650390625000000000	4181.53857421875000000000	4125.12792968750000000000	4136.41015625000000000000	4151.28173828125000000000	4165.64111328125000000000	4170.76904296875000000000	4173.33300781250000000000	4186.66650390625000000000	4164.10253906250000000000	4150.76904296875000000000	4154.35888671875000000000	4180.51269531250000000000	3391.00000000000000000000	10248.00000000000000000000	10226.00000000000000000000	0.00000000000000000000	0.00000000000000000000	0.00000000000000000000	521.00000000000000000000	73.00000000000000000000	4.00000000000000000000	4.00000000000000000000	4.00000000000000000000	4.00000000000000000000	4.00000000000000000000	4.00000000000000000000	4.00000000000000000000	4.00000000000000000000	4.00000000000000000000	4.00000000000000000000	4.00000000000000000000	4.00000000000000000000	4.00000000000000000000	4.00000000000000000000	4.00000000000000000000	4.00000000000000000000
72.00000000000000000000	0.00000000000000000000	4173.84619140625000000000	4170.76904296875000000000	4177.43603515625000000000	4161.02539062500000000000	4173.84619140625000000000	4170.76904296875000000000	4183.07666015625000000000	4178.46142578125000000000	4183.07666015625000000000	4185.64111328125000000000	4185.64111328125000000000	4163.58984375000000000000	4168.71777343750000000000	4203.07666015625000000000	3434.00000000000000000000	10248.00000000000000000000	10226.00000000000000000000	0.00000000000000000000	0.00000000000000000000	0.00000000000000000000	521.00000000000000000000	81.00000000000000000000	4.00000000000000000000	4.00000000000000000000	4.00000000000000000000	4.00000000000000000000	4.00000000000000000000	4.00000000000000000000	4.00000000000000000000	4.00000000000000000000	4.00000000000000000000	4.00000000000000000000	4.00000000000000000000	4.00000000000000000000	4.00000000000000000000	4.00000000000000000000	4.00000000000000000000	4.00000000000000000000
73.00000000000000000000	0.00000000000000000000	4174.35888671875000000000	4201.02539062500000000000	4174.87158203125000000000	4194.35888671875000000000	4197.43603515625000000000	4183.07666015625000000000	4194.87158203125000000000	4188.71777343750000000000	4195.89746093750000000000	4204.61523437500000000000	4194.87158203125000000000	4175.89746093750000000000	4193.33300781250000000000	4193.33300781250000000000	3121.00000000000000000000	10247.00000000000000000000	10228.00000000000000000000	0.00000000000000000000	0.00000000000000000000	0.00000000000000000000	521.00000000000000000000	90.00000000000000000000	4.00000000000000000000	4.00000000000000000000	4.00000000000000000000	4.00000000000000000000	4.00000000000000000000	4.00000000000000000000	4.00000000000000000000	4.00000000000000000000	4.00000000000000000000	4.00000000000000000000	4.00000000000000000000	4.00000000000000000000	4.00000000000000000000	4.00000000000000000000	4.00000000000000000000	4.00000000000000000000
74.00000000000000000000	0.00000000000000000000	4181.53857421875000000000	4178.46142578125000000000	4181.53857421875000000000	4175.89746093750000000000	4168.71777343750000000000	4162.05126953125000000000	4174.87158203125000000000	4172.82031250000000000000	4172.30761718750000000000	4178.97412109375000000000	4163.58984375000000000000	4172.30761718750000000000	4176.41015625000000000000	4172.30761718750000000000	3489.00000000000000000000	10247.00000000000000000000	10228.00000000000000000000	0.00000000000000000000	0.00000000000000000000	0.00000000000000000000	521.00000000000000000000	98.00000000000000000000	4.00000000000000000000	4.00000000000000000000	4.00000000000000000000	4.00000000000000000000	4.00000000000000000000	4.00000000000000000000	4.00000000000000000000	4.00000000000000000000	4.00000000000000000000	4.00000000000000000000	4.00000000000000000000	4.00000000000000000000	4.00000000000000000000	4.00000000000000000000	4.00000000000000000000	4.00000000000000000000
75.00000000000000000000	0.00000000000000000000	4156.92285156250000000000	4169.23046875000000000000	4161.02539062500000000000	4146.15380859375000000000	4158.97412109375000000000	4165.64111328125000000000	4180.51269531250000000000	4184.10253906250000000000	4181.53857421875000000000	4185.64111328125000000000	4147.69238281250000000000	4179.48730468750000000000	4171.79492187500000000000	4194.35888671875000000000	3310.00000000000000000000	10246.00000000000000000000	10226.00000000000000000000	0.00000000000000000000	0.00000000000000000000	0.00000000000000000000	521.00000000000000000000	106.00000000000000000000	4.00000000000000000000	4.00000000000000000000	4.00000000000000000000	4.00000000000000000000	4.00000000000000000000	4.00000000000000000000	4.00000000000000000000	4.00000000000000000000	4.00000000000000000000	4.00000000000000000000	4.00000000000000000000	4.00000000000000000000	4.00000000000000000000	4.00000000000000000000	4.00000000000000000000	4.00000000000000000000
76.00000000000000000000	0.00000000000000000000	4169.74365234375000000000	4147.17919921875000000000	4176.41015625000000000000	4128.71777343750000000000	4135.38427734375000000000	4150.76904296875000000000	4167.69238281250000000000	4169.74365234375000000000	4171.79492187500000000000	4185.12792968750000000000	4149.74365234375000000000	4182.05126953125000000000	4149.23046875000000000000	4193.33300781250000000000	2568.00000000000000000000	10246.00000000000000000000	10226.00000000000000000000	0.00000000000000000000	0.00000000000000000000	0.00000000000000000000	521.00000000000000000000	113.00000000000000000000	4.00000000000000000000	4.00000000000000000000	4.00000000000000000000	4.00000000000000000000	4.00000000000000000000	4.00000000000000000000	4.00000000000000000000	4.00000000000000000000	4.00000000000000000000	4.00000000000000000000	4.00000000000000000000	4.00000000000000000000	4.00000000000000000000	4.00000000000000000000	4.00000000000000000000	4.00000000000000000000
77.00000000000000000000	0.00000000000000000000	4168.71777343750000000000	4160.00000000000000000000	4175.38427734375000000000	4145.64111328125000000000	4163.58984375000000000000	4174.87158203125000000000	4189.23046875000000000000	4179.48730468750000000000	4182.56396484375000000000	4189.23046875000000000000	4191.79492187500000000000	4188.20507812500000000000	4168.20507812500000000000	4199.48730468750000000000	2482.00000000000000000000	10246.00000000000000000000	10224.00000000000000000000	0.00000000000000000000	0.00000000000000000000	0.00000000000000000000	521.00000000000000000000	122.00000000000000000000	4.00000000000000000000	4.00000000000000000000	4.00000000000000000000	4.00000000000000000000	4.00000000000000000000	4.00000000000000000000	4.00000000000000000000	4.00000000000000000000	4.00000000000000000000	4.00000000000000000000	4.00000000000000000000	4.00000000000000000000	4.00000000000000000000	4.00000000000000000000	4.00000000000000000000	4.00000000000000000000
78.00000000000000000000	0.00000000000000000000	4162.05126953125000000000	4174.87158203125000000000	4166.66650390625000000000	4157.43603515625000000000	4185.12792968750000000000	4191.28173828125000000000	4198.97412109375000000000	4181.02539062500000000000	4188.20507812500000000000	4196.92285156250000000000	4203.58984375000000000000	4178.46142578125000000000	4188.20507812500000000000	4181.02539062500000000000	3489.00000000000000000000	10246.00000000000000000000	10224.00000000000000000000	0.00000000000000000000	0.00000000000000000000	0.00000000000000000000	521.00000000000000000000	130.00000000000000000000	4.00000000000000000000	4.00000000000000000000	4.00000000000000000000	4.00000000000000000000	4.00000000000000000000	4.00000000000000000000	4.00000000000000000000	4.00000000000000000000	4.00000000000000000000	4.00000000000000000000	4.00000000000000000000	4.00000000000000000000	4.00000000000000000000	4.00000000000000000000	4.00000000000000000000	4.00000000000000000000
79.00000000000000000000	0.00000000000000000000	4178.46142578125000000000	4164.61523437500000000000	4178.46142578125000000000	4149.23046875000000000000	4158.97412109375000000000	4167.17919921875000000000	4172.30761718750000000000	4155.89746093750000000000	4165.12792968750000000000	4193.33300781250000000000	4151.79492187500000000000	4158.46142578125000000000	4173.33300781250000000000	4162.56396484375000000000	3310.00000000000000000000	10250.00000000000000000000	10227.00000000000000000000	0.00000000000000000000	0.00000000000000000000	0.00000000000000000000	521.00000000000000000000	138.00000000000000000000	4.00000000000000000000	4.00000000000000000000	4.00000000000000000000	4.00000000000000000000	4.00000000000000000000	4.00000000000000000000	4.00000000000000000000	4.00000000000000000000	4.00000000000000000000	4.00000000000000000000	4.00000000000000000000	4.00000000000000000000	4.00000000000000000000	4.00000000000000000000	4.00000000000000000000	4.00000000000000000000
80.00000000000000000000	0.00000000000000000000	4163.58984375000000000000	4170.25634765625000000000	4161.53857421875000000000	4156.92285156250000000000	4165.64111328125000000000	4167.69238281250000000000	4178.46142578125000000000	4175.38427734375000000000	4180.51269531250000000000	4200.51269531250000000000	4146.15380859375000000000	4168.71777343750000000000	4183.58984375000000000000	4205.12792968750000000000	2568.00000000000000000000	10250.00000000000000000000	10227.00000000000000000000	0.00000000000000000000	0.00000000000000000000	0.00000000000000000000	521.00000000000000000000	147.00000000000000000000	4.00000000000000000000	4.00000000000000000000	4.00000000000000000000	4.00000000000000000000	4.00000000000000000000	4.00000000000000000000	4.00000000000000000000	4.00000000000000000000	4.00000000000000000000	4.00000000000000000000	4.00000000000000000000	4.00000000000000000000	4.00000000000000000000	4.00000000000000000000	4.00000000000000000000	4.00000000000000000000
81.00000000000000000000	0.00000000000000000000	4176.92285156250000000000	4161.02539062500000000000	4172.30761718750000000000	4158.97412109375000000000	4167.69238281250000000000	4166.15380859375000000000	4172.82031250000000000000	4179.48730468750000000000	4187.69238281250000000000	4184.10253906250000000000	4172.30761718750000000000	4173.84619140625000000000	4177.94873046875000000000	4205.12792968750000000000	2482.00000000000000000000	10249.00000000000000000000	10226.00000000000000000000	0.00000000000000000000	0.00000000000000000000	0.00000000000000000000	521.00000000000000000000	155.00000000000000000000	4.00000000000000000000	4.00000000000000000000	4.00000000000000000000	4.00000000000000000000	4.00000000000000000000	4.00000000000000000000	4.00000000000000000000	4.00000000000000000000	4.00000000000000000000	4.00000000000000000000	4.00000000000000000000	4.00000000000000000000	4.00000000000000000000	4.00000000000000000000	4.00000000000000000000	4.00000000000000000000
82.00000000000000000000	0.00000000000000000000	4174.87158203125000000000	4184.61523437500000000000	4172.82031250000000000000	4148.71777343750000000000	4182.56396484375000000000	4187.17919921875000000000	4188.71777343750000000000	4188.20507812500000000000	4206.15380859375000000000	4202.56396484375000000000	4203.07666015625000000000	4176.41015625000000000000	4186.66650390625000000000	4195.38427734375000000000	3489.00000000000000000000	10249.00000000000000000000	10226.00000000000000000000	0.00000000000000000000	0.00000000000000000000	0.00000000000000000000	521.00000000000000000000	162.00000000000000000000	4.00000000000000000000	4.00000000000000000000	4.00000000000000000000	4.00000000000000000000	4.00000000000000000000	4.00000000000000000000	4.00000000000000000000	4.00000000000000000000	4.00000000000000000000	4.00000000000000000000	4.00000000000000000000	4.00000000000000000000	4.00000000000000000000	4.00000000000000000000	4.00000000000000000000	4.00000000000000000000
83.00000000000000000000	0.00000000000000000000	4163.58984375000000000000	4195.89746093750000000000	4166.66650390625000000000	4149.74365234375000000000	4173.84619140625000000000	4183.58984375000000000000	4192.30761718750000000000	4183.58984375000000000000	4198.97412109375000000000	4213.33300781250000000000	4195.89746093750000000000	4182.05126953125000000000	4183.58984375000000000000	4188.20507812500000000000	3310.00000000000000000000	10246.00000000000000000000	10227.00000000000000000000	0.00000000000000000000	0.00000000000000000000	0.00000000000000000000	521.00000000000000000000	170.00000000000000000000	4.00000000000000000000	4.00000000000000000000	4.00000000000000000000	4.00000000000000000000	4.00000000000000000000	4.00000000000000000000	4.00000000000000000000	4.00000000000000000000	4.00000000000000000000	4.00000000000000000000	4.00000000000000000000	4.00000000000000000000	4.00000000000000000000	4.00000000000000000000	4.00000000000000000000	4.00000000000000000000
84.00000000000000000000	0.00000000000000000000	4189.23046875000000000000	4173.33300781250000000000	4185.12792968750000000000	4165.12792968750000000000	4161.02539062500000000000	4159.48730468750000000000	4176.92285156250000000000	4162.56396484375000000000	4167.69238281250000000000	4188.71777343750000000000	4150.76904296875000000000	4182.05126953125000000000	4163.07666015625000000000	4178.46142578125000000000	2568.00000000000000000000	10246.00000000000000000000	10227.00000000000000000000	0.00000000000000000000	0.00000000000000000000	0.00000000000000000000	521.00000000000000000000	177.00000000000000000000	4.00000000000000000000	4.00000000000000000000	4.00000000000000000000	4.00000000000000000000	4.00000000000000000000	4.00000000000000000000	4.00000000000000000000	4.00000000000000000000	4.00000000000000000000	4.00000000000000000000	4.00000000000000000000	4.00000000000000000000	4.00000000000000000000	4.00000000000000000000	4.00000000000000000000	4.00000000000000000000
85.00000000000000000000	0.00000000000000000000	4173.33300781250000000000	4182.05126953125000000000	4169.23046875000000000000	4160.51269531250000000000	4194.87158203125000000000	4182.56396484375000000000	4197.43603515625000000000	4192.82031250000000000000	4196.41015625000000000000	4199.48730468750000000000	4155.89746093750000000000	4197.94873046875000000000	4187.69238281250000000000	4213.84619140625000000000	2482.00000000000000000000	10246.00000000000000000000	10227.00000000000000000000	0.00000000000000000000	0.00000000000000000000	0.00000000000000000000	521.00000000000000000000	184.00000000000000000000	4.00000000000000000000	4.00000000000000000000	4.00000000000000000000	4.00000000000000000000	4.00000000000000000000	4.00000000000000000000	4.00000000000000000000	4.00000000000000000000	4.00000000000000000000	4.00000000000000000000	4.00000000000000000000	4.00000000000000000000	4.00000000000000000000	4.00000000000000000000	4.00000000000000000000	4.00000000000000000000
86.00000000000000000000	0.00000000000000000000	4168.20507812500000000000	4160.51269531250000000000	4168.71777343750000000000	4129.74365234375000000000	4166.66650390625000000000	4164.10253906250000000000	4171.28173828125000000000	4182.56396484375000000000	4187.69238281250000000000	4183.58984375000000000000	4166.66650390625000000000	4195.38427734375000000000	4178.46142578125000000000	4210.76904296875000000000	3489.00000000000000000000	10246.00000000000000000000	10227.00000000000000000000	0.00000000000000000000	0.00000000000000000000	0.00000000000000000000	521.00000000000000000000	192.00000000000000000000	4.00000000000000000000	4.00000000000000000000	4.00000000000000000000	4.00000000000000000000	4.00000000000000000000	4.00000000000000000000	4.00000000000000000000	4.00000000000000000000	4.00000000000000000000	4.00000000000000000000	4.00000000000000000000	4.00000000000000000000	4.00000000000000000000	4.00000000000000000000	4.00000000000000000000	4.00000000000000000000
87.00000000000000000000	0.00000000000000000000	4164.61523437500000000000	4148.71777343750000000000	4166.66650390625000000000	4129.74365234375000000000	4144.10253906250000000000	4154.87158203125000000000	4158.97412109375000000000	4165.64111328125000000000	4170.25634765625000000000	4180.00000000000000000000	4174.87158203125000000000	4169.74365234375000000000	4165.12792968750000000000	4176.92285156250000000000	3310.00000000000000000000	10247.00000000000000000000	10228.00000000000000000000	0.00000000000000000000	0.00000000000000000000	0.00000000000000000000	521.00000000000000000000	200.00000000000000000000	4.00000000000000000000	4.00000000000000000000	4.00000000000000000000	4.00000000000000000000	4.00000000000000000000	4.00000000000000000000	4.00000000000000000000	4.00000000000000000000	4.00000000000000000000	4.00000000000000000000	4.00000000000000000000	4.00000000000000000000	4.00000000000000000000	4.00000000000000000000	4.00000000000000000000	4.00000000000000000000
88.00000000000000000000	0.00000000000000000000	4151.79492187500000000000	4152.82031250000000000000	4161.53857421875000000000	4150.76904296875000000000	4153.33300781250000000000	4166.66650390625000000000	4178.97412109375000000000	4174.35888671875000000000	4178.97412109375000000000	4186.66650390625000000000	4163.07666015625000000000	4158.97412109375000000000	4158.97412109375000000000	4157.94873046875000000000	2568.00000000000000000000	10247.00000000000000000000	10228.00000000000000000000	0.00000000000000000000	0.00000000000000000000	0.00000000000000000000	521.00000000000000000000	208.00000000000000000000	4.00000000000000000000	4.00000000000000000000	4.00000000000000000000	4.00000000000000000000	4.00000000000000000000	4.00000000000000000000	4.00000000000000000000	4.00000000000000000000	4.00000000000000000000	4.00000000000000000000	4.00000000000000000000	4.00000000000000000000	4.00000000000000000000	4.00000000000000000000	4.00000000000000000000	4.00000000000000000000
89.00000000000000000000	0.00000000000000000000	4176.41015625000000000000	4153.84619140625000000000	4183.58984375000000000000	4153.84619140625000000000	4152.30761718750000000000	4157.94873046875000000000	4175.38427734375000000000	4172.30761718750000000000	4173.84619140625000000000	4173.33300781250000000000	4141.02539062500000000000	4168.71777343750000000000	4142.05126953125000000000	4166.15380859375000000000	2482.00000000000000000000	10247.00000000000000000000	10229.00000000000000000000	0.00000000000000000000	0.00000000000000000000	0.00000000000000000000	521.00000000000000000000	217.00000000000000000000	4.00000000000000000000	4.00000000000000000000	4.00000000000000000000	4.00000000000000000000	4.00000000000000000000	4.00000000000000000000	4.00000000000000000000	4.00000000000000000000	4.00000000000000000000	4.00000000000000000000	4.00000000000000000000	4.00000000000000000000	4.00000000000000000000	4.00000000000000000000	4.00000000000000000000	4.00000000000000000000
90.00000000000000000000	0.00000000000000000000	4170.76904296875000000000	4192.82031250000000000000	4171.28173828125000000000	4153.84619140625000000000	4191.28173828125000000000	4181.53857421875000000000	4192.82031250000000000000	4188.20507812500000000000	4193.84619140625000000000	4192.30761718750000000000	4172.30761718750000000000	4183.07666015625000000000	4172.82031250000000000000	4200.00000000000000000000	3489.00000000000000000000	10247.00000000000000000000	10229.00000000000000000000	0.00000000000000000000	0.00000000000000000000	0.00000000000000000000	521.00000000000000000000	224.00000000000000000000	4.00000000000000000000	4.00000000000000000000	4.00000000000000000000	4.00000000000000000000	4.00000000000000000000	4.00000000000000000000	4.00000000000000000000	4.00000000000000000000	4.00000000000000000000	4.00000000000000000000	4.00000000000000000000	4.00000000000000000000	4.00000000000000000000	4.00000000000000000000	4.00000000000000000000	4.00000000000000000000
91.00000000000000000000	0.00000000000000000000	4170.76904296875000000000	4182.56396484375000000000	4169.74365234375000000000	4146.15380859375000000000	4183.07666015625000000000	4171.79492187500000000000	4174.35888671875000000000	4160.51269531250000000000	4166.66650390625000000000	4166.15380859375000000000	4163.58984375000000000000	4177.43603515625000000000	4169.23046875000000000000	4181.53857421875000000000	3310.00000000000000000000	10247.00000000000000000000	10230.00000000000000000000	0.00000000000000000000	0.00000000000000000000	0.00000000000000000000	521.00000000000000000000	232.00000000000000000000	4.00000000000000000000	4.00000000000000000000	4.00000000000000000000	4.00000000000000000000	4.00000000000000000000	4.00000000000000000000	4.00000000000000000000	4.00000000000000000000	4.00000000000000000000	4.00000000000000000000	4.00000000000000000000	4.00000000000000000000	4.00000000000000000000	4.00000000000000000000	4.00000000000000000000	4.00000000000000000000
92.00000000000000000000	0.00000000000000000000	4171.28173828125000000000	4180.00000000000000000000	4171.28173828125000000000	4145.12792968750000000000	4167.69238281250000000000	4165.12792968750000000000	4171.79492187500000000000	4162.05126953125000000000	4157.43603515625000000000	4159.48730468750000000000	4156.41015625000000000000	4177.94873046875000000000	4172.82031250000000000000	4174.35888671875000000000	2568.00000000000000000000	10247.00000000000000000000	10230.00000000000000000000	0.00000000000000000000	0.00000000000000000000	0.00000000000000000000	521.00000000000000000000	240.00000000000000000000	4.00000000000000000000	4.00000000000000000000	4.00000000000000000000	4.00000000000000000000	4.00000000000000000000	4.00000000000000000000	4.00000000000000000000	4.00000000000000000000	4.00000000000000000000	4.00000000000000000000	4.00000000000000000000	4.00000000000000000000	4.00000000000000000000	4.00000000000000000000	4.00000000000000000000	4.00000000000000000000
93.00000000000000000000	0.00000000000000000000	4157.43603515625000000000	4193.33300781250000000000	4162.05126953125000000000	4159.48730468750000000000	4174.35888671875000000000	4175.38427734375000000000	4191.28173828125000000000	4199.48730468750000000000	4195.38427734375000000000	4194.35888671875000000000	4182.56396484375000000000	4188.71777343750000000000	4195.38427734375000000000	4189.74365234375000000000	2482.00000000000000000000	10247.00000000000000000000	10230.00000000000000000000	0.00000000000000000000	0.00000000000000000000	0.00000000000000000000	521.00000000000000000000	248.00000000000000000000	4.00000000000000000000	4.00000000000000000000	4.00000000000000000000	4.00000000000000000000	4.00000000000000000000	4.00000000000000000000	4.00000000000000000000	4.00000000000000000000	4.00000000000000000000	4.00000000000000000000	4.00000000000000000000	4.00000000000000000000	4.00000000000000000000	4.00000000000000000000	4.00000000000000000000	4.00000000000000000000
94.00000000000000000000	0.00000000000000000000	4175.38427734375000000000	4161.53857421875000000000	4180.51269531250000000000	4160.51269531250000000000	4156.41015625000000000000	4156.92285156250000000000	4174.87158203125000000000	4182.05126953125000000000	4182.05126953125000000000	4168.20507812500000000000	4158.46142578125000000000	4188.71777343750000000000	4168.20507812500000000000	4171.28173828125000000000	3489.00000000000000000000	10247.00000000000000000000	10230.00000000000000000000	0.00000000000000000000	0.00000000000000000000	0.00000000000000000000	521.00000000000000000000	257.00000000000000000000	4.00000000000000000000	4.00000000000000000000	4.00000000000000000000	4.00000000000000000000	4.00000000000000000000	4.00000000000000000000	4.00000000000000000000	4.00000000000000000000	4.00000000000000000000	4.00000000000000000000	4.00000000000000000000	4.00000000000000000000	4.00000000000000000000	4.00000000000000000000	4.00000000000000000000	4.00000000000000000000
95.00000000000000000000	0.00000000000000000000	4166.15380859375000000000	4174.87158203125000000000	4170.25634765625000000000	4145.64111328125000000000	4176.92285156250000000000	4175.89746093750000000000	4188.20507812500000000000	4182.56396484375000000000	4181.02539062500000000000	4166.15380859375000000000	4154.35888671875000000000	4193.33300781250000000000	4166.66650390625000000000	4182.05126953125000000000	3310.00000000000000000000	10248.00000000000000000000	10228.00000000000000000000	0.00000000000000000000	0.00000000000000000000	0.00000000000000000000	521.00000000000000000000	265.00000000000000000000	4.00000000000000000000	4.00000000000000000000	4.00000000000000000000	4.00000000000000000000	4.00000000000000000000	4.00000000000000000000	4.00000000000000000000	4.00000000000000000000	4.00000000000000000000	4.00000000000000000000	4.00000000000000000000	4.00000000000000000000	4.00000000000000000000	4.00000000000000000000	4.00000000000000000000	4.00000000000000000000
96.00000000000000000000	0.00000000000000000000	4171.28173828125000000000	4178.46142578125000000000	4173.84619140625000000000	4137.94873046875000000000	4176.92285156250000000000	4171.79492187500000000000	4181.02539062500000000000	4170.76904296875000000000	4172.30761718750000000000	4173.84619140625000000000	4168.71777343750000000000	4181.02539062500000000000	4152.82031250000000000000	4191.79492187500000000000	2568.00000000000000000000	10248.00000000000000000000	10228.00000000000000000000	0.00000000000000000000	0.00000000000000000000	0.00000000000000000000	521.00000000000000000000	273.00000000000000000000	4.00000000000000000000	4.00000000000000000000	4.00000000000000000000	4.00000000000000000000	4.00000000000000000000	4.00000000000000000000	4.00000000000000000000	4.00000000000000000000	4.00000000000000000000	4.00000000000000000000	4.00000000000000000000	4.00000000000000000000	4.00000000000000000000	4.00000000000000000000	4.00000000000000000000	4.00000000000000000000
97.00000000000000000000	0.00000000000000000000	4178.97412109375000000000	4178.97412109375000000000	4182.05126953125000000000	4157.43603515625000000000	4169.74365234375000000000	4162.56396484375000000000	4173.84619140625000000000	4167.69238281250000000000	4173.33300781250000000000	4164.10253906250000000000	4157.94873046875000000000	4177.43603515625000000000	4154.35888671875000000000	4196.92285156250000000000	2482.00000000000000000000	10248.00000000000000000000	10228.00000000000000000000	0.00000000000000000000	0.00000000000000000000	0.00000000000000000000	521.00000000000000000000	282.00000000000000000000	4.00000000000000000000	4.00000000000000000000	4.00000000000000000000	4.00000000000000000000	4.00000000000000000000	4.00000000000000000000	4.00000000000000000000	4.00000000000000000000	4.00000000000000000000	4.00000000000000000000	4.00000000000000000000	4.00000000000000000000	4.00000000000000000000	4.00000000000000000000	4.00000000000000000000	4.00000000000000000000
98.00000000000000000000	0.00000000000000000000	4162.56396484375000000000	4188.20507812500000000000	4164.61523437500000000000	4157.94873046875000000000	4179.48730468750000000000	4171.28173828125000000000	4183.58984375000000000000	4194.35888671875000000000	4198.46142578125000000000	4170.76904296875000000000	4155.38427734375000000000	4196.92285156250000000000	4180.51269531250000000000	4195.89746093750000000000	3489.00000000000000000000	10248.00000000000000000000	10228.00000000000000000000	0.00000000000000000000	0.00000000000000000000	0.00000000000000000000	521.00000000000000000000	289.00000000000000000000	4.00000000000000000000	4.00000000000000000000	4.00000000000000000000	4.00000000000000000000	4.00000000000000000000	4.00000000000000000000	4.00000000000000000000	4.00000000000000000000	4.00000000000000000000	4.00000000000000000000	4.00000000000000000000	4.00000000000000000000	4.00000000000000000000	4.00000000000000000000	4.00000000000000000000	4.00000000000000000000
99.00000000000000000000	0.00000000000000000000	4182.05126953125000000000	4161.02539062500000000000	4177.94873046875000000000	4142.56396484375000000000	4158.97412109375000000000	4156.41015625000000000000	4169.74365234375000000000	4186.66650390625000000000	4186.66650390625000000000	4169.74365234375000000000	4160.00000000000000000000	4204.61523437500000000000	4158.46142578125000000000	4180.51269531250000000000	3310.00000000000000000000	10249.00000000000000000000	10228.00000000000000000000	0.00000000000000000000	0.00000000000000000000	0.00000000000000000000	521.00000000000000000000	297.00000000000000000000	4.00000000000000000000	4.00000000000000000000	4.00000000000000000000	4.00000000000000000000	4.00000000000000000000	4.00000000000000000000	4.00000000000000000000	4.00000000000000000000	4.00000000000000000000	4.00000000000000000000	4.00000000000000000000	4.00000000000000000000	4.00000000000000000000	4.00000000000000000000	4.00000000000000000000	4.00000000000000000000
100.00000000000000000000	0.00000000000000000000	4168.20507812500000000000	4167.69238281250000000000	4169.74365234375000000000	4162.56396484375000000000	4169.74365234375000000000	4172.82031250000000000000	4189.23046875000000000000	4189.74365234375000000000	4194.35888671875000000000	4191.28173828125000000000	4186.66650390625000000000	4209.74365234375000000000	4165.12792968750000000000	4202.05126953125000000000	2568.00000000000000000000	10249.00000000000000000000	10228.00000000000000000000	0.00000000000000000000	0.00000000000000000000	0.00000000000000000000	521.00000000000000000000	305.00000000000000000000	4.00000000000000000000	4.00000000000000000000	4.00000000000000000000	4.00000000000000000000	4.00000000000000000000	4.00000000000000000000	4.00000000000000000000	4.00000000000000000000	4.00000000000000000000	4.00000000000000000000	4.00000000000000000000	4.00000000000000000000	4.00000000000000000000	4.00000000000000000000	4.00000000000000000000	4.00000000000000000000
101.00000000000000000000	0.00000000000000000000	4164.10253906250000000000	4162.56396484375000000000	4168.71777343750000000000	4148.20507812500000000000	4167.17919921875000000000	4170.76904296875000000000	4182.05126953125000000000	4173.33300781250000000000	4181.53857421875000000000	4173.84619140625000000000	4161.02539062500000000000	4200.51269531250000000000	4161.02539062500000000000	4183.07666015625000000000	2482.00000000000000000000	10250.00000000000000000000	10229.00000000000000000000	0.00000000000000000000	0.00000000000000000000	0.00000000000000000000	521.00000000000000000000	312.00000000000000000000	4.00000000000000000000	4.00000000000000000000	4.00000000000000000000	4.00000000000000000000	4.00000000000000000000	4.00000000000000000000	4.00000000000000000000	4.00000000000000000000	4.00000000000000000000	4.00000000000000000000	4.00000000000000000000	4.00000000000000000000	4.00000000000000000000	4.00000000000000000000	4.00000000000000000000	4.00000000000000000000
102.00000000000000000000	0.00000000000000000000	4176.92285156250000000000	4163.07666015625000000000	4174.87158203125000000000	4127.17919921875000000000	4169.23046875000000000000	4168.71777343750000000000	4175.89746093750000000000	4168.71777343750000000000	4168.71777343750000000000	4147.17919921875000000000	4130.76904296875000000000	4190.25634765625000000000	4155.38427734375000000000	4156.41015625000000000000	3489.00000000000000000000	10250.00000000000000000000	10229.00000000000000000000	0.00000000000000000000	0.00000000000000000000	0.00000000000000000000	521.00000000000000000000	319.00000000000000000000	4.00000000000000000000	4.00000000000000000000	4.00000000000000000000	4.00000000000000000000	4.00000000000000000000	4.00000000000000000000	4.00000000000000000000	4.00000000000000000000	4.00000000000000000000	4.00000000000000000000	4.00000000000000000000	4.00000000000000000000	4.00000000000000000000	4.00000000000000000000	4.00000000000000000000	4.00000000000000000000
103.00000000000000000000	0.00000000000000000000	4154.87158203125000000000	4188.20507812500000000000	4155.89746093750000000000	4166.66650390625000000000	4188.71777343750000000000	4175.38427734375000000000	4183.58984375000000000000	4179.48730468750000000000	4175.38427734375000000000	4155.89746093750000000000	4161.02539062500000000000	4199.48730468750000000000	4175.89746093750000000000	4177.43603515625000000000	3310.00000000000000000000	10249.00000000000000000000	10228.00000000000000000000	0.00000000000000000000	0.00000000000000000000	0.00000000000000000000	521.00000000000000000000	327.00000000000000000000	4.00000000000000000000	4.00000000000000000000	4.00000000000000000000	4.00000000000000000000	4.00000000000000000000	4.00000000000000000000	4.00000000000000000000	4.00000000000000000000	4.00000000000000000000	4.00000000000000000000	4.00000000000000000000	4.00000000000000000000	4.00000000000000000000	4.00000000000000000000	4.00000000000000000000	4.00000000000000000000
104.00000000000000000000	0.00000000000000000000	4170.25634765625000000000	4174.35888671875000000000	4171.28173828125000000000	4172.30761718750000000000	4163.07666015625000000000	4143.07666015625000000000	4147.69238281250000000000	4144.61523437500000000000	4148.20507812500000000000	4141.53857421875000000000	4166.15380859375000000000	4190.25634765625000000000	4159.48730468750000000000	4180.51269531250000000000	2568.00000000000000000000	10249.00000000000000000000	10228.00000000000000000000	0.00000000000000000000	0.00000000000000000000	0.00000000000000000000	521.00000000000000000000	335.00000000000000000000	4.00000000000000000000	4.00000000000000000000	4.00000000000000000000	4.00000000000000000000	4.00000000000000000000	4.00000000000000000000	4.00000000000000000000	4.00000000000000000000	4.00000000000000000000	4.00000000000000000000	4.00000000000000000000	4.00000000000000000000	4.00000000000000000000	4.00000000000000000000	4.00000000000000000000	4.00000000000000000000
105.00000000000000000000	0.00000000000000000000	4169.23046875000000000000	4178.97412109375000000000	4170.76904296875000000000	4138.46142578125000000000	4169.23046875000000000000	4154.87158203125000000000	4163.58984375000000000000	4162.05126953125000000000	4171.79492187500000000000	4163.58984375000000000000	4155.89746093750000000000	4170.25634765625000000000	4166.15380859375000000000	4185.64111328125000000000	2482.00000000000000000000	10250.00000000000000000000	10229.00000000000000000000	0.00000000000000000000	0.00000000000000000000	0.00000000000000000000	521.00000000000000000000	343.00000000000000000000	4.00000000000000000000	4.00000000000000000000	4.00000000000000000000	4.00000000000000000000	4.00000000000000000000	4.00000000000000000000	4.00000000000000000000	4.00000000000000000000	4.00000000000000000000	4.00000000000000000000	4.00000000000000000000	4.00000000000000000000	4.00000000000000000000	4.00000000000000000000	4.00000000000000000000	4.00000000000000000000
106.00000000000000000000	0.00000000000000000000	4163.07666015625000000000	4171.79492187500000000000	4170.25634765625000000000	4138.46142578125000000000	4162.56396484375000000000	4156.92285156250000000000	4175.89746093750000000000	4178.46142578125000000000	4180.51269531250000000000	4172.30761718750000000000	4146.66650390625000000000	4154.87158203125000000000	4153.33300781250000000000	4171.79492187500000000000	3489.00000000000000000000	10250.00000000000000000000	10229.00000000000000000000	0.00000000000000000000	0.00000000000000000000	0.00000000000000000000	521.00000000000000000000	351.00000000000000000000	4.00000000000000000000	4.00000000000000000000	4.00000000000000000000	4.00000000000000000000	4.00000000000000000000	4.00000000000000000000	4.00000000000000000000	4.00000000000000000000	4.00000000000000000000	4.00000000000000000000	4.00000000000000000000	4.00000000000000000000	4.00000000000000000000	4.00000000000000000000	4.00000000000000000000	4.00000000000000000000
107.00000000000000000000	0.00000000000000000000	4175.38427734375000000000	4174.35888671875000000000	4176.92285156250000000000	4168.71777343750000000000	4153.33300781250000000000	4148.71777343750000000000	4169.23046875000000000000	4169.23046875000000000000	4163.58984375000000000000	4151.79492187500000000000	4155.38427734375000000000	4166.15380859375000000000	4135.89746093750000000000	4170.76904296875000000000	3310.00000000000000000000	10249.00000000000000000000	10229.00000000000000000000	0.00000000000000000000	0.00000000000000000000	0.00000000000000000000	521.00000000000000000000	359.00000000000000000000	4.00000000000000000000	4.00000000000000000000	4.00000000000000000000	4.00000000000000000000	4.00000000000000000000	4.00000000000000000000	4.00000000000000000000	4.00000000000000000000	4.00000000000000000000	4.00000000000000000000	4.00000000000000000000	4.00000000000000000000	4.00000000000000000000	4.00000000000000000000	4.00000000000000000000	4.00000000000000000000
108.00000000000000000000	0.00000000000000000000	4166.15380859375000000000	4201.53857421875000000000	4162.05126953125000000000	4176.41015625000000000000	4180.00000000000000000000	4176.41015625000000000000	4194.87158203125000000000	4190.76904296875000000000	4187.17919921875000000000	4157.94873046875000000000	4162.56396484375000000000	4198.97412109375000000000	4164.10253906250000000000	4201.53857421875000000000	2568.00000000000000000000	10249.00000000000000000000	10229.00000000000000000000	0.00000000000000000000	0.00000000000000000000	0.00000000000000000000	521.00000000000000000000	366.00000000000000000000	4.00000000000000000000	4.00000000000000000000	4.00000000000000000000	4.00000000000000000000	4.00000000000000000000	4.00000000000000000000	4.00000000000000000000	4.00000000000000000000	4.00000000000000000000	4.00000000000000000000	4.00000000000000000000	4.00000000000000000000	4.00000000000000000000	4.00000000000000000000	4.00000000000000000000	4.00000000000000000000
109.00000000000000000000	0.00000000000000000000	4183.58984375000000000000	4178.46142578125000000000	4179.48730468750000000000	4150.25634765625000000000	4161.02539062500000000000	4167.17919921875000000000	4187.17919921875000000000	4183.07666015625000000000	4175.89746093750000000000	4153.33300781250000000000	4140.51269531250000000000	4201.02539062500000000000	4158.46142578125000000000	4180.00000000000000000000	2482.00000000000000000000	10245.00000000000000000000	10230.00000000000000000000	0.00000000000000000000	0.00000000000000000000	0.00000000000000000000	521.00000000000000000000	375.00000000000000000000	4.00000000000000000000	4.00000000000000000000	4.00000000000000000000	4.00000000000000000000	4.00000000000000000000	4.00000000000000000000	4.00000000000000000000	4.00000000000000000000	4.00000000000000000000	4.00000000000000000000	4.00000000000000000000	4.00000000000000000000	4.00000000000000000000	4.00000000000000000000	4.00000000000000000000	4.00000000000000000000
110.00000000000000000000	0.00000000000000000000	4170.25634765625000000000	4167.17919921875000000000	4173.84619140625000000000	4148.71777343750000000000	4164.10253906250000000000	4168.71777343750000000000	4193.33300781250000000000	4195.89746093750000000000	4185.64111328125000000000	4182.56396484375000000000	4162.56396484375000000000	4203.58984375000000000000	4176.41015625000000000000	4180.00000000000000000000	3489.00000000000000000000	10245.00000000000000000000	10230.00000000000000000000	0.00000000000000000000	0.00000000000000000000	0.00000000000000000000	521.00000000000000000000	382.00000000000000000000	4.00000000000000000000	4.00000000000000000000	4.00000000000000000000	4.00000000000000000000	4.00000000000000000000	4.00000000000000000000	4.00000000000000000000	4.00000000000000000000	4.00000000000000000000	4.00000000000000000000	4.00000000000000000000	4.00000000000000000000	4.00000000000000000000	4.00000000000000000000	4.00000000000000000000	4.00000000000000000000
111.00000000000000000000	0.00000000000000000000	4151.79492187500000000000	4140.00000000000000000000	4163.07666015625000000000	4138.46142578125000000000	4156.41015625000000000000	4159.48730468750000000000	4183.58984375000000000000	4196.41015625000000000000	4190.76904296875000000000	4188.20507812500000000000	4171.28173828125000000000	4215.38427734375000000000	4181.02539062500000000000	4197.94873046875000000000	3310.00000000000000000000	10244.00000000000000000000	10229.00000000000000000000	0.00000000000000000000	0.00000000000000000000	0.00000000000000000000	521.00000000000000000000	390.00000000000000000000	4.00000000000000000000	4.00000000000000000000	4.00000000000000000000	4.00000000000000000000	4.00000000000000000000	4.00000000000000000000	4.00000000000000000000	4.00000000000000000000	4.00000000000000000000	4.00000000000000000000	4.00000000000000000000	4.00000000000000000000	4.00000000000000000000	4.00000000000000000000	4.00000000000000000000	4.00000000000000000000
112.00000000000000000000	0.00000000000000000000	4171.79492187500000000000	4127.69238281250000000000	4178.46142578125000000000	4115.89746093750000000000	4128.20507812500000000000	4147.17919921875000000000	4163.58984375000000000000	4170.76904296875000000000	4166.15380859375000000000	4157.43603515625000000000	4161.53857421875000000000	4213.33300781250000000000	4150.25634765625000000000	4188.20507812500000000000	2568.00000000000000000000	10244.00000000000000000000	10229.00000000000000000000	0.00000000000000000000	0.00000000000000000000	0.00000000000000000000	521.00000000000000000000	398.00000000000000000000	4.00000000000000000000	4.00000000000000000000	4.00000000000000000000	4.00000000000000000000	4.00000000000000000000	4.00000000000000000000	4.00000000000000000000	4.00000000000000000000	4.00000000000000000000	4.00000000000000000000	4.00000000000000000000	4.00000000000000000000	4.00000000000000000000	4.00000000000000000000	4.00000000000000000000	4.00000000000000000000
113.00000000000000000000	0.00000000000000000000	4167.17919921875000000000	4183.07666015625000000000	4170.76904296875000000000	4138.46142578125000000000	4156.92285156250000000000	4180.51269531250000000000	4189.74365234375000000000	4182.56396484375000000000	4181.02539062500000000000	4173.33300781250000000000	4173.33300781250000000000	4220.00000000000000000000	4165.12792968750000000000	4188.71777343750000000000	2482.00000000000000000000	10245.00000000000000000000	10231.00000000000000000000	0.00000000000000000000	0.00000000000000000000	0.00000000000000000000	521.00000000000000000000	406.00000000000000000000	4.00000000000000000000	4.00000000000000000000	4.00000000000000000000	4.00000000000000000000	4.00000000000000000000	4.00000000000000000000	4.00000000000000000000	4.00000000000000000000	4.00000000000000000000	4.00000000000000000000	4.00000000000000000000	4.00000000000000000000	4.00000000000000000000	4.00000000000000000000	4.00000000000000000000	4.00000000000000000000
114.00000000000000000000	0.00000000000000000000	4181.02539062500000000000	4193.84619140625000000000	4182.56396484375000000000	4168.71777343750000000000	4173.84619140625000000000	4174.35888671875000000000	4180.51269531250000000000	4167.69238281250000000000	4173.33300781250000000000	4170.25634765625000000000	4163.07666015625000000000	4221.53857421875000000000	4172.30761718750000000000	4181.02539062500000000000	3489.00000000000000000000	10245.00000000000000000000	10231.00000000000000000000	0.00000000000000000000	0.00000000000000000000	0.00000000000000000000	521.00000000000000000000	413.00000000000000000000	4.00000000000000000000	4.00000000000000000000	4.00000000000000000000	4.00000000000000000000	4.00000000000000000000	4.00000000000000000000	4.00000000000000000000	4.00000000000000000000	4.00000000000000000000	4.00000000000000000000	4.00000000000000000000	4.00000000000000000000	4.00000000000000000000	4.00000000000000000000	4.00000000000000000000	4.00000000000000000000
115.00000000000000000000	0.00000000000000000000	4180.51269531250000000000	4197.94873046875000000000	4176.92285156250000000000	4178.97412109375000000000	4192.82031250000000000000	4172.82031250000000000000	4176.92285156250000000000	4173.33300781250000000000	4176.41015625000000000000	4179.48730468750000000000	4164.61523437500000000000	4217.43603515625000000000	4193.84619140625000000000	4203.58984375000000000000	3310.00000000000000000000	10246.00000000000000000000	10230.00000000000000000000	0.00000000000000000000	0.00000000000000000000	0.00000000000000000000	521.00000000000000000000	421.00000000000000000000	4.00000000000000000000	4.00000000000000000000	4.00000000000000000000	4.00000000000000000000	4.00000000000000000000	4.00000000000000000000	4.00000000000000000000	4.00000000000000000000	4.00000000000000000000	4.00000000000000000000	4.00000000000000000000	4.00000000000000000000	4.00000000000000000000	4.00000000000000000000	4.00000000000000000000	4.00000000000000000000
116.00000000000000000000	0.00000000000000000000	4171.79492187500000000000	4194.35888671875000000000	4168.20507812500000000000	4158.97412109375000000000	4180.00000000000000000000	4164.61523437500000000000	4172.82031250000000000000	4183.58984375000000000000	4183.58984375000000000000	4188.20507812500000000000	4172.30761718750000000000	4208.71777343750000000000	4190.76904296875000000000	4215.89746093750000000000	2568.00000000000000000000	10246.00000000000000000000	10230.00000000000000000000	0.00000000000000000000	0.00000000000000000000	0.00000000000000000000	521.00000000000000000000	428.00000000000000000000	4.00000000000000000000	4.00000000000000000000	4.00000000000000000000	4.00000000000000000000	4.00000000000000000000	4.00000000000000000000	4.00000000000000000000	4.00000000000000000000	4.00000000000000000000	4.00000000000000000000	4.00000000000000000000	4.00000000000000000000	4.00000000000000000000	4.00000000000000000000	4.00000000000000000000	4.00000000000000000000
117.00000000000000000000	0.00000000000000000000	4182.05126953125000000000	4167.69238281250000000000	4182.05126953125000000000	4134.87158203125000000000	4136.41015625000000000000	4137.94873046875000000000	4155.38427734375000000000	4161.53857421875000000000	4162.05126953125000000000	4156.92285156250000000000	4176.92285156250000000000	4203.07666015625000000000	4146.66650390625000000000	4192.82031250000000000000	2482.00000000000000000000	10247.00000000000000000000	10230.00000000000000000000	0.00000000000000000000	0.00000000000000000000	0.00000000000000000000	521.00000000000000000000	437.00000000000000000000	4.00000000000000000000	4.00000000000000000000	4.00000000000000000000	4.00000000000000000000	4.00000000000000000000	4.00000000000000000000	4.00000000000000000000	4.00000000000000000000	4.00000000000000000000	4.00000000000000000000	4.00000000000000000000	4.00000000000000000000	4.00000000000000000000	4.00000000000000000000	4.00000000000000000000	4.00000000000000000000
118.00000000000000000000	0.00000000000000000000	4162.56396484375000000000	4178.97412109375000000000	4168.71777343750000000000	4143.58984375000000000000	4143.58984375000000000000	4159.48730468750000000000	4179.48730468750000000000	4167.69238281250000000000	4165.64111328125000000000	4154.87158203125000000000	4172.82031250000000000000	4217.94873046875000000000	4145.12792968750000000000	4187.17919921875000000000	3489.00000000000000000000	10247.00000000000000000000	10230.00000000000000000000	0.00000000000000000000	0.00000000000000000000	0.00000000000000000000	521.00000000000000000000	444.00000000000000000000	4.00000000000000000000	4.00000000000000000000	4.00000000000000000000	4.00000000000000000000	4.00000000000000000000	4.00000000000000000000	4.00000000000000000000	4.00000000000000000000	4.00000000000000000000	4.00000000000000000000	4.00000000000000000000	4.00000000000000000000	4.00000000000000000000	4.00000000000000000000	4.00000000000000000000	4.00000000000000000000
119.00000000000000000000	0.00000000000000000000	4180.00000000000000000000	4175.38427734375000000000	4181.53857421875000000000	4162.56396484375000000000	4152.30761718750000000000	4166.66650390625000000000	4183.07666015625000000000	4166.15380859375000000000	4160.00000000000000000000	4150.25634765625000000000	4128.71777343750000000000	4226.15380859375000000000	4144.61523437500000000000	4171.79492187500000000000	3310.00000000000000000000	10247.00000000000000000000	10229.00000000000000000000	0.00000000000000000000	0.00000000000000000000	0.00000000000000000000	521.00000000000000000000	452.00000000000000000000	4.00000000000000000000	4.00000000000000000000	4.00000000000000000000	4.00000000000000000000	4.00000000000000000000	4.00000000000000000000	4.00000000000000000000	4.00000000000000000000	4.00000000000000000000	4.00000000000000000000	4.00000000000000000000	4.00000000000000000000	4.00000000000000000000	4.00000000000000000000	4.00000000000000000000	4.00000000000000000000
120.00000000000000000000	0.00000000000000000000	4182.56396484375000000000	4183.58984375000000000000	4178.97412109375000000000	4173.33300781250000000000	4182.05126953125000000000	4182.05126953125000000000	4194.35888671875000000000	4184.10253906250000000000	4181.02539062500000000000	4173.33300781250000000000	4143.07666015625000000000	4236.92285156250000000000	4172.30761718750000000000	4196.92285156250000000000	2568.00000000000000000000	10247.00000000000000000000	10229.00000000000000000000	0.00000000000000000000	0.00000000000000000000	0.00000000000000000000	521.00000000000000000000	461.00000000000000000000	4.00000000000000000000	4.00000000000000000000	4.00000000000000000000	4.00000000000000000000	4.00000000000000000000	4.00000000000000000000	4.00000000000000000000	4.00000000000000000000	4.00000000000000000000	4.00000000000000000000	4.00000000000000000000	4.00000000000000000000	4.00000000000000000000	4.00000000000000000000	4.00000000000000000000	4.00000000000000000000
121.00000000000000000000	0.00000000000000000000	4158.46142578125000000000	4167.69238281250000000000	4159.48730468750000000000	4149.23046875000000000000	4168.71777343750000000000	4167.69238281250000000000	4179.48730468750000000000	4181.02539062500000000000	4177.43603515625000000000	4178.97412109375000000000	4175.89746093750000000000	4236.41015625000000000000	4183.07666015625000000000	4214.35888671875000000000	2482.00000000000000000000	10248.00000000000000000000	10229.00000000000000000000	0.00000000000000000000	0.00000000000000000000	0.00000000000000000000	521.00000000000000000000	469.00000000000000000000	4.00000000000000000000	4.00000000000000000000	4.00000000000000000000	4.00000000000000000000	4.00000000000000000000	4.00000000000000000000	4.00000000000000000000	4.00000000000000000000	4.00000000000000000000	4.00000000000000000000	4.00000000000000000000	4.00000000000000000000	4.00000000000000000000	4.00000000000000000000	4.00000000000000000000	4.00000000000000000000
122.00000000000000000000	0.00000000000000000000	4180.00000000000000000000	4139.48730468750000000000	4176.92285156250000000000	4128.71777343750000000000	4131.28173828125000000000	4137.94873046875000000000	4155.38427734375000000000	4161.53857421875000000000	4151.79492187500000000000	4151.79492187500000000000	4174.35888671875000000000	4231.28173828125000000000	4168.20507812500000000000	4194.87158203125000000000	3489.00000000000000000000	10248.00000000000000000000	10229.00000000000000000000	0.00000000000000000000	0.00000000000000000000	0.00000000000000000000	521.00000000000000000000	477.00000000000000000000	4.00000000000000000000	4.00000000000000000000	4.00000000000000000000	4.00000000000000000000	4.00000000000000000000	4.00000000000000000000	4.00000000000000000000	4.00000000000000000000	4.00000000000000000000	4.00000000000000000000	4.00000000000000000000	4.00000000000000000000	4.00000000000000000000	4.00000000000000000000	4.00000000000000000000	4.00000000000000000000
123.00000000000000000000	0.00000000000000000000	4174.35888671875000000000	4174.35888671875000000000	4172.82031250000000000000	4147.69238281250000000000	4166.66650390625000000000	4181.53857421875000000000	4195.38427734375000000000	4204.61523437500000000000	4200.51269531250000000000	4186.66650390625000000000	4188.20507812500000000000	4248.20507812500000000000	4186.66650390625000000000	4208.20507812500000000000	3310.00000000000000000000	10249.00000000000000000000	10228.00000000000000000000	0.00000000000000000000	0.00000000000000000000	0.00000000000000000000	521.00000000000000000000	486.00000000000000000000	4.00000000000000000000	4.00000000000000000000	4.00000000000000000000	4.00000000000000000000	4.00000000000000000000	4.00000000000000000000	4.00000000000000000000	4.00000000000000000000	4.00000000000000000000	4.00000000000000000000	4.00000000000000000000	4.00000000000000000000	4.00000000000000000000	4.00000000000000000000	4.00000000000000000000	4.00000000000000000000
124.00000000000000000000	0.00000000000000000000	4170.25634765625000000000	4171.79492187500000000000	4181.02539062500000000000	4145.64111328125000000000	4160.51269531250000000000	4181.53857421875000000000	4189.74365234375000000000	4197.43603515625000000000	4197.94873046875000000000	4185.64111328125000000000	4175.38427734375000000000	4233.84619140625000000000	4157.94873046875000000000	4190.25634765625000000000	2568.00000000000000000000	10249.00000000000000000000	10228.00000000000000000000	0.00000000000000000000	0.00000000000000000000	0.00000000000000000000	521.00000000000000000000	494.00000000000000000000	4.00000000000000000000	4.00000000000000000000	4.00000000000000000000	4.00000000000000000000	4.00000000000000000000	4.00000000000000000000	4.00000000000000000000	4.00000000000000000000	4.00000000000000000000	4.00000000000000000000	4.00000000000000000000	4.00000000000000000000	4.00000000000000000000	4.00000000000000000000	4.00000000000000000000	4.00000000000000000000
125.00000000000000000000	0.00000000000000000000	4171.28173828125000000000	4175.38427734375000000000	4183.07666015625000000000	4145.64111328125000000000	4167.17919921875000000000	4169.23046875000000000000	4183.07666015625000000000	4181.02539062500000000000	4183.07666015625000000000	4181.02539062500000000000	4165.12792968750000000000	4214.35888671875000000000	4166.66650390625000000000	4184.61523437500000000000	2482.00000000000000000000	10248.00000000000000000000	10228.00000000000000000000	0.00000000000000000000	0.00000000000000000000	0.00000000000000000000	521.00000000000000000000	502.00000000000000000000	4.00000000000000000000	4.00000000000000000000	4.00000000000000000000	4.00000000000000000000	4.00000000000000000000	4.00000000000000000000	4.00000000000000000000	4.00000000000000000000	4.00000000000000000000	4.00000000000000000000	4.00000000000000000000	4.00000000000000000000	4.00000000000000000000	4.00000000000000000000	4.00000000000000000000	4.00000000000000000000
126.00000000000000000000	0.00000000000000000000	4166.66650390625000000000	4194.35888671875000000000	4167.69238281250000000000	4158.46142578125000000000	4188.20507812500000000000	4169.74365234375000000000	4187.17919921875000000000	4186.15380859375000000000	4190.76904296875000000000	4184.10253906250000000000	4166.66650390625000000000	4222.56396484375000000000	4195.89746093750000000000	4203.07666015625000000000	3489.00000000000000000000	10248.00000000000000000000	10228.00000000000000000000	0.00000000000000000000	0.00000000000000000000	0.00000000000000000000	521.00000000000000000000	510.00000000000000000000	4.00000000000000000000	4.00000000000000000000	4.00000000000000000000	4.00000000000000000000	4.00000000000000000000	4.00000000000000000000	4.00000000000000000000	4.00000000000000000000	4.00000000000000000000	4.00000000000000000000	4.00000000000000000000	4.00000000000000000000	4.00000000000000000000	4.00000000000000000000	4.00000000000000000000	4.00000000000000000000
127.00000000000000000000	0.00000000000000000000	4183.07666015625000000000	4174.87158203125000000000	4176.41015625000000000000	4154.35888671875000000000	4160.00000000000000000000	4143.58984375000000000000	4155.89746093750000000000	4155.38427734375000000000	4153.84619140625000000000	4143.07666015625000000000	4151.79492187500000000000	4217.94873046875000000000	4153.33300781250000000000	4181.53857421875000000000	52.00000000000000000000	10249.00000000000000000000	10228.00000000000000000000	0.00000000000000000000	0.00000000000000000000	0.00000000000000000000	521.00000000000000000000	517.00000000000000000000	4.00000000000000000000	4.00000000000000000000	4.00000000000000000000	4.00000000000000000000	4.00000000000000000000	4.00000000000000000000	4.00000000000000000000	4.00000000000000000000	4.00000000000000000000	4.00000000000000000000	4.00000000000000000000	4.00000000000000000000	4.00000000000000000000	4.00000000000000000000	4.00000000000000000000	4.00000000000000000000
0.00000000000000000000	0.00000000000000000000	4163.07666015625000000000	4186.15380859375000000000	4162.56396484375000000000	4158.97412109375000000000	4175.89746093750000000000	4164.61523437500000000000	4173.84619140625000000000	4171.79492187500000000000	4168.20507812500000000000	4163.58984375000000000000	4180.51269531250000000000	4222.56396484375000000000	4150.76904296875000000000	4177.43603515625000000000	1154.00000000000000000000	10249.00000000000000000000	10228.00000000000000000000	0.00000000000000000000	0.00000000000000000000	0.00000000000000000000	521.00000000000000000000	524.00000000000000000000	4.00000000000000000000	4.00000000000000000000	4.00000000000000000000	4.00000000000000000000	4.00000000000000000000	4.00000000000000000000	4.00000000000000000000	4.00000000000000000000	4.00000000000000000000	4.00000000000000000000	4.00000000000000000000	4.00000000000000000000	4.00000000000000000000	4.00000000000000000000	4.00000000000000000000	4.00000000000000000000
1.00000000000000000000	0.00000000000000000000	4170.76904296875000000000	4181.02539062500000000000	4172.82031250000000000000	4160.00000000000000000000	4172.30761718750000000000	4169.23046875000000000000	4177.94873046875000000000	4187.17919921875000000000	4190.25634765625000000000	4180.51269531250000000000	4189.74365234375000000000	4231.28173828125000000000	4162.05126953125000000000	4171.79492187500000000000	2186.00000000000000000000	10248.00000000000000000000	10226.00000000000000000000	0.00000000000000000000	0.00000000000000000000	0.00000000000000000000	521.00000000000000000000	532.00000000000000000000	4.00000000000000000000	4.00000000000000000000	4.00000000000000000000	4.00000000000000000000	4.00000000000000000000	4.00000000000000000000	4.00000000000000000000	4.00000000000000000000	4.00000000000000000000	4.00000000000000000000	4.00000000000000000000	4.00000000000000000000	4.00000000000000000000	4.00000000000000000000	4.00000000000000000000	4.00000000000000000000
2.00000000000000000000	0.00000000000000000000	4178.46142578125000000000	4183.58984375000000000000	4180.51269531250000000000	4149.23046875000000000000	4167.17919921875000000000	4167.17919921875000000000	4172.82031250000000000000	4181.53857421875000000000	4189.23046875000000000000	4170.25634765625000000000	4161.02539062500000000000	4226.15380859375000000000	4182.56396484375000000000	4176.41015625000000000000	1421.00000000000000000000	10248.00000000000000000000	10226.00000000000000000000	0.00000000000000000000	0.00000000000000000000	0.00000000000000000000	521.00000000000000000000	540.00000000000000000000	4.00000000000000000000	4.00000000000000000000	4.00000000000000000000	4.00000000000000000000	4.00000000000000000000	4.00000000000000000000	4.00000000000000000000	4.00000000000000000000	4.00000000000000000000	4.00000000000000000000	4.00000000000000000000	4.00000000000000000000	4.00000000000000000000	4.00000000000000000000	4.00000000000000000000	4.00000000000000000000
3.00000000000000000000	0.00000000000000000000	4156.92285156250000000000	4199.48730468750000000000	4164.10253906250000000000	4142.05126953125000000000	4189.74365234375000000000	4177.94873046875000000000	4180.51269531250000000000	4174.87158203125000000000	4186.15380859375000000000	4179.48730468750000000000	4157.94873046875000000000	4214.87158203125000000000	4200.00000000000000000000	4187.69238281250000000000	3475.00000000000000000000	10246.00000000000000000000	10226.00000000000000000000	0.00000000000000000000	0.00000000000000000000	0.00000000000000000000	521.00000000000000000000	548.00000000000000000000	4.00000000000000000000	4.00000000000000000000	4.00000000000000000000	4.00000000000000000000	4.00000000000000000000	4.00000000000000000000	4.00000000000000000000	4.00000000000000000000	4.00000000000000000000	4.00000000000000000000	4.00000000000000000000	4.00000000000000000000	4.00000000000000000000	4.00000000000000000000	4.00000000000000000000	4.00000000000000000000
4.00000000000000000000	0.00000000000000000000	4178.97412109375000000000	4176.92285156250000000000	4180.51269531250000000000	4143.58984375000000000000	4168.71777343750000000000	4166.66650390625000000000	4167.17919921875000000000	4154.87158203125000000000	4168.20507812500000000000	4172.82031250000000000000	4168.71777343750000000000	4210.25634765625000000000	4170.25634765625000000000	4181.53857421875000000000	3554.00000000000000000000	10246.00000000000000000000	10226.00000000000000000000	0.00000000000000000000	0.00000000000000000000	0.00000000000000000000	521.00000000000000000000	556.00000000000000000000	4.00000000000000000000	4.00000000000000000000	4.00000000000000000000	4.00000000000000000000	4.00000000000000000000	4.00000000000000000000	4.00000000000000000000	4.00000000000000000000	4.00000000000000000000	4.00000000000000000000	4.00000000000000000000	4.00000000000000000000	4.00000000000000000000	4.00000000000000000000	4.00000000000000000000	4.00000000000000000000
5.00000000000000000000	0.00000000000000000000	4174.35888671875000000000	4184.61523437500000000000	4173.84619140625000000000	4155.38427734375000000000	4166.66650390625000000000	4180.51269531250000000000	4185.64111328125000000000	4185.64111328125000000000	4194.35888671875000000000	4186.66650390625000000000	4218.97412109375000000000	4227.69238281250000000000	4187.17919921875000000000	4206.66650390625000000000	3427.00000000000000000000	10247.00000000000000000000	10227.00000000000000000000	0.00000000000000000000	0.00000000000000000000	0.00000000000000000000	521.00000000000000000000	565.00000000000000000000	4.00000000000000000000	4.00000000000000000000	4.00000000000000000000	4.00000000000000000000	4.00000000000000000000	4.00000000000000000000	4.00000000000000000000	4.00000000000000000000	4.00000000000000000000	4.00000000000000000000	4.00000000000000000000	4.00000000000000000000	4.00000000000000000000	4.00000000000000000000	4.00000000000000000000	4.00000000000000000000
6.00000000000000000000	0.00000000000000000000	4170.76904296875000000000	4182.05126953125000000000	4174.35888671875000000000	4156.41015625000000000000	4168.20507812500000000000	4171.28173828125000000000	4184.61523437500000000000	4197.94873046875000000000	4199.48730468750000000000	4184.61523437500000000000	4215.38427734375000000000	4230.25634765625000000000	4197.43603515625000000000	4196.92285156250000000000	3480.00000000000000000000	10247.00000000000000000000	10227.00000000000000000000	0.00000000000000000000	0.00000000000000000000	0.00000000000000000000	521.00000000000000000000	572.00000000000000000000	4.00000000000000000000	4.00000000000000000000	4.00000000000000000000	4.00000000000000000000	4.00000000000000000000	4.00000000000000000000	4.00000000000000000000	4.00000000000000000000	4.00000000000000000000	4.00000000000000000000	4.00000000000000000000	4.00000000000000000000	4.00000000000000000000	4.00000000000000000000	4.00000000000000000000	4.00000000000000000000
7.00000000000000000000	0.00000000000000000000	4175.38427734375000000000	4181.53857421875000000000	4177.94873046875000000000	4158.97412109375000000000	4177.94873046875000000000	4173.84619140625000000000	4184.61523437500000000000	4184.61523437500000000000	4186.15380859375000000000	4173.33300781250000000000	4144.10253906250000000000	4222.56396484375000000000	4180.51269531250000000000	4175.38427734375000000000	3392.00000000000000000000	10247.00000000000000000000	10227.00000000000000000000	0.00000000000000000000	0.00000000000000000000	0.00000000000000000000	521.00000000000000000000	580.00000000000000000000	4.00000000000000000000	4.00000000000000000000	4.00000000000000000000	4.00000000000000000000	4.00000000000000000000	4.00000000000000000000	4.00000000000000000000	4.00000000000000000000	4.00000000000000000000	4.00000000000000000000	4.00000000000000000000	4.00000000000000000000	4.00000000000000000000	4.00000000000000000000	4.00000000000000000000	4.00000000000000000000
8.00000000000000000000	0.00000000000000000000	4158.46142578125000000000	4194.87158203125000000000	4163.07666015625000000000	4160.00000000000000000000	4192.82031250000000000000	4192.30761718750000000000	4198.46142578125000000000	4176.92285156250000000000	4183.58984375000000000000	4170.25634765625000000000	4134.87158203125000000000	4217.43603515625000000000	4157.43603515625000000000	4172.30761718750000000000	3436.00000000000000000000	10247.00000000000000000000	10227.00000000000000000000	0.00000000000000000000	0.00000000000000000000	0.00000000000000000000	521.00000000000000000000	588.00000000000000000000	4.00000000000000000000	4.00000000000000000000	4.00000000000000000000	4.00000000000000000000	4.00000000000000000000	4.00000000000000000000	4.00000000000000000000	4.00000000000000000000	4.00000000000000000000	4.00000000000000000000	4.00000000000000000000	4.00000000000000000000	4.00000000000000000000	4.00000000000000000000	4.00000000000000000000	4.00000000000000000000
9.00000000000000000000	0.00000000000000000000	4176.92285156250000000000	4168.71777343750000000000	4182.05126953125000000000	4140.51269531250000000000	4162.05126953125000000000	4163.58984375000000000000	4172.82031250000000000000	4146.15380859375000000000	4154.35888671875000000000	4146.15380859375000000000	4152.82031250000000000000	4205.12792968750000000000	4109.74365234375000000000	4147.17919921875000000000	3106.00000000000000000000	10246.00000000000000000000	10228.00000000000000000000	0.00000000000000000000	0.00000000000000000000	0.00000000000000000000	521.00000000000000000000	597.00000000000000000000	4.00000000000000000000	4.00000000000000000000	4.00000000000000000000	4.00000000000000000000	4.00000000000000000000	4.00000000000000000000	4.00000000000000000000	4.00000000000000000000	4.00000000000000000000	4.00000000000000000000	4.00000000000000000000	4.00000000000000000000	4.00000000000000000000	4.00000000000000000000	4.00000000000000000000	4.00000000000000000000
10.00000000000000000000	0.00000000000000000000	4169.74365234375000000000	4178.97412109375000000000	4171.79492187500000000000	4144.10253906250000000000	4171.28173828125000000000	4175.89746093750000000000	4184.61523437500000000000	4168.71777343750000000000	4175.89746093750000000000	4167.69238281250000000000	4175.38427734375000000000	4217.43603515625000000000	4139.48730468750000000000	4169.74365234375000000000	3509.00000000000000000000	10246.00000000000000000000	10228.00000000000000000000	0.00000000000000000000	0.00000000000000000000	0.00000000000000000000	521.00000000000000000000	604.00000000000000000000	4.00000000000000000000	4.00000000000000000000	4.00000000000000000000	4.00000000000000000000	4.00000000000000000000	4.00000000000000000000	4.00000000000000000000	4.00000000000000000000	4.00000000000000000000	4.00000000000000000000	4.00000000000000000000	4.00000000000000000000	4.00000000000000000000	4.00000000000000000000	4.00000000000000000000	4.00000000000000000000
11.00000000000000000000	0.00000000000000000000	4165.12792968750000000000	4188.71777343750000000000	4167.69238281250000000000	4167.69238281250000000000	4182.56396484375000000000	4183.58984375000000000000	4185.12792968750000000000	4185.12792968750000000000	4187.17919921875000000000	4168.71777343750000000000	4180.00000000000000000000	4232.82031250000000000000	4176.92285156250000000000	4186.15380859375000000000	3311.00000000000000000000	10247.00000000000000000000	10228.00000000000000000000	0.00000000000000000000	0.00000000000000000000	0.00000000000000000000	521.00000000000000000000	612.00000000000000000000	4.00000000000000000000	4.00000000000000000000	4.00000000000000000000	4.00000000000000000000	4.00000000000000000000	4.00000000000000000000	4.00000000000000000000	4.00000000000000000000	4.00000000000000000000	4.00000000000000000000	4.00000000000000000000	4.00000000000000000000	4.00000000000000000000	4.00000000000000000000	4.00000000000000000000	4.00000000000000000000
12.00000000000000000000	0.00000000000000000000	4177.94873046875000000000	4181.02539062500000000000	4181.53857421875000000000	4173.33300781250000000000	4175.89746093750000000000	4171.28173828125000000000	4174.35888671875000000000	4176.92285156250000000000	4177.43603515625000000000	4153.33300781250000000000	4165.64111328125000000000	4232.30761718750000000000	4176.41015625000000000000	4175.89746093750000000000	2545.00000000000000000000	10247.00000000000000000000	10228.00000000000000000000	0.00000000000000000000	0.00000000000000000000	0.00000000000000000000	521.00000000000000000000	619.00000000000000000000	4.00000000000000000000	4.00000000000000000000	4.00000000000000000000	4.00000000000000000000	4.00000000000000000000	4.00000000000000000000	4.00000000000000000000	4.00000000000000000000	4.00000000000000000000	4.00000000000000000000	4.00000000000000000000	4.00000000000000000000	4.00000000000000000000	4.00000000000000000000	4.00000000000000000000	4.00000000000000000000
13.00000000000000000000	0.00000000000000000000	4163.07666015625000000000	4173.33300781250000000000	4167.69238281250000000000	4157.43603515625000000000	4176.92285156250000000000	4175.89746093750000000000	4188.71777343750000000000	4186.15380859375000000000	4196.41015625000000000000	4185.64111328125000000000	4164.61523437500000000000	4236.41015625000000000000	4172.30761718750000000000	4178.97412109375000000000	2480.00000000000000000000	10246.00000000000000000000	10226.00000000000000000000	0.00000000000000000000	0.00000000000000000000	0.00000000000000000000	521.00000000000000000000	627.00000000000000000000	4.00000000000000000000	4.00000000000000000000	4.00000000000000000000	4.00000000000000000000	4.00000000000000000000	4.00000000000000000000	4.00000000000000000000	4.00000000000000000000	4.00000000000000000000	4.00000000000000000000	4.00000000000000000000	4.00000000000000000000	4.00000000000000000000	4.00000000000000000000	4.00000000000000000000	4.00000000000000000000
14.00000000000000000000	0.00000000000000000000	4179.48730468750000000000	4153.33300781250000000000	4181.02539062500000000000	4152.30761718750000000000	4156.41015625000000000000	4164.10253906250000000000	4178.46142578125000000000	4174.35888671875000000000	4188.20507812500000000000	4188.71777343750000000000	4167.17919921875000000000	4237.43603515625000000000	4149.23046875000000000000	4172.30761718750000000000	3509.00000000000000000000	10246.00000000000000000000	10226.00000000000000000000	0.00000000000000000000	0.00000000000000000000	0.00000000000000000000	521.00000000000000000000	634.00000000000000000000	4.00000000000000000000	4.00000000000000000000	4.00000000000000000000	4.00000000000000000000	4.00000000000000000000	4.00000000000000000000	4.00000000000000000000	4.00000000000000000000	4.00000000000000000000	4.00000000000000000000	4.00000000000000000000	4.00000000000000000000	4.00000000000000000000	4.00000000000000000000	4.00000000000000000000	4.00000000000000000000
15.00000000000000000000	0.00000000000000000000	4176.92285156250000000000	4185.64111328125000000000	4176.41015625000000000000	4174.87158203125000000000	4185.12792968750000000000	4189.23046875000000000000	4197.43603515625000000000	4194.87158203125000000000	4200.51269531250000000000	4188.71777343750000000000	4193.84619140625000000000	4237.94873046875000000000	4183.07666015625000000000	4193.84619140625000000000	3311.00000000000000000000	10247.00000000000000000000	10228.00000000000000000000	0.00000000000000000000	0.00000000000000000000	0.00000000000000000000	521.00000000000000000000	643.00000000000000000000	4.00000000000000000000	4.00000000000000000000	4.00000000000000000000	4.00000000000000000000	4.00000000000000000000	4.00000000000000000000	4.00000000000000000000	4.00000000000000000000	4.00000000000000000000	4.00000000000000000000	4.00000000000000000000	4.00000000000000000000	4.00000000000000000000	4.00000000000000000000	4.00000000000000000000	4.00000000000000000000
16.00000000000000000000	0.00000000000000000000	4174.87158203125000000000	4193.84619140625000000000	4170.76904296875000000000	4165.64111328125000000000	4196.92285156250000000000	4191.28173828125000000000	4193.84619140625000000000	4190.25634765625000000000	4189.74365234375000000000	4177.43603515625000000000	4196.41015625000000000000	4220.51269531250000000000	4198.46142578125000000000	4200.00000000000000000000	0.00000000000000000000	10247.00000000000000000000	10228.00000000000000000000	0.00000000000000000000	0.00000000000000000000	0.00000000000000000000	521.00000000000000000000	650.00000000000000000000	4.00000000000000000000	4.00000000000000000000	4.00000000000000000000	4.00000000000000000000	4.00000000000000000000	4.00000000000000000000	4.00000000000000000000	4.00000000000000000000	4.00000000000000000000	4.00000000000000000000	4.00000000000000000000	4.00000000000000000000	4.00000000000000000000	4.00000000000000000000	4.00000000000000000000	4.00000000000000000000
17.00000000000000000000	0.00000000000000000000	4186.66650390625000000000	4185.12792968750000000000	4176.92285156250000000000	4156.41015625000000000000	4171.79492187500000000000	4168.20507812500000000000	4168.20507812500000000000	4160.00000000000000000000	4161.02539062500000000000	4157.94873046875000000000	4177.94873046875000000000	4200.51269531250000000000	4162.56396484375000000000	4180.51269531250000000000	0.00000000000000000000	10248.00000000000000000000	10229.00000000000000000000	0.00000000000000000000	0.00000000000000000000	0.00000000000000000000	521.00000000000000000000	658.00000000000000000000	4.00000000000000000000	4.00000000000000000000	4.00000000000000000000	4.00000000000000000000	4.00000000000000000000	4.00000000000000000000	4.00000000000000000000	4.00000000000000000000	4.00000000000000000000	4.00000000000000000000	4.00000000000000000000	4.00000000000000000000	4.00000000000000000000	4.00000000000000000000	4.00000000000000000000	4.00000000000000000000
18.00000000000000000000	0.00000000000000000000	4162.56396484375000000000	4191.28173828125000000000	4160.00000000000000000000	4175.38427734375000000000	4176.41015625000000000000	4172.30761718750000000000	4178.46142578125000000000	4177.43603515625000000000	4184.61523437500000000000	4175.38427734375000000000	4157.43603515625000000000	4211.79492187500000000000	4146.15380859375000000000	4178.97412109375000000000	0.00000000000000000000	10248.00000000000000000000	10229.00000000000000000000	0.00000000000000000000	0.00000000000000000000	0.00000000000000000000	521.00000000000000000000	667.00000000000000000000	4.00000000000000000000	4.00000000000000000000	4.00000000000000000000	4.00000000000000000000	4.00000000000000000000	4.00000000000000000000	4.00000000000000000000	4.00000000000000000000	4.00000000000000000000	4.00000000000000000000	4.00000000000000000000	4.00000000000000000000	4.00000000000000000000	4.00000000000000000000	4.00000000000000000000	4.00000000000000000000
19.00000000000000000000	0.00000000000000000000	4172.30761718750000000000	4151.28173828125000000000	4176.41015625000000000000	4153.33300781250000000000	4158.46142578125000000000	4147.69238281250000000000	4161.53857421875000000000	4167.17919921875000000000	4175.38427734375000000000	4162.05126953125000000000	4128.71777343750000000000	4216.92285156250000000000	4123.07666015625000000000	4161.53857421875000000000	0.00000000000000000000	10245.00000000000000000000	10228.00000000000000000000	0.00000000000000000000	0.00000000000000000000	0.00000000000000000000	521.00000000000000000000	675.00000000000000000000	4.00000000000000000000	4.00000000000000000000	4.00000000000000000000	4.00000000000000000000	4.00000000000000000000	4.00000000000000000000	4.00000000000000000000	4.00000000000000000000	4.00000000000000000000	4.00000000000000000000	4.00000000000000000000	4.00000000000000000000	4.00000000000000000000	4.00000000000000000000	4.00000000000000000000	4.00000000000000000000
20.00000000000000000000	0.00000000000000000000	4168.71777343750000000000	4166.66650390625000000000	4172.82031250000000000000	4145.12792968750000000000	4168.71777343750000000000	4160.51269531250000000000	4166.66650390625000000000	4157.94873046875000000000	4166.15380859375000000000	4152.82031250000000000000	4170.25634765625000000000	4210.25634765625000000000	4141.53857421875000000000	4165.64111328125000000000	0.00000000000000000000	10245.00000000000000000000	10228.00000000000000000000	0.00000000000000000000	0.00000000000000000000	0.00000000000000000000	521.00000000000000000000	683.00000000000000000000	4.00000000000000000000	4.00000000000000000000	4.00000000000000000000	4.00000000000000000000	4.00000000000000000000	4.00000000000000000000	4.00000000000000000000	4.00000000000000000000	4.00000000000000000000	4.00000000000000000000	4.00000000000000000000	4.00000000000000000000	4.00000000000000000000	4.00000000000000000000	4.00000000000000000000	4.00000000000000000000
21.00000000000000000000	0.00000000000000000000	4159.48730468750000000000	4203.07666015625000000000	4163.58984375000000000000	4169.23046875000000000000	4191.28173828125000000000	4185.64111328125000000000	4177.94873046875000000000	4156.41015625000000000000	4167.17919921875000000000	4158.97412109375000000000	4188.71777343750000000000	4207.69238281250000000000	4164.10253906250000000000	4164.10253906250000000000	0.00000000000000000000	10245.00000000000000000000	10228.00000000000000000000	0.00000000000000000000	0.00000000000000000000	0.00000000000000000000	521.00000000000000000000	692.00000000000000000000	4.00000000000000000000	4.00000000000000000000	4.00000000000000000000	4.00000000000000000000	4.00000000000000000000	4.00000000000000000000	4.00000000000000000000	4.00000000000000000000	4.00000000000000000000	4.00000000000000000000	4.00000000000000000000	4.00000000000000000000	4.00000000000000000000	4.00000000000000000000	4.00000000000000000000	4.00000000000000000000
22.00000000000000000000	0.00000000000000000000	4175.38427734375000000000	4186.15380859375000000000	4177.94873046875000000000	4165.12792968750000000000	4186.66650390625000000000	4176.41015625000000000000	4172.30761718750000000000	4156.41015625000000000000	4167.17919921875000000000	4169.23046875000000000000	4160.00000000000000000000	4213.84619140625000000000	4164.61523437500000000000	4164.61523437500000000000	0.00000000000000000000	10245.00000000000000000000	10228.00000000000000000000	0.00000000000000000000	0.00000000000000000000	0.00000000000000000000	521.00000000000000000000	699.00000000000000000000	4.00000000000000000000	4.00000000000000000000	4.00000000000000000000	4.00000000000000000000	4.00000000000000000000	4.00000000000000000000	4.00000000000000000000	4.00000000000000000000	4.00000000000000000000	4.00000000000000000000	4.00000000000000000000	4.00000000000000000000	4.00000000000000000000	4.00000000000000000000	4.00000000000000000000	4.00000000000000000000
[truncated: 236 more rows]
