# Supplementary material for: Discriminating three motor imagery states of the same joint for brain-computer interface
Source: PeerJ. 2021 Aug 24;9:e12027. doi: 10.7717/peerj.12027 (PMC8395581; doi:10.7717/peerj.12027)
Supplement: Supplemental Information 1 [file peerj-09-12027-s001.zip › dataset/C/01-06-04.11.17.16.50.48.csv]

title:06	recorded:04.11.17 16.50.48	sampling:128	subject:01	labels:COUNTER INTERPOLATED AF3 F7 F3 FC5 T7 P7 O1 O2 P8 T8 FC6 F4 F8 AF4 RAW_CQ GYROX GYROY MARKER MARKER_HARDWARE SYNC TIME_STAMP_s TIME_STAMP_ms CQ_AF3 CQ_F7 CQ_F3 CQ_FC5 CQ_T7 CQ_P7 CQ_O1 CQ_O2 CQ_P8 CQ_T8 CQ_FC6 CQ_F4 CQ_F8 CQ_AF4 CQ_CMS CQ_DRL	chan:40	units:emotiv
26.00000000000000000000	0.00000000000000000000	4140.51269531250000000000	4136.92285156250000000000	4090.25634765625000000000	3850.76904296875000000000	4133.84619140625000000000	4153.33300781250000000000	4168.20507812500000000000	4170.25634765625000000000	4168.71777343750000000000	4082.05126953125000000000	4160.51269531250000000000	4241.53857421875000000000	4150.76904296875000000000	4134.87158203125000000000	0.00000000000000000000	10246.00000000000000000000	10227.00000000000000000000	0.00000000000000000000	0.00000000000000000000	0.00000000000000000000	510.00000000000000000000	375.00000000000000000000	0.00000000000000000000	0.00000000000000000000	0.00000000000000000000	0.00000000000000000000	0.00000000000000000000	0.00000000000000000000	0.00000000000000000000	0.00000000000000000000	0.00000000000000000000	0.00000000000000000000	0.00000000000000000000	0.00000000000000000000	0.00000000000000000000	0.00000000000000000000	0.00000000000000000000	0.00000000000000000000
27.00000000000000000000	0.00000000000000000000	4155.38427734375000000000	4145.64111328125000000000	4116.92285156250000000000	3870.76904296875000000000	4145.12792968750000000000	4161.53857421875000000000	4171.28173828125000000000	4169.23046875000000000000	4165.12792968750000000000	4084.10253906250000000000	4188.20507812500000000000	4251.79492187500000000000	4163.58984375000000000000	4152.30761718750000000000	0.00000000000000000000	10247.00000000000000000000	10228.00000000000000000000	0.00000000000000000000	0.00000000000000000000	0.00000000000000000000	510.00000000000000000000	382.00000000000000000000	0.00000000000000000000	0.00000000000000000000	0.00000000000000000000	0.00000000000000000000	0.00000000000000000000	0.00000000000000000000	0.00000000000000000000	0.00000000000000000000	0.00000000000000000000	0.00000000000000000000	0.00000000000000000000	0.00000000000000000000	0.00000000000000000000	0.00000000000000000000	0.00000000000000000000	0.00000000000000000000
28.00000000000000000000	0.00000000000000000000	4153.84619140625000000000	4156.92285156250000000000	4118.46142578125000000000	3898.97436523437500000000	4160.00000000000000000000	4167.69238281250000000000	4176.92285156250000000000	4173.84619140625000000000	4170.25634765625000000000	4099.48730468750000000000	4160.00000000000000000000	4252.30761718750000000000	4170.25634765625000000000	4145.12792968750000000000	0.00000000000000000000	10247.00000000000000000000	10228.00000000000000000000	0.00000000000000000000	0.00000000000000000000	0.00000000000000000000	510.00000000000000000000	389.00000000000000000000	0.00000000000000000000	0.00000000000000000000	0.00000000000000000000	0.00000000000000000000	0.00000000000000000000	0.00000000000000000000	0.00000000000000000000	0.00000000000000000000	0.00000000000000000000	0.00000000000000000000	0.00000000000000000000	0.00000000000000000000	0.00000000000000000000	0.00000000000000000000	0.00000000000000000000	0.00000000000000000000
29.00000000000000000000	0.00000000000000000000	4169.23046875000000000000	4168.20507812500000000000	4125.12792968750000000000	3902.05126953125000000000	4163.58984375000000000000	4163.58984375000000000000	4175.38427734375000000000	4181.53857421875000000000	4183.07666015625000000000	4092.30761718750000000000	4103.58984375000000000000	4261.53857421875000000000	4167.17919921875000000000	4137.43603515625000000000	0.00000000000000000000	10248.00000000000000000000	10229.00000000000000000000	0.00000000000000000000	0.00000000000000000000	0.00000000000000000000	510.00000000000000000000	397.00000000000000000000	0.00000000000000000000	0.00000000000000000000	0.00000000000000000000	0.00000000000000000000	0.00000000000000000000	0.00000000000000000000	0.00000000000000000000	0.00000000000000000000	0.00000000000000000000	0.00000000000000000000	0.00000000000000000000	0.00000000000000000000	0.00000000000000000000	0.00000000000000000000	0.00000000000000000000	0.00000000000000000000
30.00000000000000000000	0.00000000000000000000	4171.79492187500000000000	4178.97412109375000000000	4123.58984375000000000000	3899.48706054687500000000	4172.30761718750000000000	4168.71777343750000000000	4173.84619140625000000000	4185.64111328125000000000	4183.58984375000000000000	4084.61523437500000000000	4140.51269531250000000000	4268.71777343750000000000	4167.17919921875000000000	4157.43603515625000000000	0.00000000000000000000	10248.00000000000000000000	10229.00000000000000000000	0.00000000000000000000	0.00000000000000000000	0.00000000000000000000	510.00000000000000000000	405.00000000000000000000	0.00000000000000000000	0.00000000000000000000	0.00000000000000000000	0.00000000000000000000	0.00000000000000000000	0.00000000000000000000	0.00000000000000000000	0.00000000000000000000	0.00000000000000000000	0.00000000000000000000	0.00000000000000000000	0.00000000000000000000	0.00000000000000000000	0.00000000000000000000	0.00000000000000000000	0.00000000000000000000
31.00000000000000000000	0.00000000000000000000	4167.17919921875000000000	4184.10253906250000000000	4124.61523437500000000000	3916.41015625000000000000	4181.53857421875000000000	4175.89746093750000000000	4175.89746093750000000000	4183.58984375000000000000	4175.89746093750000000000	4097.94873046875000000000	4220.51269531250000000000	4270.76904296875000000000	4176.92285156250000000000	4175.89746093750000000000	0.00000000000000000000	10249.00000000000000000000	10228.00000000000000000000	0.00000000000000000000	0.00000000000000000000	0.00000000000000000000	510.00000000000000000000	413.00000000000000000000	0.00000000000000000000	0.00000000000000000000	0.00000000000000000000	0.00000000000000000000	0.00000000000000000000	0.00000000000000000000	0.00000000000000000000	0.00000000000000000000	0.00000000000000000000	0.00000000000000000000	0.00000000000000000000	0.00000000000000000000	0.00000000000000000000	0.00000000000000000000	0.00000000000000000000	0.00000000000000000000
32.00000000000000000000	0.00000000000000000000	4167.17919921875000000000	4160.00000000000000000000	4132.30761718750000000000	3901.02563476562500000000	4160.00000000000000000000	4154.87158203125000000000	4163.07666015625000000000	4161.53857421875000000000	4148.71777343750000000000	4092.30761718750000000000	4182.56396484375000000000	4261.02539062500000000000	4162.56396484375000000000	4160.00000000000000000000	0.00000000000000000000	10249.00000000000000000000	10228.00000000000000000000	0.00000000000000000000	0.00000000000000000000	0.00000000000000000000	510.00000000000000000000	421.00000000000000000000	0.00000000000000000000	0.00000000000000000000	0.00000000000000000000	0.00000000000000000000	0.00000000000000000000	0.00000000000000000000	0.00000000000000000000	0.00000000000000000000	0.00000000000000000000	0.00000000000000000000	0.00000000000000000000	0.00000000000000000000	0.00000000000000000000	0.00000000000000000000	0.00000000000000000000	0.00000000000000000000
33.00000000000000000000	0.00000000000000000000	4149.74365234375000000000	4140.51269531250000000000	4113.84619140625000000000	3878.46142578125000000000	4134.35888671875000000000	4144.10253906250000000000	4153.33300781250000000000	4150.25634765625000000000	4135.89746093750000000000	4081.02563476562500000000	4111.28173828125000000000	4253.84619140625000000000	4145.12792968750000000000	4143.07666015625000000000	0.00000000000000000000	10248.00000000000000000000	10228.00000000000000000000	0.00000000000000000000	0.00000000000000000000	0.00000000000000000000	510.00000000000000000000	430.00000000000000000000	0.00000000000000000000	0.00000000000000000000	0.00000000000000000000	0.00000000000000000000	0.00000000000000000000	0.00000000000000000000	0.00000000000000000000	0.00000000000000000000	0.00000000000000000000	0.00000000000000000000	0.00000000000000000000	0.00000000000000000000	0.00000000000000000000	0.00000000000000000000	0.00000000000000000000	0.00000000000000000000
34.00000000000000000000	0.00000000000000000000	4172.82031250000000000000	4167.17919921875000000000	4132.82031250000000000000	3919.48706054687500000000	4159.48730468750000000000	4169.23046875000000000000	4172.82031250000000000000	4178.97412109375000000000	4169.74365234375000000000	4095.89721679687500000000	4150.76904296875000000000	4281.53857421875000000000	4171.79492187500000000000	4168.20507812500000000000	0.00000000000000000000	10248.00000000000000000000	10228.00000000000000000000	0.00000000000000000000	0.00000000000000000000	0.00000000000000000000	510.00000000000000000000	438.00000000000000000000	0.00000000000000000000	0.00000000000000000000	0.00000000000000000000	0.00000000000000000000	0.00000000000000000000	0.00000000000000000000	0.00000000000000000000	0.00000000000000000000	0.00000000000000000000	0.00000000000000000000	0.00000000000000000000	0.00000000000000000000	0.00000000000000000000	0.00000000000000000000	0.00000000000000000000	0.00000000000000000000
35.00000000000000000000	0.00000000000000000000	4173.33300781250000000000	4182.05126953125000000000	4131.28173828125000000000	3928.71777343750000000000	4184.10253906250000000000	4173.84619140625000000000	4182.05126953125000000000	4193.33300781250000000000	4189.23046875000000000000	4098.97412109375000000000	4188.20507812500000000000	4275.38427734375000000000	4192.82031250000000000000	4171.79492187500000000000	0.00000000000000000000	10249.00000000000000000000	10229.00000000000000000000	0.00000000000000000000	0.00000000000000000000	0.00000000000000000000	510.00000000000000000000	446.00000000000000000000	0.00000000000000000000	0.00000000000000000000	0.00000000000000000000	0.00000000000000000000	0.00000000000000000000	0.00000000000000000000	0.00000000000000000000	0.00000000000000000000	0.00000000000000000000	0.00000000000000000000	0.00000000000000000000	0.00000000000000000000	0.00000000000000000000	0.00000000000000000000	0.00000000000000000000	0.00000000000000000000
36.00000000000000000000	0.00000000000000000000	4148.20507812500000000000	4152.82031250000000000000	4104.61523437500000000000	3890.76904296875000000000	4168.71777343750000000000	4164.10253906250000000000	4169.23046875000000000000	4167.69238281250000000000	4166.15380859375000000000	4087.17944335937500000000	4164.10253906250000000000	4239.48730468750000000000	4160.00000000000000000000	4142.56396484375000000000	0.00000000000000000000	10249.00000000000000000000	10229.00000000000000000000	0.00000000000000000000	0.00000000000000000000	0.00000000000000000000	510.00000000000000000000	454.00000000000000000000	0.00000000000000000000	0.00000000000000000000	0.00000000000000000000	0.00000000000000000000	0.00000000000000000000	0.00000000000000000000	0.00000000000000000000	0.00000000000000000000	0.00000000000000000000	0.00000000000000000000	0.00000000000000000000	0.00000000000000000000	0.00000000000000000000	0.00000000000000000000	0.00000000000000000000	0.00000000000000000000
37.00000000000000000000	0.00000000000000000000	4163.58984375000000000000	4141.53857421875000000000	4121.53857421875000000000	3902.05126953125000000000	4165.12792968750000000000	4186.15380859375000000000	4176.41015625000000000000	4162.05126953125000000000	4165.12792968750000000000	4101.53857421875000000000	4163.58984375000000000000	4252.30761718750000000000	4149.23046875000000000000	4149.74365234375000000000	0.00000000000000000000	10246.00000000000000000000	10228.00000000000000000000	0.00000000000000000000	0.00000000000000000000	0.00000000000000000000	510.00000000000000000000	462.00000000000000000000	0.00000000000000000000	0.00000000000000000000	0.00000000000000000000	0.00000000000000000000	0.00000000000000000000	0.00000000000000000000	0.00000000000000000000	0.00000000000000000000	0.00000000000000000000	0.00000000000000000000	0.00000000000000000000	0.00000000000000000000	0.00000000000000000000	0.00000000000000000000	0.00000000000000000000	0.00000000000000000000
38.00000000000000000000	0.00000000000000000000	4163.07666015625000000000	4166.66650390625000000000	4124.61523437500000000000	3934.35888671875000000000	4177.94873046875000000000	4196.92285156250000000000	4191.28173828125000000000	4188.20507812500000000000	4193.84619140625000000000	4119.48730468750000000000	4169.23046875000000000000	4276.41015625000000000000	4182.56396484375000000000	4171.28173828125000000000	0.00000000000000000000	10246.00000000000000000000	10228.00000000000000000000	0.00000000000000000000	0.00000000000000000000	0.00000000000000000000	510.00000000000000000000	469.00000000000000000000	0.00000000000000000000	0.00000000000000000000	0.00000000000000000000	0.00000000000000000000	0.00000000000000000000	0.00000000000000000000	0.00000000000000000000	0.00000000000000000000	0.00000000000000000000	0.00000000000000000000	0.00000000000000000000	0.00000000000000000000	0.00000000000000000000	0.00000000000000000000	0.00000000000000000000	0.00000000000000000000
39.00000000000000000000	0.00000000000000000000	4160.51269531250000000000	4167.69238281250000000000	4125.64111328125000000000	3922.05126953125000000000	4159.48730468750000000000	4165.64111328125000000000	4178.46142578125000000000	4179.48730468750000000000	4175.38427734375000000000	4095.38452148437500000000	4147.17919921875000000000	4268.20507812500000000000	4174.87158203125000000000	4158.46142578125000000000	0.00000000000000000000	10246.00000000000000000000	10229.00000000000000000000	0.00000000000000000000	0.00000000000000000000	0.00000000000000000000	510.00000000000000000000	477.00000000000000000000	0.00000000000000000000	0.00000000000000000000	0.00000000000000000000	0.00000000000000000000	0.00000000000000000000	0.00000000000000000000	0.00000000000000000000	0.00000000000000000000	0.00000000000000000000	0.00000000000000000000	0.00000000000000000000	0.00000000000000000000	0.00000000000000000000	0.00000000000000000000	0.00000000000000000000	0.00000000000000000000
40.00000000000000000000	0.00000000000000000000	4158.46142578125000000000	4155.38427734375000000000	4123.07666015625000000000	3901.02563476562500000000	4149.23046875000000000000	4155.89746093750000000000	4170.76904296875000000000	4161.53857421875000000000	4149.23046875000000000000	4072.82031250000000000000	4158.46142578125000000000	4249.74365234375000000000	4157.43603515625000000000	4141.02539062500000000000	0.00000000000000000000	10246.00000000000000000000	10229.00000000000000000000	0.00000000000000000000	0.00000000000000000000	0.00000000000000000000	510.00000000000000000000	484.00000000000000000000	0.00000000000000000000	0.00000000000000000000	0.00000000000000000000	0.00000000000000000000	0.00000000000000000000	0.00000000000000000000	0.00000000000000000000	0.00000000000000000000	0.00000000000000000000	0.00000000000000000000	0.00000000000000000000	0.00000000000000000000	0.00000000000000000000	0.00000000000000000000	0.00000000000000000000	0.00000000000000000000
41.00000000000000000000	0.00000000000000000000	4158.97412109375000000000	4160.00000000000000000000	4122.05126953125000000000	3911.79467773437500000000	4161.02539062500000000000	4170.25634765625000000000	4179.48730468750000000000	4176.41015625000000000000	4161.02539062500000000000	4090.25634765625000000000	4187.69238281250000000000	4256.92285156250000000000	4168.20507812500000000000	4154.87158203125000000000	0.00000000000000000000	10245.00000000000000000000	10230.00000000000000000000	0.00000000000000000000	0.00000000000000000000	0.00000000000000000000	510.00000000000000000000	492.00000000000000000000	0.00000000000000000000	0.00000000000000000000	0.00000000000000000000	0.00000000000000000000	0.00000000000000000000	0.00000000000000000000	0.00000000000000000000	0.00000000000000000000	0.00000000000000000000	0.00000000000000000000	0.00000000000000000000	0.00000000000000000000	0.00000000000000000000	0.00000000000000000000	0.00000000000000000000	0.00000000000000000000
42.00000000000000000000	0.00000000000000000000	4177.94873046875000000000	4158.46142578125000000000	4144.10253906250000000000	3921.53833007812500000000	4155.38427734375000000000	4156.41015625000000000000	4168.71777343750000000000	4173.33300781250000000000	4154.87158203125000000000	4101.53857421875000000000	4153.84619140625000000000	4276.92285156250000000000	4163.58984375000000000000	4178.46142578125000000000	0.00000000000000000000	10245.00000000000000000000	10230.00000000000000000000	0.00000000000000000000	0.00000000000000000000	0.00000000000000000000	510.00000000000000000000	500.00000000000000000000	0.00000000000000000000	0.00000000000000000000	0.00000000000000000000	0.00000000000000000000	0.00000000000000000000	0.00000000000000000000	0.00000000000000000000	0.00000000000000000000	0.00000000000000000000	0.00000000000000000000	0.00000000000000000000	0.00000000000000000000	0.00000000000000000000	0.00000000000000000000	0.00000000000000000000	0.00000000000000000000
43.00000000000000000000	0.00000000000000000000	4166.15380859375000000000	4160.51269531250000000000	4138.46142578125000000000	3930.76904296875000000000	4158.97412109375000000000	4149.74365234375000000000	4159.48730468750000000000	4158.97412109375000000000	4148.71777343750000000000	4094.87158203125000000000	4133.33300781250000000000	4280.51269531250000000000	4163.07666015625000000000	4182.05126953125000000000	0.00000000000000000000	10244.00000000000000000000	10231.00000000000000000000	0.00000000000000000000	0.00000000000000000000	0.00000000000000000000	510.00000000000000000000	508.00000000000000000000	0.00000000000000000000	0.00000000000000000000	0.00000000000000000000	0.00000000000000000000	0.00000000000000000000	0.00000000000000000000	0.00000000000000000000	0.00000000000000000000	0.00000000000000000000	0.00000000000000000000	0.00000000000000000000	0.00000000000000000000	0.00000000000000000000	0.00000000000000000000	0.00000000000000000000	0.00000000000000000000
44.00000000000000000000	0.00000000000000000000	4169.74365234375000000000	4169.74365234375000000000	4142.56396484375000000000	3943.07690429687500000000	4165.12792968750000000000	4163.07666015625000000000	4161.53857421875000000000	4151.79492187500000000000	4160.51269531250000000000	4093.84594726562500000000	4178.46142578125000000000	4277.94873046875000000000	4172.82031250000000000000	4173.33300781250000000000	0.00000000000000000000	10244.00000000000000000000	10231.00000000000000000000	0.00000000000000000000	0.00000000000000000000	0.00000000000000000000	510.00000000000000000000	517.00000000000000000000	0.00000000000000000000	0.00000000000000000000	0.00000000000000000000	0.00000000000000000000	0.00000000000000000000	0.00000000000000000000	0.00000000000000000000	0.00000000000000000000	0.00000000000000000000	0.00000000000000000000	0.00000000000000000000	0.00000000000000000000	0.00000000000000000000	0.00000000000000000000	0.00000000000000000000	0.00000000000000000000
45.00000000000000000000	0.00000000000000000000	4182.56396484375000000000	4175.89746093750000000000	4149.23046875000000000000	3944.61523437500000000000	4172.30761718750000000000	4172.30761718750000000000	4161.53857421875000000000	4153.84619140625000000000	4165.12792968750000000000	4095.38452148437500000000	4193.84619140625000000000	4274.87158203125000000000	4168.20507812500000000000	4177.43603515625000000000	0.00000000000000000000	10245.00000000000000000000	10229.00000000000000000000	0.00000000000000000000	0.00000000000000000000	0.00000000000000000000	510.00000000000000000000	525.00000000000000000000	0.00000000000000000000	0.00000000000000000000	0.00000000000000000000	0.00000000000000000000	0.00000000000000000000	0.00000000000000000000	0.00000000000000000000	0.00000000000000000000	0.00000000000000000000	0.00000000000000000000	0.00000000000000000000	0.00000000000000000000	0.00000000000000000000	0.00000000000000000000	0.00000000000000000000	0.00000000000000000000
46.00000000000000000000	0.00000000000000000000	4163.58984375000000000000	4173.33300781250000000000	4132.30761718750000000000	3943.07690429687500000000	4180.00000000000000000000	4172.30761718750000000000	4166.66650390625000000000	4164.61523437500000000000	4163.07666015625000000000	4102.05126953125000000000	4155.89746093750000000000	4274.35888671875000000000	4163.58984375000000000000	4178.97412109375000000000	0.00000000000000000000	10245.00000000000000000000	10229.00000000000000000000	0.00000000000000000000	0.00000000000000000000	0.00000000000000000000	510.00000000000000000000	533.00000000000000000000	0.00000000000000000000	0.00000000000000000000	0.00000000000000000000	0.00000000000000000000	0.00000000000000000000	0.00000000000000000000	0.00000000000000000000	0.00000000000000000000	0.00000000000000000000	0.00000000000000000000	0.00000000000000000000	0.00000000000000000000	0.00000000000000000000	0.00000000000000000000	0.00000000000000000000	0.00000000000000000000
47.00000000000000000000	0.00000000000000000000	4161.02539062500000000000	4156.41015625000000000000	4129.23046875000000000000	3923.07690429687500000000	4163.58984375000000000000	4162.05126953125000000000	4171.28173828125000000000	4167.69238281250000000000	4157.43603515625000000000	4105.64111328125000000000	4147.69238281250000000000	4278.97412109375000000000	4167.69238281250000000000	4162.05126953125000000000	0.00000000000000000000	10245.00000000000000000000	10230.00000000000000000000	0.00000000000000000000	0.00000000000000000000	0.00000000000000000000	510.00000000000000000000	542.00000000000000000000	0.00000000000000000000	0.00000000000000000000	0.00000000000000000000	0.00000000000000000000	0.00000000000000000000	0.00000000000000000000	0.00000000000000000000	0.00000000000000000000	0.00000000000000000000	0.00000000000000000000	0.00000000000000000000	0.00000000000000000000	0.00000000000000000000	0.00000000000000000000	0.00000000000000000000	0.00000000000000000000
48.00000000000000000000	0.00000000000000000000	4154.87158203125000000000	4146.15380859375000000000	4114.35888671875000000000	3906.66650390625000000000	4154.35888671875000000000	4158.97412109375000000000	4170.76904296875000000000	4172.30761718750000000000	4152.82031250000000000000	4102.56396484375000000000	4186.15380859375000000000	4271.79492187500000000000	4163.58984375000000000000	4160.00000000000000000000	0.00000000000000000000	10245.00000000000000000000	10230.00000000000000000000	0.00000000000000000000	0.00000000000000000000	0.00000000000000000000	510.00000000000000000000	549.00000000000000000000	0.00000000000000000000	0.00000000000000000000	0.00000000000000000000	0.00000000000000000000	0.00000000000000000000	0.00000000000000000000	0.00000000000000000000	0.00000000000000000000	0.00000000000000000000	0.00000000000000000000	0.00000000000000000000	0.00000000000000000000	0.00000000000000000000	0.00000000000000000000	0.00000000000000000000	0.00000000000000000000
49.00000000000000000000	0.00000000000000000000	4159.48730468750000000000	4145.64111328125000000000	4122.05126953125000000000	3926.66650390625000000000	4154.35888671875000000000	4161.02539062500000000000	4168.20507812500000000000	4178.97412109375000000000	4158.97412109375000000000	4096.92285156250000000000	4184.10253906250000000000	4264.61523437500000000000	4150.76904296875000000000	4167.17919921875000000000	0.00000000000000000000	10248.00000000000000000000	10229.00000000000000000000	0.00000000000000000000	0.00000000000000000000	0.00000000000000000000	510.00000000000000000000	556.00000000000000000000	0.00000000000000000000	0.00000000000000000000	0.00000000000000000000	0.00000000000000000000	0.00000000000000000000	0.00000000000000000000	0.00000000000000000000	0.00000000000000000000	0.00000000000000000000	0.00000000000000000000	0.00000000000000000000	0.00000000000000000000	0.00000000000000000000	0.00000000000000000000	0.00000000000000000000	0.00000000000000000000
50.00000000000000000000	0.00000000000000000000	4176.41015625000000000000	4162.05126953125000000000	4146.15380859375000000000	3962.56396484375000000000	4174.35888671875000000000	4169.23046875000000000000	4181.53857421875000000000	4193.33300781250000000000	4184.61523437500000000000	4113.84619140625000000000	4155.38427734375000000000	4285.12792968750000000000	4170.76904296875000000000	4178.46142578125000000000	0.00000000000000000000	10248.00000000000000000000	10229.00000000000000000000	0.00000000000000000000	0.00000000000000000000	0.00000000000000000000	510.00000000000000000000	564.00000000000000000000	0.00000000000000000000	0.00000000000000000000	0.00000000000000000000	0.00000000000000000000	0.00000000000000000000	0.00000000000000000000	0.00000000000000000000	0.00000000000000000000	0.00000000000000000000	0.00000000000000000000	0.00000000000000000000	0.00000000000000000000	0.00000000000000000000	0.00000000000000000000	0.00000000000000000000	0.00000000000000000000
51.00000000000000000000	0.00000000000000000000	4173.84619140625000000000	4178.46142578125000000000	4143.58984375000000000000	3972.30761718750000000000	4193.84619140625000000000	4173.84619140625000000000	4190.25634765625000000000	4199.48730468750000000000	4187.69238281250000000000	4131.28173828125000000000	4165.64111328125000000000	4308.71777343750000000000	4193.33300781250000000000	4196.92285156250000000000	0.00000000000000000000	10247.00000000000000000000	10228.00000000000000000000	0.00000000000000000000	0.00000000000000000000	0.00000000000000000000	510.00000000000000000000	571.00000000000000000000	0.00000000000000000000	0.00000000000000000000	0.00000000000000000000	0.00000000000000000000	0.00000000000000000000	0.00000000000000000000	0.00000000000000000000	0.00000000000000000000	0.00000000000000000000	0.00000000000000000000	0.00000000000000000000	0.00000000000000000000	0.00000000000000000000	0.00000000000000000000	0.00000000000000000000	0.00000000000000000000
52.00000000000000000000	0.00000000000000000000	4176.41015625000000000000	4165.12792968750000000000	4151.28173828125000000000	3956.41015625000000000000	4172.82031250000000000000	4165.12792968750000000000	4166.66650390625000000000	4173.33300781250000000000	4158.97412109375000000000	4108.20507812500000000000	4180.51269531250000000000	4300.00000000000000000000	4168.71777343750000000000	4190.25634765625000000000	0.00000000000000000000	10247.00000000000000000000	10228.00000000000000000000	0.00000000000000000000	0.00000000000000000000	0.00000000000000000000	510.00000000000000000000	578.00000000000000000000	0.00000000000000000000	0.00000000000000000000	0.00000000000000000000	0.00000000000000000000	0.00000000000000000000	0.00000000000000000000	0.00000000000000000000	0.00000000000000000000	0.00000000000000000000	0.00000000000000000000	0.00000000000000000000	0.00000000000000000000	0.00000000000000000000	0.00000000000000000000	0.00000000000000000000	0.00000000000000000000
53.00000000000000000000	0.00000000000000000000	4157.43603515625000000000	4154.87158203125000000000	4132.30761718750000000000	3952.82031250000000000000	4156.41015625000000000000	4159.48730468750000000000	4148.71777343750000000000	4161.02539062500000000000	4157.43603515625000000000	4094.35888671875000000000	4194.87158203125000000000	4269.74365234375000000000	4149.23046875000000000000	4164.61523437500000000000	0.00000000000000000000	10248.00000000000000000000	10229.00000000000000000000	0.00000000000000000000	0.00000000000000000000	0.00000000000000000000	510.00000000000000000000	586.00000000000000000000	0.00000000000000000000	0.00000000000000000000	0.00000000000000000000	0.00000000000000000000	0.00000000000000000000	0.00000000000000000000	0.00000000000000000000	0.00000000000000000000	0.00000000000000000000	0.00000000000000000000	0.00000000000000000000	0.00000000000000000000	0.00000000000000000000	0.00000000000000000000	0.00000000000000000000	0.00000000000000000000
54.00000000000000000000	0.00000000000000000000	4148.71777343750000000000	4143.58984375000000000000	4113.84619140625000000000	3938.46142578125000000000	4152.30761718750000000000	4145.64111328125000000000	4144.61523437500000000000	4159.48730468750000000000	4153.84619140625000000000	4100.00000000000000000000	4182.56396484375000000000	4257.43603515625000000000	4146.66650390625000000000	4151.28173828125000000000	0.00000000000000000000	10248.00000000000000000000	10229.00000000000000000000	0.00000000000000000000	0.00000000000000000000	0.00000000000000000000	510.00000000000000000000	595.00000000000000000000	0.00000000000000000000	0.00000000000000000000	0.00000000000000000000	0.00000000000000000000	0.00000000000000000000	0.00000000000000000000	0.00000000000000000000	0.00000000000000000000	0.00000000000000000000	0.00000000000000000000	0.00000000000000000000	0.00000000000000000000	0.00000000000000000000	0.00000000000000000000	0.00000000000000000000	0.00000000000000000000
55.00000000000000000000	0.00000000000000000000	4151.28173828125000000000	4123.07666015625000000000	4120.00000000000000000000	3916.92309570312500000000	4144.10253906250000000000	4143.58984375000000000000	4145.12792968750000000000	4146.15380859375000000000	4136.41015625000000000000	4097.94873046875000000000	4117.94873046875000000000	4258.46142578125000000000	4135.38427734375000000000	4140.00000000000000000000	0.00000000000000000000	10249.00000000000000000000	10228.00000000000000000000	0.00000000000000000000	0.00000000000000000000	0.00000000000000000000	510.00000000000000000000	603.00000000000000000000	0.00000000000000000000	0.00000000000000000000	0.00000000000000000000	0.00000000000000000000	0.00000000000000000000	0.00000000000000000000	0.00000000000000000000	0.00000000000000000000	0.00000000000000000000	0.00000000000000000000	0.00000000000000000000	0.00000000000000000000	0.00000000000000000000	0.00000000000000000000	0.00000000000000000000	0.00000000000000000000
56.00000000000000000000	0.00000000000000000000	4143.58984375000000000000	4131.79492187500000000000	4118.97412109375000000000	3935.38452148437500000000	4158.97412109375000000000	4163.58984375000000000000	4162.56396484375000000000	4153.33300781250000000000	4150.76904296875000000000	4105.64111328125000000000	4117.43603515625000000000	4260.51269531250000000000	4132.30761718750000000000	4138.46142578125000000000	0.00000000000000000000	10249.00000000000000000000	10228.00000000000000000000	0.00000000000000000000	0.00000000000000000000	0.00000000000000000000	510.00000000000000000000	611.00000000000000000000	0.00000000000000000000	0.00000000000000000000	0.00000000000000000000	0.00000000000000000000	0.00000000000000000000	0.00000000000000000000	0.00000000000000000000	0.00000000000000000000	0.00000000000000000000	0.00000000000000000000	0.00000000000000000000	0.00000000000000000000	0.00000000000000000000	0.00000000000000000000	0.00000000000000000000	0.00000000000000000000
57.00000000000000000000	0.00000000000000000000	4167.17919921875000000000	4152.82031250000000000000	4139.48730468750000000000	3975.38452148437500000000	4172.30761718750000000000	4164.61523437500000000000	4180.00000000000000000000	4170.25634765625000000000	4164.10253906250000000000	4108.71777343750000000000	4195.38427734375000000000	4274.35888671875000000000	4142.05126953125000000000	4156.92285156250000000000	0.00000000000000000000	10247.00000000000000000000	10228.00000000000000000000	0.00000000000000000000	0.00000000000000000000	0.00000000000000000000	510.00000000000000000000	620.00000000000000000000	0.00000000000000000000	0.00000000000000000000	0.00000000000000000000	0.00000000000000000000	0.00000000000000000000	0.00000000000000000000	0.00000000000000000000	0.00000000000000000000	0.00000000000000000000	0.00000000000000000000	0.00000000000000000000	0.00000000000000000000	0.00000000000000000000	0.00000000000000000000	0.00000000000000000000	0.00000000000000000000
58.00000000000000000000	0.00000000000000000000	4170.25634765625000000000	4153.33300781250000000000	4140.51269531250000000000	3974.87158203125000000000	4160.51269531250000000000	4152.82031250000000000000	4180.51269531250000000000	4169.74365234375000000000	4155.38427734375000000000	4106.15380859375000000000	4201.53857421875000000000	4285.12792968750000000000	4156.92285156250000000000	4168.20507812500000000000	0.00000000000000000000	10247.00000000000000000000	10228.00000000000000000000	0.00000000000000000000	0.00000000000000000000	0.00000000000000000000	510.00000000000000000000	627.00000000000000000000	0.00000000000000000000	0.00000000000000000000	0.00000000000000000000	0.00000000000000000000	0.00000000000000000000	0.00000000000000000000	0.00000000000000000000	0.00000000000000000000	0.00000000000000000000	0.00000000000000000000	0.00000000000000000000	0.00000000000000000000	0.00000000000000000000	0.00000000000000000000	0.00000000000000000000	0.00000000000000000000
59.00000000000000000000	0.00000000000000000000	4162.56396484375000000000	4148.20507812500000000000	4137.94873046875000000000	3947.69213867187500000000	4152.30761718750000000000	4153.84619140625000000000	4172.82031250000000000000	4163.07666015625000000000	4155.89746093750000000000	4104.61523437500000000000	4148.20507812500000000000	4287.69238281250000000000	4171.28173828125000000000	4170.25634765625000000000	0.00000000000000000000	10248.00000000000000000000	10229.00000000000000000000	0.00000000000000000000	0.00000000000000000000	0.00000000000000000000	510.00000000000000000000	636.00000000000000000000	0.00000000000000000000	0.00000000000000000000	0.00000000000000000000	0.00000000000000000000	0.00000000000000000000	0.00000000000000000000	0.00000000000000000000	0.00000000000000000000	0.00000000000000000000	0.00000000000000000000	0.00000000000000000000	0.00000000000000000000	0.00000000000000000000	0.00000000000000000000	0.00000000000000000000	0.00000000000000000000
60.00000000000000000000	0.00000000000000000000	4174.87158203125000000000	4172.30761718750000000000	4150.25634765625000000000	3958.97436523437500000000	4168.71777343750000000000	4164.10253906250000000000	4175.89746093750000000000	4172.30761718750000000000	4170.25634765625000000000	4115.89746093750000000000	4165.12792968750000000000	4287.17919921875000000000	4180.00000000000000000000	4178.46142578125000000000	0.00000000000000000000	10248.00000000000000000000	10229.00000000000000000000	0.00000000000000000000	0.00000000000000000000	0.00000000000000000000	510.00000000000000000000	643.00000000000000000000	0.00000000000000000000	0.00000000000000000000	0.00000000000000000000	0.00000000000000000000	0.00000000000000000000	0.00000000000000000000	0.00000000000000000000	0.00000000000000000000	0.00000000000000000000	0.00000000000000000000	0.00000000000000000000	0.00000000000000000000	0.00000000000000000000	0.00000000000000000000	0.00000000000000000000	0.00000000000000000000
61.00000000000000000000	0.00000000000000000000	4162.56396484375000000000	4186.66650390625000000000	4134.35888671875000000000	3982.05126953125000000000	4180.51269531250000000000	4159.48730468750000000000	4172.30761718750000000000	4177.43603515625000000000	4161.53857421875000000000	4131.79492187500000000000	4207.17919921875000000000	4280.51269531250000000000	4173.33300781250000000000	4168.71777343750000000000	0.00000000000000000000	10248.00000000000000000000	10228.00000000000000000000	0.00000000000000000000	0.00000000000000000000	0.00000000000000000000	510.00000000000000000000	651.00000000000000000000	0.00000000000000000000	0.00000000000000000000	0.00000000000000000000	0.00000000000000000000	0.00000000000000000000	0.00000000000000000000	0.00000000000000000000	0.00000000000000000000	0.00000000000000000000	0.00000000000000000000	0.00000000000000000000	0.00000000000000000000	0.00000000000000000000	0.00000000000000000000	0.00000000000000000000	0.00000000000000000000
62.00000000000000000000	0.00000000000000000000	4161.02539062500000000000	4157.94873046875000000000	4134.87158203125000000000	3973.33325195312500000000	4163.07666015625000000000	4140.00000000000000000000	4151.79492187500000000000	4162.05126953125000000000	4140.00000000000000000000	4120.00000000000000000000	4188.71777343750000000000	4280.51269531250000000000	4158.97412109375000000000	4155.89746093750000000000	0.00000000000000000000	10248.00000000000000000000	10228.00000000000000000000	0.00000000000000000000	0.00000000000000000000	0.00000000000000000000	510.00000000000000000000	658.00000000000000000000	0.00000000000000000000	0.00000000000000000000	0.00000000000000000000	0.00000000000000000000	0.00000000000000000000	0.00000000000000000000	0.00000000000000000000	0.00000000000000000000	0.00000000000000000000	0.00000000000000000000	0.00000000000000000000	0.00000000000000000000	0.00000000000000000000	0.00000000000000000000	0.00000000000000000000	0.00000000000000000000
63.00000000000000000000	0.00000000000000000000	4160.51269531250000000000	4149.74365234375000000000	4131.79492187500000000000	3957.43579101562500000000	4154.35888671875000000000	4146.66650390625000000000	4156.92285156250000000000	4171.28173828125000000000	4159.48730468750000000000	4109.23046875000000000000	4165.12792968750000000000	4274.87158203125000000000	4164.61523437500000000000	4162.05126953125000000000	0.00000000000000000000	10247.00000000000000000000	10228.00000000000000000000	0.00000000000000000000	0.00000000000000000000	0.00000000000000000000	510.00000000000000000000	665.00000000000000000000	0.00000000000000000000	0.00000000000000000000	0.00000000000000000000	0.00000000000000000000	0.00000000000000000000	0.00000000000000000000	0.00000000000000000000	0.00000000000000000000	0.00000000000000000000	0.00000000000000000000	0.00000000000000000000	0.00000000000000000000	0.00000000000000000000	0.00000000000000000000	0.00000000000000000000	0.00000000000000000000
64.00000000000000000000	0.00000000000000000000	4160.51269531250000000000	4167.69238281250000000000	4127.17919921875000000000	3970.76904296875000000000	4160.51269531250000000000	4170.76904296875000000000	4177.94873046875000000000	4184.61523437500000000000	4176.41015625000000000000	4116.92285156250000000000	4162.56396484375000000000	4275.38427734375000000000	4171.28173828125000000000	4164.61523437500000000000	2320.00000000000000000000	10247.00000000000000000000	10228.00000000000000000000	0.00000000000000000000	0.00000000000000000000	0.00000000000000000000	510.00000000000000000000	673.00000000000000000000	4.00000000000000000000	0.00000000000000000000	0.00000000000000000000	0.00000000000000000000	0.00000000000000000000	0.00000000000000000000	0.00000000000000000000	0.00000000000000000000	0.00000000000000000000	0.00000000000000000000	0.00000000000000000000	0.00000000000000000000	0.00000000000000000000	0.00000000000000000000	0.00000000000000000000	0.00000000000000000000
65.00000000000000000000	0.00000000000000000000	4169.74365234375000000000	4168.20507812500000000000	4138.97412109375000000000	3990.76904296875000000000	4157.43603515625000000000	4168.20507812500000000000	4178.46142578125000000000	4166.66650390625000000000	4158.46142578125000000000	4114.87158203125000000000	4169.23046875000000000000	4278.97412109375000000000	4169.74365234375000000000	4163.58984375000000000000	2978.00000000000000000000	10247.00000000000000000000	10229.00000000000000000000	0.00000000000000000000	0.00000000000000000000	0.00000000000000000000	510.00000000000000000000	680.00000000000000000000	4.00000000000000000000	4.00000000000000000000	0.00000000000000000000	0.00000000000000000000	0.00000000000000000000	0.00000000000000000000	0.00000000000000000000	0.00000000000000000000	0.00000000000000000000	0.00000000000000000000	0.00000000000000000000	0.00000000000000000000	0.00000000000000000000	0.00000000000000000000	0.00000000000000000000	0.00000000000000000000
66.00000000000000000000	0.00000000000000000000	4154.35888671875000000000	4164.10253906250000000000	4130.76904296875000000000	3981.53833007812500000000	4160.00000000000000000000	4153.33300781250000000000	4177.94873046875000000000	4162.56396484375000000000	4160.00000000000000000000	4109.74365234375000000000	4172.30761718750000000000	4267.69238281250000000000	4180.51269531250000000000	4168.71777343750000000000	2298.00000000000000000000	10247.00000000000000000000	10229.00000000000000000000	0.00000000000000000000	0.00000000000000000000	0.00000000000000000000	510.00000000000000000000	688.00000000000000000000	4.00000000000000000000	4.00000000000000000000	4.00000000000000000000	0.00000000000000000000	0.00000000000000000000	0.00000000000000000000	0.00000000000000000000	0.00000000000000000000	0.00000000000000000000	0.00000000000000000000	0.00000000000000000000	0.00000000000000000000	0.00000000000000000000	0.00000000000000000000	4.00000000000000000000	0.00000000000000000000
67.00000000000000000000	0.00000000000000000000	4156.41015625000000000000	4158.97412109375000000000	4132.82031250000000000000	3964.61523437500000000000	4159.48730468750000000000	4152.30761718750000000000	4175.38427734375000000000	4160.00000000000000000000	4160.51269531250000000000	4104.10253906250000000000	4162.05126953125000000000	4262.05126953125000000000	4165.64111328125000000000	4160.51269531250000000000	3641.00000000000000000000	10247.00000000000000000000	10227.00000000000000000000	0.00000000000000000000	0.00000000000000000000	0.00000000000000000000	510.00000000000000000000	697.00000000000000000000	4.00000000000000000000	4.00000000000000000000	4.00000000000000000000	4.00000000000000000000	0.00000000000000000000	0.00000000000000000000	0.00000000000000000000	0.00000000000000000000	0.00000000000000000000	0.00000000000000000000	0.00000000000000000000	0.00000000000000000000	0.00000000000000000000	0.00000000000000000000	4.00000000000000000000	4.00000000000000000000
68.00000000000000000000	0.00000000000000000000	4154.87158203125000000000	4153.33300781250000000000	4124.61523437500000000000	3966.15380859375000000000	4161.53857421875000000000	4158.97412109375000000000	4161.02539062500000000000	4141.53857421875000000000	4142.05126953125000000000	4104.10253906250000000000	4164.10253906250000000000	4260.00000000000000000000	4143.07666015625000000000	4150.25634765625000000000	3536.00000000000000000000	10247.00000000000000000000	10227.00000000000000000000	0.00000000000000000000	0.00000000000000000000	0.00000000000000000000	510.00000000000000000000	705.00000000000000000000	4.00000000000000000000	4.00000000000000000000	4.00000000000000000000	4.00000000000000000000	4.00000000000000000000	0.00000000000000000000	0.00000000000000000000	0.00000000000000000000	0.00000000000000000000	0.00000000000000000000	0.00000000000000000000	0.00000000000000000000	0.00000000000000000000	0.00000000000000000000	4.00000000000000000000	4.00000000000000000000
69.00000000000000000000	0.00000000000000000000	4156.92285156250000000000	4164.10253906250000000000	4126.15380859375000000000	3984.10253906250000000000	4177.43603515625000000000	4161.02539062500000000000	4154.35888671875000000000	4142.56396484375000000000	4145.12792968750000000000	4127.17919921875000000000	4167.17919921875000000000	4270.76904296875000000000	4164.61523437500000000000	4169.23046875000000000000	3337.00000000000000000000	10248.00000000000000000000	10228.00000000000000000000	0.00000000000000000000	0.00000000000000000000	0.00000000000000000000	510.00000000000000000000	713.00000000000000000000	4.00000000000000000000	4.00000000000000000000	4.00000000000000000000	4.00000000000000000000	4.00000000000000000000	4.00000000000000000000	0.00000000000000000000	0.00000000000000000000	0.00000000000000000000	0.00000000000000000000	0.00000000000000000000	0.00000000000000000000	0.00000000000000000000	0.00000000000000000000	4.00000000000000000000	4.00000000000000000000
70.00000000000000000000	0.00000000000000000000	4174.87158203125000000000	4172.82031250000000000000	4148.71777343750000000000	3986.66650390625000000000	4174.87158203125000000000	4157.94873046875000000000	4160.00000000000000000000	4167.17919921875000000000	4163.07666015625000000000	4132.82031250000000000000	4166.15380859375000000000	4276.41015625000000000000	4181.53857421875000000000	4177.43603515625000000000	3428.00000000000000000000	10248.00000000000000000000	10228.00000000000000000000	0.00000000000000000000	0.00000000000000000000	0.00000000000000000000	510.00000000000000000000	722.00000000000000000000	4.00000000000000000000	4.00000000000000000000	4.00000000000000000000	4.00000000000000000000	4.00000000000000000000	4.00000000000000000000	4.00000000000000000000	0.00000000000000000000	0.00000000000000000000	0.00000000000000000000	0.00000000000000000000	0.00000000000000000000	0.00000000000000000000	0.00000000000000000000	4.00000000000000000000	4.00000000000000000000
71.00000000000000000000	0.00000000000000000000	4150.76904296875000000000	4156.92285156250000000000	4122.56396484375000000000	3973.84594726562500000000	4144.10253906250000000000	4151.28173828125000000000	4158.46142578125000000000	4168.71777343750000000000	4155.89746093750000000000	4092.82031250000000000000	4168.71777343750000000000	4249.74365234375000000000	4150.25634765625000000000	4145.64111328125000000000	3466.00000000000000000000	10249.00000000000000000000	10229.00000000000000000000	0.00000000000000000000	0.00000000000000000000	0.00000000000000000000	510.00000000000000000000	730.00000000000000000000	4.00000000000000000000	4.00000000000000000000	4.00000000000000000000	4.00000000000000000000	4.00000000000000000000	4.00000000000000000000	4.00000000000000000000	4.00000000000000000000	0.00000000000000000000	0.00000000000000000000	0.00000000000000000000	0.00000000000000000000	0.00000000000000000000	0.00000000000000000000	4.00000000000000000000	4.00000000000000000000
72.00000000000000000000	0.00000000000000000000	4149.74365234375000000000	4155.89746093750000000000	4124.10253906250000000000	3980.51269531250000000000	4137.94873046875000000000	4153.33300781250000000000	4162.05126953125000000000	4154.87158203125000000000	4138.97412109375000000000	4073.84594726562500000000	4157.43603515625000000000	4249.23046875000000000000	4136.41015625000000000000	4141.53857421875000000000	3165.00000000000000000000	10249.00000000000000000000	10229.00000000000000000000	0.00000000000000000000	0.00000000000000000000	0.00000000000000000000	510.00000000000000000000	738.00000000000000000000	4.00000000000000000000	4.00000000000000000000	4.00000000000000000000	4.00000000000000000000	4.00000000000000000000	4.00000000000000000000	4.00000000000000000000	4.00000000000000000000	4.00000000000000000000	0.00000000000000000000	0.00000000000000000000	0.00000000000000000000	0.00000000000000000000	0.00000000000000000000	4.00000000000000000000	4.00000000000000000000
73.00000000000000000000	0.00000000000000000000	4161.53857421875000000000	4168.20507812500000000000	4144.10253906250000000000	3983.58959960937500000000	4171.79492187500000000000	4166.15380859375000000000	4181.53857421875000000000	4166.66650390625000000000	4148.20507812500000000000	4114.35888671875000000000	4154.35888671875000000000	4273.33300781250000000000	4165.64111328125000000000	4170.25634765625000000000	2922.00000000000000000000	10250.00000000000000000000	10230.00000000000000000000	0.00000000000000000000	0.00000000000000000000	0.00000000000000000000	510.00000000000000000000	747.00000000000000000000	4.00000000000000000000	4.00000000000000000000	4.00000000000000000000	4.00000000000000000000	4.00000000000000000000	4.00000000000000000000	4.00000000000000000000	4.00000000000000000000	4.00000000000000000000	4.00000000000000000000	0.00000000000000000000	0.00000000000000000000	0.00000000000000000000	0.00000000000000000000	4.00000000000000000000	4.00000000000000000000
74.00000000000000000000	0.00000000000000000000	4149.74365234375000000000	4156.41015625000000000000	4130.76904296875000000000	3975.38452148437500000000	4186.15380859375000000000	4168.20507812500000000000	4182.05126953125000000000	4176.92285156250000000000	4161.02539062500000000000	4136.41015625000000000000	4178.46142578125000000000	4272.82031250000000000000	4172.82031250000000000000	4168.71777343750000000000	3524.00000000000000000000	10250.00000000000000000000	10230.00000000000000000000	0.00000000000000000000	0.00000000000000000000	0.00000000000000000000	510.00000000000000000000	754.00000000000000000000	4.00000000000000000000	4.00000000000000000000	4.00000000000000000000	4.00000000000000000000	4.00000000000000000000	4.00000000000000000000	4.00000000000000000000	4.00000000000000000000	4.00000000000000000000	4.00000000000000000000	4.00000000000000000000	0.00000000000000000000	0.00000000000000000000	0.00000000000000000000	4.00000000000000000000	4.00000000000000000000
75.00000000000000000000	0.00000000000000000000	4160.00000000000000000000	4155.89746093750000000000	4135.89746093750000000000	3988.71777343750000000000	4173.84619140625000000000	4167.17919921875000000000	4170.25634765625000000000	4169.23046875000000000000	4165.64111328125000000000	4114.87158203125000000000	4174.35888671875000000000	4263.07666015625000000000	4165.64111328125000000000	4151.28173828125000000000	3253.00000000000000000000	10249.00000000000000000000	10228.00000000000000000000	0.00000000000000000000	0.00000000000000000000	0.00000000000000000000	510.00000000000000000000	761.00000000000000000000	4.00000000000000000000	4.00000000000000000000	4.00000000000000000000	4.00000000000000000000	4.00000000000000000000	4.00000000000000000000	4.00000000000000000000	4.00000000000000000000	4.00000000000000000000	4.00000000000000000000	4.00000000000000000000	4.00000000000000000000	0.00000000000000000000	0.00000000000000000000	4.00000000000000000000	4.00000000000000000000
76.00000000000000000000	0.00000000000000000000	4157.94873046875000000000	4172.30761718750000000000	4132.82031250000000000000	4005.12817382812500000000	4170.76904296875000000000	4171.28173828125000000000	4167.17919921875000000000	4162.05126953125000000000	4172.30761718750000000000	4116.41015625000000000000	4158.46142578125000000000	4256.92285156250000000000	4185.64111328125000000000	4155.89746093750000000000	3075.00000000000000000000	10249.00000000000000000000	10228.00000000000000000000	0.00000000000000000000	0.00000000000000000000	0.00000000000000000000	510.00000000000000000000	769.00000000000000000000	4.00000000000000000000	4.00000000000000000000	4.00000000000000000000	4.00000000000000000000	4.00000000000000000000	4.00000000000000000000	4.00000000000000000000	4.00000000000000000000	4.00000000000000000000	4.00000000000000000000	4.00000000000000000000	4.00000000000000000000	4.00000000000000000000	0.00000000000000000000	4.00000000000000000000	4.00000000000000000000
77.00000000000000000000	0.00000000000000000000	4166.15380859375000000000	4161.53857421875000000000	4141.02539062500000000000	4006.66650390625000000000	4170.25634765625000000000	4164.10253906250000000000	4163.07666015625000000000	4158.97412109375000000000	4170.25634765625000000000	4134.87158203125000000000	4183.58984375000000000000	4269.74365234375000000000	4199.48730468750000000000	4176.41015625000000000000	2858.00000000000000000000	10249.00000000000000000000	10229.00000000000000000000	0.00000000000000000000	0.00000000000000000000	0.00000000000000000000	510.00000000000000000000	777.00000000000000000000	4.00000000000000000000	4.00000000000000000000	4.00000000000000000000	4.00000000000000000000	4.00000000000000000000	4.00000000000000000000	4.00000000000000000000	4.00000000000000000000	4.00000000000000000000	4.00000000000000000000	4.00000000000000000000	4.00000000000000000000	4.00000000000000000000	4.00000000000000000000	4.00000000000000000000	4.00000000000000000000
78.00000000000000000000	0.00000000000000000000	4174.87158203125000000000	4144.10253906250000000000	4145.64111328125000000000	3995.89721679687500000000	4170.25634765625000000000	4162.05126953125000000000	4162.05126953125000000000	4168.71777343750000000000	4171.28173828125000000000	4132.30761718750000000000	4194.87158203125000000000	4284.61523437500000000000	4196.41015625000000000000	4188.71777343750000000000	3524.00000000000000000000	10249.00000000000000000000	10229.00000000000000000000	0.00000000000000000000	0.00000000000000000000	0.00000000000000000000	510.00000000000000000000	784.00000000000000000000	4.00000000000000000000	4.00000000000000000000	4.00000000000000000000	4.00000000000000000000	4.00000000000000000000	4.00000000000000000000	4.00000000000000000000	4.00000000000000000000	4.00000000000000000000	4.00000000000000000000	4.00000000000000000000	4.00000000000000000000	4.00000000000000000000	4.00000000000000000000	4.00000000000000000000	4.00000000000000000000
79.00000000000000000000	0.00000000000000000000	4156.41015625000000000000	4142.05126953125000000000	4132.30761718750000000000	3985.64086914062500000000	4166.66650390625000000000	4165.12792968750000000000	4170.25634765625000000000	4180.51269531250000000000	4172.82031250000000000000	4110.25634765625000000000	4166.66650390625000000000	4280.00000000000000000000	4193.84619140625000000000	4185.12792968750000000000	3253.00000000000000000000	10248.00000000000000000000	10228.00000000000000000000	0.00000000000000000000	0.00000000000000000000	0.00000000000000000000	510.00000000000000000000	792.00000000000000000000	4.00000000000000000000	4.00000000000000000000	4.00000000000000000000	4.00000000000000000000	4.00000000000000000000	4.00000000000000000000	4.00000000000000000000	4.00000000000000000000	4.00000000000000000000	4.00000000000000000000	4.00000000000000000000	4.00000000000000000000	4.00000000000000000000	4.00000000000000000000	4.00000000000000000000	4.00000000000000000000
80.00000000000000000000	0.00000000000000000000	4157.43603515625000000000	4137.94873046875000000000	4142.05126953125000000000	3984.61523437500000000000	4143.07666015625000000000	4151.28173828125000000000	4171.28173828125000000000	4173.33300781250000000000	4157.94873046875000000000	4100.51269531250000000000	4134.87158203125000000000	4273.84619140625000000000	4185.64111328125000000000	4174.87158203125000000000	3075.00000000000000000000	10248.00000000000000000000	10228.00000000000000000000	0.00000000000000000000	0.00000000000000000000	0.00000000000000000000	510.00000000000000000000	800.00000000000000000000	4.00000000000000000000	4.00000000000000000000	4.00000000000000000000	4.00000000000000000000	4.00000000000000000000	4.00000000000000000000	4.00000000000000000000	4.00000000000000000000	4.00000000000000000000	4.00000000000000000000	4.00000000000000000000	4.00000000000000000000	4.00000000000000000000	4.00000000000000000000	4.00000000000000000000	4.00000000000000000000
81.00000000000000000000	0.00000000000000000000	4153.84619140625000000000	4140.00000000000000000000	4129.74365234375000000000	3988.20507812500000000000	4132.82031250000000000000	4147.17919921875000000000	4168.71777343750000000000	4167.17919921875000000000	4150.76904296875000000000	4126.15380859375000000000	4161.02539062500000000000	4267.17919921875000000000	4184.10253906250000000000	4167.17919921875000000000	2858.00000000000000000000	10247.00000000000000000000	10228.00000000000000000000	0.00000000000000000000	0.00000000000000000000	0.00000000000000000000	510.00000000000000000000	808.00000000000000000000	4.00000000000000000000	4.00000000000000000000	4.00000000000000000000	4.00000000000000000000	4.00000000000000000000	4.00000000000000000000	4.00000000000000000000	4.00000000000000000000	4.00000000000000000000	4.00000000000000000000	4.00000000000000000000	4.00000000000000000000	4.00000000000000000000	4.00000000000000000000	4.00000000000000000000	4.00000000000000000000
82.00000000000000000000	0.00000000000000000000	4160.00000000000000000000	4142.05126953125000000000	4130.25634765625000000000	3988.20507812500000000000	4151.28173828125000000000	4157.43603515625000000000	4170.76904296875000000000	4169.74365234375000000000	4158.46142578125000000000	4139.48730468750000000000	4219.48730468750000000000	4267.17919921875000000000	4190.76904296875000000000	4169.23046875000000000000	3524.00000000000000000000	10247.00000000000000000000	10228.00000000000000000000	0.00000000000000000000	0.00000000000000000000	0.00000000000000000000	510.00000000000000000000	815.00000000000000000000	4.00000000000000000000	4.00000000000000000000	4.00000000000000000000	4.00000000000000000000	4.00000000000000000000	4.00000000000000000000	4.00000000000000000000	4.00000000000000000000	4.00000000000000000000	4.00000000000000000000	4.00000000000000000000	4.00000000000000000000	4.00000000000000000000	4.00000000000000000000	4.00000000000000000000	4.00000000000000000000
83.00000000000000000000	0.00000000000000000000	4159.48730468750000000000	4137.43603515625000000000	4142.56396484375000000000	3985.64086914062500000000	4166.15380859375000000000	4160.51269531250000000000	4171.79492187500000000000	4168.20507812500000000000	4159.48730468750000000000	4121.02539062500000000000	4211.28173828125000000000	4267.69238281250000000000	4190.25634765625000000000	4172.82031250000000000000	3253.00000000000000000000	10244.00000000000000000000	10226.00000000000000000000	0.00000000000000000000	0.00000000000000000000	0.00000000000000000000	510.00000000000000000000	823.00000000000000000000	4.00000000000000000000	4.00000000000000000000	4.00000000000000000000	4.00000000000000000000	4.00000000000000000000	4.00000000000000000000	4.00000000000000000000	4.00000000000000000000	4.00000000000000000000	4.00000000000000000000	4.00000000000000000000	4.00000000000000000000	4.00000000000000000000	4.00000000000000000000	4.00000000000000000000	4.00000000000000000000
84.00000000000000000000	0.00000000000000000000	4141.53857421875000000000	4137.43603515625000000000	4131.79492187500000000000	3993.84594726562500000000	4163.58984375000000000000	4164.61523437500000000000	4168.20507812500000000000	4168.71777343750000000000	4160.51269531250000000000	4109.23046875000000000000	4153.84619140625000000000	4265.64111328125000000000	4191.28173828125000000000	4167.69238281250000000000	3075.00000000000000000000	10244.00000000000000000000	10226.00000000000000000000	0.00000000000000000000	0.00000000000000000000	0.00000000000000000000	510.00000000000000000000	831.00000000000000000000	4.00000000000000000000	4.00000000000000000000	4.00000000000000000000	4.00000000000000000000	4.00000000000000000000	4.00000000000000000000	4.00000000000000000000	4.00000000000000000000	4.00000000000000000000	4.00000000000000000000	4.00000000000000000000	4.00000000000000000000	4.00000000000000000000	4.00000000000000000000	4.00000000000000000000	4.00000000000000000000
85.00000000000000000000	0.00000000000000000000	4166.15380859375000000000	4141.53857421875000000000	4146.66650390625000000000	3999.48706054687500000000	4165.64111328125000000000	4170.25634765625000000000	4161.53857421875000000000	4170.76904296875000000000	4162.56396484375000000000	4116.92285156250000000000	4132.82031250000000000000	4280.51269531250000000000	4194.35888671875000000000	4168.71777343750000000000	2858.00000000000000000000	10243.00000000000000000000	10227.00000000000000000000	0.00000000000000000000	0.00000000000000000000	0.00000000000000000000	510.00000000000000000000	838.00000000000000000000	4.00000000000000000000	4.00000000000000000000	4.00000000000000000000	4.00000000000000000000	4.00000000000000000000	4.00000000000000000000	4.00000000000000000000	4.00000000000000000000	4.00000000000000000000	4.00000000000000000000	4.00000000000000000000	4.00000000000000000000	4.00000000000000000000	4.00000000000000000000	4.00000000000000000000	4.00000000000000000000
86.00000000000000000000	0.00000000000000000000	4174.35888671875000000000	4152.82031250000000000000	4148.20507812500000000000	4009.74340820312500000000	4185.12792968750000000000	4169.23046875000000000000	4163.07666015625000000000	4175.38427734375000000000	4165.64111328125000000000	4138.97412109375000000000	4187.69238281250000000000	4288.20507812500000000000	4197.94873046875000000000	4179.48730468750000000000	3524.00000000000000000000	10243.00000000000000000000	10227.00000000000000000000	0.00000000000000000000	0.00000000000000000000	0.00000000000000000000	510.00000000000000000000	847.00000000000000000000	4.00000000000000000000	4.00000000000000000000	4.00000000000000000000	4.00000000000000000000	4.00000000000000000000	4.00000000000000000000	4.00000000000000000000	4.00000000000000000000	4.00000000000000000000	4.00000000000000000000	4.00000000000000000000	4.00000000000000000000	4.00000000000000000000	4.00000000000000000000	4.00000000000000000000	4.00000000000000000000
87.00000000000000000000	0.00000000000000000000	4161.02539062500000000000	4154.35888671875000000000	4149.74365234375000000000	4023.58959960937500000000	4180.51269531250000000000	4163.07666015625000000000	4168.71777343750000000000	4176.92285156250000000000	4167.17919921875000000000	4145.12792968750000000000	4230.25634765625000000000	4278.46142578125000000000	4188.20507812500000000000	4178.97412109375000000000	3253.00000000000000000000	10248.00000000000000000000	10227.00000000000000000000	0.00000000000000000000	0.00000000000000000000	0.00000000000000000000	510.00000000000000000000	855.00000000000000000000	4.00000000000000000000	4.00000000000000000000	4.00000000000000000000	4.00000000000000000000	4.00000000000000000000	4.00000000000000000000	4.00000000000000000000	4.00000000000000000000	4.00000000000000000000	4.00000000000000000000	4.00000000000000000000	4.00000000000000000000	4.00000000000000000000	4.00000000000000000000	4.00000000000000000000	4.00000000000000000000
88.00000000000000000000	0.00000000000000000000	4161.02539062500000000000	4148.20507812500000000000	4160.51269531250000000000	4025.64086914062500000000	4154.87158203125000000000	4154.87158203125000000000	4173.84619140625000000000	4184.61523437500000000000	4174.35888671875000000000	4122.05126953125000000000	4186.66650390625000000000	4270.76904296875000000000	4181.02539062500000000000	4175.89746093750000000000	3075.00000000000000000000	10248.00000000000000000000	10227.00000000000000000000	0.00000000000000000000	0.00000000000000000000	0.00000000000000000000	510.00000000000000000000	863.00000000000000000000	4.00000000000000000000	4.00000000000000000000	4.00000000000000000000	4.00000000000000000000	4.00000000000000000000	4.00000000000000000000	4.00000000000000000000	4.00000000000000000000	4.00000000000000000000	4.00000000000000000000	4.00000000000000000000	4.00000000000000000000	4.00000000000000000000	4.00000000000000000000	4.00000000000000000000	4.00000000000000000000
89.00000000000000000000	0.00000000000000000000	4151.28173828125000000000	4145.64111328125000000000	4142.56396484375000000000	4023.07690429687500000000	4141.02539062500000000000	4140.51269531250000000000	4173.84619140625000000000	4190.76904296875000000000	4170.76904296875000000000	4105.64111328125000000000	4132.30761718750000000000	4273.84619140625000000000	4184.61523437500000000000	4173.84619140625000000000	2858.00000000000000000000	10249.00000000000000000000	10227.00000000000000000000	0.00000000000000000000	0.00000000000000000000	0.00000000000000000000	510.00000000000000000000	872.00000000000000000000	4.00000000000000000000	4.00000000000000000000	4.00000000000000000000	4.00000000000000000000	4.00000000000000000000	4.00000000000000000000	4.00000000000000000000	4.00000000000000000000	4.00000000000000000000	4.00000000000000000000	4.00000000000000000000	4.00000000000000000000	4.00000000000000000000	4.00000000000000000000	4.00000000000000000000	4.00000000000000000000
90.00000000000000000000	0.00000000000000000000	4163.58984375000000000000	4134.87158203125000000000	4146.15380859375000000000	4008.71777343750000000000	4143.07666015625000000000	4139.48730468750000000000	4170.25634765625000000000	4178.97412109375000000000	4154.35888671875000000000	4108.20507812500000000000	4160.51269531250000000000	4287.69238281250000000000	4180.00000000000000000000	4173.33300781250000000000	3524.00000000000000000000	10249.00000000000000000000	10227.00000000000000000000	0.00000000000000000000	0.00000000000000000000	0.00000000000000000000	510.00000000000000000000	880.00000000000000000000	4.00000000000000000000	4.00000000000000000000	4.00000000000000000000	4.00000000000000000000	4.00000000000000000000	4.00000000000000000000	4.00000000000000000000	4.00000000000000000000	4.00000000000000000000	4.00000000000000000000	4.00000000000000000000	4.00000000000000000000	4.00000000000000000000	4.00000000000000000000	4.00000000000000000000	4.00000000000000000000
91.00000000000000000000	0.00000000000000000000	4160.00000000000000000000	4128.71777343750000000000	4141.53857421875000000000	3993.84594726562500000000	4158.46142578125000000000	4164.61523437500000000000	4173.33300781250000000000	4182.56396484375000000000	4171.79492187500000000000	4123.07666015625000000000	4215.89746093750000000000	4283.07666015625000000000	4182.05126953125000000000	4170.25634765625000000000	3253.00000000000000000000	10248.00000000000000000000	10229.00000000000000000000	0.00000000000000000000	0.00000000000000000000	0.00000000000000000000	510.00000000000000000000	889.00000000000000000000	4.00000000000000000000	4.00000000000000000000	4.00000000000000000000	4.00000000000000000000	4.00000000000000000000	4.00000000000000000000	4.00000000000000000000	4.00000000000000000000	4.00000000000000000000	4.00000000000000000000	4.00000000000000000000	4.00000000000000000000	4.00000000000000000000	4.00000000000000000000	4.00000000000000000000	4.00000000000000000000
92.00000000000000000000	0.00000000000000000000	4149.23046875000000000000	4124.61523437500000000000	4127.69238281250000000000	4000.51269531250000000000	4146.66650390625000000000	4165.12792968750000000000	4166.15380859375000000000	4177.94873046875000000000	4174.35888671875000000000	4120.00000000000000000000	4188.71777343750000000000	4260.00000000000000000000	4175.38427734375000000000	4154.35888671875000000000	3075.00000000000000000000	10248.00000000000000000000	10229.00000000000000000000	0.00000000000000000000	0.00000000000000000000	0.00000000000000000000	510.00000000000000000000	896.00000000000000000000	4.00000000000000000000	4.00000000000000000000	4.00000000000000000000	4.00000000000000000000	4.00000000000000000000	4.00000000000000000000	4.00000000000000000000	4.00000000000000000000	4.00000000000000000000	4.00000000000000000000	4.00000000000000000000	4.00000000000000000000	4.00000000000000000000	4.00000000000000000000	4.00000000000000000000	4.00000000000000000000
93.00000000000000000000	0.00000000000000000000	4161.02539062500000000000	4121.53857421875000000000	4131.79492187500000000000	4021.02563476562500000000	4131.28173828125000000000	4147.17919921875000000000	4155.38427734375000000000	4152.82031250000000000000	4142.56396484375000000000	4104.10253906250000000000	4139.48730468750000000000	4250.76904296875000000000	4157.94873046875000000000	4147.69238281250000000000	2858.00000000000000000000	10248.00000000000000000000	10230.00000000000000000000	0.00000000000000000000	0.00000000000000000000	0.00000000000000000000	510.00000000000000000000	903.00000000000000000000	4.00000000000000000000	4.00000000000000000000	4.00000000000000000000	4.00000000000000000000	4.00000000000000000000	4.00000000000000000000	4.00000000000000000000	4.00000000000000000000	4.00000000000000000000	4.00000000000000000000	4.00000000000000000000	4.00000000000000000000	4.00000000000000000000	4.00000000000000000000	4.00000000000000000000	4.00000000000000000000
94.00000000000000000000	0.00000000000000000000	4158.97412109375000000000	4140.51269531250000000000	4131.28173828125000000000	4034.35888671875000000000	4169.23046875000000000000	4159.48730468750000000000	4170.25634765625000000000	4162.05126953125000000000	4150.76904296875000000000	4113.84619140625000000000	4150.76904296875000000000	4264.61523437500000000000	4173.33300781250000000000	4167.69238281250000000000	3524.00000000000000000000	10248.00000000000000000000	10230.00000000000000000000	0.00000000000000000000	0.00000000000000000000	0.00000000000000000000	510.00000000000000000000	911.00000000000000000000	4.00000000000000000000	4.00000000000000000000	4.00000000000000000000	4.00000000000000000000	4.00000000000000000000	4.00000000000000000000	4.00000000000000000000	4.00000000000000000000	4.00000000000000000000	4.00000000000000000000	4.00000000000000000000	4.00000000000000000000	4.00000000000000000000	4.00000000000000000000	4.00000000000000000000	4.00000000000000000000
95.00000000000000000000	0.00000000000000000000	4159.48730468750000000000	4139.48730468750000000000	4145.64111328125000000000	4024.10253906250000000000	4166.15380859375000000000	4163.07666015625000000000	4176.92285156250000000000	4174.87158203125000000000	4167.17919921875000000000	4109.74365234375000000000	4160.51269531250000000000	4274.87158203125000000000	4180.51269531250000000000	4177.94873046875000000000	3253.00000000000000000000	10249.00000000000000000000	10233.00000000000000000000	0.00000000000000000000	0.00000000000000000000	0.00000000000000000000	510.00000000000000000000	918.00000000000000000000	4.00000000000000000000	4.00000000000000000000	4.00000000000000000000	4.00000000000000000000	4.00000000000000000000	4.00000000000000000000	4.00000000000000000000	4.00000000000000000000	4.00000000000000000000	4.00000000000000000000	4.00000000000000000000	4.00000000000000000000	4.00000000000000000000	4.00000000000000000000	4.00000000000000000000	4.00000000000000000000
96.00000000000000000000	0.00000000000000000000	4150.25634765625000000000	4119.48730468750000000000	4140.00000000000000000000	4011.28198242187500000000	4122.05126953125000000000	4146.15380859375000000000	4161.53857421875000000000	4155.38427734375000000000	4147.17919921875000000000	4096.41015625000000000000	4158.97412109375000000000	4264.10253906250000000000	4170.25634765625000000000	4164.61523437500000000000	3075.00000000000000000000	10249.00000000000000000000	10233.00000000000000000000	0.00000000000000000000	0.00000000000000000000	0.00000000000000000000	510.00000000000000000000	925.00000000000000000000	4.00000000000000000000	4.00000000000000000000	4.00000000000000000000	4.00000000000000000000	4.00000000000000000000	4.00000000000000000000	4.00000000000000000000	4.00000000000000000000	4.00000000000000000000	4.00000000000000000000	4.00000000000000000000	4.00000000000000000000	4.00000000000000000000	4.00000000000000000000	4.00000000000000000000	4.00000000000000000000
97.00000000000000000000	0.00000000000000000000	4161.02539062500000000000	4135.38427734375000000000	4142.05126953125000000000	4029.23071289062500000000	4142.56396484375000000000	4156.92285156250000000000	4166.66650390625000000000	4162.56396484375000000000	4150.76904296875000000000	4120.00000000000000000000	4184.10253906250000000000	4270.76904296875000000000	4185.12792968750000000000	4170.25634765625000000000	2858.00000000000000000000	10249.00000000000000000000	10231.00000000000000000000	0.00000000000000000000	0.00000000000000000000	0.00000000000000000000	510.00000000000000000000	933.00000000000000000000	4.00000000000000000000	4.00000000000000000000	4.00000000000000000000	4.00000000000000000000	4.00000000000000000000	4.00000000000000000000	4.00000000000000000000	4.00000000000000000000	4.00000000000000000000	4.00000000000000000000	4.00000000000000000000	4.00000000000000000000	4.00000000000000000000	4.00000000000000000000	4.00000000000000000000	4.00000000000000000000
98.00000000000000000000	0.00000000000000000000	4177.94873046875000000000	4153.84619140625000000000	4157.94873046875000000000	4048.71777343750000000000	4172.82031250000000000000	4173.33300781250000000000	4184.10253906250000000000	4194.35888671875000000000	4178.97412109375000000000	4128.71777343750000000000	4189.74365234375000000000	4287.17919921875000000000	4185.64111328125000000000	4182.05126953125000000000	3524.00000000000000000000	10249.00000000000000000000	10231.00000000000000000000	0.00000000000000000000	0.00000000000000000000	0.00000000000000000000	510.00000000000000000000	940.00000000000000000000	4.00000000000000000000	4.00000000000000000000	4.00000000000000000000	4.00000000000000000000	4.00000000000000000000	4.00000000000000000000	4.00000000000000000000	4.00000000000000000000	4.00000000000000000000	4.00000000000000000000	4.00000000000000000000	4.00000000000000000000	4.00000000000000000000	4.00000000000000000000	4.00000000000000000000	4.00000000000000000000
99.00000000000000000000	0.00000000000000000000	4151.28173828125000000000	4143.58984375000000000000	4135.38427734375000000000	4040.51269531250000000000	4159.48730468750000000000	4167.69238281250000000000	4182.05126953125000000000	4193.33300781250000000000	4176.92285156250000000000	4108.71777343750000000000	4178.46142578125000000000	4275.89746093750000000000	4171.28173828125000000000	4167.69238281250000000000	3253.00000000000000000000	10249.00000000000000000000	10230.00000000000000000000	0.00000000000000000000	0.00000000000000000000	0.00000000000000000000	510.00000000000000000000	948.00000000000000000000	4.00000000000000000000	4.00000000000000000000	4.00000000000000000000	4.00000000000000000000	4.00000000000000000000	4.00000000000000000000	4.00000000000000000000	4.00000000000000000000	4.00000000000000000000	4.00000000000000000000	4.00000000000000000000	4.00000000000000000000	4.00000000000000000000	4.00000000000000000000	4.00000000000000000000	4.00000000000000000000
100.00000000000000000000	0.00000000000000000000	4155.89746093750000000000	4138.97412109375000000000	4140.00000000000000000000	4030.25634765625000000000	4150.25634765625000000000	4162.05126953125000000000	4166.66650390625000000000	4162.05126953125000000000	4154.87158203125000000000	4105.12792968750000000000	4173.33300781250000000000	4261.02539062500000000000	4173.33300781250000000000	4155.89746093750000000000	3075.00000000000000000000	10249.00000000000000000000	10230.00000000000000000000	0.00000000000000000000	0.00000000000000000000	0.00000000000000000000	510.00000000000000000000	957.00000000000000000000	4.00000000000000000000	4.00000000000000000000	4.00000000000000000000	4.00000000000000000000	4.00000000000000000000	4.00000000000000000000	4.00000000000000000000	4.00000000000000000000	4.00000000000000000000	4.00000000000000000000	4.00000000000000000000	4.00000000000000000000	4.00000000000000000000	4.00000000000000000000	4.00000000000000000000	4.00000000000000000000
101.00000000000000000000	0.00000000000000000000	4156.41015625000000000000	4134.35888671875000000000	4136.92285156250000000000	4020.00000000000000000000	4138.97412109375000000000	4155.89746093750000000000	4148.71777343750000000000	4138.46142578125000000000	4138.97412109375000000000	4106.15380859375000000000	4158.97412109375000000000	4244.10253906250000000000	4165.64111328125000000000	4148.71777343750000000000	2858.00000000000000000000	10245.00000000000000000000	10228.00000000000000000000	0.00000000000000000000	0.00000000000000000000	0.00000000000000000000	510.00000000000000000000	965.00000000000000000000	4.00000000000000000000	4.00000000000000000000	4.00000000000000000000	4.00000000000000000000	4.00000000000000000000	4.00000000000000000000	4.00000000000000000000	4.00000000000000000000	4.00000000000000000000	4.00000000000000000000	4.00000000000000000000	4.00000000000000000000	4.00000000000000000000	4.00000000000000000000	4.00000000000000000000	4.00000000000000000000
102.00000000000000000000	0.00000000000000000000	4135.38427734375000000000	4124.10253906250000000000	4112.82031250000000000000	4025.12817382812500000000	4124.10253906250000000000	4146.15380859375000000000	4139.48730468750000000000	4136.41015625000000000000	4136.41015625000000000000	4098.46142578125000000000	4140.51269531250000000000	4231.79492187500000000000	4155.38427734375000000000	4132.82031250000000000000	3524.00000000000000000000	10245.00000000000000000000	10228.00000000000000000000	0.00000000000000000000	0.00000000000000000000	0.00000000000000000000	510.00000000000000000000	973.00000000000000000000	4.00000000000000000000	4.00000000000000000000	4.00000000000000000000	4.00000000000000000000	4.00000000000000000000	4.00000000000000000000	4.00000000000000000000	4.00000000000000000000	4.00000000000000000000	4.00000000000000000000	4.00000000000000000000	4.00000000000000000000	4.00000000000000000000	4.00000000000000000000	4.00000000000000000000	4.00000000000000000000
103.00000000000000000000	0.00000000000000000000	4151.79492187500000000000	4138.46142578125000000000	4121.53857421875000000000	4047.69213867187500000000	4148.71777343750000000000	4163.07666015625000000000	4155.38427734375000000000	4153.84619140625000000000	4153.33300781250000000000	4111.28173828125000000000	4143.07666015625000000000	4241.02539062500000000000	4190.76904296875000000000	4137.43603515625000000000	3253.00000000000000000000	10244.00000000000000000000	10227.00000000000000000000	0.00000000000000000000	0.00000000000000000000	0.00000000000000000000	510.00000000000000000000	982.00000000000000000000	4.00000000000000000000	4.00000000000000000000	4.00000000000000000000	4.00000000000000000000	4.00000000000000000000	4.00000000000000000000	4.00000000000000000000	4.00000000000000000000	4.00000000000000000000	4.00000000000000000000	4.00000000000000000000	4.00000000000000000000	4.00000000000000000000	4.00000000000000000000	4.00000000000000000000	4.00000000000000000000
104.00000000000000000000	0.00000000000000000000	4156.92285156250000000000	4157.94873046875000000000	4123.07666015625000000000	4039.48706054687500000000	4181.02539062500000000000	4190.25634765625000000000	4183.58984375000000000000	4185.64111328125000000000	4186.66650390625000000000	4137.43603515625000000000	4155.38427734375000000000	4258.46142578125000000000	4220.51269531250000000000	4169.74365234375000000000	3075.00000000000000000000	10244.00000000000000000000	10227.00000000000000000000	0.00000000000000000000	0.00000000000000000000	0.00000000000000000000	510.00000000000000000000	989.00000000000000000000	4.00000000000000000000	4.00000000000000000000	4.00000000000000000000	4.00000000000000000000	4.00000000000000000000	4.00000000000000000000	4.00000000000000000000	4.00000000000000000000	4.00000000000000000000	4.00000000000000000000	4.00000000000000000000	4.00000000000000000000	4.00000000000000000000	4.00000000000000000000	4.00000000000000000000	4.00000000000000000000
105.00000000000000000000	0.00000000000000000000	4165.12792968750000000000	4146.66650390625000000000	4133.84619140625000000000	4026.15380859375000000000	4172.30761718750000000000	4177.94873046875000000000	4184.61523437500000000000	4197.94873046875000000000	4194.87158203125000000000	4131.79492187500000000000	4180.51269531250000000000	4268.20507812500000000000	4197.94873046875000000000	4176.92285156250000000000	2858.00000000000000000000	10242.00000000000000000000	10228.00000000000000000000	0.00000000000000000000	0.00000000000000000000	0.00000000000000000000	510.00000000000000000000	996.00000000000000000000	4.00000000000000000000	4.00000000000000000000	4.00000000000000000000	4.00000000000000000000	4.00000000000000000000	4.00000000000000000000	4.00000000000000000000	4.00000000000000000000	4.00000000000000000000	4.00000000000000000000	4.00000000000000000000	4.00000000000000000000	4.00000000000000000000	4.00000000000000000000	4.00000000000000000000	4.00000000000000000000
106.00000000000000000000	0.00000000000000000000	4161.53857421875000000000	4138.97412109375000000000	4134.35888671875000000000	4045.12817382812500000000	4161.02539062500000000000	4155.89746093750000000000	4170.25634765625000000000	4181.02539062500000000000	4167.69238281250000000000	4114.87158203125000000000	4207.69238281250000000000	4251.28173828125000000000	4193.33300781250000000000	4147.17919921875000000000	3524.00000000000000000000	10242.00000000000000000000	10228.00000000000000000000	0.00000000000000000000	0.00000000000000000000	0.00000000000000000000	511.00000000000000000000	4.00000000000000000000	4.00000000000000000000	4.00000000000000000000	4.00000000000000000000	4.00000000000000000000	4.00000000000000000000	4.00000000000000000000	4.00000000000000000000	4.00000000000000000000	4.00000000000000000000	4.00000000000000000000	4.00000000000000000000	4.00000000000000000000	4.00000000000000000000	4.00000000000000000000	4.00000000000000000000	4.00000000000000000000
107.00000000000000000000	0.00000000000000000000	4141.53857421875000000000	4141.53857421875000000000	4119.48730468750000000000	4054.35888671875000000000	4154.87158203125000000000	4149.23046875000000000000	4157.94873046875000000000	4158.46142578125000000000	4144.10253906250000000000	4116.41015625000000000000	4165.12792968750000000000	4238.97412109375000000000	4202.05126953125000000000	4134.35888671875000000000	3253.00000000000000000000	10243.00000000000000000000	10227.00000000000000000000	0.00000000000000000000	0.00000000000000000000	0.00000000000000000000	511.00000000000000000000	12.00000000000000000000	4.00000000000000000000	4.00000000000000000000	4.00000000000000000000	4.00000000000000000000	4.00000000000000000000	4.00000000000000000000	4.00000000000000000000	4.00000000000000000000	4.00000000000000000000	4.00000000000000000000	4.00000000000000000000	4.00000000000000000000	4.00000000000000000000	4.00000000000000000000	4.00000000000000000000	4.00000000000000000000
108.00000000000000000000	0.00000000000000000000	4155.89746093750000000000	4141.53857421875000000000	4131.79492187500000000000	4044.10253906250000000000	4147.17919921875000000000	4146.66650390625000000000	4148.20507812500000000000	4144.61523437500000000000	4145.12792968750000000000	4121.02539062500000000000	4128.71777343750000000000	4249.23046875000000000000	4189.23046875000000000000	4146.15380859375000000000	3075.00000000000000000000	10243.00000000000000000000	10227.00000000000000000000	0.00000000000000000000	0.00000000000000000000	0.00000000000000000000	511.00000000000000000000	19.00000000000000000000	4.00000000000000000000	4.00000000000000000000	4.00000000000000000000	4.00000000000000000000	4.00000000000000000000	4.00000000000000000000	4.00000000000000000000	4.00000000000000000000	4.00000000000000000000	4.00000000000000000000	4.00000000000000000000	4.00000000000000000000	4.00000000000000000000	4.00000000000000000000	4.00000000000000000000	4.00000000000000000000
109.00000000000000000000	0.00000000000000000000	4149.23046875000000000000	4146.15380859375000000000	4119.48730468750000000000	4043.07690429687500000000	4153.33300781250000000000	4152.82031250000000000000	4147.17919921875000000000	4145.12792968750000000000	4153.33300781250000000000	4125.64111328125000000000	4174.87158203125000000000	4238.46142578125000000000	4189.23046875000000000000	4142.05126953125000000000	2858.00000000000000000000	10244.00000000000000000000	10227.00000000000000000000	0.00000000000000000000	0.00000000000000000000	0.00000000000000000000	511.00000000000000000000	27.00000000000000000000	4.00000000000000000000	4.00000000000000000000	4.00000000000000000000	4.00000000000000000000	4.00000000000000000000	4.00000000000000000000	4.00000000000000000000	4.00000000000000000000	4.00000000000000000000	4.00000000000000000000	4.00000000000000000000	4.00000000000000000000	4.00000000000000000000	4.00000000000000000000	4.00000000000000000000	4.00000000000000000000
110.00000000000000000000	0.00000000000000000000	4140.51269531250000000000	4131.79492187500000000000	4114.35888671875000000000	4036.92309570312500000000	4144.61523437500000000000	4157.43603515625000000000	4149.23046875000000000000	4145.12792968750000000000	4150.25634765625000000000	4107.17919921875000000000	4186.15380859375000000000	4231.28173828125000000000	4185.64111328125000000000	4129.74365234375000000000	3524.00000000000000000000	10244.00000000000000000000	10227.00000000000000000000	0.00000000000000000000	0.00000000000000000000	0.00000000000000000000	511.00000000000000000000	35.00000000000000000000	4.00000000000000000000	4.00000000000000000000	4.00000000000000000000	4.00000000000000000000	4.00000000000000000000	4.00000000000000000000	4.00000000000000000000	4.00000000000000000000	4.00000000000000000000	4.00000000000000000000	4.00000000000000000000	4.00000000000000000000	4.00000000000000000000	4.00000000000000000000	4.00000000000000000000	4.00000000000000000000
111.00000000000000000000	0.00000000000000000000	4151.28173828125000000000	4130.76904296875000000000	4129.74365234375000000000	4031.79467773437500000000	4150.25634765625000000000	4163.58984375000000000000	4162.56396484375000000000	4159.48730468750000000000	4169.74365234375000000000	4105.12792968750000000000	4157.43603515625000000000	4249.74365234375000000000	4183.58984375000000000000	4147.69238281250000000000	3253.00000000000000000000	10244.00000000000000000000	10227.00000000000000000000	0.00000000000000000000	0.00000000000000000000	0.00000000000000000000	511.00000000000000000000	43.00000000000000000000	4.00000000000000000000	4.00000000000000000000	4.00000000000000000000	4.00000000000000000000	4.00000000000000000000	4.00000000000000000000	4.00000000000000000000	4.00000000000000000000	4.00000000000000000000	4.00000000000000000000	4.00000000000000000000	4.00000000000000000000	4.00000000000000000000	4.00000000000000000000	4.00000000000000000000	4.00000000000000000000
112.00000000000000000000	0.00000000000000000000	4151.79492187500000000000	4144.10253906250000000000	4131.28173828125000000000	4042.05126953125000000000	4168.71777343750000000000	4169.23046875000000000000	4173.33300781250000000000	4174.35888671875000000000	4178.97412109375000000000	4121.02539062500000000000	4158.97412109375000000000	4250.25634765625000000000	4201.02539062500000000000	4157.94873046875000000000	3075.00000000000000000000	10244.00000000000000000000	10227.00000000000000000000	0.00000000000000000000	0.00000000000000000000	0.00000000000000000000	511.00000000000000000000	52.00000000000000000000	4.00000000000000000000	4.00000000000000000000	4.00000000000000000000	4.00000000000000000000	4.00000000000000000000	4.00000000000000000000	4.00000000000000000000	4.00000000000000000000	4.00000000000000000000	4.00000000000000000000	4.00000000000000000000	4.00000000000000000000	4.00000000000000000000	4.00000000000000000000	4.00000000000000000000	4.00000000000000000000
113.00000000000000000000	0.00000000000000000000	4154.35888671875000000000	4118.46142578125000000000	4141.53857421875000000000	4039.48706054687500000000	4132.30761718750000000000	4154.35888671875000000000	4158.46142578125000000000	4155.89746093750000000000	4145.12792968750000000000	4102.05126953125000000000	4147.17919921875000000000	4231.79492187500000000000	4187.69238281250000000000	4132.30761718750000000000	2858.00000000000000000000	10247.00000000000000000000	10230.00000000000000000000	0.00000000000000000000	0.00000000000000000000	0.00000000000000000000	511.00000000000000000000	60.00000000000000000000	4.00000000000000000000	4.00000000000000000000	4.00000000000000000000	4.00000000000000000000	4.00000000000000000000	4.00000000000000000000	4.00000000000000000000	4.00000000000000000000	4.00000000000000000000	4.00000000000000000000	4.00000000000000000000	4.00000000000000000000	4.00000000000000000000	4.00000000000000000000	4.00000000000000000000	4.00000000000000000000
114.00000000000000000000	0.00000000000000000000	4144.61523437500000000000	4110.25634765625000000000	4133.33300781250000000000	4034.87158203125000000000	4114.87158203125000000000	4144.10253906250000000000	4154.35888671875000000000	4151.79492187500000000000	4144.10253906250000000000	4104.61523437500000000000	4149.74365234375000000000	4232.30761718750000000000	4170.25634765625000000000	4129.74365234375000000000	3524.00000000000000000000	10247.00000000000000000000	10230.00000000000000000000	0.00000000000000000000	0.00000000000000000000	0.00000000000000000000	511.00000000000000000000	68.00000000000000000000	4.00000000000000000000	4.00000000000000000000	4.00000000000000000000	4.00000000000000000000	4.00000000000000000000	4.00000000000000000000	4.00000000000000000000	4.00000000000000000000	4.00000000000000000000	4.00000000000000000000	4.00000000000000000000	4.00000000000000000000	4.00000000000000000000	4.00000000000000000000	4.00000000000000000000	4.00000000000000000000
115.00000000000000000000	0.00000000000000000000	4162.05126953125000000000	4147.69238281250000000000	4143.58984375000000000000	4055.38452148437500000000	4156.41015625000000000000	4161.02539062500000000000	4172.30761718750000000000	4169.23046875000000000000	4166.15380859375000000000	4133.33300781250000000000	4192.30761718750000000000	4257.43603515625000000000	4202.05126953125000000000	4168.71777343750000000000	3253.00000000000000000000	10248.00000000000000000000	10230.00000000000000000000	0.00000000000000000000	0.00000000000000000000	0.00000000000000000000	511.00000000000000000000	76.00000000000000000000	4.00000000000000000000	4.00000000000000000000	4.00000000000000000000	4.00000000000000000000	4.00000000000000000000	4.00000000000000000000	4.00000000000000000000	4.00000000000000000000	4.00000000000000000000	4.00000000000000000000	4.00000000000000000000	4.00000000000000000000	4.00000000000000000000	4.00000000000000000000	4.00000000000000000000	4.00000000000000000000
116.00000000000000000000	0.00000000000000000000	4176.92285156250000000000	4162.56396484375000000000	4152.82031250000000000000	4066.15380859375000000000	4165.12792968750000000000	4173.33300781250000000000	4173.33300781250000000000	4165.64111328125000000000	4156.92285156250000000000	4128.20507812500000000000	4185.12792968750000000000	4266.15380859375000000000	4226.66650390625000000000	4186.15380859375000000000	3075.00000000000000000000	10248.00000000000000000000	10230.00000000000000000000	0.00000000000000000000	0.00000000000000000000	0.00000000000000000000	511.00000000000000000000	85.00000000000000000000	4.00000000000000000000	4.00000000000000000000	4.00000000000000000000	4.00000000000000000000	4.00000000000000000000	4.00000000000000000000	4.00000000000000000000	4.00000000000000000000	4.00000000000000000000	4.00000000000000000000	4.00000000000000000000	4.00000000000000000000	4.00000000000000000000	4.00000000000000000000	4.00000000000000000000	4.00000000000000000000
117.00000000000000000000	0.00000000000000000000	4156.92285156250000000000	4148.71777343750000000000	4124.61523437500000000000	4061.02563476562500000000	4145.12792968750000000000	4162.05126953125000000000	4156.92285156250000000000	4150.76904296875000000000	4146.66650390625000000000	4114.35888671875000000000	4161.53857421875000000000	4249.23046875000000000000	4208.20507812500000000000	4162.56396484375000000000	2858.00000000000000000000	10246.00000000000000000000	10227.00000000000000000000	0.00000000000000000000	0.00000000000000000000	0.00000000000000000000	511.00000000000000000000	92.00000000000000000000	4.00000000000000000000	4.00000000000000000000	4.00000000000000000000	4.00000000000000000000	4.00000000000000000000	4.00000000000000000000	4.00000000000000000000	4.00000000000000000000	4.00000000000000000000	4.00000000000000000000	4.00000000000000000000	4.00000000000000000000	4.00000000000000000000	4.00000000000000000000	4.00000000000000000000	4.00000000000000000000
118.00000000000000000000	0.00000000000000000000	4166.15380859375000000000	4150.76904296875000000000	4133.84619140625000000000	4060.00000000000000000000	4150.76904296875000000000	4153.84619140625000000000	4153.84619140625000000000	4152.30761718750000000000	4160.00000000000000000000	4110.25634765625000000000	4172.30761718750000000000	4241.53857421875000000000	4198.97412109375000000000	4155.89746093750000000000	3524.00000000000000000000	10246.00000000000000000000	10227.00000000000000000000	0.00000000000000000000	0.00000000000000000000	0.00000000000000000000	511.00000000000000000000	99.00000000000000000000	4.00000000000000000000	4.00000000000000000000	4.00000000000000000000	4.00000000000000000000	4.00000000000000000000	4.00000000000000000000	4.00000000000000000000	4.00000000000000000000	4.00000000000000000000	4.00000000000000000000	4.00000000000000000000	4.00000000000000000000	4.00000000000000000000	4.00000000000000000000	4.00000000000000000000	4.00000000000000000000
119.00000000000000000000	0.00000000000000000000	4169.23046875000000000000	4158.97412109375000000000	4145.64111328125000000000	4046.66650390625000000000	4163.07666015625000000000	4166.15380859375000000000	4168.20507812500000000000	4173.33300781250000000000	4176.92285156250000000000	4107.17919921875000000000	4171.79492187500000000000	4246.15380859375000000000	4214.35888671875000000000	4172.30761718750000000000	3253.00000000000000000000	10246.00000000000000000000	10227.00000000000000000000	0.00000000000000000000	0.00000000000000000000	0.00000000000000000000	511.00000000000000000000	108.00000000000000000000	4.00000000000000000000	4.00000000000000000000	4.00000000000000000000	4.00000000000000000000	4.00000000000000000000	4.00000000000000000000	4.00000000000000000000	4.00000000000000000000	4.00000000000000000000	4.00000000000000000000	4.00000000000000000000	4.00000000000000000000	4.00000000000000000000	4.00000000000000000000	4.00000000000000000000	4.00000000000000000000
120.00000000000000000000	0.00000000000000000000	4171.28173828125000000000	4151.79492187500000000000	4150.76904296875000000000	4041.02563476562500000000	4159.48730468750000000000	4170.25634765625000000000	4174.87158203125000000000	4182.05126953125000000000	4172.82031250000000000000	4113.84619140625000000000	4161.53857421875000000000	4264.10253906250000000000	4214.35888671875000000000	4181.02539062500000000000	3075.00000000000000000000	10246.00000000000000000000	10227.00000000000000000000	0.00000000000000000000	0.00000000000000000000	0.00000000000000000000	511.00000000000000000000	115.00000000000000000000	4.00000000000000000000	4.00000000000000000000	4.00000000000000000000	4.00000000000000000000	4.00000000000000000000	4.00000000000000000000	4.00000000000000000000	4.00000000000000000000	4.00000000000000000000	4.00000000000000000000	4.00000000000000000000	4.00000000000000000000	4.00000000000000000000	4.00000000000000000000	4.00000000000000000000	4.00000000000000000000
121.00000000000000000000	0.00000000000000000000	4176.92285156250000000000	4143.07666015625000000000	4150.25634765625000000000	4057.94873046875000000000	4142.05126953125000000000	4151.28173828125000000000	4164.61523437500000000000	4166.66650390625000000000	4158.46142578125000000000	4129.74365234375000000000	4177.43603515625000000000	4272.82031250000000000000	4205.12792968750000000000	4183.58984375000000000000	2858.00000000000000000000	10249.00000000000000000000	10227.00000000000000000000	0.00000000000000000000	0.00000000000000000000	0.00000000000000000000	511.00000000000000000000	122.00000000000000000000	4.00000000000000000000	4.00000000000000000000	4.00000000000000000000	4.00000000000000000000	4.00000000000000000000	4.00000000000000000000	4.00000000000000000000	4.00000000000000000000	4.00000000000000000000	4.00000000000000000000	4.00000000000000000000	4.00000000000000000000	4.00000000000000000000	4.00000000000000000000	4.00000000000000000000	4.00000000000000000000
122.00000000000000000000	0.00000000000000000000	4158.97412109375000000000	4143.58984375000000000000	4131.79492187500000000000	4065.12817382812500000000	4132.30761718750000000000	4143.07666015625000000000	4157.94873046875000000000	4163.07666015625000000000	4165.64111328125000000000	4142.05126953125000000000	4199.48730468750000000000	4258.46142578125000000000	4214.87158203125000000000	4179.48730468750000000000	3524.00000000000000000000	10249.00000000000000000000	10227.00000000000000000000	0.00000000000000000000	0.00000000000000000000	0.00000000000000000000	511.00000000000000000000	130.00000000000000000000	4.00000000000000000000	4.00000000000000000000	4.00000000000000000000	4.00000000000000000000	4.00000000000000000000	4.00000000000000000000	4.00000000000000000000	4.00000000000000000000	4.00000000000000000000	4.00000000000000000000	4.00000000000000000000	4.00000000000000000000	4.00000000000000000000	4.00000000000000000000	4.00000000000000000000	4.00000000000000000000
123.00000000000000000000	0.00000000000000000000	4168.20507812500000000000	4145.64111328125000000000	4148.71777343750000000000	4066.66650390625000000000	4140.51269531250000000000	4153.84619140625000000000	4162.05126953125000000000	4172.82031250000000000000	4175.38427734375000000000	4141.53857421875000000000	4196.92285156250000000000	4254.87158203125000000000	4228.20507812500000000000	4172.30761718750000000000	3253.00000000000000000000	10248.00000000000000000000	10227.00000000000000000000	0.00000000000000000000	0.00000000000000000000	0.00000000000000000000	511.00000000000000000000	137.00000000000000000000	4.00000000000000000000	4.00000000000000000000	4.00000000000000000000	4.00000000000000000000	4.00000000000000000000	4.00000000000000000000	4.00000000000000000000	4.00000000000000000000	4.00000000000000000000	4.00000000000000000000	4.00000000000000000000	4.00000000000000000000	4.00000000000000000000	4.00000000000000000000	4.00000000000000000000	4.00000000000000000000
124.00000000000000000000	0.00000000000000000000	4167.17919921875000000000	4139.48730468750000000000	4148.71777343750000000000	4067.69213867187500000000	4151.79492187500000000000	4157.94873046875000000000	4163.07666015625000000000	4172.30761718750000000000	4165.64111328125000000000	4137.94873046875000000000	4171.28173828125000000000	4254.35888671875000000000	4224.10253906250000000000	4166.66650390625000000000	3075.00000000000000000000	10248.00000000000000000000	10227.00000000000000000000	0.00000000000000000000	0.00000000000000000000	0.00000000000000000000	511.00000000000000000000	145.00000000000000000000	4.00000000000000000000	4.00000000000000000000	4.00000000000000000000	4.00000000000000000000	4.00000000000000000000	4.00000000000000000000	4.00000000000000000000	4.00000000000000000000	4.00000000000000000000	4.00000000000000000000	4.00000000000000000000	4.00000000000000000000	4.00000000000000000000	4.00000000000000000000	4.00000000000000000000	4.00000000000000000000
125.00000000000000000000	0.00000000000000000000	4161.02539062500000000000	4129.74365234375000000000	4135.38427734375000000000	4047.17944335937500000000	4148.71777343750000000000	4155.89746093750000000000	4156.41015625000000000000	4164.61523437500000000000	4165.64111328125000000000	4144.61523437500000000000	4156.41015625000000000000	4247.69238281250000000000	4206.15380859375000000000	4161.53857421875000000000	2858.00000000000000000000	10248.00000000000000000000	10228.00000000000000000000	0.00000000000000000000	0.00000000000000000000	0.00000000000000000000	511.00000000000000000000	152.00000000000000000000	4.00000000000000000000	4.00000000000000000000	4.00000000000000000000	4.00000000000000000000	4.00000000000000000000	4.00000000000000000000	4.00000000000000000000	4.00000000000000000000	4.00000000000000000000	4.00000000000000000000	4.00000000000000000000	4.00000000000000000000	4.00000000000000000000	4.00000000000000000000	4.00000000000000000000	4.00000000000000000000
126.00000000000000000000	0.00000000000000000000	4171.28173828125000000000	4136.92285156250000000000	4141.02539062500000000000	4026.66650390625000000000	4149.23046875000000000000	4156.92285156250000000000	4152.30761718750000000000	4161.53857421875000000000	4166.15380859375000000000	4137.43603515625000000000	4171.28173828125000000000	4242.05126953125000000000	4194.87158203125000000000	4151.28173828125000000000	3524.00000000000000000000	10248.00000000000000000000	10228.00000000000000000000	0.00000000000000000000	0.00000000000000000000	0.00000000000000000000	511.00000000000000000000	160.00000000000000000000	4.00000000000000000000	4.00000000000000000000	4.00000000000000000000	4.00000000000000000000	4.00000000000000000000	4.00000000000000000000	4.00000000000000000000	4.00000000000000000000	4.00000000000000000000	4.00000000000000000000	4.00000000000000000000	4.00000000000000000000	4.00000000000000000000	4.00000000000000000000	4.00000000000000000000	4.00000000000000000000
127.00000000000000000000	0.00000000000000000000	4162.05126953125000000000	4161.53857421875000000000	4137.94873046875000000000	4059.48706054687500000000	4169.23046875000000000000	4163.07666015625000000000	4159.48730468750000000000	4169.23046875000000000000	4161.53857421875000000000	4111.79492187500000000000	4178.46142578125000000000	4251.28173828125000000000	4203.58984375000000000000	4159.48730468750000000000	52.00000000000000000000	10248.00000000000000000000	10229.00000000000000000000	0.00000000000000000000	0.00000000000000000000	0.00000000000000000000	511.00000000000000000000	169.00000000000000000000	4.00000000000000000000	4.00000000000000000000	4.00000000000000000000	4.00000000000000000000	4.00000000000000000000	4.00000000000000000000	4.00000000000000000000	4.00000000000000000000	4.00000000000000000000	4.00000000000000000000	4.00000000000000000000	4.00000000000000000000	4.00000000000000000000	4.00000000000000000000	4.00000000000000000000	4.00000000000000000000
0.00000000000000000000	0.00000000000000000000	4169.74365234375000000000	4171.79492187500000000000	4150.76904296875000000000	4104.61523437500000000000	4174.87158203125000000000	4167.17919921875000000000	4165.12792968750000000000	4172.82031250000000000000	4165.64111328125000000000	4111.28173828125000000000	4176.92285156250000000000	4268.20507812500000000000	4211.79492187500000000000	4179.48730468750000000000	2299.00000000000000000000	10248.00000000000000000000	10229.00000000000000000000	0.00000000000000000000	0.00000000000000000000	0.00000000000000000000	511.00000000000000000000	177.00000000000000000000	4.00000000000000000000	4.00000000000000000000	4.00000000000000000000	4.00000000000000000000	4.00000000000000000000	4.00000000000000000000	4.00000000000000000000	4.00000000000000000000	4.00000000000000000000	4.00000000000000000000	4.00000000000000000000	4.00000000000000000000	4.00000000000000000000	4.00000000000000000000	4.00000000000000000000	4.00000000000000000000
1.00000000000000000000	0.00000000000000000000	4164.10253906250000000000	4168.71777343750000000000	4143.07666015625000000000	4088.71777343750000000000	4171.28173828125000000000	4171.28173828125000000000	4165.64111328125000000000	4170.76904296875000000000	4174.35888671875000000000	4129.74365234375000000000	4182.56396484375000000000	4257.43603515625000000000	4218.97412109375000000000	4174.35888671875000000000	2967.00000000000000000000	10249.00000000000000000000	10228.00000000000000000000	0.00000000000000000000	0.00000000000000000000	0.00000000000000000000	511.00000000000000000000	185.00000000000000000000	4.00000000000000000000	4.00000000000000000000	4.00000000000000000000	4.00000000000000000000	4.00000000000000000000	4.00000000000000000000	4.00000000000000000000	4.00000000000000000000	4.00000000000000000000	4.00000000000000000000	4.00000000000000000000	4.00000000000000000000	4.00000000000000000000	4.00000000000000000000	4.00000000000000000000	4.00000000000000000000
2.00000000000000000000	0.00000000000000000000	4149.74365234375000000000	4156.41015625000000000000	4131.28173828125000000000	4054.87158203125000000000	4152.30761718750000000000	4158.46142578125000000000	4160.51269531250000000000	4162.05126953125000000000	4165.64111328125000000000	4124.10253906250000000000	4155.38427734375000000000	4240.51269531250000000000	4210.76904296875000000000	4150.76904296875000000000	2286.00000000000000000000	10249.00000000000000000000	10228.00000000000000000000	0.00000000000000000000	0.00000000000000000000	0.00000000000000000000	511.00000000000000000000	194.00000000000000000000	4.00000000000000000000	4.00000000000000000000	4.00000000000000000000	4.00000000000000000000	4.00000000000000000000	4.00000000000000000000	4.00000000000000000000	4.00000000000000000000	4.00000000000000000000	4.00000000000000000000	4.00000000000000000000	4.00000000000000000000	4.00000000000000000000	4.00000000000000000000	4.00000000000000000000	4.00000000000000000000
3.00000000000000000000	0.00000000000000000000	4157.43603515625000000000	4138.46142578125000000000	4141.53857421875000000000	4058.97436523437500000000	4126.15380859375000000000	4138.46142578125000000000	4155.38427734375000000000	4152.82031250000000000000	4154.35888671875000000000	4115.38427734375000000000	4148.71777343750000000000	4239.48730468750000000000	4193.84619140625000000000	4141.53857421875000000000	3507.00000000000000000000	10247.00000000000000000000	10229.00000000000000000000	0.00000000000000000000	0.00000000000000000000	0.00000000000000000000	511.00000000000000000000	202.00000000000000000000	4.00000000000000000000	4.00000000000000000000	4.00000000000000000000	4.00000000000000000000	4.00000000000000000000	4.00000000000000000000	4.00000000000000000000	4.00000000000000000000	4.00000000000000000000	4.00000000000000000000	4.00000000000000000000	4.00000000000000000000	4.00000000000000000000	4.00000000000000000000	4.00000000000000000000	4.00000000000000000000
4.00000000000000000000	0.00000000000000000000	4148.20507812500000000000	4136.41015625000000000000	4128.71777343750000000000	4062.05126953125000000000	4138.46142578125000000000	4143.58984375000000000000	4157.43603515625000000000	4160.00000000000000000000	4160.00000000000000000000	4129.74365234375000000000	4189.23046875000000000000	4236.92285156250000000000	4196.92285156250000000000	4150.25634765625000000000	3530.00000000000000000000	10247.00000000000000000000	10229.00000000000000000000	0.00000000000000000000	0.00000000000000000000	0.00000000000000000000	511.00000000000000000000	210.00000000000000000000	4.00000000000000000000	4.00000000000000000000	4.00000000000000000000	4.00000000000000000000	4.00000000000000000000	4.00000000000000000000	4.00000000000000000000	4.00000000000000000000	4.00000000000000000000	4.00000000000000000000	4.00000000000000000000	4.00000000000000000000	4.00000000000000000000	4.00000000000000000000	4.00000000000000000000	4.00000000000000000000
5.00000000000000000000	0.00000000000000000000	4159.48730468750000000000	4131.79492187500000000000	4139.48730468750000000000	4041.53833007812500000000	4151.28173828125000000000	4153.33300781250000000000	4156.92285156250000000000	4159.48730468750000000000	4158.97412109375000000000	4136.92285156250000000000	4196.92285156250000000000	4232.82031250000000000000	4197.94873046875000000000	4151.28173828125000000000	3328.00000000000000000000	10246.00000000000000000000	10229.00000000000000000000	0.00000000000000000000	0.00000000000000000000	0.00000000000000000000	511.00000000000000000000	219.00000000000000000000	4.00000000000000000000	4.00000000000000000000	4.00000000000000000000	4.00000000000000000000	4.00000000000000000000	4.00000000000000000000	4.00000000000000000000	4.00000000000000000000	4.00000000000000000000	4.00000000000000000000	4.00000000000000000000	4.00000000000000000000	4.00000000000000000000	4.00000000000000000000	4.00000000000000000000	4.00000000000000000000
6.00000000000000000000	0.00000000000000000000	4163.58984375000000000000	4130.76904296875000000000	4146.15380859375000000000	4048.20507812500000000000	4153.33300781250000000000	4158.46142578125000000000	4161.53857421875000000000	4161.02539062500000000000	4166.66650390625000000000	4132.82031250000000000000	4160.00000000000000000000	4229.23046875000000000000	4196.41015625000000000000	4144.10253906250000000000	3247.00000000000000000000	10246.00000000000000000000	10229.00000000000000000000	0.00000000000000000000	0.00000000000000000000	0.00000000000000000000	511.00000000000000000000	227.00000000000000000000	4.00000000000000000000	4.00000000000000000000	4.00000000000000000000	4.00000000000000000000	4.00000000000000000000	4.00000000000000000000	4.00000000000000000000	4.00000000000000000000	4.00000000000000000000	4.00000000000000000000	4.00000000000000000000	4.00000000000000000000	4.00000000000000000000	4.00000000000000000000	4.00000000000000000000	4.00000000000000000000
7.00000000000000000000	0.00000000000000000000	4148.71777343750000000000	4134.35888671875000000000	4134.35888671875000000000	4082.56396484375000000000	4160.51269531250000000000	4168.71777343750000000000	4166.15380859375000000000	4166.66650390625000000000	4166.15380859375000000000	4117.94873046875000000000	4131.79492187500000000000	4236.92285156250000000000	4190.25634765625000000000	4148.71777343750000000000	3300.00000000000000000000	10245.00000000000000000000	10229.00000000000000000000	0.00000000000000000000	0.00000000000000000000	0.00000000000000000000	511.00000000000000000000	235.00000000000000000000	4.00000000000000000000	4.00000000000000000000	4.00000000000000000000	4.00000000000000000000	4.00000000000000000000	4.00000000000000000000	4.00000000000000000000	4.00000000000000000000	4.00000000000000000000	4.00000000000000000000	4.00000000000000000000	4.00000000000000000000	4.00000000000000000000	4.00000000000000000000	4.00000000000000000000	4.00000000000000000000
8.00000000000000000000	0.00000000000000000000	4158.46142578125000000000	4133.33300781250000000000	4148.71777343750000000000	4085.12817382812500000000	4168.20507812500000000000	4176.41015625000000000000	4162.05126953125000000000	4160.00000000000000000000	4148.71777343750000000000	4107.69238281250000000000	4159.48730468750000000000	4249.23046875000000000000	4192.30761718750000000000	4162.05126953125000000000	3180.00000000000000000000	10245.00000000000000000000	10229.00000000000000000000	0.00000000000000000000	0.00000000000000000000	0.00000000000000000000	511.00000000000000000000	243.00000000000000000000	4.00000000000000000000	4.00000000000000000000	4.00000000000000000000	4.00000000000000000000	4.00000000000000000000	4.00000000000000000000	4.00000000000000000000	4.00000000000000000000	4.00000000000000000000	4.00000000000000000000	4.00000000000000000000	4.00000000000000000000	4.00000000000000000000	4.00000000000000000000	4.00000000000000000000	4.00000000000000000000
9.00000000000000000000	0.00000000000000000000	4154.35888671875000000000	4146.15380859375000000000	4144.61523437500000000000	4071.28198242187500000000	4164.10253906250000000000	4173.33300781250000000000	4160.00000000000000000000	4164.10253906250000000000	4163.58984375000000000000	4130.76904296875000000000	4206.15380859375000000000	4243.58984375000000000000	4213.33300781250000000000	4160.00000000000000000000	2907.00000000000000000000	10245.00000000000000000000	10228.00000000000000000000	0.00000000000000000000	0.00000000000000000000	0.00000000000000000000	511.00000000000000000000	250.00000000000000000000	4.00000000000000000000	4.00000000000000000000	4.00000000000000000000	4.00000000000000000000	4.00000000000000000000	4.00000000000000000000	4.00000000000000000000	4.00000000000000000000	4.00000000000000000000	4.00000000000000000000	4.00000000000000000000	4.00000000000000000000	4.00000000000000000000	4.00000000000000000000	4.00000000000000000000	4.00000000000000000000
10.00000000000000000000	0.00000000000000000000	4165.12792968750000000000	4163.58984375000000000000	4150.76904296875000000000	4075.38452148437500000000	4154.35888671875000000000	4160.00000000000000000000	4159.48730468750000000000	4171.79492187500000000000	4180.00000000000000000000	4142.05126953125000000000	4189.74365234375000000000	4242.05126953125000000000	4218.46142578125000000000	4148.71777343750000000000	3473.00000000000000000000	10245.00000000000000000000	10228.00000000000000000000	0.00000000000000000000	0.00000000000000000000	0.00000000000000000000	511.00000000000000000000	257.00000000000000000000	4.00000000000000000000	4.00000000000000000000	4.00000000000000000000	4.00000000000000000000	4.00000000000000000000	4.00000000000000000000	4.00000000000000000000	4.00000000000000000000	4.00000000000000000000	4.00000000000000000000	4.00000000000000000000	4.00000000000000000000	4.00000000000000000000	4.00000000000000000000	4.00000000000000000000	4.00000000000000000000
11.00000000000000000000	0.00000000000000000000	4172.82031250000000000000	4163.07666015625000000000	4156.41015625000000000000	4073.33325195312500000000	4167.17919921875000000000	4155.38427734375000000000	4159.48730468750000000000	4168.20507812500000000000	4164.10253906250000000000	4123.58984375000000000000	4143.58984375000000000000	4244.61523437500000000000	4201.02539062500000000000	4153.33300781250000000000	3245.00000000000000000000	10247.00000000000000000000	10229.00000000000000000000	0.00000000000000000000	0.00000000000000000000	0.00000000000000000000	511.00000000000000000000	265.00000000000000000000	4.00000000000000000000	4.00000000000000000000	4.00000000000000000000	4.00000000000000000000	4.00000000000000000000	4.00000000000000000000	4.00000000000000000000	4.00000000000000000000	4.00000000000000000000	4.00000000000000000000	4.00000000000000000000	4.00000000000000000000	4.00000000000000000000	4.00000000000000000000	4.00000000000000000000	4.00000000000000000000
12.00000000000000000000	0.00000000000000000000	4153.84619140625000000000	4143.07666015625000000000	4133.84619140625000000000	4069.23071289062500000000	4162.56396484375000000000	4153.33300781250000000000	4149.23046875000000000000	4152.82031250000000000000	4151.28173828125000000000	4119.48730468750000000000	4152.82031250000000000000	4230.76904296875000000000	4180.00000000000000000000	4150.25634765625000000000	3015.00000000000000000000	10247.00000000000000000000	10229.00000000000000000000	0.00000000000000000000	0.00000000000000000000	0.00000000000000000000	511.00000000000000000000	272.00000000000000000000	4.00000000000000000000	4.00000000000000000000	4.00000000000000000000	4.00000000000000000000	4.00000000000000000000	4.00000000000000000000	4.00000000000000000000	4.00000000000000000000	4.00000000000000000000	4.00000000000000000000	4.00000000000000000000	4.00000000000000000000	4.00000000000000000000	4.00000000000000000000	4.00000000000000000000	4.00000000000000000000
13.00000000000000000000	0.00000000000000000000	4155.89746093750000000000	4135.38427734375000000000	4136.41015625000000000000	4093.33325195312500000000	4151.28173828125000000000	4151.28173828125000000000	4140.51269531250000000000	4142.56396484375000000000	4157.94873046875000000000	4125.64111328125000000000	4177.43603515625000000000	4226.66650390625000000000	4178.97412109375000000000	4141.53857421875000000000	2860.00000000000000000000	10246.00000000000000000000	10227.00000000000000000000	0.00000000000000000000	0.00000000000000000000	0.00000000000000000000	511.00000000000000000000	279.00000000000000000000	4.00000000000000000000	4.00000000000000000000	4.00000000000000000000	4.00000000000000000000	4.00000000000000000000	4.00000000000000000000	4.00000000000000000000	4.00000000000000000000	4.00000000000000000000	4.00000000000000000000	4.00000000000000000000	4.00000000000000000000	4.00000000000000000000	4.00000000000000000000	4.00000000000000000000	4.00000000000000000000
14.00000000000000000000	0.00000000000000000000	4148.20507812500000000000	4152.30761718750000000000	4134.87158203125000000000	4109.74365234375000000000	4171.28173828125000000000	4156.92285156250000000000	4147.17919921875000000000	4149.23046875000000000000	4156.41015625000000000000	4122.05126953125000000000	4166.15380859375000000000	4229.23046875000000000000	4189.74365234375000000000	4144.10253906250000000000	3473.00000000000000000000	10246.00000000000000000000	10227.00000000000000000000	0.00000000000000000000	0.00000000000000000000	0.00000000000000000000	511.00000000000000000000	287.00000000000000000000	4.00000000000000000000	4.00000000000000000000	4.00000000000000000000	4.00000000000000000000	4.00000000000000000000	4.00000000000000000000	4.00000000000000000000	4.00000000000000000000	4.00000000000000000000	4.00000000000000000000	4.00000000000000000000	4.00000000000000000000	4.00000000000000000000	4.00000000000000000000	4.00000000000000000000	4.00000000000000000000
15.00000000000000000000	0.00000000000000000000	4153.33300781250000000000	4156.41015625000000000000	4141.02539062500000000000	4090.25634765625000000000	4172.30761718750000000000	4162.56396484375000000000	4153.33300781250000000000	4148.20507812500000000000	4142.05126953125000000000	4120.51269531250000000000	4143.07666015625000000000	4224.10253906250000000000	4186.15380859375000000000	4144.10253906250000000000	3245.00000000000000000000	10247.00000000000000000000	10229.00000000000000000000	0.00000000000000000000	0.00000000000000000000	0.00000000000000000000	511.00000000000000000000	295.00000000000000000000	4.00000000000000000000	4.00000000000000000000	4.00000000000000000000	4.00000000000000000000	4.00000000000000000000	4.00000000000000000000	4.00000000000000000000	4.00000000000000000000	4.00000000000000000000	4.00000000000000000000	4.00000000000000000000	4.00000000000000000000	4.00000000000000000000	4.00000000000000000000	4.00000000000000000000	4.00000000000000000000
16.00000000000000000000	0.00000000000000000000	4167.69238281250000000000	4145.64111328125000000000	4148.71777343750000000000	4081.02563476562500000000	4158.97412109375000000000	4170.25634765625000000000	4157.43603515625000000000	4150.25634765625000000000	4151.28173828125000000000	4132.30761718750000000000	4133.33300781250000000000	4223.07666015625000000000	4186.66650390625000000000	4141.53857421875000000000	0.00000000000000000000	10247.00000000000000000000	10229.00000000000000000000	0.00000000000000000000	0.00000000000000000000	0.00000000000000000000	511.00000000000000000000	304.00000000000000000000	4.00000000000000000000	4.00000000000000000000	4.00000000000000000000	4.00000000000000000000	4.00000000000000000000	4.00000000000000000000	4.00000000000000000000	4.00000000000000000000	4.00000000000000000000	4.00000000000000000000	4.00000000000000000000	4.00000000000000000000	4.00000000000000000000	4.00000000000000000000	4.00000000000000000000	4.00000000000000000000
17.00000000000000000000	0.00000000000000000000	4163.58984375000000000000	4136.92285156250000000000	4147.69238281250000000000	4083.58959960937500000000	4161.02539062500000000000	4166.15380859375000000000	4161.53857421875000000000	4162.05126953125000000000	4162.56396484375000000000	4128.71777343750000000000	4154.87158203125000000000	4235.89746093750000000000	4192.30761718750000000000	4155.89746093750000000000	0.00000000000000000000	10250.00000000000000000000	10230.00000000000000000000	0.00000000000000000000	0.00000000000000000000	0.00000000000000000000	511.00000000000000000000	312.00000000000000000000	4.00000000000000000000	4.00000000000000000000	4.00000000000000000000	4.00000000000000000000	4.00000000000000000000	4.00000000000000000000	4.00000000000000000000	4.00000000000000000000	4.00000000000000000000	4.00000000000000000000	4.00000000000000000000	4.00000000000000000000	4.00000000000000000000	4.00000000000000000000	4.00000000000000000000	4.00000000000000000000
18.00000000000000000000	0.00000000000000000000	4172.82031250000000000000	4133.33300781250000000000	4165.64111328125000000000	4068.20507812500000000000	4147.17919921875000000000	4150.76904296875000000000	4160.51269531250000000000	4162.05126953125000000000	4148.20507812500000000000	4107.69238281250000000000	4168.71777343750000000000	4250.76904296875000000000	4178.97412109375000000000	4178.97412109375000000000	0.00000000000000000000	10250.00000000000000000000	10230.00000000000000000000	0.00000000000000000000	0.00000000000000000000	0.00000000000000000000	511.00000000000000000000	320.00000000000000000000	4.00000000000000000000	4.00000000000000000000	4.00000000000000000000	4.00000000000000000000	4.00000000000000000000	4.00000000000000000000	4.00000000000000000000	4.00000000000000000000	4.00000000000000000000	4.00000000000000000000	4.00000000000000000000	4.00000000000000000000	4.00000000000000000000	4.00000000000000000000	4.00000000000000000000	4.00000000000000000000
19.00000000000000000000	0.00000000000000000000	4167.17919921875000000000	4153.84619140625000000000	4156.92285156250000000000	4077.94873046875000000000	4147.17919921875000000000	4161.02539062500000000000	4166.66650390625000000000	4172.30761718750000000000	4160.00000000000000000000	4121.53857421875000000000	4180.51269531250000000000	4251.79492187500000000000	4183.07666015625000000000	4186.15380859375000000000	0.00000000000000000000	10248.00000000000000000000	10230.00000000000000000000	0.00000000000000000000	0.00000000000000000000	0.00000000000000000000	511.00000000000000000000	329.00000000000000000000	4.00000000000000000000	4.00000000000000000000	4.00000000000000000000	4.00000000000000000000	4.00000000000000000000	4.00000000000000000000	4.00000000000000000000	4.00000000000000000000	4.00000000000000000000	4.00000000000000000000	4.00000000000000000000	4.00000000000000000000	4.00000000000000000000	4.00000000000000000000	4.00000000000000000000	4.00000000000000000000
20.00000000000000000000	0.00000000000000000000	4162.56396484375000000000	4157.43603515625000000000	4146.66650390625000000000	4104.10253906250000000000	4165.12792968750000000000	4164.10253906250000000000	4164.10253906250000000000	4175.38427734375000000000	4178.46142578125000000000	4137.43603515625000000000	4180.00000000000000000000	4242.05126953125000000000	4205.12792968750000000000	4172.82031250000000000000	0.00000000000000000000	10248.00000000000000000000	10230.00000000000000000000	0.00000000000000000000	0.00000000000000000000	0.00000000000000000000	511.00000000000000000000	337.00000000000000000000	4.00000000000000000000	4.00000000000000000000	4.00000000000000000000	4.00000000000000000000	4.00000000000000000000	4.00000000000000000000	4.00000000000000000000	4.00000000000000000000	4.00000000000000000000	4.00000000000000000000	4.00000000000000000000	4.00000000000000000000	4.00000000000000000000	4.00000000000000000000	4.00000000000000000000	4.00000000000000000000
21.00000000000000000000	0.00000000000000000000	4158.97412109375000000000	4134.35888671875000000000	4146.66650390625000000000	4089.74340820312500000000	4159.48730468750000000000	4145.64111328125000000000	4147.17919921875000000000	4156.92285156250000000000	4162.56396484375000000000	4123.07666015625000000000	4140.51269531250000000000	4225.64111328125000000000	4194.35888671875000000000	4158.46142578125000000000	0.00000000000000000000	10248.00000000000000000000	10229.00000000000000000000	0.00000000000000000000	0.00000000000000000000	0.00000000000000000000	511.00000000000000000000	344.00000000000000000000	4.00000000000000000000	4.00000000000000000000	4.00000000000000000000	4.00000000000000000000	4.00000000000000000000	4.00000000000000000000	4.00000000000000000000	4.00000000000000000000	4.00000000000000000000	4.00000000000000000000	4.00000000000000000000	4.00000000000000000000	4.00000000000000000000	4.00000000000000000000	4.00000000000000000000	4.00000000000000000000
22.00000000000000000000	0.00000000000000000000	4150.25634765625000000000	4142.05126953125000000000	4140.51269531250000000000	4083.58959960937500000000	4158.46142578125000000000	4150.76904296875000000000	4145.64111328125000000000	4151.28173828125000000000	4151.28173828125000000000	4116.92285156250000000000	4146.66650390625000000000	4217.94873046875000000000	4177.94873046875000000000	4155.38427734375000000000	0.00000000000000000000	10248.00000000000000000000	10229.00000000000000000000	0.00000000000000000000	0.00000000000000000000	0.00000000000000000000	511.00000000000000000000	352.00000000000000000000	4.00000000000000000000	4.00000000000000000000	4.00000000000000000000	4.00000000000000000000	4.00000000000000000000	4.00000000000000000000	4.00000000000000000000	4.00000000000000000000	4.00000000000000000000	4.00000000000000000000	4.00000000000000000000	4.00000000000000000000	4.00000000000000000000	4.00000000000000000000	4.00000000000000000000	4.00000000000000000000
23.00000000000000000000	0.00000000000000000000	4164.10253906250000000000	4149.23046875000000000000	4149.74365234375000000000	4101.53857421875000000000	4152.30761718750000000000	4155.89746093750000000000	4140.51269531250000000000	4141.02539062500000000000	4137.94873046875000000000	4116.92285156250000000000	4166.15380859375000000000	4222.05126953125000000000	4167.17919921875000000000	4146.15380859375000000000	0.00000000000000000000	10247.00000000000000000000	10229.00000000000000000000	0.00000000000000000000	0.00000000000000000000	0.00000000000000000000	511.00000000000000000000	359.00000000000000000000	4.00000000000000000000	4.00000000000000000000	4.00000000000000000000	4.00000000000000000000	4.00000000000000000000	4.00000000000000000000	4.00000000000000000000	4.00000000000000000000	4.00000000000000000000	4.00000000000000000000	4.00000000000000000000	4.00000000000000000000	4.00000000000000000000	4.00000000000000000000	4.00000000000000000000	4.00000000000000000000
24.00000000000000000000	0.00000000000000000000	4157.94873046875000000000	4133.84619140625000000000	4134.87158203125000000000	4088.71777343750000000000	4140.51269531250000000000	4140.51269531250000000000	4131.79492187500000000000	4125.64111328125000000000	4118.97412109375000000000	4112.30761718750000000000	4143.58984375000000000000	4216.41015625000000000000	4163.58984375000000000000	4146.15380859375000000000	0.00000000000000000000	10247.00000000000000000000	10229.00000000000000000000	0.00000000000000000000	0.00000000000000000000	0.00000000000000000000	511.00000000000000000000	366.00000000000000000000	4.00000000000000000000	4.00000000000000000000	4.00000000000000000000	4.00000000000000000000	4.00000000000000000000	4.00000000000000000000	4.00000000000000000000	4.00000000000000000000	4.00000000000000000000	4.00000000000000000000	4.00000000000000000000	4.00000000000000000000	4.00000000000000000000	4.00000000000000000000	4.00000000000000000000	4.00000000000000000000
25.00000000000000000000	0.00000000000000000000	4167.17919921875000000000	4145.64111328125000000000	4142.05126953125000000000	4090.25634765625000000000	4164.10253906250000000000	4146.15380859375000000000	4149.23046875000000000000	4147.17919921875000000000	4141.53857421875000000000	4124.10253906250000000000	4166.15380859375000000000	4228.20507812500000000000	4187.17919921875000000000	4177.43603515625000000000	0.00000000000000000000	10246.00000000000000000000	10230.00000000000000000000	0.00000000000000000000	0.00000000000000000000	0.00000000000000000000	511.00000000000000000000	374.00000000000000000000	4.00000000000000000000	4.00000000000000000000	4.00000000000000000000	4.00000000000000000000	4.00000000000000000000	4.00000000000000000000	4.00000000000000000000	4.00000000000000000000	4.00000000000000000000	4.00000000000000000000	4.00000000000000000000	4.00000000000000000000	4.00000000000000000000	4.00000000000000000000	4.00000000000000000000	4.00000000000000000000
26.00000000000000000000	0.00000000000000000000	4178.97412109375000000000	4164.10253906250000000000	4160.00000000000000000000	4111.28173828125000000000	4176.92285156250000000000	4161.53857421875000000000	4161.02539062500000000000	4167.69238281250000000000	4170.76904296875000000000	4137.43603515625000000000	4195.89746093750000000000	4235.38427734375000000000	4197.94873046875000000000	4183.58984375000000000000	0.00000000000000000000	10246.00000000000000000000	10230.00000000000000000000	0.00000000000000000000	0.00000000000000000000	0.00000000000000000000	511.00000000000000000000	382.00000000000000000000	4.00000000000000000000	4.00000000000000000000	4.00000000000000000000	4.00000000000000000000	4.00000000000000000000	4.00000000000000000000	4.00000000000000000000	4.00000000000000000000	4.00000000000000000000	4.00000000000000000000	4.00000000000000000000	4.00000000000000000000	4.00000000000000000000	4.00000000000000000000	4.00000000000000000000	4.00000000000000000000
27.00000000000000000000	0.00000000000000000000	4149.74365234375000000000	4150.76904296875000000000	4135.89746093750000000000	4107.69238281250000000000	4162.56396484375000000000	4154.35888671875000000000	4150.76904296875000000000	4153.84619140625000000000	4154.87158203125000000000	4131.79492187500000000000	4159.48730468750000000000	4216.41015625000000000000	4185.12792968750000000000	4155.38427734375000000000	0.00000000000000000000	10245.00000000000000000000	10231.00000000000000000000	0.00000000000000000000	0.00000000000000000000	0.00000000000000000000	511.00000000000000000000	390.00000000000000000000	4.00000000000000000000	4.00000000000000000000	4.00000000000000000000	4.00000000000000000000	4.00000000000000000000	4.00000000000000000000	4.00000000000000000000	4.00000000000000000000	4.00000000000000000000	4.00000000000000000000	4.00000000000000000000	4.00000000000000000000	4.00000000000000000000	4.00000000000000000000	4.00000000000000000000	4.00000000000000000000
28.00000000000000000000	0.00000000000000000000	4153.33300781250000000000	4131.79492187500000000000	4142.56396484375000000000	4098.97412109375000000000	4152.82031250000000000000	4136.41015625000000000000	4142.56396484375000000000	4140.00000000000000000000	4135.38427734375000000000	4121.02539062500000000000	4136.41015625000000000000	4210.25634765625000000000	4175.38427734375000000000	4153.33300781250000000000	0.00000000000000000000	10245.00000000000000000000	10231.00000000000000000000	0.00000000000000000000	0.00000000000000000000	0.00000000000000000000	511.00000000000000000000	398.00000000000000000000	4.00000000000000000000	4.00000000000000000000	4.00000000000000000000	4.00000000000000000000	4.00000000000000000000	4.00000000000000000000	4.00000000000000000000	4.00000000000000000000	4.00000000000000000000	4.00000000000000000000	4.00000000000000000000	4.00000000000000000000	4.00000000000000000000	4.00000000000000000000	4.00000000000000000000	4.00000000000000000000
29.00000000000000000000	0.00000000000000000000	4155.89746093750000000000	4126.15380859375000000000	4141.02539062500000000000	4092.82031250000000000000	4140.00000000000000000000	4135.89746093750000000000	4136.92285156250000000000	4141.02539062500000000000	4143.07666015625000000000	4116.41015625000000000000	4148.20507812500000000000	4205.64111328125000000000	4171.28173828125000000000	4157.43603515625000000000	0.00000000000000000000	10244.00000000000000000000	10232.00000000000000000000	0.00000000000000000000	0.00000000000000000000	0.00000000000000000000	511.00000000000000000000	407.00000000000000000000	4.00000000000000000000	4.00000000000000000000	4.00000000000000000000	4.00000000000000000000	4.00000000000000000000	4.00000000000000000000	4.00000000000000000000	4.00000000000000000000	4.00000000000000000000	4.00000000000000000000	4.00000000000000000000	4.00000000000000000000	4.00000000000000000000	4.00000000000000000000	4.00000000000000000000	4.00000000000000000000
30.00000000000000000000	0.00000000000000000000	4153.84619140625000000000	4135.89746093750000000000	4137.43603515625000000000	4100.51269531250000000000	4141.53857421875000000000	4153.33300781250000000000	4135.89746093750000000000	4139.48730468750000000000	4139.48730468750000000000	4118.46142578125000000000	4159.48730468750000000000	4213.84619140625000000000	4174.35888671875000000000	4155.38427734375000000000	0.00000000000000000000	10244.00000000000000000000	10232.00000000000000000000	0.00000000000000000000	0.00000000000000000000	0.00000000000000000000	511.00000000000000000000	415.00000000000000000000	4.00000000000000000000	4.00000000000000000000	4.00000000000000000000	4.00000000000000000000	4.00000000000000000000	4.00000000000000000000	4.00000000000000000000	4.00000000000000000000	4.00000000000000000000	4.00000000000000000000	4.00000000000000000000	4.00000000000000000000	4.00000000000000000000	4.00000000000000000000	4.00000000000000000000	4.00000000000000000000
31.00000000000000000000	0.00000000000000000000	4174.87158203125000000000	4158.97412109375000000000	4157.94873046875000000000	4117.43603515625000000000	4177.94873046875000000000	4168.20507812500000000000	4148.71777343750000000000	4152.30761718750000000000	4147.69238281250000000000	4138.46142578125000000000	4181.53857421875000000000	4233.84619140625000000000	4201.53857421875000000000	4178.46142578125000000000	0.00000000000000000000	10244.00000000000000000000	10234.00000000000000000000	0.00000000000000000000	0.00000000000000000000	0.00000000000000000000	511.00000000000000000000	423.00000000000000000000	4.00000000000000000000	4.00000000000000000000	4.00000000000000000000	4.00000000000000000000	4.00000000000000000000	4.00000000000000000000	4.00000000000000000000	4.00000000000000000000	4.00000000000000000000	4.00000000000000000000	4.00000000000000000000	4.00000000000000000000	4.00000000000000000000	4.00000000000000000000	4.00000000000000000000	4.00000000000000000000
32.00000000000000000000	0.00000000000000000000	4161.53857421875000000000	4154.35888671875000000000	4141.53857421875000000000	4104.61523437500000000000	4175.89746093750000000000	4156.41015625000000000000	4143.07666015625000000000	4168.71777343750000000000	4175.38427734375000000000	4151.79492187500000000000	4173.33300781250000000000	4218.97412109375000000000	4210.25634765625000000000	4185.12792968750000000000	0.00000000000000000000	10244.00000000000000000000	10234.00000000000000000000	0.00000000000000000000	0.00000000000000000000	0.00000000000000000000	511.00000000000000000000	432.00000000000000000000	4.00000000000000000000	4.00000000000000000000	4.00000000000000000000	4.00000000000000000000	4.00000000000000000000	4.00000000000000000000	4.00000000000000000000	4.00000000000000000000	4.00000000000000000000	4.00000000000000000000	4.00000000000000000000	4.00000000000000000000	4.00000000000000000000	4.00000000000000000000	4.00000000000000000000	4.00000000000000000000
33.00000000000000000000	0.00000000000000000000	4162.56396484375000000000	4138.46142578125000000000	4143.58984375000000000000	4096.41015625000000000000	4138.97412109375000000000	4138.97412109375000000000	4113.33300781250000000000	4158.97412109375000000000	4163.58984375000000000000	4130.76904296875000000000	4154.87158203125000000000	4212.82031250000000000000	4179.48730468750000000000	4171.79492187500000000000	0.00000000000000000000	10243.00000000000000000000	10233.00000000000000000000	0.00000000000000000000	0.00000000000000000000	0.00000000000000000000	511.00000000000000000000	439.00000000000000000000	4.00000000000000000000	4.00000000000000000000	4.00000000000000000000	4.00000000000000000000	4.00000000000000000000	4.00000000000000000000	4.00000000000000000000	4.00000000000000000000	4.00000000000000000000	4.00000000000000000000	4.00000000000000000000	4.00000000000000000000	4.00000000000000000000	4.00000000000000000000	4.00000000000000000000	4.00000000000000000000
34.00000000000000000000	0.00000000000000000000	4168.20507812500000000000	4153.33300781250000000000	4148.71777343750000000000	4120.51269531250000000000	4154.87158203125000000000	4146.66650390625000000000	4098.97412109375000000000	4152.30761718750000000000	4143.07666015625000000000	4128.20507812500000000000	4188.20507812500000000000	4226.66650390625000000000	4185.12792968750000000000	4174.35888671875000000000	0.00000000000000000000	10243.00000000000000000000	10233.00000000000000000000	0.00000000000000000000	0.00000000000000000000	0.00000000000000000000	511.00000000000000000000	446.00000000000000000000	4.00000000000000000000	4.00000000000000000000	4.00000000000000000000	4.00000000000000000000	4.00000000000000000000	4.00000000000000000000	4.00000000000000000000	4.00000000000000000000	4.00000000000000000000	4.00000000000000000000	4.00000000000000000000	4.00000000000000000000	4.00000000000000000000	4.00000000000000000000	4.00000000000000000000	4.00000000000000000000
35.00000000000000000000	0.00000000000000000000	4158.46142578125000000000	4157.94873046875000000000	4139.48730468750000000000	4122.56396484375000000000	4175.89746093750000000000	4158.46142578125000000000	4095.38452148437500000000	4158.46142578125000000000	4158.97412109375000000000	4160.00000000000000000000	4214.35888671875000000000	4228.71777343750000000000	4210.76904296875000000000	4177.94873046875000000000	0.00000000000000000000	10245.00000000000000000000	10231.00000000000000000000	0.00000000000000000000	0.00000000000000000000	0.00000000000000000000	511.00000000000000000000	454.00000000000000000000	4.00000000000000000000	4.00000000000000000000	4.00000000000000000000	4.00000000000000000000	4.00000000000000000000	4.00000000000000000000	4.00000000000000000000	4.00000000000000000000	4.00000000000000000000	4.00000000000000000000	4.00000000000000000000	4.00000000000000000000	4.00000000000000000000	4.00000000000000000000	4.00000000000000000000	4.00000000000000000000
36.00000000000000000000	0.00000000000000000000	4168.20507812500000000000	4152.30761718750000000000	4154.35888671875000000000	4104.61523437500000000000	4164.10253906250000000000	4160.00000000000000000000	4093.84594726562500000000	4163.07666015625000000000	4169.74365234375000000000	4168.71777343750000000000	4193.33300781250000000000	4228.71777343750000000000	4203.58984375000000000000	4178.46142578125000000000	0.00000000000000000000	10245.00000000000000000000	10231.00000000000000000000	0.00000000000000000000	0.00000000000000000000	0.00000000000000000000	511.00000000000000000000	462.00000000000000000000	4.00000000000000000000	4.00000000000000000000	4.00000000000000000000	4.00000000000000000000	4.00000000000000000000	4.00000000000000000000	4.00000000000000000000	4.00000000000000000000	4.00000000000000000000	4.00000000000000000000	4.00000000000000000000	4.00000000000000000000	4.00000000000000000000	4.00000000000000000000	4.00000000000000000000	4.00000000000000000000
37.00000000000000000000	0.00000000000000000000	4164.61523437500000000000	4163.07666015625000000000	4150.76904296875000000000	4114.35888671875000000000	4171.28173828125000000000	4157.43603515625000000000	4093.84594726562500000000	4164.10253906250000000000	4159.48730468750000000000	4153.84619140625000000000	4170.76904296875000000000	4222.05126953125000000000	4202.56396484375000000000	4176.41015625000000000000	0.00000000000000000000	10245.00000000000000000000	10231.00000000000000000000	0.00000000000000000000	0.00000000000000000000	0.00000000000000000000	511.00000000000000000000	469.00000000000000000000	4.00000000000000000000	4.00000000000000000000	4.00000000000000000000	4.00000000000000000000	4.00000000000000000000	4.00000000000000000000	4.00000000000000000000	4.00000000000000000000	4.00000000000000000000	4.00000000000000000000	4.00000000000000000000	4.00000000000000000000	4.00000000000000000000	4.00000000000000000000	4.00000000000000000000	4.00000000000000000000
38.00000000000000000000	0.00000000000000000000	4167.17919921875000000000	4157.43603515625000000000	4149.23046875000000000000	4124.61523437500000000000	4171.79492187500000000000	4148.71777343750000000000	4075.38452148437500000000	4149.74365234375000000000	4147.17919921875000000000	4136.92285156250000000000	4166.66650390625000000000	4205.64111328125000000000	4196.41015625000000000000	4161.53857421875000000000	0.00000000000000000000	10245.00000000000000000000	10231.00000000000000000000	0.00000000000000000000	0.00000000000000000000	0.00000000000000000000	511.00000000000000000000	477.00000000000000000000	4.00000000000000000000	4.00000000000000000000	4.00000000000000000000	4.00000000000000000000	4.00000000000000000000	4.00000000000000000000	4.00000000000000000000	4.00000000000000000000	4.00000000000000000000	4.00000000000000000000	4.00000000000000000000	4.00000000000000000000	4.00000000000000000000	4.00000000000000000000	4.00000000000000000000	4.00000000000000000000
39.00000000000000000000	0.00000000000000000000	4166.15380859375000000000	4152.82031250000000000000	4147.69238281250000000000	4114.87158203125000000000	4155.38427734375000000000	4142.05126953125000000000	4057.94873046875000000000	4140.00000000000000000000	4149.74365234375000000000	4132.82031250000000000000	4173.84619140625000000000	4204.10253906250000000000	4170.76904296875000000000	4167.69238281250000000000	0.00000000000000000000	10248.00000000000000000000	10231.00000000000000000000	0.00000000000000000000	0.00000000000000000000	0.00000000000000000000	511.00000000000000000000	486.00000000000000000000	4.00000000000000000000	4.00000000000000000000	4.00000000000000000000	4.00000000000000000000	4.00000000000000000000	4.00000000000000000000	4.00000000000000000000	4.00000000000000000000	4.00000000000000000000	4.00000000000000000000	4.00000000000000000000	4.00000000000000000000	4.00000000000000000000	4.00000000000000000000	4.00000000000000000000	4.00000000000000000000
40.00000000000000000000	0.00000000000000000000	4163.58984375000000000000	4168.71777343750000000000	4148.71777343750000000000	4116.41015625000000000000	4158.46142578125000000000	4146.66650390625000000000	4063.07690429687500000000	4149.74365234375000000000	4158.97412109375000000000	4138.97412109375000000000	4176.92285156250000000000	4222.05126953125000000000	4173.84619140625000000000	4190.25634765625000000000	0.00000000000000000000	10248.00000000000000000000	10231.00000000000000000000	0.00000000000000000000	0.00000000000000000000	0.00000000000000000000	511.00000000000000000000	494.00000000000000000000	4.00000000000000000000	4.00000000000000000000	4.00000000000000000000	4.00000000000000000000	4.00000000000000000000	4.00000000000000000000	4.00000000000000000000	4.00000000000000000000	4.00000000000000000000	4.00000000000000000000	4.00000000000000000000	4.00000000000000000000	4.00000000000000000000	4.00000000000000000000	4.00000000000000000000	4.00000000000000000000
41.00000000000000000000	0.00000000000000000000	4173.84619140625000000000	4160.51269531250000000000	4161.53857421875000000000	4117.43603515625000000000	4168.20507812500000000000	4161.53857421875000000000	4064.10253906250000000000	4156.41015625000000000000	4158.46142578125000000000	4139.48730468750000000000	4157.94873046875000000000	4220.51269531250000000000	4196.41015625000000000000	4180.51269531250000000000	0.00000000000000000000	10249.00000000000000000000	10230.00000000000000000000	0.00000000000000000000	0.00000000000000000000	0.00000000000000000000	511.00000000000000000000	502.00000000000000000000	4.00000000000000000000	4.00000000000000000000	4.00000000000000000000	4.00000000000000000000	4.00000000000000000000	4.00000000000000000000	4.00000000000000000000	4.00000000000000000000	4.00000000000000000000	4.00000000000000000000	4.00000000000000000000	4.00000000000000000000	4.00000000000000000000	4.00000000000000000000	4.00000000000000000000	4.00000000000000000000
42.00000000000000000000	0.00000000000000000000	4153.33300781250000000000	4136.41015625000000000000	4137.94873046875000000000	4092.82031250000000000000	4163.58984375000000000000	4171.28173828125000000000	4057.43579101562500000000	4155.38427734375000000000	4152.30761718750000000000	4154.35888671875000000000	4164.10253906250000000000	4198.46142578125000000000	4196.92285156250000000000	4160.00000000000000000000	0.00000000000000000000	10249.00000000000000000000	10230.00000000000000000000	0.00000000000000000000	0.00000000000000000000	0.00000000000000000000	511.00000000000000000000	509.00000000000000000000	4.00000000000000000000	4.00000000000000000000	4.00000000000000000000	4.00000000000000000000	4.00000000000000000000	4.00000000000000000000	4.00000000000000000000	4.00000000000000000000	4.00000000000000000000	4.00000000000000000000	4.00000000000000000000	4.00000000000000000000	4.00000000000000000000	4.00000000000000000000	4.00000000000000000000	4.00000000000000000000
43.00000000000000000000	0.00000000000000000000	4156.41015625000000000000	4134.35888671875000000000	4139.48730468750000000000	4088.20507812500000000000	4153.84619140625000000000	4165.12792968750000000000	4061.53833007812500000000	4153.84619140625000000000	4156.41015625000000000000	4167.17919921875000000000	4198.46142578125000000000	4199.48730468750000000000	4186.66650390625000000000	4166.66650390625000000000	0.00000000000000000000	10249.00000000000000000000	10229.00000000000000000000	0.00000000000000000000	0.00000000000000000000	0.00000000000000000000	511.00000000000000000000	517.00000000000000000000	4.00000000000000000000	4.00000000000000000000	4.00000000000000000000	4.00000000000000000000	4.00000000000000000000	4.00000000000000000000	4.00000000000000000000	4.00000000000000000000	4.00000000000000000000	4.00000000000000000000	4.00000000000000000000	4.00000000000000000000	4.00000000000000000000	4.00000000000000000000	4.00000000000000000000	4.00000000000000000000
44.00000000000000000000	0.00000000000000000000	4168.20507812500000000000	4146.66650390625000000000	4155.38427734375000000000	4128.71777343750000000000	4165.12792968750000000000	4163.58984375000000000000	4070.25634765625000000000	4159.48730468750000000000	4170.76904296875000000000	4146.15380859375000000000	4202.05126953125000000000	4208.71777343750000000000	4178.97412109375000000000	4174.87158203125000000000	0.00000000000000000000	10249.00000000000000000000	10229.00000000000000000000	0.00000000000000000000	0.00000000000000000000	0.00000000000000000000	511.00000000000000000000	525.00000000000000000000	4.00000000000000000000	4.00000000000000000000	4.00000000000000000000	4.00000000000000000000	4.00000000000000000000	4.00000000000000000000	4.00000000000000000000	4.00000000000000000000	4.00000000000000000000	4.00000000000000000000	4.00000000000000000000	4.00000000000000000000	4.00000000000000000000	4.00000000000000000000	4.00000000000000000000	4.00000000000000000000
45.00000000000000000000	0.00000000000000000000	4150.25634765625000000000	4138.97412109375000000000	4141.53857421875000000000	4130.76904296875000000000	4162.56396484375000000000	4157.43603515625000000000	4058.97436523437500000000	4157.43603515625000000000	4156.41015625000000000000	4120.00000000000000000000	4157.94873046875000000000	4203.58984375000000000000	4151.79492187500000000000	4164.61523437500000000000	0.00000000000000000000	10249.00000000000000000000	10230.00000000000000000000	0.00000000000000000000	0.00000000000000000000	0.00000000000000000000	511.00000000000000000000	532.00000000000000000000	4.00000000000000000000	4.00000000000000000000	4.00000000000000000000	4.00000000000000000000	4.00000000000000000000	4.00000000000000000000	4.00000000000000000000	4.00000000000000000000	4.00000000000000000000	4.00000000000000000000	4.00000000000000000000	4.00000000000000000000	4.00000000000000000000	4.00000000000000000000	4.00000000000000000000	4.00000000000000000000
46.00000000000000000000	0.00000000000000000000	4155.89746093750000000000	4129.74365234375000000000	4146.15380859375000000000	4095.38452148437500000000	4135.38427734375000000000	4142.05126953125000000000	4041.02563476562500000000	4137.94873046875000000000	4130.76904296875000000000	4132.82031250000000000000	4135.38427734375000000000	4192.30761718750000000000	4143.58984375000000000000	4152.82031250000000000000	0.00000000000000000000	10249.00000000000000000000	10230.00000000000000000000	0.00000000000000000000	0.00000000000000000000	0.00000000000000000000	511.00000000000000000000	539.00000000000000000000	4.00000000000000000000	4.00000000000000000000	4.00000000000000000000	4.00000000000000000000	4.00000000000000000000	4.00000000000000000000	4.00000000000000000000	4.00000000000000000000	4.00000000000000000000	4.00000000000000000000	4.00000000000000000000	4.00000000000000000000	4.00000000000000000000	4.00000000000000000000	4.00000000000000000000	4.00000000000000000000
47.00000000000000000000	0.00000000000000000000	4158.97412109375000000000	4161.02539062500000000000	4147.69238281250000000000	4119.48730468750000000000	4158.46142578125000000000	4154.35888671875000000000	4050.25634765625000000000	4144.61523437500000000000	4145.12792968750000000000	4157.94873046875000000000	4166.15380859375000000000	4187.17919921875000000000	4179.48730468750000000000	4156.41015625000000000000	0.00000000000000000000	10250.00000000000000000000	10229.00000000000000000000	0.00000000000000000000	0.00000000000000000000	0.00000000000000000000	511.00000000000000000000	548.00000000000000000000	4.00000000000000000000	4.00000000000000000000	4.00000000000000000000	4.00000000000000000000	4.00000000000000000000	4.00000000000000000000	4.00000000000000000000	4.00000000000000000000	4.00000000000000000000	4.00000000000000000000	4.00000000000000000000	4.00000000000000000000	4.00000000000000000000	4.00000000000000000000	4.00000000000000000000	4.00000000000000000000
48.00000000000000000000	0.00000000000000000000	4166.66650390625000000000	4182.56396484375000000000	4156.41015625000000000000	4155.89746093750000000000	4190.76904296875000000000	4162.56396484375000000000	4056.92309570312500000000	4160.51269531250000000000	4154.87158203125000000000	4133.84619140625000000000	4163.07666015625000000000	4201.02539062500000000000	4176.41015625000000000000	4167.17919921875000000000	0.00000000000000000000	10250.00000000000000000000	10229.00000000000000000000	0.00000000000000000000	0.00000000000000000000	0.00000000000000000000	511.00000000000000000000	556.00000000000000000000	4.00000000000000000000	4.00000000000000000000	4.00000000000000000000	4.00000000000000000000	4.00000000000000000000	4.00000000000000000000	4.00000000000000000000	4.00000000000000000000	4.00000000000000000000	4.00000000000000000000	4.00000000000000000000	4.00000000000000000000	4.00000000000000000000	4.00000000000000000000	4.00000000000000000000	4.00000000000000000000
49.00000000000000000000	0.00000000000000000000	4171.28173828125000000000	4161.53857421875000000000	4157.43603515625000000000	4139.48730468750000000000	4170.76904296875000000000	4150.76904296875000000000	4048.71777343750000000000	4150.25634765625000000000	4144.61523437500000000000	4121.53857421875000000000	4161.53857421875000000000	4206.15380859375000000000	4147.69238281250000000000	4168.71777343750000000000	0.00000000000000000000	10248.00000000000000000000	10228.00000000000000000000	0.00000000000000000000	0.00000000000000000000	0.00000000000000000000	511.00000000000000000000	564.00000000000000000000	4.00000000000000000000	4.00000000000000000000	4.00000000000000000000	4.00000000000000000000	4.00000000000000000000	4.00000000000000000000	4.00000000000000000000	4.00000000000000000000	4.00000000000000000000	4.00000000000000000000	4.00000000000000000000	4.00000000000000000000	4.00000000000000000000	4.00000000000000000000	4.00000000000000000000	4.00000000000000000000
50.00000000000000000000	0.00000000000000000000	4160.51269531250000000000	4145.64111328125000000000	4144.61523437500000000000	4128.71777343750000000000	4149.23046875000000000000	4153.33300781250000000000	4044.61523437500000000000	4136.92285156250000000000	4151.79492187500000000000	4146.15380859375000000000	4202.56396484375000000000	4192.82031250000000000000	4156.92285156250000000000	4164.10253906250000000000	0.00000000000000000000	10248.00000000000000000000	10228.00000000000000000000	0.00000000000000000000	0.00000000000000000000	0.00000000000000000000	511.00000000000000000000	571.00000000000000000000	4.00000000000000000000	4.00000000000000000000	4.00000000000000000000	4.00000000000000000000	4.00000000000000000000	4.00000000000000000000	4.00000000000000000000	4.00000000000000000000	4.00000000000000000000	4.00000000000000000000	4.00000000000000000000	4.00000000000000000000	4.00000000000000000000	4.00000000000000000000	4.00000000000000000000	4.00000000000000000000
51.00000000000000000000	0.00000000000000000000	4169.23046875000000000000	4153.84619140625000000000	4157.43603515625000000000	4138.97412109375000000000	4153.84619140625000000000	4156.92285156250000000000	4043.07690429687500000000	4141.02539062500000000000	4147.69238281250000000000	4131.28173828125000000000	4175.89746093750000000000	4196.92285156250000000000	4166.66650390625000000000	4174.87158203125000000000	0.00000000000000000000	10248.00000000000000000000	10226.00000000000000000000	0.00000000000000000000	0.00000000000000000000	0.00000000000000000000	511.00000000000000000000	580.00000000000000000000	4.00000000000000000000	4.00000000000000000000	4.00000000000000000000	4.00000000000000000000	4.00000000000000000000	4.00000000000000000000	4.00000000000000000000	4.00000000000000000000	4.00000000000000000000	4.00000000000000000000	4.00000000000000000000	4.00000000000000000000	4.00000000000000000000	4.00000000000000000000	4.00000000000000000000	4.00000000000000000000
52.00000000000000000000	0.00000000000000000000	4161.02539062500000000000	4170.76904296875000000000	4145.64111328125000000000	4136.92285156250000000000	4168.71777343750000000000	4157.94873046875000000000	4050.25634765625000000000	4162.56396484375000000000	4140.00000000000000000000	4127.69238281250000000000	4121.53857421875000000000	4204.61523437500000000000	4165.64111328125000000000	4184.61523437500000000000	0.00000000000000000000	10248.00000000000000000000	10226.00000000000000000000	0.00000000000000000000	0.00000000000000000000	0.00000000000000000000	511.00000000000000000000	588.00000000000000000000	4.00000000000000000000	4.00000000000000000000	4.00000000000000000000	4.00000000000000000000	4.00000000000000000000	4.00000000000000000000	4.00000000000000000000	4.00000000000000000000	4.00000000000000000000	4.00000000000000000000	4.00000000000000000000	4.00000000000000000000	4.00000000000000000000	4.00000000000000000000	4.00000000000000000000	4.00000000000000000000
53.00000000000000000000	0.00000000000000000000	4164.61523437500000000000	4162.56396484375000000000	4148.71777343750000000000	4128.20507812500000000000	4168.20507812500000000000	4154.87158203125000000000	4053.84594726562500000000	4168.20507812500000000000	4148.71777343750000000000	4161.02539062500000000000	4157.94873046875000000000	4206.15380859375000000000	4168.71777343750000000000	4176.41015625000000000000	0.00000000000000000000	10247.00000000000000000000	10228.00000000000000000000	0.00000000000000000000	0.00000000000000000000	0.00000000000000000000	511.00000000000000000000	596.00000000000000000000	4.00000000000000000000	4.00000000000000000000	4.00000000000000000000	4.00000000000000000000	4.00000000000000000000	4.00000000000000000000	4.00000000000000000000	4.00000000000000000000	4.00000000000000000000	4.00000000000000000000	4.00000000000000000000	4.00000000000000000000	4.00000000000000000000	4.00000000000000000000	4.00000000000000000000	4.00000000000000000000
54.00000000000000000000	0.00000000000000000000	4174.87158203125000000000	4147.17919921875000000000	4164.10253906250000000000	4122.56396484375000000000	4157.43603515625000000000	4151.28173828125000000000	4048.71777343750000000000	4161.53857421875000000000	4151.79492187500000000000	4163.58984375000000000000	4223.07666015625000000000	4204.61523437500000000000	4172.82031250000000000000	4176.41015625000000000000	0.00000000000000000000	10247.00000000000000000000	10228.00000000000000000000	0.00000000000000000000	0.00000000000000000000	0.00000000000000000000	511.00000000000000000000	604.00000000000000000000	4.00000000000000000000	4.00000000000000000000	4.00000000000000000000	4.00000000000000000000	4.00000000000000000000	4.00000000000000000000	4.00000000000000000000	4.00000000000000000000	4.00000000000000000000	4.00000000000000000000	4.00000000000000000000	4.00000000000000000000	4.00000000000000000000	4.00000000000000000000	4.00000000000000000000	4.00000000000000000000
55.00000000000000000000	0.00000000000000000000	4162.56396484375000000000	4155.89746093750000000000	4149.74365234375000000000	4120.00000000000000000000	4164.61523437500000000000	4160.00000000000000000000	4055.38452148437500000000	4170.25634765625000000000	4155.38427734375000000000	4144.61523437500000000000	4196.41015625000000000000	4205.12792968750000000000	4171.79492187500000000000	4187.69238281250000000000	0.00000000000000000000	10246.00000000000000000000	10228.00000000000000000000	0.00000000000000000000	0.00000000000000000000	0.00000000000000000000	511.00000000000000000000	612.00000000000000000000	4.00000000000000000000	4.00000000000000000000	4.00000000000000000000	4.00000000000000000000	4.00000000000000000000	4.00000000000000000000	4.00000000000000000000	4.00000000000000000000	4.00000000000000000000	4.00000000000000000000	4.00000000000000000000	4.00000000000000000000	4.00000000000000000000	4.00000000000000000000	4.00000000000000000000	4.00000000000000000000
56.00000000000000000000	0.00000000000000000000	4173.33300781250000000000	4161.02539062500000000000	4160.00000000000000000000	4128.71777343750000000000	4171.79492187500000000000	4163.07666015625000000000	4057.94873046875000000000	4167.17919921875000000000	4158.46142578125000000000	4137.43603515625000000000	4152.82031250000000000000	4214.87158203125000000000	4158.97412109375000000000	4191.28173828125000000000	0.00000000000000000000	10246.00000000000000000000	10228.00000000000000000000	0.00000000000000000000	0.00000000000000000000	0.00000000000000000000	511.00000000000000000000	619.00000000000000000000	4.00000000000000000000	4.00000000000000000000	4.00000000000000000000	4.00000000000000000000	4.00000000000000000000	4.00000000000000000000	4.00000000000000000000	4.00000000000000000000	4.00000000000000000000	4.00000000000000000000	4.00000000000000000000	4.00000000000000000000	4.00000000000000000000	4.00000000000000000000	4.00000000000000000000	4.00000000000000000000
57.00000000000000000000	0.00000000000000000000	4164.61523437500000000000	4153.84619140625000000000	4149.74365234375000000000	4143.58984375000000000000	4162.56396484375000000000	4152.82031250000000000000	4050.76904296875000000000	4155.89746093750000000000	4161.02539062500000000000	4148.20507812500000000000	4163.07666015625000000000	4209.23046875000000000000	4155.89746093750000000000	4185.64111328125000000000	0.00000000000000000000	10247.00000000000000000000	10228.00000000000000000000	0.00000000000000000000	0.00000000000000000000	0.00000000000000000000	511.00000000000000000000	627.00000000000000000000	4.00000000000000000000	4.00000000000000000000	4.00000000000000000000	4.00000000000000000000	4.00000000000000000000	4.00000000000000000000	4.00000000000000000000	4.00000000000000000000	4.00000000000000000000	4.00000000000000000000	4.00000000000000000000	4.00000000000000000000	4.00000000000000000000	4.00000000000000000000	4.00000000000000000000	4.00000000000000000000
58.00000000000000000000	0.00000000000000000000	4153.84619140625000000000	4148.71777343750000000000	4135.38427734375000000000	4145.64111328125000000000	4152.82031250000000000000	4143.07666015625000000000	4049.74340820312500000000	4155.89746093750000000000	4155.38427734375000000000	4156.92285156250000000000	4160.00000000000000000000	4194.87158203125000000000	4150.25634765625000000000	4175.38427734375000000000	0.00000000000000000000	10247.00000000000000000000	10228.00000000000000000000	0.00000000000000000000	0.00000000000000000000	0.00000000000000000000	511.00000000000000000000	635.00000000000000000000	4.00000000000000000000	4.00000000000000000000	4.00000000000000000000	4.00000000000000000000	4.00000000000000000000	4.00000000000000000000	4.00000000000000000000	4.00000000000000000000	4.00000000000000000000	4.00000000000000000000	4.00000000000000000000	4.00000000000000000000	4.00000000000000000000	4.00000000000000000000	4.00000000000000000000	4.00000000000000000000
59.00000000000000000000	0.00000000000000000000	4159.48730468750000000000	4143.07666015625000000000	4142.05126953125000000000	4122.05126953125000000000	4153.84619140625000000000	4143.07666015625000000000	4051.28198242187500000000	4153.33300781250000000000	4143.58984375000000000000	4151.28173828125000000000	4152.30761718750000000000	4182.05126953125000000000	4127.69238281250000000000	4161.02539062500000000000	0.00000000000000000000	10246.00000000000000000000	10227.00000000000000000000	0.00000000000000000000	0.00000000000000000000	0.00000000000000000000	511.00000000000000000000	643.00000000000000000000	4.00000000000000000000	4.00000000000000000000	4.00000000000000000000	4.00000000000000000000	4.00000000000000000000	4.00000000000000000000	4.00000000000000000000	4.00000000000000000000	4.00000000000000000000	4.00000000000000000000	4.00000000000000000000	4.00000000000000000000	4.00000000000000000000	4.00000000000000000000	4.00000000000000000000	4.00000000000000000000
60.00000000000000000000	0.00000000000000000000	4149.74365234375000000000	4148.71777343750000000000	4137.94873046875000000000	4113.84619140625000000000	4171.28173828125000000000	4158.97412109375000000000	4058.46142578125000000000	4160.51269531250000000000	4151.28173828125000000000	4150.25634765625000000000	4176.92285156250000000000	4179.48730468750000000000	4136.41015625000000000000	4162.56396484375000000000	0.00000000000000000000	10246.00000000000000000000	10227.00000000000000000000	0.00000000000000000000	0.00000000000000000000	0.00000000000000000000	511.00000000000000000000	650.00000000000000000000	4.00000000000000000000	4.00000000000000000000	4.00000000000000000000	4.00000000000000000000	4.00000000000000000000	4.00000000000000000000	4.00000000000000000000	4.00000000000000000000	4.00000000000000000000	4.00000000000000000000	4.00000000000000000000	4.00000000000000000000	4.00000000000000000000	4.00000000000000000000	4.00000000000000000000	4.00000000000000000000
61.00000000000000000000	0.00000000000000000000	4161.53857421875000000000	4151.79492187500000000000	4152.30761718750000000000	4125.12792968750000000000	4167.17919921875000000000	4162.56396484375000000000	4058.46142578125000000000	4166.15380859375000000000	4154.35888671875000000000	4137.43603515625000000000	4188.20507812500000000000	4190.76904296875000000000	4153.84619140625000000000	4173.84619140625000000000	0.00000000000000000000	10246.00000000000000000000	10228.00000000000000000000	0.00000000000000000000	0.00000000000000000000	0.00000000000000000000	511.00000000000000000000	658.00000000000000000000	4.00000000000000000000	4.00000000000000000000	4.00000000000000000000	4.00000000000000000000	4.00000000000000000000	4.00000000000000000000	4.00000000000000000000	4.00000000000000000000	4.00000000000000000000	4.00000000000000000000	4.00000000000000000000	4.00000000000000000000	4.00000000000000000000	4.00000000000000000000	4.00000000000000000000	4.00000000000000000000
62.00000000000000000000	0.00000000000000000000	4153.84619140625000000000	4131.79492187500000000000	4144.61523437500000000000	4109.74365234375000000000	4127.69238281250000000000	4134.87158203125000000000	4039.48706054687500000000	4146.15380859375000000000	4131.28173828125000000000	4106.66650390625000000000	4156.92285156250000000000	4182.56396484375000000000	4137.94873046875000000000	4166.66650390625000000000	0.00000000000000000000	10246.00000000000000000000	10228.00000000000000000000	0.00000000000000000000	0.00000000000000000000	0.00000000000000000000	511.00000000000000000000	665.00000000000000000000	4.00000000000000000000	4.00000000000000000000	4.00000000000000000000	4.00000000000000000000	4.00000000000000000000	4.00000000000000000000	4.00000000000000000000	4.00000000000000000000	4.00000000000000000000	4.00000000000000000000	4.00000000000000000000	4.00000000000000000000	4.00000000000000000000	4.00000000000000000000	4.00000000000000000000	4.00000000000000000000
63.00000000000000000000	0.00000000000000000000	4151.28173828125000000000	4133.33300781250000000000	4142.56396484375000000000	4124.61523437500000000000	4128.71777343750000000000	4127.17919921875000000000	4036.41015625000000000000	4147.69238281250000000000	4141.53857421875000000000	4121.53857421875000000000	4131.79492187500000000000	4185.64111328125000000000	4141.53857421875000000000	4164.10253906250000000000	0.00000000000000000000	10246.00000000000000000000	10229.00000000000000000000	0.00000000000000000000	0.00000000000000000000	0.00000000000000000000	511.00000000000000000000	673.00000000000000000000	4.00000000000000000000	4.00000000000000000000	4.00000000000000000000	4.00000000000000000000	4.00000000000000000000	4.00000000000000000000	4.00000000000000000000	4.00000000000000000000	4.00000000000000000000	4.00000000000000000000	4.00000000000000000000	4.00000000000000000000	4.00000000000000000000	4.00000000000000000000	4.00000000000000000000	4.00000000000000000000
64.00000000000000000000	0.00000000000000000000	4172.82031250000000000000	4161.53857421875000000000	4164.61523437500000000000	4160.00000000000000000000	4170.76904296875000000000	4154.87158203125000000000	4055.38452148437500000000	4173.33300781250000000000	4173.33300781250000000000	4165.12792968750000000000	4152.82031250000000000000	4200.51269531250000000000	4166.15380859375000000000	4170.25634765625000000000	2320.00000000000000000000	10246.00000000000000000000	10229.00000000000000000000	0.00000000000000000000	0.00000000000000000000	0.00000000000000000000	511.00000000000000000000	681.00000000000000000000	4.00000000000000000000	4.00000000000000000000	4.00000000000000000000	4.00000000000000000000	4.00000000000000000000	4.00000000000000000000	4.00000000000000000000	4.00000000000000000000	4.00000000000000000000	4.00000000000000000000	4.00000000000000000000	4.00000000000000000000	4.00000000000000000000	4.00000000000000000000	4.00000000000000000000	4.00000000000000000000
65.00000000000000000000	0.00000000000000000000	4155.38427734375000000000	4159.48730468750000000000	4149.23046875000000000000	4134.35888671875000000000	4172.82031250000000000000	4161.53857421875000000000	4054.35888671875000000000	4162.56396484375000000000	4153.33300781250000000000	4159.48730468750000000000	4190.76904296875000000000	4188.71777343750000000000	4148.20507812500000000000	4165.64111328125000000000	2944.00000000000000000000	10244.00000000000000000000	10229.00000000000000000000	0.00000000000000000000	0.00000000000000000000	0.00000000000000000000	511.00000000000000000000	690.00000000000000000000	4.00000000000000000000	4.00000000000000000000	4.00000000000000000000	4.00000000000000000000	4.00000000000000000000	4.00000000000000000000	4.00000000000000000000	4.00000000000000000000	4.00000000000000000000	4.00000000000000000000	4.00000000000000000000	4.00000000000000000000	4.00000000000000000000	4.00000000000000000000	4.00000000000000000000	4.00000000000000000000
66.00000000000000000000	0.00000000000000000000	4156.41015625000000000000	4139.48730468750000000000	4145.64111328125000000000	4123.58984375000000000000	4149.74365234375000000000	4148.20507812500000000000	4045.64086914062500000000	4138.97412109375000000000	4125.64111328125000000000	4131.79492187500000000000	4182.56396484375000000000	4181.53857421875000000000	4117.94873046875000000000	4167.69238281250000000000	2292.00000000000000000000	10244.00000000000000000000	10229.00000000000000000000	0.00000000000000000000	0.00000000000000000000	0.00000000000000000000	511.00000000000000000000	698.00000000000000000000	4.00000000000000000000	4.00000000000000000000	4.00000000000000000000	4.00000000000000000000	4.00000000000000000000	4.00000000000000000000	4.00000000000000000000	4.00000000000000000000	4.00000000000000000000	4.00000000000000000000	4.00000000000000000000	4.00000000000000000000	4.00000000000000000000	4.00000000000000000000	4.00000000000000000000	4.00000000000000000000
67.00000000000000000000	0.00000000000000000000	4165.12792968750000000000	4144.10253906250000000000	4150.25634765625000000000	4152.82031250000000000000	4161.53857421875000000000	4155.38427734375000000000	4056.92309570312500000000	4153.33300781250000000000	4142.56396484375000000000	4136.41015625000000000000	4128.20507812500000000000	4186.66650390625000000000	4129.74365234375000000000	4172.30761718750000000000	3493.00000000000000000000	10244.00000000000000000000	10229.00000000000000000000	0.00000000000000000000	0.00000000000000000000	0.00000000000000000000	511.00000000000000000000	706.00000000000000000000	4.00000000000000000000	4.00000000000000000000	4.00000000000000000000	4.00000000000000000000	4.00000000000000000000	4.00000000000000000000	4.00000000000000000000	4.00000000000000000000	4.00000000000000000000	4.00000000000000000000	4.00000000000000000000	4.00000000000000000000	4.00000000000000000000	4.00000000000000000000	4.00000000000000000000	4.00000000000000000000
68.00000000000000000000	0.00000000000000000000	4151.28173828125000000000	4138.97412109375000000000	4147.69238281250000000000	4132.82031250000000000000	4163.07666015625000000000	4156.92285156250000000000	4057.94873046875000000000	4161.53857421875000000000	4148.71777343750000000000	4145.64111328125000000000	4119.48730468750000000000	4185.64111328125000000000	4145.64111328125000000000	4159.48730468750000000000	3528.00000000000000000000	10244.00000000000000000000	10229.00000000000000000000	0.00000000000000000000	0.00000000000000000000	0.00000000000000000000	511.00000000000000000000	715.00000000000000000000	4.00000000000000000000	4.00000000000000000000	4.00000000000000000000	4.00000000000000000000	4.00000000000000000000	4.00000000000000000000	4.00000000000000000000	4.00000000000000000000	4.00000000000000000000	4.00000000000000000000	4.00000000000000000000	4.00000000000000000000	4.00000000000000000000	4.00000000000000000000	4.00000000000000000000	4.00000000000000000000
69.00000000000000000000	0.00000000000000000000	4151.79492187500000000000	4123.58984375000000000000	4155.38427734375000000000	4095.89721679687500000000	4143.07666015625000000000	4145.64111328125000000000	4046.66650390625000000000	4147.17919921875000000000	4140.51269531250000000000	4142.56396484375000000000	4164.10253906250000000000	4182.05126953125000000000	4147.69238281250000000000	4155.38427734375000000000	3319.00000000000000000000	10244.00000000000000000000	10228.00000000000000000000	0.00000000000000000000	0.00000000000000000000	0.00000000000000000000	511.00000000000000000000	722.00000000000000000000	4.00000000000000000000	4.00000000000000000000	4.00000000000000000000	4.00000000000000000000	4.00000000000000000000	4.00000000000000000000	4.00000000000000000000	4.00000000000000000000	4.00000000000000000000	4.00000000000000000000	4.00000000000000000000	4.00000000000000000000	4.00000000000000000000	4.00000000000000000000	4.00000000000000000000	4.00000000000000000000
70.00000000000000000000	0.00000000000000000000	4149.74365234375000000000	4138.46142578125000000000	4143.58984375000000000000	4124.61523437500000000000	4155.38427734375000000000	4147.17919921875000000000	4053.33325195312500000000	4160.51269531250000000000	4161.53857421875000000000	4151.79492187500000000000	4196.92285156250000000000	4176.92285156250000000000	4152.82031250000000000000	4171.28173828125000000000	3409.00000000000000000000	10244.00000000000000000000	10228.00000000000000000000	0.00000000000000000000	0.00000000000000000000	0.00000000000000000000	511.00000000000000000000	730.00000000000000000000	4.00000000000000000000	4.00000000000000000000	4.00000000000000000000	4.00000000000000000000	4.00000000000000000000	4.00000000000000000000	4.00000000000000000000	4.00000000000000000000	4.00000000000000000000	4.00000000000000000000	4.00000000000000000000	4.00000000000000000000	4.00000000000000000000	4.00000000000000000000	4.00000000000000000000	4.00000000000000000000
71.00000000000000000000	0.00000000000000000000	4166.66650390625000000000	4152.82031250000000000000	4154.35888671875000000000	4163.07666015625000000000	4168.71777343750000000000	4150.25634765625000000000	4061.02563476562500000000	4176.92285156250000000000	4170.25634765625000000000	4151.79492187500000000000	4175.38427734375000000000	4185.12792968750000000000	4142.56396484375000000000	4181.02539062500000000000	3435.00000000000000000000	10246.00000000000000000000	10228.00000000000000000000	0.00000000000000000000	0.00000000000000000000	0.00000000000000000000	511.00000000000000000000	738.00000000000000000000	4.00000000000000000000	4.00000000000000000000	4.00000000000000000000	4.00000000000000000000	4.00000000000000000000	4.00000000000000000000	4.00000000000000000000	4.00000000000000000000	4.00000000000000000000	4.00000000000000000000	4.00000000000000000000	4.00000000000000000000	4.00000000000000000000	4.00000000000000000000	4.00000000000000000000	4.00000000000000000000
72.00000000000000000000	0.00000000000000000000	4171.79492187500000000000	4155.38427734375000000000	4163.58984375000000000000	4158.46142578125000000000	4170.76904296875000000000	4157.43603515625000000000	4061.53833007812500000000	4173.84619140625000000000	4161.02539062500000000000	4151.79492187500000000000	4137.94873046875000000000	4190.25634765625000000000	4128.71777343750000000000	4175.89746093750000000000	3165.00000000000000000000	10246.00000000000000000000	10228.00000000000000000000	0.00000000000000000000	0.00000000000000000000	0.00000000000000000000	511.00000000000000000000	746.00000000000000000000	4.00000000000000000000	4.00000000000000000000	4.00000000000000000000	4.00000000000000000000	4.00000000000000000000	4.00000000000000000000	4.00000000000000000000	4.00000000000000000000	4.00000000000000000000	4.00000000000000000000	4.00000000000000000000	4.00000000000000000000	4.00000000000000000000	4.00000000000000000000	4.00000000000000000000	4.00000000000000000000
73.00000000000000000000	0.00000000000000000000	4161.53857421875000000000	4168.20507812500000000000	4159.48730468750000000000	4165.12792968750000000000	4177.94873046875000000000	4168.71777343750000000000	4063.07690429687500000000	4165.12792968750000000000	4161.53857421875000000000	4165.12792968750000000000	4148.71777343750000000000	4184.10253906250000000000	4127.69238281250000000000	4174.87158203125000000000	2896.00000000000000000000	10246.00000000000000000000	10233.00000000000000000000	0.00000000000000000000	0.00000000000000000000	0.00000000000000000000	511.00000000000000000000	753.00000000000000000000	4.00000000000000000000	4.00000000000000000000	4.00000000000000000000	4.00000000000000000000	4.00000000000000000000	4.00000000000000000000	4.00000000000000000000	4.00000000000000000000	4.00000000000000000000	4.00000000000000000000	4.00000000000000000000	4.00000000000000000000	4.00000000000000000000	4.00000000000000000000	4.00000000000000000000	4.00000000000000000000
74.00000000000000000000	0.00000000000000000000	4167.69238281250000000000	4165.64111328125000000000	4169.74365234375000000000	4164.61523437500000000000	4170.25634765625000000000	4163.58984375000000000000	4060.00000000000000000000	4154.35888671875000000000	4155.38427734375000000000	4147.69238281250000000000	4150.25634765625000000000	4188.20507812500000000000	4100.51269531250000000000	4176.92285156250000000000	3529.00000000000000000000	10246.00000000000000000000	10233.00000000000000000000	0.00000000000000000000	0.00000000000000000000	0.00000000000000000000	511.00000000000000000000	760.00000000000000000000	4.00000000000000000000	4.00000000000000000000	4.00000000000000000000	4.00000000000000000000	4.00000000000000000000	4.00000000000000000000	4.00000000000000000000	4.00000000000000000000	4.00000000000000000000	4.00000000000000000000	4.00000000000000000000	4.00000000000000000000	4.00000000000000000000	4.00000000000000000000	4.00000000000000000000	4.00000000000000000000
75.00000000000000000000	0.00000000000000000000	4147.17919921875000000000	4142.05126953125000000000	4149.74365234375000000000	4131.28173828125000000000	4154.87158203125000000000	4144.61523437500000000000	4052.82031250000000000000	4155.89746093750000000000	4157.43603515625000000000	4131.79492187500000000000	4148.20507812500000000000	4184.10253906250000000000	4065.12817382812500000000	4162.56396484375000000000	3244.00000000000000000000	10246.00000000000000000000	10234.00000000000000000000	0.00000000000000000000	0.00000000000000000000	0.00000000000000000000	511.00000000000000000000	769.00000000000000000000	4.00000000000000000000	4.00000000000000000000	4.00000000000000000000	4.00000000000000000000	4.00000000000000000000	4.00000000000000000000	4.00000000000000000000	4.00000000000000000000	4.00000000000000000000	4.00000000000000000000	4.00000000000000000000	4.00000000000000000000	4.00000000000000000000	4.00000000000000000000	4.00000000000000000000	4.00000000000000000000
76.00000000000000000000	0.00000000000000000000	4149.74365234375000000000	4140.51269531250000000000	4150.76904296875000000000	4130.76904296875000000000	4155.38427734375000000000	4147.17919921875000000000	4053.84594726562500000000	4157.94873046875000000000	4163.07666015625000000000	4149.74365234375000000000	4186.66650390625000000000	4180.51269531250000000000	4073.84594726562500000000	4158.97412109375000000000	3113.00000000000000000000	10246.00000000000000000000	10234.00000000000000000000	0.00000000000000000000	0.00000000000000000000	0.00000000000000000000	511.00000000000000000000	777.00000000000000000000	4.00000000000000000000	4.00000000000000000000	4.00000000000000000000	4.00000000000000000000	4.00000000000000000000	4.00000000000000000000	4.00000000000000000000	4.00000000000000000000	4.00000000000000000000	4.00000000000000000000	4.00000000000000000000	4.00000000000000000000	4.00000000000000000000	4.00000000000000000000	4.00000000000000000000	4.00000000000000000000
77.00000000000000000000	0.00000000000000000000	4164.61523437500000000000	4152.30761718750000000000	4166.66650390625000000000	4162.05126953125000000000	4170.76904296875000000000	4170.25634765625000000000	4067.69213867187500000000	4162.56396484375000000000	4163.07666015625000000000	4154.35888671875000000000	4188.71777343750000000000	4188.20507812500000000000	4096.92285156250000000000	4177.94873046875000000000	2872.00000000000000000000	10246.00000000000000000000	10233.00000000000000000000	0.00000000000000000000	0.00000000000000000000	0.00000000000000000000	511.00000000000000000000	784.00000000000000000000	4.00000000000000000000	4.00000000000000000000	4.00000000000000000000	4.00000000000000000000	4.00000000000000000000	4.00000000000000000000	4.00000000000000000000	4.00000000000000000000	4.00000000000000000000	4.00000000000000000000	4.00000000000000000000	4.00000000000000000000	4.00000000000000000000	4.00000000000000000000	4.00000000000000000000	4.00000000000000000000
78.00000000000000000000	0.00000000000000000000	4155.89746093750000000000	4138.97412109375000000000	4155.89746093750000000000	4160.00000000000000000000	4159.48730468750000000000	4163.58984375000000000000	4066.15380859375000000000	4164.10253906250000000000	4151.79492187500000000000	4137.43603515625000000000	4125.12792968750000000000	4186.15380859375000000000	4078.97436523437500000000	4171.28173828125000000000	3529.00000000000000000000	10246.00000000000000000000	10233.00000000000000000000	0.00000000000000000000	0.00000000000000000000	0.00000000000000000000	511.00000000000000000000	793.00000000000000000000	4.00000000000000000000	4.00000000000000000000	4.00000000000000000000	4.00000000000000000000	4.00000000000000000000	4.00000000000000000000	4.00000000000000000000	4.00000000000000000000	4.00000000000000000000	4.00000000000000000000	4.00000000000000000000	4.00000000000000000000	4.00000000000000000000	4.00000000000000000000	4.00000000000000000000	4.00000000000000000000
79.00000000000000000000	0.00000000000000000000	4167.17919921875000000000	4138.46142578125000000000	4162.56396484375000000000	4150.76904296875000000000	4143.07666015625000000000	4148.71777343750000000000	4060.51269531250000000000	4156.92285156250000000000	4145.12792968750000000000	4147.69238281250000000000	4113.84619140625000000000	4182.05126953125000000000	4071.28198242187500000000	4156.41015625000000000000	3244.00000000000000000000	10248.00000000000000000000	10232.00000000000000000000	0.00000000000000000000	0.00000000000000000000	0.00000000000000000000	511.00000000000000000000	801.00000000000000000000	4.00000000000000000000	4.00000000000000000000	4.00000000000000000000	4.00000000000000000000	4.00000000000000000000	4.00000000000000000000	4.00000000000000000000	4.00000000000000000000	4.00000000000000000000	4.00000000000000000000	4.00000000000000000000	4.00000000000000000000	4.00000000000000000000	4.00000000000000000000	4.00000000000000000000	4.00000000000000000000
80.00000000000000000000	0.00000000000000000000	4159.48730468750000000000	4163.58984375000000000000	4157.94873046875000000000	4160.00000000000000000000	4157.43603515625000000000	4160.51269531250000000000	4069.74340820312500000000	4162.56396484375000000000	4162.56396484375000000000	4162.56396484375000000000	4175.89746093750000000000	4182.56396484375000000000	4100.00000000000000000000	4160.51269531250000000000	3113.00000000000000000000	10248.00000000000000000000	10232.00000000000000000000	0.00000000000000000000	0.00000000000000000000	0.00000000000000000000	511.00000000000000000000	809.00000000000000000000	4.00000000000000000000	4.00000000000000000000	4.00000000000000000000	4.00000000000000000000	4.00000000000000000000	4.00000000000000000000	4.00000000000000000000	4.00000000000000000000	4.00000000000000000000	4.00000000000000000000	4.00000000000000000000	4.00000000000000000000	4.00000000000000000000	4.00000000000000000000	4.00000000000000000000	4.00000000000000000000
81.00000000000000000000	0.00000000000000000000	4155.38427734375000000000	4162.56396484375000000000	4162.56396484375000000000	4157.94873046875000000000	4165.12792968750000000000	4160.00000000000000000000	4065.64086914062500000000	4160.00000000000000000000	4164.10253906250000000000	4143.58984375000000000000	4184.61523437500000000000	4188.20507812500000000000	4098.46142578125000000000	4164.61523437500000000000	2872.00000000000000000000	10250.00000000000000000000	10232.00000000000000000000	0.00000000000000000000	0.00000000000000000000	0.00000000000000000000	511.00000000000000000000	816.00000000000000000000	4.00000000000000000000	4.00000000000000000000	4.00000000000000000000	4.00000000000000000000	4.00000000000000000000	4.00000000000000000000	4.00000000000000000000	4.00000000000000000000	4.00000000000000000000	4.00000000000000000000	4.00000000000000000000	4.00000000000000000000	4.00000000000000000000	4.00000000000000000000	4.00000000000000000000	4.00000000000000000000
82.00000000000000000000	0.00000000000000000000	4164.10253906250000000000	4154.87158203125000000000	4167.69238281250000000000	4153.33300781250000000000	4166.15380859375000000000	4153.84619140625000000000	4056.41015625000000000000	4149.74365234375000000000	4155.38427734375000000000	4135.89746093750000000000	4153.33300781250000000000	4191.79492187500000000000	4089.23071289062500000000	4163.07666015625000000000	3529.00000000000000000000	10250.00000000000000000000	10232.00000000000000000000	0.00000000000000000000	0.00000000000000000000	0.00000000000000000000	511.00000000000000000000	824.00000000000000000000	4.00000000000000000000	4.00000000000000000000	4.00000000000000000000	4.00000000000000000000	4.00000000000000000000	4.00000000000000000000	4.00000000000000000000	4.00000000000000000000	4.00000000000000000000	4.00000000000000000000	4.00000000000000000000	4.00000000000000000000	4.00000000000000000000	4.00000000000000000000	4.00000000000000000000	4.00000000000000000000
83.00000000000000000000	0.00000000000000000000	4161.02539062500000000000	4163.58984375000000000000	4154.87158203125000000000	4169.23046875000000000000	4179.48730468750000000000	4164.61523437500000000000	4066.15380859375000000000	4152.30761718750000000000	4157.43603515625000000000	4147.17919921875000000000	4151.79492187500000000000	4189.74365234375000000000	4107.17919921875000000000	4167.69238281250000000000	3244.00000000000000000000	10250.00000000000000000000	10230.00000000000000000000	0.00000000000000000000	0.00000000000000000000	0.00000000000000000000	511.00000000000000000000	832.00000000000000000000	4.00000000000000000000	4.00000000000000000000	4.00000000000000000000	4.00000000000000000000	4.00000000000000000000	4.00000000000000000000	4.00000000000000000000	4.00000000000000000000	4.00000000000000000000	4.00000000000000000000	4.00000000000000000000	4.00000000000000000000	4.00000000000000000000	4.00000000000000000000	4.00000000000000000000	4.00000000000000000000
84.00000000000000000000	0.00000000000000000000	4168.20507812500000000000	4160.51269531250000000000	4167.69238281250000000000	4175.38427734375000000000	4168.71777343750000000000	4163.58984375000000000000	4073.84594726562500000000	4151.79492187500000000000	4150.76904296875000000000	4129.23046875000000000000	4133.84619140625000000000	4184.10253906250000000000	4107.17919921875000000000	4163.58984375000000000000	3113.00000000000000000000	10250.00000000000000000000	10230.00000000000000000000	0.00000000000000000000	0.00000000000000000000	0.00000000000000000000	511.00000000000000000000	840.00000000000000000000	4.00000000000000000000	4.00000000000000000000	4.00000000000000000000	4.00000000000000000000	4.00000000000000000000	4.00000000000000000000	4.00000000000000000000	4.00000000000000000000	4.00000000000000000000	4.00000000000000000000	4.00000000000000000000	4.00000000000000000000	4.00000000000000000000	4.00000000000000000000	4.00000000000000000000	4.00000000000000000000
85.00000000000000000000	0.00000000000000000000	4148.71777343750000000000	4151.79492187500000000000	4156.41015625000000000000	4157.94873046875000000000	4137.94873046875000000000	4145.12792968750000000000	4069.74340820312500000000	4146.66650390625000000000	4146.66650390625000000000	4116.41015625000000000000	4117.43603515625000000000	4168.20507812500000000000	4090.25634765625000000000	4148.20507812500000000000	2872.00000000000000000000	10249.00000000000000000000	10231.00000000000000000000	0.00000000000000000000	0.00000000000000000000	0.00000000000000000000	511.00000000000000000000	847.00000000000000000000	4.00000000000000000000	4.00000000000000000000	4.00000000000000000000	4.00000000000000000000	4.00000000000000000000	4.00000000000000000000	4.00000000000000000000	4.00000000000000000000	4.00000000000000000000	4.00000000000000000000	4.00000000000000000000	4.00000000000000000000	4.00000000000000000000	4.00000000000000000000	4.00000000000000000000	4.00000000000000000000
86.00000000000000000000	0.00000000000000000000	4149.74365234375000000000	4153.33300781250000000000	4153.84619140625000000000	4157.94873046875000000000	4133.84619140625000000000	4135.89746093750000000000	4068.71777343750000000000	4145.64111328125000000000	4146.66650390625000000000	4135.89746093750000000000	4160.00000000000000000000	4178.46142578125000000000	4094.87158203125000000000	4154.87158203125000000000	3529.00000000000000000000	10249.00000000000000000000	10231.00000000000000000000	0.00000000000000000000	0.00000000000000000000	0.00000000000000000000	511.00000000000000000000	855.00000000000000000000	4.00000000000000000000	4.00000000000000000000	4.00000000000000000000	4.00000000000000000000	4.00000000000000000000	4.00000000000000000000	4.00000000000000000000	4.00000000000000000000	4.00000000000000000000	4.00000000000000000000	4.00000000000000000000	4.00000000000000000000	4.00000000000000000000	4.00000000000000000000	4.00000000000000000000	4.00000000000000000000
87.00000000000000000000	0.00000000000000000000	4178.97412109375000000000	4172.30761718750000000000	4175.89746093750000000000	4180.00000000000000000000	4169.23046875000000000000	4152.82031250000000000000	4084.61523437500000000000	4158.46142578125000000000	4151.28173828125000000000	4153.84619140625000000000	4195.38427734375000000000	4205.64111328125000000000	4130.25634765625000000000	4179.48730468750000000000	3244.00000000000000000000	10246.00000000000000000000	10229.00000000000000000000	0.00000000000000000000	0.00000000000000000000	0.00000000000000000000	511.00000000000000000000	864.00000000000000000000	4.00000000000000000000	4.00000000000000000000	4.00000000000000000000	4.00000000000000000000	4.00000000000000000000	4.00000000000000000000	4.00000000000000000000	4.00000000000000000000	4.00000000000000000000	4.00000000000000000000	4.00000000000000000000	4.00000000000000000000	4.00000000000000000000	4.00000000000000000000	4.00000000000000000000	4.00000000000000000000
88.00000000000000000000	0.00000000000000000000	4176.92285156250000000000	4192.30761718750000000000	4173.33300781250000000000	4195.38427734375000000000	4201.53857421875000000000	4171.79492187500000000000	4101.53857421875000000000	4176.41015625000000000000	4168.71777343750000000000	4162.56396484375000000000	4168.20507812500000000000	4206.15380859375000000000	4150.25634765625000000000	4183.07666015625000000000	3113.00000000000000000000	10246.00000000000000000000	10229.00000000000000000000	0.00000000000000000000	0.00000000000000000000	0.00000000000000000000	511.00000000000000000000	872.00000000000000000000	4.00000000000000000000	4.00000000000000000000	4.00000000000000000000	4.00000000000000000000	4.00000000000000000000	4.00000000000000000000	4.00000000000000000000	4.00000000000000000000	4.00000000000000000000	4.00000000000000000000	4.00000000000000000000	4.00000000000000000000	4.00000000000000000000	4.00000000000000000000	4.00000000000000000000	4.00000000000000000000
89.00000000000000000000	0.00000000000000000000	4174.87158203125000000000	4175.38427734375000000000	4178.46142578125000000000	4184.10253906250000000000	4189.74365234375000000000	4166.15380859375000000000	4095.89721679687500000000	4166.15380859375000000000	4167.17919921875000000000	4164.10253906250000000000	4130.25634765625000000000	4194.35888671875000000000	4121.53857421875000000000	4173.33300781250000000000	2872.00000000000000000000	10245.00000000000000000000	10227.00000000000000000000	0.00000000000000000000	0.00000000000000000000	0.00000000000000000000	511.00000000000000000000	880.00000000000000000000	4.00000000000000000000	4.00000000000000000000	4.00000000000000000000	4.00000000000000000000	4.00000000000000000000	4.00000000000000000000	4.00000000000000000000	4.00000000000000000000	4.00000000000000000000	4.00000000000000000000	4.00000000000000000000	4.00000000000000000000	4.00000000000000000000	4.00000000000000000000	4.00000000000000000000	4.00000000000000000000
90.00000000000000000000	0.00000000000000000000	4156.41015625000000000000	4146.66650390625000000000	4160.00000000000000000000	4140.00000000000000000000	4154.35888671875000000000	4157.43603515625000000000	4083.58959960937500000000	4147.69238281250000000000	4152.30761718750000000000	4155.38427734375000000000	4135.89746093750000000000	4179.48730468750000000000	4095.38452148437500000000	4160.00000000000000000000	3529.00000000000000000000	10245.00000000000000000000	10227.00000000000000000000	0.00000000000000000000	0.00000000000000000000	0.00000000000000000000	511.00000000000000000000	888.00000000000000000000	4.00000000000000000000	4.00000000000000000000	4.00000000000000000000	4.00000000000000000000	4.00000000000000000000	4.00000000000000000000	4.00000000000000000000	4.00000000000000000000	4.00000000000000000000	4.00000000000000000000	4.00000000000000000000	4.00000000000000000000	4.00000000000000000000	4.00000000000000000000	4.00000000000000000000	4.00000000000000000000
91.00000000000000000000	0.00000000000000000000	4150.25634765625000000000	4141.02539062500000000000	4150.25634765625000000000	4121.53857421875000000000	4133.33300781250000000000	4157.43603515625000000000	4085.64086914062500000000	4154.35888671875000000000	4157.43603515625000000000	4134.87158203125000000000	4155.38427734375000000000	4175.38427734375000000000	4112.30761718750000000000	4149.23046875000000000000	3244.00000000000000000000	10246.00000000000000000000	10229.00000000000000000000	0.00000000000000000000	0.00000000000000000000	0.00000000000000000000	511.00000000000000000000	896.00000000000000000000	4.00000000000000000000	4.00000000000000000000	4.00000000000000000000	4.00000000000000000000	4.00000000000000000000	4.00000000000000000000	4.00000000000000000000	4.00000000000000000000	4.00000000000000000000	4.00000000000000000000	4.00000000000000000000	4.00000000000000000000	4.00000000000000000000	4.00000000000000000000	4.00000000000000000000	4.00000000000000000000
92.00000000000000000000	0.00000000000000000000	4172.30761718750000000000	4164.61523437500000000000	4172.30761718750000000000	4172.30761718750000000000	4153.33300781250000000000	4158.97412109375000000000	4098.46142578125000000000	4165.12792968750000000000	4161.53857421875000000000	4141.02539062500000000000	4164.61523437500000000000	4185.12792968750000000000	4138.97412109375000000000	4164.61523437500000000000	3113.00000000000000000000	10246.00000000000000000000	10229.00000000000000000000	0.00000000000000000000	0.00000000000000000000	0.00000000000000000000	511.00000000000000000000	904.00000000000000000000	4.00000000000000000000	4.00000000000000000000	4.00000000000000000000	4.00000000000000000000	4.00000000000000000000	4.00000000000000000000	4.00000000000000000000	4.00000000000000000000	4.00000000000000000000	4.00000000000000000000	4.00000000000000000000	4.00000000000000000000	4.00000000000000000000	4.00000000000000000000	4.00000000000000000000	4.00000000000000000000
93.00000000000000000000	0.00000000000000000000	4172.82031250000000000000	4190.76904296875000000000	4172.30761718750000000000	4215.38427734375000000000	4187.17919921875000000000	4161.53857421875000000000	4113.84619140625000000000	4163.58984375000000000000	4151.28173828125000000000	4156.92285156250000000000	4171.28173828125000000000	4193.84619140625000000000	4140.00000000000000000000	4184.61523437500000000000	2872.00000000000000000000	10246.00000000000000000000	10229.00000000000000000000	0.00000000000000000000	0.00000000000000000000	0.00000000000000000000	511.00000000000000000000	911.00000000000000000000	4.00000000000000000000	4.00000000000000000000	4.00000000000000000000	4.00000000000000000000	4.00000000000000000000	4.00000000000000000000	4.00000000000000000000	4.00000000000000000000	4.00000000000000000000	4.00000000000000000000	4.00000000000000000000	4.00000000000000000000	4.00000000000000000000	4.00000000000000000000	4.00000000000000000000	4.00000000000000000000
94.00000000000000000000	0.00000000000000000000	4177.94873046875000000000	4170.25634765625000000000	4177.94873046875000000000	4181.53857421875000000000	4166.66650390625000000000	4156.41015625000000000000	4112.82031250000000000000	4156.41015625000000000000	4149.23046875000000000000	4135.38427734375000000000	4148.71777343750000000000	4195.38427734375000000000	4115.89746093750000000000	4179.48730468750000000000	3529.00000000000000000000	10246.00000000000000000000	10229.00000000000000000000	0.00000000000000000000	0.00000000000000000000	0.00000000000000000000	511.00000000000000000000	918.00000000000000000000	4.00000000000000000000	4.00000000000000000000	4.00000000000000000000	4.00000000000000000000	4.00000000000000000000	4.00000000000000000000	4.00000000000000000000	4.00000000000000000000	4.00000000000000000000	4.00000000000000000000	4.00000000000000000000	4.00000000000000000000	4.00000000000000000000	4.00000000000000000000	4.00000000000000000000	4.00000000000000000000
95.00000000000000000000	0.00000000000000000000	4172.30761718750000000000	4145.64111328125000000000	4173.84619140625000000000	4147.69238281250000000000	4149.23046875000000000000	4154.87158203125000000000	4112.30761718750000000000	4162.05126953125000000000	4165.64111328125000000000	4145.12792968750000000000	4143.58984375000000000000	4191.79492187500000000000	4115.89746093750000000000	4181.02539062500000000000	3244.00000000000000000000	10247.00000000000000000000	10229.00000000000000000000	0.00000000000000000000	0.00000000000000000000	0.00000000000000000000	511.00000000000000000000	927.00000000000000000000	4.00000000000000000000	4.00000000000000000000	4.00000000000000000000	4.00000000000000000000	4.00000000000000000000	4.00000000000000000000	4.00000000000000000000	4.00000000000000000000	4.00000000000000000000	4.00000000000000000000	4.00000000000000000000	4.00000000000000000000	4.00000000000000000000	4.00000000000000000000	4.00000000000000000000	4.00000000000000000000
96.00000000000000000000	0.00000000000000000000	4172.30761718750000000000	4167.69238281250000000000	4174.35888671875000000000	4164.61523437500000000000	4176.41015625000000000000	4163.58984375000000000000	4124.10253906250000000000	4176.41015625000000000000	4177.94873046875000000000	4177.43603515625000000000	4181.02539062500000000000	4210.25634765625000000000	4141.02539062500000000000	4201.02539062500000000000	3113.00000000000000000000	10247.00000000000000000000	10229.00000000000000000000	0.00000000000000000000	0.00000000000000000000	0.00000000000000000000	511.00000000000000000000	935.00000000000000000000	4.00000000000000000000	4.00000000000000000000	4.00000000000000000000	4.00000000000000000000	4.00000000000000000000	4.00000000000000000000	4.00000000000000000000	4.00000000000000000000	4.00000000000000000000	4.00000000000000000000	4.00000000000000000000	4.00000000000000000000	4.00000000000000000000	4.00000000000000000000	4.00000000000000000000	4.00000000000000000000
97.00000000000000000000	0.00000000000000000000	4175.89746093750000000000	4175.89746093750000000000	4178.46142578125000000000	4166.15380859375000000000	4169.74365234375000000000	4156.41015625000000000000	4122.05126953125000000000	4174.35888671875000000000	4172.30761718750000000000	4163.58984375000000000000	4177.94873046875000000000	4215.38427734375000000000	4134.35888671875000000000	4194.35888671875000000000	2872.00000000000000000000	10247.00000000000000000000	10231.00000000000000000000	0.00000000000000000000	0.00000000000000000000	0.00000000000000000000	511.00000000000000000000	942.00000000000000000000	4.00000000000000000000	4.00000000000000000000	4.00000000000000000000	4.00000000000000000000	4.00000000000000000000	4.00000000000000000000	4.00000000000000000000	4.00000000000000000000	4.00000000000000000000	4.00000000000000000000	4.00000000000000000000	4.00000000000000000000	4.00000000000000000000	4.00000000000000000000	4.00000000000000000000	4.00000000000000000000
98.00000000000000000000	0.00000000000000000000	4152.30761718750000000000	4155.38427734375000000000	4159.48730468750000000000	4153.84619140625000000000	4141.53857421875000000000	4143.58984375000000000000	4112.30761718750000000000	4171.79492187500000000000	4170.76904296875000000000	4144.10253906250000000000	4151.28173828125000000000	4194.35888671875000000000	4113.84619140625000000000	4175.38427734375000000000	3529.00000000000000000000	10247.00000000000000000000	10231.00000000000000000000	0.00000000000000000000	0.00000000000000000000	0.00000000000000000000	511.00000000000000000000	950.00000000000000000000	4.00000000000000000000	4.00000000000000000000	4.00000000000000000000	4.00000000000000000000	4.00000000000000000000	4.00000000000000000000	4.00000000000000000000	4.00000000000000000000	4.00000000000000000000	4.00000000000000000000	4.00000000000000000000	4.00000000000000000000	4.00000000000000000000	4.00000000000000000000	4.00000000000000000000	4.00000000000000000000
99.00000000000000000000	0.00000000000000000000	4167.69238281250000000000	4152.30761718750000000000	4180.00000000000000000000	4157.94873046875000000000	4141.53857421875000000000	4147.69238281250000000000	4114.87158203125000000000	4169.74365234375000000000	4167.17919921875000000000	4153.33300781250000000000	4169.23046875000000000000	4195.89746093750000000000	4118.97412109375000000000	4179.48730468750000000000	3244.00000000000000000000	10247.00000000000000000000	10226.00000000000000000000	0.00000000000000000000	0.00000000000000000000	0.00000000000000000000	511.00000000000000000000	958.00000000000000000000	4.00000000000000000000	4.00000000000000000000	4.00000000000000000000	4.00000000000000000000	4.00000000000000000000	4.00000000000000000000	4.00000000000000000000	4.00000000000000000000	4.00000000000000000000	4.00000000000000000000	4.00000000000000000000	4.00000000000000000000	4.00000000000000000000	4.00000000000000000000	4.00000000000000000000	4.00000000000000000000
100.00000000000000000000	0.00000000000000000000	4175.89746093750000000000	4157.94873046875000000000	4184.61523437500000000000	4160.51269531250000000000	4152.82031250000000000000	4157.43603515625000000000	4121.02539062500000000000	4158.46142578125000000000	4153.33300781250000000000	4165.12792968750000000000	4183.07666015625000000000	4187.69238281250000000000	4131.28173828125000000000	4175.38427734375000000000	3113.00000000000000000000	10247.00000000000000000000	10226.00000000000000000000	0.00000000000000000000	0.00000000000000000000	0.00000000000000000000	511.00000000000000000000	966.00000000000000000000	4.00000000000000000000	4.00000000000000000000	4.00000000000000000000	4.00000000000000000000	4.00000000000000000000	4.00000000000000000000	4.00000000000000000000	4.00000000000000000000	4.00000000000000000000	4.00000000000000000000	4.00000000000000000000	4.00000000000000000000	4.00000000000000000000	4.00000000000000000000	4.00000000000000000000	4.00000000000000000000
101.00000000000000000000	0.00000000000000000000	4162.05126953125000000000	4155.38427734375000000000	4162.05126953125000000000	4162.05126953125000000000	4161.02539062500000000000	4158.46142578125000000000	4124.10253906250000000000	4148.71777343750000000000	4147.17919921875000000000	4164.10253906250000000000	4141.53857421875000000000	4172.82031250000000000000	4121.02539062500000000000	4162.56396484375000000000	2872.00000000000000000000	10246.00000000000000000000	10226.00000000000000000000	0.00000000000000000000	0.00000000000000000000	0.00000000000000000000	511.00000000000000000000	974.00000000000000000000	4.00000000000000000000	4.00000000000000000000	4.00000000000000000000	4.00000000000000000000	4.00000000000000000000	4.00000000000000000000	4.00000000000000000000	4.00000000000000000000	4.00000000000000000000	4.00000000000000000000	4.00000000000000000000	4.00000000000000000000	4.00000000000000000000	4.00000000000000000000	4.00000000000000000000	4.00000000000000000000
102.00000000000000000000	0.00000000000000000000	4172.82031250000000000000	4158.46142578125000000000	4169.74365234375000000000	4165.12792968750000000000	4164.61523437500000000000	4153.84619140625000000000	4132.30761718750000000000	4159.48730468750000000000	4161.02539062500000000000	4151.28173828125000000000	4142.05126953125000000000	4184.10253906250000000000	4111.79492187500000000000	4169.74365234375000000000	3529.00000000000000000000	10246.00000000000000000000	10226.00000000000000000000	0.00000000000000000000	0.00000000000000000000	0.00000000000000000000	511.00000000000000000000	982.00000000000000000000	4.00000000000000000000	4.00000000000000000000	4.00000000000000000000	4.00000000000000000000	4.00000000000000000000	4.00000000000000000000	4.00000000000000000000	4.00000000000000000000	4.00000000000000000000	4.00000000000000000000	4.00000000000000000000	4.00000000000000000000	4.00000000000000000000	4.00000000000000000000	4.00000000000000000000	4.00000000000000000000
103.00000000000000000000	0.00000000000000000000	4162.56396484375000000000	4166.15380859375000000000	4168.71777343750000000000	4160.00000000000000000000	4170.25634765625000000000	4155.89746093750000000000	4145.12792968750000000000	4181.02539062500000000000	4180.51269531250000000000	4153.33300781250000000000	4189.23046875000000000000	4190.25634765625000000000	4135.38427734375000000000	4181.02539062500000000000	3244.00000000000000000000	10249.00000000000000000000	10230.00000000000000000000	0.00000000000000000000	0.00000000000000000000	0.00000000000000000000	511.00000000000000000000	989.00000000000000000000	4.00000000000000000000	4.00000000000000000000	4.00000000000000000000	4.00000000000000000000	4.00000000000000000000	4.00000000000000000000	4.00000000000000000000	4.00000000000000000000	4.00000000000000000000	4.00000000000000000000	4.00000000000000000000	4.00000000000000000000	4.00000000000000000000	4.00000000000000000000	4.00000000000000000000	4.00000000000000000000
104.00000000000000000000	0.00000000000000000000	4164.61523437500000000000	4163.58984375000000000000	4178.97412109375000000000	4163.58984375000000000000	4168.20507812500000000000	4150.76904296875000000000	4139.48730468750000000000	4174.35888671875000000000	4172.30761718750000000000	4171.28173828125000000000	4182.56396484375000000000	4192.30761718750000000000	4136.41015625000000000000	4184.10253906250000000000	3113.00000000000000000000	10249.00000000000000000000	10230.00000000000000000000	0.00000000000000000000	0.00000000000000000000	0.00000000000000000000	511.00000000000000000000	997.00000000000000000000	4.00000000000000000000	4.00000000000000000000	4.00000000000000000000	4.00000000000000000000	4.00000000000000000000	4.00000000000000000000	4.00000000000000000000	4.00000000000000000000	4.00000000000000000000	4.00000000000000000000	4.00000000000000000000	4.00000000000000000000	4.00000000000000000000	4.00000000000000000000	4.00000000000000000000	4.00000000000000000000
105.00000000000000000000	0.00000000000000000000	4177.94873046875000000000	4171.28173828125000000000	4187.17919921875000000000	4178.97412109375000000000	4158.97412109375000000000	4144.61523437500000000000	4126.15380859375000000000	4163.58984375000000000000	4162.05126953125000000000	4177.94873046875000000000	4164.10253906250000000000	4203.58984375000000000000	4122.05126953125000000000	4191.28173828125000000000	2872.00000000000000000000	10249.00000000000000000000	10228.00000000000000000000	0.00000000000000000000	0.00000000000000000000	0.00000000000000000000	512.00000000000000000000	4.00000000000000000000	4.00000000000000000000	4.00000000000000000000	4.00000000000000000000	4.00000000000000000000	4.00000000000000000000	4.00000000000000000000	4.00000000000000000000	4.00000000000000000000	4.00000000000000000000	4.00000000000000000000	4.00000000000000000000	4.00000000000000000000	4.00000000000000000000	4.00000000000000000000	4.00000000000000000000	4.00000000000000000000
106.00000000000000000000	0.00000000000000000000	4177.43603515625000000000	4180.00000000000000000000	4177.94873046875000000000	4187.17919921875000000000	4157.43603515625000000000	4151.28173828125000000000	4125.12792968750000000000	4171.28173828125000000000	4168.71777343750000000000	4171.79492187500000000000	4161.53857421875000000000	4206.15380859375000000000	4134.87158203125000000000	4194.35888671875000000000	3529.00000000000000000000	10249.00000000000000000000	10228.00000000000000000000	0.00000000000000000000	0.00000000000000000000	0.00000000000000000000	512.00000000000000000000	11.00000000000000000000	4.00000000000000000000	4.00000000000000000000	4.00000000000000000000	4.00000000000000000000	4.00000000000000000000	4.00000000000000000000	4.00000000000000000000	4.00000000000000000000	4.00000000000000000000	4.00000000000000000000	4.00000000000000000000	4.00000000000000000000	4.00000000000000000000	4.00000000000000000000	4.00000000000000000000	4.00000000000000000000
107.00000000000000000000	0.00000000000000000000	4175.38427734375000000000	4167.69238281250000000000	4175.38427734375000000000	4175.38427734375000000000	4156.92285156250000000000	4151.28173828125000000000	4132.30761718750000000000	4169.23046875000000000000	4168.71777343750000000000	4167.17919921875000000000	4141.53857421875000000000	4195.38427734375000000000	4135.89746093750000000000	4181.02539062500000000000	3244.00000000000000000000	10249.00000000000000000000	10225.00000000000000000000	0.00000000000000000000	0.00000000000000000000	0.00000000000000000000	512.00000000000000000000	20.00000000000000000000	4.00000000000000000000	4.00000000000000000000	4.00000000000000000000	4.00000000000000000000	4.00000000000000000000	4.00000000000000000000	4.00000000000000000000	4.00000000000000000000	4.00000000000000000000	4.00000000000000000000	4.00000000000000000000	4.00000000000000000000	4.00000000000000000000	4.00000000000000000000	4.00000000000000000000	4.00000000000000000000
108.00000000000000000000	0.00000000000000000000	4148.20507812500000000000	4149.74365234375000000000	4152.30761718750000000000	4147.69238281250000000000	4145.64111328125000000000	4139.48730468750000000000	4132.82031250000000000000	4151.79492187500000000000	4156.92285156250000000000	4156.92285156250000000000	4138.97412109375000000000	4176.92285156250000000000	4109.23046875000000000000	4159.48730468750000000000	3113.00000000000000000000	10249.00000000000000000000	10225.00000000000000000000	0.00000000000000000000	0.00000000000000000000	0.00000000000000000000	512.00000000000000000000	28.00000000000000000000	4.00000000000000000000	4.00000000000000000000	4.00000000000000000000	4.00000000000000000000	4.00000000000000000000	4.00000000000000000000	4.00000000000000000000	4.00000000000000000000	4.00000000000000000000	4.00000000000000000000	4.00000000000000000000	4.00000000000000000000	4.00000000000000000000	4.00000000000000000000	4.00000000000000000000	4.00000000000000000000
109.00000000000000000000	0.00000000000000000000	4152.30761718750000000000	4151.79492187500000000000	4161.53857421875000000000	4150.76904296875000000000	4148.20507812500000000000	4138.97412109375000000000	4134.35888671875000000000	4144.10253906250000000000	4149.74365234375000000000	4145.12792968750000000000	4181.53857421875000000000	4172.30761718750000000000	4104.10253906250000000000	4152.30761718750000000000	2872.00000000000000000000	10248.00000000000000000000	10228.00000000000000000000	0.00000000000000000000	0.00000000000000000000	0.00000000000000000000	512.00000000000000000000	36.00000000000000000000	4.00000000000000000000	4.00000000000000000000	4.00000000000000000000	4.00000000000000000000	4.00000000000000000000	4.00000000000000000000	4.00000000000000000000	4.00000000000000000000	4.00000000000000000000	4.00000000000000000000	4.00000000000000000000	4.00000000000000000000	4.00000000000000000000	4.00000000000000000000	4.00000000000000000000	4.00000000000000000000
110.00000000000000000000	0.00000000000000000000	4171.28173828125000000000	4182.05126953125000000000	4182.05126953125000000000	4187.17919921875000000000	4178.97412109375000000000	4160.00000000000000000000	4152.82031250000000000000	4162.05126953125000000000	4161.53857421875000000000	4161.02539062500000000000	4201.02539062500000000000	4186.66650390625000000000	4130.76904296875000000000	4171.79492187500000000000	3529.00000000000000000000	10248.00000000000000000000	10228.00000000000000000000	0.00000000000000000000	0.00000000000000000000	0.00000000000000000000	512.00000000000000000000	44.00000000000000000000	4.00000000000000000000	4.00000000000000000000	4.00000000000000000000	4.00000000000000000000	4.00000000000000000000	4.00000000000000000000	4.00000000000000000000	4.00000000000000000000	4.00000000000000000000	4.00000000000000000000	4.00000000000000000000	4.00000000000000000000	4.00000000000000000000	4.00000000000000000000	4.00000000000000000000	4.00000000000000000000
111.00000000000000000000	0.00000000000000000000	4158.97412109375000000000	4187.69238281250000000000	4171.79492187500000000000	4195.38427734375000000000	4184.61523437500000000000	4168.20507812500000000000	4158.97412109375000000000	4172.30761718750000000000	4168.20507812500000000000	4179.48730468750000000000	4151.28173828125000000000	4194.87158203125000000000	4138.97412109375000000000	4182.56396484375000000000	3244.00000000000000000000	10248.00000000000000000000	10229.00000000000000000000	0.00000000000000000000	0.00000000000000000000	0.00000000000000000000	512.00000000000000000000	53.00000000000000000000	4.00000000000000000000	4.00000000000000000000	4.00000000000000000000	4.00000000000000000000	4.00000000000000000000	4.00000000000000000000	4.00000000000000000000	4.00000000000000000000	4.00000000000000000000	4.00000000000000000000	4.00000000000000000000	4.00000000000000000000	4.00000000000000000000	4.00000000000000000000	4.00000000000000000000	4.00000000000000000000
112.00000000000000000000	0.00000000000000000000	4165.64111328125000000000	4164.10253906250000000000	4180.51269531250000000000	4174.87158203125000000000	4158.46142578125000000000	4154.35888671875000000000	4143.07666015625000000000	4153.84619140625000000000	4152.30761718750000000000	4160.00000000000000000000	4123.07666015625000000000	4184.10253906250000000000	4123.07666015625000000000	4172.82031250000000000000	3113.00000000000000000000	10248.00000000000000000000	10229.00000000000000000000	0.00000000000000000000	0.00000000000000000000	0.00000000000000000000	512.00000000000000000000	61.00000000000000000000	4.00000000000000000000	4.00000000000000000000	4.00000000000000000000	4.00000000000000000000	4.00000000000000000000	4.00000000000000000000	4.00000000000000000000	4.00000000000000000000	4.00000000000000000000	4.00000000000000000000	4.00000000000000000000	4.00000000000000000000	4.00000000000000000000	4.00000000000000000000	4.00000000000000000000	4.00000000000000000000
113.00000000000000000000	0.00000000000000000000	4169.74365234375000000000	4177.43603515625000000000	4182.05126953125000000000	4174.87158203125000000000	4167.69238281250000000000	4153.33300781250000000000	4147.17919921875000000000	4157.43603515625000000000	4160.00000000000000000000	4156.41015625000000000000	4177.43603515625000000000	4180.51269531250000000000	4129.23046875000000000000	4176.92285156250000000000	2872.00000000000000000000	10249.00000000000000000000	10228.00000000000000000000	0.00000000000000000000	0.00000000000000000000	0.00000000000000000000	512.00000000000000000000	68.00000000000000000000	4.00000000000000000000	4.00000000000000000000	4.00000000000000000000	4.00000000000000000000	4.00000000000000000000	4.00000000000000000000	4.00000000000000000000	4.00000000000000000000	4.00000000000000000000	4.00000000000000000000	4.00000000000000000000	4.00000000000000000000	4.00000000000000000000	4.00000000000000000000	4.00000000000000000000	4.00000000000000000000
114.00000000000000000000	0.00000000000000000000	4172.82031250000000000000	4180.00000000000000000000	4182.05126953125000000000	4175.38427734375000000000	4173.33300781250000000000	4153.33300781250000000000	4156.41015625000000000000	4170.76904296875000000000	4176.92285156250000000000	4166.15380859375000000000	4208.71777343750000000000	4183.58984375000000000000	4136.41015625000000000000	4182.05126953125000000000	3529.00000000000000000000	10249.00000000000000000000	10228.00000000000000000000	0.00000000000000000000	0.00000000000000000000	0.00000000000000000000	512.00000000000000000000	75.00000000000000000000	4.00000000000000000000	4.00000000000000000000	4.00000000000000000000	4.00000000000000000000	4.00000000000000000000	4.00000000000000000000	4.00000000000000000000	4.00000000000000000000	4.00000000000000000000	4.00000000000000000000	4.00000000000000000000	4.00000000000000000000	4.00000000000000000000	4.00000000000000000000	4.00000000000000000000	4.00000000000000000000
115.00000000000000000000	0.00000000000000000000	4170.76904296875000000000	4152.30761718750000000000	4178.97412109375000000000	4153.33300781250000000000	4155.38427734375000000000	4148.20507812500000000000	4154.35888671875000000000	4159.48730468750000000000	4165.64111328125000000000	4156.92285156250000000000	4168.71777343750000000000	4168.20507812500000000000	4132.82031250000000000000	4169.23046875000000000000	3244.00000000000000000000	10248.00000000000000000000	10227.00000000000000000000	0.00000000000000000000	0.00000000000000000000	0.00000000000000000000	512.00000000000000000000	84.00000000000000000000	4.00000000000000000000	4.00000000000000000000	4.00000000000000000000	4.00000000000000000000	4.00000000000000000000	4.00000000000000000000	4.00000000000000000000	4.00000000000000000000	4.00000000000000000000	4.00000000000000000000	4.00000000000000000000	4.00000000000000000000	4.00000000000000000000	4.00000000000000000000	4.00000000000000000000	4.00000000000000000000
116.00000000000000000000	0.00000000000000000000	4164.61523437500000000000	4169.23046875000000000000	4175.89746093750000000000	4164.61523437500000000000	4162.05126953125000000000	4152.30761718750000000000	4168.20507812500000000000	4162.05126953125000000000	4164.10253906250000000000	4167.17919921875000000000	4149.74365234375000000000	4181.02539062500000000000	4147.17919921875000000000	4177.94873046875000000000	3113.00000000000000000000	10248.00000000000000000000	10227.00000000000000000000	0.00000000000000000000	0.00000000000000000000	0.00000000000000000000	512.00000000000000000000	92.00000000000000000000	4.00000000000000000000	4.00000000000000000000	4.00000000000000000000	4.00000000000000000000	4.00000000000000000000	4.00000000000000000000	4.00000000000000000000	4.00000000000000000000	4.00000000000000000000	4.00000000000000000000	4.00000000000000000000	4.00000000000000000000	4.00000000000000000000	4.00000000000000000000	4.00000000000000000000	4.00000000000000000000
117.00000000000000000000	0.00000000000000000000	4180.51269531250000000000	4195.38427734375000000000	4200.51269531250000000000	4192.30761718750000000000	4166.15380859375000000000	4147.17919921875000000000	4176.41015625000000000000	4166.66650390625000000000	4167.17919921875000000000	4180.00000000000000000000	4164.61523437500000000000	4217.43603515625000000000	4156.92285156250000000000	4195.38427734375000000000	2872.00000000000000000000	10247.00000000000000000000	10225.00000000000000000000	0.00000000000000000000	0.00000000000000000000	0.00000000000000000000	512.00000000000000000000	99.00000000000000000000	4.00000000000000000000	4.00000000000000000000	4.00000000000000000000	4.00000000000000000000	4.00000000000000000000	4.00000000000000000000	4.00000000000000000000	4.00000000000000000000	4.00000000000000000000	4.00000000000000000000	4.00000000000000000000	4.00000000000000000000	4.00000000000000000000	4.00000000000000000000	4.00000000000000000000	4.00000000000000000000
118.00000000000000000000	0.00000000000000000000	4170.25634765625000000000	4183.58984375000000000000	4187.17919921875000000000	4187.17919921875000000000	4168.71777343750000000000	4142.56396484375000000000	4169.74365234375000000000	4161.02539062500000000000	4148.20507812500000000000	4168.71777343750000000000	4168.71777343750000000000	4206.15380859375000000000	4146.15380859375000000000	4190.25634765625000000000	3529.00000000000000000000	10247.00000000000000000000	10225.00000000000000000000	0.00000000000000000000	0.00000000000000000000	0.00000000000000000000	512.00000000000000000000	107.00000000000000000000	4.00000000000000000000	4.00000000000000000000	4.00000000000000000000	4.00000000000000000000	4.00000000000000000000	4.00000000000000000000	4.00000000000000000000	4.00000000000000000000	4.00000000000000000000	4.00000000000000000000	4.00000000000000000000	4.00000000000000000000	4.00000000000000000000	4.00000000000000000000	4.00000000000000000000	4.00000000000000000000
119.00000000000000000000	0.00000000000000000000	4167.69238281250000000000	4169.74365234375000000000	4172.30761718750000000000	4173.33300781250000000000	4161.02539062500000000000	4142.05126953125000000000	4164.61523437500000000000	4155.89746093750000000000	4134.35888671875000000000	4159.48730468750000000000	4173.84619140625000000000	4181.02539062500000000000	4132.30761718750000000000	4181.53857421875000000000	3244.00000000000000000000	10247.00000000000000000000	10225.00000000000000000000	0.00000000000000000000	0.00000000000000000000	0.00000000000000000000	512.00000000000000000000	115.00000000000000000000	4.00000000000000000000	4.00000000000000000000	4.00000000000000000000	4.00000000000000000000	4.00000000000000000000	4.00000000000000000000	4.00000000000000000000	4.00000000000000000000	4.00000000000000000000	4.00000000000000000000	4.00000000000000000000	4.00000000000000000000	4.00000000000000000000	4.00000000000000000000	4.00000000000000000000	4.00000000000000000000
120.00000000000000000000	0.00000000000000000000	4173.33300781250000000000	4171.79492187500000000000	4180.00000000000000000000	4173.84619140625000000000	4136.92285156250000000000	4140.00000000000000000000	4156.41015625000000000000	4146.15380859375000000000	4146.15380859375000000000	4155.89746093750000000000	4181.02539062500000000000	4172.82031250000000000000	4127.69238281250000000000	4175.89746093750000000000	3113.00000000000000000000	10247.00000000000000000000	10225.00000000000000000000	0.00000000000000000000	0.00000000000000000000	0.00000000000000000000	512.00000000000000000000	124.00000000000000000000	4.00000000000000000000	4.00000000000000000000	4.00000000000000000000	4.00000000000000000000	4.00000000000000000000	4.00000000000000000000	4.00000000000000000000	4.00000000000000000000	4.00000000000000000000	4.00000000000000000000	4.00000000000000000000	4.00000000000000000000	4.00000000000000000000	4.00000000000000000000	4.00000000000000000000	4.00000000000000000000
121.00000000000000000000	0.00000000000000000000	4155.38427734375000000000	4168.71777343750000000000	4171.28173828125000000000	4172.30761718750000000000	4151.28173828125000000000	4149.23046875000000000000	4150.76904296875000000000	4138.46142578125000000000	4150.76904296875000000000	4142.05126953125000000000	4147.17919921875000000000	4164.61523437500000000000	4125.64111328125000000000	4163.07666015625000000000	2872.00000000000000000000	10247.00000000000000000000	10226.00000000000000000000	0.00000000000000000000	0.00000000000000000000	0.00000000000000000000	512.00000000000000000000	132.00000000000000000000	4.00000000000000000000	4.00000000000000000000	4.00000000000000000000	4.00000000000000000000	4.00000000000000000000	4.00000000000000000000	4.00000000000000000000	4.00000000000000000000	4.00000000000000000000	4.00000000000000000000	4.00000000000000000000	4.00000000000000000000	4.00000000000000000000	4.00000000000000000000	4.00000000000000000000	4.00000000000000000000
122.00000000000000000000	0.00000000000000000000	4169.74365234375000000000	4165.12792968750000000000	4183.58984375000000000000	4164.61523437500000000000	4185.12792968750000000000	4157.94873046875000000000	4162.05126953125000000000	4143.58984375000000000000	4144.10253906250000000000	4139.48730468750000000000	4133.84619140625000000000	4163.58984375000000000000	4124.10253906250000000000	4157.43603515625000000000	3529.00000000000000000000	10247.00000000000000000000	10226.00000000000000000000	0.00000000000000000000	0.00000000000000000000	0.00000000000000000000	512.00000000000000000000	140.00000000000000000000	4.00000000000000000000	4.00000000000000000000	4.00000000000000000000	4.00000000000000000000	4.00000000000000000000	4.00000000000000000000	4.00000000000000000000	4.00000000000000000000	4.00000000000000000000	4.00000000000000000000	4.00000000000000000000	4.00000000000000000000	4.00000000000000000000	4.00000000000000000000	4.00000000000000000000	4.00000000000000000000
123.00000000000000000000	0.00000000000000000000	4170.76904296875000000000	4170.76904296875000000000	4176.92285156250000000000	4164.61523437500000000000	4188.20507812500000000000	4154.87158203125000000000	4178.46142578125000000000	4162.05126953125000000000	4162.56396484375000000000	4160.00000000000000000000	4171.79492187500000000000	4158.97412109375000000000	4132.30761718750000000000	4162.56396484375000000000	3244.00000000000000000000	10248.00000000000000000000	10227.00000000000000000000	0.00000000000000000000	0.00000000000000000000	0.00000000000000000000	512.00000000000000000000	149.00000000000000000000	4.00000000000000000000	4.00000000000000000000	4.00000000000000000000	4.00000000000000000000	4.00000000000000000000	4.00000000000000000000	4.00000000000000000000	4.00000000000000000000	4.00000000000000000000	4.00000000000000000000	4.00000000000000000000	4.00000000000000000000	4.00000000000000000000	4.00000000000000000000	4.00000000000000000000	4.00000000000000000000
124.00000000000000000000	0.00000000000000000000	4157.43603515625000000000	4164.10253906250000000000	4167.17919921875000000000	4161.53857421875000000000	4162.56396484375000000000	4148.71777343750000000000	4172.82031250000000000000	4157.94873046875000000000	4163.07666015625000000000	4153.33300781250000000000	4165.12792968750000000000	4156.92285156250000000000	4126.15380859375000000000	4165.12792968750000000000	3113.00000000000000000000	10248.00000000000000000000	10227.00000000000000000000	0.00000000000000000000	0.00000000000000000000	0.00000000000000000000	512.00000000000000000000	157.00000000000000000000	4.00000000000000000000	4.00000000000000000000	4.00000000000000000000	4.00000000000000000000	4.00000000000000000000	4.00000000000000000000	4.00000000000000000000	4.00000000000000000000	4.00000000000000000000	4.00000000000000000000	4.00000000000000000000	4.00000000000000000000	4.00000000000000000000	4.00000000000000000000	4.00000000000000000000	4.00000000000000000000
125.00000000000000000000	0.00000000000000000000	4172.82031250000000000000	4169.23046875000000000000	4185.64111328125000000000	4165.12792968750000000000	4166.66650390625000000000	4160.51269531250000000000	4173.33300781250000000000	4150.76904296875000000000	4150.25634765625000000000	4147.69238281250000000000	4144.10253906250000000000	4172.30761718750000000000	4131.79492187500000000000	4177.43603515625000000000	2872.00000000000000000000	10249.00000000000000000000	10227.00000000000000000000	0.00000000000000000000	0.00000000000000000000	0.00000000000000000000	512.00000000000000000000	165.00000000000000000000	4.00000000000000000000	4.00000000000000000000	4.00000000000000000000	4.00000000000000000000	4.00000000000000000000	4.00000000000000000000	4.00000000000000000000	4.00000000000000000000	4.00000000000000000000	4.00000000000000000000	4.00000000000000000000	4.00000000000000000000	4.00000000000000000000	4.00000000000000000000	4.00000000000000000000	4.00000000000000000000
126.00000000000000000000	0.00000000000000000000	4174.35888671875000000000	4186.66650390625000000000	4179.48730468750000000000	4180.51269531250000000000	4179.48730468750000000000	4161.53857421875000000000	4182.05126953125000000000	4161.02539062500000000000	4157.94873046875000000000	4173.84619140625000000000	4162.56396484375000000000	4176.92285156250000000000	4159.48730468750000000000	4188.71777343750000000000	3529.00000000000000000000	10249.00000000000000000000	10227.00000000000000000000	0.00000000000000000000	0.00000000000000000000	0.00000000000000000000	512.00000000000000000000	172.00000000000000000000	4.00000000000000000000	4.00000000000000000000	4.00000000000000000000	4.00000000000000000000	4.00000000000000000000	4.00000000000000000000	4.00000000000000000000	4.00000000000000000000	4.00000000000000000000	4.00000000000000000000	4.00000000000000000000	4.00000000000000000000	4.00000000000000000000	4.00000000000000000000	4.00000000000000000000	4.00000000000000000000
127.00000000000000000000	0.00000000000000000000	4177.43603515625000000000	4174.35888671875000000000	4183.58984375000000000000	4175.89746093750000000000	4160.51269531250000000000	4142.56396484375000000000	4171.28173828125000000000	4151.79492187500000000000	4154.87158203125000000000	4172.82031250000000000000	4163.07666015625000000000	4173.84619140625000000000	4157.43603515625000000000	4183.07666015625000000000	52.00000000000000000000	10247.00000000000000000000	10226.00000000000000000000	0.00000000000000000000	0.00000000000000000000	0.00000000000000000000	512.00000000000000000000	180.00000000000000000000	4.00000000000000000000	4.00000000000000000000	4.00000000000000000000	4.00000000000000000000	4.00000000000000000000	4.00000000000000000000	4.00000000000000000000	4.00000000000000000000	4.00000000000000000000	4.00000000000000000000	4.00000000000000000000	4.00000000000000000000	4.00000000000000000000	4.00000000000000000000	4.00000000000000000000	4.00000000000000000000
0.00000000000000000000	0.00000000000000000000	4165.64111328125000000000	4161.53857421875000000000	4178.97412109375000000000	4156.92285156250000000000	4165.12792968750000000000	4145.64111328125000000000	4169.74365234375000000000	4147.69238281250000000000	4155.89746093750000000000	4158.46142578125000000000	4178.46142578125000000000	4170.25634765625000000000	4146.15380859375000000000	4170.76904296875000000000	2293.00000000000000000000	10247.00000000000000000000	10226.00000000000000000000	0.00000000000000000000	0.00000000000000000000	0.00000000000000000000	512.00000000000000000000	187.00000000000000000000	4.00000000000000000000	4.00000000000000000000	4.00000000000000000000	4.00000000000000000000	4.00000000000000000000	4.00000000000000000000	4.00000000000000000000	4.00000000000000000000	4.00000000000000000000	4.00000000000000000000	4.00000000000000000000	4.00000000000000000000	4.00000000000000000000	4.00000000000000000000	4.00000000000000000000	4.00000000000000000000
1.00000000000000000000	0.00000000000000000000	4157.94873046875000000000	4165.12792968750000000000	4168.71777343750000000000	4163.07666015625000000000	4187.69238281250000000000	4158.97412109375000000000	4186.66650390625000000000	4164.10253906250000000000	4168.71777343750000000000	4163.07666015625000000000	4190.76904296875000000000	4166.15380859375000000000	4145.64111328125000000000	4162.56396484375000000000	2894.00000000000000000000	10248.00000000000000000000	10227.00000000000000000000	0.00000000000000000000	0.00000000000000000000	0.00000000000000000000	512.00000000000000000000	194.00000000000000000000	4.00000000000000000000	4.00000000000000000000	4.00000000000000000000	4.00000000000000000000	4.00000000000000000000	4.00000000000000000000	4.00000000000000000000	4.00000000000000000000	4.00000000000000000000	4.00000000000000000000	4.00000000000000000000	4.00000000000000000000	4.00000000000000000000	4.00000000000000000000	4.00000000000000000000	4.00000000000000000000
2.00000000000000000000	0.00000000000000000000	4167.69238281250000000000	4160.51269531250000000000	4174.35888671875000000000	4176.41015625000000000000	4172.30761718750000000000	4154.35888671875000000000	4184.10253906250000000000	4157.94873046875000000000	4154.35888671875000000000	4153.33300781250000000000	4126.15380859375000000000	4159.48730468750000000000	4130.76904296875000000000	4156.92285156250000000000	2272.00000000000000000000	10248.00000000000000000000	10227.00000000000000000000	0.00000000000000000000	0.00000000000000000000	0.00000000000000000000	512.00000000000000000000	202.00000000000000000000	4.00000000000000000000	4.00000000000000000000	4.00000000000000000000	4.00000000000000000000	4.00000000000000000000	4.00000000000000000000	4.00000000000000000000	4.00000000000000000000	4.00000000000000000000	4.00000000000000000000	4.00000000000000000000	4.00000000000000000000	4.00000000000000000000	4.00000000000000000000	4.00000000000000000000	4.00000000000000000000
3.00000000000000000000	0.00000000000000000000	4150.76904296875000000000	4157.94873046875000000000	4163.07666015625000000000	4168.71777343750000000000	4152.82031250000000000000	4155.38427734375000000000	4172.82031250000000000000	4137.94873046875000000000	4135.89746093750000000000	4145.12792968750000000000	4118.46142578125000000000	4149.74365234375000000000	4126.15380859375000000000	4154.35888671875000000000	3446.00000000000000000000	10248.00000000000000000000	10227.00000000000000000000	0.00000000000000000000	0.00000000000000000000	0.00000000000000000000	512.00000000000000000000	210.00000000000000000000	4.00000000000000000000	4.00000000000000000000	4.00000000000000000000	4.00000000000000000000	4.00000000000000000000	4.00000000000000000000	4.00000000000000000000	4.00000000000000000000	4.00000000000000000000	4.00000000000000000000	4.00000000000000000000	4.00000000000000000000	4.00000000000000000000	4.00000000000000000000	4.00000000000000000000	4.00000000000000000000
4.00000000000000000000	0.00000000000000000000	4151.79492187500000000000	4155.38427734375000000000	4169.74365234375000000000	4153.84619140625000000000	4154.35888671875000000000	4155.38427734375000000000	4167.69238281250000000000	4128.71777343750000000000	4141.02539062500000000000	4147.69238281250000000000	4167.17919921875000000000	4154.35888671875000000000	4142.05126953125000000000	4157.94873046875000000000	3478.00000000000000000000	10248.00000000000000000000	10227.00000000000000000000	0.00000000000000000000	0.00000000000000000000	0.00000000000000000000	512.00000000000000000000	219.00000000000000000000	4.00000000000000000000	4.00000000000000000000	4.00000000000000000000	4.00000000000000000000	4.00000000000000000000	4.00000000000000000000	4.00000000000000000000	4.00000000000000000000	4.00000000000000000000	4.00000000000000000000	4.00000000000000000000	4.00000000000000000000	4.00000000000000000000	4.00000000000000000000	4.00000000000000000000	4.00000000000000000000
5.00000000000000000000	0.00000000000000000000	4158.97412109375000000000	4147.69238281250000000000	4169.23046875000000000000	4149.74365234375000000000	4161.53857421875000000000	4147.69238281250000000000	4167.69238281250000000000	4138.46142578125000000000	4157.43603515625000000000	4162.05126953125000000000	4160.51269531250000000000	4158.46142578125000000000	4155.89746093750000000000	4161.02539062500000000000	3302.00000000000000000000	10246.00000000000000000000	10229.00000000000000000000	0.00000000000000000000	0.00000000000000000000	0.00000000000000000000	512.00000000000000000000	226.00000000000000000000	4.00000000000000000000	4.00000000000000000000	4.00000000000000000000	4.00000000000000000000	4.00000000000000000000	4.00000000000000000000	4.00000000000000000000	4.00000000000000000000	4.00000000000000000000	4.00000000000000000000	4.00000000000000000000	4.00000000000000000000	4.00000000000000000000	4.00000000000000000000	4.00000000000000000000	4.00000000000000000000
6.00000000000000000000	0.00000000000000000000	4168.71777343750000000000	4164.61523437500000000000	4169.74365234375000000000	4166.66650390625000000000	4175.89746093750000000000	4163.07666015625000000000	4182.56396484375000000000	4166.15380859375000000000	4173.84619140625000000000	4195.89746093750000000000	4186.66650390625000000000	4162.56396484375000000000	4161.53857421875000000000	4170.76904296875000000000	3412.00000000000000000000	10246.00000000000000000000	10229.00000000000000000000	0.00000000000000000000	0.00000000000000000000	0.00000000000000000000	512.00000000000000000000	234.00000000000000000000	4.00000000000000000000	4.00000000000000000000	4.00000000000000000000	4.00000000000000000000	4.00000000000000000000	4.00000000000000000000	4.00000000000000000000	4.00000000000000000000	4.00000000000000000000	4.00000000000000000000	4.00000000000000000000	4.00000000000000000000	4.00000000000000000000	4.00000000000000000000	4.00000000000000000000	4.00000000000000000000
7.00000000000000000000	0.00000000000000000000	4190.76904296875000000000	4195.89746093750000000000	4191.79492187500000000000	4192.30761718750000000000	4192.30761718750000000000	4183.58984375000000000000	4201.02539062500000000000	4185.64111328125000000000	4180.00000000000000000000	4204.10253906250000000000	4219.48730468750000000000	4173.33300781250000000000	4169.23046875000000000000	4187.69238281250000000000	3450.00000000000000000000	10247.00000000000000000000	10230.00000000000000000000	0.00000000000000000000	0.00000000000000000000	0.00000000000000000000	512.00000000000000000000	242.00000000000000000000	4.00000000000000000000	4.00000000000000000000	4.00000000000000000000	4.00000000000000000000	4.00000000000000000000	4.00000000000000000000	4.00000000000000000000	4.00000000000000000000	4.00000000000000000000	4.00000000000000000000	4.00000000000000000000	4.00000000000000000000	4.00000000000000000000	4.00000000000000000000	4.00000000000000000000	4.00000000000000000000
8.00000000000000000000	0.00000000000000000000	4169.23046875000000000000	4192.82031250000000000000	4176.92285156250000000000	4197.43603515625000000000	4188.71777343750000000000	4165.64111328125000000000	4194.87158203125000000000	4172.30761718750000000000	4165.64111328125000000000	4172.82031250000000000000	4161.53857421875000000000	4171.28173828125000000000	4169.74365234375000000000	4183.07666015625000000000	3154.00000000000000000000	10247.00000000000000000000	10230.00000000000000000000	0.00000000000000000000	0.00000000000000000000	0.00000000000000000000	512.00000000000000000000	249.00000000000000000000	4.00000000000000000000	4.00000000000000000000	4.00000000000000000000	4.00000000000000000000	4.00000000000000000000	4.00000000000000000000	4.00000000000000000000	4.00000000000000000000	4.00000000000000000000	4.00000000000000000000	4.00000000000000000000	4.00000000000000000000	4.00000000000000000000	4.00000000000000000000	4.00000000000000000000	4.00000000000000000000
9.00000000000000000000	0.00000000000000000000	4163.07666015625000000000	4156.41015625000000000000	4175.38427734375000000000	4175.38427734375000000000	4160.00000000000000000000	4140.51269531250000000000	4175.89746093750000000000	4144.61523437500000000000	4141.02539062500000000000	4156.41015625000000000000	4121.53857421875000000000	4166.15380859375000000000	4156.41015625000000000000	4176.41015625000000000000	2875.00000000000000000000	10247.00000000000000000000	10230.00000000000000000000	0.00000000000000000000	0.00000000000000000000	0.00000000000000000000	512.00000000000000000000	257.00000000000000000000	4.00000000000000000000	4.00000000000000000000	4.00000000000000000000	4.00000000000000000000	4.00000000000000000000	4.00000000000000000000	4.00000000000000000000	4.00000000000000000000	4.00000000000000000000	4.00000000000000000000	4.00000000000000000000	4.00000000000000000000	4.00000000000000000000	4.00000000000000000000	4.00000000000000000000	4.00000000000000000000
10.00000000000000000000	0.00000000000000000000	4172.30761718750000000000	4154.87158203125000000000	4183.58984375000000000000	4165.12792968750000000000	4158.97412109375000000000	4156.92285156250000000000	4183.58984375000000000000	4148.71777343750000000000	4146.66650390625000000000	4172.30761718750000000000	4176.92285156250000000000	4168.71777343750000000000	4161.02539062500000000000	4186.66650390625000000000	3477.00000000000000000000	10247.00000000000000000000	10230.00000000000000000000	0.00000000000000000000	0.00000000000000000000	0.00000000000000000000	512.00000000000000000000	265.00000000000000000000	4.00000000000000000000	4.00000000000000000000	4.00000000000000000000	4.00000000000000000000	4.00000000000000000000	4.00000000000000000000	4.00000000000000000000	4.00000000000000000000	4.00000000000000000000	4.00000000000000000000	4.00000000000000000000	4.00000000000000000000	4.00000000000000000000	4.00000000000000000000	4.00000000000000000000	4.00000000000000000000
11.00000000000000000000	0.00000000000000000000	4164.61523437500000000000	4181.02539062500000000000	4173.84619140625000000000	4189.23046875000000000000	4180.51269531250000000000	4175.38427734375000000000	4196.92285156250000000000	4162.05126953125000000000	4161.53857421875000000000	4177.94873046875000000000	4204.10253906250000000000	4173.33300781250000000000	4172.30761718750000000000	4180.00000000000000000000	3222.00000000000000000000	10247.00000000000000000000	10230.00000000000000000000	0.00000000000000000000	0.00000000000000000000	0.00000000000000000000	512.00000000000000000000	273.00000000000000000000	4.00000000000000000000	4.00000000000000000000	4.00000000000000000000	4.00000000000000000000	4.00000000000000000000	4.00000000000000000000	4.00000000000000000000	4.00000000000000000000	4.00000000000000000000	4.00000000000000000000	4.00000000000000000000	4.00000000000000000000	4.00000000000000000000	4.00000000000000000000	4.00000000000000000000	4.00000000000000000000
12.00000000000000000000	0.00000000000000000000	4169.74365234375000000000	4176.41015625000000000000	4177.43603515625000000000	4198.97412109375000000000	4172.82031250000000000000	4166.15380859375000000000	4186.15380859375000000000	4143.58984375000000000000	4147.69238281250000000000	4170.25634765625000000000	4168.71777343750000000000	4169.23046875000000000000	4164.10253906250000000000	4163.07666015625000000000	3104.00000000000000000000	10247.00000000000000000000	10230.00000000000000000000	0.00000000000000000000	0.00000000000000000000	0.00000000000000000000	512.00000000000000000000	281.00000000000000000000	4.00000000000000000000	4.00000000000000000000	4.00000000000000000000	4.00000000000000000000	4.00000000000000000000	4.00000000000000000000	4.00000000000000000000	4.00000000000000000000	4.00000000000000000000	4.00000000000000000000	4.00000000000000000000	4.00000000000000000000	4.00000000000000000000	4.00000000000000000000	4.00000000000000000000	4.00000000000000000000
13.00000000000000000000	0.00000000000000000000	4162.05126953125000000000	4156.41015625000000000000	4167.17919921875000000000	4172.30761718750000000000	4166.15380859375000000000	4162.05126953125000000000	4182.56396484375000000000	4142.05126953125000000000	4141.53857421875000000000	4173.33300781250000000000	4149.74365234375000000000	4159.48730468750000000000	4159.48730468750000000000	4169.23046875000000000000	2852.00000000000000000000	10247.00000000000000000000	10230.00000000000000000000	0.00000000000000000000	0.00000000000000000000	0.00000000000000000000	512.00000000000000000000	289.00000000000000000000	4.00000000000000000000	4.00000000000000000000	4.00000000000000000000	4.00000000000000000000	4.00000000000000000000	4.00000000000000000000	4.00000000000000000000	4.00000000000000000000	4.00000000000000000000	4.00000000000000000000	4.00000000000000000000	4.00000000000000000000	4.00000000000000000000	4.00000000000000000000	4.00000000000000000000	4.00000000000000000000
14.00000000000000000000	0.00000000000000000000	4167.17919921875000000000	4157.43603515625000000000	4177.43603515625000000000	4152.82031250000000000000	4176.92285156250000000000	4166.15380859375000000000	4195.38427734375000000000	4171.28173828125000000000	4162.56396484375000000000	4181.53857421875000000000	4149.23046875000000000000	4163.07666015625000000000	4167.69238281250000000000	4172.30761718750000000000	3477.00000000000000000000	10247.00000000000000000000	10230.00000000000000000000	0.00000000000000000000	0.00000000000000000000	0.00000000000000000000	512.00000000000000000000	296.00000000000000000000	4.00000000000000000000	4.00000000000000000000	4.00000000000000000000	4.00000000000000000000	4.00000000000000000000	4.00000000000000000000	4.00000000000000000000	4.00000000000000000000	4.00000000000000000000	4.00000000000000000000	4.00000000000000000000	4.00000000000000000000	4.00000000000000000000	4.00000000000000000000	4.00000000000000000000	4.00000000000000000000
15.00000000000000000000	0.00000000000000000000	4169.74365234375000000000	4170.25634765625000000000	4181.02539062500000000000	4169.74365234375000000000	4171.28173828125000000000	4164.61523437500000000000	4202.56396484375000000000	4191.28173828125000000000	4177.94873046875000000000	4186.66650390625000000000	4161.02539062500000000000	4155.89746093750000000000	4166.15380859375000000000	4159.48730468750000000000	3222.00000000000000000000	10248.00000000000000000000	10231.00000000000000000000	0.00000000000000000000	0.00000000000000000000	0.00000000000000000000	512.00000000000000000000	304.00000000000000000000	4.00000000000000000000	4.00000000000000000000	4.00000000000000000000	4.00000000000000000000	4.00000000000000000000	4.00000000000000000000	4.00000000000000000000	4.00000000000000000000	4.00000000000000000000	4.00000000000000000000	4.00000000000000000000	4.00000000000000000000	4.00000000000000000000	4.00000000000000000000	4.00000000000000000000	4.00000000000000000000
16.00000000000000000000	0.00000000000000000000	4154.35888671875000000000	4172.30761718750000000000	4158.46142578125000000000	4192.82031250000000000000	4155.38427734375000000000	4157.43603515625000000000	4196.92285156250000000000	4178.97412109375000000000	4160.51269531250000000000	4174.35888671875000000000	4176.92285156250000000000	4142.56396484375000000000	4156.41015625000000000000	4160.51269531250000000000	0.00000000000000000000	10248.00000000000000000000	10231.00000000000000000000	0.00000000000000000000	0.00000000000000000000	0.00000000000000000000	512.00000000000000000000	312.00000000000000000000	4.00000000000000000000	4.00000000000000000000	4.00000000000000000000	4.00000000000000000000	4.00000000000000000000	4.00000000000000000000	4.00000000000000000000	4.00000000000000000000	4.00000000000000000000	4.00000000000000000000	4.00000000000000000000	4.00000000000000000000	4.00000000000000000000	4.00000000000000000000	4.00000000000000000000	4.00000000000000000000
17.00000000000000000000	0.00000000000000000000	4164.10253906250000000000	4167.69238281250000000000	4175.38427734375000000000	4188.20507812500000000000	4157.43603515625000000000	4157.43603515625000000000	4189.74365234375000000000	4152.30761718750000000000	4131.79492187500000000000	4148.20507812500000000000	4165.12792968750000000000	4150.76904296875000000000	4154.35888671875000000000	4167.69238281250000000000	0.00000000000000000000	10246.00000000000000000000	10230.00000000000000000000	0.00000000000000000000	0.00000000000000000000	0.00000000000000000000	512.00000000000000000000	319.00000000000000000000	4.00000000000000000000	4.00000000000000000000	4.00000000000000000000	4.00000000000000000000	4.00000000000000000000	4.00000000000000000000	4.00000000000000000000	4.00000000000000000000	4.00000000000000000000	4.00000000000000000000	4.00000000000000000000	4.00000000000000000000	4.00000000000000000000	4.00000000000000000000	4.00000000000000000000	4.00000000000000000000
18.00000000000000000000	0.00000000000000000000	4156.41015625000000000000	4171.28173828125000000000	4175.38427734375000000000	4178.46142578125000000000	4171.79492187500000000000	4157.43603515625000000000	4187.17919921875000000000	4141.02539062500000000000	4128.71777343750000000000	4149.74365234375000000000	4140.51269531250000000000	4152.82031250000000000000	4152.30761718750000000000	4158.97412109375000000000	0.00000000000000000000	10246.00000000000000000000	10230.00000000000000000000	0.00000000000000000000	0.00000000000000000000	0.00000000000000000000	512.00000000000000000000	327.00000000000000000000	4.00000000000000000000	4.00000000000000000000	4.00000000000000000000	4.00000000000000000000	4.00000000000000000000	4.00000000000000000000	4.00000000000000000000	4.00000000000000000000	4.00000000000000000000	4.00000000000000000000	4.00000000000000000000	4.00000000000000000000	4.00000000000000000000	4.00000000000000000000	4.00000000000000000000	4.00000000000000000000
19.00000000000000000000	0.00000000000000000000	4163.07666015625000000000	4184.10253906250000000000	4171.28173828125000000000	4193.33300781250000000000	4176.92285156250000000000	4152.30761718750000000000	4185.64111328125000000000	4136.41015625000000000000	4132.30761718750000000000	4165.64111328125000000000	4144.10253906250000000000	4155.38427734375000000000	4152.82031250000000000000	4162.56396484375000000000	0.00000000000000000000	10245.00000000000000000000	10229.00000000000000000000	0.00000000000000000000	0.00000000000000000000	0.00000000000000000000	512.00000000000000000000	336.00000000000000000000	4.00000000000000000000	4.00000000000000000000	4.00000000000000000000	4.00000000000000000000	4.00000000000000000000	4.00000000000000000000	4.00000000000000000000	4.00000000000000000000	4.00000000000000000000	4.00000000000000000000	4.00000000000000000000	4.00000000000000000000	4.00000000000000000000	4.00000000000000000000	4.00000000000000000000	4.00000000000000000000
20.00000000000000000000	0.00000000000000000000	4175.89746093750000000000	4185.12792968750000000000	4180.51269531250000000000	4188.20507812500000000000	4181.02539062500000000000	4155.38427734375000000000	4187.69238281250000000000	4134.35888671875000000000	4128.20507812500000000000	4162.56396484375000000000	4176.41015625000000000000	4164.61523437500000000000	4162.56396484375000000000	4178.46142578125000000000	0.00000000000000000000	10245.00000000000000000000	10229.00000000000000000000	0.00000000000000000000	0.00000000000000000000	0.00000000000000000000	512.00000000000000000000	344.00000000000000000000	4.00000000000000000000	4.00000000000000000000	4.00000000000000000000	4.00000000000000000000	4.00000000000000000000	4.00000000000000000000	4.00000000000000000000	4.00000000000000000000	4.00000000000000000000	4.00000000000000000000	4.00000000000000000000	4.00000000000000000000	4.00000000000000000000	4.00000000000000000000	4.00000000000000000000	4.00000000000000000000
21.00000000000000000000	0.00000000000000000000	4155.38427734375000000000	4159.48730468750000000000	4164.10253906250000000000	4162.56396484375000000000	4161.02539062500000000000	4160.00000000000000000000	4183.07666015625000000000	4135.89746093750000000000	4133.33300781250000000000	4157.94873046875000000000	4175.89746093750000000000	4155.89746093750000000000	4158.46142578125000000000	4164.61523437500000000000	0.00000000000000000000	10247.00000000000000000000	10228.00000000000000000000	0.00000000000000000000	0.00000000000000000000	0.00000000000000000000	512.00000000000000000000	351.00000000000000000000	4.00000000000000000000	4.00000000000000000000	4.00000000000000000000	4.00000000000000000000	4.00000000000000000000	4.00000000000000000000	4.00000000000000000000	4.00000000000000000000	4.00000000000000000000	4.00000000000000000000	4.00000000000000000000	4.00000000000000000000	4.00000000000000000000	4.00000000000000000000	4.00000000000000000000	4.00000000000000000000
22.00000000000000000000	0.00000000000000000000	4162.56396484375000000000	4150.76904296875000000000	4166.15380859375000000000	4171.28173828125000000000	4131.79492187500000000000	4152.82031250000000000000	4177.94873046875000000000	4143.07666015625000000000	4146.66650390625000000000	4158.46142578125000000000	4140.51269531250000000000	4146.15380859375000000000	4143.58984375000000000000	4149.23046875000000000000	0.00000000000000000000	10247.00000000000000000000	10228.00000000000000000000	0.00000000000000000000	0.00000000000000000000	0.00000000000000000000	512.00000000000000000000	359.00000000000000000000	4.00000000000000000000	4.00000000000000000000	4.00000000000000000000	4.00000000000000000000	4.00000000000000000000	4.00000000000000000000	4.00000000000000000000	4.00000000000000000000	4.00000000000000000000	4.00000000000000000000	4.00000000000000000000	4.00000000000000000000	4.00000000000000000000	4.00000000000000000000	4.00000000000000000000	4.00000000000000000000
23.00000000000000000000	0.00000000000000000000	4174.87158203125000000000	4184.61523437500000000000	4173.84619140625000000000	4194.87158203125000000000	4158.97412109375000000000	4160.51269531250000000000	4195.38427734375000000000	4172.30761718750000000000	4168.71777343750000000000	4167.17919921875000000000	4142.56396484375000000000	4154.35888671875000000000	4159.48730468750000000000	4175.38427734375000000000	0.00000000000000000000	10248.00000000000000000000	10227.00000000000000000000	0.00000000000000000000	0.00000000000000000000	0.00000000000000000000	512.00000000000000000000	367.00000000000000000000	4.00000000000000000000	4.00000000000000000000	4.00000000000000000000	4.00000000000000000000	4.00000000000000000000	4.00000000000000000000	4.00000000000000000000	4.00000000000000000000	4.00000000000000000000	4.00000000000000000000	4.00000000000000000000	4.00000000000000000000	4.00000000000000000000	4.00000000000000000000	4.00000000000000000000	4.00000000000000000000
24.00000000000000000000	0.00000000000000000000	4185.12792968750000000000	4208.20507812500000000000	4191.79492187500000000000	4208.71777343750000000000	4195.38427734375000000000	4178.46142578125000000000	4214.87158203125000000000	4195.38427734375000000000	4181.02539062500000000000	4189.23046875000000000000	4187.69238281250000000000	4168.71777343750000000000	4182.05126953125000000000	4200.51269531250000000000	0.00000000000000000000	10248.00000000000000000000	10227.00000000000000000000	0.00000000000000000000	0.00000000000000000000	0.00000000000000000000	512.00000000000000000000	375.00000000000000000000	4.00000000000000000000	4.00000000000000000000	4.00000000000000000000	4.00000000000000000000	4.00000000000000000000	4.00000000000000000000	4.00000000000000000000	4.00000000000000000000	4.00000000000000000000	4.00000000000000000000	4.00000000000000000000	4.00000000000000000000	4.00000000000000000000	4.00000000000000000000	4.00000000000000000000	4.00000000000000000000
25.00000000000000000000	0.00000000000000000000	4183.07666015625000000000	4197.43603515625000000000	4195.89746093750000000000	4208.20507812500000000000	4174.87158203125000000000	4166.66650390625000000000	4201.02539062500000000000	4181.02539062500000000000	4162.05126953125000000000	4197.94873046875000000000	4194.87158203125000000000	4160.51269531250000000000	4171.28173828125000000000	4183.58984375000000000000	0.00000000000000000000	10247.00000000000000000000	10227.00000000000000000000	0.00000000000000000000	0.00000000000000000000	0.00000000000000000000	512.00000000000000000000	382.00000000000000000000	4.00000000000000000000	4.00000000000000000000	4.00000000000000000000	4.00000000000000000000	4.00000000000000000000	4.00000000000000000000	4.00000000000000000000	4.00000000000000000000	4.00000000000000000000	4.00000000000000000000	4.00000000000000000000	4.00000000000000000000	4.00000000000000000000	4.00000000000000000000	4.00000000000000000000	4.00000000000000000000
26.00000000000000000000	0.00000000000000000000	4156.41015625000000000000	4178.46142578125000000000	4164.10253906250000000000	4193.33300781250000000000	4150.76904296875000000000	4142.56396484375000000000	4180.00000000000000000000	4149.23046875000000000000	4131.28173828125000000000	4171.79492187500000000000	4143.07666015625000000000	4143.58984375000000000000	4158.97412109375000000000	4161.53857421875000000000	0.00000000000000000000	10247.00000000000000000000	10227.00000000000000000000	0.00000000000000000000	0.00000000000000000000	0.00000000000000000000	512.00000000000000000000	390.00000000000000000000	4.00000000000000000000	4.00000000000000000000	4.00000000000000000000	4.00000000000000000000	4.00000000000000000000	4.00000000000000000000	4.00000000000000000000	4.00000000000000000000	4.00000000000000000000	4.00000000000000000000	4.00000000000000000000	4.00000000000000000000	4.00000000000000000000	4.00000000000000000000	4.00000000000000000000	4.00000000000000000000
27.00000000000000000000	0.00000000000000000000	4167.69238281250000000000	4172.30761718750000000000	4170.76904296875000000000	4192.30761718750000000000	4160.51269531250000000000	4141.53857421875000000000	4180.51269531250000000000	4130.76904296875000000000	4123.58984375000000000000	4147.69238281250000000000	4128.20507812500000000000	4145.64111328125000000000	4156.92285156250000000000	4161.02539062500000000000	0.00000000000000000000	10248.00000000000000000000	10227.00000000000000000000	0.00000000000000000000	0.00000000000000000000	0.00000000000000000000	512.00000000000000000000	399.00000000000000000000	4.00000000000000000000	4.00000000000000000000	4.00000000000000000000	4.00000000000000000000	4.00000000000000000000	4.00000000000000000000	4.00000000000000000000	4.00000000000000000000	4.00000000000000000000	4.00000000000000000000	4.00000000000000000000	4.00000000000000000000	4.00000000000000000000	4.00000000000000000000	4.00000000000000000000	4.00000000000000000000
27.00000000000000000000	0.00000000000000000000	4167.69238281250000000000	4172.30761718750000000000	4170.76904296875000000000	4192.30761718750000000000	4160.51269531250000000000	4141.53857421875000000000	4180.51269531250000000000	4130.76904296875000000000	4123.58984375000000000000	4147.69238281250000000000	4128.20507812500000000000	4145.64111328125000000000	4156.92285156250000000000	4161.02539062500000000000	0.00000000000000000000	10248.00000000000000000000	10227.00000000000000000000	0.00000000000000000000	0.00000000000000000000	0.00000000000000000000	512.00000000000000000000	407.00000000000000000000	4.00000000000000000000	4.00000000000000000000	4.00000000000000000000	4.00000000000000000000	4.00000000000000000000	4.00000000000000000000	4.00000000000000000000	4.00000000000000000000	4.00000000000000000000	4.00000000000000000000	4.00000000000000000000	4.00000000000000000000	4.00000000000000000000	4.00000000000000000000	4.00000000000000000000	4.00000000000000000000
28.00000000000000000000	0.00000000000000000000	4167.69238281250000000000	4173.33300781250000000000	4172.30761718750000000000	4186.66650390625000000000	4165.12792968750000000000	4153.84619140625000000000	4185.64111328125000000000	4132.82031250000000000000	4138.97412109375000000000	4146.66650390625000000000	4158.46142578125000000000	4136.41015625000000000000	4158.46142578125000000000	4160.00000000000000000000	0.00000000000000000000	10248.00000000000000000000	10227.00000000000000000000	0.00000000000000000000	0.00000000000000000000	0.00000000000000000000	512.00000000000000000000	415.00000000000000000000	4.00000000000000000000	4.00000000000000000000	4.00000000000000000000	4.00000000000000000000	4.00000000000000000000	4.00000000000000000000	4.00000000000000000000	4.00000000000000000000	4.00000000000000000000	4.00000000000000000000	4.00000000000000000000	4.00000000000000000000	4.00000000000000000000	4.00000000000000000000	4.00000000000000000000	4.00000000000000000000
29.00000000000000000000	0.00000000000000000000	4158.46142578125000000000	4158.97412109375000000000	4168.20507812500000000000	4159.48730468750000000000	4155.38427734375000000000	4151.28173828125000000000	4177.94873046875000000000	4131.79492187500000000000	4132.30761718750000000000	4140.51269531250000000000	4173.33300781250000000000	4127.69238281250000000000	4153.33300781250000000000	4157.94873046875000000000	0.00000000000000000000	10248.00000000000000000000	10228.00000000000000000000	0.00000000000000000000	0.00000000000000000000	0.00000000000000000000	512.00000000000000000000	424.00000000000000000000	4.00000000000000000000	4.00000000000000000000	4.00000000000000000000	4.00000000000000000000	4.00000000000000000000	4.00000000000000000000	4.00000000000000000000	4.00000000000000000000	4.00000000000000000000	4.00000000000000000000	4.00000000000000000000	4.00000000000000000000	4.00000000000000000000	4.00000000000000000000	4.00000000000000000000	4.00000000000000000000
30.00000000000000000000	0.00000000000000000000	4175.89746093750000000000	4154.35888671875000000000	4182.56396484375000000000	4166.15380859375000000000	4163.07666015625000000000	4156.92285156250000000000	4183.58984375000000000000	4141.02539062500000000000	4132.30761718750000000000	4160.51269531250000000000	4178.97412109375000000000	4145.12792968750000000000	4154.35888671875000000000	4171.28173828125000000000	0.00000000000000000000	10248.00000000000000000000	10228.00000000000000000000	0.00000000000000000000	0.00000000000000000000	0.00000000000000000000	512.00000000000000000000	432.00000000000000000000	4.00000000000000000000	4.00000000000000000000	4.00000000000000000000	4.00000000000000000000	4.00000000000000000000	4.00000000000000000000	4.00000000000000000000	4.00000000000000000000	4.00000000000000000000	4.00000000000000000000	4.00000000000000000000	4.00000000000000000000	4.00000000000000000000	4.00000000000000000000	4.00000000000000000000	4.00000000000000000000
31.00000000000000000000	0.00000000000000000000	4171.79492187500000000000	4170.25634765625000000000	4174.35888671875000000000	4200.00000000000000000000	4168.20507812500000000000	4175.89746093750000000000	4208.20507812500000000000	4170.25634765625000000000	4167.17919921875000000000	4202.05126953125000000000	4156.41015625000000000000	4158.97412109375000000000	4166.66650390625000000000	4180.00000000000000000000	0.00000000000000000000	10248.00000000000000000000	10226.00000000000000000000	0.00000000000000000000	0.00000000000000000000	0.00000000000000000000	512.00000000000000000000	440.00000000000000000000	4.00000000000000000000	4.00000000000000000000	4.00000000000000000000	4.00000000000000000000	4.00000000000000000000	4.00000000000000000000	4.00000000000000000000	4.00000000000000000000	4.00000000000000000000	4.00000000000000000000	4.00000000000000000000	4.00000000000000000000	4.00000000000000000000	4.00000000000000000000	4.00000000000000000000	4.00000000000000000000
32.00000000000000000000	0.00000000000000000000	4166.66650390625000000000	4167.69238281250000000000	4177.43603515625000000000	4202.05126953125000000000	4149.74365234375000000000	4163.07666015625000000000	4207.17919921875000000000	4174.87158203125000000000	4174.87158203125000000000	4195.38427734375000000000	4135.89746093750000000000	4163.07666015625000000000	4162.05126953125000000000	4174.87158203125000000000	0.00000000000000000000	10248.00000000000000000000	10226.00000000000000000000	0.00000000000000000000	0.00000000000000000000	0.00000000000000000000	512.00000000000000000000	448.00000000000000000000	4.00000000000000000000	4.00000000000000000000	4.00000000000000000000	4.00000000000000000000	4.00000000000000000000	4.00000000000000000000	4.00000000000000000000	4.00000000000000000000	4.00000000000000000000	4.00000000000000000000	4.00000000000000000000	4.00000000000000000000	4.00000000000000000000	4.00000000000000000000	4.00000000000000000000	4.00000000000000000000
33.00000000000000000000	0.00000000000000000000	4153.84619140625000000000	4159.48730468750000000000	4166.15380859375000000000	4183.07666015625000000000	4147.17919921875000000000	4142.56396484375000000000	4186.66650390625000000000	4158.97412109375000000000	4149.23046875000000000000	4164.61523437500000000000	4157.43603515625000000000	4158.97412109375000000000	4152.30761718750000000000	4167.17919921875000000000	0.00000000000000000000	10247.00000000000000000000	10225.00000000000000000000	0.00000000000000000000	0.00000000000000000000	0.00000000000000000000	512.00000000000000000000	456.00000000000000000000	4.00000000000000000000	4.00000000000000000000	4.00000000000000000000	4.00000000000000000000	4.00000000000000000000	4.00000000000000000000	4.00000000000000000000	4.00000000000000000000	4.00000000000000000000	4.00000000000000000000	4.00000000000000000000	4.00000000000000000000	4.00000000000000000000	4.00000000000000000000	4.00000000000000000000	4.00000000000000000000
34.00000000000000000000	0.00000000000000000000	4155.89746093750000000000	4177.94873046875000000000	4163.58984375000000000000	4184.61523437500000000000	4178.46142578125000000000	4158.97412109375000000000	4195.38427734375000000000	4171.79492187500000000000	4150.25634765625000000000	4177.43603515625000000000	4198.97412109375000000000	4161.02539062500000000000	4170.25634765625000000000	4172.82031250000000000000	0.00000000000000000000	10247.00000000000000000000	10225.00000000000000000000	0.00000000000000000000	0.00000000000000000000	0.00000000000000000000	512.00000000000000000000	464.00000000000000000000	4.00000000000000000000	4.00000000000000000000	4.00000000000000000000	4.00000000000000000000	4.00000000000000000000	4.00000000000000000000	4.00000000000000000000	4.00000000000000000000	4.00000000000000000000	4.00000000000000000000	4.00000000000000000000	4.00000000000000000000	4.00000000000000000000	4.00000000000000000000	4.00000000000000000000	4.00000000000000000000
35.00000000000000000000	0.00000000000000000000	4176.41015625000000000000	4188.20507812500000000000	4186.15380859375000000000	4184.10253906250000000000	4187.17919921875000000000	4177.43603515625000000000	4222.05126953125000000000	4198.46142578125000000000	4176.41015625000000000000	4204.61523437500000000000	4208.71777343750000000000	4162.05126953125000000000	4194.87158203125000000000	4175.38427734375000000000	0.00000000000000000000	10248.00000000000000000000	10226.00000000000000000000	0.00000000000000000000	0.00000000000000000000	0.00000000000000000000	512.00000000000000000000	472.00000000000000000000	4.00000000000000000000	4.00000000000000000000	4.00000000000000000000	4.00000000000000000000	4.00000000000000000000	4.00000000000000000000	4.00000000000000000000	4.00000000000000000000	4.00000000000000000000	4.00000000000000000000	4.00000000000000000000	4.00000000000000000000	4.00000000000000000000	4.00000000000000000000	4.00000000000000000000	4.00000000000000000000
36.00000000000000000000	0.00000000000000000000	4160.00000000000000000000	4170.76904296875000000000	4171.79492187500000000000	4178.97412109375000000000	4167.69238281250000000000	4172.30761718750000000000	4225.64111328125000000000	4201.02539062500000000000	4186.15380859375000000000	4198.46142578125000000000	4156.41015625000000000000	4148.71777343750000000000	4190.76904296875000000000	4164.61523437500000000000	0.00000000000000000000	10248.00000000000000000000	10226.00000000000000000000	0.00000000000000000000	0.00000000000000000000	0.00000000000000000000	512.00000000000000000000	479.00000000000000000000	4.00000000000000000000	4.00000000000000000000	4.00000000000000000000	4.00000000000000000000	4.00000000000000000000	4.00000000000000000000	4.00000000000000000000	4.00000000000000000000	4.00000000000000000000	4.00000000000000000000	4.00000000000000000000	4.00000000000000000000	4.00000000000000000000	4.00000000000000000000	4.00000000000000000000	4.00000000000000000000
37.00000000000000000000	0.00000000000000000000	4161.02539062500000000000	4155.38427734375000000000	4172.82031250000000000000	4188.71777343750000000000	4163.58984375000000000000	4170.25634765625000000000	4211.28173828125000000000	4181.02539062500000000000	4171.79492187500000000000	4174.35888671875000000000	4133.84619140625000000000	4151.28173828125000000000	4169.74365234375000000000	4167.69238281250000000000	0.00000000000000000000	10247.00000000000000000000	10226.00000000000000000000	0.00000000000000000000	0.00000000000000000000	0.00000000000000000000	512.00000000000000000000	486.00000000000000000000	4.00000000000000000000	4.00000000000000000000	4.00000000000000000000	4.00000000000000000000	4.00000000000000000000	4.00000000000000000000	4.00000000000000000000	4.00000000000000000000	4.00000000000000000000	4.00000000000000000000	4.00000000000000000000	4.00000000000000000000	4.00000000000000000000	4.00000000000000000000	4.00000000000000000000	4.00000000000000000000
38.00000000000000000000	0.00000000000000000000	4161.53857421875000000000	4164.61523437500000000000	4176.41015625000000000000	4194.87158203125000000000	4173.84619140625000000000	4183.58984375000000000000	4211.79492187500000000000	4169.23046875000000000000	4156.92285156250000000000	4177.94873046875000000000	4190.76904296875000000000	4157.94873046875000000000	4173.84619140625000000000	4180.00000000000000000000	0.00000000000000000000	10247.00000000000000000000	10226.00000000000000000000	0.00000000000000000000	0.00000000000000000000	0.00000000000000000000	512.00000000000000000000	494.00000000000000000000	4.00000000000000000000	4.00000000000000000000	4.00000000000000000000	4.00000000000000000000	4.00000000000000000000	4.00000000000000000000	4.00000000000000000000	4.00000000000000000000	4.00000000000000000000	4.00000000000000000000	4.00000000000000000000	4.00000000000000000000	4.00000000000000000000	4.00000000000000000000	4.00000000000000000000	4.00000000000000000000
39.00000000000000000000	0.00000000000000000000	4152.82031250000000000000	4170.76904296875000000000	4167.69238281250000000000	4194.35888671875000000000	4164.61523437500000000000	4174.87158203125000000000	4213.84619140625000000000	4174.87158203125000000000	4156.41015625000000000000	4190.76904296875000000000	4220.00000000000000000000	4158.97412109375000000000	4176.41015625000000000000	4180.00000000000000000000	0.00000000000000000000	10244.00000000000000000000	10226.00000000000000000000	0.00000000000000000000	0.00000000000000000000	0.00000000000000000000	512.00000000000000000000	501.00000000000000000000	4.00000000000000000000	4.00000000000000000000	4.00000000000000000000	4.00000000000000000000	4.00000000000000000000	4.00000000000000000000	4.00000000000000000000	4.00000000000000000000	4.00000000000000000000	4.00000000000000000000	4.00000000000000000000	4.00000000000000000000	4.00000000000000000000	4.00000000000000000000	4.00000000000000000000	4.00000000000000000000
40.00000000000000000000	0.00000000000000000000	4168.71777343750000000000	4163.58984375000000000000	4175.89746093750000000000	4192.30761718750000000000	4153.33300781250000000000	4157.94873046875000000000	4209.23046875000000000000	4178.46142578125000000000	4168.71777343750000000000	4176.92285156250000000000	4166.66650390625000000000	4160.00000000000000000000	4162.56396484375000000000	4172.30761718750000000000	0.00000000000000000000	10244.00000000000000000000	10226.00000000000000000000	0.00000000000000000000	0.00000000000000000000	0.00000000000000000000	512.00000000000000000000	508.00000000000000000000	4.00000000000000000000	4.00000000000000000000	4.00000000000000000000	4.00000000000000000000	4.00000000000000000000	4.00000000000000000000	4.00000000000000000000	4.00000000000000000000	4.00000000000000000000	4.00000000000000000000	4.00000000000000000000	4.00000000000000000000	4.00000000000000000000	4.00000000000000000000	4.00000000000000000000	4.00000000000000000000
41.00000000000000000000	0.00000000000000000000	4163.07666015625000000000	4181.02539062500000000000	4172.30761718750000000000	4190.76904296875000000000	4181.53857421875000000000	4176.41015625000000000000	4214.87158203125000000000	4183.07666015625000000000	4185.64111328125000000000	4186.15380859375000000000	4149.23046875000000000000	4154.87158203125000000000	4181.53857421875000000000	4169.74365234375000000000	0.00000000000000000000	10244.00000000000000000000	10227.00000000000000000000	0.00000000000000000000	0.00000000000000000000	0.00000000000000000000	512.00000000000000000000	516.00000000000000000000	4.00000000000000000000	4.00000000000000000000	4.00000000000000000000	4.00000000000000000000	4.00000000000000000000	4.00000000000000000000	4.00000000000000000000	4.00000000000000000000	4.00000000000000000000	4.00000000000000000000	4.00000000000000000000	4.00000000000000000000	4.00000000000000000000	4.00000000000000000000	4.00000000000000000000	4.00000000000000000000
42.00000000000000000000	0.00000000000000000000	4166.15380859375000000000	4194.35888671875000000000	4183.58984375000000000000	4184.10253906250000000000	4185.64111328125000000000	4177.43603515625000000000	4213.33300781250000000000	4178.46142578125000000000	4170.76904296875000000000	4203.07666015625000000000	4162.56396484375000000000	4160.00000000000000000000	4193.84619140625000000000	4174.35888671875000000000	0.00000000000000000000	10244.00000000000000000000	10227.00000000000000000000	0.00000000000000000000	0.00000000000000000000	0.00000000000000000000	512.00000000000000000000	523.00000000000000000000	4.00000000000000000000	4.00000000000000000000	4.00000000000000000000	4.00000000000000000000	4.00000000000000000000	4.00000000000000000000	4.00000000000000000000	4.00000000000000000000	4.00000000000000000000	4.00000000000000000000	4.00000000000000000000	4.00000000000000000000	4.00000000000000000000	4.00000000000000000000	4.00000000000000000000	4.00000000000000000000
43.00000000000000000000	0.00000000000000000000	4169.23046875000000000000	4172.30761718750000000000	4180.51269531250000000000	4174.87158203125000000000	4146.15380859375000000000	4145.12792968750000000000	4195.38427734375000000000	4165.12792968750000000000	4142.56396484375000000000	4173.84619140625000000000	4143.58984375000000000000	4159.48730468750000000000	4161.53857421875000000000	4170.76904296875000000000	0.00000000000000000000	10245.00000000000000000000	10228.00000000000000000000	0.00000000000000000000	0.00000000000000000000	0.00000000000000000000	512.00000000000000000000	530.00000000000000000000	4.00000000000000000000	4.00000000000000000000	4.00000000000000000000	4.00000000000000000000	4.00000000000000000000	4.00000000000000000000	4.00000000000000000000	4.00000000000000000000	4.00000000000000000000	4.00000000000000000000	4.00000000000000000000	4.00000000000000000000	4.00000000000000000000	4.00000000000000000000	4.00000000000000000000	4.00000000000000000000
44.00000000000000000000	0.00000000000000000000	4160.51269531250000000000	4163.07666015625000000000	4170.76904296875000000000	4182.56396484375000000000	4136.92285156250000000000	4148.71777343750000000000	4194.35888671875000000000	4171.79492187500000000000	4155.38427734375000000000	4159.48730468750000000000	4184.61523437500000000000	4157.43603515625000000000	4147.69238281250000000000	4167.69238281250000000000	0.00000000000000000000	10245.00000000000000000000	10228.00000000000000000000	0.00000000000000000000	0.00000000000000000000	0.00000000000000000000	512.00000000000000000000	538.00000000000000000000	4.00000000000000000000	4.00000000000000000000	4.00000000000000000000	4.00000000000000000000	4.00000000000000000000	4.00000000000000000000	4.00000000000000000000	4.00000000000000000000	4.00000000000000000000	4.00000000000000000000	4.00000000000000000000	4.00000000000000000000	4.00000000000000000000	4.00000000000000000000	4.00000000000000000000	4.00000000000000000000
45.00000000000000000000	0.00000000000000000000	4169.74365234375000000000	4178.46142578125000000000	4191.79492187500000000000	4203.58984375000000000000	4167.17919921875000000000	4175.38427734375000000000	4211.79492187500000000000	4186.15380859375000000000	4176.92285156250000000000	4188.71777343750000000000	4217.94873046875000000000	4165.64111328125000000000	4179.48730468750000000000	4175.38427734375000000000	0.00000000000000000000	10245.00000000000000000000	10226.00000000000000000000	0.00000000000000000000	0.00000000000000000000	0.00000000000000000000	512.00000000000000000000	546.00000000000000000000	4.00000000000000000000	4.00000000000000000000	4.00000000000000000000	4.00000000000000000000	4.00000000000000000000	4.00000000000000000000	4.00000000000000000000	4.00000000000000000000	4.00000000000000000000	4.00000000000000000000	4.00000000000000000000	4.00000000000000000000	4.00000000000000000000	4.00000000000000000000	4.00000000000000000000	4.00000000000000000000
46.00000000000000000000	0.00000000000000000000	4154.35888671875000000000	4170.25634765625000000000	4169.74365234375000000000	4194.35888671875000000000	4187.69238281250000000000	4168.20507812500000000000	4213.84619140625000000000	4181.02539062500000000000	4168.20507812500000000000	4199.48730468750000000000	4166.15380859375000000000	4157.94873046875000000000	4195.89746093750000000000	4172.30761718750000000000	0.00000000000000000000	10245.00000000000000000000	10226.00000000000000000000	0.00000000000000000000	0.00000000000000000000	0.00000000000000000000	512.00000000000000000000	554.00000000000000000000	4.00000000000000000000	4.00000000000000000000	4.00000000000000000000	4.00000000000000000000	4.00000000000000000000	4.00000000000000000000	4.00000000000000000000	4.00000000000000000000	4.00000000000000000000	4.00000000000000000000	4.00000000000000000000	4.00000000000000000000	4.00000000000000000000	4.00000000000000000000	4.00000000000000000000	4.00000000000000000000
47.00000000000000000000	0.00000000000000000000	4155.89746093750000000000	4144.61523437500000000000	4154.87158203125000000000	4166.15380859375000000000	4173.33300781250000000000	4145.12792968750000000000	4198.97412109375000000000	4164.10253906250000000000	4149.74365234375000000000	4172.82031250000000000000	4128.20507812500000000000	4147.69238281250000000000	4170.76904296875000000000	4166.15380859375000000000	0.00000000000000000000	10248.00000000000000000000	10232.00000000000000000000	0.00000000000000000000	0.00000000000000000000	0.00000000000000000000	512.00000000000000000000	563.00000000000000000000	4.00000000000000000000	4.00000000000000000000	4.00000000000000000000	4.00000000000000000000	4.00000000000000000000	4.00000000000000000000	4.00000000000000000000	4.00000000000000000000	4.00000000000000000000	4.00000000000000000000	4.00000000000000000000	4.00000000000000000000	4.00000000000000000000	4.00000000000000000000	4.00000000000000000000	4.00000000000000000000
48.00000000000000000000	0.00000000000000000000	4170.76904296875000000000	4159.48730468750000000000	4174.87158203125000000000	4180.00000000000000000000	4168.71777343750000000000	4157.94873046875000000000	4200.51269531250000000000	4163.07666015625000000000	4150.76904296875000000000	4171.79492187500000000000	4175.89746093750000000000	4151.79492187500000000000	4162.56396484375000000000	4174.35888671875000000000	0.00000000000000000000	10248.00000000000000000000	10232.00000000000000000000	0.00000000000000000000	0.00000000000000000000	0.00000000000000000000	512.00000000000000000000	571.00000000000000000000	4.00000000000000000000	4.00000000000000000000	4.00000000000000000000	4.00000000000000000000	4.00000000000000000000	4.00000000000000000000	4.00000000000000000000	4.00000000000000000000	4.00000000000000000000	4.00000000000000000000	4.00000000000000000000	4.00000000000000000000	4.00000000000000000000	4.00000000000000000000	4.00000000000000000000	4.00000000000000000000
49.00000000000000000000	0.00000000000000000000	4158.46142578125000000000	4178.46142578125000000000	4174.35888671875000000000	4202.56396484375000000000	4167.69238281250000000000	4175.38427734375000000000	4203.58984375000000000000	4164.61523437500000000000	4156.92285156250000000000	4183.58984375000000000000	4204.10253906250000000000	4146.15380859375000000000	4171.79492187500000000000	4169.74365234375000000000	0.00000000000000000000	10248.00000000000000000000	10233.00000000000000000000	0.00000000000000000000	0.00000000000000000000	0.00000000000000000000	512.00000000000000000000	579.00000000000000000000	4.00000000000000000000	4.00000000000000000000	4.00000000000000000000	4.00000000000000000000	4.00000000000000000000	4.00000000000000000000	4.00000000000000000000	4.00000000000000000000	4.00000000000000000000	4.00000000000000000000	4.00000000000000000000	4.00000000000000000000	4.00000000000000000000	4.00000000000000000000	4.00000000000000000000	4.00000000000000000000
50.00000000000000000000	0.00000000000000000000	4164.10253906250000000000	4166.15380859375000000000	4178.97412109375000000000	4188.71777343750000000000	4152.30761718750000000000	4163.07666015625000000000	4190.25634765625000000000	4155.38427734375000000000	4151.79492187500000000000	4167.69238281250000000000	4159.48730468750000000000	4137.43603515625000000000	4172.30761718750000000000	4159.48730468750000000000	0.00000000000000000000	10248.00000000000000000000	10233.00000000000000000000	0.00000000000000000000	0.00000000000000000000	0.00000000000000000000	512.00000000000000000000	588.00000000000000000000	4.00000000000000000000	4.00000000000000000000	4.00000000000000000000	4.00000000000000000000	4.00000000000000000000	4.00000000000000000000	4.00000000000000000000	4.00000000000000000000	4.00000000000000000000	4.00000000000000000000	4.00000000000000000000	4.00000000000000000000	4.00000000000000000000	4.00000000000000000000	4.00000000000000000000	4.00000000000000000000
51.00000000000000000000	0.00000000000000000000	4166.15380859375000000000	4176.92285156250000000000	4176.41015625000000000000	4187.17919921875000000000	4168.71777343750000000000	4158.46142578125000000000	4193.84619140625000000000	4166.66650390625000000000	4156.92285156250000000000	4168.71777343750000000000	4163.58984375000000000000	4148.20507812500000000000	4188.20507812500000000000	4175.89746093750000000000	0.00000000000000000000	10247.00000000000000000000	10234.00000000000000000000	0.00000000000000000000	0.00000000000000000000	0.00000000000000000000	512.00000000000000000000	596.00000000000000000000	4.00000000000000000000	4.00000000000000000000	4.00000000000000000000	4.00000000000000000000	4.00000000000000000000	4.00000000000000000000	4.00000000000000000000	4.00000000000000000000	4.00000000000000000000	4.00000000000000000000	4.00000000000000000000	4.00000000000000000000	4.00000000000000000000	4.00000000000000000000	4.00000000000000000000	4.00000000000000000000
52.00000000000000000000	0.00000000000000000000	4172.82031250000000000000	4187.17919921875000000000	4181.53857421875000000000	4202.56396484375000000000	4179.48730468750000000000	4165.12792968750000000000	4203.07666015625000000000	4174.87158203125000000000	4161.53857421875000000000	4179.48730468750000000000	4175.38427734375000000000	4167.17919921875000000000	4187.69238281250000000000	4188.71777343750000000000	0.00000000000000000000	10247.00000000000000000000	10234.00000000000000000000	0.00000000000000000000	0.00000000000000000000	0.00000000000000000000	512.00000000000000000000	604.00000000000000000000	4.00000000000000000000	4.00000000000000000000	4.00000000000000000000	4.00000000000000000000	4.00000000000000000000	4.00000000000000000000	4.00000000000000000000	4.00000000000000000000	4.00000000000000000000	4.00000000000000000000	4.00000000000000000000	4.00000000000000000000	4.00000000000000000000	4.00000000000000000000	4.00000000000000000000	4.00000000000000000000
53.00000000000000000000	0.00000000000000000000	4171.79492187500000000000	4165.12792968750000000000	4177.94873046875000000000	4188.71777343750000000000	4154.87158203125000000000	4156.92285156250000000000	4193.84619140625000000000	4160.00000000000000000000	4149.23046875000000000000	4167.17919921875000000000	4148.71777343750000000000	4160.00000000000000000000	4150.25634765625000000000	4176.92285156250000000000	0.00000000000000000000	10249.00000000000000000000	10234.00000000000000000000	0.00000000000000000000	0.00000000000000000000	0.00000000000000000000	512.00000000000000000000	611.00000000000000000000	4.00000000000000000000	4.00000000000000000000	4.00000000000000000000	4.00000000000000000000	4.00000000000000000000	4.00000000000000000000	4.00000000000000000000	4.00000000000000000000	4.00000000000000000000	4.00000000000000000000	4.00000000000000000000	4.00000000000000000000	4.00000000000000000000	4.00000000000000000000	4.00000000000000000000	4.00000000000000000000
54.00000000000000000000	0.00000000000000000000	4158.46142578125000000000	4172.30761718750000000000	4162.56396484375000000000	4187.17919921875000000000	4161.02539062500000000000	4158.97412109375000000000	4198.97412109375000000000	4167.17919921875000000000	4154.35888671875000000000	4168.71777343750000000000	4163.58984375000000000000	4152.30761718750000000000	4158.97412109375000000000	4178.46142578125000000000	0.00000000000000000000	10249.00000000000000000000	10234.00000000000000000000	0.00000000000000000000	0.00000000000000000000	0.00000000000000000000	512.00000000000000000000	619.00000000000000000000	4.00000000000000000000	4.00000000000000000000	4.00000000000000000000	4.00000000000000000000	4.00000000000000000000	4.00000000000000000000	4.00000000000000000000	4.00000000000000000000	4.00000000000000000000	4.00000000000000000000	4.00000000000000000000	4.00000000000000000000	4.00000000000000000000	4.00000000000000000000	4.00000000000000000000	4.00000000000000000000
55.00000000000000000000	0.00000000000000000000	4177.94873046875000000000	4198.97412109375000000000	4186.66650390625000000000	4208.71777343750000000000	4188.20507812500000000000	4174.87158203125000000000	4215.89746093750000000000	4188.71777343750000000000	4173.84619140625000000000	4176.41015625000000000000	4188.20507812500000000000	4167.17919921875000000000	4195.89746093750000000000	4195.89746093750000000000	0.00000000000000000000	10251.00000000000000000000	10233.00000000000000000000	0.00000000000000000000	0.00000000000000000000	0.00000000000000000000	512.00000000000000000000	628.00000000000000000000	4.00000000000000000000	4.00000000000000000000	4.00000000000000000000	4.00000000000000000000	4.00000000000000000000	4.00000000000000000000	4.00000000000000000000	4.00000000000000000000	4.00000000000000000000	4.00000000000000000000	4.00000000000000000000	4.00000000000000000000	4.00000000000000000000	4.00000000000000000000	4.00000000000000000000	4.00000000000000000000
56.00000000000000000000	0.00000000000000000000	4165.12792968750000000000	4178.46142578125000000000	4176.92285156250000000000	4196.92285156250000000000	4166.66650390625000000000	4158.97412109375000000000	4204.61523437500000000000	4183.58984375000000000000	4166.66650390625000000000	4167.17919921875000000000	4160.00000000000000000000	4156.41015625000000000000	4172.82031250000000000000	4183.07666015625000000000	0.00000000000000000000	10251.00000000000000000000	10233.00000000000000000000	0.00000000000000000000	0.00000000000000000000	0.00000000000000000000	512.00000000000000000000	635.00000000000000000000	4.00000000000000000000	4.00000000000000000000	4.00000000000000000000	4.00000000000000000000	4.00000000000000000000	4.00000000000000000000	4.00000000000000000000	4.00000000000000000000	4.00000000000000000000	4.00000000000000000000	4.00000000000000000000	4.00000000000000000000	4.00000000000000000000	4.00000000000000000000	4.00000000000000000000	4.00000000000000000000
57.00000000000000000000	0.00000000000000000000	4156.92285156250000000000	4151.79492187500000000000	4165.12792968750000000000	4180.51269531250000000000	4132.82031250000000000000	4142.56396484375000000000	4185.64111328125000000000	4160.51269531250000000000	4141.02539062500000000000	4162.56396484375000000000	4149.23046875000000000000	4144.10253906250000000000	4142.05126953125000000000	4157.94873046875000000000	0.00000000000000000000	10251.00000000000000000000	10231.00000000000000000000	0.00000000000000000000	0.00000000000000000000	0.00000000000000000000	512.00000000000000000000	642.00000000000000000000	4.00000000000000000000	4.00000000000000000000	4.00000000000000000000	4.00000000000000000000	4.00000000000000000000	4.00000000000000000000	4.00000000000000000000	4.00000000000000000000	4.00000000000000000000	4.00000000000000000000	4.00000000000000000000	4.00000000000000000000	4.00000000000000000000	4.00000000000000000000	4.00000000000000000000	4.00000000000000000000
58.00000000000000000000	0.00000000000000000000	4180.51269531250000000000	4169.74365234375000000000	4184.61523437500000000000	4192.30761718750000000000	4148.20507812500000000000	4168.71777343750000000000	4193.33300781250000000000	4160.00000000000000000000	4150.25634765625000000000	4164.10253906250000000000	4168.71777343750000000000	4164.10253906250000000000	4157.94873046875000000000	4173.33300781250000000000	0.00000000000000000000	10251.00000000000000000000	10231.00000000000000000000	0.00000000000000000000	0.00000000000000000000	0.00000000000000000000	512.00000000000000000000	650.00000000000000000000	4.00000000000000000000	4.00000000000000000000	4.00000000000000000000	4.00000000000000000000	4.00000000000000000000	4.00000000000000000000	4.00000000000000000000	4.00000000000000000000	4.00000000000000000000	4.00000000000000000000	4.00000000000000000000	4.00000000000000000000	4.00000000000000000000	4.00000000000000000000	4.00000000000000000000	4.00000000000000000000
59.00000000000000000000	0.00000000000000000000	4170.25634765625000000000	4182.56396484375000000000	4176.41015625000000000000	4198.97412109375000000000	4172.82031250000000000000	4177.43603515625000000000	4196.92285156250000000000	4165.64111328125000000000	4170.25634765625000000000	4155.38427734375000000000	4150.76904296875000000000	4162.05126953125000000000	4165.12792968750000000000	4191.79492187500000000000	0.00000000000000000000	10248.00000000000000000000	10229.00000000000000000000	0.00000000000000000000	0.00000000000000000000	0.00000000000000000000	512.00000000000000000000	658.00000000000000000000	4.00000000000000000000	4.00000000000000000000	4.00000000000000000000	4.00000000000000000000	4.00000000000000000000	4.00000000000000000000	4.00000000000000000000	4.00000000000000000000	4.00000000000000000000	4.00000000000000000000	4.00000000000000000000	4.00000000000000000000	4.00000000000000000000	4.00000000000000000000	4.00000000000000000000	4.00000000000000000000
60.00000000000000000000	0.00000000000000000000	4171.28173828125000000000	4180.00000000000000000000	4182.56396484375000000000	4197.43603515625000000000	4167.69238281250000000000	4152.82031250000000000000	4185.64111328125000000000	4144.61523437500000000000	4141.02539062500000000000	4158.97412109375000000000	4155.38427734375000000000	4145.64111328125000000000	4153.84619140625000000000	4181.02539062500000000000	0.00000000000000000000	10248.00000000000000000000	10229.00000000000000000000	0.00000000000000000000	0.00000000000000000000	0.00000000000000000000	512.00000000000000000000	665.00000000000000000000	4.00000000000000000000	4.00000000000000000000	4.00000000000000000000	4.00000000000000000000	4.00000000000000000000	4.00000000000000000000	4.00000000000000000000	4.00000000000000000000	4.00000000000000000000	4.00000000000000000000	4.00000000000000000000	4.00000000000000000000	4.00000000000000000000	4.00000000000000000000	4.00000000000000000000	4.00000000000000000000
61.00000000000000000000	0.00000000000000000000	4169.74365234375000000000	4194.35888671875000000000	4180.51269531250000000000	4205.12792968750000000000	4161.02539062500000000000	4152.30761718750000000000	4190.25634765625000000000	4139.48730468750000000000	4123.07666015625000000000	4170.25634765625000000000	4188.20507812500000000000	4146.15380859375000000000	4167.17919921875000000000	4174.35888671875000000000	0.00000000000000000000	10246.00000000000000000000	10229.00000000000000000000	0.00000000000000000000	0.00000000000000000000	0.00000000000000000000	512.00000000000000000000	673.00000000000000000000	4.00000000000000000000	4.00000000000000000000	4.00000000000000000000	4.00000000000000000000	4.00000000000000000000	4.00000000000000000000	4.00000000000000000000	4.00000000000000000000	4.00000000000000000000	4.00000000000000000000	4.00000000000000000000	4.00000000000000000000	4.00000000000000000000	4.00000000000000000000	4.00000000000000000000	4.00000000000000000000
62.00000000000000000000	0.00000000000000000000	4169.74365234375000000000	4200.00000000000000000000	4178.46142578125000000000	4217.43603515625000000000	4168.20507812500000000000	4163.07666015625000000000	4203.07666015625000000000	4163.07666015625000000000	4147.17919921875000000000	4158.46142578125000000000	4185.12792968750000000000	4161.02539062500000000000	4177.43603515625000000000	4183.58984375000000000000	0.00000000000000000000	10246.00000000000000000000	10229.00000000000000000000	0.00000000000000000000	0.00000000000000000000	0.00000000000000000000	512.00000000000000000000	681.00000000000000000000	4.00000000000000000000	4.00000000000000000000	4.00000000000000000000	4.00000000000000000000	4.00000000000000000000	4.00000000000000000000	4.00000000000000000000	4.00000000000000000000	4.00000000000000000000	4.00000000000000000000	4.00000000000000000000	4.00000000000000000000	4.00000000000000000000	4.00000000000000000000	4.00000000000000000000	4.00000000000000000000
63.00000000000000000000	0.00000000000000000000	4183.58984375000000000000	4188.20507812500000000000	4189.23046875000000000000	4204.10253906250000000000	4166.15380859375000000000	4155.89746093750000000000	4203.58984375000000000000	4173.33300781250000000000	4162.05126953125000000000	4157.94873046875000000000	4161.02539062500000000000	4168.20507812500000000000	4172.30761718750000000000	4192.82031250000000000000	0.00000000000000000000	10246.00000000000000000000	10229.00000000000000000000	0.00000000000000000000	0.00000000000000000000	0.00000000000000000000	512.00000000000000000000	690.00000000000000000000	4.00000000000000000000	4.00000000000000000000	4.00000000000000000000	4.00000000000000000000	4.00000000000000000000	4.00000000000000000000	4.00000000000000000000	4.00000000000000000000	4.00000000000000000000	4.00000000000000000000	4.00000000000000000000	4.00000000000000000000	4.00000000000000000000	4.00000000000000000000	4.00000000000000000000	4.00000000000000000000
64.00000000000000000000	0.00000000000000000000	4166.66650390625000000000	4177.43603515625000000000	4175.38427734375000000000	4174.87158203125000000000	4147.69238281250000000000	4149.74365234375000000000	4195.38427734375000000000	4163.07666015625000000000	4155.38427734375000000000	4170.25634765625000000000	4151.28173828125000000000	4155.38427734375000000000	4168.20507812500000000000	4194.35888671875000000000	2291.00000000000000000000	10246.00000000000000000000	10229.00000000000000000000	0.00000000000000000000	0.00000000000000000000	0.00000000000000000000	512.00000000000000000000	697.00000000000000000000	4.00000000000000000000	4.00000000000000000000	4.00000000000000000000	4.00000000000000000000	4.00000000000000000000	4.00000000000000000000	4.00000000000000000000	4.00000000000000000000	4.00000000000000000000	4.00000000000000000000	4.00000000000000000000	4.00000000000000000000	4.00000000000000000000	4.00000000000000000000	4.00000000000000000000	4.00000000000000000000
65.00000000000000000000	0.00000000000000000000	4168.71777343750000000000	4168.71777343750000000000	4183.07666015625000000000	4178.46142578125000000000	4141.53857421875000000000	4148.20507812500000000000	4189.23046875000000000000	4148.71777343750000000000	4143.58984375000000000000	4149.23046875000000000000	4158.97412109375000000000	4151.79492187500000000000	4152.30761718750000000000	4187.17919921875000000000	2917.00000000000000000000	10245.00000000000000000000	10227.00000000000000000000	0.00000000000000000000	0.00000000000000000000	0.00000000000000000000	512.00000000000000000000	704.00000000000000000000	4.00000000000000000000	4.00000000000000000000	4.00000000000000000000	4.00000000000000000000	4.00000000000000000000	4.00000000000000000000	4.00000000000000000000	4.00000000000000000000	4.00000000000000000000	4.00000000000000000000	4.00000000000000000000	4.00000000000000000000	4.00000000000000000000	4.00000000000000000000	4.00000000000000000000	4.00000000000000000000
66.00000000000000000000	0.00000000000000000000	4173.33300781250000000000	4178.46142578125000000000	4181.53857421875000000000	4203.07666015625000000000	4161.53857421875000000000	4152.30761718750000000000	4194.87158203125000000000	4152.30761718750000000000	4151.28173828125000000000	4144.61523437500000000000	4188.20507812500000000000	4155.89746093750000000000	4154.87158203125000000000	4182.56396484375000000000	2266.00000000000000000000	10245.00000000000000000000	10227.00000000000000000000	0.00000000000000000000	0.00000000000000000000	0.00000000000000000000	512.00000000000000000000	713.00000000000000000000	4.00000000000000000000	4.00000000000000000000	4.00000000000000000000	4.00000000000000000000	4.00000000000000000000	4.00000000000000000000	4.00000000000000000000	4.00000000000000000000	4.00000000000000000000	4.00000000000000000000	4.00000000000000000000	4.00000000000000000000	4.00000000000000000000	4.00000000000000000000	4.00000000000000000000	4.00000000000000000000
67.00000000000000000000	0.00000000000000000000	4164.10253906250000000000	4187.69238281250000000000	4168.71777343750000000000	4207.17919921875000000000	4160.00000000000000000000	4153.33300781250000000000	4193.33300781250000000000	4158.97412109375000000000	4162.56396484375000000000	4172.82031250000000000000	4182.56396484375000000000	4154.87158203125000000000	4177.94873046875000000000	4183.58984375000000000000	3442.00000000000000000000	10247.00000000000000000000	10229.00000000000000000000	0.00000000000000000000	0.00000000000000000000	0.00000000000000000000	512.00000000000000000000	721.00000000000000000000	4.00000000000000000000	4.00000000000000000000	4.00000000000000000000	4.00000000000000000000	4.00000000000000000000	4.00000000000000000000	4.00000000000000000000	4.00000000000000000000	4.00000000000000000000	4.00000000000000000000	4.00000000000000000000	4.00000000000000000000	4.00000000000000000000	4.00000000000000000000	4.00000000000000000000	4.00000000000000000000
68.00000000000000000000	0.00000000000000000000	4168.20507812500000000000	4173.84619140625000000000	4178.46142578125000000000	4193.33300781250000000000	4144.10253906250000000000	4149.74365234375000000000	4184.61523437500000000000	4149.23046875000000000000	4150.25634765625000000000	4172.82031250000000000000	4127.69238281250000000000	4152.30761718750000000000	4174.87158203125000000000	4184.10253906250000000000	3492.00000000000000000000	10247.00000000000000000000	10229.00000000000000000000	0.00000000000000000000	0.00000000000000000000	0.00000000000000000000	512.00000000000000000000	728.00000000000000000000	4.00000000000000000000	4.00000000000000000000	4.00000000000000000000	4.00000000000000000000	4.00000000000000000000	4.00000000000000000000	4.00000000000000000000	4.00000000000000000000	4.00000000000000000000	4.00000000000000000000	4.00000000000000000000	4.00000000000000000000	4.00000000000000000000	4.00000000000000000000	4.00000000000000000000	4.00000000000000000000
69.00000000000000000000	0.00000000000000000000	4167.17919921875000000000	4173.84619140625000000000	4172.82031250000000000000	4197.94873046875000000000	4169.23046875000000000000	4173.84619140625000000000	4205.12792968750000000000	4158.46142578125000000000	4152.30761718750000000000	4170.25634765625000000000	4161.02539062500000000000	4156.92285156250000000000	4165.64111328125000000000	4188.20507812500000000000	3311.00000000000000000000	10246.00000000000000000000	10227.00000000000000000000	0.00000000000000000000	0.00000000000000000000	0.00000000000000000000	512.00000000000000000000	736.00000000000000000000	4.00000000000000000000	4.00000000000000000000	4.00000000000000000000	4.00000000000000000000	4.00000000000000000000	4.00000000000000000000	4.00000000000000000000	4.00000000000000000000	4.00000000000000000000	4.00000000000000000000	4.00000000000000000000	4.00000000000000000000	4.00000000000000000000	4.00000000000000000000	4.00000000000000000000	4.00000000000000000000
70.00000000000000000000	0.00000000000000000000	4172.30761718750000000000	4175.89746093750000000000	4177.94873046875000000000	4202.56396484375000000000	4158.97412109375000000000	4175.89746093750000000000	4210.76904296875000000000	4174.35888671875000000000	4171.79492187500000000000	4172.30761718750000000000	4209.23046875000000000000	4152.30761718750000000000	4158.46142578125000000000	4182.56396484375000000000	3406.00000000000000000000	10246.00000000000000000000	10227.00000000000000000000	0.00000000000000000000	0.00000000000000000000	0.00000000000000000000	512.00000000000000000000	744.00000000000000000000	4.00000000000000000000	4.00000000000000000000	4.00000000000000000000	4.00000000000000000000	4.00000000000000000000	4.00000000000000000000	4.00000000000000000000	4.00000000000000000000	4.00000000000000000000	4.00000000000000000000	4.00000000000000000000	4.00000000000000000000	4.00000000000000000000	4.00000000000000000000	4.00000000000000000000	4.00000000000000000000
71.00000000000000000000	0.00000000000000000000	4161.53857421875000000000	4160.51269531250000000000	4174.35888671875000000000	4186.15380859375000000000	4121.53857421875000000000	4143.07666015625000000000	4189.23046875000000000000	4169.23046875000000000000	4168.20507812500000000000	4151.28173828125000000000	4165.12792968750000000000	4128.20507812500000000000	4147.69238281250000000000	4169.74365234375000000000	3437.00000000000000000000	10245.00000000000000000000	10226.00000000000000000000	0.00000000000000000000	0.00000000000000000000	0.00000000000000000000	512.00000000000000000000	752.00000000000000000000	4.00000000000000000000	4.00000000000000000000	4.00000000000000000000	4.00000000000000000000	4.00000000000000000000	4.00000000000000000000	4.00000000000000000000	4.00000000000000000000	4.00000000000000000000	4.00000000000000000000	4.00000000000000000000	4.00000000000000000000	4.00000000000000000000	4.00000000000000000000	4.00000000000000000000	4.00000000000000000000
72.00000000000000000000	0.00000000000000000000	4158.97412109375000000000	4169.74365234375000000000	4172.30761718750000000000	4197.43603515625000000000	4158.97412109375000000000	4150.76904296875000000000	4195.89746093750000000000	4164.10253906250000000000	4150.25634765625000000000	4149.23046875000000000000	4146.15380859375000000000	4145.12792968750000000000	4149.74365234375000000000	4182.05126953125000000000	3135.00000000000000000000	10245.00000000000000000000	10226.00000000000000000000	0.00000000000000000000	0.00000000000000000000	0.00000000000000000000	512.00000000000000000000	760.00000000000000000000	4.00000000000000000000	4.00000000000000000000	4.00000000000000000000	4.00000000000000000000	4.00000000000000000000	4.00000000000000000000	4.00000000000000000000	4.00000000000000000000	4.00000000000000000000	4.00000000000000000000	4.00000000000000000000	4.00000000000000000000	4.00000000000000000000	4.00000000000000000000	4.00000000000000000000	4.00000000000000000000
73.00000000000000000000	0.00000000000000000000	4177.94873046875000000000	4186.15380859375000000000	4190.76904296875000000000	4210.76904296875000000000	4184.10253906250000000000	4171.79492187500000000000	4206.66650390625000000000	4157.94873046875000000000	4141.02539062500000000000	4159.48730468750000000000	4162.56396484375000000000	4170.76904296875000000000	4147.69238281250000000000	4194.35888671875000000000	2887.00000000000000000000	10245.00000000000000000000	10229.00000000000000000000	0.00000000000000000000	0.00000000000000000000	0.00000000000000000000	512.00000000000000000000	768.00000000000000000000	4.00000000000000000000	4.00000000000000000000	4.00000000000000000000	4.00000000000000000000	4.00000000000000000000	4.00000000000000000000	4.00000000000000000000	4.00000000000000000000	4.00000000000000000000	4.00000000000000000000	4.00000000000000000000	4.00000000000000000000	4.00000000000000000000	4.00000000000000000000	4.00000000000000000000	4.00000000000000000000
74.00000000000000000000	0.00000000000000000000	4162.56396484375000000000	4176.41015625000000000000	4176.92285156250000000000	4200.51269531250000000000	4152.30761718750000000000	4159.48730468750000000000	4196.92285156250000000000	4160.51269531250000000000	4151.28173828125000000000	4153.84619140625000000000	4163.07666015625000000000	4152.30761718750000000000	4142.56396484375000000000	4178.97412109375000000000	3468.00000000000000000000	10245.00000000000000000000	10229.00000000000000000000	0.00000000000000000000	0.00000000000000000000	0.00000000000000000000	512.00000000000000000000	776.00000000000000000000	4.00000000000000000000	4.00000000000000000000	4.00000000000000000000	4.00000000000000000000	4.00000000000000000000	4.00000000000000000000	4.00000000000000000000	4.00000000000000000000	4.00000000000000000000	4.00000000000000000000	4.00000000000000000000	4.00000000000000000000	4.00000000000000000000	4.00000000000000000000	4.00000000000000000000	4.00000000000000000000
75.00000000000000000000	0.00000000000000000000	4164.61523437500000000000	4156.92285156250000000000	4174.87158203125000000000	4201.02539062500000000000	4140.51269531250000000000	4148.20507812500000000000	4196.41015625000000000000	4170.25634765625000000000	4161.53857421875000000000	4150.25634765625000000000	4170.76904296875000000000	4142.05126953125000000000	4148.20507812500000000000	4175.89746093750000000000	3211.00000000000000000000	10244.00000000000000000000	10228.00000000000000000000	0.00000000000000000000	0.00000000000000000000	0.00000000000000000000	512.00000000000000000000	784.00000000000000000000	4.00000000000000000000	4.00000000000000000000	4.00000000000000000000	4.00000000000000000000	4.00000000000000000000	4.00000000000000000000	4.00000000000000000000	4.00000000000000000000	4.00000000000000000000	4.00000000000000000000	4.00000000000000000000	4.00000000000000000000	4.00000000000000000000	4.00000000000000000000	4.00000000000000000000	4.00000000000000000000
76.00000000000000000000	0.00000000000000000000	4160.51269531250000000000	4148.71777343750000000000	4170.76904296875000000000	4195.38427734375000000000	4143.07666015625000000000	4157.94873046875000000000	4200.51269531250000000000	4165.12792968750000000000	4156.92285156250000000000	4146.66650390625000000000	4165.12792968750000000000	4136.41015625000000000000	4142.56396484375000000000	4173.84619140625000000000	3096.00000000000000000000	10244.00000000000000000000	10228.00000000000000000000	0.00000000000000000000	0.00000000000000000000	0.00000000000000000000	512.00000000000000000000	791.00000000000000000000	4.00000000000000000000	4.00000000000000000000	4.00000000000000000000	4.00000000000000000000	4.00000000000000000000	4.00000000000000000000	4.00000000000000000000	4.00000000000000000000	4.00000000000000000000	4.00000000000000000000	4.00000000000000000000	4.00000000000000000000	4.00000000000000000000	4.00000000000000000000	4.00000000000000000000	4.00000000000000000000
77.00000000000000000000	0.00000000000000000000	4138.46142578125000000000	4148.71777343750000000000	4151.28173828125000000000	4183.58984375000000000000	4127.69238281250000000000	4157.94873046875000000000	4189.74365234375000000000	4149.74365234375000000000	4146.66650390625000000000	4136.41015625000000000000	4123.58984375000000000000	4116.41015625000000000000	4114.87158203125000000000	4146.66650390625000000000	2853.00000000000000000000	10246.00000000000000000000	10227.00000000000000000000	0.00000000000000000000	0.00000000000000000000	0.00000000000000000000	512.00000000000000000000	799.00000000000000000000	4.00000000000000000000	4.00000000000000000000	4.00000000000000000000	4.00000000000000000000	4.00000000000000000000	4.00000000000000000000	4.00000000000000000000	4.00000000000000000000	4.00000000000000000000	4.00000000000000000000	4.00000000000000000000	4.00000000000000000000	4.00000000000000000000	4.00000000000000000000	4.00000000000000000000	4.00000000000000000000
78.00000000000000000000	0.00000000000000000000	4157.43603515625000000000	4155.89746093750000000000	4162.56396484375000000000	4190.76904296875000000000	4147.17919921875000000000	4164.10253906250000000000	4190.76904296875000000000	4154.35888671875000000000	4151.79492187500000000000	4141.53857421875000000000	4135.38427734375000000000	4113.84619140625000000000	4112.30761718750000000000	4137.94873046875000000000	3468.00000000000000000000	10246.00000000000000000000	10227.00000000000000000000	0.00000000000000000000	0.00000000000000000000	0.00000000000000000000	512.00000000000000000000	807.00000000000000000000	4.00000000000000000000	4.00000000000000000000	4.00000000000000000000	4.00000000000000000000	4.00000000000000000000	4.00000000000000000000	4.00000000000000000000	4.00000000000000000000	4.00000000000000000000	4.00000000000000000000	4.00000000000000000000	4.00000000000000000000	4.00000000000000000000	4.00000000000000000000	4.00000000000000000000	4.00000000000000000000
79.00000000000000000000	0.00000000000000000000	4156.41015625000000000000	4164.61523437500000000000	4156.92285156250000000000	4186.15380859375000000000	4179.48730468750000000000	4181.53857421875000000000	4202.56396484375000000000	4169.23046875000000000000	4166.15380859375000000000	4158.46142578125000000000	4174.87158203125000000000	4116.92285156250000000000	4135.89746093750000000000	4155.89746093750000000000	3211.00000000000000000000	10248.00000000000000000000	10229.00000000000000000000	0.00000000000000000000	0.00000000000000000000	0.00000000000000000000	512.00000000000000000000	815.00000000000000000000	4.00000000000000000000	4.00000000000000000000	4.00000000000000000000	4.00000000000000000000	4.00000000000000000000	4.00000000000000000000	4.00000000000000000000	4.00000000000000000000	4.00000000000000000000	4.00000000000000000000	4.00000000000000000000	4.00000000000000000000	4.00000000000000000000	4.00000000000000000000	4.00000000000000000000	4.00000000000000000000
80.00000000000000000000	0.00000000000000000000	4147.17919921875000000000	4156.92285156250000000000	4155.38427734375000000000	4167.17919921875000000000	4144.61523437500000000000	4158.46142578125000000000	4184.61523437500000000000	4148.71777343750000000000	4148.20507812500000000000	4143.58984375000000000000	4137.94873046875000000000	4114.87158203125000000000	4126.15380859375000000000	4156.41015625000000000000	3096.00000000000000000000	10248.00000000000000000000	10229.00000000000000000000	0.00000000000000000000	0.00000000000000000000	0.00000000000000000000	512.00000000000000000000	824.00000000000000000000	4.00000000000000000000	4.00000000000000000000	4.00000000000000000000	4.00000000000000000000	4.00000000000000000000	4.00000000000000000000	4.00000000000000000000	4.00000000000000000000	4.00000000000000000000	4.00000000000000000000	4.00000000000000000000	4.00000000000000000000	4.00000000000000000000	4.00000000000000000000	4.00000000000000000000	4.00000000000000000000
81.00000000000000000000	0.00000000000000000000	4154.35888671875000000000	4158.97412109375000000000	4166.66650390625000000000	4181.02539062500000000000	4123.58984375000000000000	4136.92285156250000000000	4174.35888671875000000000	4136.92285156250000000000	4136.41015625000000000000	4134.35888671875000000000	4119.48730468750000000000	4116.92285156250000000000	4117.43603515625000000000	4143.58984375000000000000	2853.00000000000000000000	10247.00000000000000000000	10224.00000000000000000000	0.00000000000000000000	0.00000000000000000000	0.00000000000000000000	512.00000000000000000000	832.00000000000000000000	4.00000000000000000000	4.00000000000000000000	4.00000000000000000000	4.00000000000000000000	4.00000000000000000000	4.00000000000000000000	4.00000000000000000000	4.00000000000000000000	4.00000000000000000000	4.00000000000000000000	4.00000000000000000000	4.00000000000000000000	4.00000000000000000000	4.00000000000000000000	4.00000000000000000000	4.00000000000000000000
82.00000000000000000000	0.00000000000000000000	4157.94873046875000000000	4173.33300781250000000000	4164.61523437500000000000	4205.64111328125000000000	4162.05126953125000000000	4150.25634765625000000000	4192.30761718750000000000	4162.56396484375000000000	4158.97412109375000000000	4149.74365234375000000000	4163.07666015625000000000	4125.64111328125000000000	4142.56396484375000000000	4153.84619140625000000000	3468.00000000000000000000	10247.00000000000000000000	10224.00000000000000000000	0.00000000000000000000	0.00000000000000000000	0.00000000000000000000	512.00000000000000000000	839.00000000000000000000	4.00000000000000000000	4.00000000000000000000	4.00000000000000000000	4.00000000000000000000	4.00000000000000000000	4.00000000000000000000	4.00000000000000000000	4.00000000000000000000	4.00000000000000000000	4.00000000000000000000	4.00000000000000000000	4.00000000000000000000	4.00000000000000000000	4.00000000000000000000	4.00000000000000000000	4.00000000000000000000
83.00000000000000000000	0.00000000000000000000	4172.82031250000000000000	4169.74365234375000000000	4176.92285156250000000000	4209.23046875000000000000	4167.17919921875000000000	4161.53857421875000000000	4200.00000000000000000000	4173.33300781250000000000	4167.17919921875000000000	4145.12792968750000000000	4169.23046875000000000000	4138.97412109375000000000	4151.28173828125000000000	4174.35888671875000000000	3211.00000000000000000000	10246.00000000000000000000	10224.00000000000000000000	0.00000000000000000000	0.00000000000000000000	0.00000000000000000000	512.00000000000000000000	847.00000000000000000000	4.00000000000000000000	4.00000000000000000000	4.00000000000000000000	4.00000000000000000000	4.00000000000000000000	4.00000000000000000000	4.00000000000000000000	4.00000000000000000000	4.00000000000000000000	4.00000000000000000000	4.00000000000000000000	4.00000000000000000000	4.00000000000000000000	4.00000000000000000000	4.00000000000000000000	4.00000000000000000000
84.00000000000000000000	0.00000000000000000000	4158.97412109375000000000	4163.07666015625000000000	4166.66650390625000000000	4204.10253906250000000000	4146.15380859375000000000	4161.02539062500000000000	4202.05126953125000000000	4170.76904296875000000000	4161.02539062500000000000	4140.00000000000000000000	4172.82031250000000000000	4140.51269531250000000000	4141.53857421875000000000	4175.38427734375000000000	3096.00000000000000000000	10246.00000000000000000000	10224.00000000000000000000	0.00000000000000000000	0.00000000000000000000	0.00000000000000000000	512.00000000000000000000	854.00000000000000000000	4.00000000000000000000	4.00000000000000000000	4.00000000000000000000	4.00000000000000000000	4.00000000000000000000	4.00000000000000000000	4.00000000000000000000	4.00000000000000000000	4.00000000000000000000	4.00000000000000000000	4.00000000000000000000	4.00000000000000000000	4.00000000000000000000	4.00000000000000000000	4.00000000000000000000	4.00000000000000000000
85.00000000000000000000	0.00000000000000000000	4148.71777343750000000000	4142.05126953125000000000	4161.53857421875000000000	4175.38427734375000000000	4135.89746093750000000000	4151.79492187500000000000	4201.53857421875000000000	4166.66650390625000000000	4153.33300781250000000000	4136.92285156250000000000	4166.15380859375000000000	4133.33300781250000000000	4136.92285156250000000000	4157.43603515625000000000	2853.00000000000000000000	10246.00000000000000000000	10229.00000000000000000000	0.00000000000000000000	0.00000000000000000000	0.00000000000000000000	512.00000000000000000000	862.00000000000000000000	4.00000000000000000000	4.00000000000000000000	4.00000000000000000000	4.00000000000000000000	4.00000000000000000000	4.00000000000000000000	4.00000000000000000000	4.00000000000000000000	4.00000000000000000000	4.00000000000000000000	4.00000000000000000000	4.00000000000000000000	4.00000000000000000000	4.00000000000000000000	4.00000000000000000000	4.00000000000000000000
86.00000000000000000000	0.00000000000000000000	4156.92285156250000000000	4121.53857421875000000000	4167.17919921875000000000	4150.25634765625000000000	4129.74365234375000000000	4146.15380859375000000000	4190.25634765625000000000	4152.82031250000000000000	4140.51269531250000000000	4132.82031250000000000000	4115.89746093750000000000	4132.30761718750000000000	4129.74365234375000000000	4151.28173828125000000000	3468.00000000000000000000	10246.00000000000000000000	10229.00000000000000000000	0.00000000000000000000	0.00000000000000000000	0.00000000000000000000	512.00000000000000000000	870.00000000000000000000	4.00000000000000000000	4.00000000000000000000	4.00000000000000000000	4.00000000000000000000	4.00000000000000000000	4.00000000000000000000	4.00000000000000000000	4.00000000000000000000	4.00000000000000000000	4.00000000000000000000	4.00000000000000000000	4.00000000000000000000	4.00000000000000000000	4.00000000000000000000	4.00000000000000000000	4.00000000000000000000
87.00000000000000000000	0.00000000000000000000	4152.30761718750000000000	4145.64111328125000000000	4160.51269531250000000000	4178.46142578125000000000	4144.61523437500000000000	4156.92285156250000000000	4193.84619140625000000000	4153.84619140625000000000	4149.74365234375000000000	4151.79492187500000000000	4136.41015625000000000000	4134.87158203125000000000	4132.82031250000000000000	4168.20507812500000000000	3211.00000000000000000000	10247.00000000000000000000	10229.00000000000000000000	0.00000000000000000000	0.00000000000000000000	0.00000000000000000000	512.00000000000000000000	878.00000000000000000000	4.00000000000000000000	4.00000000000000000000	4.00000000000000000000	4.00000000000000000000	4.00000000000000000000	4.00000000000000000000	4.00000000000000000000	4.00000000000000000000	4.00000000000000000000	4.00000000000000000000	4.00000000000000000000	4.00000000000000000000	4.00000000000000000000	4.00000000000000000000	4.00000000000000000000	4.00000000000000000000
88.00000000000000000000	0.00000000000000000000	4168.71777343750000000000	4178.97412109375000000000	4181.53857421875000000000	4223.58984375000000000000	4165.64111328125000000000	4165.12792968750000000000	4206.66650390625000000000	4166.15380859375000000000	4166.66650390625000000000	4152.30761718750000000000	4189.23046875000000000000	4145.12792968750000000000	4144.10253906250000000000	4182.05126953125000000000	3096.00000000000000000000	10247.00000000000000000000	10229.00000000000000000000	0.00000000000000000000	0.00000000000000000000	0.00000000000000000000	512.00000000000000000000	886.00000000000000000000	4.00000000000000000000	4.00000000000000000000	4.00000000000000000000	4.00000000000000000000	4.00000000000000000000	4.00000000000000000000	4.00000000000000000000	4.00000000000000000000	4.00000000000000000000	4.00000000000000000000	4.00000000000000000000	4.00000000000000000000	4.00000000000000000000	4.00000000000000000000	4.00000000000000000000	4.00000000000000000000
89.00000000000000000000	0.00000000000000000000	4165.64111328125000000000	4180.51269531250000000000	4177.94873046875000000000	4216.92285156250000000000	4158.97412109375000000000	4164.10253906250000000000	4201.53857421875000000000	4165.12792968750000000000	4155.38427734375000000000	4136.41015625000000000000	4174.35888671875000000000	4145.64111328125000000000	4146.15380859375000000000	4175.89746093750000000000	2853.00000000000000000000	10246.00000000000000000000	10228.00000000000000000000	0.00000000000000000000	0.00000000000000000000	0.00000000000000000000	512.00000000000000000000	894.00000000000000000000	4.00000000000000000000	4.00000000000000000000	4.00000000000000000000	4.00000000000000000000	4.00000000000000000000	4.00000000000000000000	4.00000000000000000000	4.00000000000000000000	4.00000000000000000000	4.00000000000000000000	4.00000000000000000000	4.00000000000000000000	4.00000000000000000000	4.00000000000000000000	4.00000000000000000000	4.00000000000000000000
90.00000000000000000000	0.00000000000000000000	4163.58984375000000000000	4173.84619140625000000000	4171.28173828125000000000	4188.71777343750000000000	4144.10253906250000000000	4165.64111328125000000000	4191.28173828125000000000	4158.97412109375000000000	4139.48730468750000000000	4135.89746093750000000000	4146.15380859375000000000	4140.51269531250000000000	4142.05126953125000000000	4170.76904296875000000000	3468.00000000000000000000	10246.00000000000000000000	10228.00000000000000000000	0.00000000000000000000	0.00000000000000000000	0.00000000000000000000	512.00000000000000000000	902.00000000000000000000	4.00000000000000000000	4.00000000000000000000	4.00000000000000000000	4.00000000000000000000	4.00000000000000000000	4.00000000000000000000	4.00000000000000000000	4.00000000000000000000	4.00000000000000000000	4.00000000000000000000	4.00000000000000000000	4.00000000000000000000	4.00000000000000000000	4.00000000000000000000	4.00000000000000000000	4.00000000000000000000
91.00000000000000000000	0.00000000000000000000	4173.84619140625000000000	4174.87158203125000000000	4183.07666015625000000000	4190.76904296875000000000	4136.92285156250000000000	4155.89746093750000000000	4188.20507812500000000000	4157.43603515625000000000	4140.51269531250000000000	4133.84619140625000000000	4137.43603515625000000000	4141.02539062500000000000	4141.02539062500000000000	4182.05126953125000000000	3211.00000000000000000000	10247.00000000000000000000	10229.00000000000000000000	0.00000000000000000000	0.00000000000000000000	0.00000000000000000000	512.00000000000000000000	910.00000000000000000000	4.00000000000000000000	4.00000000000000000000	4.00000000000000000000	4.00000000000000000000	4.00000000000000000000	4.00000000000000000000	4.00000000000000000000	4.00000000000000000000	4.00000000000000000000	4.00000000000000000000	4.00000000000000000000	4.00000000000000000000	4.00000000000000000000	4.00000000000000000000	4.00000000000000000000	4.00000000000000000000
92.00000000000000000000	0.00000000000000000000	4163.58984375000000000000	4174.87158203125000000000	4174.87158203125000000000	4200.51269531250000000000	4141.02539062500000000000	4141.53857421875000000000	4187.17919921875000000000	4156.41015625000000000000	4142.05126953125000000000	4141.53857421875000000000	4143.58984375000000000000	4140.00000000000000000000	4145.64111328125000000000	4179.48730468750000000000	3096.00000000000000000000	10247.00000000000000000000	10229.00000000000000000000	0.00000000000000000000	0.00000000000000000000	0.00000000000000000000	512.00000000000000000000	917.00000000000000000000	4.00000000000000000000	4.00000000000000000000	4.00000000000000000000	4.00000000000000000000	4.00000000000000000000	4.00000000000000000000	4.00000000000000000000	4.00000000000000000000	4.00000000000000000000	4.00000000000000000000	4.00000000000000000000	4.00000000000000000000	4.00000000000000000000	4.00000000000000000000	4.00000000000000000000	4.00000000000000000000
93.00000000000000000000	0.00000000000000000000	4176.92285156250000000000	4175.38427734375000000000	4189.74365234375000000000	4203.58984375000000000000	4155.89746093750000000000	4145.64111328125000000000	4190.76904296875000000000	4162.05126953125000000000	4146.15380859375000000000	4162.05126953125000000000	4187.17919921875000000000	4146.15380859375000000000	4151.28173828125000000000	4174.87158203125000000000	2853.00000000000000000000	10246.00000000000000000000	10227.00000000000000000000	0.00000000000000000000	0.00000000000000000000	0.00000000000000000000	512.00000000000000000000	924.00000000000000000000	4.00000000000000000000	4.00000000000000000000	4.00000000000000000000	4.00000000000000000000	4.00000000000000000000	4.00000000000000000000	4.00000000000000000000	4.00000000000000000000	4.00000000000000000000	4.00000000000000000000	4.00000000000000000000	4.00000000000000000000	4.00000000000000000000	4.00000000000000000000	4.00000000000000000000	4.00000000000000000000
94.00000000000000000000	0.00000000000000000000	4176.92285156250000000000	4175.38427734375000000000	4186.66650390625000000000	4213.33300781250000000000	4164.61523437500000000000	4166.66650390625000000000	4203.07666015625000000000	4184.10253906250000000000	4170.25634765625000000000	4170.25634765625000000000	4202.05126953125000000000	4154.87158203125000000000	4161.53857421875000000000	4192.30761718750000000000	3468.00000000000000000000	10246.00000000000000000000	10227.00000000000000000000	0.00000000000000000000	0.00000000000000000000	0.00000000000000000000	512.00000000000000000000	933.00000000000000000000	4.00000000000000000000	4.00000000000000000000	4.00000000000000000000	4.00000000000000000000	4.00000000000000000000	4.00000000000000000000	4.00000000000000000000	4.00000000000000000000	4.00000000000000000000	4.00000000000000000000	4.00000000000000000000	4.00000000000000000000	4.00000000000000000000	4.00000000000000000000	4.00000000000000000000	4.00000000000000000000
95.00000000000000000000	0.00000000000000000000	4167.17919921875000000000	4169.23046875000000000000	4175.38427734375000000000	4216.92285156250000000000	4160.51269531250000000000	4174.35888671875000000000	4208.71777343750000000000	4188.20507812500000000000	4176.92285156250000000000	4160.51269531250000000000	4146.15380859375000000000	4160.00000000000000000000	4165.64111328125000000000	4198.46142578125000000000	3211.00000000000000000000	10245.00000000000000000000	10227.00000000000000000000	0.00000000000000000000	0.00000000000000000000	0.00000000000000000000	512.00000000000000000000	941.00000000000000000000	4.00000000000000000000	4.00000000000000000000	4.00000000000000000000	4.00000000000000000000	4.00000000000000000000	4.00000000000000000000	4.00000000000000000000	4.00000000000000000000	4.00000000000000000000	4.00000000000000000000	4.00000000000000000000	4.00000000000000000000	4.00000000000000000000	4.00000000000000000000	4.00000000000000000000	4.00000000000000000000
96.00000000000000000000	0.00000000000000000000	4173.33300781250000000000	4169.74365234375000000000	4182.05126953125000000000	4204.10253906250000000000	4157.94873046875000000000	4155.38427734375000000000	4201.02539062500000000000	4163.07666015625000000000	4150.25634765625000000000	4152.30761718750000000000	4134.87158203125000000000	4152.30761718750000000000	4164.10253906250000000000	4180.00000000000000000000	3096.00000000000000000000	10245.00000000000000000000	10227.00000000000000000000	0.00000000000000000000	0.00000000000000000000	0.00000000000000000000	512.00000000000000000000	949.00000000000000000000	4.00000000000000000000	4.00000000000000000000	4.00000000000000000000	4.00000000000000000000	4.00000000000000000000	4.00000000000000000000	4.00000000000000000000	4.00000000000000000000	4.00000000000000000000	4.00000000000000000000	4.00000000000000000000	4.00000000000000000000	4.00000000000000000000	4.00000000000000000000	4.00000000000000000000	4.00000000000000000000
97.00000000000000000000	0.00000000000000000000	4153.84619140625000000000	4168.71777343750000000000	4162.56396484375000000000	4185.12792968750000000000	4144.10253906250000000000	4148.20507812500000000000	4190.76904296875000000000	4147.17919921875000000000	4132.82031250000000000000	4147.69238281250000000000	4182.05126953125000000000	4128.71777343750000000000	4152.82031250000000000000	4157.94873046875000000000	2853.00000000000000000000	10246.00000000000000000000	10228.00000000000000000000	0.00000000000000000000	0.00000000000000000000	0.00000000000000000000	512.00000000000000000000	956.00000000000000000000	4.00000000000000000000	4.00000000000000000000	4.00000000000000000000	4.00000000000000000000	4.00000000000000000000	4.00000000000000000000	4.00000000000000000000	4.00000000000000000000	4.00000000000000000000	4.00000000000000000000	4.00000000000000000000	4.00000000000000000000	4.00000000000000000000	4.00000000000000000000	4.00000000000000000000	4.00000000000000000000
98.00000000000000000000	0.00000000000000000000	4156.92285156250000000000	4157.43603515625000000000	4168.20507812500000000000	4177.43603515625000000000	4131.79492187500000000000	4167.69238281250000000000	4192.82031250000000000000	4151.28173828125000000000	4143.07666015625000000000	4140.00000000000000000000	4185.12792968750000000000	4122.56396484375000000000	4125.12792968750000000000	4149.74365234375000000000	3468.00000000000000000000	10246.00000000000000000000	10228.00000000000000000000	0.00000000000000000000	0.00000000000000000000	0.00000000000000000000	512.00000000000000000000	965.00000000000000000000	4.00000000000000000000	4.00000000000000000000	4.00000000000000000000	4.00000000000000000000	4.00000000000000000000	4.00000000000000000000	4.00000000000000000000	4.00000000000000000000	4.00000000000000000000	4.00000000000000000000	4.00000000000000000000	4.00000000000000000000	4.00000000000000000000	4.00000000000000000000	4.00000000000000000000	4.00000000000000000000
99.00000000000000000000	0.00000000000000000000	4171.28173828125000000000	4177.94873046875000000000	4182.56396484375000000000	4202.56396484375000000000	4168.71777343750000000000	4185.12792968750000000000	4213.33300781250000000000	4179.48730468750000000000	4176.41015625000000000000	4156.41015625000000000000	4156.41015625000000000000	4128.71777343750000000000	4139.48730468750000000000	4163.58984375000000000000	3211.00000000000000000000	10248.00000000000000000000	10226.00000000000000000000	0.00000000000000000000	0.00000000000000000000	0.00000000000000000000	512.00000000000000000000	973.00000000000000000000	4.00000000000000000000	4.00000000000000000000	4.00000000000000000000	4.00000000000000000000	4.00000000000000000000	4.00000000000000000000	4.00000000000000000000	4.00000000000000000000	4.00000000000000000000	4.00000000000000000000	4.00000000000000000000	4.00000000000000000000	4.00000000000000000000	4.00000000000000000000	4.00000000000000000000	4.00000000000000000000
100.00000000000000000000	0.00000000000000000000	4165.64111328125000000000	4201.53857421875000000000	4178.97412109375000000000	4229.23046875000000000000	4185.64111328125000000000	4162.56396484375000000000	4206.66650390625000000000	4183.58984375000000000000	4172.82031250000000000000	4162.56396484375000000000	4146.66650390625000000000	4126.66650390625000000000	4162.05126953125000000000	4177.43603515625000000000	3096.00000000000000000000	10248.00000000000000000000	10226.00000000000000000000	0.00000000000000000000	0.00000000000000000000	0.00000000000000000000	512.00000000000000000000	980.00000000000000000000	4.00000000000000000000	4.00000000000000000000	4.00000000000000000000	4.00000000000000000000	4.00000000000000000000	4.00000000000000000000	4.00000000000000000000	4.00000000000000000000	4.00000000000000000000	4.00000000000000000000	4.00000000000000000000	4.00000000000000000000	4.00000000000000000000	4.00000000000000000000	4.00000000000000000000	4.00000000000000000000
101.00000000000000000000	0.00000000000000000000	4161.53857421875000000000	4183.07666015625000000000	4177.43603515625000000000	4208.20507812500000000000	4139.48730468750000000000	4130.76904296875000000000	4170.76904296875000000000	4143.07666015625000000000	4126.66650390625000000000	4135.38427734375000000000	4147.17919921875000000000	4111.79492187500000000000	4132.30761718750000000000	4158.97412109375000000000	2853.00000000000000000000	10247.00000000000000000000	10227.00000000000000000000	0.00000000000000000000	0.00000000000000000000	0.00000000000000000000	512.00000000000000000000	988.00000000000000000000	4.00000000000000000000	4.00000000000000000000	4.00000000000000000000	4.00000000000000000000	4.00000000000000000000	4.00000000000000000000	4.00000000000000000000	4.00000000000000000000	4.00000000000000000000	4.00000000000000000000	4.00000000000000000000	4.00000000000000000000	4.00000000000000000000	4.00000000000000000000	4.00000000000000000000	4.00000000000000000000
102.00000000000000000000	0.00000000000000000000	4156.92285156250000000000	4168.20507812500000000000	4167.17919921875000000000	4189.23046875000000000000	4132.82031250000000000000	4135.38427734375000000000	4164.61523437500000000000	4139.48730468750000000000	4127.69238281250000000000	4129.23046875000000000000	4152.30761718750000000000	4112.30761718750000000000	4121.53857421875000000000	4145.64111328125000000000	3468.00000000000000000000	10247.00000000000000000000	10227.00000000000000000000	0.00000000000000000000	0.00000000000000000000	0.00000000000000000000	512.00000000000000000000	996.00000000000000000000	4.00000000000000000000	4.00000000000000000000	4.00000000000000000000	4.00000000000000000000	4.00000000000000000000	4.00000000000000000000	4.00000000000000000000	4.00000000000000000000	4.00000000000000000000	4.00000000000000000000	4.00000000000000000000	4.00000000000000000000	4.00000000000000000000	4.00000000000000000000	4.00000000000000000000	4.00000000000000000000
103.00000000000000000000	0.00000000000000000000	4168.20507812500000000000	4170.25634765625000000000	4179.48730468750000000000	4206.66650390625000000000	4158.97412109375000000000	4143.58984375000000000000	4174.87158203125000000000	4158.97412109375000000000	4155.38427734375000000000	4150.25634765625000000000	4153.84619140625000000000	4134.87158203125000000000	4141.02539062500000000000	4161.53857421875000000000	3211.00000000000000000000	10249.00000000000000000000	10228.00000000000000000000	0.00000000000000000000	0.00000000000000000000	0.00000000000000000000	513.00000000000000000000	4.00000000000000000000	4.00000000000000000000	4.00000000000000000000	4.00000000000000000000	4.00000000000000000000	4.00000000000000000000	4.00000000000000000000	4.00000000000000000000	4.00000000000000000000	4.00000000000000000000	4.00000000000000000000	4.00000000000000000000	4.00000000000000000000	4.00000000000000000000	4.00000000000000000000	4.00000000000000000000	4.00000000000000000000
104.00000000000000000000	0.00000000000000000000	4162.05126953125000000000	4169.74365234375000000000	4180.00000000000000000000	4211.79492187500000000000	4158.97412109375000000000	4148.20507812500000000000	4182.05126953125000000000	4160.51269531250000000000	4153.84619140625000000000	4164.10253906250000000000	4156.41015625000000000000	4130.25634765625000000000	4142.56396484375000000000	4160.51269531250000000000	3096.00000000000000000000	10249.00000000000000000000	10228.00000000000000000000	0.00000000000000000000	0.00000000000000000000	0.00000000000000000000	513.00000000000000000000	12.00000000000000000000	4.00000000000000000000	4.00000000000000000000	4.00000000000000000000	4.00000000000000000000	4.00000000000000000000	4.00000000000000000000	4.00000000000000000000	4.00000000000000000000	4.00000000000000000000	4.00000000000000000000	4.00000000000000000000	4.00000000000000000000	4.00000000000000000000	4.00000000000000000000	4.00000000000000000000	4.00000000000000000000
105.00000000000000000000	0.00000000000000000000	4149.23046875000000000000	4158.97412109375000000000	4164.61523437500000000000	4190.76904296875000000000	4145.12792968750000000000	4154.87158203125000000000	4189.74365234375000000000	4161.02539062500000000000	4143.58984375000000000000	4143.07666015625000000000	4149.23046875000000000000	4114.35888671875000000000	4130.76904296875000000000	4141.53857421875000000000	2853.00000000000000000000	10249.00000000000000000000	10228.00000000000000000000	0.00000000000000000000	0.00000000000000000000	0.00000000000000000000	513.00000000000000000000	19.00000000000000000000	4.00000000000000000000	4.00000000000000000000	4.00000000000000000000	4.00000000000000000000	4.00000000000000000000	4.00000000000000000000	4.00000000000000000000	4.00000000000000000000	4.00000000000000000000	4.00000000000000000000	4.00000000000000000000	4.00000000000000000000	4.00000000000000000000	4.00000000000000000000	4.00000000000000000000	4.00000000000000000000
106.00000000000000000000	0.00000000000000000000	4160.51269531250000000000	4141.53857421875000000000	4171.28173828125000000000	4174.35888671875000000000	4143.58984375000000000000	4155.89746093750000000000	4190.76904296875000000000	4160.51269531250000000000	4148.20507812500000000000	4120.51269531250000000000	4135.89746093750000000000	4121.02539062500000000000	4126.15380859375000000000	4148.20507812500000000000	3468.00000000000000000000	10249.00000000000000000000	10228.00000000000000000000	0.00000000000000000000	0.00000000000000000000	0.00000000000000000000	513.00000000000000000000	27.00000000000000000000	4.00000000000000000000	4.00000000000000000000	4.00000000000000000000	4.00000000000000000000	4.00000000000000000000	4.00000000000000000000	4.00000000000000000000	4.00000000000000000000	4.00000000000000000000	4.00000000000000000000	4.00000000000000000000	4.00000000000000000000	4.00000000000000000000	4.00000000000000000000	4.00000000000000000000	4.00000000000000000000
107.00000000000000000000	0.00000000000000000000	4147.69238281250000000000	4140.00000000000000000000	4159.48730468750000000000	4173.84619140625000000000	4150.25634765625000000000	4150.76904296875000000000	4187.69238281250000000000	4154.35888671875000000000	4152.82031250000000000000	4136.92285156250000000000	4151.28173828125000000000	4128.71777343750000000000	4125.64111328125000000000	4165.12792968750000000000	3211.00000000000000000000	10247.00000000000000000000	10229.00000000000000000000	0.00000000000000000000	0.00000000000000000000	0.00000000000000000000	513.00000000000000000000	35.00000000000000000000	4.00000000000000000000	4.00000000000000000000	4.00000000000000000000	4.00000000000000000000	4.00000000000000000000	4.00000000000000000000	4.00000000000000000000	4.00000000000000000000	4.00000000000000000000	4.00000000000000000000	4.00000000000000000000	4.00000000000000000000	4.00000000000000000000	4.00000000000000000000	4.00000000000000000000	4.00000000000000000000
108.00000000000000000000	0.00000000000000000000	4155.38427734375000000000	4153.33300781250000000000	4166.66650390625000000000	4190.76904296875000000000	4137.94873046875000000000	4142.56396484375000000000	4185.12792968750000000000	4142.05126953125000000000	4131.28173828125000000000	4143.07666015625000000000	4160.51269531250000000000	4130.25634765625000000000	4129.74365234375000000000	4155.89746093750000000000	3096.00000000000000000000	10247.00000000000000000000	10229.00000000000000000000	0.00000000000000000000	0.00000000000000000000	0.00000000000000000000	513.00000000000000000000	43.00000000000000000000	4.00000000000000000000	4.00000000000000000000	4.00000000000000000000	4.00000000000000000000	4.00000000000000000000	4.00000000000000000000	4.00000000000000000000	4.00000000000000000000	4.00000000000000000000	4.00000000000000000000	4.00000000000000000000	4.00000000000000000000	4.00000000000000000000	4.00000000000000000000	4.00000000000000000000	4.00000000000000000000
109.00000000000000000000	0.00000000000000000000	4166.66650390625000000000	4165.12792968750000000000	4173.84619140625000000000	4201.53857421875000000000	4134.35888671875000000000	4142.05126953125000000000	4182.56396484375000000000	4136.41015625000000000000	4120.51269531250000000000	4131.28173828125000000000	4151.28173828125000000000	4128.71777343750000000000	4145.64111328125000000000	4149.23046875000000000000	2853.00000000000000000000	10247.00000000000000000000	10229.00000000000000000000	0.00000000000000000000	0.00000000000000000000	0.00000000000000000000	513.00000000000000000000	51.00000000000000000000	4.00000000000000000000	4.00000000000000000000	4.00000000000000000000	4.00000000000000000000	4.00000000000000000000	4.00000000000000000000	4.00000000000000000000	4.00000000000000000000	4.00000000000000000000	4.00000000000000000000	4.00000000000000000000	4.00000000000000000000	4.00000000000000000000	4.00000000000000000000	4.00000000000000000000	4.00000000000000000000
110.00000000000000000000	0.00000000000000000000	4154.87158203125000000000	4163.58984375000000000000	4161.53857421875000000000	4195.38427734375000000000	4151.28173828125000000000	4142.56396484375000000000	4178.46142578125000000000	4142.05126953125000000000	4142.56396484375000000000	4146.15380859375000000000	4152.82031250000000000000	4131.79492187500000000000	4149.23046875000000000000	4164.10253906250000000000	3468.00000000000000000000	10247.00000000000000000000	10229.00000000000000000000	0.00000000000000000000	0.00000000000000000000	0.00000000000000000000	513.00000000000000000000	59.00000000000000000000	4.00000000000000000000	4.00000000000000000000	4.00000000000000000000	4.00000000000000000000	4.00000000000000000000	4.00000000000000000000	4.00000000000000000000	4.00000000000000000000	4.00000000000000000000	4.00000000000000000000	4.00000000000000000000	4.00000000000000000000	4.00000000000000000000	4.00000000000000000000	4.00000000000000000000	4.00000000000000000000
111.00000000000000000000	0.00000000000000000000	4166.66650390625000000000	4158.46142578125000000000	4174.87158203125000000000	4188.71777343750000000000	4148.20507812500000000000	4144.61523437500000000000	4176.41015625000000000000	4147.69238281250000000000	4153.33300781250000000000	4149.23046875000000000000	4168.71777343750000000000	4133.84619140625000000000	4133.33300781250000000000	4167.69238281250000000000	3211.00000000000000000000	10245.00000000000000000000	10230.00000000000000000000	0.00000000000000000000	0.00000000000000000000	0.00000000000000000000	513.00000000000000000000	68.00000000000000000000	4.00000000000000000000	4.00000000000000000000	4.00000000000000000000	4.00000000000000000000	4.00000000000000000000	4.00000000000000000000	4.00000000000000000000	4.00000000000000000000	4.00000000000000000000	4.00000000000000000000	4.00000000000000000000	4.00000000000000000000	4.00000000000000000000	4.00000000000000000000	4.00000000000000000000	4.00000000000000000000
112.00000000000000000000	0.00000000000000000000	4159.48730468750000000000	4160.00000000000000000000	4170.25634765625000000000	4186.66650390625000000000	4136.41015625000000000000	4146.15380859375000000000	4175.38427734375000000000	4155.38427734375000000000	4148.20507812500000000000	4128.71777343750000000000	4146.66650390625000000000	4130.76904296875000000000	4123.07666015625000000000	4162.56396484375000000000	3096.00000000000000000000	10245.00000000000000000000	10230.00000000000000000000	0.00000000000000000000	0.00000000000000000000	0.00000000000000000000	513.00000000000000000000	76.00000000000000000000	4.00000000000000000000	4.00000000000000000000	4.00000000000000000000	4.00000000000000000000	4.00000000000000000000	4.00000000000000000000	4.00000000000000000000	4.00000000000000000000	4.00000000000000000000	4.00000000000000000000	4.00000000000000000000	4.00000000000000000000	4.00000000000000000000	4.00000000000000000000	4.00000000000000000000	4.00000000000000000000
113.00000000000000000000	0.00000000000000000000	4164.61523437500000000000	4163.07666015625000000000	4178.46142578125000000000	4207.17919921875000000000	4150.25634765625000000000	4146.66650390625000000000	4178.46142578125000000000	4167.69238281250000000000	4153.84619140625000000000	4126.15380859375000000000	4110.25634765625000000000	4141.53857421875000000000	4122.56396484375000000000	4168.71777343750000000000	2853.00000000000000000000	10244.00000000000000000000	10230.00000000000000000000	0.00000000000000000000	0.00000000000000000000	0.00000000000000000000	513.00000000000000000000	84.00000000000000000000	4.00000000000000000000	4.00000000000000000000	4.00000000000000000000	4.00000000000000000000	4.00000000000000000000	4.00000000000000000000	4.00000000000000000000	4.00000000000000000000	4.00000000000000000000	4.00000000000000000000	4.00000000000000000000	4.00000000000000000000	4.00000000000000000000	4.00000000000000000000	4.00000000000000000000	4.00000000000000000000
114.00000000000000000000	0.00000000000000000000	4172.82031250000000000000	4161.02539062500000000000	4187.17919921875000000000	4214.87158203125000000000	4165.64111328125000000000	4156.92285156250000000000	4185.12792968750000000000	4173.84619140625000000000	4160.51269531250000000000	4134.87158203125000000000	4153.84619140625000000000	4138.46142578125000000000	4124.10253906250000000000	4159.48730468750000000000	3468.00000000000000000000	10244.00000000000000000000	10230.00000000000000000000	0.00000000000000000000	0.00000000000000000000	0.00000000000000000000	513.00000000000000000000	93.00000000000000000000	4.00000000000000000000	4.00000000000000000000	4.00000000000000000000	4.00000000000000000000	4.00000000000000000000	4.00000000000000000000	4.00000000000000000000	4.00000000000000000000	4.00000000000000000000	4.00000000000000000000	4.00000000000000000000	4.00000000000000000000	4.00000000000000000000	4.00000000000000000000	4.00000000000000000000	4.00000000000000000000
115.00000000000000000000	0.00000000000000000000	4151.28173828125000000000	4158.46142578125000000000	4161.53857421875000000000	4195.38427734375000000000	4155.89746093750000000000	4169.74365234375000000000	4190.76904296875000000000	4171.79492187500000000000	4162.56396484375000000000	4147.17919921875000000000	4202.56396484375000000000	4121.02539062500000000000	4131.79492187500000000000	4141.02539062500000000000	3211.00000000000000000000	10242.00000000000000000000	10231.00000000000000000000	0.00000000000000000000	0.00000000000000000000	0.00000000000000000000	513.00000000000000000000	101.00000000000000000000	4.00000000000000000000	4.00000000000000000000	4.00000000000000000000	4.00000000000000000000	4.00000000000000000000	4.00000000000000000000	4.00000000000000000000	4.00000000000000000000	4.00000000000000000000	4.00000000000000000000	4.00000000000000000000	4.00000000000000000000	4.00000000000000000000	4.00000000000000000000	4.00000000000000000000	4.00000000000000000000
116.00000000000000000000	0.00000000000000000000	4165.12792968750000000000	4170.25634765625000000000	4172.30761718750000000000	4195.89746093750000000000	4151.28173828125000000000	4168.71777343750000000000	4198.46142578125000000000	4175.89746093750000000000	4166.66650390625000000000	4164.61523437500000000000	4169.23046875000000000000	4135.89746093750000000000	4147.17919921875000000000	4152.82031250000000000000	3096.00000000000000000000	10242.00000000000000000000	10231.00000000000000000000	0.00000000000000000000	0.00000000000000000000	0.00000000000000000000	513.00000000000000000000	109.00000000000000000000	4.00000000000000000000	4.00000000000000000000	4.00000000000000000000	4.00000000000000000000	4.00000000000000000000	4.00000000000000000000	4.00000000000000000000	4.00000000000000000000	4.00000000000000000000	4.00000000000000000000	4.00000000000000000000	4.00000000000000000000	4.00000000000000000000	4.00000000000000000000	4.00000000000000000000	4.00000000000000000000
117.00000000000000000000	0.00000000000000000000	4170.25634765625000000000	4174.35888671875000000000	4182.05126953125000000000	4194.87158203125000000000	4160.51269531250000000000	4166.15380859375000000000	4203.07666015625000000000	4183.07666015625000000000	4169.23046875000000000000	4163.58984375000000000000	4134.35888671875000000000	4150.76904296875000000000	4152.82031250000000000000	4162.56396484375000000000	2853.00000000000000000000	10244.00000000000000000000	10231.00000000000000000000	0.00000000000000000000	0.00000000000000000000	0.00000000000000000000	513.00000000000000000000	117.00000000000000000000	4.00000000000000000000	4.00000000000000000000	4.00000000000000000000	4.00000000000000000000	4.00000000000000000000	4.00000000000000000000	4.00000000000000000000	4.00000000000000000000	4.00000000000000000000	4.00000000000000000000	4.00000000000000000000	4.00000000000000000000	4.00000000000000000000	4.00000000000000000000	4.00000000000000000000	4.00000000000000000000
118.00000000000000000000	0.00000000000000000000	4165.64111328125000000000	4151.28173828125000000000	4181.02539062500000000000	4178.46142578125000000000	4149.74365234375000000000	4162.05126953125000000000	4194.87158203125000000000	4169.23046875000000000000	4161.53857421875000000000	4148.71777343750000000000	4154.87158203125000000000	4148.71777343750000000000	4136.41015625000000000000	4158.97412109375000000000	3468.00000000000000000000	10244.00000000000000000000	10231.00000000000000000000	0.00000000000000000000	0.00000000000000000000	0.00000000000000000000	513.00000000000000000000	124.00000000000000000000	4.00000000000000000000	4.00000000000000000000	4.00000000000000000000	4.00000000000000000000	4.00000000000000000000	4.00000000000000000000	4.00000000000000000000	4.00000000000000000000	4.00000000000000000000	4.00000000000000000000	4.00000000000000000000	4.00000000000000000000	4.00000000000000000000	4.00000000000000000000	4.00000000000000000000	4.00000000000000000000
119.00000000000000000000	0.00000000000000000000	4173.84619140625000000000	4148.20507812500000000000	4183.58984375000000000000	4198.97412109375000000000	4137.94873046875000000000	4144.10253906250000000000	4181.02539062500000000000	4150.25634765625000000000	4152.82031250000000000000	4142.56396484375000000000	4182.56396484375000000000	4144.10253906250000000000	4131.79492187500000000000	4160.00000000000000000000	3211.00000000000000000000	10245.00000000000000000000	10229.00000000000000000000	0.00000000000000000000	0.00000000000000000000	0.00000000000000000000	513.00000000000000000000	132.00000000000000000000	4.00000000000000000000	4.00000000000000000000	4.00000000000000000000	4.00000000000000000000	4.00000000000000000000	4.00000000000000000000	4.00000000000000000000	4.00000000000000000000	4.00000000000000000000	4.00000000000000000000	4.00000000000000000000	4.00000000000000000000	4.00000000000000000000	4.00000000000000000000	4.00000000000000000000	4.00000000000000000000
120.00000000000000000000	0.00000000000000000000	4168.20507812500000000000	4176.92285156250000000000	4180.51269531250000000000	4234.87158203125000000000	4150.76904296875000000000	4138.97412109375000000000	4177.43603515625000000000	4148.20507812500000000000	4143.07666015625000000000	4143.07666015625000000000	4188.71777343750000000000	4134.35888671875000000000	4149.23046875000000000000	4152.30761718750000000000	3096.00000000000000000000	10245.00000000000000000000	10229.00000000000000000000	0.00000000000000000000	0.00000000000000000000	0.00000000000000000000	513.00000000000000000000	139.00000000000000000000	4.00000000000000000000	4.00000000000000000000	4.00000000000000000000	4.00000000000000000000	4.00000000000000000000	4.00000000000000000000	4.00000000000000000000	4.00000000000000000000	4.00000000000000000000	4.00000000000000000000	4.00000000000000000000	4.00000000000000000000	4.00000000000000000000	4.00000000000000000000	4.00000000000000000000	4.00000000000000000000
121.00000000000000000000	0.00000000000000000000	4176.92285156250000000000	4183.58984375000000000000	4196.92285156250000000000	4226.66650390625000000000	4154.87158203125000000000	4152.30761718750000000000	4180.00000000000000000000	4154.87158203125000000000	4137.43603515625000000000	4149.23046875000000000000	4166.66650390625000000000	4143.07666015625000000000	4145.12792968750000000000	4157.94873046875000000000	2853.00000000000000000000	10244.00000000000000000000	10228.00000000000000000000	0.00000000000000000000	0.00000000000000000000	0.00000000000000000000	513.00000000000000000000	147.00000000000000000000	4.00000000000000000000	4.00000000000000000000	4.00000000000000000000	4.00000000000000000000	4.00000000000000000000	4.00000000000000000000	4.00000000000000000000	4.00000000000000000000	4.00000000000000000000	4.00000000000000000000	4.00000000000000000000	4.00000000000000000000	4.00000000000000000000	4.00000000000000000000	4.00000000000000000000	4.00000000000000000000
122.00000000000000000000	0.00000000000000000000	4169.23046875000000000000	4174.87158203125000000000	4185.12792968750000000000	4206.15380859375000000000	4152.30761718750000000000	4165.64111328125000000000	4188.71777343750000000000	4173.33300781250000000000	4164.10253906250000000000	4162.56396484375000000000	4140.51269531250000000000	4155.38427734375000000000	4127.69238281250000000000	4181.53857421875000000000	3468.00000000000000000000	10244.00000000000000000000	10228.00000000000000000000	0.00000000000000000000	0.00000000000000000000	0.00000000000000000000	513.00000000000000000000	154.00000000000000000000	4.00000000000000000000	4.00000000000000000000	4.00000000000000000000	4.00000000000000000000	4.00000000000000000000	4.00000000000000000000	4.00000000000000000000	4.00000000000000000000	4.00000000000000000000	4.00000000000000000000	4.00000000000000000000	4.00000000000000000000	4.00000000000000000000	4.00000000000000000000	4.00000000000000000000	4.00000000000000000000
123.00000000000000000000	0.00000000000000000000	4164.61523437500000000000	4172.30761718750000000000	4174.35888671875000000000	4199.48730468750000000000	4156.92285156250000000000	4163.58984375000000000000	4191.79492187500000000000	4181.53857421875000000000	4186.15380859375000000000	4161.53857421875000000000	4165.64111328125000000000	4147.69238281250000000000	4126.66650390625000000000	4179.48730468750000000000	3211.00000000000000000000	10245.00000000000000000000	10229.00000000000000000000	0.00000000000000000000	0.00000000000000000000	0.00000000000000000000	513.00000000000000000000	162.00000000000000000000	4.00000000000000000000	4.00000000000000000000	4.00000000000000000000	4.00000000000000000000	4.00000000000000000000	4.00000000000000000000	4.00000000000000000000	4.00000000000000000000	4.00000000000000000000	4.00000000000000000000	4.00000000000000000000	4.00000000000000000000	4.00000000000000000000	4.00000000000000000000	4.00000000000000000000	4.00000000000000000000
124.00000000000000000000	0.00000000000000000000	4171.28173828125000000000	4168.20507812500000000000	4180.51269531250000000000	4191.28173828125000000000	4159.48730468750000000000	4156.92285156250000000000	4184.61523437500000000000	4166.15380859375000000000	4174.35888671875000000000	4157.94873046875000000000	4195.38427734375000000000	4129.74365234375000000000	4136.92285156250000000000	4155.38427734375000000000	3096.00000000000000000000	10245.00000000000000000000	10229.00000000000000000000	0.00000000000000000000	0.00000000000000000000	0.00000000000000000000	513.00000000000000000000	169.00000000000000000000	4.00000000000000000000	4.00000000000000000000	4.00000000000000000000	4.00000000000000000000	4.00000000000000000000	4.00000000000000000000	4.00000000000000000000	4.00000000000000000000	4.00000000000000000000	4.00000000000000000000	4.00000000000000000000	4.00000000000000000000	4.00000000000000000000	4.00000000000000000000	4.00000000000000000000	4.00000000000000000000
125.00000000000000000000	0.00000000000000000000	4156.92285156250000000000	4163.58984375000000000000	4168.20507812500000000000	4197.43603515625000000000	4158.97412109375000000000	4161.53857421875000000000	4179.48730468750000000000	4155.38427734375000000000	4165.12792968750000000000	4167.17919921875000000000	4183.58984375000000000000	4121.02539062500000000000	4144.10253906250000000000	4146.15380859375000000000	2853.00000000000000000000	10246.00000000000000000000	10228.00000000000000000000	0.00000000000000000000	0.00000000000000000000	0.00000000000000000000	513.00000000000000000000	177.00000000000000000000	4.00000000000000000000	4.00000000000000000000	4.00000000000000000000	4.00000000000000000000	4.00000000000000000000	4.00000000000000000000	4.00000000000000000000	4.00000000000000000000	4.00000000000000000000	4.00000000000000000000	4.00000000000000000000	4.00000000000000000000	4.00000000000000000000	4.00000000000000000000	4.00000000000000000000	4.00000000000000000000
126.00000000000000000000	0.00000000000000000000	4167.69238281250000000000	4160.00000000000000000000	4185.12792968750000000000	4206.15380859375000000000	4160.00000000000000000000	4163.58984375000000000000	4178.46142578125000000000	4157.43603515625000000000	4163.58984375000000000000	4155.89746093750000000000	4150.25634765625000000000	4138.97412109375000000000	4136.41015625000000000000	4162.56396484375000000000	3468.00000000000000000000	10246.00000000000000000000	10228.00000000000000000000	0.00000000000000000000	0.00000000000000000000	0.00000000000000000000	513.00000000000000000000	186.00000000000000000000	4.00000000000000000000	4.00000000000000000000	4.00000000000000000000	4.00000000000000000000	4.00000000000000000000	4.00000000000000000000	4.00000000000000000000	4.00000000000000000000	4.00000000000000000000	4.00000000000000000000	4.00000000000000000000	4.00000000000000000000	4.00000000000000000000	4.00000000000000000000	4.00000000000000000000	4.00000000000000000000
127.00000000000000000000	0.00000000000000000000	4168.20507812500000000000	4168.71777343750000000000	4187.69238281250000000000	4194.35888671875000000000	4167.69238281250000000000	4164.61523437500000000000	4194.35888671875000000000	4179.48730468750000000000	4173.33300781250000000000	4153.33300781250000000000	4141.53857421875000000000	4148.20507812500000000000	4135.38427734375000000000	4174.87158203125000000000	52.00000000000000000000	10246.00000000000000000000	10229.00000000000000000000	0.00000000000000000000	0.00000000000000000000	0.00000000000000000000	513.00000000000000000000	194.00000000000000000000	4.00000000000000000000	4.00000000000000000000	4.00000000000000000000	4.00000000000000000000	4.00000000000000000000	4.00000000000000000000	4.00000000000000000000	4.00000000000000000000	4.00000000000000000000	4.00000000000000000000	4.00000000000000000000	4.00000000000000000000	4.00000000000000000000	4.00000000000000000000	4.00000000000000000000	4.00000000000000000000
0.00000000000000000000	0.00000000000000000000	4164.61523437500000000000	4188.71777343750000000000	4179.48730468750000000000	4207.17919921875000000000	4172.82031250000000000000	4175.89746093750000000000	4217.43603515625000000000	4199.48730468750000000000	4190.25634765625000000000	4180.51269531250000000000	4183.07666015625000000000	4147.69238281250000000000	4146.15380859375000000000	4181.02539062500000000000	2298.00000000000000000000	10246.00000000000000000000	10229.00000000000000000000	0.00000000000000000000	0.00000000000000000000	0.00000000000000000000	513.00000000000000000000	203.00000000000000000000	4.00000000000000000000	4.00000000000000000000	4.00000000000000000000	4.00000000000000000000	4.00000000000000000000	4.00000000000000000000	4.00000000000000000000	4.00000000000000000000	4.00000000000000000000	4.00000000000000000000	4.00000000000000000000	4.00000000000000000000	4.00000000000000000000	4.00000000000000000000	4.00000000000000000000	4.00000000000000000000
1.00000000000000000000	0.00000000000000000000	4178.97412109375000000000	4192.30761718750000000000	4190.25634765625000000000	4218.97412109375000000000	4179.48730468750000000000	4186.15380859375000000000	4222.05126953125000000000	4193.84619140625000000000	4185.12792968750000000000	4185.12792968750000000000	4222.56396484375000000000	4155.38427734375000000000	4148.20507812500000000000	4187.69238281250000000000	2942.00000000000000000000	10248.00000000000000000000	10228.00000000000000000000	0.00000000000000000000	0.00000000000000000000	0.00000000000000000000	513.00000000000000000000	211.00000000000000000000	4.00000000000000000000	4.00000000000000000000	4.00000000000000000000	4.00000000000000000000	4.00000000000000000000	4.00000000000000000000	4.00000000000000000000	4.00000000000000000000	4.00000000000000000000	4.00000000000000000000	4.00000000000000000000	4.00000000000000000000	4.00000000000000000000	4.00000000000000000000	4.00000000000000000000	4.00000000000000000000
2.00000000000000000000	0.00000000000000000000	4163.07666015625000000000	4176.92285156250000000000	4176.41015625000000000000	4188.71777343750000000000	4183.58984375000000000000	4180.00000000000000000000	4214.35888671875000000000	4187.69238281250000000000	4170.76904296875000000000	4168.71777343750000000000	4204.10253906250000000000	4146.66650390625000000000	4141.53857421875000000000	4180.00000000000000000000	2283.00000000000000000000	10248.00000000000000000000	10228.00000000000000000000	0.00000000000000000000	0.00000000000000000000	0.00000000000000000000	513.00000000000000000000	219.00000000000000000000	4.00000000000000000000	4.00000000000000000000	4.00000000000000000000	4.00000000000000000000	4.00000000000000000000	4.00000000000000000000	4.00000000000000000000	4.00000000000000000000	4.00000000000000000000	4.00000000000000000000	4.00000000000000000000	4.00000000000000000000	4.00000000000000000000	4.00000000000000000000	4.00000000000000000000	4.00000000000000000000
3.00000000000000000000	0.00000000000000000000	4163.07666015625000000000	4161.02539062500000000000	4177.94873046875000000000	4178.97412109375000000000	4153.84619140625000000000	4164.10253906250000000000	4202.05126953125000000000	4178.46142578125000000000	4161.02539062500000000000	4158.97412109375000000000	4149.23046875000000000000	4133.33300781250000000000	4125.12792968750000000000	4159.48730468750000000000	3465.00000000000000000000	10249.00000000000000000000	10228.00000000000000000000	0.00000000000000000000	0.00000000000000000000	0.00000000000000000000	513.00000000000000000000	228.00000000000000000000	4.00000000000000000000	4.00000000000000000000	4.00000000000000000000	4.00000000000000000000	4.00000000000000000000	4.00000000000000000000	4.00000000000000000000	4.00000000000000000000	4.00000000000000000000	4.00000000000000000000	4.00000000000000000000	4.00000000000000000000	4.00000000000000000000	4.00000000000000000000	4.00000000000000000000	4.00000000000000000000
4.00000000000000000000	0.00000000000000000000	4173.84619140625000000000	4168.71777343750000000000	4185.64111328125000000000	4205.12792968750000000000	4148.71777343750000000000	4167.69238281250000000000	4196.41015625000000000000	4171.79492187500000000000	4164.10253906250000000000	4158.46142578125000000000	4135.89746093750000000000	4140.00000000000000000000	4127.17919921875000000000	4160.00000000000000000000	3480.00000000000000000000	10249.00000000000000000000	10228.00000000000000000000	0.00000000000000000000	0.00000000000000000000	0.00000000000000000000	513.00000000000000000000	235.00000000000000000000	4.00000000000000000000	4.00000000000000000000	4.00000000000000000000	4.00000000000000000000	4.00000000000000000000	4.00000000000000000000	4.00000000000000000000	4.00000000000000000000	4.00000000000000000000	4.00000000000000000000	4.00000000000000000000	4.00000000000000000000	4.00000000000000000000	4.00000000000000000000	4.00000000000000000000	4.00000000000000000000
5.00000000000000000000	0.00000000000000000000	4174.87158203125000000000	4178.97412109375000000000	4187.17919921875000000000	4212.82031250000000000000	4173.84619140625000000000	4171.28173828125000000000	4191.79492187500000000000	4173.33300781250000000000	4172.30761718750000000000	4160.00000000000000000000	4162.05126953125000000000	4147.69238281250000000000	4139.48730468750000000000	4170.76904296875000000000	3536.00000000000000000000	10248.00000000000000000000	10228.00000000000000000000	0.00000000000000000000	0.00000000000000000000	0.00000000000000000000	513.00000000000000000000	242.00000000000000000000	4.00000000000000000000	4.00000000000000000000	4.00000000000000000000	4.00000000000000000000	4.00000000000000000000	4.00000000000000000000	4.00000000000000000000	4.00000000000000000000	4.00000000000000000000	4.00000000000000000000	4.00000000000000000000	4.00000000000000000000	4.00000000000000000000	4.00000000000000000000	4.00000000000000000000	4.00000000000000000000
6.00000000000000000000	0.00000000000000000000	4180.00000000000000000000	4172.82031250000000000000	4195.89746093750000000000	4201.02539062500000000000	4165.12792968750000000000	4163.58984375000000000000	4186.15380859375000000000	4166.15380859375000000000	4167.17919921875000000000	4167.17919921875000000000	4201.02539062500000000000	4130.25634765625000000000	4127.17919921875000000000	4164.61523437500000000000	3413.00000000000000000000	10248.00000000000000000000	10228.00000000000000000000	0.00000000000000000000	0.00000000000000000000	0.00000000000000000000	513.00000000000000000000	250.00000000000000000000	4.00000000000000000000	4.00000000000000000000	4.00000000000000000000	4.00000000000000000000	4.00000000000000000000	4.00000000000000000000	4.00000000000000000000	4.00000000000000000000	4.00000000000000000000	4.00000000000000000000	4.00000000000000000000	4.00000000000000000000	4.00000000000000000000	4.00000000000000000000	4.00000000000000000000	4.00000000000000000000
7.00000000000000000000	0.00000000000000000000	4166.15380859375000000000	4169.74365234375000000000	4178.46142578125000000000	4197.94873046875000000000	4152.30761718750000000000	4163.07666015625000000000	4189.74365234375000000000	4165.64111328125000000000	4158.97412109375000000000	4168.71777343750000000000	4192.30761718750000000000	4120.51269531250000000000	4113.84619140625000000000	4162.05126953125000000000	3452.00000000000000000000	10247.00000000000000000000	10227.00000000000000000000	0.00000000000000000000	0.00000000000000000000	0.00000000000000000000	513.00000000000000000000	258.00000000000000000000	4.00000000000000000000	4.00000000000000000000	4.00000000000000000000	4.00000000000000000000	4.00000000000000000000	4.00000000000000000000	4.00000000000000000000	4.00000000000000000000	4.00000000000000000000	4.00000000000000000000	4.00000000000000000000	4.00000000000000000000	4.00000000000000000000	4.00000000000000000000	4.00000000000000000000	4.00000000000000000000
8.00000000000000000000	0.00000000000000000000	4163.07666015625000000000	4152.30761718750000000000	4173.84619140625000000000	4182.56396484375000000000	4141.53857421875000000000	4149.23046875000000000000	4186.15380859375000000000	4170.25634765625000000000	4154.87158203125000000000	4145.12792968750000000000	4128.71777343750000000000	4136.41015625000000000000	4103.58984375000000000000	4160.51269531250000000000	3150.00000000000000000000	10247.00000000000000000000	10227.00000000000000000000	0.00000000000000000000	0.00000000000000000000	0.00000000000000000000	513.00000000000000000000	266.00000000000000000000	4.00000000000000000000	4.00000000000000000000	4.00000000000000000000	4.00000000000000000000	4.00000000000000000000	4.00000000000000000000	4.00000000000000000000	4.00000000000000000000	4.00000000000000000000	4.00000000000000000000	4.00000000000000000000	4.00000000000000000000	4.00000000000000000000	4.00000000000000000000	4.00000000000000000000	4.00000000000000000000
9.00000000000000000000	0.00000000000000000000	4161.53857421875000000000	4147.69238281250000000000	4173.33300781250000000000	4171.79492187500000000000	4140.51269531250000000000	4145.12792968750000000000	4189.23046875000000000000	4177.94873046875000000000	4161.53857421875000000000	4147.17919921875000000000	4143.07666015625000000000	4139.48730468750000000000	4113.33300781250000000000	4153.33300781250000000000	2874.00000000000000000000	10248.00000000000000000000	10227.00000000000000000000	0.00000000000000000000	0.00000000000000000000	0.00000000000000000000	513.00000000000000000000	275.00000000000000000000	4.00000000000000000000	4.00000000000000000000	4.00000000000000000000	4.00000000000000000000	4.00000000000000000000	4.00000000000000000000	4.00000000000000000000	4.00000000000000000000	4.00000000000000000000	4.00000000000000000000	4.00000000000000000000	4.00000000000000000000	4.00000000000000000000	4.00000000000000000000	4.00000000000000000000	4.00000000000000000000
10.00000000000000000000	0.00000000000000000000	4166.66650390625000000000	4173.33300781250000000000	4176.41015625000000000000	4201.53857421875000000000	4168.20507812500000000000	4168.71777343750000000000	4207.17919921875000000000	4186.15380859375000000000	4165.12792968750000000000	4164.61523437500000000000	4188.71777343750000000000	4143.58984375000000000000	4137.43603515625000000000	4167.17919921875000000000	3663.00000000000000000000	10248.00000000000000000000	10227.00000000000000000000	0.00000000000000000000	0.00000000000000000000	0.00000000000000000000	513.00000000000000000000	283.00000000000000000000	4.00000000000000000000	4.00000000000000000000	4.00000000000000000000	4.00000000000000000000	4.00000000000000000000	4.00000000000000000000	4.00000000000000000000	4.00000000000000000000	4.00000000000000000000	4.00000000000000000000	4.00000000000000000000	4.00000000000000000000	4.00000000000000000000	4.00000000000000000000	4.00000000000000000000	4.00000000000000000000
11.00000000000000000000	0.00000000000000000000	4184.61523437500000000000	4171.79492187500000000000	4198.97412109375000000000	4217.94873046875000000000	4167.17919921875000000000	4171.28173828125000000000	4205.12792968750000000000	4178.97412109375000000000	4157.94873046875000000000	4148.71777343750000000000	4177.43603515625000000000	4152.30761718750000000000	4127.17919921875000000000	4175.38427734375000000000	3229.00000000000000000000	10248.00000000000000000000	10228.00000000000000000000	0.00000000000000000000	0.00000000000000000000	0.00000000000000000000	513.00000000000000000000	291.00000000000000000000	4.00000000000000000000	4.00000000000000000000	4.00000000000000000000	4.00000000000000000000	4.00000000000000000000	4.00000000000000000000	4.00000000000000000000	4.00000000000000000000	4.00000000000000000000	4.00000000000000000000	4.00000000000000000000	4.00000000000000000000	4.00000000000000000000	4.00000000000000000000	4.00000000000000000000	4.00000000000000000000
12.00000000000000000000	0.00000000000000000000	4164.10253906250000000000	4154.87158203125000000000	4182.05126953125000000000	4204.10253906250000000000	4142.05126953125000000000	4151.28173828125000000000	4187.17919921875000000000	4163.58984375000000000000	4165.12792968750000000000	4145.64111328125000000000	4172.82031250000000000000	4138.97412109375000000000	4111.28173828125000000000	4154.35888671875000000000	3107.00000000000000000000	10248.00000000000000000000	10228.00000000000000000000	0.00000000000000000000	0.00000000000000000000	0.00000000000000000000	513.00000000000000000000	300.00000000000000000000	4.00000000000000000000	4.00000000000000000000	4.00000000000000000000	4.00000000000000000000	4.00000000000000000000	4.00000000000000000000	4.00000000000000000000	4.00000000000000000000	4.00000000000000000000	4.00000000000000000000	4.00000000000000000000	4.00000000000000000000	4.00000000000000000000	4.00000000000000000000	4.00000000000000000000	4.00000000000000000000
13.00000000000000000000	0.00000000000000000000	4161.53857421875000000000	4161.53857421875000000000	4177.43603515625000000000	4203.58984375000000000000	4145.64111328125000000000	4152.30761718750000000000	4180.51269531250000000000	4150.76904296875000000000	4168.20507812500000000000	4169.74365234375000000000	4172.82031250000000000000	4135.38427734375000000000	4121.53857421875000000000	4148.20507812500000000000	2851.00000000000000000000	10246.00000000000000000000	10231.00000000000000000000	0.00000000000000000000	0.00000000000000000000	0.00000000000000000000	513.00000000000000000000	308.00000000000000000000	4.00000000000000000000	4.00000000000000000000	4.00000000000000000000	4.00000000000000000000	4.00000000000000000000	4.00000000000000000000	4.00000000000000000000	4.00000000000000000000	4.00000000000000000000	4.00000000000000000000	4.00000000000000000000	4.00000000000000000000	4.00000000000000000000	4.00000000000000000000	4.00000000000000000000	4.00000000000000000000
14.00000000000000000000	0.00000000000000000000	4166.15380859375000000000	4167.17919921875000000000	4184.10253906250000000000	4203.07666015625000000000	4161.53857421875000000000	4167.17919921875000000000	4186.66650390625000000000	4160.00000000000000000000	4167.69238281250000000000	4165.12792968750000000000	4142.56396484375000000000	4140.00000000000000000000	4130.76904296875000000000	4160.51269531250000000000	3663.00000000000000000000	10246.00000000000000000000	10231.00000000000000000000	0.00000000000000000000	0.00000000000000000000	0.00000000000000000000	513.00000000000000000000	316.00000000000000000000	4.00000000000000000000	4.00000000000000000000	4.00000000000000000000	4.00000000000000000000	4.00000000000000000000	4.00000000000000000000	4.00000000000000000000	4.00000000000000000000	4.00000000000000000000	4.00000000000000000000	4.00000000000000000000	4.00000000000000000000	4.00000000000000000000	4.00000000000000000000	4.00000000000000000000	4.00000000000000000000
15.00000000000000000000	0.00000000000000000000	4151.79492187500000000000	4154.87158203125000000000	4171.28173828125000000000	4187.17919921875000000000	4160.00000000000000000000	4164.61523437500000000000	4190.25634765625000000000	4177.43603515625000000000	4176.41015625000000000000	4146.66650390625000000000	4136.41015625000000000000	4130.25634765625000000000	4126.15380859375000000000	4151.79492187500000000000	3229.00000000000000000000	10245.00000000000000000000	10230.00000000000000000000	0.00000000000000000000	0.00000000000000000000	0.00000000000000000000	513.00000000000000000000	325.00000000000000000000	4.00000000000000000000	4.00000000000000000000	4.00000000000000000000	4.00000000000000000000	4.00000000000000000000	4.00000000000000000000	4.00000000000000000000	4.00000000000000000000	4.00000000000000000000	4.00000000000000000000	4.00000000000000000000	4.00000000000000000000	4.00000000000000000000	4.00000000000000000000	4.00000000000000000000	4.00000000000000000000
16.00000000000000000000	0.00000000000000000000	4171.79492187500000000000	4153.33300781250000000000	4184.61523437500000000000	4192.30761718750000000000	4165.12792968750000000000	4164.10253906250000000000	4194.35888671875000000000	4178.97412109375000000000	4172.82031250000000000000	4151.28173828125000000000	4176.92285156250000000000	4134.87158203125000000000	4126.15380859375000000000	4155.38427734375000000000	0.00000000000000000000	10245.00000000000000000000	10230.00000000000000000000	0.00000000000000000000	0.00000000000000000000	0.00000000000000000000	513.00000000000000000000	333.00000000000000000000	4.00000000000000000000	4.00000000000000000000	4.00000000000000000000	4.00000000000000000000	4.00000000000000000000	4.00000000000000000000	4.00000000000000000000	4.00000000000000000000	4.00000000000000000000	4.00000000000000000000	4.00000000000000000000	4.00000000000000000000	4.00000000000000000000	4.00000000000000000000	4.00000000000000000000	4.00000000000000000000
17.00000000000000000000	0.00000000000000000000	4172.30761718750000000000	4157.94873046875000000000	4181.02539062500000000000	4207.69238281250000000000	4163.58984375000000000000	4162.56396484375000000000	4196.92285156250000000000	4177.94873046875000000000	4162.56396484375000000000	4152.82031250000000000000	4194.35888671875000000000	4138.46142578125000000000	4131.79492187500000000000	4173.84619140625000000000	0.00000000000000000000	10245.00000000000000000000	10228.00000000000000000000	0.00000000000000000000	0.00000000000000000000	0.00000000000000000000	513.00000000000000000000	342.00000000000000000000	4.00000000000000000000	4.00000000000000000000	4.00000000000000000000	4.00000000000000000000	4.00000000000000000000	4.00000000000000000000	4.00000000000000000000	4.00000000000000000000	4.00000000000000000000	4.00000000000000000000	4.00000000000000000000	4.00000000000000000000	4.00000000000000000000	4.00000000000000000000	4.00000000000000000000	4.00000000000000000000
18.00000000000000000000	0.00000000000000000000	4169.74365234375000000000	4161.53857421875000000000	4182.56396484375000000000	4209.74365234375000000000	4151.79492187500000000000	4146.66650390625000000000	4190.25634765625000000000	4173.84619140625000000000	4153.84619140625000000000	4149.74365234375000000000	4176.92285156250000000000	4136.41015625000000000000	4137.94873046875000000000	4175.38427734375000000000	0.00000000000000000000	10245.00000000000000000000	10228.00000000000000000000	0.00000000000000000000	0.00000000000000000000	0.00000000000000000000	513.00000000000000000000	350.00000000000000000000	4.00000000000000000000	4.00000000000000000000	4.00000000000000000000	4.00000000000000000000	4.00000000000000000000	4.00000000000000000000	4.00000000000000000000	4.00000000000000000000	4.00000000000000000000	4.00000000000000000000	4.00000000000000000000	4.00000000000000000000	4.00000000000000000000	4.00000000000000000000	4.00000000000000000000	4.00000000000000000000
19.00000000000000000000	0.00000000000000000000	4178.97412109375000000000	4178.97412109375000000000	4194.35888671875000000000	4213.84619140625000000000	4153.84619140625000000000	4147.69238281250000000000	4187.69238281250000000000	4167.69238281250000000000	4157.43603515625000000000	4169.23046875000000000000	4150.76904296875000000000	4145.12792968750000000000	4149.23046875000000000000	4171.28173828125000000000	0.00000000000000000000	10246.00000000000000000000	10229.00000000000000000000	0.00000000000000000000	0.00000000000000000000	0.00000000000000000000	513.00000000000000000000	358.00000000000000000000	4.00000000000000000000	4.00000000000000000000	4.00000000000000000000	4.00000000000000000000	4.00000000000000000000	4.00000000000000000000	4.00000000000000000000	4.00000000000000000000	4.00000000000000000000	4.00000000000000000000	4.00000000000000000000	4.00000000000000000000	4.00000000000000000000	4.00000000000000000000	4.00000000000000000000	4.00000000000000000000
20.00000000000000000000	0.00000000000000000000	4174.35888671875000000000	4192.82031250000000000000	4185.64111328125000000000	4221.02539062500000000000	4157.43603515625000000000	4156.92285156250000000000	4191.79492187500000000000	4171.28173828125000000000	4169.74365234375000000000	4180.00000000000000000000	4148.71777343750000000000	4157.43603515625000000000	4157.94873046875000000000	4180.00000000000000000000	0.00000000000000000000	10246.00000000000000000000	10229.00000000000000000000	0.00000000000000000000	0.00000000000000000000	0.00000000000000000000	513.00000000000000000000	366.00000000000000000000	4.00000000000000000000	4.00000000000000000000	4.00000000000000000000	4.00000000000000000000	4.00000000000000000000	4.00000000000000000000	4.00000000000000000000	4.00000000000000000000	4.00000000000000000000	4.00000000000000000000	4.00000000000000000000	4.00000000000000000000	4.00000000000000000000	4.00000000000000000000	4.00000000000000000000	4.00000000000000000000
21.00000000000000000000	0.00000000000000000000	4186.66650390625000000000	4179.48730468750000000000	4197.94873046875000000000	4197.94873046875000000000	4160.00000000000000000000	4150.25634765625000000000	4192.30761718750000000000	4167.69238281250000000000	4162.05126953125000000000	4163.58984375000000000000	4191.28173828125000000000	4165.64111328125000000000	4156.41015625000000000000	4195.38427734375000000000	0.00000000000000000000	10244.00000000000000000000	10231.00000000000000000000	0.00000000000000000000	0.00000000000000000000	0.00000000000000000000	513.00000000000000000000	373.00000000000000000000	4.00000000000000000000	4.00000000000000000000	4.00000000000000000000	4.00000000000000000000	4.00000000000000000000	4.00000000000000000000	4.00000000000000000000	4.00000000000000000000	4.00000000000000000000	4.00000000000000000000	4.00000000000000000000	4.00000000000000000000	4.00000000000000000000	4.00000000000000000000	4.00000000000000000000	4.00000000000000000000
22.00000000000000000000	0.00000000000000000000	4168.20507812500000000000	4154.87158203125000000000	4182.56396484375000000000	4172.82031250000000000000	4161.02539062500000000000	4147.17919921875000000000	4183.58984375000000000000	4144.61523437500000000000	4142.56396484375000000000	4149.23046875000000000000	4207.69238281250000000000	4145.12792968750000000000	4140.00000000000000000000	4181.53857421875000000000	0.00000000000000000000	10244.00000000000000000000	10231.00000000000000000000	0.00000000000000000000	0.00000000000000000000	0.00000000000000000000	513.00000000000000000000	381.00000000000000000000	4.00000000000000000000	4.00000000000000000000	4.00000000000000000000	4.00000000000000000000	4.00000000000000000000	4.00000000000000000000	4.00000000000000000000	4.00000000000000000000	4.00000000000000000000	4.00000000000000000000	4.00000000000000000000	4.00000000000000000000	4.00000000000000000000	4.00000000000000000000	4.00000000000000000000	4.00000000000000000000
23.00000000000000000000	0.00000000000000000000	4153.33300781250000000000	4140.51269531250000000000	4166.66650390625000000000	4187.17919921875000000000	4146.15380859375000000000	4154.35888671875000000000	4173.84619140625000000000	4128.71777343750000000000	4148.20507812500000000000	4138.97412109375000000000	4163.07666015625000000000	4126.66650390625000000000	4120.51269531250000000000	4151.28173828125000000000	0.00000000000000000000	10245.00000000000000000000	10233.00000000000000000000	0.00000000000000000000	0.00000000000000000000	0.00000000000000000000	513.00000000000000000000	388.00000000000000000000	4.00000000000000000000	4.00000000000000000000	4.00000000000000000000	4.00000000000000000000	4.00000000000000000000	4.00000000000000000000	4.00000000000000000000	4.00000000000000000000	4.00000000000000000000	4.00000000000000000000	4.00000000000000000000	4.00000000000000000000	4.00000000000000000000	4.00000000000000000000	4.00000000000000000000	4.00000000000000000000
24.00000000000000000000	0.00000000000000000000	4168.71777343750000000000	4148.20507812500000000000	4178.46142578125000000000	4199.48730468750000000000	4138.97412109375000000000	4162.56396484375000000000	4180.51269531250000000000	4145.64111328125000000000	4169.23046875000000000000	4134.87158203125000000000	4124.61523437500000000000	4134.35888671875000000000	4127.69238281250000000000	4152.82031250000000000000	0.00000000000000000000	10245.00000000000000000000	10233.00000000000000000000	0.00000000000000000000	0.00000000000000000000	0.00000000000000000000	513.00000000000000000000	396.00000000000000000000	4.00000000000000000000	4.00000000000000000000	4.00000000000000000000	4.00000000000000000000	4.00000000000000000000	4.00000000000000000000	4.00000000000000000000	4.00000000000000000000	4.00000000000000000000	4.00000000000000000000	4.00000000000000000000	4.00000000000000000000	4.00000000000000000000	4.00000000000000000000	4.00000000000000000000	4.00000000000000000000
25.00000000000000000000	0.00000000000000000000	4165.64111328125000000000	4157.94873046875000000000	4174.35888671875000000000	4195.38427734375000000000	4147.69238281250000000000	4161.02539062500000000000	4188.71777343750000000000	4165.64111328125000000000	4160.00000000000000000000	4147.17919921875000000000	4156.41015625000000000000	4141.53857421875000000000	4135.89746093750000000000	4166.66650390625000000000	0.00000000000000000000	10247.00000000000000000000	10232.00000000000000000000	0.00000000000000000000	0.00000000000000000000	0.00000000000000000000	513.00000000000000000000	403.00000000000000000000	4.00000000000000000000	4.00000000000000000000	4.00000000000000000000	4.00000000000000000000	4.00000000000000000000	4.00000000000000000000	4.00000000000000000000	4.00000000000000000000	4.00000000000000000000	4.00000000000000000000	4.00000000000000000000	4.00000000000000000000	4.00000000000000000000	4.00000000000000000000	4.00000000000000000000	4.00000000000000000000
26.00000000000000000000	0.00000000000000000000	4181.02539062500000000000	4165.12792968750000000000	4189.23046875000000000000	4207.69238281250000000000	4151.79492187500000000000	4160.00000000000000000000	4187.17919921875000000000	4171.28173828125000000000	4150.25634765625000000000	4155.38427734375000000000	4195.38427734375000000000	4147.17919921875000000000	4130.25634765625000000000	4165.64111328125000000000	0.00000000000000000000	10247.00000000000000000000	10232.00000000000000000000	0.00000000000000000000	0.00000000000000000000	0.00000000000000000000	513.00000000000000000000	410.00000000000000000000	4.00000000000000000000	4.00000000000000000000	4.00000000000000000000	4.00000000000000000000	4.00000000000000000000	4.00000000000000000000	4.00000000000000000000	4.00000000000000000000	4.00000000000000000000	4.00000000000000000000	4.00000000000000000000	4.00000000000000000000	4.00000000000000000000	4.00000000000000000000	4.00000000000000000000	4.00000000000000000000
27.00000000000000000000	0.00000000000000000000	4184.61523437500000000000	4184.61523437500000000000	4193.84619140625000000000	4213.33300781250000000000	4166.66650390625000000000	4172.82031250000000000000	4194.35888671875000000000	4183.07666015625000000000	4169.74365234375000000000	4167.17919921875000000000	4178.46142578125000000000	4156.92285156250000000000	4152.82031250000000000000	4173.33300781250000000000	0.00000000000000000000	10249.00000000000000000000	10232.00000000000000000000	0.00000000000000000000	0.00000000000000000000	0.00000000000000000000	513.00000000000000000000	418.00000000000000000000	4.00000000000000000000	4.00000000000000000000	4.00000000000000000000	4.00000000000000000000	4.00000000000000000000	4.00000000000000000000	4.00000000000000000000	4.00000000000000000000	4.00000000000000000000	4.00000000000000000000	4.00000000000000000000	4.00000000000000000000	4.00000000000000000000	4.00000000000000000000	4.00000000000000000000	4.00000000000000000000
28.00000000000000000000	0.00000000000000000000	4175.38427734375000000000	4183.58984375000000000000	4190.76904296875000000000	4196.92285156250000000000	4170.25634765625000000000	4170.25634765625000000000	4200.00000000000000000000	4193.84619140625000000000	4179.48730468750000000000	4168.20507812500000000000	4172.30761718750000000000	4166.66650390625000000000	4165.64111328125000000000	4186.15380859375000000000	0.00000000000000000000	10249.00000000000000000000	10232.00000000000000000000	0.00000000000000000000	0.00000000000000000000	0.00000000000000000000	513.00000000000000000000	425.00000000000000000000	4.00000000000000000000	4.00000000000000000000	4.00000000000000000000	4.00000000000000000000	4.00000000000000000000	4.00000000000000000000	4.00000000000000000000	4.00000000000000000000	4.00000000000000000000	4.00000000000000000000	4.00000000000000000000	4.00000000000000000000	4.00000000000000000000	4.00000000000000000000	4.00000000000000000000	4.00000000000000000000
29.00000000000000000000	0.00000000000000000000	4176.92285156250000000000	4160.51269531250000000000	4195.38427734375000000000	4187.17919921875000000000	4144.10253906250000000000	4145.12792968750000000000	4188.71777343750000000000	4184.10253906250000000000	4167.17919921875000000000	4146.15380859375000000000	4187.17919921875000000000	4163.07666015625000000000	4140.51269531250000000000	4180.51269531250000000000	0.00000000000000000000	10248.00000000000000000000	10230.00000000000000000000	0.00000000000000000000	0.00000000000000000000	0.00000000000000000000	513.00000000000000000000	432.00000000000000000000	4.00000000000000000000	4.00000000000000000000	4.00000000000000000000	4.00000000000000000000	4.00000000000000000000	4.00000000000000000000	4.00000000000000000000	4.00000000000000000000	4.00000000000000000000	4.00000000000000000000	4.00000000000000000000	4.00000000000000000000	4.00000000000000000000	4.00000000000000000000	4.00000000000000000000	4.00000000000000000000
30.00000000000000000000	0.00000000000000000000	4164.61523437500000000000	4150.76904296875000000000	4178.97412109375000000000	4197.94873046875000000000	4131.79492187500000000000	4138.46142578125000000000	4181.02539062500000000000	4174.87158203125000000000	4158.46142578125000000000	4138.97412109375000000000	4162.05126953125000000000	4151.79492187500000000000	4128.20507812500000000000	4167.17919921875000000000	0.00000000000000000000	10248.00000000000000000000	10230.00000000000000000000	0.00000000000000000000	0.00000000000000000000	0.00000000000000000000	513.00000000000000000000	440.00000000000000000000	4.00000000000000000000	4.00000000000000000000	4.00000000000000000000	4.00000000000000000000	4.00000000000000000000	4.00000000000000000000	4.00000000000000000000	4.00000000000000000000	4.00000000000000000000	4.00000000000000000000	4.00000000000000000000	4.00000000000000000000	4.00000000000000000000	4.00000000000000000000	4.00000000000000000000	4.00000000000000000000
31.00000000000000000000	0.00000000000000000000	4170.25634765625000000000	4152.30761718750000000000	4185.12792968750000000000	4214.35888671875000000000	4137.43603515625000000000	4155.89746093750000000000	4191.79492187500000000000	4177.43603515625000000000	4163.58984375000000000000	4151.79492187500000000000	4133.33300781250000000000	4149.74365234375000000000	4137.94873046875000000000	4158.46142578125000000000	0.00000000000000000000	10248.00000000000000000000	10228.00000000000000000000	0.00000000000000000000	0.00000000000000000000	0.00000000000000000000	513.00000000000000000000	449.00000000000000000000	4.00000000000000000000	4.00000000000000000000	4.00000000000000000000	4.00000000000000000000	4.00000000000000000000	4.00000000000000000000	4.00000000000000000000	4.00000000000000000000	4.00000000000000000000	4.00000000000000000000	4.00000000000000000000	4.00000000000000000000	4.00000000000000000000	4.00000000000000000000	4.00000000000000000000	4.00000000000000000000
32.00000000000000000000	0.00000000000000000000	4169.23046875000000000000	4166.15380859375000000000	4184.10253906250000000000	4216.92285156250000000000	4152.82031250000000000000	4171.28173828125000000000	4202.56396484375000000000	4183.58984375000000000000	4175.38427734375000000000	4174.35888671875000000000	4161.53857421875000000000	4150.76904296875000000000	4145.12792968750000000000	4159.48730468750000000000	0.00000000000000000000	10248.00000000000000000000	10228.00000000000000000000	0.00000000000000000000	0.00000000000000000000	0.00000000000000000000	513.00000000000000000000	456.00000000000000000000	4.00000000000000000000	4.00000000000000000000	4.00000000000000000000	4.00000000000000000000	4.00000000000000000000	4.00000000000000000000	4.00000000000000000000	4.00000000000000000000	4.00000000000000000000	4.00000000000000000000	4.00000000000000000000	4.00000000000000000000	4.00000000000000000000	4.00000000000000000000	4.00000000000000000000	4.00000000000000000000
33.00000000000000000000	0.00000000000000000000	4159.48730468750000000000	4157.94873046875000000000	4174.87158203125000000000	4182.56396484375000000000	4147.69238281250000000000	4162.56396484375000000000	4188.71777343750000000000	4162.05126953125000000000	4164.61523437500000000000	4164.61523437500000000000	4183.07666015625000000000	4152.30761718750000000000	4129.23046875000000000000	4164.10253906250000000000	0.00000000000000000000	10246.00000000000000000000	10229.00000000000000000000	0.00000000000000000000	0.00000000000000000000	0.00000000000000000000	513.00000000000000000000	464.00000000000000000000	4.00000000000000000000	4.00000000000000000000	4.00000000000000000000	4.00000000000000000000	4.00000000000000000000	4.00000000000000000000	4.00000000000000000000	4.00000000000000000000	4.00000000000000000000	4.00000000000000000000	4.00000000000000000000	4.00000000000000000000	4.00000000000000000000	4.00000000000000000000	4.00000000000000000000	4.00000000000000000000
34.00000000000000000000	0.00000000000000000000	4162.56396484375000000000	4131.28173828125000000000	4181.53857421875000000000	4159.48730468750000000000	4126.66650390625000000000	4151.79492187500000000000	4173.33300781250000000000	4133.33300781250000000000	4145.12792968750000000000	4120.51269531250000000000	4163.58984375000000000000	4149.23046875000000000000	4114.87158203125000000000	4156.92285156250000000000	0.00000000000000000000	10246.00000000000000000000	10229.00000000000000000000	0.00000000000000000000	0.00000000000000000000	0.00000000000000000000	513.00000000000000000000	473.00000000000000000000	4.00000000000000000000	4.00000000000000000000	4.00000000000000000000	4.00000000000000000000	4.00000000000000000000	4.00000000000000000000	4.00000000000000000000	4.00000000000000000000	4.00000000000000000000	4.00000000000000000000	4.00000000000000000000	4.00000000000000000000	4.00000000000000000000	4.00000000000000000000	4.00000000000000000000	4.00000000000000000000
35.00000000000000000000	0.00000000000000000000	4162.05126953125000000000	4146.15380859375000000000	4177.94873046875000000000	4192.30761718750000000000	4143.58984375000000000000	4175.89746093750000000000	4189.74365234375000000000	4145.64111328125000000000	4158.97412109375000000000	4119.48730468750000000000	4153.33300781250000000000	4149.74365234375000000000	4139.48730468750000000000	4154.87158203125000000000	0.00000000000000000000	10246.00000000000000000000	10229.00000000000000000000	0.00000000000000000000	0.00000000000000000000	0.00000000000000000000	513.00000000000000000000	481.00000000000000000000	4.00000000000000000000	4.00000000000000000000	4.00000000000000000000	4.00000000000000000000	4.00000000000000000000	4.00000000000000000000	4.00000000000000000000	4.00000000000000000000	4.00000000000000000000	4.00000000000000000000	4.00000000000000000000	4.00000000000000000000	4.00000000000000000000	4.00000000000000000000	4.00000000000000000000	4.00000000000000000000
36.00000000000000000000	0.00000000000000000000	4183.58984375000000000000	4167.69238281250000000000	4194.35888671875000000000	4217.43603515625000000000	4165.12792968750000000000	4191.28173828125000000000	4193.33300781250000000000	4156.92285156250000000000	4166.15380859375000000000	4146.15380859375000000000	4143.58984375000000000000	4168.71777343750000000000	4155.38427734375000000000	4170.76904296875000000000	0.00000000000000000000	10246.00000000000000000000	10229.00000000000000000000	0.00000000000000000000	0.00000000000000000000	0.00000000000000000000	513.00000000000000000000	489.00000000000000000000	4.00000000000000000000	4.00000000000000000000	4.00000000000000000000	4.00000000000000000000	4.00000000000000000000	4.00000000000000000000	4.00000000000000000000	4.00000000000000000000	4.00000000000000000000	4.00000000000000000000	4.00000000000000000000	4.00000000000000000000	4.00000000000000000000	4.00000000000000000000	4.00000000000000000000	4.00000000000000000000
37.00000000000000000000	0.00000000000000000000	4184.61523437500000000000	4166.15380859375000000000	4193.84619140625000000000	4204.61523437500000000000	4162.56396484375000000000	4180.51269531250000000000	4180.00000000000000000000	4164.61523437500000000000	4168.20507812500000000000	4163.07666015625000000000	4161.53857421875000000000	4174.87158203125000000000	4154.87158203125000000000	4187.17919921875000000000	0.00000000000000000000	10246.00000000000000000000	10228.00000000000000000000	0.00000000000000000000	0.00000000000000000000	0.00000000000000000000	513.00000000000000000000	498.00000000000000000000	4.00000000000000000000	4.00000000000000000000	4.00000000000000000000	4.00000000000000000000	4.00000000000000000000	4.00000000000000000000	4.00000000000000000000	4.00000000000000000000	4.00000000000000000000	4.00000000000000000000	4.00000000000000000000	4.00000000000000000000	4.00000000000000000000	4.00000000000000000000	4.00000000000000000000	4.00000000000000000000
38.00000000000000000000	0.00000000000000000000	4173.84619140625000000000	4173.84619140625000000000	4182.56396484375000000000	4204.10253906250000000000	4152.82031250000000000000	4167.69238281250000000000	4184.10253906250000000000	4193.84619140625000000000	4188.20507812500000000000	4179.48730468750000000000	4201.02539062500000000000	4158.97412109375000000000	4164.61523437500000000000	4188.20507812500000000000	0.00000000000000000000	10246.00000000000000000000	10228.00000000000000000000	0.00000000000000000000	0.00000000000000000000	0.00000000000000000000	513.00000000000000000000	506.00000000000000000000	4.00000000000000000000	4.00000000000000000000	4.00000000000000000000	4.00000000000000000000	4.00000000000000000000	4.00000000000000000000	4.00000000000000000000	4.00000000000000000000	4.00000000000000000000	4.00000000000000000000	4.00000000000000000000	4.00000000000000000000	4.00000000000000000000	4.00000000000000000000	4.00000000000000000000	4.00000000000000000000
39.00000000000000000000	0.00000000000000000000	4182.05126953125000000000	4178.97412109375000000000	4189.74365234375000000000	4209.23046875000000000000	4143.58984375000000000000	4146.66650390625000000000	4184.10253906250000000000	4202.56396484375000000000	4185.64111328125000000000	4168.71777343750000000000	4186.15380859375000000000	4151.79492187500000000000	4154.35888671875000000000	4180.00000000000000000000	0.00000000000000000000	10245.00000000000000000000	10228.00000000000000000000	0.00000000000000000000	0.00000000000000000000	0.00000000000000000000	513.00000000000000000000	514.00000000000000000000	4.00000000000000000000	4.00000000000000000000	4.00000000000000000000	4.00000000000000000000	4.00000000000000000000	4.00000000000000000000	4.00000000000000000000	4.00000000000000000000	4.00000000000000000000	4.00000000000000000000	4.00000000000000000000	4.00000000000000000000	4.00000000000000000000	4.00000000000000000000	4.00000000000000000000	4.00000000000000000000
40.00000000000000000000	0.00000000000000000000	4171.28173828125000000000	4176.41015625000000000000	4180.00000000000000000000	4196.92285156250000000000	4159.48730468750000000000	4149.74365234375000000000	4185.12792968750000000000	4198.46142578125000000000	4186.66650390625000000000	4152.30761718750000000000	4159.48730468750000000000	4165.64111328125000000000	4148.71777343750000000000	4185.64111328125000000000	0.00000000000000000000	10245.00000000000000000000	10228.00000000000000000000	0.00000000000000000000	0.00000000000000000000	0.00000000000000000000	513.00000000000000000000	522.00000000000000000000	4.00000000000000000000	4.00000000000000000000	4.00000000000000000000	4.00000000000000000000	4.00000000000000000000	4.00000000000000000000	4.00000000000000000000	4.00000000000000000000	4.00000000000000000000	4.00000000000000000000	4.00000000000000000000	4.00000000000000000000	4.00000000000000000000	4.00000000000000000000	4.00000000000000000000	4.00000000000000000000
41.00000000000000000000	0.00000000000000000000	4183.58984375000000000000	4176.41015625000000000000	4199.48730468750000000000	4200.00000000000000000000	4161.53857421875000000000	4170.25634765625000000000	4192.82031250000000000000	4197.43603515625000000000	4193.84619140625000000000	4153.33300781250000000000	4155.89746093750000000000	4182.05126953125000000000	4172.30761718750000000000	4193.33300781250000000000	0.00000000000000000000	10245.00000000000000000000	10226.00000000000000000000	0.00000000000000000000	0.00000000000000000000	0.00000000000000000000	513.00000000000000000000	529.00000000000000000000	4.00000000000000000000	4.00000000000000000000	4.00000000000000000000	4.00000000000000000000	4.00000000000000000000	4.00000000000000000000	4.00000000000000000000	4.00000000000000000000	4.00000000000000000000	4.00000000000000000000	4.00000000000000000000	4.00000000000000000000	4.00000000000000000000	4.00000000000000000000	4.00000000000000000000	4.00000000000000000000
42.00000000000000000000	0.00000000000000000000	4183.58984375000000000000	4170.25634765625000000000	4195.38427734375000000000	4206.66650390625000000000	4126.66650390625000000000	4156.92285156250000000000	4183.07666015625000000000	4174.35888671875000000000	4167.69238281250000000000	4146.15380859375000000000	4166.66650390625000000000	4162.05126953125000000000	4161.53857421875000000000	4172.30761718750000000000	0.00000000000000000000	10245.00000000000000000000	10226.00000000000000000000	0.00000000000000000000	0.00000000000000000000	0.00000000000000000000	513.00000000000000000000	536.00000000000000000000	4.00000000000000000000	4.00000000000000000000	4.00000000000000000000	4.00000000000000000000	4.00000000000000000000	4.00000000000000000000	4.00000000000000000000	4.00000000000000000000	4.00000000000000000000	4.00000000000000000000	4.00000000000000000000	4.00000000000000000000	4.00000000000000000000	4.00000000000000000000	4.00000000000000000000	4.00000000000000000000
43.00000000000000000000	0.00000000000000000000	4160.00000000000000000000	4156.92285156250000000000	4162.05126953125000000000	4192.82031250000000000000	4116.41015625000000000000	4139.48730468750000000000	4169.74365234375000000000	4140.00000000000000000000	4131.79492187500000000000	4138.97412109375000000000	4180.51269531250000000000	4133.33300781250000000000	4127.69238281250000000000	4148.20507812500000000000	0.00000000000000000000	10243.00000000000000000000	10227.00000000000000000000	0.00000000000000000000	0.00000000000000000000	0.00000000000000000000	513.00000000000000000000	544.00000000000000000000	4.00000000000000000000	4.00000000000000000000	4.00000000000000000000	4.00000000000000000000	4.00000000000000000000	4.00000000000000000000	4.00000000000000000000	4.00000000000000000000	4.00000000000000000000	4.00000000000000000000	4.00000000000000000000	4.00000000000000000000	4.00000000000000000000	4.00000000000000000000	4.00000000000000000000	4.00000000000000000000
44.00000000000000000000	0.00000000000000000000	4174.87158203125000000000	4164.61523437500000000000	4182.05126953125000000000	4201.02539062500000000000	4153.84619140625000000000	4161.53857421875000000000	4178.97412109375000000000	4145.12792968750000000000	4141.02539062500000000000	4150.76904296875000000000	4178.46142578125000000000	4143.58984375000000000000	4143.07666015625000000000	4161.02539062500000000000	0.00000000000000000000	10243.00000000000000000000	10227.00000000000000000000	0.00000000000000000000	0.00000000000000000000	0.00000000000000000000	513.00000000000000000000	551.00000000000000000000	4.00000000000000000000	4.00000000000000000000	4.00000000000000000000	4.00000000000000000000	4.00000000000000000000	4.00000000000000000000	4.00000000000000000000	4.00000000000000000000	4.00000000000000000000	4.00000000000000000000	4.00000000000000000000	4.00000000000000000000	4.00000000000000000000	4.00000000000000000000	4.00000000000000000000	4.00000000000000000000
[truncated: 236 more rows]
