# Supplementary material for: Discriminating three motor imagery states of the same joint for brain-computer interface
Source: PeerJ. 2021 Aug 24;9:e12027. doi: 10.7717/peerj.12027 (PMC8395581; doi:10.7717/peerj.12027)
Supplement: Supplemental Information 1 [file peerj-09-12027-s001.zip › dataset/C/01-06-04.11.17.17.01.20.csv]

title:06	recorded:04.11.17 17.01.20	sampling:128	subject:01	labels:COUNTER INTERPOLATED AF3 F7 F3 FC5 T7 P7 O1 O2 P8 T8 FC6 F4 F8 AF4 RAW_CQ GYROX GYROY MARKER MARKER_HARDWARE SYNC TIME_STAMP_s TIME_STAMP_ms CQ_AF3 CQ_F7 CQ_F3 CQ_FC5 CQ_T7 CQ_P7 CQ_O1 CQ_O2 CQ_P8 CQ_T8 CQ_FC6 CQ_F4 CQ_F8 CQ_AF4 CQ_CMS CQ_DRL	chan:40	units:emotiv
116.00000000000000000000	0.00000000000000000000	4161.53857421875000000000	4143.58984375000000000000	4145.64111328125000000000	4145.64111328125000000000	4147.17919921875000000000	4156.92285156250000000000	4136.92285156250000000000	4147.17919921875000000000	4129.74365234375000000000	4138.46142578125000000000	4126.15380859375000000000	4192.82031250000000000000	4147.17919921875000000000	4138.46142578125000000000	2851.00000000000000000000	10247.00000000000000000000	10229.00000000000000000000	0.00000000000000000000	0.00000000000000000000	0.00000000000000000000	1142.00000000000000000000	484.00000000000000000000	0.00000000000000000000	0.00000000000000000000	0.00000000000000000000	0.00000000000000000000	0.00000000000000000000	0.00000000000000000000	0.00000000000000000000	0.00000000000000000000	0.00000000000000000000	0.00000000000000000000	0.00000000000000000000	0.00000000000000000000	0.00000000000000000000	0.00000000000000000000	0.00000000000000000000	0.00000000000000000000
117.00000000000000000000	0.00000000000000000000	4172.82031250000000000000	4157.43603515625000000000	4149.74365234375000000000	4160.00000000000000000000	4168.20507812500000000000	4174.35888671875000000000	4150.25634765625000000000	4155.89746093750000000000	4146.66650390625000000000	4140.00000000000000000000	4148.71777343750000000000	4205.64111328125000000000	4172.30761718750000000000	4154.87158203125000000000	2919.00000000000000000000	10247.00000000000000000000	10228.00000000000000000000	0.00000000000000000000	0.00000000000000000000	0.00000000000000000000	1142.00000000000000000000	493.00000000000000000000	0.00000000000000000000	0.00000000000000000000	0.00000000000000000000	0.00000000000000000000	0.00000000000000000000	0.00000000000000000000	0.00000000000000000000	0.00000000000000000000	0.00000000000000000000	0.00000000000000000000	0.00000000000000000000	0.00000000000000000000	0.00000000000000000000	0.00000000000000000000	0.00000000000000000000	0.00000000000000000000
118.00000000000000000000	0.00000000000000000000	4195.89746093750000000000	4186.66650390625000000000	4170.25634765625000000000	4186.15380859375000000000	4181.53857421875000000000	4190.76904296875000000000	4168.20507812500000000000	4171.79492187500000000000	4161.53857421875000000000	4165.12792968750000000000	4188.71777343750000000000	4211.28173828125000000000	4187.17919921875000000000	4146.66650390625000000000	3502.00000000000000000000	10247.00000000000000000000	10228.00000000000000000000	0.00000000000000000000	0.00000000000000000000	0.00000000000000000000	1142.00000000000000000000	501.00000000000000000000	0.00000000000000000000	0.00000000000000000000	0.00000000000000000000	0.00000000000000000000	0.00000000000000000000	0.00000000000000000000	0.00000000000000000000	0.00000000000000000000	0.00000000000000000000	0.00000000000000000000	0.00000000000000000000	0.00000000000000000000	0.00000000000000000000	0.00000000000000000000	0.00000000000000000000	0.00000000000000000000
119.00000000000000000000	0.00000000000000000000	4171.28173828125000000000	4181.53857421875000000000	4155.38427734375000000000	4175.89746093750000000000	4171.79492187500000000000	4184.61523437500000000000	4166.66650390625000000000	4170.25634765625000000000	4154.87158203125000000000	4175.38427734375000000000	4182.05126953125000000000	4196.41015625000000000000	4174.35888671875000000000	4127.69238281250000000000	3298.00000000000000000000	10249.00000000000000000000	10227.00000000000000000000	0.00000000000000000000	0.00000000000000000000	0.00000000000000000000	1142.00000000000000000000	509.00000000000000000000	0.00000000000000000000	0.00000000000000000000	0.00000000000000000000	0.00000000000000000000	0.00000000000000000000	0.00000000000000000000	0.00000000000000000000	0.00000000000000000000	0.00000000000000000000	0.00000000000000000000	0.00000000000000000000	0.00000000000000000000	0.00000000000000000000	0.00000000000000000000	0.00000000000000000000	0.00000000000000000000
120.00000000000000000000	0.00000000000000000000	4172.82031250000000000000	4160.51269531250000000000	4153.33300781250000000000	4172.30761718750000000000	4165.12792968750000000000	4177.43603515625000000000	4161.02539062500000000000	4161.02539062500000000000	4138.46142578125000000000	4162.05126953125000000000	4141.53857421875000000000	4198.97412109375000000000	4166.66650390625000000000	4141.02539062500000000000	2851.00000000000000000000	10249.00000000000000000000	10227.00000000000000000000	0.00000000000000000000	0.00000000000000000000	0.00000000000000000000	1142.00000000000000000000	518.00000000000000000000	0.00000000000000000000	0.00000000000000000000	0.00000000000000000000	0.00000000000000000000	0.00000000000000000000	0.00000000000000000000	0.00000000000000000000	0.00000000000000000000	0.00000000000000000000	0.00000000000000000000	0.00000000000000000000	0.00000000000000000000	0.00000000000000000000	0.00000000000000000000	0.00000000000000000000	0.00000000000000000000
121.00000000000000000000	0.00000000000000000000	4182.05126953125000000000	4162.05126953125000000000	4156.92285156250000000000	4170.25634765625000000000	4173.84619140625000000000	4181.53857421875000000000	4163.07666015625000000000	4162.05126953125000000000	4136.41015625000000000000	4160.00000000000000000000	4149.23046875000000000000	4205.64111328125000000000	4175.38427734375000000000	4155.89746093750000000000	2919.00000000000000000000	10248.00000000000000000000	10227.00000000000000000000	0.00000000000000000000	0.00000000000000000000	0.00000000000000000000	1142.00000000000000000000	526.00000000000000000000	0.00000000000000000000	0.00000000000000000000	0.00000000000000000000	0.00000000000000000000	0.00000000000000000000	0.00000000000000000000	0.00000000000000000000	0.00000000000000000000	0.00000000000000000000	0.00000000000000000000	0.00000000000000000000	0.00000000000000000000	0.00000000000000000000	0.00000000000000000000	0.00000000000000000000	0.00000000000000000000
122.00000000000000000000	0.00000000000000000000	4168.71777343750000000000	4163.58984375000000000000	4143.58984375000000000000	4158.46142578125000000000	4164.10253906250000000000	4171.28173828125000000000	4157.94873046875000000000	4160.51269531250000000000	4141.53857421875000000000	4162.56396484375000000000	4187.69238281250000000000	4198.97412109375000000000	4177.43603515625000000000	4135.38427734375000000000	3502.00000000000000000000	10248.00000000000000000000	10227.00000000000000000000	0.00000000000000000000	0.00000000000000000000	0.00000000000000000000	1142.00000000000000000000	534.00000000000000000000	0.00000000000000000000	0.00000000000000000000	0.00000000000000000000	0.00000000000000000000	0.00000000000000000000	0.00000000000000000000	0.00000000000000000000	0.00000000000000000000	0.00000000000000000000	0.00000000000000000000	0.00000000000000000000	0.00000000000000000000	0.00000000000000000000	0.00000000000000000000	0.00000000000000000000	0.00000000000000000000
123.00000000000000000000	0.00000000000000000000	4173.84619140625000000000	4165.12792968750000000000	4147.17919921875000000000	4170.76904296875000000000	4154.35888671875000000000	4167.69238281250000000000	4157.94873046875000000000	4161.53857421875000000000	4149.74365234375000000000	4158.97412109375000000000	4173.33300781250000000000	4201.53857421875000000000	4172.82031250000000000000	4123.07666015625000000000	3298.00000000000000000000	10249.00000000000000000000	10227.00000000000000000000	0.00000000000000000000	0.00000000000000000000	0.00000000000000000000	1142.00000000000000000000	543.00000000000000000000	0.00000000000000000000	0.00000000000000000000	0.00000000000000000000	0.00000000000000000000	0.00000000000000000000	0.00000000000000000000	0.00000000000000000000	0.00000000000000000000	0.00000000000000000000	0.00000000000000000000	0.00000000000000000000	0.00000000000000000000	0.00000000000000000000	0.00000000000000000000	0.00000000000000000000	0.00000000000000000000
124.00000000000000000000	0.00000000000000000000	4181.02539062500000000000	4181.53857421875000000000	4157.43603515625000000000	4190.25634765625000000000	4177.43603515625000000000	4191.28173828125000000000	4170.76904296875000000000	4177.94873046875000000000	4167.69238281250000000000	4170.76904296875000000000	4170.25634765625000000000	4216.41015625000000000000	4186.66650390625000000000	4144.10253906250000000000	2851.00000000000000000000	10249.00000000000000000000	10227.00000000000000000000	0.00000000000000000000	0.00000000000000000000	0.00000000000000000000	1142.00000000000000000000	551.00000000000000000000	0.00000000000000000000	0.00000000000000000000	0.00000000000000000000	0.00000000000000000000	0.00000000000000000000	0.00000000000000000000	0.00000000000000000000	0.00000000000000000000	0.00000000000000000000	0.00000000000000000000	0.00000000000000000000	0.00000000000000000000	0.00000000000000000000	0.00000000000000000000	0.00000000000000000000	0.00000000000000000000
125.00000000000000000000	0.00000000000000000000	4195.38427734375000000000	4191.79492187500000000000	4168.20507812500000000000	4184.61523437500000000000	4185.12792968750000000000	4192.82031250000000000000	4169.23046875000000000000	4174.87158203125000000000	4160.00000000000000000000	4182.05126953125000000000	4202.05126953125000000000	4226.66650390625000000000	4209.23046875000000000000	4159.48730468750000000000	2919.00000000000000000000	10248.00000000000000000000	10226.00000000000000000000	0.00000000000000000000	0.00000000000000000000	0.00000000000000000000	1142.00000000000000000000	559.00000000000000000000	0.00000000000000000000	0.00000000000000000000	0.00000000000000000000	0.00000000000000000000	0.00000000000000000000	0.00000000000000000000	0.00000000000000000000	0.00000000000000000000	0.00000000000000000000	0.00000000000000000000	0.00000000000000000000	0.00000000000000000000	0.00000000000000000000	0.00000000000000000000	0.00000000000000000000	0.00000000000000000000
126.00000000000000000000	0.00000000000000000000	4187.69238281250000000000	4185.64111328125000000000	4158.97412109375000000000	4173.33300781250000000000	4174.35888671875000000000	4176.41015625000000000000	4163.58984375000000000000	4162.05126953125000000000	4147.69238281250000000000	4182.56396484375000000000	4172.82031250000000000000	4216.41015625000000000000	4204.61523437500000000000	4152.82031250000000000000	3502.00000000000000000000	10248.00000000000000000000	10226.00000000000000000000	0.00000000000000000000	0.00000000000000000000	0.00000000000000000000	1142.00000000000000000000	568.00000000000000000000	0.00000000000000000000	0.00000000000000000000	0.00000000000000000000	0.00000000000000000000	0.00000000000000000000	0.00000000000000000000	0.00000000000000000000	0.00000000000000000000	0.00000000000000000000	0.00000000000000000000	0.00000000000000000000	0.00000000000000000000	0.00000000000000000000	0.00000000000000000000	0.00000000000000000000	0.00000000000000000000
127.00000000000000000000	0.00000000000000000000	4178.46142578125000000000	4175.38427734375000000000	4150.76904296875000000000	4176.92285156250000000000	4173.84619140625000000000	4181.02539062500000000000	4168.20507812500000000000	4168.20507812500000000000	4155.89746093750000000000	4178.46142578125000000000	4138.97412109375000000000	4208.20507812500000000000	4175.89746093750000000000	4150.25634765625000000000	52.00000000000000000000	10247.00000000000000000000	10226.00000000000000000000	0.00000000000000000000	0.00000000000000000000	0.00000000000000000000	1142.00000000000000000000	576.00000000000000000000	0.00000000000000000000	0.00000000000000000000	0.00000000000000000000	0.00000000000000000000	0.00000000000000000000	0.00000000000000000000	0.00000000000000000000	0.00000000000000000000	0.00000000000000000000	0.00000000000000000000	0.00000000000000000000	0.00000000000000000000	0.00000000000000000000	0.00000000000000000000	0.00000000000000000000	0.00000000000000000000
0.00000000000000000000	0.00000000000000000000	4186.66650390625000000000	4165.64111328125000000000	4153.84619140625000000000	4177.43603515625000000000	4168.71777343750000000000	4182.05126953125000000000	4164.61523437500000000000	4168.20507812500000000000	4155.38427734375000000000	4170.25634765625000000000	4171.79492187500000000000	4204.10253906250000000000	4166.15380859375000000000	4149.23046875000000000000	2714.00000000000000000000	10247.00000000000000000000	10226.00000000000000000000	0.00000000000000000000	0.00000000000000000000	0.00000000000000000000	1142.00000000000000000000	585.00000000000000000000	4.00000000000000000000	0.00000000000000000000	0.00000000000000000000	0.00000000000000000000	0.00000000000000000000	0.00000000000000000000	0.00000000000000000000	0.00000000000000000000	0.00000000000000000000	0.00000000000000000000	0.00000000000000000000	0.00000000000000000000	0.00000000000000000000	0.00000000000000000000	0.00000000000000000000	0.00000000000000000000
1.00000000000000000000	0.00000000000000000000	4166.15380859375000000000	4158.97412109375000000000	4132.30761718750000000000	4167.17919921875000000000	4151.28173828125000000000	4160.51269531250000000000	4148.71777343750000000000	4153.33300781250000000000	4142.05126953125000000000	4157.94873046875000000000	4175.38427734375000000000	4193.33300781250000000000	4174.35888671875000000000	4137.43603515625000000000	2832.00000000000000000000	10248.00000000000000000000	10228.00000000000000000000	0.00000000000000000000	0.00000000000000000000	0.00000000000000000000	1142.00000000000000000000	593.00000000000000000000	4.00000000000000000000	4.00000000000000000000	0.00000000000000000000	0.00000000000000000000	0.00000000000000000000	0.00000000000000000000	0.00000000000000000000	0.00000000000000000000	0.00000000000000000000	0.00000000000000000000	0.00000000000000000000	0.00000000000000000000	0.00000000000000000000	0.00000000000000000000	0.00000000000000000000	0.00000000000000000000
2.00000000000000000000	0.00000000000000000000	4171.79492187500000000000	4155.38427734375000000000	4136.92285156250000000000	4163.07666015625000000000	4145.12792968750000000000	4152.82031250000000000000	4143.58984375000000000000	4148.71777343750000000000	4133.84619140625000000000	4151.79492187500000000000	4158.46142578125000000000	4201.53857421875000000000	4180.00000000000000000000	4137.94873046875000000000	2418.00000000000000000000	10248.00000000000000000000	10228.00000000000000000000	0.00000000000000000000	0.00000000000000000000	0.00000000000000000000	1142.00000000000000000000	600.00000000000000000000	4.00000000000000000000	4.00000000000000000000	4.00000000000000000000	0.00000000000000000000	0.00000000000000000000	0.00000000000000000000	0.00000000000000000000	0.00000000000000000000	0.00000000000000000000	0.00000000000000000000	0.00000000000000000000	0.00000000000000000000	0.00000000000000000000	0.00000000000000000000	4.00000000000000000000	0.00000000000000000000
3.00000000000000000000	0.00000000000000000000	4186.15380859375000000000	4157.43603515625000000000	4156.92285156250000000000	4163.58984375000000000000	4167.17919921875000000000	4177.94873046875000000000	4164.10253906250000000000	4169.23046875000000000000	4148.20507812500000000000	4168.20507812500000000000	4170.76904296875000000000	4211.79492187500000000000	4194.35888671875000000000	4150.76904296875000000000	3478.00000000000000000000	10247.00000000000000000000	10226.00000000000000000000	0.00000000000000000000	0.00000000000000000000	0.00000000000000000000	1142.00000000000000000000	608.00000000000000000000	4.00000000000000000000	4.00000000000000000000	4.00000000000000000000	4.00000000000000000000	0.00000000000000000000	0.00000000000000000000	0.00000000000000000000	0.00000000000000000000	0.00000000000000000000	0.00000000000000000000	0.00000000000000000000	0.00000000000000000000	0.00000000000000000000	0.00000000000000000000	4.00000000000000000000	4.00000000000000000000
4.00000000000000000000	0.00000000000000000000	4179.48730468750000000000	4157.43603515625000000000	4150.76904296875000000000	4167.17919921875000000000	4178.46142578125000000000	4189.23046875000000000000	4177.43603515625000000000	4181.02539062500000000000	4159.48730468750000000000	4181.02539062500000000000	4158.46142578125000000000	4207.17919921875000000000	4196.41015625000000000000	4145.64111328125000000000	3522.00000000000000000000	10247.00000000000000000000	10226.00000000000000000000	0.00000000000000000000	0.00000000000000000000	0.00000000000000000000	1142.00000000000000000000	615.00000000000000000000	4.00000000000000000000	4.00000000000000000000	4.00000000000000000000	4.00000000000000000000	4.00000000000000000000	0.00000000000000000000	0.00000000000000000000	0.00000000000000000000	0.00000000000000000000	0.00000000000000000000	0.00000000000000000000	0.00000000000000000000	0.00000000000000000000	0.00000000000000000000	4.00000000000000000000	4.00000000000000000000
5.00000000000000000000	0.00000000000000000000	4189.74365234375000000000	4163.58984375000000000000	4150.76904296875000000000	4177.94873046875000000000	4157.43603515625000000000	4173.84619140625000000000	4169.23046875000000000000	4172.30761718750000000000	4153.84619140625000000000	4174.87158203125000000000	4151.28173828125000000000	4207.69238281250000000000	4183.07666015625000000000	4140.00000000000000000000	3384.00000000000000000000	10249.00000000000000000000	10225.00000000000000000000	0.00000000000000000000	0.00000000000000000000	0.00000000000000000000	1142.00000000000000000000	622.00000000000000000000	4.00000000000000000000	4.00000000000000000000	4.00000000000000000000	4.00000000000000000000	4.00000000000000000000	4.00000000000000000000	0.00000000000000000000	0.00000000000000000000	0.00000000000000000000	0.00000000000000000000	0.00000000000000000000	0.00000000000000000000	0.00000000000000000000	0.00000000000000000000	4.00000000000000000000	4.00000000000000000000
6.00000000000000000000	0.00000000000000000000	4185.12792968750000000000	4186.66650390625000000000	4148.71777343750000000000	4188.20507812500000000000	4162.05126953125000000000	4175.89746093750000000000	4173.84619140625000000000	4177.43603515625000000000	4162.56396484375000000000	4185.12792968750000000000	4192.82031250000000000000	4212.30761718750000000000	4197.94873046875000000000	4156.92285156250000000000	3454.00000000000000000000	10249.00000000000000000000	10225.00000000000000000000	0.00000000000000000000	0.00000000000000000000	0.00000000000000000000	1142.00000000000000000000	630.00000000000000000000	4.00000000000000000000	4.00000000000000000000	4.00000000000000000000	4.00000000000000000000	4.00000000000000000000	4.00000000000000000000	4.00000000000000000000	0.00000000000000000000	0.00000000000000000000	0.00000000000000000000	0.00000000000000000000	0.00000000000000000000	0.00000000000000000000	0.00000000000000000000	4.00000000000000000000	4.00000000000000000000
7.00000000000000000000	0.00000000000000000000	4186.15380859375000000000	4188.71777343750000000000	4148.71777343750000000000	4187.69238281250000000000	4171.28173828125000000000	4175.89746093750000000000	4169.74365234375000000000	4172.82031250000000000000	4160.51269531250000000000	4180.51269531250000000000	4191.28173828125000000000	4214.35888671875000000000	4204.10253906250000000000	4164.61523437500000000000	3424.00000000000000000000	10249.00000000000000000000	10226.00000000000000000000	0.00000000000000000000	0.00000000000000000000	0.00000000000000000000	1142.00000000000000000000	637.00000000000000000000	4.00000000000000000000	4.00000000000000000000	4.00000000000000000000	4.00000000000000000000	4.00000000000000000000	4.00000000000000000000	4.00000000000000000000	4.00000000000000000000	0.00000000000000000000	0.00000000000000000000	0.00000000000000000000	0.00000000000000000000	0.00000000000000000000	0.00000000000000000000	4.00000000000000000000	4.00000000000000000000
8.00000000000000000000	0.00000000000000000000	4190.25634765625000000000	4177.43603515625000000000	4149.74365234375000000000	4184.10253906250000000000	4163.58984375000000000000	4165.12792968750000000000	4157.94873046875000000000	4160.51269531250000000000	4144.10253906250000000000	4167.17919921875000000000	4161.02539062500000000000	4212.30761718750000000000	4205.64111328125000000000	4160.00000000000000000000	3368.00000000000000000000	10249.00000000000000000000	10226.00000000000000000000	0.00000000000000000000	0.00000000000000000000	0.00000000000000000000	1142.00000000000000000000	644.00000000000000000000	4.00000000000000000000	4.00000000000000000000	4.00000000000000000000	4.00000000000000000000	4.00000000000000000000	4.00000000000000000000	4.00000000000000000000	4.00000000000000000000	4.00000000000000000000	0.00000000000000000000	0.00000000000000000000	0.00000000000000000000	0.00000000000000000000	0.00000000000000000000	4.00000000000000000000	4.00000000000000000000
9.00000000000000000000	0.00000000000000000000	4180.00000000000000000000	4183.58984375000000000000	4145.64111328125000000000	4185.12792968750000000000	4172.82031250000000000000	4174.35888671875000000000	4166.15380859375000000000	4170.25634765625000000000	4151.28173828125000000000	4188.71777343750000000000	4180.51269531250000000000	4209.74365234375000000000	4218.46142578125000000000	4158.46142578125000000000	3056.00000000000000000000	10245.00000000000000000000	10226.00000000000000000000	0.00000000000000000000	0.00000000000000000000	0.00000000000000000000	1142.00000000000000000000	652.00000000000000000000	4.00000000000000000000	4.00000000000000000000	4.00000000000000000000	4.00000000000000000000	4.00000000000000000000	4.00000000000000000000	4.00000000000000000000	4.00000000000000000000	4.00000000000000000000	4.00000000000000000000	0.00000000000000000000	0.00000000000000000000	0.00000000000000000000	0.00000000000000000000	4.00000000000000000000	4.00000000000000000000
10.00000000000000000000	0.00000000000000000000	4186.15380859375000000000	4178.97412109375000000000	4149.74365234375000000000	4180.51269531250000000000	4177.94873046875000000000	4185.12792968750000000000	4169.23046875000000000000	4173.84619140625000000000	4160.51269531250000000000	4191.79492187500000000000	4183.07666015625000000000	4206.15380859375000000000	4202.05126953125000000000	4151.79492187500000000000	3501.00000000000000000000	10245.00000000000000000000	10226.00000000000000000000	0.00000000000000000000	0.00000000000000000000	0.00000000000000000000	1142.00000000000000000000	659.00000000000000000000	4.00000000000000000000	4.00000000000000000000	4.00000000000000000000	4.00000000000000000000	4.00000000000000000000	4.00000000000000000000	4.00000000000000000000	4.00000000000000000000	4.00000000000000000000	4.00000000000000000000	4.00000000000000000000	0.00000000000000000000	0.00000000000000000000	0.00000000000000000000	4.00000000000000000000	4.00000000000000000000
11.00000000000000000000	0.00000000000000000000	4175.38427734375000000000	4167.17919921875000000000	4137.94873046875000000000	4173.33300781250000000000	4166.15380859375000000000	4182.05126953125000000000	4164.61523437500000000000	4167.69238281250000000000	4156.41015625000000000000	4168.71777343750000000000	4154.87158203125000000000	4200.51269531250000000000	4185.64111328125000000000	4150.25634765625000000000	3300.00000000000000000000	10244.00000000000000000000	10227.00000000000000000000	0.00000000000000000000	0.00000000000000000000	0.00000000000000000000	1142.00000000000000000000	666.00000000000000000000	4.00000000000000000000	4.00000000000000000000	4.00000000000000000000	4.00000000000000000000	4.00000000000000000000	4.00000000000000000000	4.00000000000000000000	4.00000000000000000000	4.00000000000000000000	4.00000000000000000000	4.00000000000000000000	4.00000000000000000000	0.00000000000000000000	0.00000000000000000000	4.00000000000000000000	4.00000000000000000000
12.00000000000000000000	0.00000000000000000000	4165.64111328125000000000	4153.84619140625000000000	4129.23046875000000000000	4170.25634765625000000000	4149.74365234375000000000	4168.20507812500000000000	4161.53857421875000000000	4163.58984375000000000000	4148.71777343750000000000	4157.43603515625000000000	4163.07666015625000000000	4191.79492187500000000000	4179.48730468750000000000	4144.61523437500000000000	2857.00000000000000000000	10244.00000000000000000000	10227.00000000000000000000	0.00000000000000000000	0.00000000000000000000	0.00000000000000000000	1142.00000000000000000000	675.00000000000000000000	4.00000000000000000000	4.00000000000000000000	4.00000000000000000000	4.00000000000000000000	4.00000000000000000000	4.00000000000000000000	4.00000000000000000000	4.00000000000000000000	4.00000000000000000000	4.00000000000000000000	4.00000000000000000000	4.00000000000000000000	4.00000000000000000000	0.00000000000000000000	4.00000000000000000000	4.00000000000000000000
13.00000000000000000000	0.00000000000000000000	4166.66650390625000000000	4148.71777343750000000000	4131.28173828125000000000	4178.46142578125000000000	4153.33300781250000000000	4169.23046875000000000000	4167.69238281250000000000	4169.74365234375000000000	4157.94873046875000000000	4161.53857421875000000000	4172.30761718750000000000	4179.48730468750000000000	4180.00000000000000000000	4130.76904296875000000000	2904.00000000000000000000	10245.00000000000000000000	10226.00000000000000000000	0.00000000000000000000	0.00000000000000000000	0.00000000000000000000	1142.00000000000000000000	683.00000000000000000000	4.00000000000000000000	4.00000000000000000000	4.00000000000000000000	4.00000000000000000000	4.00000000000000000000	4.00000000000000000000	4.00000000000000000000	4.00000000000000000000	4.00000000000000000000	4.00000000000000000000	4.00000000000000000000	4.00000000000000000000	4.00000000000000000000	4.00000000000000000000	4.00000000000000000000	4.00000000000000000000
14.00000000000000000000	0.00000000000000000000	4166.66650390625000000000	4166.15380859375000000000	4132.82031250000000000000	4188.71777343750000000000	4166.15380859375000000000	4179.48730468750000000000	4172.30761718750000000000	4173.84619140625000000000	4167.69238281250000000000	4170.76904296875000000000	4159.48730468750000000000	4188.71777343750000000000	4189.74365234375000000000	4135.89746093750000000000	3501.00000000000000000000	10245.00000000000000000000	10226.00000000000000000000	0.00000000000000000000	0.00000000000000000000	0.00000000000000000000	1142.00000000000000000000	692.00000000000000000000	4.00000000000000000000	4.00000000000000000000	4.00000000000000000000	4.00000000000000000000	4.00000000000000000000	4.00000000000000000000	4.00000000000000000000	4.00000000000000000000	4.00000000000000000000	4.00000000000000000000	4.00000000000000000000	4.00000000000000000000	4.00000000000000000000	4.00000000000000000000	4.00000000000000000000	4.00000000000000000000
15.00000000000000000000	0.00000000000000000000	4183.07666015625000000000	4182.56396484375000000000	4147.69238281250000000000	4183.58984375000000000000	4165.64111328125000000000	4177.94873046875000000000	4167.69238281250000000000	4161.02539062500000000000	4151.28173828125000000000	4171.28173828125000000000	4165.12792968750000000000	4209.23046875000000000000	4187.17919921875000000000	4154.87158203125000000000	3300.00000000000000000000	10247.00000000000000000000	10226.00000000000000000000	0.00000000000000000000	0.00000000000000000000	0.00000000000000000000	1142.00000000000000000000	700.00000000000000000000	4.00000000000000000000	4.00000000000000000000	4.00000000000000000000	4.00000000000000000000	4.00000000000000000000	4.00000000000000000000	4.00000000000000000000	4.00000000000000000000	4.00000000000000000000	4.00000000000000000000	4.00000000000000000000	4.00000000000000000000	4.00000000000000000000	4.00000000000000000000	4.00000000000000000000	4.00000000000000000000
16.00000000000000000000	0.00000000000000000000	4173.84619140625000000000	4187.69238281250000000000	4144.10253906250000000000	4183.58984375000000000000	4167.69238281250000000000	4183.07666015625000000000	4171.79492187500000000000	4163.58984375000000000000	4145.12792968750000000000	4168.20507812500000000000	4180.51269531250000000000	4203.07666015625000000000	4185.12792968750000000000	4156.41015625000000000000	0.00000000000000000000	10247.00000000000000000000	10226.00000000000000000000	0.00000000000000000000	0.00000000000000000000	0.00000000000000000000	1142.00000000000000000000	708.00000000000000000000	4.00000000000000000000	4.00000000000000000000	4.00000000000000000000	4.00000000000000000000	4.00000000000000000000	4.00000000000000000000	4.00000000000000000000	4.00000000000000000000	4.00000000000000000000	4.00000000000000000000	4.00000000000000000000	4.00000000000000000000	4.00000000000000000000	4.00000000000000000000	4.00000000000000000000	4.00000000000000000000
17.00000000000000000000	0.00000000000000000000	4172.82031250000000000000	4176.92285156250000000000	4144.61523437500000000000	4186.66650390625000000000	4168.20507812500000000000	4173.84619140625000000000	4167.69238281250000000000	4168.71777343750000000000	4150.25634765625000000000	4163.07666015625000000000	4171.79492187500000000000	4197.94873046875000000000	4190.76904296875000000000	4142.56396484375000000000	0.00000000000000000000	10249.00000000000000000000	10230.00000000000000000000	0.00000000000000000000	0.00000000000000000000	0.00000000000000000000	1142.00000000000000000000	717.00000000000000000000	4.00000000000000000000	4.00000000000000000000	4.00000000000000000000	4.00000000000000000000	4.00000000000000000000	4.00000000000000000000	4.00000000000000000000	4.00000000000000000000	4.00000000000000000000	4.00000000000000000000	4.00000000000000000000	4.00000000000000000000	4.00000000000000000000	4.00000000000000000000	4.00000000000000000000	4.00000000000000000000
18.00000000000000000000	0.00000000000000000000	4191.79492187500000000000	4172.30761718750000000000	4155.38427734375000000000	4162.56396484375000000000	4171.28173828125000000000	4161.02539062500000000000	4162.05126953125000000000	4165.64111328125000000000	4155.89746093750000000000	4165.64111328125000000000	4166.66650390625000000000	4207.69238281250000000000	4196.41015625000000000000	4146.15380859375000000000	0.00000000000000000000	10249.00000000000000000000	10230.00000000000000000000	0.00000000000000000000	0.00000000000000000000	0.00000000000000000000	1142.00000000000000000000	725.00000000000000000000	4.00000000000000000000	4.00000000000000000000	4.00000000000000000000	4.00000000000000000000	4.00000000000000000000	4.00000000000000000000	4.00000000000000000000	4.00000000000000000000	4.00000000000000000000	4.00000000000000000000	4.00000000000000000000	4.00000000000000000000	4.00000000000000000000	4.00000000000000000000	4.00000000000000000000	4.00000000000000000000
19.00000000000000000000	0.00000000000000000000	4185.12792968750000000000	4172.82031250000000000000	4147.17919921875000000000	4163.07666015625000000000	4173.84619140625000000000	4175.38427734375000000000	4170.76904296875000000000	4172.82031250000000000000	4165.64111328125000000000	4163.58984375000000000000	4175.38427734375000000000	4215.89746093750000000000	4191.28173828125000000000	4162.05126953125000000000	0.00000000000000000000	10248.00000000000000000000	10230.00000000000000000000	0.00000000000000000000	0.00000000000000000000	0.00000000000000000000	1142.00000000000000000000	733.00000000000000000000	4.00000000000000000000	4.00000000000000000000	4.00000000000000000000	4.00000000000000000000	4.00000000000000000000	4.00000000000000000000	4.00000000000000000000	4.00000000000000000000	4.00000000000000000000	4.00000000000000000000	4.00000000000000000000	4.00000000000000000000	4.00000000000000000000	4.00000000000000000000	4.00000000000000000000	4.00000000000000000000
20.00000000000000000000	0.00000000000000000000	4180.00000000000000000000	4158.97412109375000000000	4148.20507812500000000000	4195.38427734375000000000	4157.43603515625000000000	4183.58984375000000000000	4169.74365234375000000000	4168.71777343750000000000	4158.97412109375000000000	4153.33300781250000000000	4151.79492187500000000000	4212.30761718750000000000	4174.35888671875000000000	4162.56396484375000000000	0.00000000000000000000	10248.00000000000000000000	10230.00000000000000000000	0.00000000000000000000	0.00000000000000000000	0.00000000000000000000	1142.00000000000000000000	742.00000000000000000000	4.00000000000000000000	4.00000000000000000000	4.00000000000000000000	4.00000000000000000000	4.00000000000000000000	4.00000000000000000000	4.00000000000000000000	4.00000000000000000000	4.00000000000000000000	4.00000000000000000000	4.00000000000000000000	4.00000000000000000000	4.00000000000000000000	4.00000000000000000000	4.00000000000000000000	4.00000000000000000000
21.00000000000000000000	0.00000000000000000000	4163.07666015625000000000	4154.87158203125000000000	4140.00000000000000000000	4182.56396484375000000000	4144.10253906250000000000	4174.87158203125000000000	4160.00000000000000000000	4158.97412109375000000000	4151.28173828125000000000	4163.07666015625000000000	4138.97412109375000000000	4191.28173828125000000000	4165.12792968750000000000	4145.64111328125000000000	0.00000000000000000000	10247.00000000000000000000	10231.00000000000000000000	0.00000000000000000000	0.00000000000000000000	0.00000000000000000000	1142.00000000000000000000	749.00000000000000000000	4.00000000000000000000	4.00000000000000000000	4.00000000000000000000	4.00000000000000000000	4.00000000000000000000	4.00000000000000000000	4.00000000000000000000	4.00000000000000000000	4.00000000000000000000	4.00000000000000000000	4.00000000000000000000	4.00000000000000000000	4.00000000000000000000	4.00000000000000000000	4.00000000000000000000	4.00000000000000000000
22.00000000000000000000	0.00000000000000000000	4162.56396484375000000000	4160.00000000000000000000	4137.43603515625000000000	4162.56396484375000000000	4144.10253906250000000000	4167.17919921875000000000	4160.00000000000000000000	4162.56396484375000000000	4151.79492187500000000000	4172.30761718750000000000	4161.53857421875000000000	4189.74365234375000000000	4167.17919921875000000000	4138.46142578125000000000	0.00000000000000000000	10247.00000000000000000000	10231.00000000000000000000	0.00000000000000000000	0.00000000000000000000	0.00000000000000000000	1142.00000000000000000000	756.00000000000000000000	4.00000000000000000000	4.00000000000000000000	4.00000000000000000000	4.00000000000000000000	4.00000000000000000000	4.00000000000000000000	4.00000000000000000000	4.00000000000000000000	4.00000000000000000000	4.00000000000000000000	4.00000000000000000000	4.00000000000000000000	4.00000000000000000000	4.00000000000000000000	4.00000000000000000000	4.00000000000000000000
23.00000000000000000000	0.00000000000000000000	4180.51269531250000000000	4164.10253906250000000000	4152.30761718750000000000	4181.53857421875000000000	4149.23046875000000000000	4169.23046875000000000000	4172.30761718750000000000	4170.25634765625000000000	4150.76904296875000000000	4167.17919921875000000000	4179.48730468750000000000	4206.15380859375000000000	4175.38427734375000000000	4151.79492187500000000000	0.00000000000000000000	10247.00000000000000000000	10231.00000000000000000000	0.00000000000000000000	0.00000000000000000000	0.00000000000000000000	1142.00000000000000000000	764.00000000000000000000	4.00000000000000000000	4.00000000000000000000	4.00000000000000000000	4.00000000000000000000	4.00000000000000000000	4.00000000000000000000	4.00000000000000000000	4.00000000000000000000	4.00000000000000000000	4.00000000000000000000	4.00000000000000000000	4.00000000000000000000	4.00000000000000000000	4.00000000000000000000	4.00000000000000000000	4.00000000000000000000
24.00000000000000000000	0.00000000000000000000	4167.17919921875000000000	4168.20507812500000000000	4143.58984375000000000000	4176.92285156250000000000	4158.46142578125000000000	4174.35888671875000000000	4178.97412109375000000000	4174.35888671875000000000	4157.94873046875000000000	4166.66650390625000000000	4175.89746093750000000000	4202.05126953125000000000	4176.41015625000000000000	4152.82031250000000000000	0.00000000000000000000	10247.00000000000000000000	10231.00000000000000000000	0.00000000000000000000	0.00000000000000000000	0.00000000000000000000	1142.00000000000000000000	771.00000000000000000000	4.00000000000000000000	4.00000000000000000000	4.00000000000000000000	4.00000000000000000000	4.00000000000000000000	4.00000000000000000000	4.00000000000000000000	4.00000000000000000000	4.00000000000000000000	4.00000000000000000000	4.00000000000000000000	4.00000000000000000000	4.00000000000000000000	4.00000000000000000000	4.00000000000000000000	4.00000000000000000000
25.00000000000000000000	0.00000000000000000000	4168.71777343750000000000	4160.51269531250000000000	4141.02539062500000000000	4162.56396484375000000000	4152.82031250000000000000	4171.28173828125000000000	4173.33300781250000000000	4171.28173828125000000000	4164.61523437500000000000	4164.10253906250000000000	4148.20507812500000000000	4203.58984375000000000000	4163.07666015625000000000	4142.05126953125000000000	0.00000000000000000000	10250.00000000000000000000	10231.00000000000000000000	0.00000000000000000000	0.00000000000000000000	0.00000000000000000000	1142.00000000000000000000	778.00000000000000000000	4.00000000000000000000	4.00000000000000000000	4.00000000000000000000	4.00000000000000000000	4.00000000000000000000	4.00000000000000000000	4.00000000000000000000	4.00000000000000000000	4.00000000000000000000	4.00000000000000000000	4.00000000000000000000	4.00000000000000000000	4.00000000000000000000	4.00000000000000000000	4.00000000000000000000	4.00000000000000000000
26.00000000000000000000	0.00000000000000000000	4170.25634765625000000000	4151.28173828125000000000	4145.12792968750000000000	4178.46142578125000000000	4149.23046875000000000000	4176.92285156250000000000	4179.48730468750000000000	4176.41015625000000000000	4166.66650390625000000000	4166.66650390625000000000	4155.89746093750000000000	4210.76904296875000000000	4163.58984375000000000000	4148.71777343750000000000	0.00000000000000000000	10250.00000000000000000000	10231.00000000000000000000	0.00000000000000000000	0.00000000000000000000	0.00000000000000000000	1142.00000000000000000000	786.00000000000000000000	4.00000000000000000000	4.00000000000000000000	4.00000000000000000000	4.00000000000000000000	4.00000000000000000000	4.00000000000000000000	4.00000000000000000000	4.00000000000000000000	4.00000000000000000000	4.00000000000000000000	4.00000000000000000000	4.00000000000000000000	4.00000000000000000000	4.00000000000000000000	4.00000000000000000000	4.00000000000000000000
27.00000000000000000000	0.00000000000000000000	4165.12792968750000000000	4147.17919921875000000000	4142.05126953125000000000	4181.02539062500000000000	4151.79492187500000000000	4186.66650390625000000000	4190.76904296875000000000	4184.10253906250000000000	4168.20507812500000000000	4170.25634765625000000000	4179.48730468750000000000	4201.02539062500000000000	4167.17919921875000000000	4150.76904296875000000000	0.00000000000000000000	10250.00000000000000000000	10229.00000000000000000000	0.00000000000000000000	0.00000000000000000000	0.00000000000000000000	1142.00000000000000000000	793.00000000000000000000	4.00000000000000000000	4.00000000000000000000	4.00000000000000000000	4.00000000000000000000	4.00000000000000000000	4.00000000000000000000	4.00000000000000000000	4.00000000000000000000	4.00000000000000000000	4.00000000000000000000	4.00000000000000000000	4.00000000000000000000	4.00000000000000000000	4.00000000000000000000	4.00000000000000000000	4.00000000000000000000
28.00000000000000000000	0.00000000000000000000	4172.30761718750000000000	4161.53857421875000000000	4142.56396484375000000000	4173.84619140625000000000	4150.25634765625000000000	4188.71777343750000000000	4195.89746093750000000000	4194.87158203125000000000	4180.00000000000000000000	4165.12792968750000000000	4161.02539062500000000000	4200.00000000000000000000	4159.48730468750000000000	4144.61523437500000000000	0.00000000000000000000	10250.00000000000000000000	10229.00000000000000000000	0.00000000000000000000	0.00000000000000000000	0.00000000000000000000	1142.00000000000000000000	800.00000000000000000000	4.00000000000000000000	4.00000000000000000000	4.00000000000000000000	4.00000000000000000000	4.00000000000000000000	4.00000000000000000000	4.00000000000000000000	4.00000000000000000000	4.00000000000000000000	4.00000000000000000000	4.00000000000000000000	4.00000000000000000000	4.00000000000000000000	4.00000000000000000000	4.00000000000000000000	4.00000000000000000000
29.00000000000000000000	0.00000000000000000000	4160.00000000000000000000	4173.33300781250000000000	4136.41015625000000000000	4177.43603515625000000000	4147.69238281250000000000	4188.20507812500000000000	4196.92285156250000000000	4205.64111328125000000000	4184.61523437500000000000	4162.05126953125000000000	4145.64111328125000000000	4206.66650390625000000000	4158.97412109375000000000	4147.69238281250000000000	0.00000000000000000000	10247.00000000000000000000	10227.00000000000000000000	0.00000000000000000000	0.00000000000000000000	0.00000000000000000000	1142.00000000000000000000	809.00000000000000000000	4.00000000000000000000	4.00000000000000000000	4.00000000000000000000	4.00000000000000000000	4.00000000000000000000	4.00000000000000000000	4.00000000000000000000	4.00000000000000000000	4.00000000000000000000	4.00000000000000000000	4.00000000000000000000	4.00000000000000000000	4.00000000000000000000	4.00000000000000000000	4.00000000000000000000	4.00000000000000000000
30.00000000000000000000	0.00000000000000000000	4163.58984375000000000000	4150.76904296875000000000	4142.56396484375000000000	4167.69238281250000000000	4142.56396484375000000000	4184.10253906250000000000	4187.69238281250000000000	4188.71777343750000000000	4163.58984375000000000000	4154.87158203125000000000	4168.20507812500000000000	4195.89746093750000000000	4162.05126953125000000000	4149.23046875000000000000	0.00000000000000000000	10247.00000000000000000000	10227.00000000000000000000	0.00000000000000000000	0.00000000000000000000	0.00000000000000000000	1142.00000000000000000000	817.00000000000000000000	4.00000000000000000000	4.00000000000000000000	4.00000000000000000000	4.00000000000000000000	4.00000000000000000000	4.00000000000000000000	4.00000000000000000000	4.00000000000000000000	4.00000000000000000000	4.00000000000000000000	4.00000000000000000000	4.00000000000000000000	4.00000000000000000000	4.00000000000000000000	4.00000000000000000000	4.00000000000000000000
31.00000000000000000000	0.00000000000000000000	4162.56396484375000000000	4141.02539062500000000000	4138.46142578125000000000	4157.94873046875000000000	4146.15380859375000000000	4183.07666015625000000000	4182.56396484375000000000	4171.79492187500000000000	4154.35888671875000000000	4148.71777343750000000000	4154.87158203125000000000	4180.00000000000000000000	4157.43603515625000000000	4141.53857421875000000000	0.00000000000000000000	10245.00000000000000000000	10226.00000000000000000000	0.00000000000000000000	0.00000000000000000000	0.00000000000000000000	1142.00000000000000000000	825.00000000000000000000	4.00000000000000000000	4.00000000000000000000	4.00000000000000000000	4.00000000000000000000	4.00000000000000000000	4.00000000000000000000	4.00000000000000000000	4.00000000000000000000	4.00000000000000000000	4.00000000000000000000	4.00000000000000000000	4.00000000000000000000	4.00000000000000000000	4.00000000000000000000	4.00000000000000000000	4.00000000000000000000
32.00000000000000000000	0.00000000000000000000	4152.82031250000000000000	4158.97412109375000000000	4132.30761718750000000000	4175.89746093750000000000	4145.12792968750000000000	4185.64111328125000000000	4182.56396484375000000000	4168.71777343750000000000	4154.87158203125000000000	4149.74365234375000000000	4116.41015625000000000000	4185.64111328125000000000	4148.71777343750000000000	4134.35888671875000000000	0.00000000000000000000	10245.00000000000000000000	10226.00000000000000000000	0.00000000000000000000	0.00000000000000000000	0.00000000000000000000	1142.00000000000000000000	834.00000000000000000000	4.00000000000000000000	4.00000000000000000000	4.00000000000000000000	4.00000000000000000000	4.00000000000000000000	4.00000000000000000000	4.00000000000000000000	4.00000000000000000000	4.00000000000000000000	4.00000000000000000000	4.00000000000000000000	4.00000000000000000000	4.00000000000000000000	4.00000000000000000000	4.00000000000000000000	4.00000000000000000000
33.00000000000000000000	0.00000000000000000000	4164.10253906250000000000	4160.51269531250000000000	4143.58984375000000000000	4187.17919921875000000000	4135.38427734375000000000	4181.02539062500000000000	4176.92285156250000000000	4166.15380859375000000000	4156.41015625000000000000	4158.97412109375000000000	4145.12792968750000000000	4193.33300781250000000000	4158.46142578125000000000	4141.02539062500000000000	0.00000000000000000000	10245.00000000000000000000	10225.00000000000000000000	0.00000000000000000000	0.00000000000000000000	0.00000000000000000000	1142.00000000000000000000	842.00000000000000000000	4.00000000000000000000	4.00000000000000000000	4.00000000000000000000	4.00000000000000000000	4.00000000000000000000	4.00000000000000000000	4.00000000000000000000	4.00000000000000000000	4.00000000000000000000	4.00000000000000000000	4.00000000000000000000	4.00000000000000000000	4.00000000000000000000	4.00000000000000000000	4.00000000000000000000	4.00000000000000000000
34.00000000000000000000	0.00000000000000000000	4154.35888671875000000000	4145.12792968750000000000	4135.38427734375000000000	4175.38427734375000000000	4134.35888671875000000000	4165.64111328125000000000	4173.33300781250000000000	4166.66650390625000000000	4166.66650390625000000000	4172.82031250000000000000	4178.97412109375000000000	4189.74365234375000000000	4170.76904296875000000000	4153.33300781250000000000	0.00000000000000000000	10245.00000000000000000000	10225.00000000000000000000	0.00000000000000000000	0.00000000000000000000	0.00000000000000000000	1142.00000000000000000000	851.00000000000000000000	4.00000000000000000000	4.00000000000000000000	4.00000000000000000000	4.00000000000000000000	4.00000000000000000000	4.00000000000000000000	4.00000000000000000000	4.00000000000000000000	4.00000000000000000000	4.00000000000000000000	4.00000000000000000000	4.00000000000000000000	4.00000000000000000000	4.00000000000000000000	4.00000000000000000000	4.00000000000000000000
35.00000000000000000000	0.00000000000000000000	4160.00000000000000000000	4142.56396484375000000000	4140.00000000000000000000	4174.87158203125000000000	4140.51269531250000000000	4165.64111328125000000000	4176.41015625000000000000	4171.28173828125000000000	4164.61523437500000000000	4167.17919921875000000000	4166.66650390625000000000	4200.00000000000000000000	4163.58984375000000000000	4163.07666015625000000000	0.00000000000000000000	10246.00000000000000000000	10226.00000000000000000000	0.00000000000000000000	0.00000000000000000000	0.00000000000000000000	1142.00000000000000000000	859.00000000000000000000	4.00000000000000000000	4.00000000000000000000	4.00000000000000000000	4.00000000000000000000	4.00000000000000000000	4.00000000000000000000	4.00000000000000000000	4.00000000000000000000	4.00000000000000000000	4.00000000000000000000	4.00000000000000000000	4.00000000000000000000	4.00000000000000000000	4.00000000000000000000	4.00000000000000000000	4.00000000000000000000
36.00000000000000000000	0.00000000000000000000	4167.69238281250000000000	4157.43603515625000000000	4149.74365234375000000000	4178.97412109375000000000	4154.87158203125000000000	4190.76904296875000000000	4186.66650390625000000000	4185.12792968750000000000	4170.25634765625000000000	4171.28173828125000000000	4172.30761718750000000000	4198.97412109375000000000	4162.05126953125000000000	4162.05126953125000000000	0.00000000000000000000	10246.00000000000000000000	10226.00000000000000000000	0.00000000000000000000	0.00000000000000000000	0.00000000000000000000	1142.00000000000000000000	867.00000000000000000000	4.00000000000000000000	4.00000000000000000000	4.00000000000000000000	4.00000000000000000000	4.00000000000000000000	4.00000000000000000000	4.00000000000000000000	4.00000000000000000000	4.00000000000000000000	4.00000000000000000000	4.00000000000000000000	4.00000000000000000000	4.00000000000000000000	4.00000000000000000000	4.00000000000000000000	4.00000000000000000000
37.00000000000000000000	0.00000000000000000000	4158.46142578125000000000	4157.94873046875000000000	4142.56396484375000000000	4168.20507812500000000000	4139.48730468750000000000	4186.15380859375000000000	4182.05126953125000000000	4183.07666015625000000000	4177.94873046875000000000	4175.38427734375000000000	4180.51269531250000000000	4187.69238281250000000000	4152.82031250000000000000	4147.69238281250000000000	0.00000000000000000000	10245.00000000000000000000	10227.00000000000000000000	0.00000000000000000000	0.00000000000000000000	0.00000000000000000000	1142.00000000000000000000	875.00000000000000000000	4.00000000000000000000	4.00000000000000000000	4.00000000000000000000	4.00000000000000000000	4.00000000000000000000	4.00000000000000000000	4.00000000000000000000	4.00000000000000000000	4.00000000000000000000	4.00000000000000000000	4.00000000000000000000	4.00000000000000000000	4.00000000000000000000	4.00000000000000000000	4.00000000000000000000	4.00000000000000000000
38.00000000000000000000	0.00000000000000000000	4166.15380859375000000000	4161.02539062500000000000	4148.20507812500000000000	4163.58984375000000000000	4121.02539062500000000000	4163.58984375000000000000	4166.66650390625000000000	4165.12792968750000000000	4163.58984375000000000000	4160.00000000000000000000	4155.38427734375000000000	4193.33300781250000000000	4146.66650390625000000000	4145.64111328125000000000	0.00000000000000000000	10245.00000000000000000000	10227.00000000000000000000	0.00000000000000000000	0.00000000000000000000	0.00000000000000000000	1142.00000000000000000000	882.00000000000000000000	4.00000000000000000000	4.00000000000000000000	4.00000000000000000000	4.00000000000000000000	4.00000000000000000000	4.00000000000000000000	4.00000000000000000000	4.00000000000000000000	4.00000000000000000000	4.00000000000000000000	4.00000000000000000000	4.00000000000000000000	4.00000000000000000000	4.00000000000000000000	4.00000000000000000000	4.00000000000000000000
39.00000000000000000000	0.00000000000000000000	4166.66650390625000000000	4179.48730468750000000000	4155.38427734375000000000	4191.28173828125000000000	4160.51269531250000000000	4182.05126953125000000000	4175.89746093750000000000	4175.38427734375000000000	4165.64111328125000000000	4173.33300781250000000000	4158.46142578125000000000	4201.02539062500000000000	4182.05126953125000000000	4170.25634765625000000000	0.00000000000000000000	10246.00000000000000000000	10228.00000000000000000000	0.00000000000000000000	0.00000000000000000000	0.00000000000000000000	1142.00000000000000000000	889.00000000000000000000	4.00000000000000000000	4.00000000000000000000	4.00000000000000000000	4.00000000000000000000	4.00000000000000000000	4.00000000000000000000	4.00000000000000000000	4.00000000000000000000	4.00000000000000000000	4.00000000000000000000	4.00000000000000000000	4.00000000000000000000	4.00000000000000000000	4.00000000000000000000	4.00000000000000000000	4.00000000000000000000
40.00000000000000000000	0.00000000000000000000	4172.82031250000000000000	4168.71777343750000000000	4160.00000000000000000000	4212.30761718750000000000	4169.74365234375000000000	4188.71777343750000000000	4176.92285156250000000000	4184.61523437500000000000	4176.41015625000000000000	4178.97412109375000000000	4174.87158203125000000000	4198.97412109375000000000	4193.84619140625000000000	4188.20507812500000000000	0.00000000000000000000	10246.00000000000000000000	10228.00000000000000000000	0.00000000000000000000	0.00000000000000000000	0.00000000000000000000	1142.00000000000000000000	897.00000000000000000000	4.00000000000000000000	4.00000000000000000000	4.00000000000000000000	4.00000000000000000000	4.00000000000000000000	4.00000000000000000000	4.00000000000000000000	4.00000000000000000000	4.00000000000000000000	4.00000000000000000000	4.00000000000000000000	4.00000000000000000000	4.00000000000000000000	4.00000000000000000000	4.00000000000000000000	4.00000000000000000000
41.00000000000000000000	0.00000000000000000000	4168.20507812500000000000	4151.79492187500000000000	4150.76904296875000000000	4197.43603515625000000000	4131.28173828125000000000	4166.15380859375000000000	4165.12792968750000000000	4171.79492187500000000000	4167.17919921875000000000	4160.00000000000000000000	4162.56396484375000000000	4189.23046875000000000000	4167.17919921875000000000	4177.43603515625000000000	0.00000000000000000000	10248.00000000000000000000	10229.00000000000000000000	0.00000000000000000000	0.00000000000000000000	0.00000000000000000000	1142.00000000000000000000	904.00000000000000000000	4.00000000000000000000	4.00000000000000000000	4.00000000000000000000	4.00000000000000000000	4.00000000000000000000	4.00000000000000000000	4.00000000000000000000	4.00000000000000000000	4.00000000000000000000	4.00000000000000000000	4.00000000000000000000	4.00000000000000000000	4.00000000000000000000	4.00000000000000000000	4.00000000000000000000	4.00000000000000000000
42.00000000000000000000	0.00000000000000000000	4161.53857421875000000000	4163.07666015625000000000	4145.12792968750000000000	4189.74365234375000000000	4133.33300781250000000000	4166.15380859375000000000	4170.76904296875000000000	4169.74365234375000000000	4160.00000000000000000000	4168.71777343750000000000	4172.82031250000000000000	4187.69238281250000000000	4159.48730468750000000000	4167.69238281250000000000	0.00000000000000000000	10248.00000000000000000000	10229.00000000000000000000	0.00000000000000000000	0.00000000000000000000	0.00000000000000000000	1142.00000000000000000000	911.00000000000000000000	4.00000000000000000000	4.00000000000000000000	4.00000000000000000000	4.00000000000000000000	4.00000000000000000000	4.00000000000000000000	4.00000000000000000000	4.00000000000000000000	4.00000000000000000000	4.00000000000000000000	4.00000000000000000000	4.00000000000000000000	4.00000000000000000000	4.00000000000000000000	4.00000000000000000000	4.00000000000000000000
43.00000000000000000000	0.00000000000000000000	4175.89746093750000000000	4158.46142578125000000000	4157.94873046875000000000	4182.56396484375000000000	4146.66650390625000000000	4170.25634765625000000000	4173.33300781250000000000	4174.87158203125000000000	4162.05126953125000000000	4176.92285156250000000000	4182.56396484375000000000	4193.33300781250000000000	4157.43603515625000000000	4169.23046875000000000000	0.00000000000000000000	10246.00000000000000000000	10229.00000000000000000000	0.00000000000000000000	0.00000000000000000000	0.00000000000000000000	1142.00000000000000000000	919.00000000000000000000	4.00000000000000000000	4.00000000000000000000	4.00000000000000000000	4.00000000000000000000	4.00000000000000000000	4.00000000000000000000	4.00000000000000000000	4.00000000000000000000	4.00000000000000000000	4.00000000000000000000	4.00000000000000000000	4.00000000000000000000	4.00000000000000000000	4.00000000000000000000	4.00000000000000000000	4.00000000000000000000
44.00000000000000000000	0.00000000000000000000	4161.02539062500000000000	4142.05126953125000000000	4145.12792968750000000000	4164.10253906250000000000	4137.43603515625000000000	4164.10253906250000000000	4169.23046875000000000000	4173.84619140625000000000	4163.58984375000000000000	4160.00000000000000000000	4161.53857421875000000000	4188.20507812500000000000	4157.94873046875000000000	4166.15380859375000000000	0.00000000000000000000	10246.00000000000000000000	10229.00000000000000000000	0.00000000000000000000	0.00000000000000000000	0.00000000000000000000	1142.00000000000000000000	926.00000000000000000000	4.00000000000000000000	4.00000000000000000000	4.00000000000000000000	4.00000000000000000000	4.00000000000000000000	4.00000000000000000000	4.00000000000000000000	4.00000000000000000000	4.00000000000000000000	4.00000000000000000000	4.00000000000000000000	4.00000000000000000000	4.00000000000000000000	4.00000000000000000000	4.00000000000000000000	4.00000000000000000000
45.00000000000000000000	0.00000000000000000000	4160.00000000000000000000	4152.82031250000000000000	4140.00000000000000000000	4172.30761718750000000000	4131.79492187500000000000	4155.89746093750000000000	4167.17919921875000000000	4168.20507812500000000000	4155.89746093750000000000	4153.84619140625000000000	4145.64111328125000000000	4192.30761718750000000000	4168.71777343750000000000	4162.05126953125000000000	0.00000000000000000000	10247.00000000000000000000	10227.00000000000000000000	0.00000000000000000000	0.00000000000000000000	0.00000000000000000000	1142.00000000000000000000	933.00000000000000000000	4.00000000000000000000	4.00000000000000000000	4.00000000000000000000	4.00000000000000000000	4.00000000000000000000	4.00000000000000000000	4.00000000000000000000	4.00000000000000000000	4.00000000000000000000	4.00000000000000000000	4.00000000000000000000	4.00000000000000000000	4.00000000000000000000	4.00000000000000000000	4.00000000000000000000	4.00000000000000000000
46.00000000000000000000	0.00000000000000000000	4175.89746093750000000000	4176.41015625000000000000	4157.94873046875000000000	4190.76904296875000000000	4141.53857421875000000000	4159.48730468750000000000	4171.79492187500000000000	4173.33300781250000000000	4157.94873046875000000000	4168.71777343750000000000	4170.76904296875000000000	4209.74365234375000000000	4182.05126953125000000000	4173.33300781250000000000	0.00000000000000000000	10247.00000000000000000000	10227.00000000000000000000	0.00000000000000000000	0.00000000000000000000	0.00000000000000000000	1142.00000000000000000000	941.00000000000000000000	4.00000000000000000000	4.00000000000000000000	4.00000000000000000000	4.00000000000000000000	4.00000000000000000000	4.00000000000000000000	4.00000000000000000000	4.00000000000000000000	4.00000000000000000000	4.00000000000000000000	4.00000000000000000000	4.00000000000000000000	4.00000000000000000000	4.00000000000000000000	4.00000000000000000000	4.00000000000000000000
47.00000000000000000000	0.00000000000000000000	4170.25634765625000000000	4173.84619140625000000000	4157.94873046875000000000	4181.53857421875000000000	4146.66650390625000000000	4170.76904296875000000000	4177.94873046875000000000	4184.61523437500000000000	4173.84619140625000000000	4177.43603515625000000000	4200.00000000000000000000	4209.74365234375000000000	4189.74365234375000000000	4180.51269531250000000000	0.00000000000000000000	10249.00000000000000000000	10228.00000000000000000000	0.00000000000000000000	0.00000000000000000000	0.00000000000000000000	1142.00000000000000000000	949.00000000000000000000	4.00000000000000000000	4.00000000000000000000	4.00000000000000000000	4.00000000000000000000	4.00000000000000000000	4.00000000000000000000	4.00000000000000000000	4.00000000000000000000	4.00000000000000000000	4.00000000000000000000	4.00000000000000000000	4.00000000000000000000	4.00000000000000000000	4.00000000000000000000	4.00000000000000000000	4.00000000000000000000
48.00000000000000000000	0.00000000000000000000	4171.79492187500000000000	4157.94873046875000000000	4152.82031250000000000000	4168.71777343750000000000	4141.53857421875000000000	4179.48730468750000000000	4175.89746093750000000000	4177.94873046875000000000	4177.43603515625000000000	4182.56396484375000000000	4181.53857421875000000000	4193.84619140625000000000	4182.56396484375000000000	4173.84619140625000000000	0.00000000000000000000	10249.00000000000000000000	10228.00000000000000000000	0.00000000000000000000	0.00000000000000000000	0.00000000000000000000	1142.00000000000000000000	957.00000000000000000000	4.00000000000000000000	4.00000000000000000000	4.00000000000000000000	4.00000000000000000000	4.00000000000000000000	4.00000000000000000000	4.00000000000000000000	4.00000000000000000000	4.00000000000000000000	4.00000000000000000000	4.00000000000000000000	4.00000000000000000000	4.00000000000000000000	4.00000000000000000000	4.00000000000000000000	4.00000000000000000000
49.00000000000000000000	0.00000000000000000000	4161.53857421875000000000	4157.94873046875000000000	4144.61523437500000000000	4168.71777343750000000000	4145.12792968750000000000	4182.05126953125000000000	4174.35888671875000000000	4174.87158203125000000000	4177.43603515625000000000	4181.53857421875000000000	4163.58984375000000000000	4191.28173828125000000000	4177.43603515625000000000	4175.38427734375000000000	0.00000000000000000000	10250.00000000000000000000	10229.00000000000000000000	0.00000000000000000000	0.00000000000000000000	0.00000000000000000000	1142.00000000000000000000	966.00000000000000000000	4.00000000000000000000	4.00000000000000000000	4.00000000000000000000	4.00000000000000000000	4.00000000000000000000	4.00000000000000000000	4.00000000000000000000	4.00000000000000000000	4.00000000000000000000	4.00000000000000000000	4.00000000000000000000	4.00000000000000000000	4.00000000000000000000	4.00000000000000000000	4.00000000000000000000	4.00000000000000000000
50.00000000000000000000	0.00000000000000000000	4157.94873046875000000000	4155.38427734375000000000	4147.17919921875000000000	4166.15380859375000000000	4146.66650390625000000000	4169.74365234375000000000	4170.25634765625000000000	4172.82031250000000000000	4168.71777343750000000000	4162.56396484375000000000	4186.15380859375000000000	4200.00000000000000000000	4174.35888671875000000000	4172.82031250000000000000	0.00000000000000000000	10250.00000000000000000000	10229.00000000000000000000	0.00000000000000000000	0.00000000000000000000	0.00000000000000000000	1142.00000000000000000000	974.00000000000000000000	4.00000000000000000000	4.00000000000000000000	4.00000000000000000000	4.00000000000000000000	4.00000000000000000000	4.00000000000000000000	4.00000000000000000000	4.00000000000000000000	4.00000000000000000000	4.00000000000000000000	4.00000000000000000000	4.00000000000000000000	4.00000000000000000000	4.00000000000000000000	4.00000000000000000000	4.00000000000000000000
51.00000000000000000000	0.00000000000000000000	4162.05126953125000000000	4154.87158203125000000000	4147.69238281250000000000	4164.61523437500000000000	4145.64111328125000000000	4166.15380859375000000000	4167.17919921875000000000	4164.10253906250000000000	4155.89746093750000000000	4163.07666015625000000000	4174.35888671875000000000	4190.25634765625000000000	4166.15380859375000000000	4166.66650390625000000000	0.00000000000000000000	10247.00000000000000000000	10227.00000000000000000000	0.00000000000000000000	0.00000000000000000000	0.00000000000000000000	1142.00000000000000000000	983.00000000000000000000	4.00000000000000000000	4.00000000000000000000	4.00000000000000000000	4.00000000000000000000	4.00000000000000000000	4.00000000000000000000	4.00000000000000000000	4.00000000000000000000	4.00000000000000000000	4.00000000000000000000	4.00000000000000000000	4.00000000000000000000	4.00000000000000000000	4.00000000000000000000	4.00000000000000000000	4.00000000000000000000
52.00000000000000000000	0.00000000000000000000	4151.28173828125000000000	4160.00000000000000000000	4134.35888671875000000000	4161.53857421875000000000	4140.00000000000000000000	4171.28173828125000000000	4165.12792968750000000000	4157.94873046875000000000	4155.38427734375000000000	4178.46142578125000000000	4128.71777343750000000000	4175.89746093750000000000	4155.38427734375000000000	4168.20507812500000000000	0.00000000000000000000	10247.00000000000000000000	10227.00000000000000000000	0.00000000000000000000	0.00000000000000000000	0.00000000000000000000	1142.00000000000000000000	991.00000000000000000000	4.00000000000000000000	4.00000000000000000000	4.00000000000000000000	4.00000000000000000000	4.00000000000000000000	4.00000000000000000000	4.00000000000000000000	4.00000000000000000000	4.00000000000000000000	4.00000000000000000000	4.00000000000000000000	4.00000000000000000000	4.00000000000000000000	4.00000000000000000000	4.00000000000000000000	4.00000000000000000000
53.00000000000000000000	0.00000000000000000000	4167.17919921875000000000	4152.30761718750000000000	4147.17919921875000000000	4166.15380859375000000000	4132.30761718750000000000	4164.10253906250000000000	4165.12792968750000000000	4156.41015625000000000000	4156.92285156250000000000	4160.51269531250000000000	4149.23046875000000000000	4181.02539062500000000000	4152.82031250000000000000	4161.53857421875000000000	0.00000000000000000000	10247.00000000000000000000	10228.00000000000000000000	0.00000000000000000000	0.00000000000000000000	0.00000000000000000000	1142.00000000000000000000	999.00000000000000000000	4.00000000000000000000	4.00000000000000000000	4.00000000000000000000	4.00000000000000000000	4.00000000000000000000	4.00000000000000000000	4.00000000000000000000	4.00000000000000000000	4.00000000000000000000	4.00000000000000000000	4.00000000000000000000	4.00000000000000000000	4.00000000000000000000	4.00000000000000000000	4.00000000000000000000	4.00000000000000000000
54.00000000000000000000	0.00000000000000000000	4164.10253906250000000000	4142.56396484375000000000	4145.12792968750000000000	4166.66650390625000000000	4134.87158203125000000000	4161.02539062500000000000	4175.38427734375000000000	4163.58984375000000000000	4156.41015625000000000000	4147.69238281250000000000	4187.69238281250000000000	4177.43603515625000000000	4158.46142578125000000000	4145.12792968750000000000	0.00000000000000000000	10247.00000000000000000000	10228.00000000000000000000	0.00000000000000000000	0.00000000000000000000	0.00000000000000000000	1143.00000000000000000000	8.00000000000000000000	4.00000000000000000000	4.00000000000000000000	4.00000000000000000000	4.00000000000000000000	4.00000000000000000000	4.00000000000000000000	4.00000000000000000000	4.00000000000000000000	4.00000000000000000000	4.00000000000000000000	4.00000000000000000000	4.00000000000000000000	4.00000000000000000000	4.00000000000000000000	4.00000000000000000000	4.00000000000000000000
55.00000000000000000000	0.00000000000000000000	4152.82031250000000000000	4142.05126953125000000000	4131.79492187500000000000	4150.25634765625000000000	4125.64111328125000000000	4163.58984375000000000000	4174.35888671875000000000	4165.64111328125000000000	4150.76904296875000000000	4151.28173828125000000000	4157.43603515625000000000	4173.84619140625000000000	4151.79492187500000000000	4145.12792968750000000000	0.00000000000000000000	10246.00000000000000000000	10228.00000000000000000000	0.00000000000000000000	0.00000000000000000000	0.00000000000000000000	1143.00000000000000000000	16.00000000000000000000	4.00000000000000000000	4.00000000000000000000	4.00000000000000000000	4.00000000000000000000	4.00000000000000000000	4.00000000000000000000	4.00000000000000000000	4.00000000000000000000	4.00000000000000000000	4.00000000000000000000	4.00000000000000000000	4.00000000000000000000	4.00000000000000000000	4.00000000000000000000	4.00000000000000000000	4.00000000000000000000
56.00000000000000000000	0.00000000000000000000	4164.10253906250000000000	4153.33300781250000000000	4146.15380859375000000000	4153.33300781250000000000	4127.69238281250000000000	4164.10253906250000000000	4171.28173828125000000000	4174.35888671875000000000	4162.05126953125000000000	4154.35888671875000000000	4147.17919921875000000000	4184.61523437500000000000	4160.00000000000000000000	4167.17919921875000000000	0.00000000000000000000	10246.00000000000000000000	10228.00000000000000000000	0.00000000000000000000	0.00000000000000000000	0.00000000000000000000	1143.00000000000000000000	24.00000000000000000000	4.00000000000000000000	4.00000000000000000000	4.00000000000000000000	4.00000000000000000000	4.00000000000000000000	4.00000000000000000000	4.00000000000000000000	4.00000000000000000000	4.00000000000000000000	4.00000000000000000000	4.00000000000000000000	4.00000000000000000000	4.00000000000000000000	4.00000000000000000000	4.00000000000000000000	4.00000000000000000000
57.00000000000000000000	0.00000000000000000000	4165.12792968750000000000	4162.05126953125000000000	4157.94873046875000000000	4182.56396484375000000000	4147.69238281250000000000	4168.20507812500000000000	4178.97412109375000000000	4192.82031250000000000000	4182.56396484375000000000	4169.74365234375000000000	4170.25634765625000000000	4195.38427734375000000000	4182.56396484375000000000	4177.94873046875000000000	0.00000000000000000000	10248.00000000000000000000	10229.00000000000000000000	0.00000000000000000000	0.00000000000000000000	0.00000000000000000000	1143.00000000000000000000	33.00000000000000000000	4.00000000000000000000	4.00000000000000000000	4.00000000000000000000	4.00000000000000000000	4.00000000000000000000	4.00000000000000000000	4.00000000000000000000	4.00000000000000000000	4.00000000000000000000	4.00000000000000000000	4.00000000000000000000	4.00000000000000000000	4.00000000000000000000	4.00000000000000000000	4.00000000000000000000	4.00000000000000000000
58.00000000000000000000	0.00000000000000000000	4169.74365234375000000000	4152.82031250000000000000	4154.35888671875000000000	4177.43603515625000000000	4135.89746093750000000000	4164.10253906250000000000	4174.35888671875000000000	4185.64111328125000000000	4168.71777343750000000000	4173.33300781250000000000	4143.58984375000000000000	4192.30761718750000000000	4173.84619140625000000000	4158.46142578125000000000	0.00000000000000000000	10248.00000000000000000000	10229.00000000000000000000	0.00000000000000000000	0.00000000000000000000	0.00000000000000000000	1143.00000000000000000000	40.00000000000000000000	4.00000000000000000000	4.00000000000000000000	4.00000000000000000000	4.00000000000000000000	4.00000000000000000000	4.00000000000000000000	4.00000000000000000000	4.00000000000000000000	4.00000000000000000000	4.00000000000000000000	4.00000000000000000000	4.00000000000000000000	4.00000000000000000000	4.00000000000000000000	4.00000000000000000000	4.00000000000000000000
59.00000000000000000000	0.00000000000000000000	4159.48730468750000000000	4151.79492187500000000000	4135.38427734375000000000	4146.15380859375000000000	4126.15380859375000000000	4157.43603515625000000000	4165.12792968750000000000	4173.33300781250000000000	4155.38427734375000000000	4161.02539062500000000000	4146.66650390625000000000	4181.53857421875000000000	4158.46142578125000000000	4157.43603515625000000000	0.00000000000000000000	10246.00000000000000000000	10229.00000000000000000000	0.00000000000000000000	0.00000000000000000000	0.00000000000000000000	1143.00000000000000000000	47.00000000000000000000	4.00000000000000000000	4.00000000000000000000	4.00000000000000000000	4.00000000000000000000	4.00000000000000000000	4.00000000000000000000	4.00000000000000000000	4.00000000000000000000	4.00000000000000000000	4.00000000000000000000	4.00000000000000000000	4.00000000000000000000	4.00000000000000000000	4.00000000000000000000	4.00000000000000000000	4.00000000000000000000
60.00000000000000000000	0.00000000000000000000	4167.69238281250000000000	4163.58984375000000000000	4146.66650390625000000000	4155.38427734375000000000	4147.17919921875000000000	4166.66650390625000000000	4171.79492187500000000000	4175.38427734375000000000	4168.71777343750000000000	4156.92285156250000000000	4190.25634765625000000000	4193.84619140625000000000	4169.23046875000000000000	4189.74365234375000000000	0.00000000000000000000	10246.00000000000000000000	10229.00000000000000000000	0.00000000000000000000	0.00000000000000000000	0.00000000000000000000	1143.00000000000000000000	55.00000000000000000000	4.00000000000000000000	4.00000000000000000000	4.00000000000000000000	4.00000000000000000000	4.00000000000000000000	4.00000000000000000000	4.00000000000000000000	4.00000000000000000000	4.00000000000000000000	4.00000000000000000000	4.00000000000000000000	4.00000000000000000000	4.00000000000000000000	4.00000000000000000000	4.00000000000000000000	4.00000000000000000000
61.00000000000000000000	0.00000000000000000000	4187.17919921875000000000	4171.79492187500000000000	4168.20507812500000000000	4178.97412109375000000000	4156.41015625000000000000	4183.58984375000000000000	4183.58984375000000000000	4182.56396484375000000000	4180.00000000000000000000	4163.07666015625000000000	4160.51269531250000000000	4203.07666015625000000000	4182.56396484375000000000	4190.76904296875000000000	0.00000000000000000000	10246.00000000000000000000	10228.00000000000000000000	0.00000000000000000000	0.00000000000000000000	0.00000000000000000000	1143.00000000000000000000	63.00000000000000000000	4.00000000000000000000	4.00000000000000000000	4.00000000000000000000	4.00000000000000000000	4.00000000000000000000	4.00000000000000000000	4.00000000000000000000	4.00000000000000000000	4.00000000000000000000	4.00000000000000000000	4.00000000000000000000	4.00000000000000000000	4.00000000000000000000	4.00000000000000000000	4.00000000000000000000	4.00000000000000000000
62.00000000000000000000	0.00000000000000000000	4164.10253906250000000000	4174.35888671875000000000	4150.25634765625000000000	4178.97412109375000000000	4138.46142578125000000000	4182.56396484375000000000	4186.66650390625000000000	4183.58984375000000000000	4182.56396484375000000000	4172.82031250000000000000	4137.94873046875000000000	4187.17919921875000000000	4178.97412109375000000000	4161.02539062500000000000	0.00000000000000000000	10246.00000000000000000000	10228.00000000000000000000	0.00000000000000000000	0.00000000000000000000	0.00000000000000000000	1143.00000000000000000000	70.00000000000000000000	4.00000000000000000000	4.00000000000000000000	4.00000000000000000000	4.00000000000000000000	4.00000000000000000000	4.00000000000000000000	4.00000000000000000000	4.00000000000000000000	4.00000000000000000000	4.00000000000000000000	4.00000000000000000000	4.00000000000000000000	4.00000000000000000000	4.00000000000000000000	4.00000000000000000000	4.00000000000000000000
63.00000000000000000000	0.00000000000000000000	4159.48730468750000000000	4164.10253906250000000000	4146.66650390625000000000	4172.30761718750000000000	4122.05126953125000000000	4166.15380859375000000000	4175.89746093750000000000	4164.61523437500000000000	4163.07666015625000000000	4163.58984375000000000000	4244.61523437500000000000	4184.10253906250000000000	4169.74365234375000000000	4155.38427734375000000000	0.00000000000000000000	10245.00000000000000000000	10225.00000000000000000000	0.00000000000000000000	0.00000000000000000000	0.00000000000000000000	1143.00000000000000000000	78.00000000000000000000	4.00000000000000000000	4.00000000000000000000	4.00000000000000000000	4.00000000000000000000	4.00000000000000000000	4.00000000000000000000	4.00000000000000000000	4.00000000000000000000	4.00000000000000000000	4.00000000000000000000	4.00000000000000000000	4.00000000000000000000	4.00000000000000000000	4.00000000000000000000	4.00000000000000000000	4.00000000000000000000
64.00000000000000000000	0.00000000000000000000	4166.15380859375000000000	4157.43603515625000000000	4155.89746093750000000000	4158.97412109375000000000	4139.48730468750000000000	4170.25634765625000000000	4174.35888671875000000000	4160.00000000000000000000	4155.38427734375000000000	4157.94873046875000000000	4368.20507812500000000000	4193.33300781250000000000	4178.97412109375000000000	4167.17919921875000000000	2713.00000000000000000000	10245.00000000000000000000	10225.00000000000000000000	0.00000000000000000000	0.00000000000000000000	0.00000000000000000000	1143.00000000000000000000	86.00000000000000000000	4.00000000000000000000	4.00000000000000000000	4.00000000000000000000	4.00000000000000000000	4.00000000000000000000	4.00000000000000000000	4.00000000000000000000	4.00000000000000000000	4.00000000000000000000	4.00000000000000000000	4.00000000000000000000	4.00000000000000000000	4.00000000000000000000	4.00000000000000000000	4.00000000000000000000	4.00000000000000000000
65.00000000000000000000	0.00000000000000000000	4170.76904296875000000000	4161.53857421875000000000	4159.48730468750000000000	4158.97412109375000000000	4160.51269531250000000000	4186.66650390625000000000	4183.58984375000000000000	4176.41015625000000000000	4177.94873046875000000000	4168.20507812500000000000	4376.92285156250000000000	4202.05126953125000000000	4187.69238281250000000000	4180.00000000000000000000	2820.00000000000000000000	10246.00000000000000000000	10225.00000000000000000000	0.00000000000000000000	0.00000000000000000000	0.00000000000000000000	1143.00000000000000000000	94.00000000000000000000	4.00000000000000000000	4.00000000000000000000	4.00000000000000000000	4.00000000000000000000	4.00000000000000000000	4.00000000000000000000	4.00000000000000000000	4.00000000000000000000	4.00000000000000000000	4.00000000000000000000	4.00000000000000000000	4.00000000000000000000	4.00000000000000000000	4.00000000000000000000	4.00000000000000000000	4.00000000000000000000
66.00000000000000000000	0.00000000000000000000	4180.51269531250000000000	4162.05126953125000000000	4161.02539062500000000000	4173.84619140625000000000	4151.79492187500000000000	4182.05126953125000000000	4179.48730468750000000000	4172.82031250000000000000	4182.56396484375000000000	4166.15380859375000000000	4359.48730468750000000000	4204.10253906250000000000	4171.28173828125000000000	4191.28173828125000000000	2422.00000000000000000000	10246.00000000000000000000	10225.00000000000000000000	0.00000000000000000000	0.00000000000000000000	0.00000000000000000000	1143.00000000000000000000	101.00000000000000000000	4.00000000000000000000	4.00000000000000000000	4.00000000000000000000	4.00000000000000000000	4.00000000000000000000	4.00000000000000000000	4.00000000000000000000	4.00000000000000000000	4.00000000000000000000	4.00000000000000000000	4.00000000000000000000	4.00000000000000000000	4.00000000000000000000	4.00000000000000000000	4.00000000000000000000	4.00000000000000000000
67.00000000000000000000	0.00000000000000000000	4162.05126953125000000000	4157.94873046875000000000	4145.64111328125000000000	4177.43603515625000000000	4147.17919921875000000000	4168.71777343750000000000	4172.82031250000000000000	4160.00000000000000000000	4168.20507812500000000000	4154.87158203125000000000	4379.48730468750000000000	4195.89746093750000000000	4163.58984375000000000000	4181.02539062500000000000	3478.00000000000000000000	10248.00000000000000000000	10226.00000000000000000000	0.00000000000000000000	0.00000000000000000000	0.00000000000000000000	1143.00000000000000000000	109.00000000000000000000	4.00000000000000000000	4.00000000000000000000	4.00000000000000000000	4.00000000000000000000	4.00000000000000000000	4.00000000000000000000	4.00000000000000000000	4.00000000000000000000	4.00000000000000000000	4.00000000000000000000	4.00000000000000000000	4.00000000000000000000	4.00000000000000000000	4.00000000000000000000	4.00000000000000000000	4.00000000000000000000
68.00000000000000000000	0.00000000000000000000	4156.41015625000000000000	4153.33300781250000000000	4142.56396484375000000000	4168.71777343750000000000	4144.61523437500000000000	4160.00000000000000000000	4169.74365234375000000000	4153.84619140625000000000	4158.46142578125000000000	4147.69238281250000000000	4356.92285156250000000000	4184.61523437500000000000	4173.84619140625000000000	4158.46142578125000000000	3524.00000000000000000000	10248.00000000000000000000	10226.00000000000000000000	0.00000000000000000000	0.00000000000000000000	0.00000000000000000000	1143.00000000000000000000	117.00000000000000000000	4.00000000000000000000	4.00000000000000000000	4.00000000000000000000	4.00000000000000000000	4.00000000000000000000	4.00000000000000000000	4.00000000000000000000	4.00000000000000000000	4.00000000000000000000	4.00000000000000000000	4.00000000000000000000	4.00000000000000000000	4.00000000000000000000	4.00000000000000000000	4.00000000000000000000	4.00000000000000000000
69.00000000000000000000	0.00000000000000000000	4160.00000000000000000000	4167.17919921875000000000	4141.02539062500000000000	4166.66650390625000000000	4147.69238281250000000000	4174.87158203125000000000	4174.35888671875000000000	4157.43603515625000000000	4164.10253906250000000000	4155.38427734375000000000	4326.15380859375000000000	4175.38427734375000000000	4184.61523437500000000000	4158.46142578125000000000	3394.00000000000000000000	10249.00000000000000000000	10226.00000000000000000000	0.00000000000000000000	0.00000000000000000000	0.00000000000000000000	1143.00000000000000000000	125.00000000000000000000	4.00000000000000000000	4.00000000000000000000	4.00000000000000000000	4.00000000000000000000	4.00000000000000000000	4.00000000000000000000	4.00000000000000000000	4.00000000000000000000	4.00000000000000000000	4.00000000000000000000	4.00000000000000000000	4.00000000000000000000	4.00000000000000000000	4.00000000000000000000	4.00000000000000000000	4.00000000000000000000
70.00000000000000000000	0.00000000000000000000	4157.94873046875000000000	4170.25634765625000000000	4134.35888671875000000000	4172.82031250000000000000	4161.02539062500000000000	4193.33300781250000000000	4179.48730468750000000000	4161.02539062500000000000	4167.17919921875000000000	4161.53857421875000000000	4352.82031250000000000000	4180.00000000000000000000	4190.25634765625000000000	4158.97412109375000000000	3467.00000000000000000000	10249.00000000000000000000	10226.00000000000000000000	0.00000000000000000000	0.00000000000000000000	0.00000000000000000000	1143.00000000000000000000	133.00000000000000000000	4.00000000000000000000	4.00000000000000000000	4.00000000000000000000	4.00000000000000000000	4.00000000000000000000	4.00000000000000000000	4.00000000000000000000	4.00000000000000000000	4.00000000000000000000	4.00000000000000000000	4.00000000000000000000	4.00000000000000000000	4.00000000000000000000	4.00000000000000000000	4.00000000000000000000	4.00000000000000000000
71.00000000000000000000	0.00000000000000000000	4167.17919921875000000000	4151.79492187500000000000	4142.05126953125000000000	4166.15380859375000000000	4157.43603515625000000000	4188.20507812500000000000	4176.92285156250000000000	4162.56396484375000000000	4169.74365234375000000000	4162.05126953125000000000	4366.15380859375000000000	4188.71777343750000000000	4186.15380859375000000000	4154.87158203125000000000	3436.00000000000000000000	10248.00000000000000000000	10228.00000000000000000000	0.00000000000000000000	0.00000000000000000000	0.00000000000000000000	1143.00000000000000000000	141.00000000000000000000	4.00000000000000000000	4.00000000000000000000	4.00000000000000000000	4.00000000000000000000	4.00000000000000000000	4.00000000000000000000	4.00000000000000000000	4.00000000000000000000	4.00000000000000000000	4.00000000000000000000	4.00000000000000000000	4.00000000000000000000	4.00000000000000000000	4.00000000000000000000	4.00000000000000000000	4.00000000000000000000
72.00000000000000000000	0.00000000000000000000	4160.00000000000000000000	4159.48730468750000000000	4138.46142578125000000000	4163.58984375000000000000	4149.74365234375000000000	4181.53857421875000000000	4176.41015625000000000000	4169.23046875000000000000	4183.07666015625000000000	4156.92285156250000000000	4345.12792968750000000000	4183.58984375000000000000	4168.71777343750000000000	4161.02539062500000000000	3373.00000000000000000000	10248.00000000000000000000	10228.00000000000000000000	0.00000000000000000000	0.00000000000000000000	0.00000000000000000000	1143.00000000000000000000	149.00000000000000000000	4.00000000000000000000	4.00000000000000000000	4.00000000000000000000	4.00000000000000000000	4.00000000000000000000	4.00000000000000000000	4.00000000000000000000	4.00000000000000000000	4.00000000000000000000	4.00000000000000000000	4.00000000000000000000	4.00000000000000000000	4.00000000000000000000	4.00000000000000000000	4.00000000000000000000	4.00000000000000000000
73.00000000000000000000	0.00000000000000000000	4174.35888671875000000000	4180.51269531250000000000	4149.23046875000000000000	4185.12792968750000000000	4157.43603515625000000000	4179.48730468750000000000	4173.84619140625000000000	4169.74365234375000000000	4180.51269531250000000000	4135.38427734375000000000	4349.74365234375000000000	4188.71777343750000000000	4157.43603515625000000000	4169.74365234375000000000	3065.00000000000000000000	10250.00000000000000000000	10228.00000000000000000000	0.00000000000000000000	0.00000000000000000000	0.00000000000000000000	1143.00000000000000000000	157.00000000000000000000	4.00000000000000000000	4.00000000000000000000	4.00000000000000000000	4.00000000000000000000	4.00000000000000000000	4.00000000000000000000	4.00000000000000000000	4.00000000000000000000	4.00000000000000000000	4.00000000000000000000	4.00000000000000000000	4.00000000000000000000	4.00000000000000000000	4.00000000000000000000	4.00000000000000000000	4.00000000000000000000
74.00000000000000000000	0.00000000000000000000	4180.00000000000000000000	4179.48730468750000000000	4153.84619140625000000000	4189.23046875000000000000	4157.94873046875000000000	4173.84619140625000000000	4166.66650390625000000000	4161.53857421875000000000	4165.12792968750000000000	4132.30761718750000000000	4367.17919921875000000000	4191.79492187500000000000	4169.74365234375000000000	4166.15380859375000000000	3496.00000000000000000000	10250.00000000000000000000	10228.00000000000000000000	0.00000000000000000000	0.00000000000000000000	0.00000000000000000000	1143.00000000000000000000	164.00000000000000000000	4.00000000000000000000	4.00000000000000000000	4.00000000000000000000	4.00000000000000000000	4.00000000000000000000	4.00000000000000000000	4.00000000000000000000	4.00000000000000000000	4.00000000000000000000	4.00000000000000000000	4.00000000000000000000	4.00000000000000000000	4.00000000000000000000	4.00000000000000000000	4.00000000000000000000	4.00000000000000000000
75.00000000000000000000	0.00000000000000000000	4163.07666015625000000000	4161.02539062500000000000	4138.97412109375000000000	4166.66650390625000000000	4135.89746093750000000000	4164.61523437500000000000	4157.43603515625000000000	4146.15380859375000000000	4153.84619140625000000000	4144.61523437500000000000	4352.30761718750000000000	4188.71777343750000000000	4169.74365234375000000000	4167.69238281250000000000	3314.00000000000000000000	10250.00000000000000000000	10228.00000000000000000000	0.00000000000000000000	0.00000000000000000000	0.00000000000000000000	1143.00000000000000000000	171.00000000000000000000	4.00000000000000000000	4.00000000000000000000	4.00000000000000000000	4.00000000000000000000	4.00000000000000000000	4.00000000000000000000	4.00000000000000000000	4.00000000000000000000	4.00000000000000000000	4.00000000000000000000	4.00000000000000000000	4.00000000000000000000	4.00000000000000000000	4.00000000000000000000	4.00000000000000000000	4.00000000000000000000
76.00000000000000000000	0.00000000000000000000	4177.43603515625000000000	4160.51269531250000000000	4153.33300781250000000000	4171.28173828125000000000	4137.94873046875000000000	4166.15380859375000000000	4160.51269531250000000000	4145.64111328125000000000	4155.89746093750000000000	4145.64111328125000000000	4344.61523437500000000000	4195.38427734375000000000	4158.97412109375000000000	4179.48730468750000000000	2911.00000000000000000000	10250.00000000000000000000	10228.00000000000000000000	0.00000000000000000000	0.00000000000000000000	0.00000000000000000000	1143.00000000000000000000	179.00000000000000000000	4.00000000000000000000	4.00000000000000000000	4.00000000000000000000	4.00000000000000000000	4.00000000000000000000	4.00000000000000000000	4.00000000000000000000	4.00000000000000000000	4.00000000000000000000	4.00000000000000000000	4.00000000000000000000	4.00000000000000000000	4.00000000000000000000	4.00000000000000000000	4.00000000000000000000	4.00000000000000000000
77.00000000000000000000	0.00000000000000000000	4173.84619140625000000000	4178.97412109375000000000	4158.46142578125000000000	4188.20507812500000000000	4168.20507812500000000000	4180.51269531250000000000	4178.97412109375000000000	4167.69238281250000000000	4172.30761718750000000000	4147.69238281250000000000	4365.64111328125000000000	4197.43603515625000000000	4169.74365234375000000000	4178.46142578125000000000	2917.00000000000000000000	10250.00000000000000000000	10228.00000000000000000000	0.00000000000000000000	0.00000000000000000000	0.00000000000000000000	1143.00000000000000000000	188.00000000000000000000	4.00000000000000000000	4.00000000000000000000	4.00000000000000000000	4.00000000000000000000	4.00000000000000000000	4.00000000000000000000	4.00000000000000000000	4.00000000000000000000	4.00000000000000000000	4.00000000000000000000	4.00000000000000000000	4.00000000000000000000	4.00000000000000000000	4.00000000000000000000	4.00000000000000000000	4.00000000000000000000
78.00000000000000000000	0.00000000000000000000	4164.61523437500000000000	4169.74365234375000000000	4150.25634765625000000000	4175.38427734375000000000	4155.38427734375000000000	4180.00000000000000000000	4180.51269531250000000000	4171.79492187500000000000	4171.79492187500000000000	4140.00000000000000000000	4364.10253906250000000000	4200.51269531250000000000	4172.82031250000000000000	4173.33300781250000000000	3496.00000000000000000000	10250.00000000000000000000	10228.00000000000000000000	0.00000000000000000000	0.00000000000000000000	0.00000000000000000000	1143.00000000000000000000	195.00000000000000000000	4.00000000000000000000	4.00000000000000000000	4.00000000000000000000	4.00000000000000000000	4.00000000000000000000	4.00000000000000000000	4.00000000000000000000	4.00000000000000000000	4.00000000000000000000	4.00000000000000000000	4.00000000000000000000	4.00000000000000000000	4.00000000000000000000	4.00000000000000000000	4.00000000000000000000	4.00000000000000000000
79.00000000000000000000	0.00000000000000000000	4168.71777343750000000000	4152.30761718750000000000	4148.71777343750000000000	4164.10253906250000000000	4135.89746093750000000000	4183.07666015625000000000	4180.00000000000000000000	4171.79492187500000000000	4173.33300781250000000000	4137.43603515625000000000	4362.05126953125000000000	4208.20507812500000000000	4172.30761718750000000000	4186.15380859375000000000	3314.00000000000000000000	10249.00000000000000000000	10230.00000000000000000000	0.00000000000000000000	0.00000000000000000000	0.00000000000000000000	1143.00000000000000000000	202.00000000000000000000	4.00000000000000000000	4.00000000000000000000	4.00000000000000000000	4.00000000000000000000	4.00000000000000000000	4.00000000000000000000	4.00000000000000000000	4.00000000000000000000	4.00000000000000000000	4.00000000000000000000	4.00000000000000000000	4.00000000000000000000	4.00000000000000000000	4.00000000000000000000	4.00000000000000000000	4.00000000000000000000
80.00000000000000000000	0.00000000000000000000	4161.53857421875000000000	4152.30761718750000000000	4141.53857421875000000000	4160.00000000000000000000	4147.69238281250000000000	4185.12792968750000000000	4185.64111328125000000000	4176.92285156250000000000	4180.00000000000000000000	4151.79492187500000000000	4366.15380859375000000000	4207.69238281250000000000	4179.48730468750000000000	4183.07666015625000000000	2911.00000000000000000000	10249.00000000000000000000	10230.00000000000000000000	0.00000000000000000000	0.00000000000000000000	0.00000000000000000000	1143.00000000000000000000	211.00000000000000000000	4.00000000000000000000	4.00000000000000000000	4.00000000000000000000	4.00000000000000000000	4.00000000000000000000	4.00000000000000000000	4.00000000000000000000	4.00000000000000000000	4.00000000000000000000	4.00000000000000000000	4.00000000000000000000	4.00000000000000000000	4.00000000000000000000	4.00000000000000000000	4.00000000000000000000	4.00000000000000000000
81.00000000000000000000	0.00000000000000000000	4155.38427734375000000000	4145.64111328125000000000	4137.43603515625000000000	4145.12792968750000000000	4145.64111328125000000000	4170.25634765625000000000	4176.41015625000000000000	4162.56396484375000000000	4165.64111328125000000000	4147.17919921875000000000	4340.51269531250000000000	4200.00000000000000000000	4165.64111328125000000000	4147.69238281250000000000	2917.00000000000000000000	10246.00000000000000000000	10230.00000000000000000000	0.00000000000000000000	0.00000000000000000000	0.00000000000000000000	1143.00000000000000000000	219.00000000000000000000	4.00000000000000000000	4.00000000000000000000	4.00000000000000000000	4.00000000000000000000	4.00000000000000000000	4.00000000000000000000	4.00000000000000000000	4.00000000000000000000	4.00000000000000000000	4.00000000000000000000	4.00000000000000000000	4.00000000000000000000	4.00000000000000000000	4.00000000000000000000	4.00000000000000000000	4.00000000000000000000
82.00000000000000000000	0.00000000000000000000	4150.76904296875000000000	4150.76904296875000000000	4131.79492187500000000000	4154.35888671875000000000	4143.07666015625000000000	4174.35888671875000000000	4173.84619140625000000000	4161.53857421875000000000	4166.66650390625000000000	4140.00000000000000000000	4343.58984375000000000000	4193.33300781250000000000	4159.48730468750000000000	4139.48730468750000000000	3496.00000000000000000000	10246.00000000000000000000	10230.00000000000000000000	0.00000000000000000000	0.00000000000000000000	0.00000000000000000000	1143.00000000000000000000	227.00000000000000000000	4.00000000000000000000	4.00000000000000000000	4.00000000000000000000	4.00000000000000000000	4.00000000000000000000	4.00000000000000000000	4.00000000000000000000	4.00000000000000000000	4.00000000000000000000	4.00000000000000000000	4.00000000000000000000	4.00000000000000000000	4.00000000000000000000	4.00000000000000000000	4.00000000000000000000	4.00000000000000000000
83.00000000000000000000	0.00000000000000000000	4174.35888671875000000000	4172.82031250000000000000	4142.56396484375000000000	4184.61523437500000000000	4149.23046875000000000000	4183.07666015625000000000	4175.38427734375000000000	4173.84619140625000000000	4175.38427734375000000000	4144.61523437500000000000	4374.87158203125000000000	4204.61523437500000000000	4164.61523437500000000000	4168.71777343750000000000	3314.00000000000000000000	10246.00000000000000000000	10232.00000000000000000000	0.00000000000000000000	0.00000000000000000000	0.00000000000000000000	1143.00000000000000000000	236.00000000000000000000	4.00000000000000000000	4.00000000000000000000	4.00000000000000000000	4.00000000000000000000	4.00000000000000000000	4.00000000000000000000	4.00000000000000000000	4.00000000000000000000	4.00000000000000000000	4.00000000000000000000	4.00000000000000000000	4.00000000000000000000	4.00000000000000000000	4.00000000000000000000	4.00000000000000000000	4.00000000000000000000
84.00000000000000000000	0.00000000000000000000	4176.92285156250000000000	4167.69238281250000000000	4152.30761718750000000000	4175.38427734375000000000	4150.25634765625000000000	4170.25634765625000000000	4171.28173828125000000000	4174.87158203125000000000	4169.74365234375000000000	4131.79492187500000000000	4358.97412109375000000000	4221.02539062500000000000	4158.46142578125000000000	4190.76904296875000000000	2911.00000000000000000000	10246.00000000000000000000	10232.00000000000000000000	0.00000000000000000000	0.00000000000000000000	0.00000000000000000000	1143.00000000000000000000	244.00000000000000000000	4.00000000000000000000	4.00000000000000000000	4.00000000000000000000	4.00000000000000000000	4.00000000000000000000	4.00000000000000000000	4.00000000000000000000	4.00000000000000000000	4.00000000000000000000	4.00000000000000000000	4.00000000000000000000	4.00000000000000000000	4.00000000000000000000	4.00000000000000000000	4.00000000000000000000	4.00000000000000000000
85.00000000000000000000	0.00000000000000000000	4151.79492187500000000000	4146.66650390625000000000	4145.12792968750000000000	4147.69238281250000000000	4149.23046875000000000000	4165.12792968750000000000	4172.82031250000000000000	4174.35888671875000000000	4171.28173828125000000000	4126.66650390625000000000	4353.33300781250000000000	4224.61523437500000000000	4164.61523437500000000000	4191.28173828125000000000	2917.00000000000000000000	10245.00000000000000000000	10232.00000000000000000000	0.00000000000000000000	0.00000000000000000000	0.00000000000000000000	1143.00000000000000000000	252.00000000000000000000	4.00000000000000000000	4.00000000000000000000	4.00000000000000000000	4.00000000000000000000	4.00000000000000000000	4.00000000000000000000	4.00000000000000000000	4.00000000000000000000	4.00000000000000000000	4.00000000000000000000	4.00000000000000000000	4.00000000000000000000	4.00000000000000000000	4.00000000000000000000	4.00000000000000000000	4.00000000000000000000
86.00000000000000000000	0.00000000000000000000	4170.25634765625000000000	4150.25634765625000000000	4151.79492187500000000000	4154.35888671875000000000	4146.15380859375000000000	4176.41015625000000000000	4181.02539062500000000000	4175.38427734375000000000	4168.71777343750000000000	4148.71777343750000000000	4384.10253906250000000000	4228.20507812500000000000	4176.92285156250000000000	4192.30761718750000000000	3496.00000000000000000000	10245.00000000000000000000	10232.00000000000000000000	0.00000000000000000000	0.00000000000000000000	0.00000000000000000000	1143.00000000000000000000	260.00000000000000000000	4.00000000000000000000	4.00000000000000000000	4.00000000000000000000	4.00000000000000000000	4.00000000000000000000	4.00000000000000000000	4.00000000000000000000	4.00000000000000000000	4.00000000000000000000	4.00000000000000000000	4.00000000000000000000	4.00000000000000000000	4.00000000000000000000	4.00000000000000000000	4.00000000000000000000	4.00000000000000000000
87.00000000000000000000	0.00000000000000000000	4169.74365234375000000000	4157.43603515625000000000	4147.17919921875000000000	4164.61523437500000000000	4134.87158203125000000000	4182.05126953125000000000	4188.20507812500000000000	4183.07666015625000000000	4165.64111328125000000000	4160.00000000000000000000	4371.28173828125000000000	4223.58984375000000000000	4171.79492187500000000000	4185.64111328125000000000	3314.00000000000000000000	10246.00000000000000000000	10232.00000000000000000000	0.00000000000000000000	0.00000000000000000000	0.00000000000000000000	1143.00000000000000000000	268.00000000000000000000	4.00000000000000000000	4.00000000000000000000	4.00000000000000000000	4.00000000000000000000	4.00000000000000000000	4.00000000000000000000	4.00000000000000000000	4.00000000000000000000	4.00000000000000000000	4.00000000000000000000	4.00000000000000000000	4.00000000000000000000	4.00000000000000000000	4.00000000000000000000	4.00000000000000000000	4.00000000000000000000
88.00000000000000000000	0.00000000000000000000	4156.92285156250000000000	4143.07666015625000000000	4143.07666015625000000000	4155.38427734375000000000	4128.20507812500000000000	4175.89746093750000000000	4182.05126953125000000000	4180.51269531250000000000	4164.10253906250000000000	4142.56396484375000000000	4344.10253906250000000000	4209.74365234375000000000	4157.94873046875000000000	4155.38427734375000000000	2911.00000000000000000000	10246.00000000000000000000	10232.00000000000000000000	0.00000000000000000000	0.00000000000000000000	0.00000000000000000000	1143.00000000000000000000	276.00000000000000000000	4.00000000000000000000	4.00000000000000000000	4.00000000000000000000	4.00000000000000000000	4.00000000000000000000	4.00000000000000000000	4.00000000000000000000	4.00000000000000000000	4.00000000000000000000	4.00000000000000000000	4.00000000000000000000	4.00000000000000000000	4.00000000000000000000	4.00000000000000000000	4.00000000000000000000	4.00000000000000000000
89.00000000000000000000	0.00000000000000000000	4168.20507812500000000000	4152.30761718750000000000	4150.25634765625000000000	4157.43603515625000000000	4146.66650390625000000000	4178.97412109375000000000	4176.92285156250000000000	4171.79492187500000000000	4165.64111328125000000000	4135.89746093750000000000	4355.38427734375000000000	4209.23046875000000000000	4163.58984375000000000000	4152.82031250000000000000	2917.00000000000000000000	10247.00000000000000000000	10230.00000000000000000000	0.00000000000000000000	0.00000000000000000000	0.00000000000000000000	1143.00000000000000000000	284.00000000000000000000	4.00000000000000000000	4.00000000000000000000	4.00000000000000000000	4.00000000000000000000	4.00000000000000000000	4.00000000000000000000	4.00000000000000000000	4.00000000000000000000	4.00000000000000000000	4.00000000000000000000	4.00000000000000000000	4.00000000000000000000	4.00000000000000000000	4.00000000000000000000	4.00000000000000000000	4.00000000000000000000
90.00000000000000000000	0.00000000000000000000	4160.51269531250000000000	4169.74365234375000000000	4143.07666015625000000000	4168.71777343750000000000	4157.94873046875000000000	4177.43603515625000000000	4174.87158203125000000000	4171.79492187500000000000	4168.20507812500000000000	4139.48730468750000000000	4350.25634765625000000000	4220.51269531250000000000	4165.64111328125000000000	4182.05126953125000000000	3496.00000000000000000000	10247.00000000000000000000	10230.00000000000000000000	0.00000000000000000000	0.00000000000000000000	0.00000000000000000000	1143.00000000000000000000	291.00000000000000000000	4.00000000000000000000	4.00000000000000000000	4.00000000000000000000	4.00000000000000000000	4.00000000000000000000	4.00000000000000000000	4.00000000000000000000	4.00000000000000000000	4.00000000000000000000	4.00000000000000000000	4.00000000000000000000	4.00000000000000000000	4.00000000000000000000	4.00000000000000000000	4.00000000000000000000	4.00000000000000000000
91.00000000000000000000	0.00000000000000000000	4162.56396484375000000000	4160.00000000000000000000	4147.69238281250000000000	4168.71777343750000000000	4145.64111328125000000000	4164.61523437500000000000	4160.00000000000000000000	4163.58984375000000000000	4162.56396484375000000000	4129.74365234375000000000	4332.30761718750000000000	4220.51269531250000000000	4143.07666015625000000000	4185.12792968750000000000	3314.00000000000000000000	10247.00000000000000000000	10230.00000000000000000000	0.00000000000000000000	0.00000000000000000000	0.00000000000000000000	1143.00000000000000000000	299.00000000000000000000	4.00000000000000000000	4.00000000000000000000	4.00000000000000000000	4.00000000000000000000	4.00000000000000000000	4.00000000000000000000	4.00000000000000000000	4.00000000000000000000	4.00000000000000000000	4.00000000000000000000	4.00000000000000000000	4.00000000000000000000	4.00000000000000000000	4.00000000000000000000	4.00000000000000000000	4.00000000000000000000
92.00000000000000000000	0.00000000000000000000	4164.61523437500000000000	4161.53857421875000000000	4149.74365234375000000000	4164.10253906250000000000	4153.33300781250000000000	4171.79492187500000000000	4158.46142578125000000000	4161.02539062500000000000	4168.71777343750000000000	4128.71777343750000000000	4347.17919921875000000000	4209.74365234375000000000	4137.94873046875000000000	4178.46142578125000000000	2911.00000000000000000000	10247.00000000000000000000	10230.00000000000000000000	0.00000000000000000000	0.00000000000000000000	0.00000000000000000000	1143.00000000000000000000	306.00000000000000000000	4.00000000000000000000	4.00000000000000000000	4.00000000000000000000	4.00000000000000000000	4.00000000000000000000	4.00000000000000000000	4.00000000000000000000	4.00000000000000000000	4.00000000000000000000	4.00000000000000000000	4.00000000000000000000	4.00000000000000000000	4.00000000000000000000	4.00000000000000000000	4.00000000000000000000	4.00000000000000000000
93.00000000000000000000	0.00000000000000000000	4164.61523437500000000000	4158.46142578125000000000	4152.30761718750000000000	4159.48730468750000000000	4158.46142578125000000000	4172.82031250000000000000	4164.61523437500000000000	4168.20507812500000000000	4174.87158203125000000000	4133.84619140625000000000	4371.28173828125000000000	4213.84619140625000000000	4149.23046875000000000000	4189.23046875000000000000	2917.00000000000000000000	10247.00000000000000000000	10228.00000000000000000000	0.00000000000000000000	0.00000000000000000000	0.00000000000000000000	1143.00000000000000000000	314.00000000000000000000	4.00000000000000000000	4.00000000000000000000	4.00000000000000000000	4.00000000000000000000	4.00000000000000000000	4.00000000000000000000	4.00000000000000000000	4.00000000000000000000	4.00000000000000000000	4.00000000000000000000	4.00000000000000000000	4.00000000000000000000	4.00000000000000000000	4.00000000000000000000	4.00000000000000000000	4.00000000000000000000
94.00000000000000000000	0.00000000000000000000	4168.20507812500000000000	4151.79492187500000000000	4154.87158203125000000000	4164.61523437500000000000	4145.12792968750000000000	4161.53857421875000000000	4161.02539062500000000000	4167.17919921875000000000	4168.20507812500000000000	4146.66650390625000000000	4372.30761718750000000000	4216.41015625000000000000	4158.97412109375000000000	4189.74365234375000000000	3496.00000000000000000000	10247.00000000000000000000	10228.00000000000000000000	0.00000000000000000000	0.00000000000000000000	0.00000000000000000000	1143.00000000000000000000	322.00000000000000000000	4.00000000000000000000	4.00000000000000000000	4.00000000000000000000	4.00000000000000000000	4.00000000000000000000	4.00000000000000000000	4.00000000000000000000	4.00000000000000000000	4.00000000000000000000	4.00000000000000000000	4.00000000000000000000	4.00000000000000000000	4.00000000000000000000	4.00000000000000000000	4.00000000000000000000	4.00000000000000000000
95.00000000000000000000	0.00000000000000000000	4162.56396484375000000000	4177.43603515625000000000	4144.10253906250000000000	4178.46142578125000000000	4152.82031250000000000000	4179.48730468750000000000	4166.66650390625000000000	4171.79492187500000000000	4177.43603515625000000000	4172.82031250000000000000	4360.00000000000000000000	4213.33300781250000000000	4169.23046875000000000000	4180.00000000000000000000	3314.00000000000000000000	10247.00000000000000000000	10228.00000000000000000000	0.00000000000000000000	0.00000000000000000000	0.00000000000000000000	1143.00000000000000000000	329.00000000000000000000	4.00000000000000000000	4.00000000000000000000	4.00000000000000000000	4.00000000000000000000	4.00000000000000000000	4.00000000000000000000	4.00000000000000000000	4.00000000000000000000	4.00000000000000000000	4.00000000000000000000	4.00000000000000000000	4.00000000000000000000	4.00000000000000000000	4.00000000000000000000	4.00000000000000000000	4.00000000000000000000
96.00000000000000000000	0.00000000000000000000	4177.94873046875000000000	4185.64111328125000000000	4154.87158203125000000000	4173.84619140625000000000	4159.48730468750000000000	4190.76904296875000000000	4173.33300781250000000000	4178.97412109375000000000	4187.17919921875000000000	4170.25634765625000000000	4359.48730468750000000000	4216.92285156250000000000	4163.58984375000000000000	4175.89746093750000000000	2911.00000000000000000000	10247.00000000000000000000	10228.00000000000000000000	0.00000000000000000000	0.00000000000000000000	0.00000000000000000000	1143.00000000000000000000	338.00000000000000000000	4.00000000000000000000	4.00000000000000000000	4.00000000000000000000	4.00000000000000000000	4.00000000000000000000	4.00000000000000000000	4.00000000000000000000	4.00000000000000000000	4.00000000000000000000	4.00000000000000000000	4.00000000000000000000	4.00000000000000000000	4.00000000000000000000	4.00000000000000000000	4.00000000000000000000	4.00000000000000000000
97.00000000000000000000	0.00000000000000000000	4169.74365234375000000000	4168.71777343750000000000	4155.89746093750000000000	4167.69238281250000000000	4153.33300781250000000000	4172.82031250000000000000	4169.23046875000000000000	4173.33300781250000000000	4173.84619140625000000000	4153.33300781250000000000	4365.12792968750000000000	4210.25634765625000000000	4155.89746093750000000000	4172.82031250000000000000	2917.00000000000000000000	10250.00000000000000000000	10227.00000000000000000000	0.00000000000000000000	0.00000000000000000000	0.00000000000000000000	1143.00000000000000000000	346.00000000000000000000	4.00000000000000000000	4.00000000000000000000	4.00000000000000000000	4.00000000000000000000	4.00000000000000000000	4.00000000000000000000	4.00000000000000000000	4.00000000000000000000	4.00000000000000000000	4.00000000000000000000	4.00000000000000000000	4.00000000000000000000	4.00000000000000000000	4.00000000000000000000	4.00000000000000000000	4.00000000000000000000
98.00000000000000000000	0.00000000000000000000	4161.02539062500000000000	4171.28173828125000000000	4152.82031250000000000000	4183.07666015625000000000	4158.97412109375000000000	4165.64111328125000000000	4168.71777343750000000000	4163.58984375000000000000	4155.38427734375000000000	4152.30761718750000000000	4350.76904296875000000000	4215.38427734375000000000	4160.51269531250000000000	4180.51269531250000000000	3496.00000000000000000000	10250.00000000000000000000	10227.00000000000000000000	0.00000000000000000000	0.00000000000000000000	0.00000000000000000000	1143.00000000000000000000	353.00000000000000000000	4.00000000000000000000	4.00000000000000000000	4.00000000000000000000	4.00000000000000000000	4.00000000000000000000	4.00000000000000000000	4.00000000000000000000	4.00000000000000000000	4.00000000000000000000	4.00000000000000000000	4.00000000000000000000	4.00000000000000000000	4.00000000000000000000	4.00000000000000000000	4.00000000000000000000	4.00000000000000000000
99.00000000000000000000	0.00000000000000000000	4172.82031250000000000000	4179.48730468750000000000	4160.51269531250000000000	4179.48730468750000000000	4166.66650390625000000000	4178.97412109375000000000	4173.84619140625000000000	4163.58984375000000000000	4157.43603515625000000000	4152.30761718750000000000	4349.23046875000000000000	4219.48730468750000000000	4157.43603515625000000000	4184.61523437500000000000	3314.00000000000000000000	10251.00000000000000000000	10227.00000000000000000000	0.00000000000000000000	0.00000000000000000000	0.00000000000000000000	1143.00000000000000000000	360.00000000000000000000	4.00000000000000000000	4.00000000000000000000	4.00000000000000000000	4.00000000000000000000	4.00000000000000000000	4.00000000000000000000	4.00000000000000000000	4.00000000000000000000	4.00000000000000000000	4.00000000000000000000	4.00000000000000000000	4.00000000000000000000	4.00000000000000000000	4.00000000000000000000	4.00000000000000000000	4.00000000000000000000
100.00000000000000000000	0.00000000000000000000	4153.33300781250000000000	4166.66650390625000000000	4142.56396484375000000000	4160.00000000000000000000	4154.35888671875000000000	4178.97412109375000000000	4168.71777343750000000000	4164.61523437500000000000	4162.05126953125000000000	4150.76904296875000000000	4364.61523437500000000000	4191.79492187500000000000	4136.92285156250000000000	4162.05126953125000000000	2911.00000000000000000000	10251.00000000000000000000	10227.00000000000000000000	0.00000000000000000000	0.00000000000000000000	0.00000000000000000000	1143.00000000000000000000	369.00000000000000000000	4.00000000000000000000	4.00000000000000000000	4.00000000000000000000	4.00000000000000000000	4.00000000000000000000	4.00000000000000000000	4.00000000000000000000	4.00000000000000000000	4.00000000000000000000	4.00000000000000000000	4.00000000000000000000	4.00000000000000000000	4.00000000000000000000	4.00000000000000000000	4.00000000000000000000	4.00000000000000000000
101.00000000000000000000	0.00000000000000000000	4154.87158203125000000000	4155.38427734375000000000	4142.56396484375000000000	4165.64111328125000000000	4142.56396484375000000000	4164.61523437500000000000	4160.00000000000000000000	4161.02539062500000000000	4154.87158203125000000000	4137.94873046875000000000	4330.25634765625000000000	4183.07666015625000000000	4123.58984375000000000000	4148.20507812500000000000	2917.00000000000000000000	10249.00000000000000000000	10226.00000000000000000000	0.00000000000000000000	0.00000000000000000000	0.00000000000000000000	1143.00000000000000000000	377.00000000000000000000	4.00000000000000000000	4.00000000000000000000	4.00000000000000000000	4.00000000000000000000	4.00000000000000000000	4.00000000000000000000	4.00000000000000000000	4.00000000000000000000	4.00000000000000000000	4.00000000000000000000	4.00000000000000000000	4.00000000000000000000	4.00000000000000000000	4.00000000000000000000	4.00000000000000000000	4.00000000000000000000
102.00000000000000000000	0.00000000000000000000	4165.64111328125000000000	4168.71777343750000000000	4153.84619140625000000000	4175.38427734375000000000	4152.82031250000000000000	4167.69238281250000000000	4170.25634765625000000000	4170.25634765625000000000	4164.61523437500000000000	4134.87158203125000000000	4315.38427734375000000000	4201.02539062500000000000	4147.17919921875000000000	4171.79492187500000000000	3496.00000000000000000000	10249.00000000000000000000	10226.00000000000000000000	0.00000000000000000000	0.00000000000000000000	0.00000000000000000000	1143.00000000000000000000	385.00000000000000000000	4.00000000000000000000	4.00000000000000000000	4.00000000000000000000	4.00000000000000000000	4.00000000000000000000	4.00000000000000000000	4.00000000000000000000	4.00000000000000000000	4.00000000000000000000	4.00000000000000000000	4.00000000000000000000	4.00000000000000000000	4.00000000000000000000	4.00000000000000000000	4.00000000000000000000	4.00000000000000000000
103.00000000000000000000	0.00000000000000000000	4160.51269531250000000000	4171.28173828125000000000	4153.33300781250000000000	4170.25634765625000000000	4153.33300781250000000000	4169.74365234375000000000	4177.43603515625000000000	4173.33300781250000000000	4171.28173828125000000000	4150.76904296875000000000	4362.05126953125000000000	4207.17919921875000000000	4169.23046875000000000000	4194.35888671875000000000	3314.00000000000000000000	10248.00000000000000000000	10225.00000000000000000000	0.00000000000000000000	0.00000000000000000000	0.00000000000000000000	1143.00000000000000000000	393.00000000000000000000	4.00000000000000000000	4.00000000000000000000	4.00000000000000000000	4.00000000000000000000	4.00000000000000000000	4.00000000000000000000	4.00000000000000000000	4.00000000000000000000	4.00000000000000000000	4.00000000000000000000	4.00000000000000000000	4.00000000000000000000	4.00000000000000000000	4.00000000000000000000	4.00000000000000000000	4.00000000000000000000
104.00000000000000000000	0.00000000000000000000	4162.56396484375000000000	4153.84619140625000000000	4156.92285156250000000000	4165.12792968750000000000	4143.07666015625000000000	4160.00000000000000000000	4169.23046875000000000000	4163.58984375000000000000	4161.02539062500000000000	4157.43603515625000000000	4356.92285156250000000000	4198.46142578125000000000	4160.00000000000000000000	4184.61523437500000000000	2911.00000000000000000000	10248.00000000000000000000	10225.00000000000000000000	0.00000000000000000000	0.00000000000000000000	0.00000000000000000000	1143.00000000000000000000	401.00000000000000000000	4.00000000000000000000	4.00000000000000000000	4.00000000000000000000	4.00000000000000000000	4.00000000000000000000	4.00000000000000000000	4.00000000000000000000	4.00000000000000000000	4.00000000000000000000	4.00000000000000000000	4.00000000000000000000	4.00000000000000000000	4.00000000000000000000	4.00000000000000000000	4.00000000000000000000	4.00000000000000000000
105.00000000000000000000	0.00000000000000000000	4153.84619140625000000000	4154.35888671875000000000	4149.74365234375000000000	4166.15380859375000000000	4155.89746093750000000000	4165.64111328125000000000	4168.71777343750000000000	4166.15380859375000000000	4166.15380859375000000000	4161.53857421875000000000	4326.15380859375000000000	4190.76904296875000000000	4153.33300781250000000000	4162.56396484375000000000	2917.00000000000000000000	10247.00000000000000000000	10225.00000000000000000000	0.00000000000000000000	0.00000000000000000000	0.00000000000000000000	1143.00000000000000000000	408.00000000000000000000	4.00000000000000000000	4.00000000000000000000	4.00000000000000000000	4.00000000000000000000	4.00000000000000000000	4.00000000000000000000	4.00000000000000000000	4.00000000000000000000	4.00000000000000000000	4.00000000000000000000	4.00000000000000000000	4.00000000000000000000	4.00000000000000000000	4.00000000000000000000	4.00000000000000000000	4.00000000000000000000
106.00000000000000000000	0.00000000000000000000	4159.48730468750000000000	4165.12792968750000000000	4150.25634765625000000000	4162.56396484375000000000	4160.51269531250000000000	4169.74365234375000000000	4164.10253906250000000000	4160.51269531250000000000	4162.56396484375000000000	4160.51269531250000000000	4338.97412109375000000000	4195.89746093750000000000	4148.20507812500000000000	4157.94873046875000000000	3496.00000000000000000000	10247.00000000000000000000	10225.00000000000000000000	0.00000000000000000000	0.00000000000000000000	0.00000000000000000000	1143.00000000000000000000	416.00000000000000000000	4.00000000000000000000	4.00000000000000000000	4.00000000000000000000	4.00000000000000000000	4.00000000000000000000	4.00000000000000000000	4.00000000000000000000	4.00000000000000000000	4.00000000000000000000	4.00000000000000000000	4.00000000000000000000	4.00000000000000000000	4.00000000000000000000	4.00000000000000000000	4.00000000000000000000	4.00000000000000000000
107.00000000000000000000	0.00000000000000000000	4156.92285156250000000000	4166.15380859375000000000	4146.66650390625000000000	4155.38427734375000000000	4145.64111328125000000000	4158.46142578125000000000	4152.82031250000000000000	4149.74365234375000000000	4145.12792968750000000000	4148.71777343750000000000	4346.66650390625000000000	4193.84619140625000000000	4141.53857421875000000000	4161.02539062500000000000	3314.00000000000000000000	10248.00000000000000000000	10225.00000000000000000000	0.00000000000000000000	0.00000000000000000000	0.00000000000000000000	1143.00000000000000000000	423.00000000000000000000	4.00000000000000000000	4.00000000000000000000	4.00000000000000000000	4.00000000000000000000	4.00000000000000000000	4.00000000000000000000	4.00000000000000000000	4.00000000000000000000	4.00000000000000000000	4.00000000000000000000	4.00000000000000000000	4.00000000000000000000	4.00000000000000000000	4.00000000000000000000	4.00000000000000000000	4.00000000000000000000
108.00000000000000000000	0.00000000000000000000	4152.82031250000000000000	4165.64111328125000000000	4143.58984375000000000000	4167.69238281250000000000	4138.97412109375000000000	4153.84619140625000000000	4154.87158203125000000000	4155.38427734375000000000	4144.10253906250000000000	4135.89746093750000000000	4325.12792968750000000000	4189.74365234375000000000	4136.92285156250000000000	4154.87158203125000000000	2911.00000000000000000000	10248.00000000000000000000	10225.00000000000000000000	0.00000000000000000000	0.00000000000000000000	0.00000000000000000000	1143.00000000000000000000	432.00000000000000000000	4.00000000000000000000	4.00000000000000000000	4.00000000000000000000	4.00000000000000000000	4.00000000000000000000	4.00000000000000000000	4.00000000000000000000	4.00000000000000000000	4.00000000000000000000	4.00000000000000000000	4.00000000000000000000	4.00000000000000000000	4.00000000000000000000	4.00000000000000000000	4.00000000000000000000	4.00000000000000000000
109.00000000000000000000	0.00000000000000000000	4173.33300781250000000000	4175.38427734375000000000	4161.53857421875000000000	4178.97412109375000000000	4145.12792968750000000000	4160.00000000000000000000	4166.66650390625000000000	4164.10253906250000000000	4151.28173828125000000000	4137.94873046875000000000	4314.87158203125000000000	4198.97412109375000000000	4130.25634765625000000000	4164.61523437500000000000	2917.00000000000000000000	10247.00000000000000000000	10226.00000000000000000000	0.00000000000000000000	0.00000000000000000000	0.00000000000000000000	1143.00000000000000000000	440.00000000000000000000	4.00000000000000000000	4.00000000000000000000	4.00000000000000000000	4.00000000000000000000	4.00000000000000000000	4.00000000000000000000	4.00000000000000000000	4.00000000000000000000	4.00000000000000000000	4.00000000000000000000	4.00000000000000000000	4.00000000000000000000	4.00000000000000000000	4.00000000000000000000	4.00000000000000000000	4.00000000000000000000
110.00000000000000000000	0.00000000000000000000	4158.46142578125000000000	4172.82031250000000000000	4151.28173828125000000000	4154.35888671875000000000	4152.30761718750000000000	4161.53857421875000000000	4171.28173828125000000000	4164.10253906250000000000	4152.30761718750000000000	4150.76904296875000000000	4330.76904296875000000000	4194.35888671875000000000	4137.94873046875000000000	4178.46142578125000000000	3496.00000000000000000000	10247.00000000000000000000	10226.00000000000000000000	0.00000000000000000000	0.00000000000000000000	0.00000000000000000000	1143.00000000000000000000	448.00000000000000000000	4.00000000000000000000	4.00000000000000000000	4.00000000000000000000	4.00000000000000000000	4.00000000000000000000	4.00000000000000000000	4.00000000000000000000	4.00000000000000000000	4.00000000000000000000	4.00000000000000000000	4.00000000000000000000	4.00000000000000000000	4.00000000000000000000	4.00000000000000000000	4.00000000000000000000	4.00000000000000000000
111.00000000000000000000	0.00000000000000000000	4149.23046875000000000000	4144.61523437500000000000	4136.41015625000000000000	4135.89746093750000000000	4137.94873046875000000000	4150.25634765625000000000	4156.41015625000000000000	4144.10253906250000000000	4135.38427734375000000000	4138.46142578125000000000	4320.51269531250000000000	4175.38427734375000000000	4134.87158203125000000000	4155.89746093750000000000	3314.00000000000000000000	10244.00000000000000000000	10227.00000000000000000000	0.00000000000000000000	0.00000000000000000000	0.00000000000000000000	1143.00000000000000000000	457.00000000000000000000	4.00000000000000000000	4.00000000000000000000	4.00000000000000000000	4.00000000000000000000	4.00000000000000000000	4.00000000000000000000	4.00000000000000000000	4.00000000000000000000	4.00000000000000000000	4.00000000000000000000	4.00000000000000000000	4.00000000000000000000	4.00000000000000000000	4.00000000000000000000	4.00000000000000000000	4.00000000000000000000
112.00000000000000000000	0.00000000000000000000	4166.66650390625000000000	4155.38427734375000000000	4148.20507812500000000000	4160.51269531250000000000	4147.17919921875000000000	4161.02539062500000000000	4157.94873046875000000000	4145.64111328125000000000	4142.56396484375000000000	4142.05126953125000000000	4296.41015625000000000000	4180.51269531250000000000	4133.33300781250000000000	4155.89746093750000000000	2911.00000000000000000000	10244.00000000000000000000	10227.00000000000000000000	0.00000000000000000000	0.00000000000000000000	0.00000000000000000000	1143.00000000000000000000	465.00000000000000000000	4.00000000000000000000	4.00000000000000000000	4.00000000000000000000	4.00000000000000000000	4.00000000000000000000	4.00000000000000000000	4.00000000000000000000	4.00000000000000000000	4.00000000000000000000	4.00000000000000000000	4.00000000000000000000	4.00000000000000000000	4.00000000000000000000	4.00000000000000000000	4.00000000000000000000	4.00000000000000000000
113.00000000000000000000	0.00000000000000000000	4170.25634765625000000000	4184.61523437500000000000	4160.00000000000000000000	4178.97412109375000000000	4169.74365234375000000000	4174.35888671875000000000	4169.23046875000000000000	4165.64111328125000000000	4165.12792968750000000000	4162.05126953125000000000	4320.00000000000000000000	4207.17919921875000000000	4152.30761718750000000000	4188.71777343750000000000	2917.00000000000000000000	10244.00000000000000000000	10227.00000000000000000000	0.00000000000000000000	0.00000000000000000000	0.00000000000000000000	1143.00000000000000000000	472.00000000000000000000	4.00000000000000000000	4.00000000000000000000	4.00000000000000000000	4.00000000000000000000	4.00000000000000000000	4.00000000000000000000	4.00000000000000000000	4.00000000000000000000	4.00000000000000000000	4.00000000000000000000	4.00000000000000000000	4.00000000000000000000	4.00000000000000000000	4.00000000000000000000	4.00000000000000000000	4.00000000000000000000
114.00000000000000000000	0.00000000000000000000	4167.69238281250000000000	4166.15380859375000000000	4155.38427734375000000000	4160.00000000000000000000	4143.58984375000000000000	4154.87158203125000000000	4151.79492187500000000000	4149.74365234375000000000	4149.23046875000000000000	4150.76904296875000000000	4355.89746093750000000000	4206.66650390625000000000	4156.92285156250000000000	4178.46142578125000000000	3496.00000000000000000000	10244.00000000000000000000	10227.00000000000000000000	0.00000000000000000000	0.00000000000000000000	0.00000000000000000000	1143.00000000000000000000	480.00000000000000000000	4.00000000000000000000	4.00000000000000000000	4.00000000000000000000	4.00000000000000000000	4.00000000000000000000	4.00000000000000000000	4.00000000000000000000	4.00000000000000000000	4.00000000000000000000	4.00000000000000000000	4.00000000000000000000	4.00000000000000000000	4.00000000000000000000	4.00000000000000000000	4.00000000000000000000	4.00000000000000000000
115.00000000000000000000	0.00000000000000000000	4155.38427734375000000000	4156.41015625000000000000	4135.38427734375000000000	4153.33300781250000000000	4137.94873046875000000000	4153.84619140625000000000	4148.71777343750000000000	4138.46142578125000000000	4142.56396484375000000000	4155.89746093750000000000	4351.28173828125000000000	4184.10253906250000000000	4151.28173828125000000000	4156.92285156250000000000	3314.00000000000000000000	10245.00000000000000000000	10226.00000000000000000000	0.00000000000000000000	0.00000000000000000000	0.00000000000000000000	1143.00000000000000000000	487.00000000000000000000	4.00000000000000000000	4.00000000000000000000	4.00000000000000000000	4.00000000000000000000	4.00000000000000000000	4.00000000000000000000	4.00000000000000000000	4.00000000000000000000	4.00000000000000000000	4.00000000000000000000	4.00000000000000000000	4.00000000000000000000	4.00000000000000000000	4.00000000000000000000	4.00000000000000000000	4.00000000000000000000
116.00000000000000000000	0.00000000000000000000	4164.61523437500000000000	4178.46142578125000000000	4146.66650390625000000000	4163.07666015625000000000	4165.12792968750000000000	4171.28173828125000000000	4168.71777343750000000000	4155.89746093750000000000	4160.00000000000000000000	4178.97412109375000000000	4326.15380859375000000000	4186.15380859375000000000	4145.64111328125000000000	4172.82031250000000000000	2911.00000000000000000000	10245.00000000000000000000	10226.00000000000000000000	0.00000000000000000000	0.00000000000000000000	0.00000000000000000000	1143.00000000000000000000	494.00000000000000000000	4.00000000000000000000	4.00000000000000000000	4.00000000000000000000	4.00000000000000000000	4.00000000000000000000	4.00000000000000000000	4.00000000000000000000	4.00000000000000000000	4.00000000000000000000	4.00000000000000000000	4.00000000000000000000	4.00000000000000000000	4.00000000000000000000	4.00000000000000000000	4.00000000000000000000	4.00000000000000000000
117.00000000000000000000	0.00000000000000000000	4175.89746093750000000000	4180.51269531250000000000	4170.25634765625000000000	4148.20507812500000000000	4170.25634765625000000000	4171.28173828125000000000	4174.35888671875000000000	4168.20507812500000000000	4162.56396484375000000000	4172.30761718750000000000	4313.33300781250000000000	4200.00000000000000000000	4153.33300781250000000000	4185.64111328125000000000	2917.00000000000000000000	10247.00000000000000000000	10227.00000000000000000000	0.00000000000000000000	0.00000000000000000000	0.00000000000000000000	1143.00000000000000000000	503.00000000000000000000	4.00000000000000000000	4.00000000000000000000	4.00000000000000000000	4.00000000000000000000	4.00000000000000000000	4.00000000000000000000	4.00000000000000000000	4.00000000000000000000	4.00000000000000000000	4.00000000000000000000	4.00000000000000000000	4.00000000000000000000	4.00000000000000000000	4.00000000000000000000	4.00000000000000000000	4.00000000000000000000
118.00000000000000000000	0.00000000000000000000	4165.12792968750000000000	4164.10253906250000000000	4165.12792968750000000000	4146.15380859375000000000	4160.00000000000000000000	4167.17919921875000000000	4162.56396484375000000000	4159.48730468750000000000	4149.23046875000000000000	4156.92285156250000000000	4321.02539062500000000000	4202.56396484375000000000	4161.53857421875000000000	4175.38427734375000000000	3496.00000000000000000000	10247.00000000000000000000	10227.00000000000000000000	0.00000000000000000000	0.00000000000000000000	0.00000000000000000000	1143.00000000000000000000	511.00000000000000000000	4.00000000000000000000	4.00000000000000000000	4.00000000000000000000	4.00000000000000000000	4.00000000000000000000	4.00000000000000000000	4.00000000000000000000	4.00000000000000000000	4.00000000000000000000	4.00000000000000000000	4.00000000000000000000	4.00000000000000000000	4.00000000000000000000	4.00000000000000000000	4.00000000000000000000	4.00000000000000000000
119.00000000000000000000	0.00000000000000000000	4169.74365234375000000000	4172.82031250000000000000	4157.94873046875000000000	4182.56396484375000000000	4158.97412109375000000000	4169.23046875000000000000	4155.89746093750000000000	4147.69238281250000000000	4150.25634765625000000000	4159.48730468750000000000	4343.07666015625000000000	4202.56396484375000000000	4156.41015625000000000000	4174.35888671875000000000	3314.00000000000000000000	10248.00000000000000000000	10230.00000000000000000000	0.00000000000000000000	0.00000000000000000000	0.00000000000000000000	1143.00000000000000000000	519.00000000000000000000	4.00000000000000000000	4.00000000000000000000	4.00000000000000000000	4.00000000000000000000	4.00000000000000000000	4.00000000000000000000	4.00000000000000000000	4.00000000000000000000	4.00000000000000000000	4.00000000000000000000	4.00000000000000000000	4.00000000000000000000	4.00000000000000000000	4.00000000000000000000	4.00000000000000000000	4.00000000000000000000
120.00000000000000000000	0.00000000000000000000	4155.89746093750000000000	4183.07666015625000000000	4146.15380859375000000000	4190.76904296875000000000	4158.97412109375000000000	4166.66650390625000000000	4158.46142578125000000000	4167.69238281250000000000	4167.17919921875000000000	4164.10253906250000000000	4334.87158203125000000000	4198.97412109375000000000	4159.48730468750000000000	4178.97412109375000000000	2911.00000000000000000000	10248.00000000000000000000	10230.00000000000000000000	0.00000000000000000000	0.00000000000000000000	0.00000000000000000000	1143.00000000000000000000	527.00000000000000000000	4.00000000000000000000	4.00000000000000000000	4.00000000000000000000	4.00000000000000000000	4.00000000000000000000	4.00000000000000000000	4.00000000000000000000	4.00000000000000000000	4.00000000000000000000	4.00000000000000000000	4.00000000000000000000	4.00000000000000000000	4.00000000000000000000	4.00000000000000000000	4.00000000000000000000	4.00000000000000000000
121.00000000000000000000	0.00000000000000000000	4151.28173828125000000000	4161.53857421875000000000	4144.61523437500000000000	4160.51269531250000000000	4143.07666015625000000000	4156.92285156250000000000	4149.74365234375000000000	4180.00000000000000000000	4157.43603515625000000000	4157.43603515625000000000	4296.41015625000000000000	4192.30761718750000000000	4151.79492187500000000000	4167.69238281250000000000	2917.00000000000000000000	10247.00000000000000000000	10231.00000000000000000000	0.00000000000000000000	0.00000000000000000000	0.00000000000000000000	1143.00000000000000000000	535.00000000000000000000	4.00000000000000000000	4.00000000000000000000	4.00000000000000000000	4.00000000000000000000	4.00000000000000000000	4.00000000000000000000	4.00000000000000000000	4.00000000000000000000	4.00000000000000000000	4.00000000000000000000	4.00000000000000000000	4.00000000000000000000	4.00000000000000000000	4.00000000000000000000	4.00000000000000000000	4.00000000000000000000
122.00000000000000000000	0.00000000000000000000	4168.71777343750000000000	4156.41015625000000000000	4153.84619140625000000000	4148.71777343750000000000	4148.71777343750000000000	4162.05126953125000000000	4147.69238281250000000000	4161.53857421875000000000	4142.56396484375000000000	4164.61523437500000000000	4316.92285156250000000000	4181.53857421875000000000	4129.23046875000000000000	4167.69238281250000000000	3496.00000000000000000000	10247.00000000000000000000	10231.00000000000000000000	0.00000000000000000000	0.00000000000000000000	0.00000000000000000000	1143.00000000000000000000	542.00000000000000000000	4.00000000000000000000	4.00000000000000000000	4.00000000000000000000	4.00000000000000000000	4.00000000000000000000	4.00000000000000000000	4.00000000000000000000	4.00000000000000000000	4.00000000000000000000	4.00000000000000000000	4.00000000000000000000	4.00000000000000000000	4.00000000000000000000	4.00000000000000000000	4.00000000000000000000	4.00000000000000000000
123.00000000000000000000	0.00000000000000000000	4164.10253906250000000000	4169.74365234375000000000	4148.71777343750000000000	4147.17919921875000000000	4167.17919921875000000000	4169.74365234375000000000	4155.89746093750000000000	4147.69238281250000000000	4153.84619140625000000000	4165.64111328125000000000	4336.41015625000000000000	4182.56396484375000000000	4127.17919921875000000000	4176.41015625000000000000	3314.00000000000000000000	10247.00000000000000000000	10231.00000000000000000000	0.00000000000000000000	0.00000000000000000000	0.00000000000000000000	1143.00000000000000000000	550.00000000000000000000	4.00000000000000000000	4.00000000000000000000	4.00000000000000000000	4.00000000000000000000	4.00000000000000000000	4.00000000000000000000	4.00000000000000000000	4.00000000000000000000	4.00000000000000000000	4.00000000000000000000	4.00000000000000000000	4.00000000000000000000	4.00000000000000000000	4.00000000000000000000	4.00000000000000000000	4.00000000000000000000
124.00000000000000000000	0.00000000000000000000	4165.64111328125000000000	4165.64111328125000000000	4148.71777343750000000000	4144.61523437500000000000	4157.94873046875000000000	4166.15380859375000000000	4152.30761718750000000000	4147.17919921875000000000	4159.48730468750000000000	4146.66650390625000000000	4292.30761718750000000000	4193.33300781250000000000	4139.48730468750000000000	4164.61523437500000000000	2911.00000000000000000000	10247.00000000000000000000	10231.00000000000000000000	0.00000000000000000000	0.00000000000000000000	0.00000000000000000000	1143.00000000000000000000	557.00000000000000000000	4.00000000000000000000	4.00000000000000000000	4.00000000000000000000	4.00000000000000000000	4.00000000000000000000	4.00000000000000000000	4.00000000000000000000	4.00000000000000000000	4.00000000000000000000	4.00000000000000000000	4.00000000000000000000	4.00000000000000000000	4.00000000000000000000	4.00000000000000000000	4.00000000000000000000	4.00000000000000000000
125.00000000000000000000	0.00000000000000000000	4158.97412109375000000000	4169.74365234375000000000	4142.05126953125000000000	4164.61523437500000000000	4152.30761718750000000000	4174.87158203125000000000	4154.35888671875000000000	4152.30761718750000000000	4154.35888671875000000000	4151.79492187500000000000	4308.71777343750000000000	4188.71777343750000000000	4152.30761718750000000000	4157.94873046875000000000	2917.00000000000000000000	10248.00000000000000000000	10231.00000000000000000000	0.00000000000000000000	0.00000000000000000000	0.00000000000000000000	1143.00000000000000000000	564.00000000000000000000	4.00000000000000000000	4.00000000000000000000	4.00000000000000000000	4.00000000000000000000	4.00000000000000000000	4.00000000000000000000	4.00000000000000000000	4.00000000000000000000	4.00000000000000000000	4.00000000000000000000	4.00000000000000000000	4.00000000000000000000	4.00000000000000000000	4.00000000000000000000	4.00000000000000000000	4.00000000000000000000
126.00000000000000000000	0.00000000000000000000	4155.89746093750000000000	4174.87158203125000000000	4140.51269531250000000000	4176.41015625000000000000	4150.76904296875000000000	4167.69238281250000000000	4152.30761718750000000000	4143.58984375000000000000	4143.07666015625000000000	4156.41015625000000000000	4338.97412109375000000000	4181.02539062500000000000	4153.33300781250000000000	4160.51269531250000000000	3496.00000000000000000000	10248.00000000000000000000	10231.00000000000000000000	0.00000000000000000000	0.00000000000000000000	0.00000000000000000000	1143.00000000000000000000	572.00000000000000000000	4.00000000000000000000	4.00000000000000000000	4.00000000000000000000	4.00000000000000000000	4.00000000000000000000	4.00000000000000000000	4.00000000000000000000	4.00000000000000000000	4.00000000000000000000	4.00000000000000000000	4.00000000000000000000	4.00000000000000000000	4.00000000000000000000	4.00000000000000000000	4.00000000000000000000	4.00000000000000000000
127.00000000000000000000	0.00000000000000000000	4156.41015625000000000000	4155.89746093750000000000	4146.66650390625000000000	4155.38427734375000000000	4129.74365234375000000000	4136.41015625000000000000	4133.84619140625000000000	4125.64111328125000000000	4131.28173828125000000000	4136.41015625000000000000	4278.97412109375000000000	4175.38427734375000000000	4134.87158203125000000000	4148.71777343750000000000	52.00000000000000000000	10250.00000000000000000000	10231.00000000000000000000	0.00000000000000000000	0.00000000000000000000	0.00000000000000000000	1143.00000000000000000000	580.00000000000000000000	4.00000000000000000000	4.00000000000000000000	4.00000000000000000000	4.00000000000000000000	4.00000000000000000000	4.00000000000000000000	4.00000000000000000000	4.00000000000000000000	4.00000000000000000000	4.00000000000000000000	4.00000000000000000000	4.00000000000000000000	4.00000000000000000000	4.00000000000000000000	4.00000000000000000000	4.00000000000000000000
0.00000000000000000000	0.00000000000000000000	4146.66650390625000000000	4151.28173828125000000000	4146.15380859375000000000	4151.28173828125000000000	4128.20507812500000000000	4137.43603515625000000000	4134.87158203125000000000	4128.71777343750000000000	4140.00000000000000000000	4141.53857421875000000000	4278.46142578125000000000	4179.48730468750000000000	4122.05126953125000000000	4152.82031250000000000000	2719.00000000000000000000	10250.00000000000000000000	10231.00000000000000000000	0.00000000000000000000	0.00000000000000000000	0.00000000000000000000	1143.00000000000000000000	588.00000000000000000000	4.00000000000000000000	4.00000000000000000000	4.00000000000000000000	4.00000000000000000000	4.00000000000000000000	4.00000000000000000000	4.00000000000000000000	4.00000000000000000000	4.00000000000000000000	4.00000000000000000000	4.00000000000000000000	4.00000000000000000000	4.00000000000000000000	4.00000000000000000000	4.00000000000000000000	4.00000000000000000000
1.00000000000000000000	0.00000000000000000000	4166.15380859375000000000	4162.56396484375000000000	4163.07666015625000000000	4162.56396484375000000000	4144.61523437500000000000	4166.66650390625000000000	4151.79492187500000000000	4143.07666015625000000000	4153.33300781250000000000	4164.61523437500000000000	4336.92285156250000000000	4198.46142578125000000000	4137.43603515625000000000	4176.41015625000000000000	2808.00000000000000000000	10250.00000000000000000000	10230.00000000000000000000	0.00000000000000000000	0.00000000000000000000	0.00000000000000000000	1143.00000000000000000000	596.00000000000000000000	4.00000000000000000000	4.00000000000000000000	4.00000000000000000000	4.00000000000000000000	4.00000000000000000000	4.00000000000000000000	4.00000000000000000000	4.00000000000000000000	4.00000000000000000000	4.00000000000000000000	4.00000000000000000000	4.00000000000000000000	4.00000000000000000000	4.00000000000000000000	4.00000000000000000000	4.00000000000000000000
2.00000000000000000000	0.00000000000000000000	4163.58984375000000000000	4161.53857421875000000000	4152.82031250000000000000	4146.66650390625000000000	4152.82031250000000000000	4181.53857421875000000000	4159.48730468750000000000	4152.82031250000000000000	4160.51269531250000000000	4170.25634765625000000000	4307.17919921875000000000	4193.84619140625000000000	4165.12792968750000000000	4174.35888671875000000000	2431.00000000000000000000	10250.00000000000000000000	10230.00000000000000000000	0.00000000000000000000	0.00000000000000000000	0.00000000000000000000	1143.00000000000000000000	604.00000000000000000000	4.00000000000000000000	4.00000000000000000000	4.00000000000000000000	4.00000000000000000000	4.00000000000000000000	4.00000000000000000000	4.00000000000000000000	4.00000000000000000000	4.00000000000000000000	4.00000000000000000000	4.00000000000000000000	4.00000000000000000000	4.00000000000000000000	4.00000000000000000000	4.00000000000000000000	4.00000000000000000000
3.00000000000000000000	0.00000000000000000000	4150.76904296875000000000	4157.43603515625000000000	4135.38427734375000000000	4145.64111328125000000000	4154.35888671875000000000	4174.35888671875000000000	4158.46142578125000000000	4153.84619140625000000000	4162.56396484375000000000	4164.61523437500000000000	4274.87158203125000000000	4179.48730468750000000000	4159.48730468750000000000	4156.41015625000000000000	3473.00000000000000000000	10246.00000000000000000000	10228.00000000000000000000	0.00000000000000000000	0.00000000000000000000	0.00000000000000000000	1143.00000000000000000000	612.00000000000000000000	4.00000000000000000000	4.00000000000000000000	4.00000000000000000000	4.00000000000000000000	4.00000000000000000000	4.00000000000000000000	4.00000000000000000000	4.00000000000000000000	4.00000000000000000000	4.00000000000000000000	4.00000000000000000000	4.00000000000000000000	4.00000000000000000000	4.00000000000000000000	4.00000000000000000000	4.00000000000000000000
4.00000000000000000000	0.00000000000000000000	4165.12792968750000000000	4164.61523437500000000000	4150.76904296875000000000	4170.25634765625000000000	4156.92285156250000000000	4175.38427734375000000000	4160.51269531250000000000	4151.28173828125000000000	4161.02539062500000000000	4160.51269531250000000000	4314.35888671875000000000	4180.51269531250000000000	4141.02539062500000000000	4152.82031250000000000000	3529.00000000000000000000	10246.00000000000000000000	10228.00000000000000000000	0.00000000000000000000	0.00000000000000000000	0.00000000000000000000	1143.00000000000000000000	620.00000000000000000000	4.00000000000000000000	4.00000000000000000000	4.00000000000000000000	4.00000000000000000000	4.00000000000000000000	4.00000000000000000000	4.00000000000000000000	4.00000000000000000000	4.00000000000000000000	4.00000000000000000000	4.00000000000000000000	4.00000000000000000000	4.00000000000000000000	4.00000000000000000000	4.00000000000000000000	4.00000000000000000000
5.00000000000000000000	0.00000000000000000000	4162.56396484375000000000	4167.17919921875000000000	4147.69238281250000000000	4168.71777343750000000000	4155.38427734375000000000	4183.58984375000000000000	4162.56396484375000000000	4151.28173828125000000000	4160.51269531250000000000	4155.89746093750000000000	4305.12792968750000000000	4184.10253906250000000000	4147.17919921875000000000	4157.94873046875000000000	3390.00000000000000000000	10246.00000000000000000000	10228.00000000000000000000	0.00000000000000000000	0.00000000000000000000	0.00000000000000000000	1143.00000000000000000000	629.00000000000000000000	4.00000000000000000000	4.00000000000000000000	4.00000000000000000000	4.00000000000000000000	4.00000000000000000000	4.00000000000000000000	4.00000000000000000000	4.00000000000000000000	4.00000000000000000000	4.00000000000000000000	4.00000000000000000000	4.00000000000000000000	4.00000000000000000000	4.00000000000000000000	4.00000000000000000000	4.00000000000000000000
6.00000000000000000000	0.00000000000000000000	4165.64111328125000000000	4152.82031250000000000000	4142.05126953125000000000	4150.25634765625000000000	4135.89746093750000000000	4162.05126953125000000000	4152.30761718750000000000	4146.15380859375000000000	4149.74365234375000000000	4149.74365234375000000000	4253.33300781250000000000	4185.64111328125000000000	4145.12792968750000000000	4162.56396484375000000000	3472.00000000000000000000	10246.00000000000000000000	10228.00000000000000000000	0.00000000000000000000	0.00000000000000000000	0.00000000000000000000	1143.00000000000000000000	637.00000000000000000000	4.00000000000000000000	4.00000000000000000000	4.00000000000000000000	4.00000000000000000000	4.00000000000000000000	4.00000000000000000000	4.00000000000000000000	4.00000000000000000000	4.00000000000000000000	4.00000000000000000000	4.00000000000000000000	4.00000000000000000000	4.00000000000000000000	4.00000000000000000000	4.00000000000000000000	4.00000000000000000000
7.00000000000000000000	0.00000000000000000000	4160.00000000000000000000	4154.87158203125000000000	4141.53857421875000000000	4152.82031250000000000000	4133.84619140625000000000	4148.20507812500000000000	4150.76904296875000000000	4149.23046875000000000000	4145.12792968750000000000	4162.05126953125000000000	4275.38427734375000000000	4184.10253906250000000000	4144.61523437500000000000	4166.15380859375000000000	3449.00000000000000000000	10245.00000000000000000000	10226.00000000000000000000	0.00000000000000000000	0.00000000000000000000	0.00000000000000000000	1143.00000000000000000000	645.00000000000000000000	4.00000000000000000000	4.00000000000000000000	4.00000000000000000000	4.00000000000000000000	4.00000000000000000000	4.00000000000000000000	4.00000000000000000000	4.00000000000000000000	4.00000000000000000000	4.00000000000000000000	4.00000000000000000000	4.00000000000000000000	4.00000000000000000000	4.00000000000000000000	4.00000000000000000000	4.00000000000000000000
8.00000000000000000000	0.00000000000000000000	4158.46142578125000000000	4172.30761718750000000000	4146.15380859375000000000	4174.35888671875000000000	4152.30761718750000000000	4162.56396484375000000000	4154.87158203125000000000	4153.33300781250000000000	4150.76904296875000000000	4176.41015625000000000000	4325.12792968750000000000	4189.23046875000000000000	4166.66650390625000000000	4175.38427734375000000000	3394.00000000000000000000	10245.00000000000000000000	10226.00000000000000000000	0.00000000000000000000	0.00000000000000000000	0.00000000000000000000	1143.00000000000000000000	654.00000000000000000000	4.00000000000000000000	4.00000000000000000000	4.00000000000000000000	4.00000000000000000000	4.00000000000000000000	4.00000000000000000000	4.00000000000000000000	4.00000000000000000000	4.00000000000000000000	4.00000000000000000000	4.00000000000000000000	4.00000000000000000000	4.00000000000000000000	4.00000000000000000000	4.00000000000000000000	4.00000000000000000000
9.00000000000000000000	0.00000000000000000000	4174.35888671875000000000	4181.02539062500000000000	4156.92285156250000000000	4177.43603515625000000000	4156.41015625000000000000	4167.69238281250000000000	4152.82031250000000000000	4150.25634765625000000000	4159.48730468750000000000	4173.33300781250000000000	4326.15380859375000000000	4197.43603515625000000000	4175.38427734375000000000	4185.12792968750000000000	3081.00000000000000000000	10245.00000000000000000000	10227.00000000000000000000	0.00000000000000000000	0.00000000000000000000	0.00000000000000000000	1143.00000000000000000000	662.00000000000000000000	4.00000000000000000000	4.00000000000000000000	4.00000000000000000000	4.00000000000000000000	4.00000000000000000000	4.00000000000000000000	4.00000000000000000000	4.00000000000000000000	4.00000000000000000000	4.00000000000000000000	4.00000000000000000000	4.00000000000000000000	4.00000000000000000000	4.00000000000000000000	4.00000000000000000000	4.00000000000000000000
10.00000000000000000000	0.00000000000000000000	4154.35888671875000000000	4170.76904296875000000000	4140.51269531250000000000	4153.84619140625000000000	4145.12792968750000000000	4156.92285156250000000000	4151.79492187500000000000	4150.25634765625000000000	4166.15380859375000000000	4173.84619140625000000000	4298.97412109375000000000	4186.15380859375000000000	4158.97412109375000000000	4168.20507812500000000000	3506.00000000000000000000	10245.00000000000000000000	10227.00000000000000000000	0.00000000000000000000	0.00000000000000000000	0.00000000000000000000	1143.00000000000000000000	669.00000000000000000000	4.00000000000000000000	4.00000000000000000000	4.00000000000000000000	4.00000000000000000000	4.00000000000000000000	4.00000000000000000000	4.00000000000000000000	4.00000000000000000000	4.00000000000000000000	4.00000000000000000000	4.00000000000000000000	4.00000000000000000000	4.00000000000000000000	4.00000000000000000000	4.00000000000000000000	4.00000000000000000000
11.00000000000000000000	0.00000000000000000000	4152.30761718750000000000	4144.10253906250000000000	4135.89746093750000000000	4141.53857421875000000000	4135.38427734375000000000	4157.43603515625000000000	4151.28173828125000000000	4149.23046875000000000000	4155.89746093750000000000	4175.89746093750000000000	4270.76904296875000000000	4178.97412109375000000000	4145.12792968750000000000	4149.23046875000000000000	3316.00000000000000000000	10244.00000000000000000000	10228.00000000000000000000	0.00000000000000000000	0.00000000000000000000	0.00000000000000000000	1143.00000000000000000000	676.00000000000000000000	4.00000000000000000000	4.00000000000000000000	4.00000000000000000000	4.00000000000000000000	4.00000000000000000000	4.00000000000000000000	4.00000000000000000000	4.00000000000000000000	4.00000000000000000000	4.00000000000000000000	4.00000000000000000000	4.00000000000000000000	4.00000000000000000000	4.00000000000000000000	4.00000000000000000000	4.00000000000000000000
12.00000000000000000000	0.00000000000000000000	4161.02539062500000000000	4140.51269531250000000000	4141.02539062500000000000	4152.30761718750000000000	4137.43603515625000000000	4172.30761718750000000000	4158.97412109375000000000	4154.35888671875000000000	4156.92285156250000000000	4176.92285156250000000000	4266.66650390625000000000	4183.07666015625000000000	4154.35888671875000000000	4166.15380859375000000000	2839.00000000000000000000	10244.00000000000000000000	10228.00000000000000000000	0.00000000000000000000	0.00000000000000000000	0.00000000000000000000	1143.00000000000000000000	684.00000000000000000000	4.00000000000000000000	4.00000000000000000000	4.00000000000000000000	4.00000000000000000000	4.00000000000000000000	4.00000000000000000000	4.00000000000000000000	4.00000000000000000000	4.00000000000000000000	4.00000000000000000000	4.00000000000000000000	4.00000000000000000000	4.00000000000000000000	4.00000000000000000000	4.00000000000000000000	4.00000000000000000000
13.00000000000000000000	0.00000000000000000000	4146.66650390625000000000	4146.15380859375000000000	4130.25634765625000000000	4152.30761718750000000000	4122.56396484375000000000	4162.05126953125000000000	4157.94873046875000000000	4156.92285156250000000000	4160.51269531250000000000	4166.15380859375000000000	4288.71777343750000000000	4174.35888671875000000000	4149.23046875000000000000	4165.12792968750000000000	2925.00000000000000000000	10244.00000000000000000000	10228.00000000000000000000	0.00000000000000000000	0.00000000000000000000	0.00000000000000000000	1143.00000000000000000000	691.00000000000000000000	4.00000000000000000000	4.00000000000000000000	4.00000000000000000000	4.00000000000000000000	4.00000000000000000000	4.00000000000000000000	4.00000000000000000000	4.00000000000000000000	4.00000000000000000000	4.00000000000000000000	4.00000000000000000000	4.00000000000000000000	4.00000000000000000000	4.00000000000000000000	4.00000000000000000000	4.00000000000000000000
14.00000000000000000000	0.00000000000000000000	4152.30761718750000000000	4141.53857421875000000000	4137.94873046875000000000	4151.28173828125000000000	4124.10253906250000000000	4154.35888671875000000000	4158.97412109375000000000	4164.10253906250000000000	4160.51269531250000000000	4158.97412109375000000000	4297.43603515625000000000	4167.69238281250000000000	4144.10253906250000000000	4156.92285156250000000000	3506.00000000000000000000	10244.00000000000000000000	10228.00000000000000000000	0.00000000000000000000	0.00000000000000000000	0.00000000000000000000	1143.00000000000000000000	698.00000000000000000000	4.00000000000000000000	4.00000000000000000000	4.00000000000000000000	4.00000000000000000000	4.00000000000000000000	4.00000000000000000000	4.00000000000000000000	4.00000000000000000000	4.00000000000000000000	4.00000000000000000000	4.00000000000000000000	4.00000000000000000000	4.00000000000000000000	4.00000000000000000000	4.00000000000000000000	4.00000000000000000000
15.00000000000000000000	0.00000000000000000000	4155.38427734375000000000	4151.28173828125000000000	4146.66650390625000000000	4168.20507812500000000000	4154.35888671875000000000	4172.30761718750000000000	4174.35888671875000000000	4178.97412109375000000000	4171.79492187500000000000	4173.33300781250000000000	4284.10253906250000000000	4173.33300781250000000000	4166.15380859375000000000	4173.33300781250000000000	3316.00000000000000000000	10245.00000000000000000000	10229.00000000000000000000	0.00000000000000000000	0.00000000000000000000	0.00000000000000000000	1143.00000000000000000000	706.00000000000000000000	4.00000000000000000000	4.00000000000000000000	4.00000000000000000000	4.00000000000000000000	4.00000000000000000000	4.00000000000000000000	4.00000000000000000000	4.00000000000000000000	4.00000000000000000000	4.00000000000000000000	4.00000000000000000000	4.00000000000000000000	4.00000000000000000000	4.00000000000000000000	4.00000000000000000000	4.00000000000000000000
16.00000000000000000000	0.00000000000000000000	4161.53857421875000000000	4160.00000000000000000000	4146.15380859375000000000	4176.92285156250000000000	4148.71777343750000000000	4168.71777343750000000000	4166.15380859375000000000	4169.74365234375000000000	4165.12792968750000000000	4171.79492187500000000000	4277.43603515625000000000	4176.92285156250000000000	4165.12792968750000000000	4177.94873046875000000000	0.00000000000000000000	10245.00000000000000000000	10229.00000000000000000000	0.00000000000000000000	0.00000000000000000000	0.00000000000000000000	1143.00000000000000000000	714.00000000000000000000	4.00000000000000000000	4.00000000000000000000	4.00000000000000000000	4.00000000000000000000	4.00000000000000000000	4.00000000000000000000	4.00000000000000000000	4.00000000000000000000	4.00000000000000000000	4.00000000000000000000	4.00000000000000000000	4.00000000000000000000	4.00000000000000000000	4.00000000000000000000	4.00000000000000000000	4.00000000000000000000
17.00000000000000000000	0.00000000000000000000	4159.48730468750000000000	4161.02539062500000000000	4136.41015625000000000000	4164.10253906250000000000	4135.89746093750000000000	4152.30761718750000000000	4146.15380859375000000000	4156.41015625000000000000	4150.25634765625000000000	4168.20507812500000000000	4279.48730468750000000000	4168.20507812500000000000	4148.20507812500000000000	4172.82031250000000000000	0.00000000000000000000	10246.00000000000000000000	10228.00000000000000000000	0.00000000000000000000	0.00000000000000000000	0.00000000000000000000	1143.00000000000000000000	722.00000000000000000000	4.00000000000000000000	4.00000000000000000000	4.00000000000000000000	4.00000000000000000000	4.00000000000000000000	4.00000000000000000000	4.00000000000000000000	4.00000000000000000000	4.00000000000000000000	4.00000000000000000000	4.00000000000000000000	4.00000000000000000000	4.00000000000000000000	4.00000000000000000000	4.00000000000000000000	4.00000000000000000000
18.00000000000000000000	0.00000000000000000000	4151.28173828125000000000	4156.41015625000000000000	4129.23046875000000000000	4157.43603515625000000000	4147.69238281250000000000	4155.38427734375000000000	4141.53857421875000000000	4152.30761718750000000000	4146.15380859375000000000	4177.94873046875000000000	4268.20507812500000000000	4156.41015625000000000000	4148.71777343750000000000	4164.61523437500000000000	0.00000000000000000000	10246.00000000000000000000	10228.00000000000000000000	0.00000000000000000000	0.00000000000000000000	0.00000000000000000000	1143.00000000000000000000	731.00000000000000000000	4.00000000000000000000	4.00000000000000000000	4.00000000000000000000	4.00000000000000000000	4.00000000000000000000	4.00000000000000000000	4.00000000000000000000	4.00000000000000000000	4.00000000000000000000	4.00000000000000000000	4.00000000000000000000	4.00000000000000000000	4.00000000000000000000	4.00000000000000000000	4.00000000000000000000	4.00000000000000000000
19.00000000000000000000	0.00000000000000000000	4162.05126953125000000000	4152.82031250000000000000	4136.41015625000000000000	4166.15380859375000000000	4146.66650390625000000000	4161.02539062500000000000	4142.05126953125000000000	4141.53857421875000000000	4142.56396484375000000000	4174.35888671875000000000	4264.10253906250000000000	4153.84619140625000000000	4156.41015625000000000000	4156.92285156250000000000	0.00000000000000000000	10245.00000000000000000000	10227.00000000000000000000	0.00000000000000000000	0.00000000000000000000	0.00000000000000000000	1143.00000000000000000000	739.00000000000000000000	4.00000000000000000000	4.00000000000000000000	4.00000000000000000000	4.00000000000000000000	4.00000000000000000000	4.00000000000000000000	4.00000000000000000000	4.00000000000000000000	4.00000000000000000000	4.00000000000000000000	4.00000000000000000000	4.00000000000000000000	4.00000000000000000000	4.00000000000000000000	4.00000000000000000000	4.00000000000000000000
20.00000000000000000000	0.00000000000000000000	4151.28173828125000000000	4157.43603515625000000000	4129.23046875000000000000	4165.64111328125000000000	4142.05126953125000000000	4165.12792968750000000000	4153.84619140625000000000	4152.82031250000000000000	4156.92285156250000000000	4179.48730468750000000000	4297.43603515625000000000	4153.33300781250000000000	4164.61523437500000000000	4158.46142578125000000000	0.00000000000000000000	10245.00000000000000000000	10227.00000000000000000000	0.00000000000000000000	0.00000000000000000000	0.00000000000000000000	1143.00000000000000000000	748.00000000000000000000	4.00000000000000000000	4.00000000000000000000	4.00000000000000000000	4.00000000000000000000	4.00000000000000000000	4.00000000000000000000	4.00000000000000000000	4.00000000000000000000	4.00000000000000000000	4.00000000000000000000	4.00000000000000000000	4.00000000000000000000	4.00000000000000000000	4.00000000000000000000	4.00000000000000000000	4.00000000000000000000
21.00000000000000000000	0.00000000000000000000	4149.74365234375000000000	4148.71777343750000000000	4132.30761718750000000000	4151.28173828125000000000	4142.05126953125000000000	4164.61523437500000000000	4158.46142578125000000000	4163.58984375000000000000	4168.71777343750000000000	4183.58984375000000000000	4285.12792968750000000000	4149.23046875000000000000	4155.38427734375000000000	4149.23046875000000000000	0.00000000000000000000	10248.00000000000000000000	10228.00000000000000000000	0.00000000000000000000	0.00000000000000000000	0.00000000000000000000	1143.00000000000000000000	756.00000000000000000000	4.00000000000000000000	4.00000000000000000000	4.00000000000000000000	4.00000000000000000000	4.00000000000000000000	4.00000000000000000000	4.00000000000000000000	4.00000000000000000000	4.00000000000000000000	4.00000000000000000000	4.00000000000000000000	4.00000000000000000000	4.00000000000000000000	4.00000000000000000000	4.00000000000000000000	4.00000000000000000000
22.00000000000000000000	0.00000000000000000000	4154.35888671875000000000	4138.97412109375000000000	4137.94873046875000000000	4144.61523437500000000000	4138.46142578125000000000	4162.56396484375000000000	4150.76904296875000000000	4152.82031250000000000000	4159.48730468750000000000	4164.61523437500000000000	4223.07666015625000000000	4145.64111328125000000000	4133.84619140625000000000	4142.56396484375000000000	0.00000000000000000000	10248.00000000000000000000	10228.00000000000000000000	0.00000000000000000000	0.00000000000000000000	0.00000000000000000000	1143.00000000000000000000	764.00000000000000000000	4.00000000000000000000	4.00000000000000000000	4.00000000000000000000	4.00000000000000000000	4.00000000000000000000	4.00000000000000000000	4.00000000000000000000	4.00000000000000000000	4.00000000000000000000	4.00000000000000000000	4.00000000000000000000	4.00000000000000000000	4.00000000000000000000	4.00000000000000000000	4.00000000000000000000	4.00000000000000000000
23.00000000000000000000	0.00000000000000000000	4147.69238281250000000000	4144.61523437500000000000	4134.87158203125000000000	4152.30761718750000000000	4141.02539062500000000000	4169.74365234375000000000	4153.33300781250000000000	4149.23046875000000000000	4152.30761718750000000000	4158.46142578125000000000	4231.28173828125000000000	4155.89746093750000000000	4131.28173828125000000000	4169.74365234375000000000	0.00000000000000000000	10248.00000000000000000000	10228.00000000000000000000	0.00000000000000000000	0.00000000000000000000	0.00000000000000000000	1143.00000000000000000000	773.00000000000000000000	4.00000000000000000000	4.00000000000000000000	4.00000000000000000000	4.00000000000000000000	4.00000000000000000000	4.00000000000000000000	4.00000000000000000000	4.00000000000000000000	4.00000000000000000000	4.00000000000000000000	4.00000000000000000000	4.00000000000000000000	4.00000000000000000000	4.00000000000000000000	4.00000000000000000000	4.00000000000000000000
24.00000000000000000000	0.00000000000000000000	4164.61523437500000000000	4152.30761718750000000000	4147.69238281250000000000	4159.48730468750000000000	4140.51269531250000000000	4168.20507812500000000000	4157.94873046875000000000	4146.15380859375000000000	4145.12792968750000000000	4159.48730468750000000000	4275.89746093750000000000	4164.61523437500000000000	4142.05126953125000000000	4188.20507812500000000000	0.00000000000000000000	10248.00000000000000000000	10228.00000000000000000000	0.00000000000000000000	0.00000000000000000000	0.00000000000000000000	1143.00000000000000000000	781.00000000000000000000	4.00000000000000000000	4.00000000000000000000	4.00000000000000000000	4.00000000000000000000	4.00000000000000000000	4.00000000000000000000	4.00000000000000000000	4.00000000000000000000	4.00000000000000000000	4.00000000000000000000	4.00000000000000000000	4.00000000000000000000	4.00000000000000000000	4.00000000000000000000	4.00000000000000000000	4.00000000000000000000
25.00000000000000000000	0.00000000000000000000	4167.17919921875000000000	4152.82031250000000000000	4149.23046875000000000000	4166.66650390625000000000	4140.00000000000000000000	4161.53857421875000000000	4155.38427734375000000000	4146.15380859375000000000	4144.10253906250000000000	4160.00000000000000000000	4277.94873046875000000000	4160.00000000000000000000	4156.41015625000000000000	4182.56396484375000000000	0.00000000000000000000	10247.00000000000000000000	10225.00000000000000000000	0.00000000000000000000	0.00000000000000000000	0.00000000000000000000	1143.00000000000000000000	789.00000000000000000000	4.00000000000000000000	4.00000000000000000000	4.00000000000000000000	4.00000000000000000000	4.00000000000000000000	4.00000000000000000000	4.00000000000000000000	4.00000000000000000000	4.00000000000000000000	4.00000000000000000000	4.00000000000000000000	4.00000000000000000000	4.00000000000000000000	4.00000000000000000000	4.00000000000000000000	4.00000000000000000000
26.00000000000000000000	0.00000000000000000000	4169.23046875000000000000	4154.35888671875000000000	4153.84619140625000000000	4178.46142578125000000000	4144.10253906250000000000	4158.46142578125000000000	4147.69238281250000000000	4156.41015625000000000000	4155.38427734375000000000	4169.74365234375000000000	4277.94873046875000000000	4170.76904296875000000000	4177.43603515625000000000	4193.33300781250000000000	0.00000000000000000000	10247.00000000000000000000	10225.00000000000000000000	0.00000000000000000000	0.00000000000000000000	0.00000000000000000000	1143.00000000000000000000	797.00000000000000000000	4.00000000000000000000	4.00000000000000000000	4.00000000000000000000	4.00000000000000000000	4.00000000000000000000	4.00000000000000000000	4.00000000000000000000	4.00000000000000000000	4.00000000000000000000	4.00000000000000000000	4.00000000000000000000	4.00000000000000000000	4.00000000000000000000	4.00000000000000000000	4.00000000000000000000	4.00000000000000000000
27.00000000000000000000	0.00000000000000000000	4167.17919921875000000000	4152.82031250000000000000	4150.25634765625000000000	4172.30761718750000000000	4143.58984375000000000000	4155.89746093750000000000	4140.00000000000000000000	4157.94873046875000000000	4162.05126953125000000000	4177.43603515625000000000	4285.12792968750000000000	4173.84619140625000000000	4181.02539062500000000000	4190.76904296875000000000	0.00000000000000000000	10247.00000000000000000000	10225.00000000000000000000	0.00000000000000000000	0.00000000000000000000	0.00000000000000000000	1143.00000000000000000000	804.00000000000000000000	4.00000000000000000000	4.00000000000000000000	4.00000000000000000000	4.00000000000000000000	4.00000000000000000000	4.00000000000000000000	4.00000000000000000000	4.00000000000000000000	4.00000000000000000000	4.00000000000000000000	4.00000000000000000000	4.00000000000000000000	4.00000000000000000000	4.00000000000000000000	4.00000000000000000000	4.00000000000000000000
28.00000000000000000000	0.00000000000000000000	4150.76904296875000000000	4148.20507812500000000000	4130.25634765625000000000	4154.35888671875000000000	4142.56396484375000000000	4152.82031250000000000000	4139.48730468750000000000	4149.74365234375000000000	4161.53857421875000000000	4180.00000000000000000000	4254.87158203125000000000	4155.89746093750000000000	4161.53857421875000000000	4164.61523437500000000000	0.00000000000000000000	10247.00000000000000000000	10225.00000000000000000000	0.00000000000000000000	0.00000000000000000000	0.00000000000000000000	1143.00000000000000000000	811.00000000000000000000	4.00000000000000000000	4.00000000000000000000	4.00000000000000000000	4.00000000000000000000	4.00000000000000000000	4.00000000000000000000	4.00000000000000000000	4.00000000000000000000	4.00000000000000000000	4.00000000000000000000	4.00000000000000000000	4.00000000000000000000	4.00000000000000000000	4.00000000000000000000	4.00000000000000000000	4.00000000000000000000
29.00000000000000000000	0.00000000000000000000	4163.58984375000000000000	4155.89746093750000000000	4139.48730468750000000000	4155.89746093750000000000	4148.71777343750000000000	4154.35888671875000000000	4143.58984375000000000000	4149.23046875000000000000	4161.53857421875000000000	4187.17919921875000000000	4250.25634765625000000000	4148.20507812500000000000	4160.00000000000000000000	4164.61523437500000000000	0.00000000000000000000	10245.00000000000000000000	10229.00000000000000000000	0.00000000000000000000	0.00000000000000000000	0.00000000000000000000	1143.00000000000000000000	819.00000000000000000000	4.00000000000000000000	4.00000000000000000000	4.00000000000000000000	4.00000000000000000000	4.00000000000000000000	4.00000000000000000000	4.00000000000000000000	4.00000000000000000000	4.00000000000000000000	4.00000000000000000000	4.00000000000000000000	4.00000000000000000000	4.00000000000000000000	4.00000000000000000000	4.00000000000000000000	4.00000000000000000000
30.00000000000000000000	0.00000000000000000000	4156.41015625000000000000	4170.25634765625000000000	4139.48730468750000000000	4164.10253906250000000000	4150.76904296875000000000	4157.43603515625000000000	4140.00000000000000000000	4148.20507812500000000000	4154.87158203125000000000	4186.66650390625000000000	4274.35888671875000000000	4137.94873046875000000000	4173.84619140625000000000	4170.76904296875000000000	0.00000000000000000000	10245.00000000000000000000	10229.00000000000000000000	0.00000000000000000000	0.00000000000000000000	0.00000000000000000000	1143.00000000000000000000	826.00000000000000000000	4.00000000000000000000	4.00000000000000000000	4.00000000000000000000	4.00000000000000000000	4.00000000000000000000	4.00000000000000000000	4.00000000000000000000	4.00000000000000000000	4.00000000000000000000	4.00000000000000000000	4.00000000000000000000	4.00000000000000000000	4.00000000000000000000	4.00000000000000000000	4.00000000000000000000	4.00000000000000000000
31.00000000000000000000	0.00000000000000000000	4147.69238281250000000000	4161.53857421875000000000	4132.82031250000000000000	4164.10253906250000000000	4129.74365234375000000000	4147.17919921875000000000	4123.58984375000000000000	4131.28173828125000000000	4131.79492187500000000000	4157.94873046875000000000	4252.82031250000000000000	4127.69238281250000000000	4150.76904296875000000000	4152.30761718750000000000	0.00000000000000000000	10246.00000000000000000000	10230.00000000000000000000	0.00000000000000000000	0.00000000000000000000	0.00000000000000000000	1143.00000000000000000000	833.00000000000000000000	4.00000000000000000000	4.00000000000000000000	4.00000000000000000000	4.00000000000000000000	4.00000000000000000000	4.00000000000000000000	4.00000000000000000000	4.00000000000000000000	4.00000000000000000000	4.00000000000000000000	4.00000000000000000000	4.00000000000000000000	4.00000000000000000000	4.00000000000000000000	4.00000000000000000000	4.00000000000000000000
32.00000000000000000000	0.00000000000000000000	4158.46142578125000000000	4156.92285156250000000000	4142.56396484375000000000	4172.30761718750000000000	4132.30761718750000000000	4149.74365234375000000000	4130.76904296875000000000	4138.46142578125000000000	4142.05126953125000000000	4147.69238281250000000000	4253.84619140625000000000	4137.43603515625000000000	4137.94873046875000000000	4151.28173828125000000000	0.00000000000000000000	10246.00000000000000000000	10230.00000000000000000000	0.00000000000000000000	0.00000000000000000000	0.00000000000000000000	1143.00000000000000000000	841.00000000000000000000	4.00000000000000000000	4.00000000000000000000	4.00000000000000000000	4.00000000000000000000	4.00000000000000000000	4.00000000000000000000	4.00000000000000000000	4.00000000000000000000	4.00000000000000000000	4.00000000000000000000	4.00000000000000000000	4.00000000000000000000	4.00000000000000000000	4.00000000000000000000	4.00000000000000000000	4.00000000000000000000
33.00000000000000000000	0.00000000000000000000	4150.76904296875000000000	4166.15380859375000000000	4136.92285156250000000000	4172.30761718750000000000	4154.87158203125000000000	4163.07666015625000000000	4150.76904296875000000000	4160.00000000000000000000	4165.12792968750000000000	4157.94873046875000000000	4261.53857421875000000000	4147.69238281250000000000	4152.82031250000000000000	4162.56396484375000000000	0.00000000000000000000	10248.00000000000000000000	10230.00000000000000000000	0.00000000000000000000	0.00000000000000000000	0.00000000000000000000	1143.00000000000000000000	848.00000000000000000000	4.00000000000000000000	4.00000000000000000000	4.00000000000000000000	4.00000000000000000000	4.00000000000000000000	4.00000000000000000000	4.00000000000000000000	4.00000000000000000000	4.00000000000000000000	4.00000000000000000000	4.00000000000000000000	4.00000000000000000000	4.00000000000000000000	4.00000000000000000000	4.00000000000000000000	4.00000000000000000000
34.00000000000000000000	0.00000000000000000000	4164.10253906250000000000	4154.35888671875000000000	4143.58984375000000000000	4156.92285156250000000000	4138.97412109375000000000	4162.56396484375000000000	4144.61523437500000000000	4148.71777343750000000000	4145.12792968750000000000	4152.30761718750000000000	4231.79492187500000000000	4153.33300781250000000000	4141.02539062500000000000	4164.61523437500000000000	0.00000000000000000000	10248.00000000000000000000	10230.00000000000000000000	0.00000000000000000000	0.00000000000000000000	0.00000000000000000000	1143.00000000000000000000	855.00000000000000000000	4.00000000000000000000	4.00000000000000000000	4.00000000000000000000	4.00000000000000000000	4.00000000000000000000	4.00000000000000000000	4.00000000000000000000	4.00000000000000000000	4.00000000000000000000	4.00000000000000000000	4.00000000000000000000	4.00000000000000000000	4.00000000000000000000	4.00000000000000000000	4.00000000000000000000	4.00000000000000000000
35.00000000000000000000	0.00000000000000000000	4173.33300781250000000000	4153.84619140625000000000	4155.38427734375000000000	4156.92285156250000000000	4132.30761718750000000000	4169.74365234375000000000	4147.69238281250000000000	4148.20507812500000000000	4144.10253906250000000000	4161.02539062500000000000	4246.15380859375000000000	4157.94873046875000000000	4147.69238281250000000000	4180.51269531250000000000	0.00000000000000000000	10247.00000000000000000000	10229.00000000000000000000	0.00000000000000000000	0.00000000000000000000	0.00000000000000000000	1143.00000000000000000000	863.00000000000000000000	4.00000000000000000000	4.00000000000000000000	4.00000000000000000000	4.00000000000000000000	4.00000000000000000000	4.00000000000000000000	4.00000000000000000000	4.00000000000000000000	4.00000000000000000000	4.00000000000000000000	4.00000000000000000000	4.00000000000000000000	4.00000000000000000000	4.00000000000000000000	4.00000000000000000000	4.00000000000000000000
36.00000000000000000000	0.00000000000000000000	4164.61523437500000000000	4158.46142578125000000000	4156.92285156250000000000	4157.43603515625000000000	4140.51269531250000000000	4165.12792968750000000000	4156.41015625000000000000	4164.10253906250000000000	4169.23046875000000000000	4162.05126953125000000000	4273.84619140625000000000	4155.89746093750000000000	4166.66650390625000000000	4186.66650390625000000000	0.00000000000000000000	10247.00000000000000000000	10229.00000000000000000000	0.00000000000000000000	0.00000000000000000000	0.00000000000000000000	1143.00000000000000000000	871.00000000000000000000	4.00000000000000000000	4.00000000000000000000	4.00000000000000000000	4.00000000000000000000	4.00000000000000000000	4.00000000000000000000	4.00000000000000000000	4.00000000000000000000	4.00000000000000000000	4.00000000000000000000	4.00000000000000000000	4.00000000000000000000	4.00000000000000000000	4.00000000000000000000	4.00000000000000000000	4.00000000000000000000
37.00000000000000000000	0.00000000000000000000	4158.97412109375000000000	4137.43603515625000000000	4151.79492187500000000000	4138.46142578125000000000	4135.38427734375000000000	4149.23046875000000000000	4148.71777343750000000000	4159.48730468750000000000	4166.66650390625000000000	4149.23046875000000000000	4246.66650390625000000000	4146.66650390625000000000	4151.28173828125000000000	4165.12792968750000000000	0.00000000000000000000	10246.00000000000000000000	10227.00000000000000000000	0.00000000000000000000	0.00000000000000000000	0.00000000000000000000	1143.00000000000000000000	879.00000000000000000000	4.00000000000000000000	4.00000000000000000000	4.00000000000000000000	4.00000000000000000000	4.00000000000000000000	4.00000000000000000000	4.00000000000000000000	4.00000000000000000000	4.00000000000000000000	4.00000000000000000000	4.00000000000000000000	4.00000000000000000000	4.00000000000000000000	4.00000000000000000000	4.00000000000000000000	4.00000000000000000000
38.00000000000000000000	0.00000000000000000000	4151.79492187500000000000	4134.87158203125000000000	4142.56396484375000000000	4143.58984375000000000000	4147.17919921875000000000	4162.05126953125000000000	4150.76904296875000000000	4159.48730468750000000000	4162.05126953125000000000	4170.25634765625000000000	4244.10253906250000000000	4148.20507812500000000000	4156.92285156250000000000	4161.53857421875000000000	0.00000000000000000000	10246.00000000000000000000	10227.00000000000000000000	0.00000000000000000000	0.00000000000000000000	0.00000000000000000000	1143.00000000000000000000	888.00000000000000000000	4.00000000000000000000	4.00000000000000000000	4.00000000000000000000	4.00000000000000000000	4.00000000000000000000	4.00000000000000000000	4.00000000000000000000	4.00000000000000000000	4.00000000000000000000	4.00000000000000000000	4.00000000000000000000	4.00000000000000000000	4.00000000000000000000	4.00000000000000000000	4.00000000000000000000	4.00000000000000000000
39.00000000000000000000	0.00000000000000000000	4166.66650390625000000000	4151.79492187500000000000	4154.87158203125000000000	4170.76904296875000000000	4159.48730468750000000000	4175.89746093750000000000	4156.41015625000000000000	4161.53857421875000000000	4165.12792968750000000000	4185.64111328125000000000	4257.94873046875000000000	4158.46142578125000000000	4178.97412109375000000000	4177.43603515625000000000	0.00000000000000000000	10246.00000000000000000000	10228.00000000000000000000	0.00000000000000000000	0.00000000000000000000	0.00000000000000000000	1143.00000000000000000000	896.00000000000000000000	4.00000000000000000000	4.00000000000000000000	4.00000000000000000000	4.00000000000000000000	4.00000000000000000000	4.00000000000000000000	4.00000000000000000000	4.00000000000000000000	4.00000000000000000000	4.00000000000000000000	4.00000000000000000000	4.00000000000000000000	4.00000000000000000000	4.00000000000000000000	4.00000000000000000000	4.00000000000000000000
40.00000000000000000000	0.00000000000000000000	4164.61523437500000000000	4153.33300781250000000000	4152.30761718750000000000	4163.07666015625000000000	4153.33300781250000000000	4169.23046875000000000000	4153.33300781250000000000	4156.41015625000000000000	4161.02539062500000000000	4175.38427734375000000000	4234.87158203125000000000	4154.35888671875000000000	4171.79492187500000000000	4177.43603515625000000000	0.00000000000000000000	10246.00000000000000000000	10228.00000000000000000000	0.00000000000000000000	0.00000000000000000000	0.00000000000000000000	1143.00000000000000000000	905.00000000000000000000	4.00000000000000000000	4.00000000000000000000	4.00000000000000000000	4.00000000000000000000	4.00000000000000000000	4.00000000000000000000	4.00000000000000000000	4.00000000000000000000	4.00000000000000000000	4.00000000000000000000	4.00000000000000000000	4.00000000000000000000	4.00000000000000000000	4.00000000000000000000	4.00000000000000000000	4.00000000000000000000
41.00000000000000000000	0.00000000000000000000	4156.41015625000000000000	4150.76904296875000000000	4141.02539062500000000000	4151.79492187500000000000	4144.10253906250000000000	4161.02539062500000000000	4148.71777343750000000000	4148.71777343750000000000	4155.38427734375000000000	4167.69238281250000000000	4228.71777343750000000000	4147.69238281250000000000	4147.69238281250000000000	4165.64111328125000000000	0.00000000000000000000	10249.00000000000000000000	10229.00000000000000000000	0.00000000000000000000	0.00000000000000000000	0.00000000000000000000	1143.00000000000000000000	913.00000000000000000000	4.00000000000000000000	4.00000000000000000000	4.00000000000000000000	4.00000000000000000000	4.00000000000000000000	4.00000000000000000000	4.00000000000000000000	4.00000000000000000000	4.00000000000000000000	4.00000000000000000000	4.00000000000000000000	4.00000000000000000000	4.00000000000000000000	4.00000000000000000000	4.00000000000000000000	4.00000000000000000000
42.00000000000000000000	0.00000000000000000000	4157.94873046875000000000	4156.92285156250000000000	4145.12792968750000000000	4158.46142578125000000000	4140.51269531250000000000	4162.56396484375000000000	4144.10253906250000000000	4145.12792968750000000000	4151.79492187500000000000	4157.94873046875000000000	4242.56396484375000000000	4140.51269531250000000000	4148.71777343750000000000	4160.00000000000000000000	0.00000000000000000000	10249.00000000000000000000	10229.00000000000000000000	0.00000000000000000000	0.00000000000000000000	0.00000000000000000000	1143.00000000000000000000	921.00000000000000000000	4.00000000000000000000	4.00000000000000000000	4.00000000000000000000	4.00000000000000000000	4.00000000000000000000	4.00000000000000000000	4.00000000000000000000	4.00000000000000000000	4.00000000000000000000	4.00000000000000000000	4.00000000000000000000	4.00000000000000000000	4.00000000000000000000	4.00000000000000000000	4.00000000000000000000	4.00000000000000000000
43.00000000000000000000	0.00000000000000000000	4146.66650390625000000000	4163.07666015625000000000	4140.51269531250000000000	4163.58984375000000000000	4147.69238281250000000000	4169.74365234375000000000	4146.15380859375000000000	4153.33300781250000000000	4155.89746093750000000000	4153.84619140625000000000	4243.58984375000000000000	4136.92285156250000000000	4166.66650390625000000000	4166.66650390625000000000	0.00000000000000000000	10248.00000000000000000000	10228.00000000000000000000	0.00000000000000000000	0.00000000000000000000	0.00000000000000000000	1143.00000000000000000000	930.00000000000000000000	4.00000000000000000000	4.00000000000000000000	4.00000000000000000000	4.00000000000000000000	4.00000000000000000000	4.00000000000000000000	4.00000000000000000000	4.00000000000000000000	4.00000000000000000000	4.00000000000000000000	4.00000000000000000000	4.00000000000000000000	4.00000000000000000000	4.00000000000000000000	4.00000000000000000000	4.00000000000000000000
44.00000000000000000000	0.00000000000000000000	4163.07666015625000000000	4169.74365234375000000000	4146.15380859375000000000	4168.20507812500000000000	4154.35888671875000000000	4165.12792968750000000000	4150.76904296875000000000	4158.46142578125000000000	4160.51269531250000000000	4162.56396484375000000000	4244.10253906250000000000	4149.74365234375000000000	4166.66650390625000000000	4173.84619140625000000000	0.00000000000000000000	10248.00000000000000000000	10228.00000000000000000000	0.00000000000000000000	0.00000000000000000000	0.00000000000000000000	1143.00000000000000000000	938.00000000000000000000	4.00000000000000000000	4.00000000000000000000	4.00000000000000000000	4.00000000000000000000	4.00000000000000000000	4.00000000000000000000	4.00000000000000000000	4.00000000000000000000	4.00000000000000000000	4.00000000000000000000	4.00000000000000000000	4.00000000000000000000	4.00000000000000000000	4.00000000000000000000	4.00000000000000000000	4.00000000000000000000
45.00000000000000000000	0.00000000000000000000	4161.02539062500000000000	4173.84619140625000000000	4142.05126953125000000000	4150.25634765625000000000	4145.64111328125000000000	4152.30761718750000000000	4146.66650390625000000000	4151.28173828125000000000	4157.94873046875000000000	4165.64111328125000000000	4245.64111328125000000000	4143.58984375000000000000	4160.51269531250000000000	4164.10253906250000000000	0.00000000000000000000	10250.00000000000000000000	10228.00000000000000000000	0.00000000000000000000	0.00000000000000000000	0.00000000000000000000	1143.00000000000000000000	946.00000000000000000000	4.00000000000000000000	4.00000000000000000000	4.00000000000000000000	4.00000000000000000000	4.00000000000000000000	4.00000000000000000000	4.00000000000000000000	4.00000000000000000000	4.00000000000000000000	4.00000000000000000000	4.00000000000000000000	4.00000000000000000000	4.00000000000000000000	4.00000000000000000000	4.00000000000000000000	4.00000000000000000000
46.00000000000000000000	0.00000000000000000000	4149.23046875000000000000	4162.05126953125000000000	4138.46142578125000000000	4143.58984375000000000000	4141.02539062500000000000	4150.25634765625000000000	4140.00000000000000000000	4144.61523437500000000000	4148.71777343750000000000	4154.87158203125000000000	4222.56396484375000000000	4142.56396484375000000000	4162.05126953125000000000	4165.64111328125000000000	0.00000000000000000000	10250.00000000000000000000	10228.00000000000000000000	0.00000000000000000000	0.00000000000000000000	0.00000000000000000000	1143.00000000000000000000	954.00000000000000000000	4.00000000000000000000	4.00000000000000000000	4.00000000000000000000	4.00000000000000000000	4.00000000000000000000	4.00000000000000000000	4.00000000000000000000	4.00000000000000000000	4.00000000000000000000	4.00000000000000000000	4.00000000000000000000	4.00000000000000000000	4.00000000000000000000	4.00000000000000000000	4.00000000000000000000	4.00000000000000000000
47.00000000000000000000	0.00000000000000000000	4173.84619140625000000000	4158.97412109375000000000	4155.38427734375000000000	4171.28173828125000000000	4156.41015625000000000000	4160.51269531250000000000	4149.23046875000000000000	4152.30761718750000000000	4156.41015625000000000000	4160.00000000000000000000	4211.79492187500000000000	4165.64111328125000000000	4171.28173828125000000000	4187.69238281250000000000	0.00000000000000000000	10249.00000000000000000000	10228.00000000000000000000	0.00000000000000000000	0.00000000000000000000	0.00000000000000000000	1143.00000000000000000000	961.00000000000000000000	4.00000000000000000000	4.00000000000000000000	4.00000000000000000000	4.00000000000000000000	4.00000000000000000000	4.00000000000000000000	4.00000000000000000000	4.00000000000000000000	4.00000000000000000000	4.00000000000000000000	4.00000000000000000000	4.00000000000000000000	4.00000000000000000000	4.00000000000000000000	4.00000000000000000000	4.00000000000000000000
48.00000000000000000000	0.00000000000000000000	4166.15380859375000000000	4163.58984375000000000000	4143.58984375000000000000	4174.35888671875000000000	4154.35888671875000000000	4163.58984375000000000000	4158.46142578125000000000	4158.97412109375000000000	4172.30761718750000000000	4176.41015625000000000000	4242.05126953125000000000	4159.48730468750000000000	4178.46142578125000000000	4183.58984375000000000000	0.00000000000000000000	10249.00000000000000000000	10228.00000000000000000000	0.00000000000000000000	0.00000000000000000000	0.00000000000000000000	1143.00000000000000000000	969.00000000000000000000	4.00000000000000000000	4.00000000000000000000	4.00000000000000000000	4.00000000000000000000	4.00000000000000000000	4.00000000000000000000	4.00000000000000000000	4.00000000000000000000	4.00000000000000000000	4.00000000000000000000	4.00000000000000000000	4.00000000000000000000	4.00000000000000000000	4.00000000000000000000	4.00000000000000000000	4.00000000000000000000
49.00000000000000000000	0.00000000000000000000	4153.33300781250000000000	4148.71777343750000000000	4139.48730468750000000000	4157.43603515625000000000	4127.17919921875000000000	4153.84619140625000000000	4147.69238281250000000000	4143.58984375000000000000	4153.84619140625000000000	4173.33300781250000000000	4262.56396484375000000000	4144.61523437500000000000	4171.79492187500000000000	4166.66650390625000000000	0.00000000000000000000	10250.00000000000000000000	10229.00000000000000000000	0.00000000000000000000	0.00000000000000000000	0.00000000000000000000	1143.00000000000000000000	978.00000000000000000000	4.00000000000000000000	4.00000000000000000000	4.00000000000000000000	4.00000000000000000000	4.00000000000000000000	4.00000000000000000000	4.00000000000000000000	4.00000000000000000000	4.00000000000000000000	4.00000000000000000000	4.00000000000000000000	4.00000000000000000000	4.00000000000000000000	4.00000000000000000000	4.00000000000000000000	4.00000000000000000000
50.00000000000000000000	0.00000000000000000000	4157.94873046875000000000	4157.43603515625000000000	4151.79492187500000000000	4162.56396484375000000000	4144.61523437500000000000	4166.66650390625000000000	4154.87158203125000000000	4147.17919921875000000000	4146.66650390625000000000	4174.35888671875000000000	4250.25634765625000000000	4153.33300781250000000000	4177.43603515625000000000	4174.87158203125000000000	0.00000000000000000000	10250.00000000000000000000	10229.00000000000000000000	0.00000000000000000000	0.00000000000000000000	0.00000000000000000000	1143.00000000000000000000	985.00000000000000000000	4.00000000000000000000	4.00000000000000000000	4.00000000000000000000	4.00000000000000000000	4.00000000000000000000	4.00000000000000000000	4.00000000000000000000	4.00000000000000000000	4.00000000000000000000	4.00000000000000000000	4.00000000000000000000	4.00000000000000000000	4.00000000000000000000	4.00000000000000000000	4.00000000000000000000	4.00000000000000000000
51.00000000000000000000	0.00000000000000000000	4154.35888671875000000000	4182.56396484375000000000	4146.66650390625000000000	4161.02539062500000000000	4172.82031250000000000000	4181.02539062500000000000	4168.20507812500000000000	4165.64111328125000000000	4172.30761718750000000000	4178.97412109375000000000	4235.38427734375000000000	4157.43603515625000000000	4187.69238281250000000000	4176.41015625000000000000	0.00000000000000000000	10250.00000000000000000000	10229.00000000000000000000	0.00000000000000000000	0.00000000000000000000	0.00000000000000000000	1143.00000000000000000000	992.00000000000000000000	4.00000000000000000000	4.00000000000000000000	4.00000000000000000000	4.00000000000000000000	4.00000000000000000000	4.00000000000000000000	4.00000000000000000000	4.00000000000000000000	4.00000000000000000000	4.00000000000000000000	4.00000000000000000000	4.00000000000000000000	4.00000000000000000000	4.00000000000000000000	4.00000000000000000000	4.00000000000000000000
52.00000000000000000000	0.00000000000000000000	4154.35888671875000000000	4161.02539062500000000000	4142.05126953125000000000	4135.89746093750000000000	4144.10253906250000000000	4162.05126953125000000000	4153.84619140625000000000	4152.30761718750000000000	4168.71777343750000000000	4167.69238281250000000000	4231.79492187500000000000	4148.71777343750000000000	4173.84619140625000000000	4168.71777343750000000000	0.00000000000000000000	10250.00000000000000000000	10229.00000000000000000000	0.00000000000000000000	0.00000000000000000000	0.00000000000000000000	1143.00000000000000000000	1000.00000000000000000000	4.00000000000000000000	4.00000000000000000000	4.00000000000000000000	4.00000000000000000000	4.00000000000000000000	4.00000000000000000000	4.00000000000000000000	4.00000000000000000000	4.00000000000000000000	4.00000000000000000000	4.00000000000000000000	4.00000000000000000000	4.00000000000000000000	4.00000000000000000000	4.00000000000000000000	4.00000000000000000000
53.00000000000000000000	0.00000000000000000000	4150.76904296875000000000	4148.20507812500000000000	4138.97412109375000000000	4151.28173828125000000000	4131.79492187500000000000	4155.89746093750000000000	4150.76904296875000000000	4142.05126953125000000000	4154.35888671875000000000	4167.69238281250000000000	4232.30761718750000000000	4148.20507812500000000000	4160.00000000000000000000	4176.41015625000000000000	0.00000000000000000000	10248.00000000000000000000	10230.00000000000000000000	0.00000000000000000000	0.00000000000000000000	0.00000000000000000000	1144.00000000000000000000	7.00000000000000000000	4.00000000000000000000	4.00000000000000000000	4.00000000000000000000	4.00000000000000000000	4.00000000000000000000	4.00000000000000000000	4.00000000000000000000	4.00000000000000000000	4.00000000000000000000	4.00000000000000000000	4.00000000000000000000	4.00000000000000000000	4.00000000000000000000	4.00000000000000000000	4.00000000000000000000	4.00000000000000000000
54.00000000000000000000	0.00000000000000000000	4164.61523437500000000000	4170.25634765625000000000	4149.74365234375000000000	4185.12792968750000000000	4151.28173828125000000000	4162.56396484375000000000	4155.38427734375000000000	4143.58984375000000000000	4152.30761718750000000000	4170.76904296875000000000	4227.69238281250000000000	4155.38427734375000000000	4160.00000000000000000000	4173.84619140625000000000	0.00000000000000000000	10248.00000000000000000000	10230.00000000000000000000	0.00000000000000000000	0.00000000000000000000	0.00000000000000000000	1144.00000000000000000000	14.00000000000000000000	4.00000000000000000000	4.00000000000000000000	4.00000000000000000000	4.00000000000000000000	4.00000000000000000000	4.00000000000000000000	4.00000000000000000000	4.00000000000000000000	4.00000000000000000000	4.00000000000000000000	4.00000000000000000000	4.00000000000000000000	4.00000000000000000000	4.00000000000000000000	4.00000000000000000000	4.00000000000000000000
55.00000000000000000000	0.00000000000000000000	4165.12792968750000000000	4169.74365234375000000000	4147.69238281250000000000	4165.12792968750000000000	4144.10253906250000000000	4156.41015625000000000000	4147.17919921875000000000	4133.33300781250000000000	4150.25634765625000000000	4156.92285156250000000000	4221.53857421875000000000	4143.07666015625000000000	4159.48730468750000000000	4154.87158203125000000000	0.00000000000000000000	10247.00000000000000000000	10231.00000000000000000000	0.00000000000000000000	0.00000000000000000000	0.00000000000000000000	1144.00000000000000000000	22.00000000000000000000	4.00000000000000000000	4.00000000000000000000	4.00000000000000000000	4.00000000000000000000	4.00000000000000000000	4.00000000000000000000	4.00000000000000000000	4.00000000000000000000	4.00000000000000000000	4.00000000000000000000	4.00000000000000000000	4.00000000000000000000	4.00000000000000000000	4.00000000000000000000	4.00000000000000000000	4.00000000000000000000
56.00000000000000000000	0.00000000000000000000	4151.28173828125000000000	4153.33300781250000000000	4132.30761718750000000000	4144.10253906250000000000	4136.92285156250000000000	4150.25634765625000000000	4142.56396484375000000000	4131.79492187500000000000	4153.33300781250000000000	4149.74365234375000000000	4222.56396484375000000000	4134.87158203125000000000	4155.38427734375000000000	4145.64111328125000000000	0.00000000000000000000	10247.00000000000000000000	10231.00000000000000000000	0.00000000000000000000	0.00000000000000000000	0.00000000000000000000	1144.00000000000000000000	29.00000000000000000000	4.00000000000000000000	4.00000000000000000000	4.00000000000000000000	4.00000000000000000000	4.00000000000000000000	4.00000000000000000000	4.00000000000000000000	4.00000000000000000000	4.00000000000000000000	4.00000000000000000000	4.00000000000000000000	4.00000000000000000000	4.00000000000000000000	4.00000000000000000000	4.00000000000000000000	4.00000000000000000000
57.00000000000000000000	0.00000000000000000000	4164.10253906250000000000	4160.00000000000000000000	4144.10253906250000000000	4158.97412109375000000000	4154.35888671875000000000	4152.82031250000000000000	4147.69238281250000000000	4138.46142578125000000000	4154.87158203125000000000	4156.41015625000000000000	4232.82031250000000000000	4149.23046875000000000000	4165.12792968750000000000	4154.87158203125000000000	0.00000000000000000000	10246.00000000000000000000	10231.00000000000000000000	0.00000000000000000000	0.00000000000000000000	0.00000000000000000000	1144.00000000000000000000	38.00000000000000000000	4.00000000000000000000	4.00000000000000000000	4.00000000000000000000	4.00000000000000000000	4.00000000000000000000	4.00000000000000000000	4.00000000000000000000	4.00000000000000000000	4.00000000000000000000	4.00000000000000000000	4.00000000000000000000	4.00000000000000000000	4.00000000000000000000	4.00000000000000000000	4.00000000000000000000	4.00000000000000000000
58.00000000000000000000	0.00000000000000000000	4154.35888671875000000000	4164.61523437500000000000	4143.07666015625000000000	4150.76904296875000000000	4157.43603515625000000000	4156.41015625000000000000	4152.82031250000000000000	4136.41015625000000000000	4150.25634765625000000000	4170.25634765625000000000	4230.76904296875000000000	4155.89746093750000000000	4176.41015625000000000000	4162.05126953125000000000	0.00000000000000000000	10246.00000000000000000000	10231.00000000000000000000	0.00000000000000000000	0.00000000000000000000	0.00000000000000000000	1144.00000000000000000000	45.00000000000000000000	4.00000000000000000000	4.00000000000000000000	4.00000000000000000000	4.00000000000000000000	4.00000000000000000000	4.00000000000000000000	4.00000000000000000000	4.00000000000000000000	4.00000000000000000000	4.00000000000000000000	4.00000000000000000000	4.00000000000000000000	4.00000000000000000000	4.00000000000000000000	4.00000000000000000000	4.00000000000000000000
59.00000000000000000000	0.00000000000000000000	4145.12792968750000000000	4140.00000000000000000000	4134.87158203125000000000	4120.51269531250000000000	4129.23046875000000000000	4146.15380859375000000000	4143.07666015625000000000	4122.56396484375000000000	4135.38427734375000000000	4165.12792968750000000000	4195.38427734375000000000	4148.71777343750000000000	4152.82031250000000000000	4144.61523437500000000000	0.00000000000000000000	10246.00000000000000000000	10230.00000000000000000000	0.00000000000000000000	0.00000000000000000000	0.00000000000000000000	1144.00000000000000000000	53.00000000000000000000	4.00000000000000000000	4.00000000000000000000	4.00000000000000000000	4.00000000000000000000	4.00000000000000000000	4.00000000000000000000	4.00000000000000000000	4.00000000000000000000	4.00000000000000000000	4.00000000000000000000	4.00000000000000000000	4.00000000000000000000	4.00000000000000000000	4.00000000000000000000	4.00000000000000000000	4.00000000000000000000
60.00000000000000000000	0.00000000000000000000	4152.82031250000000000000	4141.53857421875000000000	4136.41015625000000000000	4140.00000000000000000000	4131.28173828125000000000	4154.35888671875000000000	4148.20507812500000000000	4128.71777343750000000000	4139.48730468750000000000	4153.33300781250000000000	4185.64111328125000000000	4145.12792968750000000000	4137.43603515625000000000	4132.82031250000000000000	0.00000000000000000000	10246.00000000000000000000	10230.00000000000000000000	0.00000000000000000000	0.00000000000000000000	0.00000000000000000000	1144.00000000000000000000	62.00000000000000000000	4.00000000000000000000	4.00000000000000000000	4.00000000000000000000	4.00000000000000000000	4.00000000000000000000	4.00000000000000000000	4.00000000000000000000	4.00000000000000000000	4.00000000000000000000	4.00000000000000000000	4.00000000000000000000	4.00000000000000000000	4.00000000000000000000	4.00000000000000000000	4.00000000000000000000	4.00000000000000000000
61.00000000000000000000	0.00000000000000000000	4146.15380859375000000000	4161.02539062500000000000	4133.33300781250000000000	4171.79492187500000000000	4152.30761718750000000000	4171.79492187500000000000	4163.58984375000000000000	4147.17919921875000000000	4161.02539062500000000000	4163.58984375000000000000	4231.28173828125000000000	4151.28173828125000000000	4158.97412109375000000000	4149.74365234375000000000	0.00000000000000000000	10245.00000000000000000000	10230.00000000000000000000	0.00000000000000000000	0.00000000000000000000	0.00000000000000000000	1144.00000000000000000000	70.00000000000000000000	4.00000000000000000000	4.00000000000000000000	4.00000000000000000000	4.00000000000000000000	4.00000000000000000000	4.00000000000000000000	4.00000000000000000000	4.00000000000000000000	4.00000000000000000000	4.00000000000000000000	4.00000000000000000000	4.00000000000000000000	4.00000000000000000000	4.00000000000000000000	4.00000000000000000000	4.00000000000000000000
62.00000000000000000000	0.00000000000000000000	4147.69238281250000000000	4143.07666015625000000000	4135.38427734375000000000	4144.10253906250000000000	4127.69238281250000000000	4153.84619140625000000000	4146.66650390625000000000	4135.38427734375000000000	4154.87158203125000000000	4160.00000000000000000000	4224.61523437500000000000	4151.28173828125000000000	4163.58984375000000000000	4152.82031250000000000000	0.00000000000000000000	10245.00000000000000000000	10230.00000000000000000000	0.00000000000000000000	0.00000000000000000000	0.00000000000000000000	1144.00000000000000000000	77.00000000000000000000	4.00000000000000000000	4.00000000000000000000	4.00000000000000000000	4.00000000000000000000	4.00000000000000000000	4.00000000000000000000	4.00000000000000000000	4.00000000000000000000	4.00000000000000000000	4.00000000000000000000	4.00000000000000000000	4.00000000000000000000	4.00000000000000000000	4.00000000000000000000	4.00000000000000000000	4.00000000000000000000
63.00000000000000000000	0.00000000000000000000	4145.64111328125000000000	4144.61523437500000000000	4133.33300781250000000000	4124.61523437500000000000	4117.94873046875000000000	4141.53857421875000000000	4137.43603515625000000000	4127.69238281250000000000	4147.17919921875000000000	4149.74365234375000000000	4185.12792968750000000000	4147.69238281250000000000	4152.30761718750000000000	4140.51269531250000000000	0.00000000000000000000	10246.00000000000000000000	10230.00000000000000000000	0.00000000000000000000	0.00000000000000000000	0.00000000000000000000	1144.00000000000000000000	86.00000000000000000000	4.00000000000000000000	4.00000000000000000000	4.00000000000000000000	4.00000000000000000000	4.00000000000000000000	4.00000000000000000000	4.00000000000000000000	4.00000000000000000000	4.00000000000000000000	4.00000000000000000000	4.00000000000000000000	4.00000000000000000000	4.00000000000000000000	4.00000000000000000000	4.00000000000000000000	4.00000000000000000000
64.00000000000000000000	0.00000000000000000000	4162.56396484375000000000	4173.84619140625000000000	4144.10253906250000000000	4162.05126953125000000000	4146.15380859375000000000	4161.53857421875000000000	4157.94873046875000000000	4143.07666015625000000000	4155.89746093750000000000	4160.00000000000000000000	4215.89746093750000000000	4164.10253906250000000000	4158.97412109375000000000	4153.84619140625000000000	2705.00000000000000000000	10246.00000000000000000000	10230.00000000000000000000	0.00000000000000000000	0.00000000000000000000	0.00000000000000000000	1144.00000000000000000000	94.00000000000000000000	4.00000000000000000000	4.00000000000000000000	4.00000000000000000000	4.00000000000000000000	4.00000000000000000000	4.00000000000000000000	4.00000000000000000000	4.00000000000000000000	4.00000000000000000000	4.00000000000000000000	4.00000000000000000000	4.00000000000000000000	4.00000000000000000000	4.00000000000000000000	4.00000000000000000000	4.00000000000000000000
65.00000000000000000000	0.00000000000000000000	4175.38427734375000000000	4175.89746093750000000000	4152.82031250000000000000	4178.97412109375000000000	4161.53857421875000000000	4177.43603515625000000000	4169.74365234375000000000	4154.87158203125000000000	4162.56396484375000000000	4180.00000000000000000000	4243.07666015625000000000	4174.87158203125000000000	4172.30761718750000000000	4169.74365234375000000000	2811.00000000000000000000	10245.00000000000000000000	10229.00000000000000000000	0.00000000000000000000	0.00000000000000000000	0.00000000000000000000	1144.00000000000000000000	102.00000000000000000000	4.00000000000000000000	4.00000000000000000000	4.00000000000000000000	4.00000000000000000000	4.00000000000000000000	4.00000000000000000000	4.00000000000000000000	4.00000000000000000000	4.00000000000000000000	4.00000000000000000000	4.00000000000000000000	4.00000000000000000000	4.00000000000000000000	4.00000000000000000000	4.00000000000000000000	4.00000000000000000000
66.00000000000000000000	0.00000000000000000000	4147.69238281250000000000	4153.84619140625000000000	4137.43603515625000000000	4143.07666015625000000000	4142.56396484375000000000	4161.02539062500000000000	4154.87158203125000000000	4142.56396484375000000000	4153.84619140625000000000	4175.38427734375000000000	4198.97412109375000000000	4163.58984375000000000000	4156.41015625000000000000	4156.41015625000000000000	2422.00000000000000000000	10245.00000000000000000000	10229.00000000000000000000	0.00000000000000000000	0.00000000000000000000	0.00000000000000000000	1144.00000000000000000000	111.00000000000000000000	4.00000000000000000000	4.00000000000000000000	4.00000000000000000000	4.00000000000000000000	4.00000000000000000000	4.00000000000000000000	4.00000000000000000000	4.00000000000000000000	4.00000000000000000000	4.00000000000000000000	4.00000000000000000000	4.00000000000000000000	4.00000000000000000000	4.00000000000000000000	4.00000000000000000000	4.00000000000000000000
67.00000000000000000000	0.00000000000000000000	4148.20507812500000000000	4147.69238281250000000000	4142.56396484375000000000	4131.79492187500000000000	4122.56396484375000000000	4143.58984375000000000000	4144.10253906250000000000	4126.66650390625000000000	4142.05126953125000000000	4152.82031250000000000000	4182.05126953125000000000	4168.20507812500000000000	4133.33300781250000000000	4144.61523437500000000000	3464.00000000000000000000	10247.00000000000000000000	10228.00000000000000000000	0.00000000000000000000	0.00000000000000000000	0.00000000000000000000	1144.00000000000000000000	119.00000000000000000000	4.00000000000000000000	4.00000000000000000000	4.00000000000000000000	4.00000000000000000000	4.00000000000000000000	4.00000000000000000000	4.00000000000000000000	4.00000000000000000000	4.00000000000000000000	4.00000000000000000000	4.00000000000000000000	4.00000000000000000000	4.00000000000000000000	4.00000000000000000000	4.00000000000000000000	4.00000000000000000000
68.00000000000000000000	0.00000000000000000000	4152.82031250000000000000	4158.46142578125000000000	4145.64111328125000000000	4150.76904296875000000000	4136.92285156250000000000	4150.76904296875000000000	4148.20507812500000000000	4134.35888671875000000000	4148.20507812500000000000	4151.79492187500000000000	4213.33300781250000000000	4172.30761718750000000000	4152.30761718750000000000	4149.23046875000000000000	3515.00000000000000000000	10247.00000000000000000000	10228.00000000000000000000	0.00000000000000000000	0.00000000000000000000	0.00000000000000000000	1144.00000000000000000000	127.00000000000000000000	4.00000000000000000000	4.00000000000000000000	4.00000000000000000000	4.00000000000000000000	4.00000000000000000000	4.00000000000000000000	4.00000000000000000000	4.00000000000000000000	4.00000000000000000000	4.00000000000000000000	4.00000000000000000000	4.00000000000000000000	4.00000000000000000000	4.00000000000000000000	4.00000000000000000000	4.00000000000000000000
69.00000000000000000000	0.00000000000000000000	4149.23046875000000000000	4147.69238281250000000000	4140.00000000000000000000	4151.28173828125000000000	4140.00000000000000000000	4157.94873046875000000000	4146.66650390625000000000	4139.48730468750000000000	4152.82031250000000000000	4157.43603515625000000000	4208.71777343750000000000	4161.02539062500000000000	4167.17919921875000000000	4143.58984375000000000000	3375.00000000000000000000	10247.00000000000000000000	10229.00000000000000000000	0.00000000000000000000	0.00000000000000000000	0.00000000000000000000	1144.00000000000000000000	136.00000000000000000000	4.00000000000000000000	4.00000000000000000000	4.00000000000000000000	4.00000000000000000000	4.00000000000000000000	4.00000000000000000000	4.00000000000000000000	4.00000000000000000000	4.00000000000000000000	4.00000000000000000000	4.00000000000000000000	4.00000000000000000000	4.00000000000000000000	4.00000000000000000000	4.00000000000000000000	4.00000000000000000000
70.00000000000000000000	0.00000000000000000000	4158.97412109375000000000	4144.10253906250000000000	4146.15380859375000000000	4145.12792968750000000000	4130.76904296875000000000	4159.48730468750000000000	4154.87158203125000000000	4140.00000000000000000000	4154.87158203125000000000	4167.69238281250000000000	4203.07666015625000000000	4165.12792968750000000000	4155.38427734375000000000	4148.71777343750000000000	3461.00000000000000000000	10247.00000000000000000000	10229.00000000000000000000	0.00000000000000000000	0.00000000000000000000	0.00000000000000000000	1144.00000000000000000000	143.00000000000000000000	4.00000000000000000000	4.00000000000000000000	4.00000000000000000000	4.00000000000000000000	4.00000000000000000000	4.00000000000000000000	4.00000000000000000000	4.00000000000000000000	4.00000000000000000000	4.00000000000000000000	4.00000000000000000000	4.00000000000000000000	4.00000000000000000000	4.00000000000000000000	4.00000000000000000000	4.00000000000000000000
71.00000000000000000000	0.00000000000000000000	4160.00000000000000000000	4162.56396484375000000000	4146.66650390625000000000	4156.92285156250000000000	4141.53857421875000000000	4161.53857421875000000000	4165.12792968750000000000	4146.15380859375000000000	4162.56396484375000000000	4182.05126953125000000000	4217.94873046875000000000	4183.07666015625000000000	4158.97412109375000000000	4162.05126953125000000000	3602.00000000000000000000	10249.00000000000000000000	10227.00000000000000000000	0.00000000000000000000	0.00000000000000000000	0.00000000000000000000	1144.00000000000000000000	150.00000000000000000000	4.00000000000000000000	4.00000000000000000000	4.00000000000000000000	4.00000000000000000000	4.00000000000000000000	4.00000000000000000000	4.00000000000000000000	4.00000000000000000000	4.00000000000000000000	4.00000000000000000000	4.00000000000000000000	4.00000000000000000000	4.00000000000000000000	4.00000000000000000000	4.00000000000000000000	4.00000000000000000000
72.00000000000000000000	0.00000000000000000000	4167.17919921875000000000	4168.20507812500000000000	4153.33300781250000000000	4169.23046875000000000000	4149.23046875000000000000	4163.07666015625000000000	4154.87158203125000000000	4144.10253906250000000000	4158.46142578125000000000	4170.25634765625000000000	4203.58984375000000000000	4190.25634765625000000000	4162.56396484375000000000	4154.87158203125000000000	3371.00000000000000000000	10249.00000000000000000000	10227.00000000000000000000	0.00000000000000000000	0.00000000000000000000	0.00000000000000000000	1144.00000000000000000000	158.00000000000000000000	4.00000000000000000000	4.00000000000000000000	4.00000000000000000000	4.00000000000000000000	4.00000000000000000000	4.00000000000000000000	4.00000000000000000000	4.00000000000000000000	4.00000000000000000000	4.00000000000000000000	4.00000000000000000000	4.00000000000000000000	4.00000000000000000000	4.00000000000000000000	4.00000000000000000000	4.00000000000000000000
73.00000000000000000000	0.00000000000000000000	4151.79492187500000000000	4160.00000000000000000000	4144.61523437500000000000	4151.79492187500000000000	4148.20507812500000000000	4167.17919921875000000000	4152.30761718750000000000	4147.69238281250000000000	4155.38427734375000000000	4161.02539062500000000000	4195.89746093750000000000	4181.02539062500000000000	4157.94873046875000000000	4154.35888671875000000000	3075.00000000000000000000	10250.00000000000000000000	10228.00000000000000000000	0.00000000000000000000	0.00000000000000000000	0.00000000000000000000	1144.00000000000000000000	165.00000000000000000000	4.00000000000000000000	4.00000000000000000000	4.00000000000000000000	4.00000000000000000000	4.00000000000000000000	4.00000000000000000000	4.00000000000000000000	4.00000000000000000000	4.00000000000000000000	4.00000000000000000000	4.00000000000000000000	4.00000000000000000000	4.00000000000000000000	4.00000000000000000000	4.00000000000000000000	4.00000000000000000000
74.00000000000000000000	0.00000000000000000000	4147.17919921875000000000	4146.15380859375000000000	4138.46142578125000000000	4128.71777343750000000000	4138.46142578125000000000	4165.64111328125000000000	4159.48730468750000000000	4153.84619140625000000000	4161.02539062500000000000	4169.74365234375000000000	4224.61523437500000000000	4179.48730468750000000000	4156.41015625000000000000	4170.76904296875000000000	3499.00000000000000000000	10250.00000000000000000000	10228.00000000000000000000	0.00000000000000000000	0.00000000000000000000	0.00000000000000000000	1144.00000000000000000000	172.00000000000000000000	4.00000000000000000000	4.00000000000000000000	4.00000000000000000000	4.00000000000000000000	4.00000000000000000000	4.00000000000000000000	4.00000000000000000000	4.00000000000000000000	4.00000000000000000000	4.00000000000000000000	4.00000000000000000000	4.00000000000000000000	4.00000000000000000000	4.00000000000000000000	4.00000000000000000000	4.00000000000000000000
75.00000000000000000000	0.00000000000000000000	4168.71777343750000000000	4137.43603515625000000000	4151.79492187500000000000	4141.53857421875000000000	4129.74365234375000000000	4161.53857421875000000000	4153.33300781250000000000	4144.10253906250000000000	4157.43603515625000000000	4160.51269531250000000000	4214.87158203125000000000	4185.64111328125000000000	4156.92285156250000000000	4167.17919921875000000000	3468.00000000000000000000	10250.00000000000000000000	10228.00000000000000000000	0.00000000000000000000	0.00000000000000000000	0.00000000000000000000	1144.00000000000000000000	180.00000000000000000000	4.00000000000000000000	4.00000000000000000000	4.00000000000000000000	4.00000000000000000000	4.00000000000000000000	4.00000000000000000000	4.00000000000000000000	4.00000000000000000000	4.00000000000000000000	4.00000000000000000000	4.00000000000000000000	4.00000000000000000000	4.00000000000000000000	4.00000000000000000000	4.00000000000000000000	4.00000000000000000000
76.00000000000000000000	0.00000000000000000000	4162.56396484375000000000	4150.76904296875000000000	4152.30761718750000000000	4170.76904296875000000000	4142.56396484375000000000	4162.56396484375000000000	4147.69238281250000000000	4138.97412109375000000000	4156.92285156250000000000	4154.87158203125000000000	4188.71777343750000000000	4190.76904296875000000000	4164.61523437500000000000	4166.66650390625000000000	2850.00000000000000000000	10250.00000000000000000000	10228.00000000000000000000	0.00000000000000000000	0.00000000000000000000	0.00000000000000000000	1144.00000000000000000000	188.00000000000000000000	4.00000000000000000000	4.00000000000000000000	4.00000000000000000000	4.00000000000000000000	4.00000000000000000000	4.00000000000000000000	4.00000000000000000000	4.00000000000000000000	4.00000000000000000000	4.00000000000000000000	4.00000000000000000000	4.00000000000000000000	4.00000000000000000000	4.00000000000000000000	4.00000000000000000000	4.00000000000000000000
77.00000000000000000000	0.00000000000000000000	4167.17919921875000000000	4166.66650390625000000000	4157.94873046875000000000	4174.35888671875000000000	4145.64111328125000000000	4157.43603515625000000000	4148.71777343750000000000	4147.17919921875000000000	4166.15380859375000000000	4170.76904296875000000000	4208.71777343750000000000	4193.33300781250000000000	4166.15380859375000000000	4180.51269531250000000000	3082.00000000000000000000	10250.00000000000000000000	10228.00000000000000000000	0.00000000000000000000	0.00000000000000000000	0.00000000000000000000	1144.00000000000000000000	196.00000000000000000000	4.00000000000000000000	4.00000000000000000000	4.00000000000000000000	4.00000000000000000000	4.00000000000000000000	4.00000000000000000000	4.00000000000000000000	4.00000000000000000000	4.00000000000000000000	4.00000000000000000000	4.00000000000000000000	4.00000000000000000000	4.00000000000000000000	4.00000000000000000000	4.00000000000000000000	4.00000000000000000000
78.00000000000000000000	0.00000000000000000000	4160.00000000000000000000	4160.00000000000000000000	4151.28173828125000000000	4151.28173828125000000000	4122.56396484375000000000	4153.84619140625000000000	4151.79492187500000000000	4150.76904296875000000000	4166.66650390625000000000	4171.28173828125000000000	4211.79492187500000000000	4181.53857421875000000000	4159.48730468750000000000	4170.76904296875000000000	3499.00000000000000000000	10250.00000000000000000000	10228.00000000000000000000	0.00000000000000000000	0.00000000000000000000	0.00000000000000000000	1144.00000000000000000000	204.00000000000000000000	4.00000000000000000000	4.00000000000000000000	4.00000000000000000000	4.00000000000000000000	4.00000000000000000000	4.00000000000000000000	4.00000000000000000000	4.00000000000000000000	4.00000000000000000000	4.00000000000000000000	4.00000000000000000000	4.00000000000000000000	4.00000000000000000000	4.00000000000000000000	4.00000000000000000000	4.00000000000000000000
79.00000000000000000000	0.00000000000000000000	4146.15380859375000000000	4144.10253906250000000000	4143.58984375000000000000	4150.25634765625000000000	4117.94873046875000000000	4150.76904296875000000000	4148.20507812500000000000	4142.56396484375000000000	4152.82031250000000000000	4154.35888671875000000000	4197.43603515625000000000	4180.51269531250000000000	4159.48730468750000000000	4158.97412109375000000000	3468.00000000000000000000	10248.00000000000000000000	10227.00000000000000000000	0.00000000000000000000	0.00000000000000000000	0.00000000000000000000	1144.00000000000000000000	212.00000000000000000000	4.00000000000000000000	4.00000000000000000000	4.00000000000000000000	4.00000000000000000000	4.00000000000000000000	4.00000000000000000000	4.00000000000000000000	4.00000000000000000000	4.00000000000000000000	4.00000000000000000000	4.00000000000000000000	4.00000000000000000000	4.00000000000000000000	4.00000000000000000000	4.00000000000000000000	4.00000000000000000000
80.00000000000000000000	0.00000000000000000000	4164.10253906250000000000	4150.25634765625000000000	4157.43603515625000000000	4163.07666015625000000000	4137.94873046875000000000	4148.20507812500000000000	4140.00000000000000000000	4138.46142578125000000000	4148.71777343750000000000	4154.87158203125000000000	4214.35888671875000000000	4192.82031250000000000000	4167.69238281250000000000	4175.38427734375000000000	2850.00000000000000000000	10248.00000000000000000000	10227.00000000000000000000	0.00000000000000000000	0.00000000000000000000	0.00000000000000000000	1144.00000000000000000000	220.00000000000000000000	4.00000000000000000000	4.00000000000000000000	4.00000000000000000000	4.00000000000000000000	4.00000000000000000000	4.00000000000000000000	4.00000000000000000000	4.00000000000000000000	4.00000000000000000000	4.00000000000000000000	4.00000000000000000000	4.00000000000000000000	4.00000000000000000000	4.00000000000000000000	4.00000000000000000000	4.00000000000000000000
81.00000000000000000000	0.00000000000000000000	4159.48730468750000000000	4168.20507812500000000000	4149.23046875000000000000	4158.46142578125000000000	4148.71777343750000000000	4158.46142578125000000000	4146.66650390625000000000	4147.17919921875000000000	4160.00000000000000000000	4168.20507812500000000000	4214.87158203125000000000	4188.71777343750000000000	4173.33300781250000000000	4179.48730468750000000000	3082.00000000000000000000	10247.00000000000000000000	10227.00000000000000000000	0.00000000000000000000	0.00000000000000000000	0.00000000000000000000	1144.00000000000000000000	228.00000000000000000000	4.00000000000000000000	4.00000000000000000000	4.00000000000000000000	4.00000000000000000000	4.00000000000000000000	4.00000000000000000000	4.00000000000000000000	4.00000000000000000000	4.00000000000000000000	4.00000000000000000000	4.00000000000000000000	4.00000000000000000000	4.00000000000000000000	4.00000000000000000000	4.00000000000000000000	4.00000000000000000000
82.00000000000000000000	0.00000000000000000000	4154.35888671875000000000	4158.46142578125000000000	4143.07666015625000000000	4146.15380859375000000000	4139.48730468750000000000	4160.51269531250000000000	4147.69238281250000000000	4137.43603515625000000000	4151.28173828125000000000	4158.46142578125000000000	4190.76904296875000000000	4181.02539062500000000000	4157.43603515625000000000	4161.02539062500000000000	3499.00000000000000000000	10247.00000000000000000000	10227.00000000000000000000	0.00000000000000000000	0.00000000000000000000	0.00000000000000000000	1144.00000000000000000000	235.00000000000000000000	4.00000000000000000000	4.00000000000000000000	4.00000000000000000000	4.00000000000000000000	4.00000000000000000000	4.00000000000000000000	4.00000000000000000000	4.00000000000000000000	4.00000000000000000000	4.00000000000000000000	4.00000000000000000000	4.00000000000000000000	4.00000000000000000000	4.00000000000000000000	4.00000000000000000000	4.00000000000000000000
83.00000000000000000000	0.00000000000000000000	4149.74365234375000000000	4148.20507812500000000000	4144.61523437500000000000	4145.12792968750000000000	4134.87158203125000000000	4150.25634765625000000000	4136.41015625000000000000	4126.66650390625000000000	4143.58984375000000000000	4154.87158203125000000000	4212.82031250000000000000	4176.92285156250000000000	4148.20507812500000000000	4155.38427734375000000000	3468.00000000000000000000	10247.00000000000000000000	10229.00000000000000000000	0.00000000000000000000	0.00000000000000000000	0.00000000000000000000	1144.00000000000000000000	243.00000000000000000000	4.00000000000000000000	4.00000000000000000000	4.00000000000000000000	4.00000000000000000000	4.00000000000000000000	4.00000000000000000000	4.00000000000000000000	4.00000000000000000000	4.00000000000000000000	4.00000000000000000000	4.00000000000000000000	4.00000000000000000000	4.00000000000000000000	4.00000000000000000000	4.00000000000000000000	4.00000000000000000000
84.00000000000000000000	0.00000000000000000000	4144.61523437500000000000	4152.30761718750000000000	4141.02539062500000000000	4150.76904296875000000000	4136.41015625000000000000	4146.66650390625000000000	4135.38427734375000000000	4136.92285156250000000000	4153.33300781250000000000	4159.48730468750000000000	4213.33300781250000000000	4183.07666015625000000000	4157.94873046875000000000	4161.53857421875000000000	2850.00000000000000000000	10247.00000000000000000000	10229.00000000000000000000	0.00000000000000000000	0.00000000000000000000	0.00000000000000000000	1144.00000000000000000000	250.00000000000000000000	4.00000000000000000000	4.00000000000000000000	4.00000000000000000000	4.00000000000000000000	4.00000000000000000000	4.00000000000000000000	4.00000000000000000000	4.00000000000000000000	4.00000000000000000000	4.00000000000000000000	4.00000000000000000000	4.00000000000000000000	4.00000000000000000000	4.00000000000000000000	4.00000000000000000000	4.00000000000000000000
85.00000000000000000000	0.00000000000000000000	4166.15380859375000000000	4147.69238281250000000000	4151.28173828125000000000	4146.66650390625000000000	4139.48730468750000000000	4152.30761718750000000000	4145.64111328125000000000	4149.23046875000000000000	4158.97412109375000000000	4150.25634765625000000000	4172.82031250000000000000	4195.38427734375000000000	4157.43603515625000000000	4169.23046875000000000000	3082.00000000000000000000	10246.00000000000000000000	10228.00000000000000000000	0.00000000000000000000	0.00000000000000000000	0.00000000000000000000	1144.00000000000000000000	259.00000000000000000000	4.00000000000000000000	4.00000000000000000000	4.00000000000000000000	4.00000000000000000000	4.00000000000000000000	4.00000000000000000000	4.00000000000000000000	4.00000000000000000000	4.00000000000000000000	4.00000000000000000000	4.00000000000000000000	4.00000000000000000000	4.00000000000000000000	4.00000000000000000000	4.00000000000000000000	4.00000000000000000000
86.00000000000000000000	0.00000000000000000000	4165.12792968750000000000	4150.25634765625000000000	4149.74365234375000000000	4154.35888671875000000000	4146.66650390625000000000	4160.00000000000000000000	4154.35888671875000000000	4158.46142578125000000000	4168.20507812500000000000	4159.48730468750000000000	4198.97412109375000000000	4191.79492187500000000000	4160.51269531250000000000	4173.33300781250000000000	3499.00000000000000000000	10246.00000000000000000000	10228.00000000000000000000	0.00000000000000000000	0.00000000000000000000	0.00000000000000000000	1144.00000000000000000000	266.00000000000000000000	4.00000000000000000000	4.00000000000000000000	4.00000000000000000000	4.00000000000000000000	4.00000000000000000000	4.00000000000000000000	4.00000000000000000000	4.00000000000000000000	4.00000000000000000000	4.00000000000000000000	4.00000000000000000000	4.00000000000000000000	4.00000000000000000000	4.00000000000000000000	4.00000000000000000000	4.00000000000000000000
87.00000000000000000000	0.00000000000000000000	4157.43603515625000000000	4155.38427734375000000000	4146.15380859375000000000	4163.58984375000000000000	4128.20507812500000000000	4153.84619140625000000000	4148.20507812500000000000	4152.30761718750000000000	4163.07666015625000000000	4162.05126953125000000000	4203.07666015625000000000	4185.12792968750000000000	4160.00000000000000000000	4159.48730468750000000000	3468.00000000000000000000	10243.00000000000000000000	10228.00000000000000000000	0.00000000000000000000	0.00000000000000000000	0.00000000000000000000	1144.00000000000000000000	274.00000000000000000000	4.00000000000000000000	4.00000000000000000000	4.00000000000000000000	4.00000000000000000000	4.00000000000000000000	4.00000000000000000000	4.00000000000000000000	4.00000000000000000000	4.00000000000000000000	4.00000000000000000000	4.00000000000000000000	4.00000000000000000000	4.00000000000000000000	4.00000000000000000000	4.00000000000000000000	4.00000000000000000000
88.00000000000000000000	0.00000000000000000000	4153.33300781250000000000	4158.46142578125000000000	4144.10253906250000000000	4147.69238281250000000000	4113.84619140625000000000	4151.79492187500000000000	4148.20507812500000000000	4147.69238281250000000000	4153.84619140625000000000	4151.28173828125000000000	4168.71777343750000000000	4188.71777343750000000000	4149.74365234375000000000	4158.46142578125000000000	2850.00000000000000000000	10243.00000000000000000000	10228.00000000000000000000	0.00000000000000000000	0.00000000000000000000	0.00000000000000000000	1144.00000000000000000000	282.00000000000000000000	4.00000000000000000000	4.00000000000000000000	4.00000000000000000000	4.00000000000000000000	4.00000000000000000000	4.00000000000000000000	4.00000000000000000000	4.00000000000000000000	4.00000000000000000000	4.00000000000000000000	4.00000000000000000000	4.00000000000000000000	4.00000000000000000000	4.00000000000000000000	4.00000000000000000000	4.00000000000000000000
89.00000000000000000000	0.00000000000000000000	4154.87158203125000000000	4168.71777343750000000000	4145.64111328125000000000	4152.30761718750000000000	4133.84619140625000000000	4160.00000000000000000000	4158.46142578125000000000	4153.33300781250000000000	4156.41015625000000000000	4155.38427734375000000000	4209.23046875000000000000	4195.89746093750000000000	4149.74365234375000000000	4170.25634765625000000000	3082.00000000000000000000	10246.00000000000000000000	10226.00000000000000000000	0.00000000000000000000	0.00000000000000000000	0.00000000000000000000	1144.00000000000000000000	291.00000000000000000000	4.00000000000000000000	4.00000000000000000000	4.00000000000000000000	4.00000000000000000000	4.00000000000000000000	4.00000000000000000000	4.00000000000000000000	4.00000000000000000000	4.00000000000000000000	4.00000000000000000000	4.00000000000000000000	4.00000000000000000000	4.00000000000000000000	4.00000000000000000000	4.00000000000000000000	4.00000000000000000000
90.00000000000000000000	0.00000000000000000000	4169.74365234375000000000	4168.20507812500000000000	4154.35888671875000000000	4170.76904296875000000000	4146.66650390625000000000	4153.84619140625000000000	4158.46142578125000000000	4149.23046875000000000000	4150.76904296875000000000	4156.41015625000000000000	4217.94873046875000000000	4193.33300781250000000000	4149.74365234375000000000	4164.10253906250000000000	3499.00000000000000000000	10246.00000000000000000000	10226.00000000000000000000	0.00000000000000000000	0.00000000000000000000	0.00000000000000000000	1144.00000000000000000000	299.00000000000000000000	4.00000000000000000000	4.00000000000000000000	4.00000000000000000000	4.00000000000000000000	4.00000000000000000000	4.00000000000000000000	4.00000000000000000000	4.00000000000000000000	4.00000000000000000000	4.00000000000000000000	4.00000000000000000000	4.00000000000000000000	4.00000000000000000000	4.00000000000000000000	4.00000000000000000000	4.00000000000000000000
91.00000000000000000000	0.00000000000000000000	4153.33300781250000000000	4153.33300781250000000000	4135.38427734375000000000	4153.33300781250000000000	4137.94873046875000000000	4145.64111328125000000000	4151.79492187500000000000	4147.69238281250000000000	4148.20507812500000000000	4149.74365234375000000000	4160.00000000000000000000	4177.94873046875000000000	4140.00000000000000000000	4149.23046875000000000000	3468.00000000000000000000	10248.00000000000000000000	10228.00000000000000000000	0.00000000000000000000	0.00000000000000000000	0.00000000000000000000	1144.00000000000000000000	307.00000000000000000000	4.00000000000000000000	4.00000000000000000000	4.00000000000000000000	4.00000000000000000000	4.00000000000000000000	4.00000000000000000000	4.00000000000000000000	4.00000000000000000000	4.00000000000000000000	4.00000000000000000000	4.00000000000000000000	4.00000000000000000000	4.00000000000000000000	4.00000000000000000000	4.00000000000000000000	4.00000000000000000000
92.00000000000000000000	0.00000000000000000000	4153.33300781250000000000	4145.64111328125000000000	4135.38427734375000000000	4141.02539062500000000000	4125.64111328125000000000	4146.66650390625000000000	4146.15380859375000000000	4152.82031250000000000000	4151.28173828125000000000	4149.74365234375000000000	4170.76904296875000000000	4179.48730468750000000000	4138.97412109375000000000	4157.94873046875000000000	2850.00000000000000000000	10248.00000000000000000000	10228.00000000000000000000	0.00000000000000000000	0.00000000000000000000	0.00000000000000000000	1144.00000000000000000000	315.00000000000000000000	4.00000000000000000000	4.00000000000000000000	4.00000000000000000000	4.00000000000000000000	4.00000000000000000000	4.00000000000000000000	4.00000000000000000000	4.00000000000000000000	4.00000000000000000000	4.00000000000000000000	4.00000000000000000000	4.00000000000000000000	4.00000000000000000000	4.00000000000000000000	4.00000000000000000000	4.00000000000000000000
93.00000000000000000000	0.00000000000000000000	4162.56396484375000000000	4161.02539062500000000000	4152.30761718750000000000	4162.56396484375000000000	4142.05126953125000000000	4158.46142578125000000000	4153.33300781250000000000	4158.46142578125000000000	4156.92285156250000000000	4161.02539062500000000000	4208.71777343750000000000	4195.38427734375000000000	4160.00000000000000000000	4180.51269531250000000000	3082.00000000000000000000	10248.00000000000000000000	10229.00000000000000000000	0.00000000000000000000	0.00000000000000000000	0.00000000000000000000	1144.00000000000000000000	323.00000000000000000000	4.00000000000000000000	4.00000000000000000000	4.00000000000000000000	4.00000000000000000000	4.00000000000000000000	4.00000000000000000000	4.00000000000000000000	4.00000000000000000000	4.00000000000000000000	4.00000000000000000000	4.00000000000000000000	4.00000000000000000000	4.00000000000000000000	4.00000000000000000000	4.00000000000000000000	4.00000000000000000000
94.00000000000000000000	0.00000000000000000000	4150.25634765625000000000	4156.41015625000000000000	4144.10253906250000000000	4160.51269531250000000000	4144.10253906250000000000	4157.43603515625000000000	4152.82031250000000000000	4153.84619140625000000000	4152.82031250000000000000	4159.48730468750000000000	4191.28173828125000000000	4197.94873046875000000000	4163.07666015625000000000	4180.00000000000000000000	3499.00000000000000000000	10248.00000000000000000000	10229.00000000000000000000	0.00000000000000000000	0.00000000000000000000	0.00000000000000000000	1144.00000000000000000000	330.00000000000000000000	4.00000000000000000000	4.00000000000000000000	4.00000000000000000000	4.00000000000000000000	4.00000000000000000000	4.00000000000000000000	4.00000000000000000000	4.00000000000000000000	4.00000000000000000000	4.00000000000000000000	4.00000000000000000000	4.00000000000000000000	4.00000000000000000000	4.00000000000000000000	4.00000000000000000000	4.00000000000000000000
95.00000000000000000000	0.00000000000000000000	4160.51269531250000000000	4128.20507812500000000000	4146.15380859375000000000	4141.53857421875000000000	4106.66650390625000000000	4142.05126953125000000000	4137.43603515625000000000	4137.94873046875000000000	4140.00000000000000000000	4146.66650390625000000000	4181.53857421875000000000	4191.28173828125000000000	4136.41015625000000000000	4161.02539062500000000000	3468.00000000000000000000	10247.00000000000000000000	10230.00000000000000000000	0.00000000000000000000	0.00000000000000000000	0.00000000000000000000	1144.00000000000000000000	337.00000000000000000000	4.00000000000000000000	4.00000000000000000000	4.00000000000000000000	4.00000000000000000000	4.00000000000000000000	4.00000000000000000000	4.00000000000000000000	4.00000000000000000000	4.00000000000000000000	4.00000000000000000000	4.00000000000000000000	4.00000000000000000000	4.00000000000000000000	4.00000000000000000000	4.00000000000000000000	4.00000000000000000000
96.00000000000000000000	0.00000000000000000000	4158.46142578125000000000	4140.51269531250000000000	4145.12792968750000000000	4143.07666015625000000000	4109.74365234375000000000	4151.28173828125000000000	4143.07666015625000000000	4142.56396484375000000000	4150.76904296875000000000	4147.69238281250000000000	4175.38427734375000000000	4186.15380859375000000000	4129.74365234375000000000	4155.38427734375000000000	2850.00000000000000000000	10247.00000000000000000000	10230.00000000000000000000	0.00000000000000000000	0.00000000000000000000	0.00000000000000000000	1144.00000000000000000000	345.00000000000000000000	4.00000000000000000000	4.00000000000000000000	4.00000000000000000000	4.00000000000000000000	4.00000000000000000000	4.00000000000000000000	4.00000000000000000000	4.00000000000000000000	4.00000000000000000000	4.00000000000000000000	4.00000000000000000000	4.00000000000000000000	4.00000000000000000000	4.00000000000000000000	4.00000000000000000000	4.00000000000000000000
97.00000000000000000000	0.00000000000000000000	4152.82031250000000000000	4159.48730468750000000000	4141.53857421875000000000	4147.17919921875000000000	4133.33300781250000000000	4160.00000000000000000000	4147.69238281250000000000	4146.15380859375000000000	4155.38427734375000000000	4140.00000000000000000000	4145.64111328125000000000	4183.58984375000000000000	4129.23046875000000000000	4159.48730468750000000000	3082.00000000000000000000	10249.00000000000000000000	10233.00000000000000000000	0.00000000000000000000	0.00000000000000000000	0.00000000000000000000	1144.00000000000000000000	352.00000000000000000000	4.00000000000000000000	4.00000000000000000000	4.00000000000000000000	4.00000000000000000000	4.00000000000000000000	4.00000000000000000000	4.00000000000000000000	4.00000000000000000000	4.00000000000000000000	4.00000000000000000000	4.00000000000000000000	4.00000000000000000000	4.00000000000000000000	4.00000000000000000000	4.00000000000000000000	4.00000000000000000000
98.00000000000000000000	0.00000000000000000000	4157.94873046875000000000	4153.33300781250000000000	4146.66650390625000000000	4152.30761718750000000000	4129.23046875000000000000	4155.38427734375000000000	4140.51269531250000000000	4140.51269531250000000000	4143.58984375000000000000	4135.38427734375000000000	4166.15380859375000000000	4184.10253906250000000000	4131.28173828125000000000	4160.51269531250000000000	3499.00000000000000000000	10249.00000000000000000000	10233.00000000000000000000	0.00000000000000000000	0.00000000000000000000	0.00000000000000000000	1144.00000000000000000000	359.00000000000000000000	4.00000000000000000000	4.00000000000000000000	4.00000000000000000000	4.00000000000000000000	4.00000000000000000000	4.00000000000000000000	4.00000000000000000000	4.00000000000000000000	4.00000000000000000000	4.00000000000000000000	4.00000000000000000000	4.00000000000000000000	4.00000000000000000000	4.00000000000000000000	4.00000000000000000000	4.00000000000000000000
99.00000000000000000000	0.00000000000000000000	4151.79492187500000000000	4150.25634765625000000000	4140.51269531250000000000	4155.89746093750000000000	4128.20507812500000000000	4155.38427734375000000000	4139.48730468750000000000	4141.53857421875000000000	4149.74365234375000000000	4147.17919921875000000000	4195.89746093750000000000	4190.76904296875000000000	4146.66650390625000000000	4164.10253906250000000000	3468.00000000000000000000	10250.00000000000000000000	10231.00000000000000000000	0.00000000000000000000	0.00000000000000000000	0.00000000000000000000	1144.00000000000000000000	368.00000000000000000000	4.00000000000000000000	4.00000000000000000000	4.00000000000000000000	4.00000000000000000000	4.00000000000000000000	4.00000000000000000000	4.00000000000000000000	4.00000000000000000000	4.00000000000000000000	4.00000000000000000000	4.00000000000000000000	4.00000000000000000000	4.00000000000000000000	4.00000000000000000000	4.00000000000000000000	4.00000000000000000000
100.00000000000000000000	0.00000000000000000000	4152.30761718750000000000	4145.12792968750000000000	4135.38427734375000000000	4144.61523437500000000000	4126.66650390625000000000	4148.20507812500000000000	4129.74365234375000000000	4128.20507812500000000000	4145.12792968750000000000	4136.92285156250000000000	4152.30761718750000000000	4187.69238281250000000000	4137.94873046875000000000	4163.07666015625000000000	2850.00000000000000000000	10250.00000000000000000000	10231.00000000000000000000	0.00000000000000000000	0.00000000000000000000	0.00000000000000000000	1144.00000000000000000000	376.00000000000000000000	4.00000000000000000000	4.00000000000000000000	4.00000000000000000000	4.00000000000000000000	4.00000000000000000000	4.00000000000000000000	4.00000000000000000000	4.00000000000000000000	4.00000000000000000000	4.00000000000000000000	4.00000000000000000000	4.00000000000000000000	4.00000000000000000000	4.00000000000000000000	4.00000000000000000000	4.00000000000000000000
101.00000000000000000000	0.00000000000000000000	4141.02539062500000000000	4144.61523437500000000000	4132.30761718750000000000	4143.58984375000000000000	4125.64111328125000000000	4147.69238281250000000000	4127.17919921875000000000	4126.15380859375000000000	4137.43603515625000000000	4133.33300781250000000000	4136.41015625000000000000	4180.51269531250000000000	4130.25634765625000000000	4162.56396484375000000000	3082.00000000000000000000	10251.00000000000000000000	10229.00000000000000000000	0.00000000000000000000	0.00000000000000000000	0.00000000000000000000	1144.00000000000000000000	384.00000000000000000000	4.00000000000000000000	4.00000000000000000000	4.00000000000000000000	4.00000000000000000000	4.00000000000000000000	4.00000000000000000000	4.00000000000000000000	4.00000000000000000000	4.00000000000000000000	4.00000000000000000000	4.00000000000000000000	4.00000000000000000000	4.00000000000000000000	4.00000000000000000000	4.00000000000000000000	4.00000000000000000000
102.00000000000000000000	0.00000000000000000000	4146.66650390625000000000	4141.02539062500000000000	4143.58984375000000000000	4144.61523437500000000000	4126.66650390625000000000	4152.82031250000000000000	4137.43603515625000000000	4144.61523437500000000000	4147.69238281250000000000	4151.79492187500000000000	4183.58984375000000000000	4197.94873046875000000000	4148.71777343750000000000	4174.87158203125000000000	3499.00000000000000000000	10251.00000000000000000000	10229.00000000000000000000	0.00000000000000000000	0.00000000000000000000	0.00000000000000000000	1144.00000000000000000000	393.00000000000000000000	4.00000000000000000000	4.00000000000000000000	4.00000000000000000000	4.00000000000000000000	4.00000000000000000000	4.00000000000000000000	4.00000000000000000000	4.00000000000000000000	4.00000000000000000000	4.00000000000000000000	4.00000000000000000000	4.00000000000000000000	4.00000000000000000000	4.00000000000000000000	4.00000000000000000000	4.00000000000000000000
103.00000000000000000000	0.00000000000000000000	4158.97412109375000000000	4132.82031250000000000000	4148.20507812500000000000	4128.71777343750000000000	4124.61523437500000000000	4142.05126953125000000000	4136.41015625000000000000	4149.23046875000000000000	4151.79492187500000000000	4156.92285156250000000000	4189.23046875000000000000	4204.61523437500000000000	4157.43603515625000000000	4175.38427734375000000000	3468.00000000000000000000	10249.00000000000000000000	10229.00000000000000000000	0.00000000000000000000	0.00000000000000000000	0.00000000000000000000	1144.00000000000000000000	401.00000000000000000000	4.00000000000000000000	4.00000000000000000000	4.00000000000000000000	4.00000000000000000000	4.00000000000000000000	4.00000000000000000000	4.00000000000000000000	4.00000000000000000000	4.00000000000000000000	4.00000000000000000000	4.00000000000000000000	4.00000000000000000000	4.00000000000000000000	4.00000000000000000000	4.00000000000000000000	4.00000000000000000000
104.00000000000000000000	0.00000000000000000000	4140.51269531250000000000	4131.28173828125000000000	4130.25634765625000000000	4131.28173828125000000000	4114.87158203125000000000	4130.25634765625000000000	4121.53857421875000000000	4133.84619140625000000000	4138.97412109375000000000	4142.05126953125000000000	4163.07666015625000000000	4181.53857421875000000000	4135.89746093750000000000	4152.82031250000000000000	2850.00000000000000000000	10249.00000000000000000000	10229.00000000000000000000	0.00000000000000000000	0.00000000000000000000	0.00000000000000000000	1144.00000000000000000000	409.00000000000000000000	4.00000000000000000000	4.00000000000000000000	4.00000000000000000000	4.00000000000000000000	4.00000000000000000000	4.00000000000000000000	4.00000000000000000000	4.00000000000000000000	4.00000000000000000000	4.00000000000000000000	4.00000000000000000000	4.00000000000000000000	4.00000000000000000000	4.00000000000000000000	4.00000000000000000000	4.00000000000000000000
105.00000000000000000000	0.00000000000000000000	4145.12792968750000000000	4132.30761718750000000000	4131.28173828125000000000	4152.82031250000000000000	4116.41015625000000000000	4138.97412109375000000000	4115.38427734375000000000	4124.61523437500000000000	4130.76904296875000000000	4124.61523437500000000000	4167.69238281250000000000	4175.89746093750000000000	4120.00000000000000000000	4143.58984375000000000000	3082.00000000000000000000	10243.00000000000000000000	10226.00000000000000000000	0.00000000000000000000	0.00000000000000000000	0.00000000000000000000	1144.00000000000000000000	418.00000000000000000000	4.00000000000000000000	4.00000000000000000000	4.00000000000000000000	4.00000000000000000000	4.00000000000000000000	4.00000000000000000000	4.00000000000000000000	4.00000000000000000000	4.00000000000000000000	4.00000000000000000000	4.00000000000000000000	4.00000000000000000000	4.00000000000000000000	4.00000000000000000000	4.00000000000000000000	4.00000000000000000000
106.00000000000000000000	0.00000000000000000000	4145.12792968750000000000	4138.97412109375000000000	4129.23046875000000000000	4154.35888671875000000000	4130.76904296875000000000	4155.89746093750000000000	4133.33300781250000000000	4138.97412109375000000000	4148.20507812500000000000	4132.30761718750000000000	4161.02539062500000000000	4185.12792968750000000000	4136.92285156250000000000	4151.28173828125000000000	3499.00000000000000000000	10243.00000000000000000000	10226.00000000000000000000	0.00000000000000000000	0.00000000000000000000	0.00000000000000000000	1144.00000000000000000000	425.00000000000000000000	4.00000000000000000000	4.00000000000000000000	4.00000000000000000000	4.00000000000000000000	4.00000000000000000000	4.00000000000000000000	4.00000000000000000000	4.00000000000000000000	4.00000000000000000000	4.00000000000000000000	4.00000000000000000000	4.00000000000000000000	4.00000000000000000000	4.00000000000000000000	4.00000000000000000000	4.00000000000000000000
107.00000000000000000000	0.00000000000000000000	4141.02539062500000000000	4142.05126953125000000000	4128.71777343750000000000	4147.69238281250000000000	4117.43603515625000000000	4151.79492187500000000000	4137.43603515625000000000	4138.46142578125000000000	4147.69238281250000000000	4149.74365234375000000000	4142.56396484375000000000	4185.12792968750000000000	4144.10253906250000000000	4150.76904296875000000000	3468.00000000000000000000	10243.00000000000000000000	10226.00000000000000000000	0.00000000000000000000	0.00000000000000000000	0.00000000000000000000	1144.00000000000000000000	433.00000000000000000000	4.00000000000000000000	4.00000000000000000000	4.00000000000000000000	4.00000000000000000000	4.00000000000000000000	4.00000000000000000000	4.00000000000000000000	4.00000000000000000000	4.00000000000000000000	4.00000000000000000000	4.00000000000000000000	4.00000000000000000000	4.00000000000000000000	4.00000000000000000000	4.00000000000000000000	4.00000000000000000000
108.00000000000000000000	0.00000000000000000000	4148.71777343750000000000	4138.97412109375000000000	4139.48730468750000000000	4140.00000000000000000000	4107.69238281250000000000	4141.02539062500000000000	4125.12792968750000000000	4120.51269531250000000000	4126.15380859375000000000	4146.66650390625000000000	4158.97412109375000000000	4183.07666015625000000000	4137.94873046875000000000	4155.38427734375000000000	2850.00000000000000000000	10243.00000000000000000000	10226.00000000000000000000	0.00000000000000000000	0.00000000000000000000	0.00000000000000000000	1144.00000000000000000000	441.00000000000000000000	4.00000000000000000000	4.00000000000000000000	4.00000000000000000000	4.00000000000000000000	4.00000000000000000000	4.00000000000000000000	4.00000000000000000000	4.00000000000000000000	4.00000000000000000000	4.00000000000000000000	4.00000000000000000000	4.00000000000000000000	4.00000000000000000000	4.00000000000000000000	4.00000000000000000000	4.00000000000000000000
109.00000000000000000000	0.00000000000000000000	4136.92285156250000000000	4126.15380859375000000000	4127.69238281250000000000	4125.12792968750000000000	4131.28173828125000000000	4146.15380859375000000000	4127.69238281250000000000	4125.64111328125000000000	4129.74365234375000000000	4131.28173828125000000000	4168.71777343750000000000	4183.58984375000000000000	4140.00000000000000000000	4157.94873046875000000000	3082.00000000000000000000	10244.00000000000000000000	10228.00000000000000000000	0.00000000000000000000	0.00000000000000000000	0.00000000000000000000	1144.00000000000000000000	450.00000000000000000000	4.00000000000000000000	4.00000000000000000000	4.00000000000000000000	4.00000000000000000000	4.00000000000000000000	4.00000000000000000000	4.00000000000000000000	4.00000000000000000000	4.00000000000000000000	4.00000000000000000000	4.00000000000000000000	4.00000000000000000000	4.00000000000000000000	4.00000000000000000000	4.00000000000000000000	4.00000000000000000000
110.00000000000000000000	0.00000000000000000000	4145.12792968750000000000	4122.56396484375000000000	4127.17919921875000000000	4125.64111328125000000000	4138.97412109375000000000	4154.87158203125000000000	4137.43603515625000000000	4136.92285156250000000000	4141.02539062500000000000	4126.15380859375000000000	4151.28173828125000000000	4189.23046875000000000000	4140.51269531250000000000	4148.20507812500000000000	3499.00000000000000000000	10244.00000000000000000000	10228.00000000000000000000	0.00000000000000000000	0.00000000000000000000	0.00000000000000000000	1144.00000000000000000000	458.00000000000000000000	4.00000000000000000000	4.00000000000000000000	4.00000000000000000000	4.00000000000000000000	4.00000000000000000000	4.00000000000000000000	4.00000000000000000000	4.00000000000000000000	4.00000000000000000000	4.00000000000000000000	4.00000000000000000000	4.00000000000000000000	4.00000000000000000000	4.00000000000000000000	4.00000000000000000000	4.00000000000000000000
111.00000000000000000000	0.00000000000000000000	4150.76904296875000000000	4141.02539062500000000000	4132.30761718750000000000	4146.15380859375000000000	4125.12792968750000000000	4159.48730468750000000000	4140.51269531250000000000	4140.00000000000000000000	4145.12792968750000000000	4133.84619140625000000000	4161.53857421875000000000	4192.82031250000000000000	4150.76904296875000000000	4159.48730468750000000000	3468.00000000000000000000	10244.00000000000000000000	10228.00000000000000000000	0.00000000000000000000	0.00000000000000000000	0.00000000000000000000	1144.00000000000000000000	466.00000000000000000000	4.00000000000000000000	4.00000000000000000000	4.00000000000000000000	4.00000000000000000000	4.00000000000000000000	4.00000000000000000000	4.00000000000000000000	4.00000000000000000000	4.00000000000000000000	4.00000000000000000000	4.00000000000000000000	4.00000000000000000000	4.00000000000000000000	4.00000000000000000000	4.00000000000000000000	4.00000000000000000000
112.00000000000000000000	0.00000000000000000000	4147.69238281250000000000	4148.20507812500000000000	4135.89746093750000000000	4159.48730468750000000000	4121.02539062500000000000	4147.69238281250000000000	4133.84619140625000000000	4141.53857421875000000000	4145.12792968750000000000	4124.61523437500000000000	4169.74365234375000000000	4197.94873046875000000000	4156.92285156250000000000	4177.43603515625000000000	2850.00000000000000000000	10244.00000000000000000000	10228.00000000000000000000	0.00000000000000000000	0.00000000000000000000	0.00000000000000000000	1144.00000000000000000000	475.00000000000000000000	4.00000000000000000000	4.00000000000000000000	4.00000000000000000000	4.00000000000000000000	4.00000000000000000000	4.00000000000000000000	4.00000000000000000000	4.00000000000000000000	4.00000000000000000000	4.00000000000000000000	4.00000000000000000000	4.00000000000000000000	4.00000000000000000000	4.00000000000000000000	4.00000000000000000000	4.00000000000000000000
113.00000000000000000000	0.00000000000000000000	4161.02539062500000000000	4147.69238281250000000000	4148.20507812500000000000	4152.30761718750000000000	4132.82031250000000000000	4140.00000000000000000000	4131.79492187500000000000	4138.97412109375000000000	4143.58984375000000000000	4122.56396484375000000000	4156.92285156250000000000	4198.97412109375000000000	4149.74365234375000000000	4172.30761718750000000000	3082.00000000000000000000	10246.00000000000000000000	10228.00000000000000000000	0.00000000000000000000	0.00000000000000000000	0.00000000000000000000	1144.00000000000000000000	483.00000000000000000000	4.00000000000000000000	4.00000000000000000000	4.00000000000000000000	4.00000000000000000000	4.00000000000000000000	4.00000000000000000000	4.00000000000000000000	4.00000000000000000000	4.00000000000000000000	4.00000000000000000000	4.00000000000000000000	4.00000000000000000000	4.00000000000000000000	4.00000000000000000000	4.00000000000000000000	4.00000000000000000000
114.00000000000000000000	0.00000000000000000000	4147.69238281250000000000	4148.71777343750000000000	4131.79492187500000000000	4133.33300781250000000000	4129.23046875000000000000	4144.10253906250000000000	4128.71777343750000000000	4128.71777343750000000000	4137.94873046875000000000	4139.48730468750000000000	4155.38427734375000000000	4179.48730468750000000000	4138.97412109375000000000	4156.41015625000000000000	3499.00000000000000000000	10246.00000000000000000000	10228.00000000000000000000	0.00000000000000000000	0.00000000000000000000	0.00000000000000000000	1144.00000000000000000000	490.00000000000000000000	4.00000000000000000000	4.00000000000000000000	4.00000000000000000000	4.00000000000000000000	4.00000000000000000000	4.00000000000000000000	4.00000000000000000000	4.00000000000000000000	4.00000000000000000000	4.00000000000000000000	4.00000000000000000000	4.00000000000000000000	4.00000000000000000000	4.00000000000000000000	4.00000000000000000000	4.00000000000000000000
115.00000000000000000000	0.00000000000000000000	4140.51269531250000000000	4131.28173828125000000000	4119.48730468750000000000	4124.10253906250000000000	4106.15380859375000000000	4129.23046875000000000000	4116.41015625000000000000	4120.51269531250000000000	4129.74365234375000000000	4124.61523437500000000000	4132.30761718750000000000	4171.28173828125000000000	4124.10253906250000000000	4144.61523437500000000000	3468.00000000000000000000	10246.00000000000000000000	10228.00000000000000000000	0.00000000000000000000	0.00000000000000000000	0.00000000000000000000	1144.00000000000000000000	498.00000000000000000000	4.00000000000000000000	4.00000000000000000000	4.00000000000000000000	4.00000000000000000000	4.00000000000000000000	4.00000000000000000000	4.00000000000000000000	4.00000000000000000000	4.00000000000000000000	4.00000000000000000000	4.00000000000000000000	4.00000000000000000000	4.00000000000000000000	4.00000000000000000000	4.00000000000000000000	4.00000000000000000000
116.00000000000000000000	0.00000000000000000000	4144.61523437500000000000	4126.66650390625000000000	4126.66650390625000000000	4132.82031250000000000000	4112.30761718750000000000	4128.71777343750000000000	4122.56396484375000000000	4131.28173828125000000000	4137.43603515625000000000	4108.71777343750000000000	4135.38427734375000000000	4184.61523437500000000000	4127.69238281250000000000	4154.87158203125000000000	2850.00000000000000000000	10246.00000000000000000000	10228.00000000000000000000	0.00000000000000000000	0.00000000000000000000	0.00000000000000000000	1144.00000000000000000000	505.00000000000000000000	4.00000000000000000000	4.00000000000000000000	4.00000000000000000000	4.00000000000000000000	4.00000000000000000000	4.00000000000000000000	4.00000000000000000000	4.00000000000000000000	4.00000000000000000000	4.00000000000000000000	4.00000000000000000000	4.00000000000000000000	4.00000000000000000000	4.00000000000000000000	4.00000000000000000000	4.00000000000000000000
117.00000000000000000000	0.00000000000000000000	4150.25634765625000000000	4143.07666015625000000000	4136.41015625000000000000	4146.15380859375000000000	4132.82031250000000000000	4150.25634765625000000000	4136.92285156250000000000	4137.43603515625000000000	4136.92285156250000000000	4120.51269531250000000000	4181.53857421875000000000	4195.38427734375000000000	4148.71777343750000000000	4178.46142578125000000000	3082.00000000000000000000	10249.00000000000000000000	10229.00000000000000000000	0.00000000000000000000	0.00000000000000000000	0.00000000000000000000	1144.00000000000000000000	512.00000000000000000000	4.00000000000000000000	4.00000000000000000000	4.00000000000000000000	4.00000000000000000000	4.00000000000000000000	4.00000000000000000000	4.00000000000000000000	4.00000000000000000000	4.00000000000000000000	4.00000000000000000000	4.00000000000000000000	4.00000000000000000000	4.00000000000000000000	4.00000000000000000000	4.00000000000000000000	4.00000000000000000000
118.00000000000000000000	0.00000000000000000000	4154.35888671875000000000	4142.05126953125000000000	4138.97412109375000000000	4143.07666015625000000000	4124.61523437500000000000	4148.71777343750000000000	4131.79492187500000000000	4130.76904296875000000000	4124.10253906250000000000	4122.56396484375000000000	4169.23046875000000000000	4186.15380859375000000000	4152.82031250000000000000	4170.76904296875000000000	3499.00000000000000000000	10249.00000000000000000000	10229.00000000000000000000	0.00000000000000000000	0.00000000000000000000	0.00000000000000000000	1144.00000000000000000000	520.00000000000000000000	4.00000000000000000000	4.00000000000000000000	4.00000000000000000000	4.00000000000000000000	4.00000000000000000000	4.00000000000000000000	4.00000000000000000000	4.00000000000000000000	4.00000000000000000000	4.00000000000000000000	4.00000000000000000000	4.00000000000000000000	4.00000000000000000000	4.00000000000000000000	4.00000000000000000000	4.00000000000000000000
119.00000000000000000000	0.00000000000000000000	4133.33300781250000000000	4138.46142578125000000000	4122.56396484375000000000	4137.43603515625000000000	4123.58984375000000000000	4144.10253906250000000000	4133.33300781250000000000	4137.43603515625000000000	4142.05126953125000000000	4125.64111328125000000000	4136.92285156250000000000	4174.35888671875000000000	4143.07666015625000000000	4148.20507812500000000000	3468.00000000000000000000	10249.00000000000000000000	10230.00000000000000000000	0.00000000000000000000	0.00000000000000000000	0.00000000000000000000	1144.00000000000000000000	527.00000000000000000000	4.00000000000000000000	4.00000000000000000000	4.00000000000000000000	4.00000000000000000000	4.00000000000000000000	4.00000000000000000000	4.00000000000000000000	4.00000000000000000000	4.00000000000000000000	4.00000000000000000000	4.00000000000000000000	4.00000000000000000000	4.00000000000000000000	4.00000000000000000000	4.00000000000000000000	4.00000000000000000000
120.00000000000000000000	0.00000000000000000000	4140.00000000000000000000	4132.82031250000000000000	4122.56396484375000000000	4135.89746093750000000000	4128.71777343750000000000	4144.61523437500000000000	4133.33300781250000000000	4132.82031250000000000000	4148.71777343750000000000	4126.15380859375000000000	4154.87158203125000000000	4181.02539062500000000000	4128.71777343750000000000	4150.25634765625000000000	2850.00000000000000000000	10249.00000000000000000000	10230.00000000000000000000	0.00000000000000000000	0.00000000000000000000	0.00000000000000000000	1144.00000000000000000000	535.00000000000000000000	4.00000000000000000000	4.00000000000000000000	4.00000000000000000000	4.00000000000000000000	4.00000000000000000000	4.00000000000000000000	4.00000000000000000000	4.00000000000000000000	4.00000000000000000000	4.00000000000000000000	4.00000000000000000000	4.00000000000000000000	4.00000000000000000000	4.00000000000000000000	4.00000000000000000000	4.00000000000000000000
121.00000000000000000000	0.00000000000000000000	4146.66650390625000000000	4123.58984375000000000000	4123.58984375000000000000	4134.35888671875000000000	4120.51269531250000000000	4140.00000000000000000000	4126.66650390625000000000	4125.64111328125000000000	4128.71777343750000000000	4109.74365234375000000000	4145.64111328125000000000	4181.02539062500000000000	4121.53857421875000000000	4157.94873046875000000000	3082.00000000000000000000	10247.00000000000000000000	10228.00000000000000000000	0.00000000000000000000	0.00000000000000000000	0.00000000000000000000	1144.00000000000000000000	542.00000000000000000000	4.00000000000000000000	4.00000000000000000000	4.00000000000000000000	4.00000000000000000000	4.00000000000000000000	4.00000000000000000000	4.00000000000000000000	4.00000000000000000000	4.00000000000000000000	4.00000000000000000000	4.00000000000000000000	4.00000000000000000000	4.00000000000000000000	4.00000000000000000000	4.00000000000000000000	4.00000000000000000000
122.00000000000000000000	0.00000000000000000000	4136.92285156250000000000	4135.38427734375000000000	4120.00000000000000000000	4137.94873046875000000000	4121.53857421875000000000	4140.00000000000000000000	4127.69238281250000000000	4134.87158203125000000000	4130.76904296875000000000	4104.61523437500000000000	4106.66650390625000000000	4179.48730468750000000000	4123.58984375000000000000	4160.51269531250000000000	3499.00000000000000000000	10247.00000000000000000000	10228.00000000000000000000	0.00000000000000000000	0.00000000000000000000	0.00000000000000000000	1144.00000000000000000000	549.00000000000000000000	4.00000000000000000000	4.00000000000000000000	4.00000000000000000000	4.00000000000000000000	4.00000000000000000000	4.00000000000000000000	4.00000000000000000000	4.00000000000000000000	4.00000000000000000000	4.00000000000000000000	4.00000000000000000000	4.00000000000000000000	4.00000000000000000000	4.00000000000000000000	4.00000000000000000000	4.00000000000000000000
123.00000000000000000000	0.00000000000000000000	4155.38427734375000000000	4147.69238281250000000000	4139.48730468750000000000	4137.94873046875000000000	4133.84619140625000000000	4142.05126953125000000000	4130.25634765625000000000	4133.33300781250000000000	4142.05126953125000000000	4112.82031250000000000000	4132.82031250000000000000	4190.25634765625000000000	4130.25634765625000000000	4168.20507812500000000000	3468.00000000000000000000	10248.00000000000000000000	10226.00000000000000000000	0.00000000000000000000	0.00000000000000000000	0.00000000000000000000	1144.00000000000000000000	557.00000000000000000000	4.00000000000000000000	4.00000000000000000000	4.00000000000000000000	4.00000000000000000000	4.00000000000000000000	4.00000000000000000000	4.00000000000000000000	4.00000000000000000000	4.00000000000000000000	4.00000000000000000000	4.00000000000000000000	4.00000000000000000000	4.00000000000000000000	4.00000000000000000000	4.00000000000000000000	4.00000000000000000000
124.00000000000000000000	0.00000000000000000000	4155.38427734375000000000	4140.51269531250000000000	4140.51269531250000000000	4135.38427734375000000000	4132.30761718750000000000	4140.51269531250000000000	4132.82031250000000000000	4129.74365234375000000000	4141.02539062500000000000	4121.02539062500000000000	4175.89746093750000000000	4193.33300781250000000000	4146.15380859375000000000	4164.61523437500000000000	2850.00000000000000000000	10248.00000000000000000000	10226.00000000000000000000	0.00000000000000000000	0.00000000000000000000	0.00000000000000000000	1144.00000000000000000000	565.00000000000000000000	4.00000000000000000000	4.00000000000000000000	4.00000000000000000000	4.00000000000000000000	4.00000000000000000000	4.00000000000000000000	4.00000000000000000000	4.00000000000000000000	4.00000000000000000000	4.00000000000000000000	4.00000000000000000000	4.00000000000000000000	4.00000000000000000000	4.00000000000000000000	4.00000000000000000000	4.00000000000000000000
125.00000000000000000000	0.00000000000000000000	4151.28173828125000000000	4137.43603515625000000000	4140.00000000000000000000	4141.53857421875000000000	4120.00000000000000000000	4140.51269531250000000000	4134.87158203125000000000	4137.43603515625000000000	4140.00000000000000000000	4124.10253906250000000000	4160.00000000000000000000	4190.76904296875000000000	4148.20507812500000000000	4155.89746093750000000000	3082.00000000000000000000	10251.00000000000000000000	10228.00000000000000000000	0.00000000000000000000	0.00000000000000000000	0.00000000000000000000	1144.00000000000000000000	574.00000000000000000000	4.00000000000000000000	4.00000000000000000000	4.00000000000000000000	4.00000000000000000000	4.00000000000000000000	4.00000000000000000000	4.00000000000000000000	4.00000000000000000000	4.00000000000000000000	4.00000000000000000000	4.00000000000000000000	4.00000000000000000000	4.00000000000000000000	4.00000000000000000000	4.00000000000000000000	4.00000000000000000000
126.00000000000000000000	0.00000000000000000000	4148.71777343750000000000	4144.10253906250000000000	4141.53857421875000000000	4137.43603515625000000000	4125.64111328125000000000	4140.51269531250000000000	4133.84619140625000000000	4141.53857421875000000000	4146.15380859375000000000	4128.71777343750000000000	4152.82031250000000000000	4184.10253906250000000000	4131.28173828125000000000	4157.43603515625000000000	3499.00000000000000000000	10251.00000000000000000000	10228.00000000000000000000	0.00000000000000000000	0.00000000000000000000	0.00000000000000000000	1144.00000000000000000000	582.00000000000000000000	4.00000000000000000000	4.00000000000000000000	4.00000000000000000000	4.00000000000000000000	4.00000000000000000000	4.00000000000000000000	4.00000000000000000000	4.00000000000000000000	4.00000000000000000000	4.00000000000000000000	4.00000000000000000000	4.00000000000000000000	4.00000000000000000000	4.00000000000000000000	4.00000000000000000000	4.00000000000000000000
127.00000000000000000000	0.00000000000000000000	4139.48730468750000000000	4137.94873046875000000000	4133.84619140625000000000	4131.79492187500000000000	4137.94873046875000000000	4135.38427734375000000000	4135.38427734375000000000	4143.07666015625000000000	4150.25634765625000000000	4130.76904296875000000000	4162.56396484375000000000	4183.07666015625000000000	4121.53857421875000000000	4164.61523437500000000000	52.00000000000000000000	10250.00000000000000000000	10226.00000000000000000000	0.00000000000000000000	0.00000000000000000000	0.00000000000000000000	1144.00000000000000000000	590.00000000000000000000	4.00000000000000000000	4.00000000000000000000	4.00000000000000000000	4.00000000000000000000	4.00000000000000000000	4.00000000000000000000	4.00000000000000000000	4.00000000000000000000	4.00000000000000000000	4.00000000000000000000	4.00000000000000000000	4.00000000000000000000	4.00000000000000000000	4.00000000000000000000	4.00000000000000000000	4.00000000000000000000
0.00000000000000000000	0.00000000000000000000	4154.87158203125000000000	4135.89746093750000000000	4143.58984375000000000000	4151.79492187500000000000	4139.48730468750000000000	4145.64111328125000000000	4146.15380859375000000000	4152.30761718750000000000	4155.38427734375000000000	4129.74365234375000000000	4143.58984375000000000000	4195.38427734375000000000	4130.76904296875000000000	4176.41015625000000000000	2723.00000000000000000000	10250.00000000000000000000	10226.00000000000000000000	0.00000000000000000000	0.00000000000000000000	0.00000000000000000000	1144.00000000000000000000	598.00000000000000000000	4.00000000000000000000	4.00000000000000000000	4.00000000000000000000	4.00000000000000000000	4.00000000000000000000	4.00000000000000000000	4.00000000000000000000	4.00000000000000000000	4.00000000000000000000	4.00000000000000000000	4.00000000000000000000	4.00000000000000000000	4.00000000000000000000	4.00000000000000000000	4.00000000000000000000	4.00000000000000000000
1.00000000000000000000	0.00000000000000000000	4151.28173828125000000000	4150.76904296875000000000	4140.51269531250000000000	4157.94873046875000000000	4150.76904296875000000000	4164.61523437500000000000	4157.43603515625000000000	4159.48730468750000000000	4162.05126953125000000000	4135.38427734375000000000	4143.07666015625000000000	4192.30761718750000000000	4152.82031250000000000000	4178.46142578125000000000	2819.00000000000000000000	10249.00000000000000000000	10226.00000000000000000000	0.00000000000000000000	0.00000000000000000000	0.00000000000000000000	1144.00000000000000000000	607.00000000000000000000	4.00000000000000000000	4.00000000000000000000	4.00000000000000000000	4.00000000000000000000	4.00000000000000000000	4.00000000000000000000	4.00000000000000000000	4.00000000000000000000	4.00000000000000000000	4.00000000000000000000	4.00000000000000000000	4.00000000000000000000	4.00000000000000000000	4.00000000000000000000	4.00000000000000000000	4.00000000000000000000
2.00000000000000000000	0.00000000000000000000	4148.71777343750000000000	4143.07666015625000000000	4141.53857421875000000000	4135.38427734375000000000	4149.23046875000000000000	4154.87158203125000000000	4148.71777343750000000000	4145.12792968750000000000	4146.66650390625000000000	4124.10253906250000000000	4146.15380859375000000000	4187.17919921875000000000	4145.64111328125000000000	4167.69238281250000000000	2426.00000000000000000000	10249.00000000000000000000	10226.00000000000000000000	0.00000000000000000000	0.00000000000000000000	0.00000000000000000000	1144.00000000000000000000	615.00000000000000000000	4.00000000000000000000	4.00000000000000000000	4.00000000000000000000	4.00000000000000000000	4.00000000000000000000	4.00000000000000000000	4.00000000000000000000	4.00000000000000000000	4.00000000000000000000	4.00000000000000000000	4.00000000000000000000	4.00000000000000000000	4.00000000000000000000	4.00000000000000000000	4.00000000000000000000	4.00000000000000000000
3.00000000000000000000	0.00000000000000000000	4152.30761718750000000000	4124.10253906250000000000	4142.05126953125000000000	4126.66650390625000000000	4130.25634765625000000000	4137.94873046875000000000	4137.43603515625000000000	4138.46142578125000000000	4135.89746093750000000000	4107.69238281250000000000	4120.51269531250000000000	4190.25634765625000000000	4123.58984375000000000000	4163.07666015625000000000	3480.00000000000000000000	10247.00000000000000000000	10228.00000000000000000000	0.00000000000000000000	0.00000000000000000000	0.00000000000000000000	1144.00000000000000000000	623.00000000000000000000	4.00000000000000000000	4.00000000000000000000	4.00000000000000000000	4.00000000000000000000	4.00000000000000000000	4.00000000000000000000	4.00000000000000000000	4.00000000000000000000	4.00000000000000000000	4.00000000000000000000	4.00000000000000000000	4.00000000000000000000	4.00000000000000000000	4.00000000000000000000	4.00000000000000000000	4.00000000000000000000
4.00000000000000000000	0.00000000000000000000	4137.43603515625000000000	4120.51269531250000000000	4121.02539062500000000000	4135.89746093750000000000	4124.10253906250000000000	4142.56396484375000000000	4133.33300781250000000000	4138.46142578125000000000	4137.43603515625000000000	4114.87158203125000000000	4126.66650390625000000000	4180.51269531250000000000	4121.02539062500000000000	4153.33300781250000000000	3548.00000000000000000000	10247.00000000000000000000	10228.00000000000000000000	0.00000000000000000000	0.00000000000000000000	0.00000000000000000000	1144.00000000000000000000	632.00000000000000000000	4.00000000000000000000	4.00000000000000000000	4.00000000000000000000	4.00000000000000000000	4.00000000000000000000	4.00000000000000000000	4.00000000000000000000	4.00000000000000000000	4.00000000000000000000	4.00000000000000000000	4.00000000000000000000	4.00000000000000000000	4.00000000000000000000	4.00000000000000000000	4.00000000000000000000	4.00000000000000000000
5.00000000000000000000	0.00000000000000000000	4146.66650390625000000000	4136.92285156250000000000	4130.25634765625000000000	4148.20507812500000000000	4134.87158203125000000000	4151.28173828125000000000	4134.87158203125000000000	4132.30761718750000000000	4132.30761718750000000000	4128.71777343750000000000	4153.33300781250000000000	4175.38427734375000000000	4126.66650390625000000000	4147.69238281250000000000	3401.00000000000000000000	10248.00000000000000000000	10229.00000000000000000000	0.00000000000000000000	0.00000000000000000000	0.00000000000000000000	1144.00000000000000000000	640.00000000000000000000	4.00000000000000000000	4.00000000000000000000	4.00000000000000000000	4.00000000000000000000	4.00000000000000000000	4.00000000000000000000	4.00000000000000000000	4.00000000000000000000	4.00000000000000000000	4.00000000000000000000	4.00000000000000000000	4.00000000000000000000	4.00000000000000000000	4.00000000000000000000	4.00000000000000000000	4.00000000000000000000
6.00000000000000000000	0.00000000000000000000	4147.17919921875000000000	4161.53857421875000000000	4141.53857421875000000000	4156.41015625000000000000	4148.71777343750000000000	4153.33300781250000000000	4141.53857421875000000000	4143.07666015625000000000	4146.15380859375000000000	4133.33300781250000000000	4141.53857421875000000000	4184.61523437500000000000	4133.84619140625000000000	4164.61523437500000000000	3471.00000000000000000000	10248.00000000000000000000	10229.00000000000000000000	0.00000000000000000000	0.00000000000000000000	0.00000000000000000000	1144.00000000000000000000	647.00000000000000000000	4.00000000000000000000	4.00000000000000000000	4.00000000000000000000	4.00000000000000000000	4.00000000000000000000	4.00000000000000000000	4.00000000000000000000	4.00000000000000000000	4.00000000000000000000	4.00000000000000000000	4.00000000000000000000	4.00000000000000000000	4.00000000000000000000	4.00000000000000000000	4.00000000000000000000	4.00000000000000000000
7.00000000000000000000	0.00000000000000000000	4146.66650390625000000000	4161.02539062500000000000	4138.97412109375000000000	4149.23046875000000000000	4141.53857421875000000000	4143.58984375000000000000	4135.38427734375000000000	4150.25634765625000000000	4159.48730468750000000000	4128.71777343750000000000	4136.41015625000000000000	4191.79492187500000000000	4138.46142578125000000000	4165.12792968750000000000	3485.00000000000000000000	10247.00000000000000000000	10231.00000000000000000000	0.00000000000000000000	0.00000000000000000000	0.00000000000000000000	1144.00000000000000000000	655.00000000000000000000	4.00000000000000000000	4.00000000000000000000	4.00000000000000000000	4.00000000000000000000	4.00000000000000000000	4.00000000000000000000	4.00000000000000000000	4.00000000000000000000	4.00000000000000000000	4.00000000000000000000	4.00000000000000000000	4.00000000000000000000	4.00000000000000000000	4.00000000000000000000	4.00000000000000000000	4.00000000000000000000
8.00000000000000000000	0.00000000000000000000	4154.87158203125000000000	4150.76904296875000000000	4144.61523437500000000000	4141.02539062500000000000	4137.94873046875000000000	4146.66650390625000000000	4132.82031250000000000000	4145.64111328125000000000	4153.84619140625000000000	4128.71777343750000000000	4155.38427734375000000000	4189.23046875000000000000	4142.05126953125000000000	4154.87158203125000000000	3391.00000000000000000000	10247.00000000000000000000	10231.00000000000000000000	0.00000000000000000000	0.00000000000000000000	0.00000000000000000000	1144.00000000000000000000	662.00000000000000000000	4.00000000000000000000	4.00000000000000000000	4.00000000000000000000	4.00000000000000000000	4.00000000000000000000	4.00000000000000000000	4.00000000000000000000	4.00000000000000000000	4.00000000000000000000	4.00000000000000000000	4.00000000000000000000	4.00000000000000000000	4.00000000000000000000	4.00000000000000000000	4.00000000000000000000	4.00000000000000000000
9.00000000000000000000	0.00000000000000000000	4148.71777343750000000000	4157.94873046875000000000	4145.64111328125000000000	4153.84619140625000000000	4152.30761718750000000000	4161.02539062500000000000	4145.12792968750000000000	4151.28173828125000000000	4151.79492187500000000000	4133.33300781250000000000	4140.51269531250000000000	4195.38427734375000000000	4143.58984375000000000000	4164.61523437500000000000	3068.00000000000000000000	10248.00000000000000000000	10231.00000000000000000000	0.00000000000000000000	0.00000000000000000000	0.00000000000000000000	1144.00000000000000000000	669.00000000000000000000	4.00000000000000000000	4.00000000000000000000	4.00000000000000000000	4.00000000000000000000	4.00000000000000000000	4.00000000000000000000	4.00000000000000000000	4.00000000000000000000	4.00000000000000000000	4.00000000000000000000	4.00000000000000000000	4.00000000000000000000	4.00000000000000000000	4.00000000000000000000	4.00000000000000000000	4.00000000000000000000
10.00000000000000000000	0.00000000000000000000	4155.89746093750000000000	4151.79492187500000000000	4149.23046875000000000000	4163.07666015625000000000	4142.56396484375000000000	4151.28173828125000000000	4141.53857421875000000000	4146.66650390625000000000	4148.71777343750000000000	4129.74365234375000000000	4123.07666015625000000000	4205.64111328125000000000	4131.79492187500000000000	4167.69238281250000000000	3492.00000000000000000000	10248.00000000000000000000	10231.00000000000000000000	0.00000000000000000000	0.00000000000000000000	0.00000000000000000000	1144.00000000000000000000	677.00000000000000000000	4.00000000000000000000	4.00000000000000000000	4.00000000000000000000	4.00000000000000000000	4.00000000000000000000	4.00000000000000000000	4.00000000000000000000	4.00000000000000000000	4.00000000000000000000	4.00000000000000000000	4.00000000000000000000	4.00000000000000000000	4.00000000000000000000	4.00000000000000000000	4.00000000000000000000	4.00000000000000000000
11.00000000000000000000	0.00000000000000000000	4147.17919921875000000000	4138.97412109375000000000	4143.58984375000000000000	4145.12792968750000000000	4140.51269531250000000000	4148.71777343750000000000	4136.92285156250000000000	4140.51269531250000000000	4149.74365234375000000000	4125.64111328125000000000	4149.23046875000000000000	4198.97412109375000000000	4128.71777343750000000000	4164.10253906250000000000	3350.00000000000000000000	10248.00000000000000000000	10230.00000000000000000000	0.00000000000000000000	0.00000000000000000000	0.00000000000000000000	1144.00000000000000000000	684.00000000000000000000	4.00000000000000000000	4.00000000000000000000	4.00000000000000000000	4.00000000000000000000	4.00000000000000000000	4.00000000000000000000	4.00000000000000000000	4.00000000000000000000	4.00000000000000000000	4.00000000000000000000	4.00000000000000000000	4.00000000000000000000	4.00000000000000000000	4.00000000000000000000	4.00000000000000000000	4.00000000000000000000
12.00000000000000000000	0.00000000000000000000	4146.15380859375000000000	4135.38427734375000000000	4146.15380859375000000000	4132.82031250000000000000	4153.33300781250000000000	4156.41015625000000000000	4139.48730468750000000000	4140.00000000000000000000	4146.15380859375000000000	4116.41015625000000000000	4144.10253906250000000000	4196.41015625000000000000	4127.17919921875000000000	4161.53857421875000000000	2845.00000000000000000000	10248.00000000000000000000	10230.00000000000000000000	0.00000000000000000000	0.00000000000000000000	0.00000000000000000000	1144.00000000000000000000	691.00000000000000000000	4.00000000000000000000	4.00000000000000000000	4.00000000000000000000	4.00000000000000000000	4.00000000000000000000	4.00000000000000000000	4.00000000000000000000	4.00000000000000000000	4.00000000000000000000	4.00000000000000000000	4.00000000000000000000	4.00000000000000000000	4.00000000000000000000	4.00000000000000000000	4.00000000000000000000	4.00000000000000000000
13.00000000000000000000	0.00000000000000000000	4152.30761718750000000000	4133.84619140625000000000	4151.28173828125000000000	4144.61523437500000000000	4139.48730468750000000000	4148.71777343750000000000	4134.35888671875000000000	4130.25634765625000000000	4137.43603515625000000000	4113.84619140625000000000	4108.71777343750000000000	4192.30761718750000000000	4114.35888671875000000000	4148.71777343750000000000	2964.00000000000000000000	10248.00000000000000000000	10228.00000000000000000000	0.00000000000000000000	0.00000000000000000000	0.00000000000000000000	1144.00000000000000000000	700.00000000000000000000	4.00000000000000000000	4.00000000000000000000	4.00000000000000000000	4.00000000000000000000	4.00000000000000000000	4.00000000000000000000	4.00000000000000000000	4.00000000000000000000	4.00000000000000000000	4.00000000000000000000	4.00000000000000000000	4.00000000000000000000	4.00000000000000000000	4.00000000000000000000	4.00000000000000000000	4.00000000000000000000
14.00000000000000000000	0.00000000000000000000	4133.33300781250000000000	4139.48730468750000000000	4136.92285156250000000000	4159.48730468750000000000	4127.69238281250000000000	4146.15380859375000000000	4132.82031250000000000000	4127.17919921875000000000	4143.07666015625000000000	4122.56396484375000000000	4116.41015625000000000000	4180.51269531250000000000	4113.33300781250000000000	4137.43603515625000000000	3492.00000000000000000000	10248.00000000000000000000	10228.00000000000000000000	0.00000000000000000000	0.00000000000000000000	0.00000000000000000000	1144.00000000000000000000	708.00000000000000000000	4.00000000000000000000	4.00000000000000000000	4.00000000000000000000	4.00000000000000000000	4.00000000000000000000	4.00000000000000000000	4.00000000000000000000	4.00000000000000000000	4.00000000000000000000	4.00000000000000000000	4.00000000000000000000	4.00000000000000000000	4.00000000000000000000	4.00000000000000000000	4.00000000000000000000	4.00000000000000000000
15.00000000000000000000	0.00000000000000000000	4149.23046875000000000000	4151.79492187500000000000	4144.10253906250000000000	4156.41015625000000000000	4141.02539062500000000000	4148.20507812500000000000	4135.38427734375000000000	4132.82031250000000000000	4144.61523437500000000000	4113.84619140625000000000	4142.05126953125000000000	4187.17919921875000000000	4123.07666015625000000000	4142.56396484375000000000	3350.00000000000000000000	10248.00000000000000000000	10230.00000000000000000000	0.00000000000000000000	0.00000000000000000000	0.00000000000000000000	1144.00000000000000000000	717.00000000000000000000	4.00000000000000000000	4.00000000000000000000	4.00000000000000000000	4.00000000000000000000	4.00000000000000000000	4.00000000000000000000	4.00000000000000000000	4.00000000000000000000	4.00000000000000000000	4.00000000000000000000	4.00000000000000000000	4.00000000000000000000	4.00000000000000000000	4.00000000000000000000	4.00000000000000000000	4.00000000000000000000
16.00000000000000000000	0.00000000000000000000	4163.58984375000000000000	4157.94873046875000000000	4152.82031250000000000000	4146.66650390625000000000	4160.51269531250000000000	4152.30761718750000000000	4141.02539062500000000000	4138.46142578125000000000	4144.10253906250000000000	4115.89746093750000000000	4140.51269531250000000000	4198.97412109375000000000	4137.94873046875000000000	4164.10253906250000000000	0.00000000000000000000	10248.00000000000000000000	10230.00000000000000000000	0.00000000000000000000	0.00000000000000000000	0.00000000000000000000	1144.00000000000000000000	725.00000000000000000000	4.00000000000000000000	4.00000000000000000000	4.00000000000000000000	4.00000000000000000000	4.00000000000000000000	4.00000000000000000000	4.00000000000000000000	4.00000000000000000000	4.00000000000000000000	4.00000000000000000000	4.00000000000000000000	4.00000000000000000000	4.00000000000000000000	4.00000000000000000000	4.00000000000000000000	4.00000000000000000000
17.00000000000000000000	0.00000000000000000000	4162.05126953125000000000	4154.87158203125000000000	4157.43603515625000000000	4154.35888671875000000000	4167.69238281250000000000	4161.53857421875000000000	4150.76904296875000000000	4143.58984375000000000000	4152.30761718750000000000	4132.82031250000000000000	4125.64111328125000000000	4213.84619140625000000000	4150.25634765625000000000	4186.15380859375000000000	0.00000000000000000000	10248.00000000000000000000	10229.00000000000000000000	0.00000000000000000000	0.00000000000000000000	0.00000000000000000000	1144.00000000000000000000	733.00000000000000000000	4.00000000000000000000	4.00000000000000000000	4.00000000000000000000	4.00000000000000000000	4.00000000000000000000	4.00000000000000000000	4.00000000000000000000	4.00000000000000000000	4.00000000000000000000	4.00000000000000000000	4.00000000000000000000	4.00000000000000000000	4.00000000000000000000	4.00000000000000000000	4.00000000000000000000	4.00000000000000000000
18.00000000000000000000	0.00000000000000000000	4161.53857421875000000000	4154.35888671875000000000	4156.92285156250000000000	4160.51269531250000000000	4159.48730468750000000000	4166.66650390625000000000	4153.33300781250000000000	4147.17919921875000000000	4156.92285156250000000000	4135.38427734375000000000	4136.41015625000000000000	4212.82031250000000000000	4143.07666015625000000000	4180.51269531250000000000	0.00000000000000000000	10248.00000000000000000000	10229.00000000000000000000	0.00000000000000000000	0.00000000000000000000	0.00000000000000000000	1144.00000000000000000000	741.00000000000000000000	4.00000000000000000000	4.00000000000000000000	4.00000000000000000000	4.00000000000000000000	4.00000000000000000000	4.00000000000000000000	4.00000000000000000000	4.00000000000000000000	4.00000000000000000000	4.00000000000000000000	4.00000000000000000000	4.00000000000000000000	4.00000000000000000000	4.00000000000000000000	4.00000000000000000000	4.00000000000000000000
19.00000000000000000000	0.00000000000000000000	4144.10253906250000000000	4160.51269531250000000000	4140.00000000000000000000	4155.38427734375000000000	4154.87158203125000000000	4165.12792968750000000000	4149.23046875000000000000	4149.74365234375000000000	4160.51269531250000000000	4146.66650390625000000000	4153.33300781250000000000	4191.79492187500000000000	4135.38427734375000000000	4154.35888671875000000000	0.00000000000000000000	10250.00000000000000000000	10229.00000000000000000000	0.00000000000000000000	0.00000000000000000000	0.00000000000000000000	1144.00000000000000000000	748.00000000000000000000	4.00000000000000000000	4.00000000000000000000	4.00000000000000000000	4.00000000000000000000	4.00000000000000000000	4.00000000000000000000	4.00000000000000000000	4.00000000000000000000	4.00000000000000000000	4.00000000000000000000	4.00000000000000000000	4.00000000000000000000	4.00000000000000000000	4.00000000000000000000	4.00000000000000000000	4.00000000000000000000
20.00000000000000000000	0.00000000000000000000	4152.30761718750000000000	4152.82031250000000000000	4144.61523437500000000000	4155.89746093750000000000	4155.89746093750000000000	4157.43603515625000000000	4147.17919921875000000000	4146.66650390625000000000	4156.41015625000000000000	4147.69238281250000000000	4132.30761718750000000000	4187.69238281250000000000	4142.56396484375000000000	4148.71777343750000000000	0.00000000000000000000	10250.00000000000000000000	10229.00000000000000000000	0.00000000000000000000	0.00000000000000000000	0.00000000000000000000	1144.00000000000000000000	755.00000000000000000000	4.00000000000000000000	4.00000000000000000000	4.00000000000000000000	4.00000000000000000000	4.00000000000000000000	4.00000000000000000000	4.00000000000000000000	4.00000000000000000000	4.00000000000000000000	4.00000000000000000000	4.00000000000000000000	4.00000000000000000000	4.00000000000000000000	4.00000000000000000000	4.00000000000000000000	4.00000000000000000000
21.00000000000000000000	0.00000000000000000000	4144.61523437500000000000	4138.97412109375000000000	4138.46142578125000000000	4149.23046875000000000000	4156.41015625000000000000	4156.41015625000000000000	4154.35888671875000000000	4151.79492187500000000000	4153.84619140625000000000	4131.28173828125000000000	4117.43603515625000000000	4193.84619140625000000000	4152.82031250000000000000	4160.51269531250000000000	0.00000000000000000000	10250.00000000000000000000	10229.00000000000000000000	0.00000000000000000000	0.00000000000000000000	0.00000000000000000000	1144.00000000000000000000	763.00000000000000000000	4.00000000000000000000	4.00000000000000000000	4.00000000000000000000	4.00000000000000000000	4.00000000000000000000	4.00000000000000000000	4.00000000000000000000	4.00000000000000000000	4.00000000000000000000	4.00000000000000000000	4.00000000000000000000	4.00000000000000000000	4.00000000000000000000	4.00000000000000000000	4.00000000000000000000	4.00000000000000000000
22.00000000000000000000	0.00000000000000000000	4127.17919921875000000000	4135.38427734375000000000	4127.17919921875000000000	4144.61523437500000000000	4151.28173828125000000000	4155.89746093750000000000	4153.33300781250000000000	4151.79492187500000000000	4154.87158203125000000000	4132.30761718750000000000	4148.71777343750000000000	4194.87158203125000000000	4142.05126953125000000000	4160.51269531250000000000	0.00000000000000000000	10250.00000000000000000000	10229.00000000000000000000	0.00000000000000000000	0.00000000000000000000	0.00000000000000000000	1144.00000000000000000000	770.00000000000000000000	4.00000000000000000000	4.00000000000000000000	4.00000000000000000000	4.00000000000000000000	4.00000000000000000000	4.00000000000000000000	4.00000000000000000000	4.00000000000000000000	4.00000000000000000000	4.00000000000000000000	4.00000000000000000000	4.00000000000000000000	4.00000000000000000000	4.00000000000000000000	4.00000000000000000000	4.00000000000000000000
23.00000000000000000000	0.00000000000000000000	4148.71777343750000000000	4147.69238281250000000000	4145.12792968750000000000	4155.89746093750000000000	4154.35888671875000000000	4157.43603515625000000000	4147.17919921875000000000	4141.53857421875000000000	4150.76904296875000000000	4141.02539062500000000000	4145.12792968750000000000	4195.89746093750000000000	4134.35888671875000000000	4158.46142578125000000000	0.00000000000000000000	10249.00000000000000000000	10230.00000000000000000000	0.00000000000000000000	0.00000000000000000000	0.00000000000000000000	1144.00000000000000000000	778.00000000000000000000	4.00000000000000000000	4.00000000000000000000	4.00000000000000000000	4.00000000000000000000	4.00000000000000000000	4.00000000000000000000	4.00000000000000000000	4.00000000000000000000	4.00000000000000000000	4.00000000000000000000	4.00000000000000000000	4.00000000000000000000	4.00000000000000000000	4.00000000000000000000	4.00000000000000000000	4.00000000000000000000
24.00000000000000000000	0.00000000000000000000	4152.30761718750000000000	4160.51269531250000000000	4148.20507812500000000000	4164.10253906250000000000	4165.64111328125000000000	4167.69238281250000000000	4152.30761718750000000000	4145.64111328125000000000	4153.84619140625000000000	4140.00000000000000000000	4110.25634765625000000000	4198.97412109375000000000	4145.64111328125000000000	4157.43603515625000000000	0.00000000000000000000	10249.00000000000000000000	10230.00000000000000000000	0.00000000000000000000	0.00000000000000000000	0.00000000000000000000	1144.00000000000000000000	786.00000000000000000000	4.00000000000000000000	4.00000000000000000000	4.00000000000000000000	4.00000000000000000000	4.00000000000000000000	4.00000000000000000000	4.00000000000000000000	4.00000000000000000000	4.00000000000000000000	4.00000000000000000000	4.00000000000000000000	4.00000000000000000000	4.00000000000000000000	4.00000000000000000000	4.00000000000000000000	4.00000000000000000000
25.00000000000000000000	0.00000000000000000000	4144.61523437500000000000	4149.23046875000000000000	4140.00000000000000000000	4156.92285156250000000000	4156.41015625000000000000	4163.58984375000000000000	4149.23046875000000000000	4146.15380859375000000000	4153.84619140625000000000	4127.69238281250000000000	4128.20507812500000000000	4202.56396484375000000000	4135.38427734375000000000	4150.25634765625000000000	0.00000000000000000000	10248.00000000000000000000	10229.00000000000000000000	0.00000000000000000000	0.00000000000000000000	0.00000000000000000000	1144.00000000000000000000	794.00000000000000000000	4.00000000000000000000	4.00000000000000000000	4.00000000000000000000	4.00000000000000000000	4.00000000000000000000	4.00000000000000000000	4.00000000000000000000	4.00000000000000000000	4.00000000000000000000	4.00000000000000000000	4.00000000000000000000	4.00000000000000000000	4.00000000000000000000	4.00000000000000000000	4.00000000000000000000	4.00000000000000000000
26.00000000000000000000	0.00000000000000000000	4143.58984375000000000000	4147.17919921875000000000	4140.00000000000000000000	4147.69238281250000000000	4154.87158203125000000000	4161.53857421875000000000	4153.33300781250000000000	4148.20507812500000000000	4162.56396484375000000000	4132.82031250000000000000	4149.23046875000000000000	4201.02539062500000000000	4133.33300781250000000000	4151.79492187500000000000	0.00000000000000000000	10248.00000000000000000000	10229.00000000000000000000	0.00000000000000000000	0.00000000000000000000	0.00000000000000000000	1144.00000000000000000000	802.00000000000000000000	4.00000000000000000000	4.00000000000000000000	4.00000000000000000000	4.00000000000000000000	4.00000000000000000000	4.00000000000000000000	4.00000000000000000000	4.00000000000000000000	4.00000000000000000000	4.00000000000000000000	4.00000000000000000000	4.00000000000000000000	4.00000000000000000000	4.00000000000000000000	4.00000000000000000000	4.00000000000000000000
27.00000000000000000000	0.00000000000000000000	4145.12792968750000000000	4155.89746093750000000000	4146.66650390625000000000	4144.10253906250000000000	4165.12792968750000000000	4166.15380859375000000000	4165.64111328125000000000	4155.89746093750000000000	4173.33300781250000000000	4146.66650390625000000000	4133.84619140625000000000	4203.07666015625000000000	4158.97412109375000000000	4158.46142578125000000000	0.00000000000000000000	10247.00000000000000000000	10230.00000000000000000000	0.00000000000000000000	0.00000000000000000000	0.00000000000000000000	1144.00000000000000000000	810.00000000000000000000	4.00000000000000000000	4.00000000000000000000	4.00000000000000000000	4.00000000000000000000	4.00000000000000000000	4.00000000000000000000	4.00000000000000000000	4.00000000000000000000	4.00000000000000000000	4.00000000000000000000	4.00000000000000000000	4.00000000000000000000	4.00000000000000000000	4.00000000000000000000	4.00000000000000000000	4.00000000000000000000
28.00000000000000000000	0.00000000000000000000	4145.64111328125000000000	4145.12792968750000000000	4145.64111328125000000000	4138.97412109375000000000	4155.38427734375000000000	4160.00000000000000000000	4156.41015625000000000000	4147.17919921875000000000	4156.41015625000000000000	4135.89746093750000000000	4124.61523437500000000000	4207.69238281250000000000	4157.43603515625000000000	4158.46142578125000000000	0.00000000000000000000	10247.00000000000000000000	10230.00000000000000000000	0.00000000000000000000	0.00000000000000000000	0.00000000000000000000	1144.00000000000000000000	819.00000000000000000000	4.00000000000000000000	4.00000000000000000000	4.00000000000000000000	4.00000000000000000000	4.00000000000000000000	4.00000000000000000000	4.00000000000000000000	4.00000000000000000000	4.00000000000000000000	4.00000000000000000000	4.00000000000000000000	4.00000000000000000000	4.00000000000000000000	4.00000000000000000000	4.00000000000000000000	4.00000000000000000000
29.00000000000000000000	0.00000000000000000000	4132.82031250000000000000	4149.74365234375000000000	4130.76904296875000000000	4148.71777343750000000000	4151.79492187500000000000	4160.00000000000000000000	4151.79492187500000000000	4144.61523437500000000000	4152.30761718750000000000	4129.74365234375000000000	4135.89746093750000000000	4210.25634765625000000000	4142.05126953125000000000	4159.48730468750000000000	0.00000000000000000000	10244.00000000000000000000	10230.00000000000000000000	0.00000000000000000000	0.00000000000000000000	0.00000000000000000000	1144.00000000000000000000	827.00000000000000000000	4.00000000000000000000	4.00000000000000000000	4.00000000000000000000	4.00000000000000000000	4.00000000000000000000	4.00000000000000000000	4.00000000000000000000	4.00000000000000000000	4.00000000000000000000	4.00000000000000000000	4.00000000000000000000	4.00000000000000000000	4.00000000000000000000	4.00000000000000000000	4.00000000000000000000	4.00000000000000000000
30.00000000000000000000	0.00000000000000000000	4150.76904296875000000000	4163.58984375000000000000	4149.74365234375000000000	4171.28173828125000000000	4157.94873046875000000000	4167.69238281250000000000	4160.51269531250000000000	4155.38427734375000000000	4167.17919921875000000000	4138.97412109375000000000	4155.38427734375000000000	4214.35888671875000000000	4149.23046875000000000000	4158.97412109375000000000	0.00000000000000000000	10244.00000000000000000000	10230.00000000000000000000	0.00000000000000000000	0.00000000000000000000	0.00000000000000000000	1144.00000000000000000000	835.00000000000000000000	4.00000000000000000000	4.00000000000000000000	4.00000000000000000000	4.00000000000000000000	4.00000000000000000000	4.00000000000000000000	4.00000000000000000000	4.00000000000000000000	4.00000000000000000000	4.00000000000000000000	4.00000000000000000000	4.00000000000000000000	4.00000000000000000000	4.00000000000000000000	4.00000000000000000000	4.00000000000000000000
31.00000000000000000000	0.00000000000000000000	4160.51269531250000000000	4157.94873046875000000000	4166.15380859375000000000	4164.61523437500000000000	4166.15380859375000000000	4173.33300781250000000000	4165.64111328125000000000	4162.56396484375000000000	4170.76904296875000000000	4144.61523437500000000000	4153.84619140625000000000	4214.35888671875000000000	4155.38427734375000000000	4152.30761718750000000000	0.00000000000000000000	10246.00000000000000000000	10231.00000000000000000000	0.00000000000000000000	0.00000000000000000000	0.00000000000000000000	1144.00000000000000000000	844.00000000000000000000	4.00000000000000000000	4.00000000000000000000	4.00000000000000000000	4.00000000000000000000	4.00000000000000000000	4.00000000000000000000	4.00000000000000000000	4.00000000000000000000	4.00000000000000000000	4.00000000000000000000	4.00000000000000000000	4.00000000000000000000	4.00000000000000000000	4.00000000000000000000	4.00000000000000000000	4.00000000000000000000
32.00000000000000000000	0.00000000000000000000	4137.94873046875000000000	4144.61523437500000000000	4145.12792968750000000000	4144.61523437500000000000	4148.71777343750000000000	4166.66650390625000000000	4157.43603515625000000000	4151.28173828125000000000	4155.89746093750000000000	4131.28173828125000000000	4120.51269531250000000000	4215.38427734375000000000	4132.82031250000000000000	4153.33300781250000000000	0.00000000000000000000	10246.00000000000000000000	10231.00000000000000000000	0.00000000000000000000	0.00000000000000000000	0.00000000000000000000	1144.00000000000000000000	852.00000000000000000000	4.00000000000000000000	4.00000000000000000000	4.00000000000000000000	4.00000000000000000000	4.00000000000000000000	4.00000000000000000000	4.00000000000000000000	4.00000000000000000000	4.00000000000000000000	4.00000000000000000000	4.00000000000000000000	4.00000000000000000000	4.00000000000000000000	4.00000000000000000000	4.00000000000000000000	4.00000000000000000000
33.00000000000000000000	0.00000000000000000000	4144.61523437500000000000	4156.41015625000000000000	4149.23046875000000000000	4152.30761718750000000000	4101.02539062500000000000	4157.94873046875000000000	4152.30761718750000000000	4142.56396484375000000000	4153.84619140625000000000	4113.84619140625000000000	4114.87158203125000000000	4220.51269531250000000000	4126.15380859375000000000	4167.69238281250000000000	0.00000000000000000000	10246.00000000000000000000	10231.00000000000000000000	0.00000000000000000000	0.00000000000000000000	0.00000000000000000000	1144.00000000000000000000	860.00000000000000000000	4.00000000000000000000	4.00000000000000000000	4.00000000000000000000	4.00000000000000000000	4.00000000000000000000	4.00000000000000000000	4.00000000000000000000	4.00000000000000000000	4.00000000000000000000	4.00000000000000000000	4.00000000000000000000	4.00000000000000000000	4.00000000000000000000	4.00000000000000000000	4.00000000000000000000	4.00000000000000000000
34.00000000000000000000	0.00000000000000000000	4147.69238281250000000000	4170.25634765625000000000	4155.89746093750000000000	4166.15380859375000000000	4162.56396484375000000000	4163.58984375000000000000	4162.56396484375000000000	4155.38427734375000000000	4166.15380859375000000000	4113.84619140625000000000	4150.25634765625000000000	4210.25634765625000000000	4148.71777343750000000000	4167.69238281250000000000	0.00000000000000000000	10246.00000000000000000000	10231.00000000000000000000	0.00000000000000000000	0.00000000000000000000	0.00000000000000000000	1144.00000000000000000000	868.00000000000000000000	4.00000000000000000000	4.00000000000000000000	4.00000000000000000000	4.00000000000000000000	4.00000000000000000000	4.00000000000000000000	4.00000000000000000000	4.00000000000000000000	4.00000000000000000000	4.00000000000000000000	4.00000000000000000000	4.00000000000000000000	4.00000000000000000000	4.00000000000000000000	4.00000000000000000000	4.00000000000000000000
35.00000000000000000000	0.00000000000000000000	4154.87158203125000000000	4155.89746093750000000000	4155.89746093750000000000	4164.10253906250000000000	4198.46142578125000000000	4163.07666015625000000000	4158.97412109375000000000	4154.35888671875000000000	4152.30761718750000000000	4115.89746093750000000000	4147.17919921875000000000	4206.15380859375000000000	4155.38427734375000000000	4155.38427734375000000000	0.00000000000000000000	10246.00000000000000000000	10230.00000000000000000000	0.00000000000000000000	0.00000000000000000000	0.00000000000000000000	1144.00000000000000000000	875.00000000000000000000	4.00000000000000000000	4.00000000000000000000	4.00000000000000000000	4.00000000000000000000	4.00000000000000000000	4.00000000000000000000	4.00000000000000000000	4.00000000000000000000	4.00000000000000000000	4.00000000000000000000	4.00000000000000000000	4.00000000000000000000	4.00000000000000000000	4.00000000000000000000	4.00000000000000000000	4.00000000000000000000
36.00000000000000000000	0.00000000000000000000	4163.07666015625000000000	4159.48730468750000000000	4155.89746093750000000000	4165.12792968750000000000	4058.97436523437500000000	4155.89746093750000000000	4151.79492187500000000000	4143.58984375000000000000	4139.48730468750000000000	4120.51269531250000000000	4125.64111328125000000000	4220.51269531250000000000	4147.69238281250000000000	4158.46142578125000000000	0.00000000000000000000	10246.00000000000000000000	10230.00000000000000000000	0.00000000000000000000	0.00000000000000000000	0.00000000000000000000	1144.00000000000000000000	883.00000000000000000000	4.00000000000000000000	4.00000000000000000000	4.00000000000000000000	4.00000000000000000000	4.00000000000000000000	4.00000000000000000000	4.00000000000000000000	4.00000000000000000000	4.00000000000000000000	4.00000000000000000000	4.00000000000000000000	4.00000000000000000000	4.00000000000000000000	4.00000000000000000000	4.00000000000000000000	4.00000000000000000000
37.00000000000000000000	0.00000000000000000000	4152.30761718750000000000	4172.82031250000000000000	4147.69238281250000000000	4163.07666015625000000000	4340.00000000000000000000	4154.35888671875000000000	4154.35888671875000000000	4148.71777343750000000000	4154.35888671875000000000	4120.00000000000000000000	4132.30761718750000000000	4228.71777343750000000000	4144.10253906250000000000	4170.25634765625000000000	0.00000000000000000000	10246.00000000000000000000	10228.00000000000000000000	0.00000000000000000000	0.00000000000000000000	0.00000000000000000000	1144.00000000000000000000	892.00000000000000000000	4.00000000000000000000	4.00000000000000000000	4.00000000000000000000	4.00000000000000000000	4.00000000000000000000	4.00000000000000000000	4.00000000000000000000	4.00000000000000000000	4.00000000000000000000	4.00000000000000000000	4.00000000000000000000	4.00000000000000000000	4.00000000000000000000	4.00000000000000000000	4.00000000000000000000	4.00000000000000000000
38.00000000000000000000	0.00000000000000000000	4157.43603515625000000000	4158.97412109375000000000	4154.87158203125000000000	4151.28173828125000000000	4924.61523437500000000000	4154.87158203125000000000	4152.82031250000000000000	4152.30761718750000000000	4159.48730468750000000000	4111.79492187500000000000	4122.05126953125000000000	4223.07666015625000000000	4149.23046875000000000000	4172.30761718750000000000	0.00000000000000000000	10246.00000000000000000000	10228.00000000000000000000	0.00000000000000000000	0.00000000000000000000	0.00000000000000000000	1144.00000000000000000000	899.00000000000000000000	4.00000000000000000000	4.00000000000000000000	4.00000000000000000000	4.00000000000000000000	4.00000000000000000000	4.00000000000000000000	4.00000000000000000000	4.00000000000000000000	4.00000000000000000000	4.00000000000000000000	4.00000000000000000000	4.00000000000000000000	4.00000000000000000000	4.00000000000000000000	4.00000000000000000000	4.00000000000000000000
39.00000000000000000000	0.00000000000000000000	4146.15380859375000000000	4151.28173828125000000000	4154.87158203125000000000	4150.25634765625000000000	4833.84619140625000000000	4157.43603515625000000000	4154.35888671875000000000	4150.25634765625000000000	4152.30761718750000000000	4126.15380859375000000000	4107.69238281250000000000	4214.35888671875000000000	4157.94873046875000000000	4171.28173828125000000000	0.00000000000000000000	10248.00000000000000000000	10229.00000000000000000000	0.00000000000000000000	0.00000000000000000000	0.00000000000000000000	1144.00000000000000000000	906.00000000000000000000	4.00000000000000000000	4.00000000000000000000	4.00000000000000000000	4.00000000000000000000	4.00000000000000000000	4.00000000000000000000	4.00000000000000000000	4.00000000000000000000	4.00000000000000000000	4.00000000000000000000	4.00000000000000000000	4.00000000000000000000	4.00000000000000000000	4.00000000000000000000	4.00000000000000000000	4.00000000000000000000
40.00000000000000000000	0.00000000000000000000	4146.15380859375000000000	4153.84619140625000000000	4155.38427734375000000000	4163.58984375000000000000	4298.46142578125000000000	4152.82031250000000000000	4155.89746093750000000000	4148.71777343750000000000	4147.17919921875000000000	4134.87158203125000000000	4128.20507812500000000000	4218.97412109375000000000	4142.05126953125000000000	4164.61523437500000000000	0.00000000000000000000	10248.00000000000000000000	10229.00000000000000000000	0.00000000000000000000	0.00000000000000000000	0.00000000000000000000	1144.00000000000000000000	914.00000000000000000000	4.00000000000000000000	4.00000000000000000000	4.00000000000000000000	4.00000000000000000000	4.00000000000000000000	4.00000000000000000000	4.00000000000000000000	4.00000000000000000000	4.00000000000000000000	4.00000000000000000000	4.00000000000000000000	4.00000000000000000000	4.00000000000000000000	4.00000000000000000000	4.00000000000000000000	4.00000000000000000000
41.00000000000000000000	0.00000000000000000000	4157.43603515625000000000	4156.92285156250000000000	4157.94873046875000000000	4173.33300781250000000000	4204.61523437500000000000	4163.07666015625000000000	4160.51269531250000000000	4152.30761718750000000000	4152.82031250000000000000	4121.02539062500000000000	4148.71777343750000000000	4217.94873046875000000000	4138.46142578125000000000	4160.00000000000000000000	0.00000000000000000000	10248.00000000000000000000	10228.00000000000000000000	0.00000000000000000000	0.00000000000000000000	0.00000000000000000000	1144.00000000000000000000	921.00000000000000000000	4.00000000000000000000	4.00000000000000000000	4.00000000000000000000	4.00000000000000000000	4.00000000000000000000	4.00000000000000000000	4.00000000000000000000	4.00000000000000000000	4.00000000000000000000	4.00000000000000000000	4.00000000000000000000	4.00000000000000000000	4.00000000000000000000	4.00000000000000000000	4.00000000000000000000	4.00000000000000000000
42.00000000000000000000	0.00000000000000000000	4149.23046875000000000000	4172.82031250000000000000	4151.79492187500000000000	4182.05126953125000000000	4290.76904296875000000000	4183.58984375000000000000	4170.25634765625000000000	4158.97412109375000000000	4157.94873046875000000000	4125.64111328125000000000	4138.46142578125000000000	4207.17919921875000000000	4161.53857421875000000000	4164.10253906250000000000	0.00000000000000000000	10248.00000000000000000000	10228.00000000000000000000	0.00000000000000000000	0.00000000000000000000	0.00000000000000000000	1144.00000000000000000000	928.00000000000000000000	4.00000000000000000000	4.00000000000000000000	4.00000000000000000000	4.00000000000000000000	4.00000000000000000000	4.00000000000000000000	4.00000000000000000000	4.00000000000000000000	4.00000000000000000000	4.00000000000000000000	4.00000000000000000000	4.00000000000000000000	4.00000000000000000000	4.00000000000000000000	4.00000000000000000000	4.00000000000000000000
43.00000000000000000000	0.00000000000000000000	4158.97412109375000000000	4174.35888671875000000000	4160.51269531250000000000	4177.43603515625000000000	4140.00000000000000000000	4171.28173828125000000000	4160.51269531250000000000	4144.61523437500000000000	4145.64111328125000000000	4132.82031250000000000000	4118.97412109375000000000	4208.20507812500000000000	4153.84619140625000000000	4166.15380859375000000000	0.00000000000000000000	10250.00000000000000000000	10228.00000000000000000000	0.00000000000000000000	0.00000000000000000000	0.00000000000000000000	1144.00000000000000000000	936.00000000000000000000	4.00000000000000000000	4.00000000000000000000	4.00000000000000000000	4.00000000000000000000	4.00000000000000000000	4.00000000000000000000	4.00000000000000000000	4.00000000000000000000	4.00000000000000000000	4.00000000000000000000	4.00000000000000000000	4.00000000000000000000	4.00000000000000000000	4.00000000000000000000	4.00000000000000000000	4.00000000000000000000
44.00000000000000000000	0.00000000000000000000	4157.43603515625000000000	4161.53857421875000000000	4161.02539062500000000000	4154.35888671875000000000	4076.41015625000000000000	4162.56396484375000000000	4154.35888671875000000000	4140.51269531250000000000	4152.82031250000000000000	4133.33300781250000000000	4126.15380859375000000000	4218.46142578125000000000	4152.30761718750000000000	4180.00000000000000000000	0.00000000000000000000	10250.00000000000000000000	10228.00000000000000000000	0.00000000000000000000	0.00000000000000000000	0.00000000000000000000	1144.00000000000000000000	944.00000000000000000000	4.00000000000000000000	4.00000000000000000000	4.00000000000000000000	4.00000000000000000000	4.00000000000000000000	4.00000000000000000000	4.00000000000000000000	4.00000000000000000000	4.00000000000000000000	4.00000000000000000000	4.00000000000000000000	4.00000000000000000000	4.00000000000000000000	4.00000000000000000000	4.00000000000000000000	4.00000000000000000000
45.00000000000000000000	0.00000000000000000000	4161.02539062500000000000	4167.69238281250000000000	4164.61523437500000000000	4157.43603515625000000000	4100.51269531250000000000	4177.43603515625000000000	4169.74365234375000000000	4160.51269531250000000000	4175.89746093750000000000	4138.46142578125000000000	4134.87158203125000000000	4232.82031250000000000000	4176.92285156250000000000	4195.38427734375000000000	0.00000000000000000000	10248.00000000000000000000	10228.00000000000000000000	0.00000000000000000000	0.00000000000000000000	0.00000000000000000000	1144.00000000000000000000	952.00000000000000000000	4.00000000000000000000	4.00000000000000000000	4.00000000000000000000	4.00000000000000000000	4.00000000000000000000	4.00000000000000000000	4.00000000000000000000	4.00000000000000000000	4.00000000000000000000	4.00000000000000000000	4.00000000000000000000	4.00000000000000000000	4.00000000000000000000	4.00000000000000000000	4.00000000000000000000	4.00000000000000000000
46.00000000000000000000	0.00000000000000000000	4169.74365234375000000000	4185.64111328125000000000	4168.71777343750000000000	4183.58984375000000000000	4072.30761718750000000000	4181.53857421875000000000	4179.48730468750000000000	4174.35888671875000000000	4174.35888671875000000000	4129.74365234375000000000	4129.74365234375000000000	4233.33300781250000000000	4171.28173828125000000000	4182.05126953125000000000	0.00000000000000000000	10248.00000000000000000000	10228.00000000000000000000	0.00000000000000000000	0.00000000000000000000	0.00000000000000000000	1144.00000000000000000000	961.00000000000000000000	4.00000000000000000000	4.00000000000000000000	4.00000000000000000000	4.00000000000000000000	4.00000000000000000000	4.00000000000000000000	4.00000000000000000000	4.00000000000000000000	4.00000000000000000000	4.00000000000000000000	4.00000000000000000000	4.00000000000000000000	4.00000000000000000000	4.00000000000000000000	4.00000000000000000000	4.00000000000000000000
47.00000000000000000000	0.00000000000000000000	4150.76904296875000000000	4182.05126953125000000000	4157.94873046875000000000	4185.64111328125000000000	4043.58959960937500000000	4167.69238281250000000000	4167.69238281250000000000	4168.71777343750000000000	4162.56396484375000000000	4095.89721679687500000000	4140.51269531250000000000	4219.48730468750000000000	4155.38427734375000000000	4165.64111328125000000000	0.00000000000000000000	10249.00000000000000000000	10227.00000000000000000000	0.00000000000000000000	0.00000000000000000000	0.00000000000000000000	1144.00000000000000000000	969.00000000000000000000	4.00000000000000000000	4.00000000000000000000	4.00000000000000000000	4.00000000000000000000	4.00000000000000000000	4.00000000000000000000	4.00000000000000000000	4.00000000000000000000	4.00000000000000000000	4.00000000000000000000	4.00000000000000000000	4.00000000000000000000	4.00000000000000000000	4.00000000000000000000	4.00000000000000000000	4.00000000000000000000
48.00000000000000000000	0.00000000000000000000	4153.84619140625000000000	4160.00000000000000000000	4165.64111328125000000000	4167.17919921875000000000	4002.56396484375000000000	4160.00000000000000000000	4153.84619140625000000000	4151.79492187500000000000	4154.35888671875000000000	4050.25634765625000000000	4141.53857421875000000000	4213.84619140625000000000	4157.94873046875000000000	4163.07666015625000000000	0.00000000000000000000	10249.00000000000000000000	10227.00000000000000000000	0.00000000000000000000	0.00000000000000000000	0.00000000000000000000	1144.00000000000000000000	978.00000000000000000000	4.00000000000000000000	4.00000000000000000000	4.00000000000000000000	4.00000000000000000000	4.00000000000000000000	4.00000000000000000000	4.00000000000000000000	4.00000000000000000000	4.00000000000000000000	4.00000000000000000000	4.00000000000000000000	4.00000000000000000000	4.00000000000000000000	4.00000000000000000000	4.00000000000000000000	4.00000000000000000000
49.00000000000000000000	0.00000000000000000000	4155.38427734375000000000	4160.00000000000000000000	4167.17919921875000000000	4164.61523437500000000000	4016.92309570312500000000	4179.48730468750000000000	4172.82031250000000000000	4161.02539062500000000000	4165.12792968750000000000	4030.76904296875000000000	4141.53857421875000000000	4211.28173828125000000000	4168.71777343750000000000	4160.00000000000000000000	0.00000000000000000000	10250.00000000000000000000	10227.00000000000000000000	0.00000000000000000000	0.00000000000000000000	0.00000000000000000000	1144.00000000000000000000	986.00000000000000000000	4.00000000000000000000	4.00000000000000000000	4.00000000000000000000	4.00000000000000000000	4.00000000000000000000	4.00000000000000000000	4.00000000000000000000	4.00000000000000000000	4.00000000000000000000	4.00000000000000000000	4.00000000000000000000	4.00000000000000000000	4.00000000000000000000	4.00000000000000000000	4.00000000000000000000	4.00000000000000000000
50.00000000000000000000	0.00000000000000000000	4146.15380859375000000000	4168.20507812500000000000	4156.92285156250000000000	4162.56396484375000000000	4024.61523437500000000000	4190.76904296875000000000	4187.69238281250000000000	4174.87158203125000000000	4178.46142578125000000000	4015.38452148437500000000	4131.28173828125000000000	4207.17919921875000000000	4164.61523437500000000000	4162.05126953125000000000	0.00000000000000000000	10250.00000000000000000000	10227.00000000000000000000	0.00000000000000000000	0.00000000000000000000	0.00000000000000000000	1144.00000000000000000000	993.00000000000000000000	4.00000000000000000000	4.00000000000000000000	4.00000000000000000000	4.00000000000000000000	4.00000000000000000000	4.00000000000000000000	4.00000000000000000000	4.00000000000000000000	4.00000000000000000000	4.00000000000000000000	4.00000000000000000000	4.00000000000000000000	4.00000000000000000000	4.00000000000000000000	4.00000000000000000000	4.00000000000000000000
51.00000000000000000000	0.00000000000000000000	4146.66650390625000000000	4164.61523437500000000000	4149.74365234375000000000	4148.71777343750000000000	3977.43579101562500000000	4176.92285156250000000000	4171.28173828125000000000	4158.46142578125000000000	4170.76904296875000000000	3983.58959960937500000000	4084.61523437500000000000	4206.66650390625000000000	4150.25634765625000000000	4167.17919921875000000000	0.00000000000000000000	10249.00000000000000000000	10227.00000000000000000000	0.00000000000000000000	0.00000000000000000000	0.00000000000000000000	1145.00000000000000000000	1.00000000000000000000	4.00000000000000000000	4.00000000000000000000	4.00000000000000000000	4.00000000000000000000	4.00000000000000000000	4.00000000000000000000	4.00000000000000000000	4.00000000000000000000	4.00000000000000000000	4.00000000000000000000	4.00000000000000000000	4.00000000000000000000	4.00000000000000000000	4.00000000000000000000	4.00000000000000000000	4.00000000000000000000
52.00000000000000000000	0.00000000000000000000	4142.56396484375000000000	4172.82031250000000000000	4144.10253906250000000000	4163.58984375000000000000	3957.94873046875000000000	4168.71777343750000000000	4166.66650390625000000000	4148.71777343750000000000	4167.17919921875000000000	3967.69213867187500000000	4091.28198242187500000000	4211.79492187500000000000	4151.28173828125000000000	4164.61523437500000000000	0.00000000000000000000	10249.00000000000000000000	10227.00000000000000000000	0.00000000000000000000	0.00000000000000000000	0.00000000000000000000	1145.00000000000000000000	8.00000000000000000000	4.00000000000000000000	4.00000000000000000000	4.00000000000000000000	4.00000000000000000000	4.00000000000000000000	4.00000000000000000000	4.00000000000000000000	4.00000000000000000000	4.00000000000000000000	4.00000000000000000000	4.00000000000000000000	4.00000000000000000000	4.00000000000000000000	4.00000000000000000000	4.00000000000000000000	4.00000000000000000000
53.00000000000000000000	0.00000000000000000000	4160.00000000000000000000	4184.10253906250000000000	4167.17919921875000000000	4188.20507812500000000000	3972.82031250000000000000	4167.69238281250000000000	4181.53857421875000000000	4161.53857421875000000000	4170.76904296875000000000	3960.51269531250000000000	4156.92285156250000000000	4226.66650390625000000000	4157.43603515625000000000	4167.17919921875000000000	0.00000000000000000000	10249.00000000000000000000	10226.00000000000000000000	0.00000000000000000000	0.00000000000000000000	0.00000000000000000000	1145.00000000000000000000	16.00000000000000000000	4.00000000000000000000	4.00000000000000000000	4.00000000000000000000	4.00000000000000000000	4.00000000000000000000	4.00000000000000000000	4.00000000000000000000	4.00000000000000000000	4.00000000000000000000	4.00000000000000000000	4.00000000000000000000	4.00000000000000000000	4.00000000000000000000	4.00000000000000000000	4.00000000000000000000	4.00000000000000000000
54.00000000000000000000	0.00000000000000000000	4163.07666015625000000000	4183.58984375000000000000	4173.84619140625000000000	4180.00000000000000000000	3975.89721679687500000000	4171.79492187500000000000	4193.33300781250000000000	4179.48730468750000000000	4178.97412109375000000000	3957.94873046875000000000	4162.05126953125000000000	4225.64111328125000000000	4168.71777343750000000000	4174.35888671875000000000	0.00000000000000000000	10249.00000000000000000000	10226.00000000000000000000	0.00000000000000000000	0.00000000000000000000	0.00000000000000000000	1145.00000000000000000000	24.00000000000000000000	4.00000000000000000000	4.00000000000000000000	4.00000000000000000000	4.00000000000000000000	4.00000000000000000000	4.00000000000000000000	4.00000000000000000000	4.00000000000000000000	4.00000000000000000000	4.00000000000000000000	4.00000000000000000000	4.00000000000000000000	4.00000000000000000000	4.00000000000000000000	4.00000000000000000000	4.00000000000000000000
55.00000000000000000000	0.00000000000000000000	4155.38427734375000000000	4169.74365234375000000000	4159.48730468750000000000	4161.53857421875000000000	3958.97436523437500000000	4174.87158203125000000000	4193.84619140625000000000	4182.05126953125000000000	4175.38427734375000000000	3952.30761718750000000000	4114.87158203125000000000	4218.97412109375000000000	4178.97412109375000000000	4176.92285156250000000000	0.00000000000000000000	10248.00000000000000000000	10227.00000000000000000000	0.00000000000000000000	0.00000000000000000000	0.00000000000000000000	1145.00000000000000000000	31.00000000000000000000	4.00000000000000000000	4.00000000000000000000	4.00000000000000000000	4.00000000000000000000	4.00000000000000000000	4.00000000000000000000	4.00000000000000000000	4.00000000000000000000	4.00000000000000000000	4.00000000000000000000	4.00000000000000000000	4.00000000000000000000	4.00000000000000000000	4.00000000000000000000	4.00000000000000000000	4.00000000000000000000
56.00000000000000000000	0.00000000000000000000	4162.05126953125000000000	4162.56396484375000000000	4164.61523437500000000000	4158.46142578125000000000	3943.58959960937500000000	4165.12792968750000000000	4190.25634765625000000000	4173.84619140625000000000	4159.48730468750000000000	3936.41015625000000000000	4123.07666015625000000000	4223.07666015625000000000	4174.87158203125000000000	4179.48730468750000000000	0.00000000000000000000	10248.00000000000000000000	10227.00000000000000000000	0.00000000000000000000	0.00000000000000000000	0.00000000000000000000	1145.00000000000000000000	39.00000000000000000000	4.00000000000000000000	4.00000000000000000000	4.00000000000000000000	4.00000000000000000000	4.00000000000000000000	4.00000000000000000000	4.00000000000000000000	4.00000000000000000000	4.00000000000000000000	4.00000000000000000000	4.00000000000000000000	4.00000000000000000000	4.00000000000000000000	4.00000000000000000000	4.00000000000000000000	4.00000000000000000000
57.00000000000000000000	0.00000000000000000000	4150.25634765625000000000	4167.17919921875000000000	4158.46142578125000000000	4154.35888671875000000000	3939.48706054687500000000	4160.51269531250000000000	4192.30761718750000000000	4174.35888671875000000000	4158.46142578125000000000	3932.30761718750000000000	4147.17919921875000000000	4222.56396484375000000000	4165.64111328125000000000	4182.56396484375000000000	0.00000000000000000000	10246.00000000000000000000	10227.00000000000000000000	0.00000000000000000000	0.00000000000000000000	0.00000000000000000000	1145.00000000000000000000	48.00000000000000000000	4.00000000000000000000	4.00000000000000000000	4.00000000000000000000	4.00000000000000000000	4.00000000000000000000	4.00000000000000000000	4.00000000000000000000	4.00000000000000000000	4.00000000000000000000	4.00000000000000000000	4.00000000000000000000	4.00000000000000000000	4.00000000000000000000	4.00000000000000000000	4.00000000000000000000	4.00000000000000000000
58.00000000000000000000	0.00000000000000000000	4153.84619140625000000000	4163.07666015625000000000	4155.89746093750000000000	4148.71777343750000000000	3934.87158203125000000000	4165.64111328125000000000	4192.30761718750000000000	4175.89746093750000000000	4165.64111328125000000000	3931.28198242187500000000	4101.02539062500000000000	4227.17919921875000000000	4160.00000000000000000000	4180.00000000000000000000	0.00000000000000000000	10246.00000000000000000000	10227.00000000000000000000	0.00000000000000000000	0.00000000000000000000	0.00000000000000000000	1145.00000000000000000000	55.00000000000000000000	4.00000000000000000000	4.00000000000000000000	4.00000000000000000000	4.00000000000000000000	4.00000000000000000000	4.00000000000000000000	4.00000000000000000000	4.00000000000000000000	4.00000000000000000000	4.00000000000000000000	4.00000000000000000000	4.00000000000000000000	4.00000000000000000000	4.00000000000000000000	4.00000000000000000000	4.00000000000000000000
59.00000000000000000000	0.00000000000000000000	4154.35888671875000000000	4166.15380859375000000000	4160.00000000000000000000	4161.02539062500000000000	3933.33325195312500000000	4171.79492187500000000000	4192.82031250000000000000	4180.51269531250000000000	4175.38427734375000000000	3933.84594726562500000000	4100.00000000000000000000	4234.35888671875000000000	4171.28173828125000000000	4178.46142578125000000000	0.00000000000000000000	10245.00000000000000000000	10227.00000000000000000000	0.00000000000000000000	0.00000000000000000000	0.00000000000000000000	1145.00000000000000000000	62.00000000000000000000	4.00000000000000000000	4.00000000000000000000	4.00000000000000000000	4.00000000000000000000	4.00000000000000000000	4.00000000000000000000	4.00000000000000000000	4.00000000000000000000	4.00000000000000000000	4.00000000000000000000	4.00000000000000000000	4.00000000000000000000	4.00000000000000000000	4.00000000000000000000	4.00000000000000000000	4.00000000000000000000
60.00000000000000000000	0.00000000000000000000	4152.30761718750000000000	4181.53857421875000000000	4162.05126953125000000000	4178.46142578125000000000	3937.94873046875000000000	4175.38427734375000000000	4194.87158203125000000000	4185.64111328125000000000	4180.51269531250000000000	3938.46142578125000000000	4169.74365234375000000000	4237.94873046875000000000	4185.12792968750000000000	4176.92285156250000000000	0.00000000000000000000	10245.00000000000000000000	10227.00000000000000000000	0.00000000000000000000	0.00000000000000000000	0.00000000000000000000	1145.00000000000000000000	70.00000000000000000000	4.00000000000000000000	4.00000000000000000000	4.00000000000000000000	4.00000000000000000000	4.00000000000000000000	4.00000000000000000000	4.00000000000000000000	4.00000000000000000000	4.00000000000000000000	4.00000000000000000000	4.00000000000000000000	4.00000000000000000000	4.00000000000000000000	4.00000000000000000000	4.00000000000000000000	4.00000000000000000000
61.00000000000000000000	0.00000000000000000000	4164.61523437500000000000	4184.10253906250000000000	4164.10253906250000000000	4176.92285156250000000000	3933.33325195312500000000	4175.38427734375000000000	4191.79492187500000000000	4181.53857421875000000000	4177.94873046875000000000	3933.84594726562500000000	4175.38427734375000000000	4233.84619140625000000000	4186.15380859375000000000	4170.76904296875000000000	0.00000000000000000000	10243.00000000000000000000	10228.00000000000000000000	0.00000000000000000000	0.00000000000000000000	0.00000000000000000000	1145.00000000000000000000	78.00000000000000000000	4.00000000000000000000	4.00000000000000000000	4.00000000000000000000	4.00000000000000000000	4.00000000000000000000	4.00000000000000000000	4.00000000000000000000	4.00000000000000000000	4.00000000000000000000	4.00000000000000000000	4.00000000000000000000	4.00000000000000000000	4.00000000000000000000	4.00000000000000000000	4.00000000000000000000	4.00000000000000000000
62.00000000000000000000	0.00000000000000000000	4154.87158203125000000000	4170.76904296875000000000	4150.76904296875000000000	4160.00000000000000000000	3917.94873046875000000000	4168.71777343750000000000	4183.58984375000000000000	4172.30761718750000000000	4176.92285156250000000000	3931.28198242187500000000	4131.79492187500000000000	4228.71777343750000000000	4184.61523437500000000000	4172.30761718750000000000	0.00000000000000000000	10243.00000000000000000000	10228.00000000000000000000	0.00000000000000000000	0.00000000000000000000	0.00000000000000000000	1145.00000000000000000000	85.00000000000000000000	4.00000000000000000000	4.00000000000000000000	4.00000000000000000000	4.00000000000000000000	4.00000000000000000000	4.00000000000000000000	4.00000000000000000000	4.00000000000000000000	4.00000000000000000000	4.00000000000000000000	4.00000000000000000000	4.00000000000000000000	4.00000000000000000000	4.00000000000000000000	4.00000000000000000000	4.00000000000000000000
63.00000000000000000000	0.00000000000000000000	4164.61523437500000000000	4172.30761718750000000000	4164.61523437500000000000	4170.25634765625000000000	3910.25634765625000000000	4159.48730468750000000000	4180.00000000000000000000	4168.71777343750000000000	4173.33300781250000000000	3926.66650390625000000000	4140.00000000000000000000	4242.05126953125000000000	4175.89746093750000000000	4187.69238281250000000000	0.00000000000000000000	10243.00000000000000000000	10227.00000000000000000000	0.00000000000000000000	0.00000000000000000000	0.00000000000000000000	1145.00000000000000000000	93.00000000000000000000	4.00000000000000000000	4.00000000000000000000	4.00000000000000000000	4.00000000000000000000	4.00000000000000000000	4.00000000000000000000	4.00000000000000000000	4.00000000000000000000	4.00000000000000000000	4.00000000000000000000	4.00000000000000000000	4.00000000000000000000	4.00000000000000000000	4.00000000000000000000	4.00000000000000000000	4.00000000000000000000
64.00000000000000000000	0.00000000000000000000	4168.71777343750000000000	4186.15380859375000000000	4175.38427734375000000000	4183.58984375000000000000	3923.07690429687500000000	4169.74365234375000000000	4192.82031250000000000000	4180.00000000000000000000	4175.89746093750000000000	3923.58959960937500000000	4157.94873046875000000000	4248.20507812500000000000	4171.28173828125000000000	4188.71777343750000000000	2733.00000000000000000000	10243.00000000000000000000	10227.00000000000000000000	0.00000000000000000000	0.00000000000000000000	0.00000000000000000000	1145.00000000000000000000	102.00000000000000000000	4.00000000000000000000	4.00000000000000000000	4.00000000000000000000	4.00000000000000000000	4.00000000000000000000	4.00000000000000000000	4.00000000000000000000	4.00000000000000000000	4.00000000000000000000	4.00000000000000000000	4.00000000000000000000	4.00000000000000000000	4.00000000000000000000	4.00000000000000000000	4.00000000000000000000	4.00000000000000000000
65.00000000000000000000	0.00000000000000000000	4144.10253906250000000000	4171.79492187500000000000	4157.43603515625000000000	4164.61523437500000000000	3911.28198242187500000000	4170.76904296875000000000	4191.79492187500000000000	4173.33300781250000000000	4169.74365234375000000000	3915.89746093750000000000	4126.15380859375000000000	4238.46142578125000000000	4173.33300781250000000000	4162.56396484375000000000	2837.00000000000000000000	10248.00000000000000000000	10228.00000000000000000000	0.00000000000000000000	0.00000000000000000000	0.00000000000000000000	1145.00000000000000000000	110.00000000000000000000	4.00000000000000000000	4.00000000000000000000	4.00000000000000000000	4.00000000000000000000	4.00000000000000000000	4.00000000000000000000	4.00000000000000000000	4.00000000000000000000	4.00000000000000000000	4.00000000000000000000	4.00000000000000000000	4.00000000000000000000	4.00000000000000000000	4.00000000000000000000	4.00000000000000000000	4.00000000000000000000
66.00000000000000000000	0.00000000000000000000	4151.28173828125000000000	4156.92285156250000000000	4159.48730468750000000000	4161.53857421875000000000	3896.41015625000000000000	4160.00000000000000000000	4181.02539062500000000000	4157.43603515625000000000	4160.51269531250000000000	3903.07690429687500000000	4123.58984375000000000000	4235.38427734375000000000	4171.79492187500000000000	4154.87158203125000000000	2440.00000000000000000000	10248.00000000000000000000	10228.00000000000000000000	0.00000000000000000000	0.00000000000000000000	0.00000000000000000000	1145.00000000000000000000	117.00000000000000000000	4.00000000000000000000	4.00000000000000000000	4.00000000000000000000	4.00000000000000000000	4.00000000000000000000	4.00000000000000000000	4.00000000000000000000	4.00000000000000000000	4.00000000000000000000	4.00000000000000000000	4.00000000000000000000	4.00000000000000000000	4.00000000000000000000	4.00000000000000000000	4.00000000000000000000	4.00000000000000000000
67.00000000000000000000	0.00000000000000000000	4154.87158203125000000000	4167.69238281250000000000	4159.48730468750000000000	4172.82031250000000000000	3919.48706054687500000000	4171.28173828125000000000	4190.76904296875000000000	4170.76904296875000000000	4173.84619140625000000000	3906.66650390625000000000	4153.84619140625000000000	4237.43603515625000000000	4169.23046875000000000000	4174.35888671875000000000	3489.00000000000000000000	10248.00000000000000000000	10228.00000000000000000000	0.00000000000000000000	0.00000000000000000000	0.00000000000000000000	1145.00000000000000000000	126.00000000000000000000	4.00000000000000000000	4.00000000000000000000	4.00000000000000000000	4.00000000000000000000	4.00000000000000000000	4.00000000000000000000	4.00000000000000000000	4.00000000000000000000	4.00000000000000000000	4.00000000000000000000	4.00000000000000000000	4.00000000000000000000	4.00000000000000000000	4.00000000000000000000	4.00000000000000000000	4.00000000000000000000
68.00000000000000000000	0.00000000000000000000	4158.46142578125000000000	4163.07666015625000000000	4160.51269531250000000000	4160.51269531250000000000	3924.61523437500000000000	4173.84619140625000000000	4190.76904296875000000000	4174.35888671875000000000	4173.84619140625000000000	3913.84594726562500000000	4155.89746093750000000000	4242.05126953125000000000	4167.69238281250000000000	4180.00000000000000000000	3616.00000000000000000000	10248.00000000000000000000	10228.00000000000000000000	0.00000000000000000000	0.00000000000000000000	0.00000000000000000000	1145.00000000000000000000	134.00000000000000000000	4.00000000000000000000	4.00000000000000000000	4.00000000000000000000	4.00000000000000000000	4.00000000000000000000	4.00000000000000000000	4.00000000000000000000	4.00000000000000000000	4.00000000000000000000	4.00000000000000000000	4.00000000000000000000	4.00000000000000000000	4.00000000000000000000	4.00000000000000000000	4.00000000000000000000	4.00000000000000000000
69.00000000000000000000	0.00000000000000000000	4161.53857421875000000000	4158.46142578125000000000	4164.10253906250000000000	4154.35888671875000000000	3901.53833007812500000000	4154.35888671875000000000	4180.51269531250000000000	4164.61523437500000000000	4158.97412109375000000000	3911.28198242187500000000	4154.35888671875000000000	4249.23046875000000000000	4177.94873046875000000000	4184.61523437500000000000	3412.00000000000000000000	10249.00000000000000000000	10228.00000000000000000000	0.00000000000000000000	0.00000000000000000000	0.00000000000000000000	1145.00000000000000000000	142.00000000000000000000	4.00000000000000000000	4.00000000000000000000	4.00000000000000000000	4.00000000000000000000	4.00000000000000000000	4.00000000000000000000	4.00000000000000000000	4.00000000000000000000	4.00000000000000000000	4.00000000000000000000	4.00000000000000000000	4.00000000000000000000	4.00000000000000000000	4.00000000000000000000	4.00000000000000000000	4.00000000000000000000
70.00000000000000000000	0.00000000000000000000	4155.38427734375000000000	4172.30761718750000000000	4161.02539062500000000000	4178.97412109375000000000	3890.25634765625000000000	4144.10253906250000000000	4182.56396484375000000000	4170.25634765625000000000	4158.97412109375000000000	3902.05126953125000000000	4161.53857421875000000000	4257.94873046875000000000	4183.07666015625000000000	4194.35888671875000000000	3474.00000000000000000000	10249.00000000000000000000	10228.00000000000000000000	0.00000000000000000000	0.00000000000000000000	0.00000000000000000000	1145.00000000000000000000	151.00000000000000000000	4.00000000000000000000	4.00000000000000000000	4.00000000000000000000	4.00000000000000000000	4.00000000000000000000	4.00000000000000000000	4.00000000000000000000	4.00000000000000000000	4.00000000000000000000	4.00000000000000000000	4.00000000000000000000	4.00000000000000000000	4.00000000000000000000	4.00000000000000000000	4.00000000000000000000	4.00000000000000000000
71.00000000000000000000	0.00000000000000000000	4165.64111328125000000000	4170.25634765625000000000	4169.23046875000000000000	4183.58984375000000000000	3889.74340820312500000000	4148.20507812500000000000	4183.07666015625000000000	4171.79492187500000000000	4162.56396484375000000000	3892.82031250000000000000	4154.35888671875000000000	4260.00000000000000000000	4173.84619140625000000000	4187.69238281250000000000	3460.00000000000000000000	10247.00000000000000000000	10229.00000000000000000000	0.00000000000000000000	0.00000000000000000000	0.00000000000000000000	1145.00000000000000000000	159.00000000000000000000	4.00000000000000000000	4.00000000000000000000	4.00000000000000000000	4.00000000000000000000	4.00000000000000000000	4.00000000000000000000	4.00000000000000000000	4.00000000000000000000	4.00000000000000000000	4.00000000000000000000	4.00000000000000000000	4.00000000000000000000	4.00000000000000000000	4.00000000000000000000	4.00000000000000000000	4.00000000000000000000
72.00000000000000000000	0.00000000000000000000	4155.38427734375000000000	4163.07666015625000000000	4162.05126953125000000000	4168.20507812500000000000	3899.48706054687500000000	4154.87158203125000000000	4178.97412109375000000000	4167.17919921875000000000	4163.58984375000000000000	3897.43579101562500000000	4142.56396484375000000000	4249.74365234375000000000	4180.51269531250000000000	4177.43603515625000000000	3404.00000000000000000000	10247.00000000000000000000	10229.00000000000000000000	0.00000000000000000000	0.00000000000000000000	0.00000000000000000000	1145.00000000000000000000	167.00000000000000000000	4.00000000000000000000	4.00000000000000000000	4.00000000000000000000	4.00000000000000000000	4.00000000000000000000	4.00000000000000000000	4.00000000000000000000	4.00000000000000000000	4.00000000000000000000	4.00000000000000000000	4.00000000000000000000	4.00000000000000000000	4.00000000000000000000	4.00000000000000000000	4.00000000000000000000	4.00000000000000000000
73.00000000000000000000	0.00000000000000000000	4157.43603515625000000000	4165.12792968750000000000	4160.51269531250000000000	4177.94873046875000000000	3901.02563476562500000000	4157.43603515625000000000	4175.38427734375000000000	4160.00000000000000000000	4159.48730468750000000000	3900.00000000000000000000	4144.61523437500000000000	4247.17919921875000000000	4185.12792968750000000000	4177.43603515625000000000	3121.00000000000000000000	10249.00000000000000000000	10230.00000000000000000000	0.00000000000000000000	0.00000000000000000000	0.00000000000000000000	1145.00000000000000000000	176.00000000000000000000	4.00000000000000000000	4.00000000000000000000	4.00000000000000000000	4.00000000000000000000	4.00000000000000000000	4.00000000000000000000	4.00000000000000000000	4.00000000000000000000	4.00000000000000000000	4.00000000000000000000	4.00000000000000000000	4.00000000000000000000	4.00000000000000000000	4.00000000000000000000	4.00000000000000000000	4.00000000000000000000
74.00000000000000000000	0.00000000000000000000	4166.15380859375000000000	4170.76904296875000000000	4167.17919921875000000000	4183.58984375000000000000	3892.82031250000000000000	4168.20507812500000000000	4178.97412109375000000000	4156.92285156250000000000	4156.41015625000000000000	3901.02563476562500000000	4149.74365234375000000000	4252.30761718750000000000	4169.74365234375000000000	4181.02539062500000000000	3501.00000000000000000000	10249.00000000000000000000	10230.00000000000000000000	0.00000000000000000000	0.00000000000000000000	0.00000000000000000000	1145.00000000000000000000	183.00000000000000000000	4.00000000000000000000	4.00000000000000000000	4.00000000000000000000	4.00000000000000000000	4.00000000000000000000	4.00000000000000000000	4.00000000000000000000	4.00000000000000000000	4.00000000000000000000	4.00000000000000000000	4.00000000000000000000	4.00000000000000000000	4.00000000000000000000	4.00000000000000000000	4.00000000000000000000	4.00000000000000000000
75.00000000000000000000	0.00000000000000000000	4153.33300781250000000000	4180.51269531250000000000	4162.05126953125000000000	4170.76904296875000000000	3906.66650390625000000000	4181.53857421875000000000	4189.74365234375000000000	4167.69238281250000000000	4164.10253906250000000000	3908.71777343750000000000	4151.79492187500000000000	4256.92285156250000000000	4166.15380859375000000000	4183.07666015625000000000	3325.00000000000000000000	10251.00000000000000000000	10229.00000000000000000000	0.00000000000000000000	0.00000000000000000000	0.00000000000000000000	1145.00000000000000000000	190.00000000000000000000	4.00000000000000000000	4.00000000000000000000	4.00000000000000000000	4.00000000000000000000	4.00000000000000000000	4.00000000000000000000	4.00000000000000000000	4.00000000000000000000	4.00000000000000000000	4.00000000000000000000	4.00000000000000000000	4.00000000000000000000	4.00000000000000000000	4.00000000000000000000	4.00000000000000000000	4.00000000000000000000
76.00000000000000000000	0.00000000000000000000	4156.41015625000000000000	4172.82031250000000000000	4166.66650390625000000000	4160.51269531250000000000	3910.76904296875000000000	4171.28173828125000000000	4188.20507812500000000000	4171.28173828125000000000	4167.17919921875000000000	3902.56396484375000000000	4137.94873046875000000000	4258.46142578125000000000	4174.35888671875000000000	4175.38427734375000000000	2876.00000000000000000000	10251.00000000000000000000	10229.00000000000000000000	0.00000000000000000000	0.00000000000000000000	0.00000000000000000000	1145.00000000000000000000	198.00000000000000000000	4.00000000000000000000	4.00000000000000000000	4.00000000000000000000	4.00000000000000000000	4.00000000000000000000	4.00000000000000000000	4.00000000000000000000	4.00000000000000000000	4.00000000000000000000	4.00000000000000000000	4.00000000000000000000	4.00000000000000000000	4.00000000000000000000	4.00000000000000000000	4.00000000000000000000	4.00000000000000000000
77.00000000000000000000	0.00000000000000000000	4155.38427734375000000000	4171.28173828125000000000	4164.61523437500000000000	4174.35888671875000000000	3905.12817382812500000000	4159.48730468750000000000	4187.17919921875000000000	4173.33300781250000000000	4172.30761718750000000000	3898.97436523437500000000	4132.30761718750000000000	4253.33300781250000000000	4183.07666015625000000000	4174.35888671875000000000	2934.00000000000000000000	10249.00000000000000000000	10229.00000000000000000000	0.00000000000000000000	0.00000000000000000000	0.00000000000000000000	1145.00000000000000000000	205.00000000000000000000	4.00000000000000000000	4.00000000000000000000	4.00000000000000000000	4.00000000000000000000	4.00000000000000000000	4.00000000000000000000	4.00000000000000000000	4.00000000000000000000	4.00000000000000000000	4.00000000000000000000	4.00000000000000000000	4.00000000000000000000	4.00000000000000000000	4.00000000000000000000	4.00000000000000000000	4.00000000000000000000
78.00000000000000000000	0.00000000000000000000	4159.48730468750000000000	4176.92285156250000000000	4164.61523437500000000000	4201.53857421875000000000	3901.53833007812500000000	4162.56396484375000000000	4187.17919921875000000000	4174.35888671875000000000	4167.69238281250000000000	3891.79467773437500000000	4137.43603515625000000000	4255.89746093750000000000	4171.79492187500000000000	4185.12792968750000000000	3501.00000000000000000000	10249.00000000000000000000	10229.00000000000000000000	0.00000000000000000000	0.00000000000000000000	0.00000000000000000000	1145.00000000000000000000	212.00000000000000000000	4.00000000000000000000	4.00000000000000000000	4.00000000000000000000	4.00000000000000000000	4.00000000000000000000	4.00000000000000000000	4.00000000000000000000	4.00000000000000000000	4.00000000000000000000	4.00000000000000000000	4.00000000000000000000	4.00000000000000000000	4.00000000000000000000	4.00000000000000000000	4.00000000000000000000	4.00000000000000000000
79.00000000000000000000	0.00000000000000000000	4163.58984375000000000000	4168.71777343750000000000	4166.66650390625000000000	4198.46142578125000000000	3905.12817382812500000000	4170.76904296875000000000	4183.58984375000000000000	4170.25634765625000000000	4159.48730468750000000000	3888.71777343750000000000	4125.64111328125000000000	4261.53857421875000000000	4154.35888671875000000000	4194.35888671875000000000	3325.00000000000000000000	10246.00000000000000000000	10228.00000000000000000000	0.00000000000000000000	0.00000000000000000000	0.00000000000000000000	1145.00000000000000000000	220.00000000000000000000	4.00000000000000000000	4.00000000000000000000	4.00000000000000000000	4.00000000000000000000	4.00000000000000000000	4.00000000000000000000	4.00000000000000000000	4.00000000000000000000	4.00000000000000000000	4.00000000000000000000	4.00000000000000000000	4.00000000000000000000	4.00000000000000000000	4.00000000000000000000	4.00000000000000000000	4.00000000000000000000
80.00000000000000000000	0.00000000000000000000	4153.33300781250000000000	4175.89746093750000000000	4158.46142578125000000000	4180.51269531250000000000	3916.41015625000000000000	4168.71777343750000000000	4184.10253906250000000000	4173.84619140625000000000	4169.74365234375000000000	3903.07690429687500000000	4122.05126953125000000000	4265.12792968750000000000	4156.92285156250000000000	4190.25634765625000000000	2876.00000000000000000000	10246.00000000000000000000	10228.00000000000000000000	0.00000000000000000000	0.00000000000000000000	0.00000000000000000000	1145.00000000000000000000	227.00000000000000000000	4.00000000000000000000	4.00000000000000000000	4.00000000000000000000	4.00000000000000000000	4.00000000000000000000	4.00000000000000000000	4.00000000000000000000	4.00000000000000000000	4.00000000000000000000	4.00000000000000000000	4.00000000000000000000	4.00000000000000000000	4.00000000000000000000	4.00000000000000000000	4.00000000000000000000	4.00000000000000000000
81.00000000000000000000	0.00000000000000000000	4167.17919921875000000000	4185.64111328125000000000	4165.12792968750000000000	4176.92285156250000000000	3904.61523437500000000000	4158.97412109375000000000	4176.41015625000000000000	4166.66650390625000000000	4165.64111328125000000000	3905.64086914062500000000	4133.84619140625000000000	4264.61523437500000000000	4156.92285156250000000000	4171.28173828125000000000	2934.00000000000000000000	10246.00000000000000000000	10228.00000000000000000000	0.00000000000000000000	0.00000000000000000000	0.00000000000000000000	1145.00000000000000000000	235.00000000000000000000	4.00000000000000000000	4.00000000000000000000	4.00000000000000000000	4.00000000000000000000	4.00000000000000000000	4.00000000000000000000	4.00000000000000000000	4.00000000000000000000	4.00000000000000000000	4.00000000000000000000	4.00000000000000000000	4.00000000000000000000	4.00000000000000000000	4.00000000000000000000	4.00000000000000000000	4.00000000000000000000
82.00000000000000000000	0.00000000000000000000	4166.15380859375000000000	4175.89746093750000000000	4167.17919921875000000000	4174.87158203125000000000	3897.94873046875000000000	4164.10253906250000000000	4172.82031250000000000000	4157.43603515625000000000	4157.43603515625000000000	3906.15380859375000000000	4144.10253906250000000000	4257.94873046875000000000	4160.00000000000000000000	4173.33300781250000000000	3501.00000000000000000000	10246.00000000000000000000	10228.00000000000000000000	0.00000000000000000000	0.00000000000000000000	0.00000000000000000000	1145.00000000000000000000	243.00000000000000000000	4.00000000000000000000	4.00000000000000000000	4.00000000000000000000	4.00000000000000000000	4.00000000000000000000	4.00000000000000000000	4.00000000000000000000	4.00000000000000000000	4.00000000000000000000	4.00000000000000000000	4.00000000000000000000	4.00000000000000000000	4.00000000000000000000	4.00000000000000000000	4.00000000000000000000	4.00000000000000000000
83.00000000000000000000	0.00000000000000000000	4159.48730468750000000000	4171.79492187500000000000	4171.79492187500000000000	4179.48730468750000000000	3911.79467773437500000000	4169.23046875000000000000	4177.43603515625000000000	4163.07666015625000000000	4165.64111328125000000000	3903.58959960937500000000	4139.48730468750000000000	4263.07666015625000000000	4167.69238281250000000000	4193.33300781250000000000	3325.00000000000000000000	10244.00000000000000000000	10226.00000000000000000000	0.00000000000000000000	0.00000000000000000000	0.00000000000000000000	1145.00000000000000000000	252.00000000000000000000	4.00000000000000000000	4.00000000000000000000	4.00000000000000000000	4.00000000000000000000	4.00000000000000000000	4.00000000000000000000	4.00000000000000000000	4.00000000000000000000	4.00000000000000000000	4.00000000000000000000	4.00000000000000000000	4.00000000000000000000	4.00000000000000000000	4.00000000000000000000	4.00000000000000000000	4.00000000000000000000
84.00000000000000000000	0.00000000000000000000	4161.53857421875000000000	4185.12792968750000000000	4174.35888671875000000000	4195.38427734375000000000	3912.30761718750000000000	4164.61523437500000000000	4179.48730468750000000000	4166.15380859375000000000	4165.64111328125000000000	3894.35888671875000000000	4118.46142578125000000000	4266.15380859375000000000	4166.15380859375000000000	4182.56396484375000000000	2876.00000000000000000000	10244.00000000000000000000	10226.00000000000000000000	0.00000000000000000000	0.00000000000000000000	0.00000000000000000000	1145.00000000000000000000	260.00000000000000000000	4.00000000000000000000	4.00000000000000000000	4.00000000000000000000	4.00000000000000000000	4.00000000000000000000	4.00000000000000000000	4.00000000000000000000	4.00000000000000000000	4.00000000000000000000	4.00000000000000000000	4.00000000000000000000	4.00000000000000000000	4.00000000000000000000	4.00000000000000000000	4.00000000000000000000	4.00000000000000000000
85.00000000000000000000	0.00000000000000000000	4144.61523437500000000000	4174.35888671875000000000	4152.82031250000000000000	4184.10253906250000000000	3892.30761718750000000000	4157.94873046875000000000	4176.92285156250000000000	4160.00000000000000000000	4158.46142578125000000000	3902.56396484375000000000	4118.46142578125000000000	4251.79492187500000000000	4166.15380859375000000000	4161.02539062500000000000	2934.00000000000000000000	10245.00000000000000000000	10226.00000000000000000000	0.00000000000000000000	0.00000000000000000000	0.00000000000000000000	1145.00000000000000000000	268.00000000000000000000	4.00000000000000000000	4.00000000000000000000	4.00000000000000000000	4.00000000000000000000	4.00000000000000000000	4.00000000000000000000	4.00000000000000000000	4.00000000000000000000	4.00000000000000000000	4.00000000000000000000	4.00000000000000000000	4.00000000000000000000	4.00000000000000000000	4.00000000000000000000	4.00000000000000000000	4.00000000000000000000
86.00000000000000000000	0.00000000000000000000	4157.94873046875000000000	4158.46142578125000000000	4157.94873046875000000000	4168.71777343750000000000	3892.30761718750000000000	4149.23046875000000000000	4173.33300781250000000000	4156.92285156250000000000	4158.97412109375000000000	3915.89746093750000000000	4136.92285156250000000000	4260.00000000000000000000	4174.87158203125000000000	4177.43603515625000000000	3501.00000000000000000000	10245.00000000000000000000	10226.00000000000000000000	0.00000000000000000000	0.00000000000000000000	0.00000000000000000000	1145.00000000000000000000	276.00000000000000000000	4.00000000000000000000	4.00000000000000000000	4.00000000000000000000	4.00000000000000000000	4.00000000000000000000	4.00000000000000000000	4.00000000000000000000	4.00000000000000000000	4.00000000000000000000	4.00000000000000000000	4.00000000000000000000	4.00000000000000000000	4.00000000000000000000	4.00000000000000000000	4.00000000000000000000	4.00000000000000000000
87.00000000000000000000	0.00000000000000000000	4166.15380859375000000000	4182.05126953125000000000	4169.23046875000000000000	4192.82031250000000000000	3925.12817382812500000000	4154.87158203125000000000	4183.07666015625000000000	4172.30761718750000000000	4171.79492187500000000000	3916.41015625000000000000	4130.76904296875000000000	4277.43603515625000000000	4185.64111328125000000000	4192.30761718750000000000	3325.00000000000000000000	10246.00000000000000000000	10228.00000000000000000000	0.00000000000000000000	0.00000000000000000000	0.00000000000000000000	1145.00000000000000000000	284.00000000000000000000	4.00000000000000000000	4.00000000000000000000	4.00000000000000000000	4.00000000000000000000	4.00000000000000000000	4.00000000000000000000	4.00000000000000000000	4.00000000000000000000	4.00000000000000000000	4.00000000000000000000	4.00000000000000000000	4.00000000000000000000	4.00000000000000000000	4.00000000000000000000	4.00000000000000000000	4.00000000000000000000
88.00000000000000000000	0.00000000000000000000	4146.66650390625000000000	4180.00000000000000000000	4161.53857421875000000000	4194.35888671875000000000	3919.48706054687500000000	4160.00000000000000000000	4177.94873046875000000000	4167.17919921875000000000	4164.10253906250000000000	3904.10253906250000000000	4115.38427734375000000000	4270.25634765625000000000	4169.74365234375000000000	4177.94873046875000000000	2876.00000000000000000000	10246.00000000000000000000	10228.00000000000000000000	0.00000000000000000000	0.00000000000000000000	0.00000000000000000000	1145.00000000000000000000	292.00000000000000000000	4.00000000000000000000	4.00000000000000000000	4.00000000000000000000	4.00000000000000000000	4.00000000000000000000	4.00000000000000000000	4.00000000000000000000	4.00000000000000000000	4.00000000000000000000	4.00000000000000000000	4.00000000000000000000	4.00000000000000000000	4.00000000000000000000	4.00000000000000000000	4.00000000000000000000	4.00000000000000000000
89.00000000000000000000	0.00000000000000000000	4146.15380859375000000000	4156.41015625000000000000	4162.56396484375000000000	4165.12792968750000000000	3895.38452148437500000000	4153.33300781250000000000	4163.07666015625000000000	4147.17919921875000000000	4149.23046875000000000000	3890.25634765625000000000	4120.51269531250000000000	4258.97412109375000000000	4153.84619140625000000000	4176.92285156250000000000	2934.00000000000000000000	10247.00000000000000000000	10229.00000000000000000000	0.00000000000000000000	0.00000000000000000000	0.00000000000000000000	1145.00000000000000000000	301.00000000000000000000	4.00000000000000000000	4.00000000000000000000	4.00000000000000000000	4.00000000000000000000	4.00000000000000000000	4.00000000000000000000	4.00000000000000000000	4.00000000000000000000	4.00000000000000000000	4.00000000000000000000	4.00000000000000000000	4.00000000000000000000	4.00000000000000000000	4.00000000000000000000	4.00000000000000000000	4.00000000000000000000
90.00000000000000000000	0.00000000000000000000	4149.23046875000000000000	4176.92285156250000000000	4162.56396484375000000000	4174.35888671875000000000	3922.05126953125000000000	4159.48730468750000000000	4175.89746093750000000000	4162.56396484375000000000	4165.64111328125000000000	3901.53833007812500000000	4134.87158203125000000000	4265.64111328125000000000	4174.35888671875000000000	4188.20507812500000000000	3501.00000000000000000000	10247.00000000000000000000	10229.00000000000000000000	0.00000000000000000000	0.00000000000000000000	0.00000000000000000000	1145.00000000000000000000	309.00000000000000000000	4.00000000000000000000	4.00000000000000000000	4.00000000000000000000	4.00000000000000000000	4.00000000000000000000	4.00000000000000000000	4.00000000000000000000	4.00000000000000000000	4.00000000000000000000	4.00000000000000000000	4.00000000000000000000	4.00000000000000000000	4.00000000000000000000	4.00000000000000000000	4.00000000000000000000	4.00000000000000000000
91.00000000000000000000	0.00000000000000000000	4155.38427734375000000000	4184.61523437500000000000	4162.05126953125000000000	4191.79492187500000000000	3917.43579101562500000000	4153.33300781250000000000	4173.84619140625000000000	4163.58984375000000000000	4156.92285156250000000000	3899.48706054687500000000	4131.28173828125000000000	4267.17919921875000000000	4180.00000000000000000000	4171.79492187500000000000	3325.00000000000000000000	10248.00000000000000000000	10230.00000000000000000000	0.00000000000000000000	0.00000000000000000000	0.00000000000000000000	1145.00000000000000000000	317.00000000000000000000	4.00000000000000000000	4.00000000000000000000	4.00000000000000000000	4.00000000000000000000	4.00000000000000000000	4.00000000000000000000	4.00000000000000000000	4.00000000000000000000	4.00000000000000000000	4.00000000000000000000	4.00000000000000000000	4.00000000000000000000	4.00000000000000000000	4.00000000000000000000	4.00000000000000000000	4.00000000000000000000
92.00000000000000000000	0.00000000000000000000	4139.48730468750000000000	4158.46142578125000000000	4151.28173828125000000000	4183.58984375000000000000	3875.89746093750000000000	4134.87158203125000000000	4154.35888671875000000000	4140.51269531250000000000	4133.33300781250000000000	3874.87158203125000000000	4111.79492187500000000000	4251.28173828125000000000	4161.53857421875000000000	4158.97412109375000000000	2876.00000000000000000000	10248.00000000000000000000	10230.00000000000000000000	0.00000000000000000000	0.00000000000000000000	0.00000000000000000000	1145.00000000000000000000	325.00000000000000000000	4.00000000000000000000	4.00000000000000000000	4.00000000000000000000	4.00000000000000000000	4.00000000000000000000	4.00000000000000000000	4.00000000000000000000	4.00000000000000000000	4.00000000000000000000	4.00000000000000000000	4.00000000000000000000	4.00000000000000000000	4.00000000000000000000	4.00000000000000000000	4.00000000000000000000	4.00000000000000000000
93.00000000000000000000	0.00000000000000000000	4136.92285156250000000000	4154.87158203125000000000	4154.87158203125000000000	4186.66650390625000000000	3894.87158203125000000000	4140.00000000000000000000	4160.00000000000000000000	4144.10253906250000000000	4144.61523437500000000000	3882.05126953125000000000	4098.97412109375000000000	4257.43603515625000000000	4155.89746093750000000000	4174.87158203125000000000	2934.00000000000000000000	10249.00000000000000000000	10231.00000000000000000000	0.00000000000000000000	0.00000000000000000000	0.00000000000000000000	1145.00000000000000000000	333.00000000000000000000	4.00000000000000000000	4.00000000000000000000	4.00000000000000000000	4.00000000000000000000	4.00000000000000000000	4.00000000000000000000	4.00000000000000000000	4.00000000000000000000	4.00000000000000000000	4.00000000000000000000	4.00000000000000000000	4.00000000000000000000	4.00000000000000000000	4.00000000000000000000	4.00000000000000000000	4.00000000000000000000
94.00000000000000000000	0.00000000000000000000	4164.10253906250000000000	4172.30761718750000000000	4170.76904296875000000000	4177.94873046875000000000	3929.23071289062500000000	4154.87158203125000000000	4170.76904296875000000000	4156.41015625000000000000	4161.53857421875000000000	3908.20507812500000000000	4112.30761718750000000000	4271.28173828125000000000	4160.51269531250000000000	4179.48730468750000000000	3501.00000000000000000000	10249.00000000000000000000	10231.00000000000000000000	0.00000000000000000000	0.00000000000000000000	0.00000000000000000000	1145.00000000000000000000	341.00000000000000000000	4.00000000000000000000	4.00000000000000000000	4.00000000000000000000	4.00000000000000000000	4.00000000000000000000	4.00000000000000000000	4.00000000000000000000	4.00000000000000000000	4.00000000000000000000	4.00000000000000000000	4.00000000000000000000	4.00000000000000000000	4.00000000000000000000	4.00000000000000000000	4.00000000000000000000	4.00000000000000000000
95.00000000000000000000	0.00000000000000000000	4152.82031250000000000000	4181.02539062500000000000	4154.87158203125000000000	4164.61523437500000000000	3919.48706054687500000000	4156.92285156250000000000	4165.64111328125000000000	4157.43603515625000000000	4159.48730468750000000000	3904.61523437500000000000	4125.64111328125000000000	4256.41015625000000000000	4170.76904296875000000000	4164.10253906250000000000	3325.00000000000000000000	10247.00000000000000000000	10228.00000000000000000000	0.00000000000000000000	0.00000000000000000000	0.00000000000000000000	1145.00000000000000000000	348.00000000000000000000	4.00000000000000000000	4.00000000000000000000	4.00000000000000000000	4.00000000000000000000	4.00000000000000000000	4.00000000000000000000	4.00000000000000000000	4.00000000000000000000	4.00000000000000000000	4.00000000000000000000	4.00000000000000000000	4.00000000000000000000	4.00000000000000000000	4.00000000000000000000	4.00000000000000000000	4.00000000000000000000
96.00000000000000000000	0.00000000000000000000	4147.69238281250000000000	4175.38427734375000000000	4154.35888671875000000000	4187.17919921875000000000	3908.20507812500000000000	4149.74365234375000000000	4158.97412109375000000000	4152.82031250000000000000	4149.74365234375000000000	3885.12817382812500000000	4109.23046875000000000000	4252.30761718750000000000	4172.30761718750000000000	4162.56396484375000000000	2876.00000000000000000000	10247.00000000000000000000	10228.00000000000000000000	0.00000000000000000000	0.00000000000000000000	0.00000000000000000000	1145.00000000000000000000	355.00000000000000000000	4.00000000000000000000	4.00000000000000000000	4.00000000000000000000	4.00000000000000000000	4.00000000000000000000	4.00000000000000000000	4.00000000000000000000	4.00000000000000000000	4.00000000000000000000	4.00000000000000000000	4.00000000000000000000	4.00000000000000000000	4.00000000000000000000	4.00000000000000000000	4.00000000000000000000	4.00000000000000000000
97.00000000000000000000	0.00000000000000000000	4147.69238281250000000000	4167.69238281250000000000	4157.94873046875000000000	4192.30761718750000000000	3918.97436523437500000000	4145.64111328125000000000	4158.97412109375000000000	4146.66650390625000000000	4148.20507812500000000000	3900.51269531250000000000	4110.76904296875000000000	4255.89746093750000000000	4162.05126953125000000000	4167.17919921875000000000	2934.00000000000000000000	10247.00000000000000000000	10227.00000000000000000000	0.00000000000000000000	0.00000000000000000000	0.00000000000000000000	1145.00000000000000000000	363.00000000000000000000	4.00000000000000000000	4.00000000000000000000	4.00000000000000000000	4.00000000000000000000	4.00000000000000000000	4.00000000000000000000	4.00000000000000000000	4.00000000000000000000	4.00000000000000000000	4.00000000000000000000	4.00000000000000000000	4.00000000000000000000	4.00000000000000000000	4.00000000000000000000	4.00000000000000000000	4.00000000000000000000
98.00000000000000000000	0.00000000000000000000	4138.46142578125000000000	4160.00000000000000000000	4143.58984375000000000000	4167.69238281250000000000	3906.15380859375000000000	4136.92285156250000000000	4148.71777343750000000000	4136.41015625000000000000	4146.66650390625000000000	3914.87158203125000000000	4118.46142578125000000000	4245.64111328125000000000	4151.28173828125000000000	4154.35888671875000000000	3501.00000000000000000000	10247.00000000000000000000	10227.00000000000000000000	0.00000000000000000000	0.00000000000000000000	0.00000000000000000000	1145.00000000000000000000	370.00000000000000000000	4.00000000000000000000	4.00000000000000000000	4.00000000000000000000	4.00000000000000000000	4.00000000000000000000	4.00000000000000000000	4.00000000000000000000	4.00000000000000000000	4.00000000000000000000	4.00000000000000000000	4.00000000000000000000	4.00000000000000000000	4.00000000000000000000	4.00000000000000000000	4.00000000000000000000	4.00000000000000000000
99.00000000000000000000	0.00000000000000000000	4153.33300781250000000000	4159.48730468750000000000	4155.89746093750000000000	4169.74365234375000000000	3900.00000000000000000000	4137.43603515625000000000	4147.17919921875000000000	4137.43603515625000000000	4142.56396484375000000000	3896.41015625000000000000	4109.23046875000000000000	4252.30761718750000000000	4154.35888671875000000000	4159.48730468750000000000	3325.00000000000000000000	10250.00000000000000000000	10227.00000000000000000000	0.00000000000000000000	0.00000000000000000000	0.00000000000000000000	1145.00000000000000000000	377.00000000000000000000	4.00000000000000000000	4.00000000000000000000	4.00000000000000000000	4.00000000000000000000	4.00000000000000000000	4.00000000000000000000	4.00000000000000000000	4.00000000000000000000	4.00000000000000000000	4.00000000000000000000	4.00000000000000000000	4.00000000000000000000	4.00000000000000000000	4.00000000000000000000	4.00000000000000000000	4.00000000000000000000
100.00000000000000000000	0.00000000000000000000	4149.74365234375000000000	4169.23046875000000000000	4165.64111328125000000000	4188.20507812500000000000	3930.76904296875000000000	4153.33300781250000000000	4164.10253906250000000000	4148.71777343750000000000	4145.64111328125000000000	3895.38452148437500000000	4124.61523437500000000000	4267.17919921875000000000	4171.79492187500000000000	4181.02539062500000000000	2876.00000000000000000000	10250.00000000000000000000	10227.00000000000000000000	0.00000000000000000000	0.00000000000000000000	0.00000000000000000000	1145.00000000000000000000	385.00000000000000000000	4.00000000000000000000	4.00000000000000000000	4.00000000000000000000	4.00000000000000000000	4.00000000000000000000	4.00000000000000000000	4.00000000000000000000	4.00000000000000000000	4.00000000000000000000	4.00000000000000000000	4.00000000000000000000	4.00000000000000000000	4.00000000000000000000	4.00000000000000000000	4.00000000000000000000	4.00000000000000000000
101.00000000000000000000	0.00000000000000000000	4144.61523437500000000000	4162.05126953125000000000	4162.05126953125000000000	4184.61523437500000000000	3927.69213867187500000000	4147.17919921875000000000	4158.46142578125000000000	4137.43603515625000000000	4134.87158203125000000000	3895.89746093750000000000	4117.43603515625000000000	4264.10253906250000000000	4168.71777343750000000000	4167.69238281250000000000	2934.00000000000000000000	10250.00000000000000000000	10226.00000000000000000000	0.00000000000000000000	0.00000000000000000000	0.00000000000000000000	1145.00000000000000000000	392.00000000000000000000	4.00000000000000000000	4.00000000000000000000	4.00000000000000000000	4.00000000000000000000	4.00000000000000000000	4.00000000000000000000	4.00000000000000000000	4.00000000000000000000	4.00000000000000000000	4.00000000000000000000	4.00000000000000000000	4.00000000000000000000	4.00000000000000000000	4.00000000000000000000	4.00000000000000000000	4.00000000000000000000
102.00000000000000000000	0.00000000000000000000	4144.61523437500000000000	4155.38427734375000000000	4152.82031250000000000000	4167.17919921875000000000	3912.30761718750000000000	4135.89746093750000000000	4146.15380859375000000000	4132.30761718750000000000	4129.74365234375000000000	3891.28198242187500000000	4082.05126953125000000000	4253.33300781250000000000	4159.48730468750000000000	4150.25634765625000000000	3501.00000000000000000000	10250.00000000000000000000	10226.00000000000000000000	0.00000000000000000000	0.00000000000000000000	0.00000000000000000000	1145.00000000000000000000	399.00000000000000000000	4.00000000000000000000	4.00000000000000000000	4.00000000000000000000	4.00000000000000000000	4.00000000000000000000	4.00000000000000000000	4.00000000000000000000	4.00000000000000000000	4.00000000000000000000	4.00000000000000000000	4.00000000000000000000	4.00000000000000000000	4.00000000000000000000	4.00000000000000000000	4.00000000000000000000	4.00000000000000000000
103.00000000000000000000	0.00000000000000000000	4137.43603515625000000000	4153.84619140625000000000	4143.07666015625000000000	4158.97412109375000000000	3909.74340820312500000000	4137.43603515625000000000	4140.51269531250000000000	4135.38427734375000000000	4135.89746093750000000000	3896.41015625000000000000	4086.66650390625000000000	4249.74365234375000000000	4155.89746093750000000000	4160.00000000000000000000	3325.00000000000000000000	10247.00000000000000000000	10226.00000000000000000000	0.00000000000000000000	0.00000000000000000000	0.00000000000000000000	1145.00000000000000000000	407.00000000000000000000	4.00000000000000000000	4.00000000000000000000	4.00000000000000000000	4.00000000000000000000	4.00000000000000000000	4.00000000000000000000	4.00000000000000000000	4.00000000000000000000	4.00000000000000000000	4.00000000000000000000	4.00000000000000000000	4.00000000000000000000	4.00000000000000000000	4.00000000000000000000	4.00000000000000000000	4.00000000000000000000
104.00000000000000000000	0.00000000000000000000	4144.10253906250000000000	4147.69238281250000000000	4149.23046875000000000000	4157.43603515625000000000	3897.43579101562500000000	4132.82031250000000000000	4130.76904296875000000000	4123.07666015625000000000	4128.71777343750000000000	3897.94873046875000000000	4108.71777343750000000000	4249.23046875000000000000	4145.12792968750000000000	4164.10253906250000000000	2876.00000000000000000000	10247.00000000000000000000	10226.00000000000000000000	0.00000000000000000000	0.00000000000000000000	0.00000000000000000000	1145.00000000000000000000	415.00000000000000000000	4.00000000000000000000	4.00000000000000000000	4.00000000000000000000	4.00000000000000000000	4.00000000000000000000	4.00000000000000000000	4.00000000000000000000	4.00000000000000000000	4.00000000000000000000	4.00000000000000000000	4.00000000000000000000	4.00000000000000000000	4.00000000000000000000	4.00000000000000000000	4.00000000000000000000	4.00000000000000000000
105.00000000000000000000	0.00000000000000000000	4142.05126953125000000000	4159.48730468750000000000	4151.79492187500000000000	4164.10253906250000000000	3907.69213867187500000000	4131.79492187500000000000	4141.02539062500000000000	4134.87158203125000000000	4135.89746093750000000000	3905.64086914062500000000	4099.48730468750000000000	4257.94873046875000000000	4149.74365234375000000000	4155.89746093750000000000	2934.00000000000000000000	10246.00000000000000000000	10226.00000000000000000000	0.00000000000000000000	0.00000000000000000000	0.00000000000000000000	1145.00000000000000000000	424.00000000000000000000	4.00000000000000000000	4.00000000000000000000	4.00000000000000000000	4.00000000000000000000	4.00000000000000000000	4.00000000000000000000	4.00000000000000000000	4.00000000000000000000	4.00000000000000000000	4.00000000000000000000	4.00000000000000000000	4.00000000000000000000	4.00000000000000000000	4.00000000000000000000	4.00000000000000000000	4.00000000000000000000
106.00000000000000000000	0.00000000000000000000	4149.23046875000000000000	4164.10253906250000000000	4157.94873046875000000000	4174.35888671875000000000	3922.56396484375000000000	4128.71777343750000000000	4153.84619140625000000000	4154.87158203125000000000	4145.12792968750000000000	3914.35888671875000000000	4104.10253906250000000000	4272.82031250000000000000	4167.17919921875000000000	4155.89746093750000000000	3501.00000000000000000000	10246.00000000000000000000	10226.00000000000000000000	0.00000000000000000000	0.00000000000000000000	0.00000000000000000000	1145.00000000000000000000	432.00000000000000000000	4.00000000000000000000	4.00000000000000000000	4.00000000000000000000	4.00000000000000000000	4.00000000000000000000	4.00000000000000000000	4.00000000000000000000	4.00000000000000000000	4.00000000000000000000	4.00000000000000000000	4.00000000000000000000	4.00000000000000000000	4.00000000000000000000	4.00000000000000000000	4.00000000000000000000	4.00000000000000000000
107.00000000000000000000	0.00000000000000000000	4142.05126953125000000000	4149.23046875000000000000	4152.82031250000000000000	4172.82031250000000000000	3916.41015625000000000000	4130.76904296875000000000	4149.74365234375000000000	4149.74365234375000000000	4141.53857421875000000000	3914.87158203125000000000	4138.46142578125000000000	4262.56396484375000000000	4174.87158203125000000000	4162.05126953125000000000	3325.00000000000000000000	10248.00000000000000000000	10228.00000000000000000000	0.00000000000000000000	0.00000000000000000000	0.00000000000000000000	1145.00000000000000000000	441.00000000000000000000	4.00000000000000000000	4.00000000000000000000	4.00000000000000000000	4.00000000000000000000	4.00000000000000000000	4.00000000000000000000	4.00000000000000000000	4.00000000000000000000	4.00000000000000000000	4.00000000000000000000	4.00000000000000000000	4.00000000000000000000	4.00000000000000000000	4.00000000000000000000	4.00000000000000000000	4.00000000000000000000
108.00000000000000000000	0.00000000000000000000	4124.10253906250000000000	4137.43603515625000000000	4141.53857421875000000000	4164.61523437500000000000	3910.25634765625000000000	4142.05126953125000000000	4148.71777343750000000000	4146.15380859375000000000	4142.05126953125000000000	3913.84594726562500000000	4133.33300781250000000000	4254.87158203125000000000	4170.25634765625000000000	4166.15380859375000000000	2876.00000000000000000000	10248.00000000000000000000	10228.00000000000000000000	0.00000000000000000000	0.00000000000000000000	0.00000000000000000000	1145.00000000000000000000	449.00000000000000000000	4.00000000000000000000	4.00000000000000000000	4.00000000000000000000	4.00000000000000000000	4.00000000000000000000	4.00000000000000000000	4.00000000000000000000	4.00000000000000000000	4.00000000000000000000	4.00000000000000000000	4.00000000000000000000	4.00000000000000000000	4.00000000000000000000	4.00000000000000000000	4.00000000000000000000	4.00000000000000000000
109.00000000000000000000	0.00000000000000000000	4141.02539062500000000000	4126.66650390625000000000	4152.30761718750000000000	4157.94873046875000000000	3902.05126953125000000000	4129.23046875000000000000	4145.12792968750000000000	4141.02539062500000000000	4133.84619140625000000000	3906.15380859375000000000	4087.69213867187500000000	4267.17919921875000000000	4157.43603515625000000000	4165.12792968750000000000	2934.00000000000000000000	10249.00000000000000000000	10230.00000000000000000000	0.00000000000000000000	0.00000000000000000000	0.00000000000000000000	1145.00000000000000000000	457.00000000000000000000	4.00000000000000000000	4.00000000000000000000	4.00000000000000000000	4.00000000000000000000	4.00000000000000000000	4.00000000000000000000	4.00000000000000000000	4.00000000000000000000	4.00000000000000000000	4.00000000000000000000	4.00000000000000000000	4.00000000000000000000	4.00000000000000000000	4.00000000000000000000	4.00000000000000000000	4.00000000000000000000
110.00000000000000000000	0.00000000000000000000	4136.41015625000000000000	4132.30761718750000000000	4146.15380859375000000000	4155.38427734375000000000	3910.76904296875000000000	4119.48730468750000000000	4136.92285156250000000000	4131.79492187500000000000	4130.25634765625000000000	3911.79467773437500000000	4081.53833007812500000000	4260.00000000000000000000	4154.35888671875000000000	4157.94873046875000000000	3501.00000000000000000000	10249.00000000000000000000	10230.00000000000000000000	0.00000000000000000000	0.00000000000000000000	0.00000000000000000000	1145.00000000000000000000	465.00000000000000000000	4.00000000000000000000	4.00000000000000000000	4.00000000000000000000	4.00000000000000000000	4.00000000000000000000	4.00000000000000000000	4.00000000000000000000	4.00000000000000000000	4.00000000000000000000	4.00000000000000000000	4.00000000000000000000	4.00000000000000000000	4.00000000000000000000	4.00000000000000000000	4.00000000000000000000	4.00000000000000000000
111.00000000000000000000	0.00000000000000000000	4132.82031250000000000000	4156.41015625000000000000	4143.58984375000000000000	4159.48730468750000000000	3928.71777343750000000000	4130.25634765625000000000	4133.84619140625000000000	4126.15380859375000000000	4132.82031250000000000000	3926.66650390625000000000	4107.17919921875000000000	4248.20507812500000000000	4165.64111328125000000000	4145.64111328125000000000	3325.00000000000000000000	10248.00000000000000000000	10230.00000000000000000000	0.00000000000000000000	0.00000000000000000000	0.00000000000000000000	1145.00000000000000000000	473.00000000000000000000	4.00000000000000000000	4.00000000000000000000	4.00000000000000000000	4.00000000000000000000	4.00000000000000000000	4.00000000000000000000	4.00000000000000000000	4.00000000000000000000	4.00000000000000000000	4.00000000000000000000	4.00000000000000000000	4.00000000000000000000	4.00000000000000000000	4.00000000000000000000	4.00000000000000000000	4.00000000000000000000
112.00000000000000000000	0.00000000000000000000	4146.15380859375000000000	4164.61523437500000000000	4150.25634765625000000000	4166.15380859375000000000	3926.66650390625000000000	4134.35888671875000000000	4135.89746093750000000000	4126.15380859375000000000	4133.33300781250000000000	3929.23071289062500000000	4111.28173828125000000000	4249.23046875000000000000	4171.79492187500000000000	4147.17919921875000000000	2876.00000000000000000000	10248.00000000000000000000	10230.00000000000000000000	0.00000000000000000000	0.00000000000000000000	0.00000000000000000000	1145.00000000000000000000	481.00000000000000000000	4.00000000000000000000	4.00000000000000000000	4.00000000000000000000	4.00000000000000000000	4.00000000000000000000	4.00000000000000000000	4.00000000000000000000	4.00000000000000000000	4.00000000000000000000	4.00000000000000000000	4.00000000000000000000	4.00000000000000000000	4.00000000000000000000	4.00000000000000000000	4.00000000000000000000	4.00000000000000000000
113.00000000000000000000	0.00000000000000000000	4137.94873046875000000000	4151.79492187500000000000	4141.53857421875000000000	4173.33300781250000000000	3918.97436523437500000000	4126.15380859375000000000	4134.35888671875000000000	4130.25634765625000000000	4131.79492187500000000000	3918.46142578125000000000	4111.28173828125000000000	4249.23046875000000000000	4163.07666015625000000000	4155.38427734375000000000	2934.00000000000000000000	10248.00000000000000000000	10229.00000000000000000000	0.00000000000000000000	0.00000000000000000000	0.00000000000000000000	1145.00000000000000000000	490.00000000000000000000	4.00000000000000000000	4.00000000000000000000	4.00000000000000000000	4.00000000000000000000	4.00000000000000000000	4.00000000000000000000	4.00000000000000000000	4.00000000000000000000	4.00000000000000000000	4.00000000000000000000	4.00000000000000000000	4.00000000000000000000	4.00000000000000000000	4.00000000000000000000	4.00000000000000000000	4.00000000000000000000
114.00000000000000000000	0.00000000000000000000	4143.07666015625000000000	4145.64111328125000000000	4148.71777343750000000000	4175.38427734375000000000	3922.05126953125000000000	4129.23046875000000000000	4134.35888671875000000000	4131.79492187500000000000	4128.20507812500000000000	3909.74340820312500000000	4108.71777343750000000000	4251.28173828125000000000	4155.89746093750000000000	4151.79492187500000000000	3501.00000000000000000000	10248.00000000000000000000	10229.00000000000000000000	0.00000000000000000000	0.00000000000000000000	0.00000000000000000000	1145.00000000000000000000	497.00000000000000000000	4.00000000000000000000	4.00000000000000000000	4.00000000000000000000	4.00000000000000000000	4.00000000000000000000	4.00000000000000000000	4.00000000000000000000	4.00000000000000000000	4.00000000000000000000	4.00000000000000000000	4.00000000000000000000	4.00000000000000000000	4.00000000000000000000	4.00000000000000000000	4.00000000000000000000	4.00000000000000000000
115.00000000000000000000	0.00000000000000000000	4137.94873046875000000000	4147.17919921875000000000	4146.66650390625000000000	4166.15380859375000000000	3926.15380859375000000000	4145.64111328125000000000	4146.15380859375000000000	4136.41015625000000000000	4134.35888671875000000000	3915.89746093750000000000	4088.20507812500000000000	4250.76904296875000000000	4163.58984375000000000000	4148.20507812500000000000	3325.00000000000000000000	10247.00000000000000000000	10229.00000000000000000000	0.00000000000000000000	0.00000000000000000000	0.00000000000000000000	1145.00000000000000000000	505.00000000000000000000	4.00000000000000000000	4.00000000000000000000	4.00000000000000000000	4.00000000000000000000	4.00000000000000000000	4.00000000000000000000	4.00000000000000000000	4.00000000000000000000	4.00000000000000000000	4.00000000000000000000	4.00000000000000000000	4.00000000000000000000	4.00000000000000000000	4.00000000000000000000	4.00000000000000000000	4.00000000000000000000
116.00000000000000000000	0.00000000000000000000	4132.30761718750000000000	4131.28173828125000000000	4138.97412109375000000000	4156.41015625000000000000	3913.84594726562500000000	4135.89746093750000000000	4142.56396484375000000000	4129.74365234375000000000	4131.79492187500000000000	3917.94873046875000000000	4072.82031250000000000000	4247.17919921875000000000	4149.74365234375000000000	4149.23046875000000000000	2876.00000000000000000000	10247.00000000000000000000	10229.00000000000000000000	0.00000000000000000000	0.00000000000000000000	0.00000000000000000000	1145.00000000000000000000	513.00000000000000000000	4.00000000000000000000	4.00000000000000000000	4.00000000000000000000	4.00000000000000000000	4.00000000000000000000	4.00000000000000000000	4.00000000000000000000	4.00000000000000000000	4.00000000000000000000	4.00000000000000000000	4.00000000000000000000	4.00000000000000000000	4.00000000000000000000	4.00000000000000000000	4.00000000000000000000	4.00000000000000000000
117.00000000000000000000	0.00000000000000000000	4144.61523437500000000000	4132.30761718750000000000	4147.17919921875000000000	4150.25634765625000000000	3929.23071289062500000000	4121.02539062500000000000	4133.84619140625000000000	4125.64111328125000000000	4131.79492187500000000000	3926.15380859375000000000	4086.15380859375000000000	4249.74365234375000000000	4143.07666015625000000000	4155.89746093750000000000	2934.00000000000000000000	10248.00000000000000000000	10228.00000000000000000000	0.00000000000000000000	0.00000000000000000000	0.00000000000000000000	1145.00000000000000000000	521.00000000000000000000	4.00000000000000000000	4.00000000000000000000	4.00000000000000000000	4.00000000000000000000	4.00000000000000000000	4.00000000000000000000	4.00000000000000000000	4.00000000000000000000	4.00000000000000000000	4.00000000000000000000	4.00000000000000000000	4.00000000000000000000	4.00000000000000000000	4.00000000000000000000	4.00000000000000000000	4.00000000000000000000
118.00000000000000000000	0.00000000000000000000	4140.00000000000000000000	4153.33300781250000000000	4144.10253906250000000000	4150.25634765625000000000	3960.51269531250000000000	4129.74365234375000000000	4138.97412109375000000000	4134.35888671875000000000	4146.15380859375000000000	3948.20507812500000000000	4114.87158203125000000000	4254.35888671875000000000	4171.28173828125000000000	4153.84619140625000000000	3501.00000000000000000000	10248.00000000000000000000	10228.00000000000000000000	0.00000000000000000000	0.00000000000000000000	0.00000000000000000000	1145.00000000000000000000	528.00000000000000000000	4.00000000000000000000	4.00000000000000000000	4.00000000000000000000	4.00000000000000000000	4.00000000000000000000	4.00000000000000000000	4.00000000000000000000	4.00000000000000000000	4.00000000000000000000	4.00000000000000000000	4.00000000000000000000	4.00000000000000000000	4.00000000000000000000	4.00000000000000000000	4.00000000000000000000	4.00000000000000000000
119.00000000000000000000	0.00000000000000000000	4140.00000000000000000000	4146.15380859375000000000	4141.02539062500000000000	4161.53857421875000000000	3943.58959960937500000000	4137.43603515625000000000	4137.43603515625000000000	4134.35888671875000000000	4141.02539062500000000000	3941.53833007812500000000	4121.53857421875000000000	4247.69238281250000000000	4173.84619140625000000000	4143.58984375000000000000	3325.00000000000000000000	10248.00000000000000000000	10227.00000000000000000000	0.00000000000000000000	0.00000000000000000000	0.00000000000000000000	1145.00000000000000000000	536.00000000000000000000	4.00000000000000000000	4.00000000000000000000	4.00000000000000000000	4.00000000000000000000	4.00000000000000000000	4.00000000000000000000	4.00000000000000000000	4.00000000000000000000	4.00000000000000000000	4.00000000000000000000	4.00000000000000000000	4.00000000000000000000	4.00000000000000000000	4.00000000000000000000	4.00000000000000000000	4.00000000000000000000
120.00000000000000000000	0.00000000000000000000	4130.76904296875000000000	4137.43603515625000000000	4133.84619140625000000000	4164.10253906250000000000	3930.76904296875000000000	4143.07666015625000000000	4137.94873046875000000000	4136.92285156250000000000	4134.87158203125000000000	3928.20507812500000000000	4105.12792968750000000000	4235.38427734375000000000	4157.94873046875000000000	4147.17919921875000000000	2876.00000000000000000000	10248.00000000000000000000	10227.00000000000000000000	0.00000000000000000000	0.00000000000000000000	0.00000000000000000000	1145.00000000000000000000	543.00000000000000000000	4.00000000000000000000	4.00000000000000000000	4.00000000000000000000	4.00000000000000000000	4.00000000000000000000	4.00000000000000000000	4.00000000000000000000	4.00000000000000000000	4.00000000000000000000	4.00000000000000000000	4.00000000000000000000	4.00000000000000000000	4.00000000000000000000	4.00000000000000000000	4.00000000000000000000	4.00000000000000000000
121.00000000000000000000	0.00000000000000000000	4128.71777343750000000000	4146.66650390625000000000	4135.38427734375000000000	4154.35888671875000000000	3951.28198242187500000000	4145.64111328125000000000	4142.05126953125000000000	4140.51269531250000000000	4139.48730468750000000000	3938.46142578125000000000	4094.35888671875000000000	4237.94873046875000000000	4156.41015625000000000000	4147.17919921875000000000	2934.00000000000000000000	10249.00000000000000000000	10228.00000000000000000000	0.00000000000000000000	0.00000000000000000000	0.00000000000000000000	1145.00000000000000000000	551.00000000000000000000	4.00000000000000000000	4.00000000000000000000	4.00000000000000000000	4.00000000000000000000	4.00000000000000000000	4.00000000000000000000	4.00000000000000000000	4.00000000000000000000	4.00000000000000000000	4.00000000000000000000	4.00000000000000000000	4.00000000000000000000	4.00000000000000000000	4.00000000000000000000	4.00000000000000000000	4.00000000000000000000
122.00000000000000000000	0.00000000000000000000	4141.02539062500000000000	4149.23046875000000000000	4144.10253906250000000000	4149.23046875000000000000	3957.43579101562500000000	4142.56396484375000000000	4140.51269531250000000000	4140.00000000000000000000	4141.53857421875000000000	3953.84594726562500000000	4084.10253906250000000000	4241.53857421875000000000	4164.61523437500000000000	4137.94873046875000000000	3501.00000000000000000000	10249.00000000000000000000	10228.00000000000000000000	0.00000000000000000000	0.00000000000000000000	0.00000000000000000000	1145.00000000000000000000	558.00000000000000000000	4.00000000000000000000	4.00000000000000000000	4.00000000000000000000	4.00000000000000000000	4.00000000000000000000	4.00000000000000000000	4.00000000000000000000	4.00000000000000000000	4.00000000000000000000	4.00000000000000000000	4.00000000000000000000	4.00000000000000000000	4.00000000000000000000	4.00000000000000000000	4.00000000000000000000	4.00000000000000000000
123.00000000000000000000	0.00000000000000000000	4127.69238281250000000000	4136.92285156250000000000	4131.28173828125000000000	4142.56396484375000000000	3942.05126953125000000000	4143.58984375000000000000	4141.53857421875000000000	4143.07666015625000000000	4138.97412109375000000000	3951.28198242187500000000	4071.79467773437500000000	4236.41015625000000000000	4163.07666015625000000000	4138.46142578125000000000	3325.00000000000000000000	10249.00000000000000000000	10229.00000000000000000000	0.00000000000000000000	0.00000000000000000000	0.00000000000000000000	1145.00000000000000000000	566.00000000000000000000	4.00000000000000000000	4.00000000000000000000	4.00000000000000000000	4.00000000000000000000	4.00000000000000000000	4.00000000000000000000	4.00000000000000000000	4.00000000000000000000	4.00000000000000000000	4.00000000000000000000	4.00000000000000000000	4.00000000000000000000	4.00000000000000000000	4.00000000000000000000	4.00000000000000000000	4.00000000000000000000
124.00000000000000000000	0.00000000000000000000	4131.28173828125000000000	4125.64111328125000000000	4134.35888671875000000000	4130.76904296875000000000	3935.89746093750000000000	4141.53857421875000000000	4143.07666015625000000000	4141.53857421875000000000	4134.87158203125000000000	3932.30761718750000000000	4081.53833007812500000000	4237.43603515625000000000	4141.53857421875000000000	4139.48730468750000000000	2876.00000000000000000000	10249.00000000000000000000	10229.00000000000000000000	0.00000000000000000000	0.00000000000000000000	0.00000000000000000000	1145.00000000000000000000	574.00000000000000000000	4.00000000000000000000	4.00000000000000000000	4.00000000000000000000	4.00000000000000000000	4.00000000000000000000	4.00000000000000000000	4.00000000000000000000	4.00000000000000000000	4.00000000000000000000	4.00000000000000000000	4.00000000000000000000	4.00000000000000000000	4.00000000000000000000	4.00000000000000000000	4.00000000000000000000	4.00000000000000000000
125.00000000000000000000	0.00000000000000000000	4133.84619140625000000000	4139.48730468750000000000	4140.00000000000000000000	4137.43603515625000000000	3958.46142578125000000000	4142.56396484375000000000	4152.30761718750000000000	4151.79492187500000000000	4149.74365234375000000000	3943.58959960937500000000	4114.87158203125000000000	4231.79492187500000000000	4145.12792968750000000000	4138.46142578125000000000	2934.00000000000000000000	10246.00000000000000000000	10229.00000000000000000000	0.00000000000000000000	0.00000000000000000000	0.00000000000000000000	1145.00000000000000000000	582.00000000000000000000	4.00000000000000000000	4.00000000000000000000	4.00000000000000000000	4.00000000000000000000	4.00000000000000000000	4.00000000000000000000	4.00000000000000000000	4.00000000000000000000	4.00000000000000000000	4.00000000000000000000	4.00000000000000000000	4.00000000000000000000	4.00000000000000000000	4.00000000000000000000	4.00000000000000000000	4.00000000000000000000
126.00000000000000000000	0.00000000000000000000	4125.12792968750000000000	4140.51269531250000000000	4132.82031250000000000000	4146.15380859375000000000	3954.35888671875000000000	4137.43603515625000000000	4150.76904296875000000000	4155.89746093750000000000	4151.28173828125000000000	3958.97436523437500000000	4104.10253906250000000000	4223.07666015625000000000	4159.48730468750000000000	4133.84619140625000000000	3501.00000000000000000000	10246.00000000000000000000	10229.00000000000000000000	0.00000000000000000000	0.00000000000000000000	0.00000000000000000000	1145.00000000000000000000	591.00000000000000000000	4.00000000000000000000	4.00000000000000000000	4.00000000000000000000	4.00000000000000000000	4.00000000000000000000	4.00000000000000000000	4.00000000000000000000	4.00000000000000000000	4.00000000000000000000	4.00000000000000000000	4.00000000000000000000	4.00000000000000000000	4.00000000000000000000	4.00000000000000000000	4.00000000000000000000	4.00000000000000000000
127.00000000000000000000	0.00000000000000000000	4128.20507812500000000000	4123.07666015625000000000	4134.87158203125000000000	4132.82031250000000000000	3923.07690429687500000000	4126.66650390625000000000	4135.89746093750000000000	4136.92285156250000000000	4129.23046875000000000000	3937.43579101562500000000	4064.10253906250000000000	4222.05126953125000000000	4147.69238281250000000000	4122.56396484375000000000	52.00000000000000000000	10248.00000000000000000000	10230.00000000000000000000	0.00000000000000000000	0.00000000000000000000	0.00000000000000000000	1145.00000000000000000000	599.00000000000000000000	4.00000000000000000000	4.00000000000000000000	4.00000000000000000000	4.00000000000000000000	4.00000000000000000000	4.00000000000000000000	4.00000000000000000000	4.00000000000000000000	4.00000000000000000000	4.00000000000000000000	4.00000000000000000000	4.00000000000000000000	4.00000000000000000000	4.00000000000000000000	4.00000000000000000000	4.00000000000000000000
0.00000000000000000000	0.00000000000000000000	4125.12792968750000000000	4141.02539062500000000000	4132.82031250000000000000	4131.79492187500000000000	3938.97436523437500000000	4138.46142578125000000000	4139.48730468750000000000	4135.89746093750000000000	4132.30761718750000000000	3933.33325195312500000000	4080.51269531250000000000	4227.69238281250000000000	4146.66650390625000000000	4133.33300781250000000000	2726.00000000000000000000	10248.00000000000000000000	10230.00000000000000000000	0.00000000000000000000	0.00000000000000000000	0.00000000000000000000	1145.00000000000000000000	607.00000000000000000000	4.00000000000000000000	4.00000000000000000000	4.00000000000000000000	4.00000000000000000000	4.00000000000000000000	4.00000000000000000000	4.00000000000000000000	4.00000000000000000000	4.00000000000000000000	4.00000000000000000000	4.00000000000000000000	4.00000000000000000000	4.00000000000000000000	4.00000000000000000000	4.00000000000000000000	4.00000000000000000000
1.00000000000000000000	0.00000000000000000000	4144.61523437500000000000	4163.58984375000000000000	4149.74365234375000000000	4150.25634765625000000000	3973.84594726562500000000	4154.35888671875000000000	4150.25634765625000000000	4145.12792968750000000000	4145.12792968750000000000	3958.46142578125000000000	4100.00000000000000000000	4246.66650390625000000000	4165.64111328125000000000	4163.58984375000000000000	2848.00000000000000000000	10246.00000000000000000000	10229.00000000000000000000	0.00000000000000000000	0.00000000000000000000	0.00000000000000000000	1145.00000000000000000000	616.00000000000000000000	4.00000000000000000000	4.00000000000000000000	4.00000000000000000000	4.00000000000000000000	4.00000000000000000000	4.00000000000000000000	4.00000000000000000000	4.00000000000000000000	4.00000000000000000000	4.00000000000000000000	4.00000000000000000000	4.00000000000000000000	4.00000000000000000000	4.00000000000000000000	4.00000000000000000000	4.00000000000000000000
2.00000000000000000000	0.00000000000000000000	4147.69238281250000000000	4160.51269531250000000000	4160.00000000000000000000	4156.41015625000000000000	3978.97436523437500000000	4151.79492187500000000000	4148.20507812500000000000	4146.15380859375000000000	4148.20507812500000000000	3975.89721679687500000000	4075.89721679687500000000	4248.71777343750000000000	4176.92285156250000000000	4155.38427734375000000000	2435.00000000000000000000	10246.00000000000000000000	10229.00000000000000000000	0.00000000000000000000	0.00000000000000000000	0.00000000000000000000	1145.00000000000000000000	624.00000000000000000000	4.00000000000000000000	4.00000000000000000000	4.00000000000000000000	4.00000000000000000000	4.00000000000000000000	4.00000000000000000000	4.00000000000000000000	4.00000000000000000000	4.00000000000000000000	4.00000000000000000000	4.00000000000000000000	4.00000000000000000000	4.00000000000000000000	4.00000000000000000000	4.00000000000000000000	4.00000000000000000000
3.00000000000000000000	0.00000000000000000000	4133.84619140625000000000	4154.35888671875000000000	4150.25634765625000000000	4148.71777343750000000000	3966.66650390625000000000	4141.02539062500000000000	4135.89746093750000000000	4147.17919921875000000000	4148.20507812500000000000	3966.15380859375000000000	4080.00000000000000000000	4233.84619140625000000000	4165.64111328125000000000	4127.69238281250000000000	3495.00000000000000000000	10246.00000000000000000000	10228.00000000000000000000	0.00000000000000000000	0.00000000000000000000	0.00000000000000000000	1145.00000000000000000000	631.00000000000000000000	4.00000000000000000000	4.00000000000000000000	4.00000000000000000000	4.00000000000000000000	4.00000000000000000000	4.00000000000000000000	4.00000000000000000000	4.00000000000000000000	4.00000000000000000000	4.00000000000000000000	4.00000000000000000000	4.00000000000000000000	4.00000000000000000000	4.00000000000000000000	4.00000000000000000000	4.00000000000000000000
4.00000000000000000000	0.00000000000000000000	4144.10253906250000000000	4152.30761718750000000000	4150.76904296875000000000	4147.17919921875000000000	3966.66650390625000000000	4142.05126953125000000000	4132.30761718750000000000	4152.30761718750000000000	4149.74365234375000000000	3957.94873046875000000000	4120.00000000000000000000	4242.05126953125000000000	4153.84619140625000000000	4137.43603515625000000000	3575.00000000000000000000	10246.00000000000000000000	10228.00000000000000000000	0.00000000000000000000	0.00000000000000000000	0.00000000000000000000	1145.00000000000000000000	640.00000000000000000000	4.00000000000000000000	4.00000000000000000000	4.00000000000000000000	4.00000000000000000000	4.00000000000000000000	4.00000000000000000000	4.00000000000000000000	4.00000000000000000000	4.00000000000000000000	4.00000000000000000000	4.00000000000000000000	4.00000000000000000000	4.00000000000000000000	4.00000000000000000000	4.00000000000000000000	4.00000000000000000000
5.00000000000000000000	0.00000000000000000000	4131.28173828125000000000	4153.84619140625000000000	4145.64111328125000000000	4153.84619140625000000000	3982.56396484375000000000	4155.89746093750000000000	4149.23046875000000000000	4161.53857421875000000000	4155.38427734375000000000	3978.46142578125000000000	4115.89746093750000000000	4256.92285156250000000000	4166.15380859375000000000	4157.43603515625000000000	3402.00000000000000000000	10245.00000000000000000000	10231.00000000000000000000	0.00000000000000000000	0.00000000000000000000	0.00000000000000000000	1145.00000000000000000000	648.00000000000000000000	4.00000000000000000000	4.00000000000000000000	4.00000000000000000000	4.00000000000000000000	4.00000000000000000000	4.00000000000000000000	4.00000000000000000000	4.00000000000000000000	4.00000000000000000000	4.00000000000000000000	4.00000000000000000000	4.00000000000000000000	4.00000000000000000000	4.00000000000000000000	4.00000000000000000000	4.00000000000000000000
6.00000000000000000000	0.00000000000000000000	4127.17919921875000000000	4145.64111328125000000000	4146.66650390625000000000	4161.53857421875000000000	3976.41015625000000000000	4151.79492187500000000000	4150.25634765625000000000	4153.84619140625000000000	4147.69238281250000000000	3983.07690429687500000000	4070.76904296875000000000	4252.82031250000000000000	4165.64111328125000000000	4146.66650390625000000000	3469.00000000000000000000	10245.00000000000000000000	10231.00000000000000000000	0.00000000000000000000	0.00000000000000000000	0.00000000000000000000	1145.00000000000000000000	655.00000000000000000000	4.00000000000000000000	4.00000000000000000000	4.00000000000000000000	4.00000000000000000000	4.00000000000000000000	4.00000000000000000000	4.00000000000000000000	4.00000000000000000000	4.00000000000000000000	4.00000000000000000000	4.00000000000000000000	4.00000000000000000000	4.00000000000000000000	4.00000000000000000000	4.00000000000000000000	4.00000000000000000000
7.00000000000000000000	0.00000000000000000000	4128.71777343750000000000	4137.94873046875000000000	4138.97412109375000000000	4150.25634765625000000000	3956.92309570312500000000	4139.48730468750000000000	4133.33300781250000000000	4140.51269531250000000000	4137.43603515625000000000	3964.10253906250000000000	4058.97436523437500000000	4234.35888671875000000000	4150.25634765625000000000	4128.20507812500000000000	3441.00000000000000000000	10244.00000000000000000000	10230.00000000000000000000	0.00000000000000000000	0.00000000000000000000	0.00000000000000000000	1145.00000000000000000000	663.00000000000000000000	4.00000000000000000000	4.00000000000000000000	4.00000000000000000000	4.00000000000000000000	4.00000000000000000000	4.00000000000000000000	4.00000000000000000000	4.00000000000000000000	4.00000000000000000000	4.00000000000000000000	4.00000000000000000000	4.00000000000000000000	4.00000000000000000000	4.00000000000000000000	4.00000000000000000000	4.00000000000000000000
[truncated: 236 more rows]
