# Supplementary material for: Discriminating three motor imagery states of the same joint for brain-computer interface
Source: PeerJ. 2021 Aug 24;9:e12027. doi: 10.7717/peerj.12027 (PMC8395581; doi:10.7717/peerj.12027)
Supplement: Supplemental Information 1 [file peerj-09-12027-s001.zip › dataset/C/01-06-04.11.17.17.12.11.csv]

title:06	recorded:04.11.17 17.12.11	sampling:128	subject:01	labels:COUNTER INTERPOLATED AF3 F7 F3 FC5 T7 P7 O1 O2 P8 T8 FC6 F4 F8 AF4 RAW_CQ GYROX GYROY MARKER MARKER_HARDWARE SYNC TIME_STAMP_s TIME_STAMP_ms CQ_AF3 CQ_F7 CQ_F3 CQ_FC5 CQ_T7 CQ_P7 CQ_O1 CQ_O2 CQ_P8 CQ_T8 CQ_FC6 CQ_F4 CQ_F8 CQ_AF4 CQ_CMS CQ_DRL	chan:40	units:emotiv
83.00000000000000000000	0.00000000000000000000	4166.15380859375000000000	4164.10253906250000000000	4509.74365234375000000000	4189.74365234375000000000	4149.74365234375000000000	4169.74365234375000000000	4162.56396484375000000000	4168.20507812500000000000	4169.74365234375000000000	4182.56396484375000000000	4171.28173828125000000000	4202.05126953125000000000	4166.66650390625000000000	4170.76904296875000000000	3311.00000000000000000000	10246.00000000000000000000	10227.00000000000000000000	0.00000000000000000000	0.00000000000000000000	0.00000000000000000000	1794.00000000000000000000	62.00000000000000000000	0.00000000000000000000	0.00000000000000000000	0.00000000000000000000	0.00000000000000000000	0.00000000000000000000	0.00000000000000000000	0.00000000000000000000	0.00000000000000000000	0.00000000000000000000	0.00000000000000000000	0.00000000000000000000	0.00000000000000000000	0.00000000000000000000	0.00000000000000000000	0.00000000000000000000	0.00000000000000000000
84.00000000000000000000	0.00000000000000000000	4178.97412109375000000000	4168.71777343750000000000	4513.84619140625000000000	4190.25634765625000000000	4152.82031250000000000000	4171.28173828125000000000	4158.46142578125000000000	4152.30761718750000000000	4166.66650390625000000000	4180.00000000000000000000	4164.10253906250000000000	4201.53857421875000000000	4164.61523437500000000000	4175.38427734375000000000	2798.00000000000000000000	10246.00000000000000000000	10227.00000000000000000000	0.00000000000000000000	0.00000000000000000000	0.00000000000000000000	1794.00000000000000000000	70.00000000000000000000	0.00000000000000000000	0.00000000000000000000	0.00000000000000000000	0.00000000000000000000	0.00000000000000000000	0.00000000000000000000	0.00000000000000000000	0.00000000000000000000	0.00000000000000000000	0.00000000000000000000	0.00000000000000000000	0.00000000000000000000	0.00000000000000000000	0.00000000000000000000	0.00000000000000000000	0.00000000000000000000
85.00000000000000000000	0.00000000000000000000	4169.74365234375000000000	4177.94873046875000000000	4515.89746093750000000000	4188.20507812500000000000	4156.41015625000000000000	4179.48730468750000000000	4166.15380859375000000000	4160.00000000000000000000	4174.87158203125000000000	4172.82031250000000000000	4180.51269531250000000000	4204.10253906250000000000	4158.46142578125000000000	4175.89746093750000000000	2817.00000000000000000000	10247.00000000000000000000	10228.00000000000000000000	0.00000000000000000000	0.00000000000000000000	0.00000000000000000000	1794.00000000000000000000	77.00000000000000000000	0.00000000000000000000	0.00000000000000000000	0.00000000000000000000	0.00000000000000000000	0.00000000000000000000	0.00000000000000000000	0.00000000000000000000	0.00000000000000000000	0.00000000000000000000	0.00000000000000000000	0.00000000000000000000	0.00000000000000000000	0.00000000000000000000	0.00000000000000000000	0.00000000000000000000	0.00000000000000000000
86.00000000000000000000	0.00000000000000000000	4180.00000000000000000000	4172.82031250000000000000	4528.20507812500000000000	4198.97412109375000000000	4149.23046875000000000000	4178.46142578125000000000	4171.79492187500000000000	4165.64111328125000000000	4172.30761718750000000000	4167.69238281250000000000	4174.87158203125000000000	4208.71777343750000000000	4160.00000000000000000000	4173.84619140625000000000	3512.00000000000000000000	10247.00000000000000000000	10228.00000000000000000000	0.00000000000000000000	0.00000000000000000000	0.00000000000000000000	1794.00000000000000000000	84.00000000000000000000	0.00000000000000000000	0.00000000000000000000	0.00000000000000000000	0.00000000000000000000	0.00000000000000000000	0.00000000000000000000	0.00000000000000000000	0.00000000000000000000	0.00000000000000000000	0.00000000000000000000	0.00000000000000000000	0.00000000000000000000	0.00000000000000000000	0.00000000000000000000	0.00000000000000000000	0.00000000000000000000
87.00000000000000000000	0.00000000000000000000	4173.33300781250000000000	4162.05126953125000000000	4518.97412109375000000000	4192.30761718750000000000	4146.66650390625000000000	4172.82031250000000000000	4174.35888671875000000000	4164.10253906250000000000	4170.76904296875000000000	4182.56396484375000000000	4160.51269531250000000000	4195.38427734375000000000	4164.61523437500000000000	4177.94873046875000000000	3311.00000000000000000000	10247.00000000000000000000	10230.00000000000000000000	0.00000000000000000000	0.00000000000000000000	0.00000000000000000000	1794.00000000000000000000	92.00000000000000000000	0.00000000000000000000	0.00000000000000000000	0.00000000000000000000	0.00000000000000000000	0.00000000000000000000	0.00000000000000000000	0.00000000000000000000	0.00000000000000000000	0.00000000000000000000	0.00000000000000000000	0.00000000000000000000	0.00000000000000000000	0.00000000000000000000	0.00000000000000000000	0.00000000000000000000	0.00000000000000000000
88.00000000000000000000	0.00000000000000000000	4157.94873046875000000000	4147.17919921875000000000	4504.10253906250000000000	4168.71777343750000000000	4140.51269531250000000000	4161.02539062500000000000	4160.00000000000000000000	4156.41015625000000000000	4164.61523437500000000000	4177.43603515625000000000	4152.82031250000000000000	4180.00000000000000000000	4152.30761718750000000000	4170.76904296875000000000	2798.00000000000000000000	10247.00000000000000000000	10230.00000000000000000000	0.00000000000000000000	0.00000000000000000000	0.00000000000000000000	1794.00000000000000000000	99.00000000000000000000	0.00000000000000000000	0.00000000000000000000	0.00000000000000000000	0.00000000000000000000	0.00000000000000000000	0.00000000000000000000	0.00000000000000000000	0.00000000000000000000	0.00000000000000000000	0.00000000000000000000	0.00000000000000000000	0.00000000000000000000	0.00000000000000000000	0.00000000000000000000	0.00000000000000000000	0.00000000000000000000
89.00000000000000000000	0.00000000000000000000	4176.92285156250000000000	4160.00000000000000000000	4518.46142578125000000000	4186.15380859375000000000	4153.33300781250000000000	4168.71777343750000000000	4158.97412109375000000000	4158.97412109375000000000	4171.79492187500000000000	4176.41015625000000000000	4174.87158203125000000000	4190.76904296875000000000	4154.87158203125000000000	4174.87158203125000000000	2817.00000000000000000000	10249.00000000000000000000	10229.00000000000000000000	0.00000000000000000000	0.00000000000000000000	0.00000000000000000000	1794.00000000000000000000	106.00000000000000000000	0.00000000000000000000	0.00000000000000000000	0.00000000000000000000	0.00000000000000000000	0.00000000000000000000	0.00000000000000000000	0.00000000000000000000	0.00000000000000000000	0.00000000000000000000	0.00000000000000000000	0.00000000000000000000	0.00000000000000000000	0.00000000000000000000	0.00000000000000000000	0.00000000000000000000	0.00000000000000000000
90.00000000000000000000	0.00000000000000000000	4178.97412109375000000000	4187.69238281250000000000	4523.58984375000000000000	4211.28173828125000000000	4174.35888671875000000000	4192.30761718750000000000	4178.97412109375000000000	4182.56396484375000000000	4198.97412109375000000000	4194.35888671875000000000	4214.87158203125000000000	4202.56396484375000000000	4175.38427734375000000000	4184.10253906250000000000	3512.00000000000000000000	10249.00000000000000000000	10229.00000000000000000000	0.00000000000000000000	0.00000000000000000000	0.00000000000000000000	1794.00000000000000000000	114.00000000000000000000	0.00000000000000000000	0.00000000000000000000	0.00000000000000000000	0.00000000000000000000	0.00000000000000000000	0.00000000000000000000	0.00000000000000000000	0.00000000000000000000	0.00000000000000000000	0.00000000000000000000	0.00000000000000000000	0.00000000000000000000	0.00000000000000000000	0.00000000000000000000	0.00000000000000000000	0.00000000000000000000
91.00000000000000000000	0.00000000000000000000	4176.92285156250000000000	4172.30761718750000000000	4523.07666015625000000000	4197.43603515625000000000	4152.30761718750000000000	4179.48730468750000000000	4171.79492187500000000000	4183.07666015625000000000	4190.25634765625000000000	4171.28173828125000000000	4176.41015625000000000000	4199.48730468750000000000	4158.46142578125000000000	4165.64111328125000000000	3311.00000000000000000000	10249.00000000000000000000	10230.00000000000000000000	0.00000000000000000000	0.00000000000000000000	0.00000000000000000000	1794.00000000000000000000	121.00000000000000000000	0.00000000000000000000	0.00000000000000000000	0.00000000000000000000	0.00000000000000000000	0.00000000000000000000	0.00000000000000000000	0.00000000000000000000	0.00000000000000000000	0.00000000000000000000	0.00000000000000000000	0.00000000000000000000	0.00000000000000000000	0.00000000000000000000	0.00000000000000000000	0.00000000000000000000	0.00000000000000000000
92.00000000000000000000	0.00000000000000000000	4169.23046875000000000000	4160.51269531250000000000	4522.56396484375000000000	4194.35888671875000000000	4138.46142578125000000000	4164.61523437500000000000	4165.64111328125000000000	4176.92285156250000000000	4174.87158203125000000000	4167.69238281250000000000	4133.33300781250000000000	4192.30761718750000000000	4150.76904296875000000000	4157.43603515625000000000	2798.00000000000000000000	10249.00000000000000000000	10230.00000000000000000000	0.00000000000000000000	0.00000000000000000000	0.00000000000000000000	1794.00000000000000000000	128.00000000000000000000	0.00000000000000000000	0.00000000000000000000	0.00000000000000000000	0.00000000000000000000	0.00000000000000000000	0.00000000000000000000	0.00000000000000000000	0.00000000000000000000	0.00000000000000000000	0.00000000000000000000	0.00000000000000000000	0.00000000000000000000	0.00000000000000000000	0.00000000000000000000	0.00000000000000000000	0.00000000000000000000
93.00000000000000000000	0.00000000000000000000	4157.94873046875000000000	4166.15380859375000000000	4514.87158203125000000000	4206.66650390625000000000	4145.12792968750000000000	4167.17919921875000000000	4168.71777343750000000000	4168.20507812500000000000	4169.74365234375000000000	4189.23046875000000000000	4162.05126953125000000000	4188.20507812500000000000	4164.61523437500000000000	4168.20507812500000000000	2817.00000000000000000000	10249.00000000000000000000	10228.00000000000000000000	0.00000000000000000000	0.00000000000000000000	0.00000000000000000000	1794.00000000000000000000	136.00000000000000000000	0.00000000000000000000	0.00000000000000000000	0.00000000000000000000	0.00000000000000000000	0.00000000000000000000	0.00000000000000000000	0.00000000000000000000	0.00000000000000000000	0.00000000000000000000	0.00000000000000000000	0.00000000000000000000	0.00000000000000000000	0.00000000000000000000	0.00000000000000000000	0.00000000000000000000	0.00000000000000000000
94.00000000000000000000	0.00000000000000000000	4167.17919921875000000000	4158.97412109375000000000	4523.58984375000000000000	4192.82031250000000000000	4148.71777343750000000000	4170.25634765625000000000	4165.64111328125000000000	4157.94873046875000000000	4158.46142578125000000000	4174.87158203125000000000	4190.25634765625000000000	4184.61523437500000000000	4160.00000000000000000000	4175.38427734375000000000	3512.00000000000000000000	10249.00000000000000000000	10228.00000000000000000000	0.00000000000000000000	0.00000000000000000000	0.00000000000000000000	1794.00000000000000000000	143.00000000000000000000	0.00000000000000000000	0.00000000000000000000	0.00000000000000000000	0.00000000000000000000	0.00000000000000000000	0.00000000000000000000	0.00000000000000000000	0.00000000000000000000	0.00000000000000000000	0.00000000000000000000	0.00000000000000000000	0.00000000000000000000	0.00000000000000000000	0.00000000000000000000	0.00000000000000000000	0.00000000000000000000
95.00000000000000000000	0.00000000000000000000	4174.35888671875000000000	4165.64111328125000000000	4539.48730468750000000000	4186.66650390625000000000	4156.41015625000000000000	4180.00000000000000000000	4178.46142578125000000000	4175.89746093750000000000	4173.84619140625000000000	4179.48730468750000000000	4198.46142578125000000000	4186.15380859375000000000	4158.46142578125000000000	4173.84619140625000000000	3311.00000000000000000000	10249.00000000000000000000	10228.00000000000000000000	0.00000000000000000000	0.00000000000000000000	0.00000000000000000000	1794.00000000000000000000	150.00000000000000000000	0.00000000000000000000	0.00000000000000000000	0.00000000000000000000	0.00000000000000000000	0.00000000000000000000	0.00000000000000000000	0.00000000000000000000	0.00000000000000000000	0.00000000000000000000	0.00000000000000000000	0.00000000000000000000	0.00000000000000000000	0.00000000000000000000	0.00000000000000000000	0.00000000000000000000	0.00000000000000000000
96.00000000000000000000	0.00000000000000000000	4188.20507812500000000000	4180.51269531250000000000	4546.66650390625000000000	4204.61523437500000000000	4155.38427734375000000000	4172.30761718750000000000	4184.61523437500000000000	4184.61523437500000000000	4190.25634765625000000000	4189.23046875000000000000	4186.15380859375000000000	4192.82031250000000000000	4157.94873046875000000000	4159.48730468750000000000	2798.00000000000000000000	10249.00000000000000000000	10228.00000000000000000000	0.00000000000000000000	0.00000000000000000000	0.00000000000000000000	1794.00000000000000000000	158.00000000000000000000	0.00000000000000000000	0.00000000000000000000	0.00000000000000000000	0.00000000000000000000	0.00000000000000000000	0.00000000000000000000	0.00000000000000000000	0.00000000000000000000	0.00000000000000000000	0.00000000000000000000	0.00000000000000000000	0.00000000000000000000	0.00000000000000000000	0.00000000000000000000	0.00000000000000000000	0.00000000000000000000
97.00000000000000000000	0.00000000000000000000	4174.87158203125000000000	4176.41015625000000000000	4532.82031250000000000000	4196.41015625000000000000	4155.38427734375000000000	4163.58984375000000000000	4182.56396484375000000000	4177.43603515625000000000	4188.20507812500000000000	4174.35888671875000000000	4151.79492187500000000000	4187.69238281250000000000	4158.46142578125000000000	4150.76904296875000000000	2817.00000000000000000000	10247.00000000000000000000	10230.00000000000000000000	0.00000000000000000000	0.00000000000000000000	0.00000000000000000000	1794.00000000000000000000	165.00000000000000000000	0.00000000000000000000	0.00000000000000000000	0.00000000000000000000	0.00000000000000000000	0.00000000000000000000	0.00000000000000000000	0.00000000000000000000	0.00000000000000000000	0.00000000000000000000	0.00000000000000000000	0.00000000000000000000	0.00000000000000000000	0.00000000000000000000	0.00000000000000000000	0.00000000000000000000	0.00000000000000000000
98.00000000000000000000	0.00000000000000000000	4154.87158203125000000000	4149.23046875000000000000	4518.46142578125000000000	4175.89746093750000000000	4154.87158203125000000000	4171.79492187500000000000	4186.15380859375000000000	4171.28173828125000000000	4171.28173828125000000000	4171.79492187500000000000	4141.53857421875000000000	4177.94873046875000000000	4152.82031250000000000000	4147.69238281250000000000	3512.00000000000000000000	10247.00000000000000000000	10230.00000000000000000000	0.00000000000000000000	0.00000000000000000000	0.00000000000000000000	1794.00000000000000000000	173.00000000000000000000	0.00000000000000000000	0.00000000000000000000	0.00000000000000000000	0.00000000000000000000	0.00000000000000000000	0.00000000000000000000	0.00000000000000000000	0.00000000000000000000	0.00000000000000000000	0.00000000000000000000	0.00000000000000000000	0.00000000000000000000	0.00000000000000000000	0.00000000000000000000	0.00000000000000000000	0.00000000000000000000
99.00000000000000000000	0.00000000000000000000	4160.51269531250000000000	4131.28173828125000000000	4517.94873046875000000000	4175.38427734375000000000	4132.30761718750000000000	4162.56396484375000000000	4169.74365234375000000000	4153.84619140625000000000	4148.71777343750000000000	4170.76904296875000000000	4174.87158203125000000000	4163.58984375000000000000	4132.30761718750000000000	4140.51269531250000000000	3311.00000000000000000000	10247.00000000000000000000	10231.00000000000000000000	0.00000000000000000000	0.00000000000000000000	0.00000000000000000000	1794.00000000000000000000	180.00000000000000000000	0.00000000000000000000	0.00000000000000000000	0.00000000000000000000	0.00000000000000000000	0.00000000000000000000	0.00000000000000000000	0.00000000000000000000	0.00000000000000000000	0.00000000000000000000	0.00000000000000000000	0.00000000000000000000	0.00000000000000000000	0.00000000000000000000	0.00000000000000000000	0.00000000000000000000	0.00000000000000000000
100.00000000000000000000	0.00000000000000000000	4155.89746093750000000000	4156.41015625000000000000	4520.51269531250000000000	4189.23046875000000000000	4136.92285156250000000000	4159.48730468750000000000	4155.89746093750000000000	4157.94873046875000000000	4164.61523437500000000000	4164.61523437500000000000	4184.10253906250000000000	4157.43603515625000000000	4129.74365234375000000000	4150.25634765625000000000	2798.00000000000000000000	10247.00000000000000000000	10231.00000000000000000000	0.00000000000000000000	0.00000000000000000000	0.00000000000000000000	1794.00000000000000000000	187.00000000000000000000	0.00000000000000000000	0.00000000000000000000	0.00000000000000000000	0.00000000000000000000	0.00000000000000000000	0.00000000000000000000	0.00000000000000000000	0.00000000000000000000	0.00000000000000000000	0.00000000000000000000	0.00000000000000000000	0.00000000000000000000	0.00000000000000000000	0.00000000000000000000	0.00000000000000000000	0.00000000000000000000
101.00000000000000000000	0.00000000000000000000	4172.82031250000000000000	4174.35888671875000000000	4537.43554687500000000000	4205.12792968750000000000	4160.51269531250000000000	4174.87158203125000000000	4163.58984375000000000000	4182.05126953125000000000	4186.66650390625000000000	4171.28173828125000000000	4164.61523437500000000000	4179.48730468750000000000	4142.05126953125000000000	4168.20507812500000000000	2817.00000000000000000000	10245.00000000000000000000	10231.00000000000000000000	0.00000000000000000000	0.00000000000000000000	0.00000000000000000000	1794.00000000000000000000	194.00000000000000000000	0.00000000000000000000	0.00000000000000000000	0.00000000000000000000	0.00000000000000000000	0.00000000000000000000	0.00000000000000000000	0.00000000000000000000	0.00000000000000000000	0.00000000000000000000	0.00000000000000000000	0.00000000000000000000	0.00000000000000000000	0.00000000000000000000	0.00000000000000000000	0.00000000000000000000	0.00000000000000000000
102.00000000000000000000	0.00000000000000000000	4182.56396484375000000000	4171.28173828125000000000	4542.56396484375000000000	4202.56396484375000000000	4161.02539062500000000000	4178.46142578125000000000	4171.79492187500000000000	4186.15380859375000000000	4180.00000000000000000000	4180.00000000000000000000	4165.64111328125000000000	4188.71777343750000000000	4156.41015625000000000000	4170.25634765625000000000	3512.00000000000000000000	10245.00000000000000000000	10231.00000000000000000000	0.00000000000000000000	0.00000000000000000000	0.00000000000000000000	1794.00000000000000000000	202.00000000000000000000	0.00000000000000000000	0.00000000000000000000	0.00000000000000000000	0.00000000000000000000	0.00000000000000000000	0.00000000000000000000	0.00000000000000000000	0.00000000000000000000	0.00000000000000000000	0.00000000000000000000	0.00000000000000000000	0.00000000000000000000	0.00000000000000000000	0.00000000000000000000	0.00000000000000000000	0.00000000000000000000
103.00000000000000000000	0.00000000000000000000	4167.69238281250000000000	4174.35888671875000000000	4533.84619140625000000000	4196.92285156250000000000	4161.53857421875000000000	4161.53857421875000000000	4162.05126953125000000000	4170.25634765625000000000	4167.17919921875000000000	4165.64111328125000000000	4161.02539062500000000000	4177.94873046875000000000	4160.00000000000000000000	4158.46142578125000000000	3311.00000000000000000000	10244.00000000000000000000	10231.00000000000000000000	0.00000000000000000000	0.00000000000000000000	0.00000000000000000000	1794.00000000000000000000	209.00000000000000000000	0.00000000000000000000	0.00000000000000000000	0.00000000000000000000	0.00000000000000000000	0.00000000000000000000	0.00000000000000000000	0.00000000000000000000	0.00000000000000000000	0.00000000000000000000	0.00000000000000000000	0.00000000000000000000	0.00000000000000000000	0.00000000000000000000	0.00000000000000000000	0.00000000000000000000	0.00000000000000000000
104.00000000000000000000	0.00000000000000000000	4171.79492187500000000000	4165.12792968750000000000	4536.92285156250000000000	4185.12792968750000000000	4155.89746093750000000000	4152.82031250000000000000	4152.82031250000000000000	4155.89746093750000000000	4157.43603515625000000000	4152.82031250000000000000	4168.71777343750000000000	4168.71777343750000000000	4146.15380859375000000000	4140.51269531250000000000	2798.00000000000000000000	10244.00000000000000000000	10231.00000000000000000000	0.00000000000000000000	0.00000000000000000000	0.00000000000000000000	1794.00000000000000000000	216.00000000000000000000	0.00000000000000000000	0.00000000000000000000	0.00000000000000000000	0.00000000000000000000	0.00000000000000000000	0.00000000000000000000	0.00000000000000000000	0.00000000000000000000	0.00000000000000000000	0.00000000000000000000	0.00000000000000000000	0.00000000000000000000	0.00000000000000000000	0.00000000000000000000	0.00000000000000000000	0.00000000000000000000
105.00000000000000000000	0.00000000000000000000	4156.92285156250000000000	4144.10253906250000000000	4524.10253906250000000000	4160.51269531250000000000	4136.92285156250000000000	4166.66650390625000000000	4165.12792968750000000000	4156.92285156250000000000	4154.87158203125000000000	4162.56396484375000000000	4177.94873046875000000000	4153.84619140625000000000	4143.07666015625000000000	4131.79492187500000000000	2817.00000000000000000000	10244.00000000000000000000	10232.00000000000000000000	0.00000000000000000000	0.00000000000000000000	0.00000000000000000000	1794.00000000000000000000	224.00000000000000000000	0.00000000000000000000	0.00000000000000000000	0.00000000000000000000	0.00000000000000000000	0.00000000000000000000	0.00000000000000000000	0.00000000000000000000	0.00000000000000000000	0.00000000000000000000	0.00000000000000000000	0.00000000000000000000	0.00000000000000000000	0.00000000000000000000	0.00000000000000000000	0.00000000000000000000	0.00000000000000000000
106.00000000000000000000	0.00000000000000000000	4158.97412109375000000000	4138.46142578125000000000	4521.02539062500000000000	4172.82031250000000000000	4125.12792968750000000000	4157.43603515625000000000	4168.20507812500000000000	4154.87158203125000000000	4145.12792968750000000000	4154.87158203125000000000	4164.10253906250000000000	4155.89746093750000000000	4142.05126953125000000000	4146.15380859375000000000	3512.00000000000000000000	10244.00000000000000000000	10232.00000000000000000000	0.00000000000000000000	0.00000000000000000000	0.00000000000000000000	1794.00000000000000000000	231.00000000000000000000	0.00000000000000000000	0.00000000000000000000	0.00000000000000000000	0.00000000000000000000	0.00000000000000000000	0.00000000000000000000	0.00000000000000000000	0.00000000000000000000	0.00000000000000000000	0.00000000000000000000	0.00000000000000000000	0.00000000000000000000	0.00000000000000000000	0.00000000000000000000	0.00000000000000000000	0.00000000000000000000
107.00000000000000000000	0.00000000000000000000	4181.02539062500000000000	4169.74365234375000000000	4541.53857421875000000000	4214.35888671875000000000	4160.00000000000000000000	4157.94873046875000000000	4173.33300781250000000000	4167.69238281250000000000	4163.07666015625000000000	4168.71777343750000000000	4178.46142578125000000000	4186.15380859375000000000	4164.61523437500000000000	4180.00000000000000000000	3311.00000000000000000000	10245.00000000000000000000	10231.00000000000000000000	0.00000000000000000000	0.00000000000000000000	0.00000000000000000000	1794.00000000000000000000	239.00000000000000000000	0.00000000000000000000	0.00000000000000000000	0.00000000000000000000	0.00000000000000000000	0.00000000000000000000	0.00000000000000000000	0.00000000000000000000	0.00000000000000000000	0.00000000000000000000	0.00000000000000000000	0.00000000000000000000	0.00000000000000000000	0.00000000000000000000	0.00000000000000000000	0.00000000000000000000	0.00000000000000000000
108.00000000000000000000	0.00000000000000000000	4173.84619140625000000000	4180.00000000000000000000	4539.48730468750000000000	4219.48730468750000000000	4172.82031250000000000000	4175.89746093750000000000	4187.17919921875000000000	4187.17919921875000000000	4196.92285156250000000000	4196.41015625000000000000	4184.10253906250000000000	4195.89746093750000000000	4185.64111328125000000000	4181.02539062500000000000	2798.00000000000000000000	10245.00000000000000000000	10231.00000000000000000000	0.00000000000000000000	0.00000000000000000000	0.00000000000000000000	1794.00000000000000000000	246.00000000000000000000	0.00000000000000000000	0.00000000000000000000	0.00000000000000000000	0.00000000000000000000	0.00000000000000000000	0.00000000000000000000	0.00000000000000000000	0.00000000000000000000	0.00000000000000000000	0.00000000000000000000	0.00000000000000000000	0.00000000000000000000	0.00000000000000000000	0.00000000000000000000	0.00000000000000000000	0.00000000000000000000
109.00000000000000000000	0.00000000000000000000	4173.33300781250000000000	4150.25634765625000000000	4530.76904296875000000000	4190.76904296875000000000	4137.94873046875000000000	4156.41015625000000000000	4183.58984375000000000000	4177.94873046875000000000	4184.10253906250000000000	4170.25634765625000000000	4154.87158203125000000000	4173.84619140625000000000	4157.94873046875000000000	4152.82031250000000000000	2817.00000000000000000000	10245.00000000000000000000	10232.00000000000000000000	0.00000000000000000000	0.00000000000000000000	0.00000000000000000000	1794.00000000000000000000	253.00000000000000000000	0.00000000000000000000	0.00000000000000000000	0.00000000000000000000	0.00000000000000000000	0.00000000000000000000	0.00000000000000000000	0.00000000000000000000	0.00000000000000000000	0.00000000000000000000	0.00000000000000000000	0.00000000000000000000	0.00000000000000000000	0.00000000000000000000	0.00000000000000000000	0.00000000000000000000	0.00000000000000000000
110.00000000000000000000	0.00000000000000000000	4168.71777343750000000000	4158.46142578125000000000	4530.25634765625000000000	4187.69238281250000000000	4149.23046875000000000000	4146.15380859375000000000	4172.30761718750000000000	4170.25634765625000000000	4168.71777343750000000000	4153.84619140625000000000	4166.66650390625000000000	4168.20507812500000000000	4148.20507812500000000000	4157.43603515625000000000	3512.00000000000000000000	10245.00000000000000000000	10232.00000000000000000000	0.00000000000000000000	0.00000000000000000000	0.00000000000000000000	1794.00000000000000000000	261.00000000000000000000	0.00000000000000000000	0.00000000000000000000	0.00000000000000000000	0.00000000000000000000	0.00000000000000000000	0.00000000000000000000	0.00000000000000000000	0.00000000000000000000	0.00000000000000000000	0.00000000000000000000	0.00000000000000000000	0.00000000000000000000	0.00000000000000000000	0.00000000000000000000	0.00000000000000000000	0.00000000000000000000
111.00000000000000000000	0.00000000000000000000	4173.84619140625000000000	4181.53857421875000000000	4539.48730468750000000000	4200.00000000000000000000	4167.17919921875000000000	4161.02539062500000000000	4157.94873046875000000000	4165.12792968750000000000	4173.84619140625000000000	4174.35888671875000000000	4200.00000000000000000000	4182.05126953125000000000	4171.28173828125000000000	4166.15380859375000000000	3311.00000000000000000000	10246.00000000000000000000	10232.00000000000000000000	0.00000000000000000000	0.00000000000000000000	0.00000000000000000000	1794.00000000000000000000	268.00000000000000000000	0.00000000000000000000	0.00000000000000000000	0.00000000000000000000	0.00000000000000000000	0.00000000000000000000	0.00000000000000000000	0.00000000000000000000	0.00000000000000000000	0.00000000000000000000	0.00000000000000000000	0.00000000000000000000	0.00000000000000000000	0.00000000000000000000	0.00000000000000000000	0.00000000000000000000	0.00000000000000000000
112.00000000000000000000	0.00000000000000000000	4181.02539062500000000000	4180.00000000000000000000	4542.05126953125000000000	4203.07666015625000000000	4162.56396484375000000000	4174.35888671875000000000	4157.94873046875000000000	4166.15380859375000000000	4177.43603515625000000000	4185.64111328125000000000	4207.69238281250000000000	4178.46142578125000000000	4184.10253906250000000000	4154.87158203125000000000	2798.00000000000000000000	10246.00000000000000000000	10232.00000000000000000000	0.00000000000000000000	0.00000000000000000000	0.00000000000000000000	1794.00000000000000000000	275.00000000000000000000	0.00000000000000000000	0.00000000000000000000	0.00000000000000000000	0.00000000000000000000	0.00000000000000000000	0.00000000000000000000	0.00000000000000000000	0.00000000000000000000	0.00000000000000000000	0.00000000000000000000	0.00000000000000000000	0.00000000000000000000	0.00000000000000000000	0.00000000000000000000	0.00000000000000000000	0.00000000000000000000
113.00000000000000000000	0.00000000000000000000	4161.02539062500000000000	4160.00000000000000000000	4520.00000000000000000000	4191.28173828125000000000	4157.43603515625000000000	4163.07666015625000000000	4156.92285156250000000000	4162.05126953125000000000	4168.71777343750000000000	4168.71777343750000000000	4181.53857421875000000000	4165.64111328125000000000	4165.12792968750000000000	4144.10253906250000000000	2817.00000000000000000000	10248.00000000000000000000	10230.00000000000000000000	0.00000000000000000000	0.00000000000000000000	0.00000000000000000000	1794.00000000000000000000	282.00000000000000000000	0.00000000000000000000	0.00000000000000000000	0.00000000000000000000	0.00000000000000000000	0.00000000000000000000	0.00000000000000000000	0.00000000000000000000	0.00000000000000000000	0.00000000000000000000	0.00000000000000000000	0.00000000000000000000	0.00000000000000000000	0.00000000000000000000	0.00000000000000000000	0.00000000000000000000	0.00000000000000000000
114.00000000000000000000	0.00000000000000000000	4164.10253906250000000000	4147.69238281250000000000	4517.94873046875000000000	4178.46142578125000000000	4144.10253906250000000000	4144.61523437500000000000	4145.12792968750000000000	4150.76904296875000000000	4156.92285156250000000000	4147.69238281250000000000	4136.92285156250000000000	4172.30761718750000000000	4137.43603515625000000000	4143.58984375000000000000	3512.00000000000000000000	10248.00000000000000000000	10230.00000000000000000000	0.00000000000000000000	0.00000000000000000000	0.00000000000000000000	1794.00000000000000000000	290.00000000000000000000	0.00000000000000000000	0.00000000000000000000	0.00000000000000000000	0.00000000000000000000	0.00000000000000000000	0.00000000000000000000	0.00000000000000000000	0.00000000000000000000	0.00000000000000000000	0.00000000000000000000	0.00000000000000000000	0.00000000000000000000	0.00000000000000000000	0.00000000000000000000	0.00000000000000000000	0.00000000000000000000
115.00000000000000000000	0.00000000000000000000	4173.33300781250000000000	4181.02539062500000000000	4537.43554687500000000000	4207.17919921875000000000	4156.41015625000000000000	4166.66650390625000000000	4175.38427734375000000000	4183.58984375000000000000	4184.10253906250000000000	4168.20507812500000000000	4160.51269531250000000000	4189.74365234375000000000	4156.41015625000000000000	4163.58984375000000000000	3311.00000000000000000000	10249.00000000000000000000	10230.00000000000000000000	0.00000000000000000000	0.00000000000000000000	0.00000000000000000000	1794.00000000000000000000	297.00000000000000000000	0.00000000000000000000	0.00000000000000000000	0.00000000000000000000	0.00000000000000000000	0.00000000000000000000	0.00000000000000000000	0.00000000000000000000	0.00000000000000000000	0.00000000000000000000	0.00000000000000000000	0.00000000000000000000	0.00000000000000000000	0.00000000000000000000	0.00000000000000000000	0.00000000000000000000	0.00000000000000000000
116.00000000000000000000	0.00000000000000000000	4176.92285156250000000000	4188.20507812500000000000	4541.53857421875000000000	4213.84619140625000000000	4167.17919921875000000000	4178.46142578125000000000	4193.84619140625000000000	4201.53857421875000000000	4196.41015625000000000000	4182.05126953125000000000	4205.12792968750000000000	4193.84619140625000000000	4175.89746093750000000000	4175.89746093750000000000	2798.00000000000000000000	10249.00000000000000000000	10230.00000000000000000000	0.00000000000000000000	0.00000000000000000000	0.00000000000000000000	1794.00000000000000000000	304.00000000000000000000	0.00000000000000000000	0.00000000000000000000	0.00000000000000000000	0.00000000000000000000	0.00000000000000000000	0.00000000000000000000	0.00000000000000000000	0.00000000000000000000	0.00000000000000000000	0.00000000000000000000	0.00000000000000000000	0.00000000000000000000	0.00000000000000000000	0.00000000000000000000	0.00000000000000000000	0.00000000000000000000
117.00000000000000000000	0.00000000000000000000	4172.30761718750000000000	4150.76904296875000000000	4527.69238281250000000000	4172.30761718750000000000	4153.33300781250000000000	4164.61523437500000000000	4175.38427734375000000000	4175.38427734375000000000	4178.46142578125000000000	4170.25634765625000000000	4189.23046875000000000000	4175.38427734375000000000	4163.07666015625000000000	4158.97412109375000000000	2817.00000000000000000000	10249.00000000000000000000	10229.00000000000000000000	0.00000000000000000000	0.00000000000000000000	0.00000000000000000000	1794.00000000000000000000	312.00000000000000000000	0.00000000000000000000	0.00000000000000000000	0.00000000000000000000	0.00000000000000000000	0.00000000000000000000	0.00000000000000000000	0.00000000000000000000	0.00000000000000000000	0.00000000000000000000	0.00000000000000000000	0.00000000000000000000	0.00000000000000000000	0.00000000000000000000	0.00000000000000000000	0.00000000000000000000	0.00000000000000000000
118.00000000000000000000	0.00000000000000000000	4160.51269531250000000000	4152.30761718750000000000	4521.02539062500000000000	4186.66650390625000000000	4156.92285156250000000000	4166.66650390625000000000	4178.46142578125000000000	4173.33300781250000000000	4185.12792968750000000000	4174.87158203125000000000	4165.64111328125000000000	4164.61523437500000000000	4154.87158203125000000000	4142.05126953125000000000	3512.00000000000000000000	10249.00000000000000000000	10229.00000000000000000000	0.00000000000000000000	0.00000000000000000000	0.00000000000000000000	1794.00000000000000000000	319.00000000000000000000	0.00000000000000000000	0.00000000000000000000	0.00000000000000000000	0.00000000000000000000	0.00000000000000000000	0.00000000000000000000	0.00000000000000000000	0.00000000000000000000	0.00000000000000000000	0.00000000000000000000	0.00000000000000000000	0.00000000000000000000	0.00000000000000000000	0.00000000000000000000	0.00000000000000000000	0.00000000000000000000
119.00000000000000000000	0.00000000000000000000	4181.02539062500000000000	4183.58984375000000000000	4543.07666015625000000000	4228.71777343750000000000	4162.56396484375000000000	4170.76904296875000000000	4185.12792968750000000000	4187.17919921875000000000	4190.76904296875000000000	4179.48730468750000000000	4157.94873046875000000000	4187.17919921875000000000	4154.87158203125000000000	4155.89746093750000000000	3311.00000000000000000000	10248.00000000000000000000	10228.00000000000000000000	0.00000000000000000000	0.00000000000000000000	0.00000000000000000000	1794.00000000000000000000	326.00000000000000000000	0.00000000000000000000	0.00000000000000000000	0.00000000000000000000	0.00000000000000000000	0.00000000000000000000	0.00000000000000000000	0.00000000000000000000	0.00000000000000000000	0.00000000000000000000	0.00000000000000000000	0.00000000000000000000	0.00000000000000000000	0.00000000000000000000	0.00000000000000000000	0.00000000000000000000	0.00000000000000000000
120.00000000000000000000	0.00000000000000000000	4176.92285156250000000000	4186.15380859375000000000	4549.74365234375000000000	4198.97412109375000000000	4158.97412109375000000000	4167.17919921875000000000	4176.92285156250000000000	4185.64111328125000000000	4187.17919921875000000000	4176.41015625000000000000	4168.20507812500000000000	4192.30761718750000000000	4162.05126953125000000000	4171.28173828125000000000	2798.00000000000000000000	10248.00000000000000000000	10228.00000000000000000000	0.00000000000000000000	0.00000000000000000000	0.00000000000000000000	1794.00000000000000000000	334.00000000000000000000	0.00000000000000000000	0.00000000000000000000	0.00000000000000000000	0.00000000000000000000	0.00000000000000000000	0.00000000000000000000	0.00000000000000000000	0.00000000000000000000	0.00000000000000000000	0.00000000000000000000	0.00000000000000000000	0.00000000000000000000	0.00000000000000000000	0.00000000000000000000	0.00000000000000000000	0.00000000000000000000
121.00000000000000000000	0.00000000000000000000	4161.53857421875000000000	4164.10253906250000000000	4538.46142578125000000000	4171.28173828125000000000	4159.48730468750000000000	4157.43603515625000000000	4162.56396484375000000000	4167.69238281250000000000	4175.38427734375000000000	4166.66650390625000000000	4187.69238281250000000000	4170.76904296875000000000	4158.46142578125000000000	4155.89746093750000000000	2817.00000000000000000000	10249.00000000000000000000	10227.00000000000000000000	0.00000000000000000000	0.00000000000000000000	0.00000000000000000000	1794.00000000000000000000	341.00000000000000000000	0.00000000000000000000	0.00000000000000000000	0.00000000000000000000	0.00000000000000000000	0.00000000000000000000	0.00000000000000000000	0.00000000000000000000	0.00000000000000000000	0.00000000000000000000	0.00000000000000000000	0.00000000000000000000	0.00000000000000000000	0.00000000000000000000	0.00000000000000000000	0.00000000000000000000	0.00000000000000000000
122.00000000000000000000	0.00000000000000000000	4170.76904296875000000000	4163.58984375000000000000	4537.43554687500000000000	4198.97412109375000000000	4158.46142578125000000000	4152.30761718750000000000	4154.35888671875000000000	4152.82031250000000000000	4162.05126953125000000000	4162.05126953125000000000	4176.92285156250000000000	4161.53857421875000000000	4158.46142578125000000000	4145.12792968750000000000	3512.00000000000000000000	10249.00000000000000000000	10227.00000000000000000000	0.00000000000000000000	0.00000000000000000000	0.00000000000000000000	1794.00000000000000000000	349.00000000000000000000	0.00000000000000000000	0.00000000000000000000	0.00000000000000000000	0.00000000000000000000	0.00000000000000000000	0.00000000000000000000	0.00000000000000000000	0.00000000000000000000	0.00000000000000000000	0.00000000000000000000	0.00000000000000000000	0.00000000000000000000	0.00000000000000000000	0.00000000000000000000	0.00000000000000000000	0.00000000000000000000
123.00000000000000000000	0.00000000000000000000	4167.17919921875000000000	4176.92285156250000000000	4538.46142578125000000000	4212.82031250000000000000	4155.89746093750000000000	4158.46142578125000000000	4156.41015625000000000000	4153.84619140625000000000	4167.69238281250000000000	4168.20507812500000000000	4147.17919921875000000000	4170.76904296875000000000	4166.66650390625000000000	4151.79492187500000000000	3311.00000000000000000000	10251.00000000000000000000	10227.00000000000000000000	0.00000000000000000000	0.00000000000000000000	0.00000000000000000000	1794.00000000000000000000	356.00000000000000000000	0.00000000000000000000	0.00000000000000000000	0.00000000000000000000	0.00000000000000000000	0.00000000000000000000	0.00000000000000000000	0.00000000000000000000	0.00000000000000000000	0.00000000000000000000	0.00000000000000000000	0.00000000000000000000	0.00000000000000000000	0.00000000000000000000	0.00000000000000000000	0.00000000000000000000	0.00000000000000000000
124.00000000000000000000	0.00000000000000000000	4174.35888671875000000000	4167.17919921875000000000	4550.25634765625000000000	4192.82031250000000000000	4152.82031250000000000000	4162.56396484375000000000	4165.64111328125000000000	4164.61523437500000000000	4176.92285156250000000000	4163.07666015625000000000	4164.10253906250000000000	4184.10253906250000000000	4156.92285156250000000000	4158.46142578125000000000	2798.00000000000000000000	10251.00000000000000000000	10227.00000000000000000000	0.00000000000000000000	0.00000000000000000000	0.00000000000000000000	1794.00000000000000000000	363.00000000000000000000	0.00000000000000000000	0.00000000000000000000	0.00000000000000000000	0.00000000000000000000	0.00000000000000000000	0.00000000000000000000	0.00000000000000000000	0.00000000000000000000	0.00000000000000000000	0.00000000000000000000	0.00000000000000000000	0.00000000000000000000	0.00000000000000000000	0.00000000000000000000	0.00000000000000000000	0.00000000000000000000
125.00000000000000000000	0.00000000000000000000	4172.82031250000000000000	4165.12792968750000000000	4552.30761718750000000000	4185.12792968750000000000	4169.23046875000000000000	4173.33300781250000000000	4186.15380859375000000000	4186.15380859375000000000	4188.20507812500000000000	4173.84619140625000000000	4194.35888671875000000000	4184.61523437500000000000	4162.56396484375000000000	4167.69238281250000000000	2817.00000000000000000000	10250.00000000000000000000	10229.00000000000000000000	0.00000000000000000000	0.00000000000000000000	0.00000000000000000000	1794.00000000000000000000	371.00000000000000000000	0.00000000000000000000	0.00000000000000000000	0.00000000000000000000	0.00000000000000000000	0.00000000000000000000	0.00000000000000000000	0.00000000000000000000	0.00000000000000000000	0.00000000000000000000	0.00000000000000000000	0.00000000000000000000	0.00000000000000000000	0.00000000000000000000	0.00000000000000000000	0.00000000000000000000	0.00000000000000000000
126.00000000000000000000	0.00000000000000000000	4169.23046875000000000000	4180.00000000000000000000	4551.28173828125000000000	4203.07666015625000000000	4175.38427734375000000000	4177.43603515625000000000	4187.17919921875000000000	4184.10253906250000000000	4181.53857421875000000000	4184.10253906250000000000	4193.33300781250000000000	4183.58984375000000000000	4170.76904296875000000000	4165.12792968750000000000	3512.00000000000000000000	10250.00000000000000000000	10229.00000000000000000000	0.00000000000000000000	0.00000000000000000000	0.00000000000000000000	1794.00000000000000000000	378.00000000000000000000	0.00000000000000000000	0.00000000000000000000	0.00000000000000000000	0.00000000000000000000	0.00000000000000000000	0.00000000000000000000	0.00000000000000000000	0.00000000000000000000	0.00000000000000000000	0.00000000000000000000	0.00000000000000000000	0.00000000000000000000	0.00000000000000000000	0.00000000000000000000	0.00000000000000000000	0.00000000000000000000
127.00000000000000000000	0.00000000000000000000	4185.64111328125000000000	4182.56396484375000000000	4562.05126953125000000000	4205.64111328125000000000	4160.00000000000000000000	4169.74365234375000000000	4173.84619140625000000000	4167.69238281250000000000	4176.92285156250000000000	4175.89746093750000000000	4186.66650390625000000000	4187.17919921875000000000	4162.05126953125000000000	4160.00000000000000000000	52.00000000000000000000	10245.00000000000000000000	10227.00000000000000000000	0.00000000000000000000	0.00000000000000000000	0.00000000000000000000	1794.00000000000000000000	385.00000000000000000000	0.00000000000000000000	0.00000000000000000000	0.00000000000000000000	0.00000000000000000000	0.00000000000000000000	0.00000000000000000000	0.00000000000000000000	0.00000000000000000000	0.00000000000000000000	0.00000000000000000000	0.00000000000000000000	0.00000000000000000000	0.00000000000000000000	0.00000000000000000000	0.00000000000000000000	0.00000000000000000000
0.00000000000000000000	0.00000000000000000000	4173.84619140625000000000	4165.12792968750000000000	4552.30761718750000000000	4176.41015625000000000000	4146.66650390625000000000	4164.61523437500000000000	4173.84619140625000000000	4169.23046875000000000000	4184.10253906250000000000	4174.35888671875000000000	4167.69238281250000000000	4184.10253906250000000000	4158.46142578125000000000	4164.61523437500000000000	2810.00000000000000000000	10245.00000000000000000000	10227.00000000000000000000	0.00000000000000000000	0.00000000000000000000	0.00000000000000000000	1794.00000000000000000000	393.00000000000000000000	4.00000000000000000000	0.00000000000000000000	0.00000000000000000000	0.00000000000000000000	0.00000000000000000000	0.00000000000000000000	0.00000000000000000000	0.00000000000000000000	0.00000000000000000000	0.00000000000000000000	0.00000000000000000000	0.00000000000000000000	0.00000000000000000000	0.00000000000000000000	0.00000000000000000000	0.00000000000000000000
1.00000000000000000000	0.00000000000000000000	4167.17919921875000000000	4151.79492187500000000000	4544.10253906250000000000	4169.23046875000000000000	4136.92285156250000000000	4160.51269531250000000000	4172.82031250000000000000	4169.23046875000000000000	4166.66650390625000000000	4164.61523437500000000000	4148.20507812500000000000	4184.10253906250000000000	4151.28173828125000000000	4157.43603515625000000000	2822.00000000000000000000	10245.00000000000000000000	10226.00000000000000000000	0.00000000000000000000	0.00000000000000000000	0.00000000000000000000	1794.00000000000000000000	400.00000000000000000000	4.00000000000000000000	4.00000000000000000000	0.00000000000000000000	0.00000000000000000000	0.00000000000000000000	0.00000000000000000000	0.00000000000000000000	0.00000000000000000000	0.00000000000000000000	0.00000000000000000000	0.00000000000000000000	0.00000000000000000000	0.00000000000000000000	0.00000000000000000000	0.00000000000000000000	0.00000000000000000000
2.00000000000000000000	0.00000000000000000000	4168.71777343750000000000	4170.76904296875000000000	4547.69238281250000000000	4207.69238281250000000000	4159.48730468750000000000	4168.20507812500000000000	4179.48730468750000000000	4172.82031250000000000000	4164.61523437500000000000	4161.53857421875000000000	4153.84619140625000000000	4184.61523437500000000000	4156.92285156250000000000	4152.82031250000000000000	2401.00000000000000000000	10245.00000000000000000000	10226.00000000000000000000	0.00000000000000000000	0.00000000000000000000	0.00000000000000000000	1794.00000000000000000000	407.00000000000000000000	4.00000000000000000000	4.00000000000000000000	4.00000000000000000000	0.00000000000000000000	0.00000000000000000000	0.00000000000000000000	0.00000000000000000000	0.00000000000000000000	0.00000000000000000000	0.00000000000000000000	0.00000000000000000000	0.00000000000000000000	0.00000000000000000000	0.00000000000000000000	4.00000000000000000000	0.00000000000000000000
3.00000000000000000000	0.00000000000000000000	4168.20507812500000000000	4172.30761718750000000000	4547.69238281250000000000	4216.41015625000000000000	4177.43603515625000000000	4166.15380859375000000000	4178.97412109375000000000	4168.71777343750000000000	4175.89746093750000000000	4176.41015625000000000000	4162.05126953125000000000	4180.51269531250000000000	4163.07666015625000000000	4152.82031250000000000000	3495.00000000000000000000	10245.00000000000000000000	10228.00000000000000000000	0.00000000000000000000	0.00000000000000000000	0.00000000000000000000	1794.00000000000000000000	415.00000000000000000000	4.00000000000000000000	4.00000000000000000000	4.00000000000000000000	4.00000000000000000000	0.00000000000000000000	0.00000000000000000000	0.00000000000000000000	0.00000000000000000000	0.00000000000000000000	0.00000000000000000000	0.00000000000000000000	0.00000000000000000000	0.00000000000000000000	0.00000000000000000000	4.00000000000000000000	4.00000000000000000000
4.00000000000000000000	0.00000000000000000000	4174.87158203125000000000	4153.84619140625000000000	4550.76904296875000000000	4185.12792968750000000000	4164.10253906250000000000	4158.46142578125000000000	4164.61523437500000000000	4149.74365234375000000000	4162.05126953125000000000	4176.41015625000000000000	4171.28173828125000000000	4173.84619140625000000000	4151.79492187500000000000	4144.61523437500000000000	3572.00000000000000000000	10245.00000000000000000000	10228.00000000000000000000	0.00000000000000000000	0.00000000000000000000	0.00000000000000000000	1794.00000000000000000000	422.00000000000000000000	4.00000000000000000000	4.00000000000000000000	4.00000000000000000000	4.00000000000000000000	4.00000000000000000000	0.00000000000000000000	0.00000000000000000000	0.00000000000000000000	0.00000000000000000000	0.00000000000000000000	0.00000000000000000000	0.00000000000000000000	0.00000000000000000000	0.00000000000000000000	4.00000000000000000000	4.00000000000000000000
5.00000000000000000000	0.00000000000000000000	4163.07666015625000000000	4168.20507812500000000000	4552.30761718750000000000	4189.74365234375000000000	4168.71777343750000000000	4172.82031250000000000000	4169.23046875000000000000	4157.94873046875000000000	4163.07666015625000000000	4173.33300781250000000000	4199.48730468750000000000	4173.84619140625000000000	4157.94873046875000000000	4149.74365234375000000000	3419.00000000000000000000	10247.00000000000000000000	10229.00000000000000000000	0.00000000000000000000	0.00000000000000000000	0.00000000000000000000	1794.00000000000000000000	429.00000000000000000000	4.00000000000000000000	4.00000000000000000000	4.00000000000000000000	4.00000000000000000000	4.00000000000000000000	4.00000000000000000000	0.00000000000000000000	0.00000000000000000000	0.00000000000000000000	0.00000000000000000000	0.00000000000000000000	0.00000000000000000000	0.00000000000000000000	0.00000000000000000000	4.00000000000000000000	4.00000000000000000000
6.00000000000000000000	0.00000000000000000000	4168.71777343750000000000	4168.71777343750000000000	4557.94873046875000000000	4195.38427734375000000000	4160.51269531250000000000	4169.74365234375000000000	4168.71777343750000000000	4168.71777343750000000000	4173.84619140625000000000	4170.76904296875000000000	4181.53857421875000000000	4186.15380859375000000000	4160.51269531250000000000	4152.82031250000000000000	3493.00000000000000000000	10247.00000000000000000000	10229.00000000000000000000	0.00000000000000000000	0.00000000000000000000	0.00000000000000000000	1794.00000000000000000000	437.00000000000000000000	4.00000000000000000000	4.00000000000000000000	4.00000000000000000000	4.00000000000000000000	4.00000000000000000000	4.00000000000000000000	4.00000000000000000000	0.00000000000000000000	0.00000000000000000000	0.00000000000000000000	0.00000000000000000000	0.00000000000000000000	0.00000000000000000000	0.00000000000000000000	4.00000000000000000000	4.00000000000000000000
7.00000000000000000000	0.00000000000000000000	4170.25634765625000000000	4152.82031250000000000000	4551.28173828125000000000	4168.20507812500000000000	4141.53857421875000000000	4156.41015625000000000000	4165.12792968750000000000	4174.87158203125000000000	4181.53857421875000000000	4171.28173828125000000000	4132.82031250000000000000	4186.66650390625000000000	4153.33300781250000000000	4143.07666015625000000000	3440.00000000000000000000	10246.00000000000000000000	10230.00000000000000000000	0.00000000000000000000	0.00000000000000000000	0.00000000000000000000	1794.00000000000000000000	444.00000000000000000000	4.00000000000000000000	4.00000000000000000000	4.00000000000000000000	4.00000000000000000000	4.00000000000000000000	4.00000000000000000000	4.00000000000000000000	4.00000000000000000000	0.00000000000000000000	0.00000000000000000000	0.00000000000000000000	0.00000000000000000000	0.00000000000000000000	0.00000000000000000000	4.00000000000000000000	4.00000000000000000000
8.00000000000000000000	0.00000000000000000000	4156.41015625000000000000	4145.64111328125000000000	4536.92285156250000000000	4160.51269531250000000000	4143.58984375000000000000	4154.35888671875000000000	4164.10253906250000000000	4175.89746093750000000000	4174.87158203125000000000	4170.76904296875000000000	4140.00000000000000000000	4174.35888671875000000000	4142.56396484375000000000	4139.48730468750000000000	3445.00000000000000000000	10246.00000000000000000000	10230.00000000000000000000	0.00000000000000000000	0.00000000000000000000	0.00000000000000000000	1794.00000000000000000000	451.00000000000000000000	4.00000000000000000000	4.00000000000000000000	4.00000000000000000000	4.00000000000000000000	4.00000000000000000000	4.00000000000000000000	4.00000000000000000000	4.00000000000000000000	4.00000000000000000000	0.00000000000000000000	0.00000000000000000000	0.00000000000000000000	0.00000000000000000000	0.00000000000000000000	4.00000000000000000000	4.00000000000000000000
9.00000000000000000000	0.00000000000000000000	4171.79492187500000000000	4145.12792968750000000000	4549.23046875000000000000	4180.00000000000000000000	4160.00000000000000000000	4160.51269531250000000000	4164.10253906250000000000	4168.71777343750000000000	4163.07666015625000000000	4174.35888671875000000000	4179.48730468750000000000	4174.87158203125000000000	4140.00000000000000000000	4151.79492187500000000000	3151.00000000000000000000	10245.00000000000000000000	10232.00000000000000000000	0.00000000000000000000	0.00000000000000000000	0.00000000000000000000	1794.00000000000000000000	459.00000000000000000000	4.00000000000000000000	4.00000000000000000000	4.00000000000000000000	4.00000000000000000000	4.00000000000000000000	4.00000000000000000000	4.00000000000000000000	4.00000000000000000000	4.00000000000000000000	4.00000000000000000000	0.00000000000000000000	0.00000000000000000000	0.00000000000000000000	0.00000000000000000000	4.00000000000000000000	4.00000000000000000000
10.00000000000000000000	0.00000000000000000000	4175.89746093750000000000	4167.69238281250000000000	4555.89746093750000000000	4204.61523437500000000000	4177.43603515625000000000	4183.07666015625000000000	4182.05126953125000000000	4187.17919921875000000000	4185.12792968750000000000	4193.84619140625000000000	4190.76904296875000000000	4190.76904296875000000000	4162.56396484375000000000	4166.66650390625000000000	3519.00000000000000000000	10245.00000000000000000000	10232.00000000000000000000	0.00000000000000000000	0.00000000000000000000	0.00000000000000000000	1794.00000000000000000000	466.00000000000000000000	4.00000000000000000000	4.00000000000000000000	4.00000000000000000000	4.00000000000000000000	4.00000000000000000000	4.00000000000000000000	4.00000000000000000000	4.00000000000000000000	4.00000000000000000000	4.00000000000000000000	4.00000000000000000000	0.00000000000000000000	0.00000000000000000000	0.00000000000000000000	4.00000000000000000000	4.00000000000000000000
11.00000000000000000000	0.00000000000000000000	4175.38427734375000000000	4184.10253906250000000000	4547.17919921875000000000	4212.30761718750000000000	4173.84619140625000000000	4186.66650390625000000000	4182.56396484375000000000	4186.66650390625000000000	4193.33300781250000000000	4193.33300781250000000000	4188.20507812500000000000	4196.41015625000000000000	4174.87158203125000000000	4157.43603515625000000000	3321.00000000000000000000	10247.00000000000000000000	10230.00000000000000000000	0.00000000000000000000	0.00000000000000000000	0.00000000000000000000	1794.00000000000000000000	473.00000000000000000000	4.00000000000000000000	4.00000000000000000000	4.00000000000000000000	4.00000000000000000000	4.00000000000000000000	4.00000000000000000000	4.00000000000000000000	4.00000000000000000000	4.00000000000000000000	4.00000000000000000000	4.00000000000000000000	4.00000000000000000000	0.00000000000000000000	0.00000000000000000000	4.00000000000000000000	4.00000000000000000000
12.00000000000000000000	0.00000000000000000000	4165.64111328125000000000	4174.87158203125000000000	4531.79492187500000000000	4191.28173828125000000000	4157.94873046875000000000	4170.76904296875000000000	4166.66650390625000000000	4156.92285156250000000000	4169.23046875000000000000	4177.43603515625000000000	4181.02539062500000000000	4182.56396484375000000000	4171.28173828125000000000	4140.51269531250000000000	2770.00000000000000000000	10247.00000000000000000000	10230.00000000000000000000	0.00000000000000000000	0.00000000000000000000	0.00000000000000000000	1794.00000000000000000000	481.00000000000000000000	4.00000000000000000000	4.00000000000000000000	4.00000000000000000000	4.00000000000000000000	4.00000000000000000000	4.00000000000000000000	4.00000000000000000000	4.00000000000000000000	4.00000000000000000000	4.00000000000000000000	4.00000000000000000000	4.00000000000000000000	4.00000000000000000000	0.00000000000000000000	4.00000000000000000000	4.00000000000000000000
13.00000000000000000000	0.00000000000000000000	4156.41015625000000000000	4163.58984375000000000000	4520.51269531250000000000	4186.66650390625000000000	4153.33300781250000000000	4164.10253906250000000000	4163.58984375000000000000	4156.92285156250000000000	4169.74365234375000000000	4175.89746093750000000000	4157.43603515625000000000	4188.71777343750000000000	4167.17919921875000000000	4148.20507812500000000000	2812.00000000000000000000	10248.00000000000000000000	10231.00000000000000000000	0.00000000000000000000	0.00000000000000000000	0.00000000000000000000	1794.00000000000000000000	488.00000000000000000000	4.00000000000000000000	4.00000000000000000000	4.00000000000000000000	4.00000000000000000000	4.00000000000000000000	4.00000000000000000000	4.00000000000000000000	4.00000000000000000000	4.00000000000000000000	4.00000000000000000000	4.00000000000000000000	4.00000000000000000000	4.00000000000000000000	4.00000000000000000000	4.00000000000000000000	4.00000000000000000000
14.00000000000000000000	0.00000000000000000000	4175.89746093750000000000	4162.56396484375000000000	4531.28173828125000000000	4194.35888671875000000000	4154.35888671875000000000	4157.94873046875000000000	4161.02539062500000000000	4173.33300781250000000000	4182.56396484375000000000	4174.35888671875000000000	4153.33300781250000000000	4205.12792968750000000000	4159.48730468750000000000	4164.10253906250000000000	3519.00000000000000000000	10248.00000000000000000000	10231.00000000000000000000	0.00000000000000000000	0.00000000000000000000	0.00000000000000000000	1794.00000000000000000000	496.00000000000000000000	4.00000000000000000000	4.00000000000000000000	4.00000000000000000000	4.00000000000000000000	4.00000000000000000000	4.00000000000000000000	4.00000000000000000000	4.00000000000000000000	4.00000000000000000000	4.00000000000000000000	4.00000000000000000000	4.00000000000000000000	4.00000000000000000000	4.00000000000000000000	4.00000000000000000000	4.00000000000000000000
15.00000000000000000000	0.00000000000000000000	4168.20507812500000000000	4162.56396484375000000000	4532.82031250000000000000	4172.30761718750000000000	4164.61523437500000000000	4163.07666015625000000000	4167.69238281250000000000	4175.38427734375000000000	4182.56396484375000000000	4179.48730468750000000000	4189.74365234375000000000	4195.89746093750000000000	4162.56396484375000000000	4164.10253906250000000000	3321.00000000000000000000	10250.00000000000000000000	10228.00000000000000000000	0.00000000000000000000	0.00000000000000000000	0.00000000000000000000	1794.00000000000000000000	503.00000000000000000000	4.00000000000000000000	4.00000000000000000000	4.00000000000000000000	4.00000000000000000000	4.00000000000000000000	4.00000000000000000000	4.00000000000000000000	4.00000000000000000000	4.00000000000000000000	4.00000000000000000000	4.00000000000000000000	4.00000000000000000000	4.00000000000000000000	4.00000000000000000000	4.00000000000000000000	4.00000000000000000000
16.00000000000000000000	0.00000000000000000000	4170.76904296875000000000	4160.00000000000000000000	4530.25634765625000000000	4175.89746093750000000000	4168.71777343750000000000	4180.00000000000000000000	4179.48730468750000000000	4171.79492187500000000000	4180.51269531250000000000	4183.07666015625000000000	4204.10253906250000000000	4194.87158203125000000000	4165.64111328125000000000	4167.17919921875000000000	0.00000000000000000000	10250.00000000000000000000	10228.00000000000000000000	0.00000000000000000000	0.00000000000000000000	0.00000000000000000000	1794.00000000000000000000	510.00000000000000000000	4.00000000000000000000	4.00000000000000000000	4.00000000000000000000	4.00000000000000000000	4.00000000000000000000	4.00000000000000000000	4.00000000000000000000	4.00000000000000000000	4.00000000000000000000	4.00000000000000000000	4.00000000000000000000	4.00000000000000000000	4.00000000000000000000	4.00000000000000000000	4.00000000000000000000	4.00000000000000000000
17.00000000000000000000	0.00000000000000000000	4181.02539062500000000000	4174.87158203125000000000	4527.69238281250000000000	4213.33300781250000000000	4171.28173828125000000000	4188.20507812500000000000	4181.02539062500000000000	4177.94873046875000000000	4183.58984375000000000000	4173.84619140625000000000	4181.02539062500000000000	4206.15380859375000000000	4168.71777343750000000000	4178.46142578125000000000	0.00000000000000000000	10249.00000000000000000000	10227.00000000000000000000	0.00000000000000000000	0.00000000000000000000	0.00000000000000000000	1794.00000000000000000000	518.00000000000000000000	4.00000000000000000000	4.00000000000000000000	4.00000000000000000000	4.00000000000000000000	4.00000000000000000000	4.00000000000000000000	4.00000000000000000000	4.00000000000000000000	4.00000000000000000000	4.00000000000000000000	4.00000000000000000000	4.00000000000000000000	4.00000000000000000000	4.00000000000000000000	4.00000000000000000000	4.00000000000000000000
18.00000000000000000000	0.00000000000000000000	4163.58984375000000000000	4179.48730468750000000000	4518.97412109375000000000	4195.89746093750000000000	4163.58984375000000000000	4175.89746093750000000000	4172.30761718750000000000	4179.48730468750000000000	4178.46142578125000000000	4166.66650390625000000000	4175.89746093750000000000	4198.97412109375000000000	4170.25634765625000000000	4164.61523437500000000000	0.00000000000000000000	10249.00000000000000000000	10227.00000000000000000000	0.00000000000000000000	0.00000000000000000000	0.00000000000000000000	1794.00000000000000000000	525.00000000000000000000	4.00000000000000000000	4.00000000000000000000	4.00000000000000000000	4.00000000000000000000	4.00000000000000000000	4.00000000000000000000	4.00000000000000000000	4.00000000000000000000	4.00000000000000000000	4.00000000000000000000	4.00000000000000000000	4.00000000000000000000	4.00000000000000000000	4.00000000000000000000	4.00000000000000000000	4.00000000000000000000
19.00000000000000000000	0.00000000000000000000	4163.58984375000000000000	4150.76904296875000000000	4518.46142578125000000000	4166.66650390625000000000	4141.53857421875000000000	4162.05126953125000000000	4165.12792968750000000000	4172.30761718750000000000	4168.71777343750000000000	4164.61523437500000000000	4157.94873046875000000000	4186.15380859375000000000	4155.38427734375000000000	4138.97412109375000000000	0.00000000000000000000	10246.00000000000000000000	10226.00000000000000000000	0.00000000000000000000	0.00000000000000000000	0.00000000000000000000	1794.00000000000000000000	532.00000000000000000000	4.00000000000000000000	4.00000000000000000000	4.00000000000000000000	4.00000000000000000000	4.00000000000000000000	4.00000000000000000000	4.00000000000000000000	4.00000000000000000000	4.00000000000000000000	4.00000000000000000000	4.00000000000000000000	4.00000000000000000000	4.00000000000000000000	4.00000000000000000000	4.00000000000000000000	4.00000000000000000000
20.00000000000000000000	0.00000000000000000000	4166.66650390625000000000	4150.25634765625000000000	4512.82031250000000000000	4186.15380859375000000000	4156.92285156250000000000	4171.79492187500000000000	4172.30761718750000000000	4173.33300781250000000000	4176.41015625000000000000	4175.89746093750000000000	4146.15380859375000000000	4191.79492187500000000000	4156.41015625000000000000	4148.71777343750000000000	0.00000000000000000000	10246.00000000000000000000	10226.00000000000000000000	0.00000000000000000000	0.00000000000000000000	0.00000000000000000000	1794.00000000000000000000	540.00000000000000000000	4.00000000000000000000	4.00000000000000000000	4.00000000000000000000	4.00000000000000000000	4.00000000000000000000	4.00000000000000000000	4.00000000000000000000	4.00000000000000000000	4.00000000000000000000	4.00000000000000000000	4.00000000000000000000	4.00000000000000000000	4.00000000000000000000	4.00000000000000000000	4.00000000000000000000	4.00000000000000000000
21.00000000000000000000	0.00000000000000000000	4181.53857421875000000000	4171.28173828125000000000	4527.17919921875000000000	4198.46142578125000000000	4176.41015625000000000000	4181.02539062500000000000	4174.35888671875000000000	4170.76904296875000000000	4169.23046875000000000000	4184.61523437500000000000	4187.69238281250000000000	4209.23046875000000000000	4171.28173828125000000000	4169.74365234375000000000	0.00000000000000000000	10246.00000000000000000000	10225.00000000000000000000	0.00000000000000000000	0.00000000000000000000	0.00000000000000000000	1794.00000000000000000000	547.00000000000000000000	4.00000000000000000000	4.00000000000000000000	4.00000000000000000000	4.00000000000000000000	4.00000000000000000000	4.00000000000000000000	4.00000000000000000000	4.00000000000000000000	4.00000000000000000000	4.00000000000000000000	4.00000000000000000000	4.00000000000000000000	4.00000000000000000000	4.00000000000000000000	4.00000000000000000000	4.00000000000000000000
22.00000000000000000000	0.00000000000000000000	4186.66650390625000000000	4169.74365234375000000000	4542.56396484375000000000	4192.30761718750000000000	4162.56396484375000000000	4174.87158203125000000000	4168.71777343750000000000	4166.66650390625000000000	4154.35888671875000000000	4177.43603515625000000000	4207.17919921875000000000	4210.25634765625000000000	4175.89746093750000000000	4166.15380859375000000000	0.00000000000000000000	10246.00000000000000000000	10225.00000000000000000000	0.00000000000000000000	0.00000000000000000000	0.00000000000000000000	1794.00000000000000000000	554.00000000000000000000	4.00000000000000000000	4.00000000000000000000	4.00000000000000000000	4.00000000000000000000	4.00000000000000000000	4.00000000000000000000	4.00000000000000000000	4.00000000000000000000	4.00000000000000000000	4.00000000000000000000	4.00000000000000000000	4.00000000000000000000	4.00000000000000000000	4.00000000000000000000	4.00000000000000000000	4.00000000000000000000
23.00000000000000000000	0.00000000000000000000	4166.15380859375000000000	4156.92285156250000000000	4528.71777343750000000000	4185.64111328125000000000	4156.41015625000000000000	4167.69238281250000000000	4167.69238281250000000000	4171.28173828125000000000	4169.74365234375000000000	4172.30761718750000000000	4183.07666015625000000000	4204.10253906250000000000	4176.92285156250000000000	4170.25634765625000000000	0.00000000000000000000	10246.00000000000000000000	10227.00000000000000000000	0.00000000000000000000	0.00000000000000000000	0.00000000000000000000	1794.00000000000000000000	562.00000000000000000000	4.00000000000000000000	4.00000000000000000000	4.00000000000000000000	4.00000000000000000000	4.00000000000000000000	4.00000000000000000000	4.00000000000000000000	4.00000000000000000000	4.00000000000000000000	4.00000000000000000000	4.00000000000000000000	4.00000000000000000000	4.00000000000000000000	4.00000000000000000000	4.00000000000000000000	4.00000000000000000000
24.00000000000000000000	0.00000000000000000000	4178.46142578125000000000	4154.35888671875000000000	4532.82031250000000000000	4171.79492187500000000000	4157.43603515625000000000	4168.20507812500000000000	4170.25634765625000000000	4170.25634765625000000000	4171.79492187500000000000	4175.38427734375000000000	4174.87158203125000000000	4203.58984375000000000000	4170.25634765625000000000	4177.43603515625000000000	0.00000000000000000000	10246.00000000000000000000	10227.00000000000000000000	0.00000000000000000000	0.00000000000000000000	0.00000000000000000000	1794.00000000000000000000	569.00000000000000000000	4.00000000000000000000	4.00000000000000000000	4.00000000000000000000	4.00000000000000000000	4.00000000000000000000	4.00000000000000000000	4.00000000000000000000	4.00000000000000000000	4.00000000000000000000	4.00000000000000000000	4.00000000000000000000	4.00000000000000000000	4.00000000000000000000	4.00000000000000000000	4.00000000000000000000	4.00000000000000000000
25.00000000000000000000	0.00000000000000000000	4177.43603515625000000000	4171.28173828125000000000	4538.46142578125000000000	4188.71777343750000000000	4159.48730468750000000000	4179.48730468750000000000	4182.05126953125000000000	4178.46142578125000000000	4166.15380859375000000000	4185.64111328125000000000	4179.48730468750000000000	4191.79492187500000000000	4166.66650390625000000000	4164.61523437500000000000	0.00000000000000000000	10245.00000000000000000000	10228.00000000000000000000	0.00000000000000000000	0.00000000000000000000	0.00000000000000000000	1794.00000000000000000000	576.00000000000000000000	4.00000000000000000000	4.00000000000000000000	4.00000000000000000000	4.00000000000000000000	4.00000000000000000000	4.00000000000000000000	4.00000000000000000000	4.00000000000000000000	4.00000000000000000000	4.00000000000000000000	4.00000000000000000000	4.00000000000000000000	4.00000000000000000000	4.00000000000000000000	4.00000000000000000000	4.00000000000000000000
26.00000000000000000000	0.00000000000000000000	4162.05126953125000000000	4168.20507812500000000000	4525.12792968750000000000	4210.76904296875000000000	4150.25634765625000000000	4162.56396484375000000000	4171.79492187500000000000	4177.43603515625000000000	4160.51269531250000000000	4167.17919921875000000000	4153.84619140625000000000	4181.53857421875000000000	4152.82031250000000000000	4144.61523437500000000000	0.00000000000000000000	10245.00000000000000000000	10228.00000000000000000000	0.00000000000000000000	0.00000000000000000000	0.00000000000000000000	1794.00000000000000000000	584.00000000000000000000	4.00000000000000000000	4.00000000000000000000	4.00000000000000000000	4.00000000000000000000	4.00000000000000000000	4.00000000000000000000	4.00000000000000000000	4.00000000000000000000	4.00000000000000000000	4.00000000000000000000	4.00000000000000000000	4.00000000000000000000	4.00000000000000000000	4.00000000000000000000	4.00000000000000000000	4.00000000000000000000
27.00000000000000000000	0.00000000000000000000	4168.71777343750000000000	4159.48730468750000000000	4523.07666015625000000000	4193.33300781250000000000	4151.28173828125000000000	4154.87158203125000000000	4166.66650390625000000000	4166.66650390625000000000	4150.76904296875000000000	4152.82031250000000000000	4155.38427734375000000000	4184.10253906250000000000	4148.20507812500000000000	4148.20507812500000000000	0.00000000000000000000	10244.00000000000000000000	10227.00000000000000000000	0.00000000000000000000	0.00000000000000000000	0.00000000000000000000	1794.00000000000000000000	591.00000000000000000000	4.00000000000000000000	4.00000000000000000000	4.00000000000000000000	4.00000000000000000000	4.00000000000000000000	4.00000000000000000000	4.00000000000000000000	4.00000000000000000000	4.00000000000000000000	4.00000000000000000000	4.00000000000000000000	4.00000000000000000000	4.00000000000000000000	4.00000000000000000000	4.00000000000000000000	4.00000000000000000000
28.00000000000000000000	0.00000000000000000000	4161.53857421875000000000	4161.02539062500000000000	4518.46142578125000000000	4179.48730468750000000000	4155.38427734375000000000	4174.35888671875000000000	4180.51269531250000000000	4163.58984375000000000000	4147.17919921875000000000	4174.35888671875000000000	4183.07666015625000000000	4180.51269531250000000000	4157.94873046875000000000	4154.87158203125000000000	0.00000000000000000000	10244.00000000000000000000	10227.00000000000000000000	0.00000000000000000000	0.00000000000000000000	0.00000000000000000000	1794.00000000000000000000	598.00000000000000000000	4.00000000000000000000	4.00000000000000000000	4.00000000000000000000	4.00000000000000000000	4.00000000000000000000	4.00000000000000000000	4.00000000000000000000	4.00000000000000000000	4.00000000000000000000	4.00000000000000000000	4.00000000000000000000	4.00000000000000000000	4.00000000000000000000	4.00000000000000000000	4.00000000000000000000	4.00000000000000000000
29.00000000000000000000	0.00000000000000000000	4163.07666015625000000000	4148.20507812500000000000	4515.38427734375000000000	4177.94873046875000000000	4139.48730468750000000000	4157.94873046875000000000	4164.61523437500000000000	4147.17919921875000000000	4137.43603515625000000000	4164.61523437500000000000	4170.76904296875000000000	4176.92285156250000000000	4148.71777343750000000000	4141.53857421875000000000	0.00000000000000000000	10245.00000000000000000000	10227.00000000000000000000	0.00000000000000000000	0.00000000000000000000	0.00000000000000000000	1794.00000000000000000000	606.00000000000000000000	4.00000000000000000000	4.00000000000000000000	4.00000000000000000000	4.00000000000000000000	4.00000000000000000000	4.00000000000000000000	4.00000000000000000000	4.00000000000000000000	4.00000000000000000000	4.00000000000000000000	4.00000000000000000000	4.00000000000000000000	4.00000000000000000000	4.00000000000000000000	4.00000000000000000000	4.00000000000000000000
30.00000000000000000000	0.00000000000000000000	4167.17919921875000000000	4155.89746093750000000000	4520.00000000000000000000	4175.38427734375000000000	4152.82031250000000000000	4142.56396484375000000000	4152.82031250000000000000	4154.35888671875000000000	4154.87158203125000000000	4160.51269531250000000000	4168.71777343750000000000	4187.17919921875000000000	4157.43603515625000000000	4150.76904296875000000000	0.00000000000000000000	10245.00000000000000000000	10227.00000000000000000000	0.00000000000000000000	0.00000000000000000000	0.00000000000000000000	1794.00000000000000000000	613.00000000000000000000	4.00000000000000000000	4.00000000000000000000	4.00000000000000000000	4.00000000000000000000	4.00000000000000000000	4.00000000000000000000	4.00000000000000000000	4.00000000000000000000	4.00000000000000000000	4.00000000000000000000	4.00000000000000000000	4.00000000000000000000	4.00000000000000000000	4.00000000000000000000	4.00000000000000000000	4.00000000000000000000
31.00000000000000000000	0.00000000000000000000	4168.71777343750000000000	4163.58984375000000000000	4525.12792968750000000000	4173.84619140625000000000	4152.30761718750000000000	4148.20507812500000000000	4156.92285156250000000000	4172.82031250000000000000	4168.71777343750000000000	4177.43603515625000000000	4173.84619140625000000000	4200.00000000000000000000	4173.84619140625000000000	4174.87158203125000000000	0.00000000000000000000	10246.00000000000000000000	10229.00000000000000000000	0.00000000000000000000	0.00000000000000000000	0.00000000000000000000	1794.00000000000000000000	620.00000000000000000000	4.00000000000000000000	4.00000000000000000000	4.00000000000000000000	4.00000000000000000000	4.00000000000000000000	4.00000000000000000000	4.00000000000000000000	4.00000000000000000000	4.00000000000000000000	4.00000000000000000000	4.00000000000000000000	4.00000000000000000000	4.00000000000000000000	4.00000000000000000000	4.00000000000000000000	4.00000000000000000000
32.00000000000000000000	0.00000000000000000000	4180.00000000000000000000	4161.02539062500000000000	4537.43554687500000000000	4178.97412109375000000000	4141.02539062500000000000	4162.05126953125000000000	4163.58984375000000000000	4174.35888671875000000000	4170.76904296875000000000	4190.76904296875000000000	4178.97412109375000000000	4204.61523437500000000000	4183.07666015625000000000	4189.74365234375000000000	0.00000000000000000000	10246.00000000000000000000	10229.00000000000000000000	0.00000000000000000000	0.00000000000000000000	0.00000000000000000000	1794.00000000000000000000	628.00000000000000000000	4.00000000000000000000	4.00000000000000000000	4.00000000000000000000	4.00000000000000000000	4.00000000000000000000	4.00000000000000000000	4.00000000000000000000	4.00000000000000000000	4.00000000000000000000	4.00000000000000000000	4.00000000000000000000	4.00000000000000000000	4.00000000000000000000	4.00000000000000000000	4.00000000000000000000	4.00000000000000000000
33.00000000000000000000	0.00000000000000000000	4177.94873046875000000000	4184.10253906250000000000	4543.58984375000000000000	4197.43603515625000000000	4178.46142578125000000000	4173.84619140625000000000	4176.41015625000000000000	4180.51269531250000000000	4195.38427734375000000000	4212.82031250000000000000	4208.71777343750000000000	4206.15380859375000000000	4199.48730468750000000000	4188.71777343750000000000	0.00000000000000000000	10245.00000000000000000000	10229.00000000000000000000	0.00000000000000000000	0.00000000000000000000	0.00000000000000000000	1794.00000000000000000000	635.00000000000000000000	4.00000000000000000000	4.00000000000000000000	4.00000000000000000000	4.00000000000000000000	4.00000000000000000000	4.00000000000000000000	4.00000000000000000000	4.00000000000000000000	4.00000000000000000000	4.00000000000000000000	4.00000000000000000000	4.00000000000000000000	4.00000000000000000000	4.00000000000000000000	4.00000000000000000000	4.00000000000000000000
34.00000000000000000000	0.00000000000000000000	4180.51269531250000000000	4186.66650390625000000000	4544.10253906250000000000	4186.66650390625000000000	4182.05126953125000000000	4156.41015625000000000000	4167.17919921875000000000	4166.66650390625000000000	4182.05126953125000000000	4198.46142578125000000000	4195.38427734375000000000	4196.92285156250000000000	4185.64111328125000000000	4159.48730468750000000000	0.00000000000000000000	10245.00000000000000000000	10229.00000000000000000000	0.00000000000000000000	0.00000000000000000000	0.00000000000000000000	1794.00000000000000000000	642.00000000000000000000	4.00000000000000000000	4.00000000000000000000	4.00000000000000000000	4.00000000000000000000	4.00000000000000000000	4.00000000000000000000	4.00000000000000000000	4.00000000000000000000	4.00000000000000000000	4.00000000000000000000	4.00000000000000000000	4.00000000000000000000	4.00000000000000000000	4.00000000000000000000	4.00000000000000000000	4.00000000000000000000
35.00000000000000000000	0.00000000000000000000	4172.82031250000000000000	4169.74365234375000000000	4541.02539062500000000000	4164.10253906250000000000	4154.87158203125000000000	4157.43603515625000000000	4169.74365234375000000000	4158.97412109375000000000	4153.33300781250000000000	4183.58984375000000000000	4175.89746093750000000000	4185.12792968750000000000	4168.71777343750000000000	4151.79492187500000000000	0.00000000000000000000	10247.00000000000000000000	10227.00000000000000000000	0.00000000000000000000	0.00000000000000000000	0.00000000000000000000	1794.00000000000000000000	650.00000000000000000000	4.00000000000000000000	4.00000000000000000000	4.00000000000000000000	4.00000000000000000000	4.00000000000000000000	4.00000000000000000000	4.00000000000000000000	4.00000000000000000000	4.00000000000000000000	4.00000000000000000000	4.00000000000000000000	4.00000000000000000000	4.00000000000000000000	4.00000000000000000000	4.00000000000000000000	4.00000000000000000000
36.00000000000000000000	0.00000000000000000000	4169.23046875000000000000	4173.33300781250000000000	4549.23046875000000000000	4193.33300781250000000000	4155.38427734375000000000	4177.43603515625000000000	4187.69238281250000000000	4174.87158203125000000000	4159.48730468750000000000	4189.74365234375000000000	4201.53857421875000000000	4193.84619140625000000000	4176.41015625000000000000	4172.82031250000000000000	0.00000000000000000000	10247.00000000000000000000	10227.00000000000000000000	0.00000000000000000000	0.00000000000000000000	0.00000000000000000000	1794.00000000000000000000	657.00000000000000000000	4.00000000000000000000	4.00000000000000000000	4.00000000000000000000	4.00000000000000000000	4.00000000000000000000	4.00000000000000000000	4.00000000000000000000	4.00000000000000000000	4.00000000000000000000	4.00000000000000000000	4.00000000000000000000	4.00000000000000000000	4.00000000000000000000	4.00000000000000000000	4.00000000000000000000	4.00000000000000000000
37.00000000000000000000	0.00000000000000000000	4180.51269531250000000000	4179.48730468750000000000	4560.51269531250000000000	4212.30761718750000000000	4157.43603515625000000000	4168.71777343750000000000	4180.00000000000000000000	4172.82031250000000000000	4170.25634765625000000000	4176.92285156250000000000	4174.35888671875000000000	4197.94873046875000000000	4176.92285156250000000000	4167.17919921875000000000	0.00000000000000000000	10246.00000000000000000000	10225.00000000000000000000	0.00000000000000000000	0.00000000000000000000	0.00000000000000000000	1794.00000000000000000000	664.00000000000000000000	4.00000000000000000000	4.00000000000000000000	4.00000000000000000000	4.00000000000000000000	4.00000000000000000000	4.00000000000000000000	4.00000000000000000000	4.00000000000000000000	4.00000000000000000000	4.00000000000000000000	4.00000000000000000000	4.00000000000000000000	4.00000000000000000000	4.00000000000000000000	4.00000000000000000000	4.00000000000000000000
38.00000000000000000000	0.00000000000000000000	4167.17919921875000000000	4169.23046875000000000000	4545.12792968750000000000	4174.87158203125000000000	4153.84619140625000000000	4158.46142578125000000000	4168.20507812500000000000	4154.35888671875000000000	4161.02539062500000000000	4175.38427734375000000000	4142.56396484375000000000	4180.51269531250000000000	4169.74365234375000000000	4149.23046875000000000000	0.00000000000000000000	10246.00000000000000000000	10225.00000000000000000000	0.00000000000000000000	0.00000000000000000000	0.00000000000000000000	1794.00000000000000000000	672.00000000000000000000	4.00000000000000000000	4.00000000000000000000	4.00000000000000000000	4.00000000000000000000	4.00000000000000000000	4.00000000000000000000	4.00000000000000000000	4.00000000000000000000	4.00000000000000000000	4.00000000000000000000	4.00000000000000000000	4.00000000000000000000	4.00000000000000000000	4.00000000000000000000	4.00000000000000000000	4.00000000000000000000
39.00000000000000000000	0.00000000000000000000	4182.56396484375000000000	4164.10253906250000000000	4556.92285156250000000000	4163.58984375000000000000	4167.69238281250000000000	4168.71777343750000000000	4174.87158203125000000000	4152.30761718750000000000	4155.89746093750000000000	4198.97412109375000000000	4190.76904296875000000000	4182.56396484375000000000	4176.41015625000000000000	4161.53857421875000000000	0.00000000000000000000	10247.00000000000000000000	10227.00000000000000000000	0.00000000000000000000	0.00000000000000000000	0.00000000000000000000	1794.00000000000000000000	679.00000000000000000000	4.00000000000000000000	4.00000000000000000000	4.00000000000000000000	4.00000000000000000000	4.00000000000000000000	4.00000000000000000000	4.00000000000000000000	4.00000000000000000000	4.00000000000000000000	4.00000000000000000000	4.00000000000000000000	4.00000000000000000000	4.00000000000000000000	4.00000000000000000000	4.00000000000000000000	4.00000000000000000000
40.00000000000000000000	0.00000000000000000000	4193.33300781250000000000	4185.64111328125000000000	4581.53857421875000000000	4192.82031250000000000000	4188.71777343750000000000	4172.30761718750000000000	4182.05126953125000000000	4183.07666015625000000000	4186.66650390625000000000	4218.46142578125000000000	4226.66650390625000000000	4202.05126953125000000000	4196.41015625000000000000	4182.56396484375000000000	0.00000000000000000000	10247.00000000000000000000	10227.00000000000000000000	0.00000000000000000000	0.00000000000000000000	0.00000000000000000000	1794.00000000000000000000	687.00000000000000000000	4.00000000000000000000	4.00000000000000000000	4.00000000000000000000	4.00000000000000000000	4.00000000000000000000	4.00000000000000000000	4.00000000000000000000	4.00000000000000000000	4.00000000000000000000	4.00000000000000000000	4.00000000000000000000	4.00000000000000000000	4.00000000000000000000	4.00000000000000000000	4.00000000000000000000	4.00000000000000000000
41.00000000000000000000	0.00000000000000000000	4175.38427734375000000000	4190.76904296875000000000	4577.43554687500000000000	4195.89746093750000000000	4180.51269531250000000000	4162.56396484375000000000	4168.71777343750000000000	4195.89746093750000000000	4201.02539062500000000000	4209.74365234375000000000	4203.58984375000000000000	4208.20507812500000000000	4198.97412109375000000000	4176.41015625000000000000	0.00000000000000000000	10248.00000000000000000000	10227.00000000000000000000	0.00000000000000000000	0.00000000000000000000	0.00000000000000000000	1794.00000000000000000000	694.00000000000000000000	4.00000000000000000000	4.00000000000000000000	4.00000000000000000000	4.00000000000000000000	4.00000000000000000000	4.00000000000000000000	4.00000000000000000000	4.00000000000000000000	4.00000000000000000000	4.00000000000000000000	4.00000000000000000000	4.00000000000000000000	4.00000000000000000000	4.00000000000000000000	4.00000000000000000000	4.00000000000000000000
42.00000000000000000000	0.00000000000000000000	4175.38427734375000000000	4170.25634765625000000000	4572.82031250000000000000	4179.48730468750000000000	4160.00000000000000000000	4156.92285156250000000000	4154.87158203125000000000	4167.69238281250000000000	4168.71777343750000000000	4183.07666015625000000000	4175.89746093750000000000	4193.84619140625000000000	4181.53857421875000000000	4161.53857421875000000000	0.00000000000000000000	10248.00000000000000000000	10227.00000000000000000000	0.00000000000000000000	0.00000000000000000000	0.00000000000000000000	1794.00000000000000000000	701.00000000000000000000	4.00000000000000000000	4.00000000000000000000	4.00000000000000000000	4.00000000000000000000	4.00000000000000000000	4.00000000000000000000	4.00000000000000000000	4.00000000000000000000	4.00000000000000000000	4.00000000000000000000	4.00000000000000000000	4.00000000000000000000	4.00000000000000000000	4.00000000000000000000	4.00000000000000000000	4.00000000000000000000
43.00000000000000000000	0.00000000000000000000	4168.71777343750000000000	4166.66650390625000000000	4566.66650390625000000000	4177.94873046875000000000	4162.05126953125000000000	4160.51269531250000000000	4165.64111328125000000000	4159.48730468750000000000	4156.92285156250000000000	4182.05126953125000000000	4168.20507812500000000000	4177.43603515625000000000	4179.48730468750000000000	4155.89746093750000000000	0.00000000000000000000	10246.00000000000000000000	10226.00000000000000000000	0.00000000000000000000	0.00000000000000000000	0.00000000000000000000	1794.00000000000000000000	709.00000000000000000000	4.00000000000000000000	4.00000000000000000000	4.00000000000000000000	4.00000000000000000000	4.00000000000000000000	4.00000000000000000000	4.00000000000000000000	4.00000000000000000000	4.00000000000000000000	4.00000000000000000000	4.00000000000000000000	4.00000000000000000000	4.00000000000000000000	4.00000000000000000000	4.00000000000000000000	4.00000000000000000000
44.00000000000000000000	0.00000000000000000000	4177.94873046875000000000	4177.43603515625000000000	4568.20507812500000000000	4187.17919921875000000000	4168.20507812500000000000	4164.10253906250000000000	4168.71777343750000000000	4171.28173828125000000000	4171.79492187500000000000	4204.61523437500000000000	4168.71777343750000000000	4184.61523437500000000000	4184.61523437500000000000	4158.46142578125000000000	0.00000000000000000000	10246.00000000000000000000	10226.00000000000000000000	0.00000000000000000000	0.00000000000000000000	0.00000000000000000000	1794.00000000000000000000	716.00000000000000000000	4.00000000000000000000	4.00000000000000000000	4.00000000000000000000	4.00000000000000000000	4.00000000000000000000	4.00000000000000000000	4.00000000000000000000	4.00000000000000000000	4.00000000000000000000	4.00000000000000000000	4.00000000000000000000	4.00000000000000000000	4.00000000000000000000	4.00000000000000000000	4.00000000000000000000	4.00000000000000000000
45.00000000000000000000	0.00000000000000000000	4180.51269531250000000000	4188.20507812500000000000	4568.71777343750000000000	4190.25634765625000000000	4172.82031250000000000000	4172.82031250000000000000	4161.02539062500000000000	4172.82031250000000000000	4177.94873046875000000000	4209.74365234375000000000	4189.74365234375000000000	4191.28173828125000000000	4180.00000000000000000000	4170.76904296875000000000	0.00000000000000000000	10248.00000000000000000000	10230.00000000000000000000	0.00000000000000000000	0.00000000000000000000	0.00000000000000000000	1794.00000000000000000000	723.00000000000000000000	4.00000000000000000000	4.00000000000000000000	4.00000000000000000000	4.00000000000000000000	4.00000000000000000000	4.00000000000000000000	4.00000000000000000000	4.00000000000000000000	4.00000000000000000000	4.00000000000000000000	4.00000000000000000000	4.00000000000000000000	4.00000000000000000000	4.00000000000000000000	4.00000000000000000000	4.00000000000000000000
46.00000000000000000000	0.00000000000000000000	4167.69238281250000000000	4182.56396484375000000000	4562.05126953125000000000	4194.87158203125000000000	4172.30761718750000000000	4172.30761718750000000000	4166.66650390625000000000	4164.10253906250000000000	4172.82031250000000000000	4191.79492187500000000000	4214.87158203125000000000	4184.61523437500000000000	4172.30761718750000000000	4171.28173828125000000000	0.00000000000000000000	10248.00000000000000000000	10230.00000000000000000000	0.00000000000000000000	0.00000000000000000000	0.00000000000000000000	1794.00000000000000000000	731.00000000000000000000	4.00000000000000000000	4.00000000000000000000	4.00000000000000000000	4.00000000000000000000	4.00000000000000000000	4.00000000000000000000	4.00000000000000000000	4.00000000000000000000	4.00000000000000000000	4.00000000000000000000	4.00000000000000000000	4.00000000000000000000	4.00000000000000000000	4.00000000000000000000	4.00000000000000000000	4.00000000000000000000
47.00000000000000000000	0.00000000000000000000	4184.10253906250000000000	4169.74365234375000000000	4569.74365234375000000000	4191.28173828125000000000	4159.48730468750000000000	4155.89746093750000000000	4166.66650390625000000000	4154.35888671875000000000	4164.10253906250000000000	4180.00000000000000000000	4200.00000000000000000000	4187.17919921875000000000	4183.07666015625000000000	4163.07666015625000000000	0.00000000000000000000	10248.00000000000000000000	10230.00000000000000000000	0.00000000000000000000	0.00000000000000000000	0.00000000000000000000	1794.00000000000000000000	738.00000000000000000000	4.00000000000000000000	4.00000000000000000000	4.00000000000000000000	4.00000000000000000000	4.00000000000000000000	4.00000000000000000000	4.00000000000000000000	4.00000000000000000000	4.00000000000000000000	4.00000000000000000000	4.00000000000000000000	4.00000000000000000000	4.00000000000000000000	4.00000000000000000000	4.00000000000000000000	4.00000000000000000000
48.00000000000000000000	0.00000000000000000000	4186.66650390625000000000	4176.41015625000000000000	4574.35888671875000000000	4167.69238281250000000000	4164.61523437500000000000	4163.07666015625000000000	4165.12792968750000000000	4167.69238281250000000000	4175.89746093750000000000	4196.92285156250000000000	4182.05126953125000000000	4200.51269531250000000000	4210.25634765625000000000	4182.56396484375000000000	0.00000000000000000000	10248.00000000000000000000	10230.00000000000000000000	0.00000000000000000000	0.00000000000000000000	0.00000000000000000000	1794.00000000000000000000	745.00000000000000000000	4.00000000000000000000	4.00000000000000000000	4.00000000000000000000	4.00000000000000000000	4.00000000000000000000	4.00000000000000000000	4.00000000000000000000	4.00000000000000000000	4.00000000000000000000	4.00000000000000000000	4.00000000000000000000	4.00000000000000000000	4.00000000000000000000	4.00000000000000000000	4.00000000000000000000	4.00000000000000000000
49.00000000000000000000	0.00000000000000000000	4181.02539062500000000000	4167.69238281250000000000	4573.33300781250000000000	4164.10253906250000000000	4163.58984375000000000000	4174.87158203125000000000	4166.15380859375000000000	4185.12792968750000000000	4187.69238281250000000000	4206.66650390625000000000	4185.12792968750000000000	4203.07666015625000000000	4195.89746093750000000000	4187.69238281250000000000	0.00000000000000000000	10247.00000000000000000000	10229.00000000000000000000	0.00000000000000000000	0.00000000000000000000	0.00000000000000000000	1794.00000000000000000000	753.00000000000000000000	4.00000000000000000000	4.00000000000000000000	4.00000000000000000000	4.00000000000000000000	4.00000000000000000000	4.00000000000000000000	4.00000000000000000000	4.00000000000000000000	4.00000000000000000000	4.00000000000000000000	4.00000000000000000000	4.00000000000000000000	4.00000000000000000000	4.00000000000000000000	4.00000000000000000000	4.00000000000000000000
50.00000000000000000000	0.00000000000000000000	4177.94873046875000000000	4163.07666015625000000000	4573.33300781250000000000	4194.87158203125000000000	4162.05126953125000000000	4170.25634765625000000000	4173.84619140625000000000	4190.76904296875000000000	4191.79492187500000000000	4210.25634765625000000000	4195.89746093750000000000	4195.89746093750000000000	4183.07666015625000000000	4173.33300781250000000000	0.00000000000000000000	10247.00000000000000000000	10229.00000000000000000000	0.00000000000000000000	0.00000000000000000000	0.00000000000000000000	1794.00000000000000000000	760.00000000000000000000	4.00000000000000000000	4.00000000000000000000	4.00000000000000000000	4.00000000000000000000	4.00000000000000000000	4.00000000000000000000	4.00000000000000000000	4.00000000000000000000	4.00000000000000000000	4.00000000000000000000	4.00000000000000000000	4.00000000000000000000	4.00000000000000000000	4.00000000000000000000	4.00000000000000000000	4.00000000000000000000
51.00000000000000000000	0.00000000000000000000	4172.82031250000000000000	4178.46142578125000000000	4574.35888671875000000000	4204.10253906250000000000	4173.84619140625000000000	4165.12792968750000000000	4177.43603515625000000000	4184.10253906250000000000	4187.69238281250000000000	4212.30761718750000000000	4198.97412109375000000000	4199.48730468750000000000	4196.92285156250000000000	4176.41015625000000000000	0.00000000000000000000	10247.00000000000000000000	10229.00000000000000000000	0.00000000000000000000	0.00000000000000000000	0.00000000000000000000	1794.00000000000000000000	767.00000000000000000000	4.00000000000000000000	4.00000000000000000000	4.00000000000000000000	4.00000000000000000000	4.00000000000000000000	4.00000000000000000000	4.00000000000000000000	4.00000000000000000000	4.00000000000000000000	4.00000000000000000000	4.00000000000000000000	4.00000000000000000000	4.00000000000000000000	4.00000000000000000000	4.00000000000000000000	4.00000000000000000000
52.00000000000000000000	0.00000000000000000000	4183.58984375000000000000	4175.38427734375000000000	4583.07666015625000000000	4186.66650390625000000000	4168.20507812500000000000	4164.10253906250000000000	4171.28173828125000000000	4175.89746093750000000000	4172.82031250000000000000	4196.41015625000000000000	4189.74365234375000000000	4201.02539062500000000000	4180.51269531250000000000	4177.43603515625000000000	0.00000000000000000000	10247.00000000000000000000	10229.00000000000000000000	0.00000000000000000000	0.00000000000000000000	0.00000000000000000000	1794.00000000000000000000	775.00000000000000000000	4.00000000000000000000	4.00000000000000000000	4.00000000000000000000	4.00000000000000000000	4.00000000000000000000	4.00000000000000000000	4.00000000000000000000	4.00000000000000000000	4.00000000000000000000	4.00000000000000000000	4.00000000000000000000	4.00000000000000000000	4.00000000000000000000	4.00000000000000000000	4.00000000000000000000	4.00000000000000000000
53.00000000000000000000	0.00000000000000000000	4172.30761718750000000000	4171.79492187500000000000	4586.15380859375000000000	4190.25634765625000000000	4167.17919921875000000000	4175.38427734375000000000	4170.25634765625000000000	4183.58984375000000000000	4181.02539062500000000000	4185.12792968750000000000	4178.97412109375000000000	4195.38427734375000000000	4171.28173828125000000000	4178.46142578125000000000	0.00000000000000000000	10247.00000000000000000000	10228.00000000000000000000	0.00000000000000000000	0.00000000000000000000	0.00000000000000000000	1794.00000000000000000000	782.00000000000000000000	4.00000000000000000000	4.00000000000000000000	4.00000000000000000000	4.00000000000000000000	4.00000000000000000000	4.00000000000000000000	4.00000000000000000000	4.00000000000000000000	4.00000000000000000000	4.00000000000000000000	4.00000000000000000000	4.00000000000000000000	4.00000000000000000000	4.00000000000000000000	4.00000000000000000000	4.00000000000000000000
54.00000000000000000000	0.00000000000000000000	4170.25634765625000000000	4170.25634765625000000000	4596.92285156250000000000	4187.69238281250000000000	4157.43603515625000000000	4162.56396484375000000000	4149.74365234375000000000	4162.56396484375000000000	4180.00000000000000000000	4177.94873046875000000000	4181.53857421875000000000	4195.89746093750000000000	4173.33300781250000000000	4175.38427734375000000000	0.00000000000000000000	10247.00000000000000000000	10228.00000000000000000000	0.00000000000000000000	0.00000000000000000000	0.00000000000000000000	1794.00000000000000000000	789.00000000000000000000	4.00000000000000000000	4.00000000000000000000	4.00000000000000000000	4.00000000000000000000	4.00000000000000000000	4.00000000000000000000	4.00000000000000000000	4.00000000000000000000	4.00000000000000000000	4.00000000000000000000	4.00000000000000000000	4.00000000000000000000	4.00000000000000000000	4.00000000000000000000	4.00000000000000000000	4.00000000000000000000
55.00000000000000000000	0.00000000000000000000	4180.51269531250000000000	4170.25634765625000000000	4608.20507812500000000000	4170.25634765625000000000	4143.07666015625000000000	4147.69238281250000000000	4138.97412109375000000000	4141.02539062500000000000	4162.05126953125000000000	4194.35888671875000000000	4198.97412109375000000000	4187.69238281250000000000	4174.87158203125000000000	4164.61523437500000000000	0.00000000000000000000	10247.00000000000000000000	10227.00000000000000000000	0.00000000000000000000	0.00000000000000000000	0.00000000000000000000	1794.00000000000000000000	797.00000000000000000000	4.00000000000000000000	4.00000000000000000000	4.00000000000000000000	4.00000000000000000000	4.00000000000000000000	4.00000000000000000000	4.00000000000000000000	4.00000000000000000000	4.00000000000000000000	4.00000000000000000000	4.00000000000000000000	4.00000000000000000000	4.00000000000000000000	4.00000000000000000000	4.00000000000000000000	4.00000000000000000000
56.00000000000000000000	0.00000000000000000000	4172.82031250000000000000	4172.30761718750000000000	4605.12792968750000000000	4178.46142578125000000000	4154.87158203125000000000	4161.53857421875000000000	4161.53857421875000000000	4167.17919921875000000000	4170.25634765625000000000	4213.33300781250000000000	4179.48730468750000000000	4184.61523437500000000000	4178.46142578125000000000	4160.00000000000000000000	0.00000000000000000000	10247.00000000000000000000	10227.00000000000000000000	0.00000000000000000000	0.00000000000000000000	0.00000000000000000000	1794.00000000000000000000	804.00000000000000000000	4.00000000000000000000	4.00000000000000000000	4.00000000000000000000	4.00000000000000000000	4.00000000000000000000	4.00000000000000000000	4.00000000000000000000	4.00000000000000000000	4.00000000000000000000	4.00000000000000000000	4.00000000000000000000	4.00000000000000000000	4.00000000000000000000	4.00000000000000000000	4.00000000000000000000	4.00000000000000000000
57.00000000000000000000	0.00000000000000000000	4184.61523437500000000000	4163.58984375000000000000	4615.38427734375000000000	4196.41015625000000000000	4167.69238281250000000000	4169.23046875000000000000	4171.79492187500000000000	4187.17919921875000000000	4190.25634765625000000000	4195.38427734375000000000	4149.74365234375000000000	4200.51269531250000000000	4168.71777343750000000000	4167.17919921875000000000	0.00000000000000000000	10246.00000000000000000000	10227.00000000000000000000	0.00000000000000000000	0.00000000000000000000	0.00000000000000000000	1794.00000000000000000000	811.00000000000000000000	4.00000000000000000000	4.00000000000000000000	4.00000000000000000000	4.00000000000000000000	4.00000000000000000000	4.00000000000000000000	4.00000000000000000000	4.00000000000000000000	4.00000000000000000000	4.00000000000000000000	4.00000000000000000000	4.00000000000000000000	4.00000000000000000000	4.00000000000000000000	4.00000000000000000000	4.00000000000000000000
58.00000000000000000000	0.00000000000000000000	4176.92285156250000000000	4165.64111328125000000000	4616.41015625000000000000	4199.48730468750000000000	4175.38427734375000000000	4170.25634765625000000000	4175.89746093750000000000	4181.02539062500000000000	4194.35888671875000000000	4190.25634765625000000000	4188.20507812500000000000	4197.43603515625000000000	4173.84619140625000000000	4171.28173828125000000000	0.00000000000000000000	10246.00000000000000000000	10227.00000000000000000000	0.00000000000000000000	0.00000000000000000000	0.00000000000000000000	1794.00000000000000000000	819.00000000000000000000	4.00000000000000000000	4.00000000000000000000	4.00000000000000000000	4.00000000000000000000	4.00000000000000000000	4.00000000000000000000	4.00000000000000000000	4.00000000000000000000	4.00000000000000000000	4.00000000000000000000	4.00000000000000000000	4.00000000000000000000	4.00000000000000000000	4.00000000000000000000	4.00000000000000000000	4.00000000000000000000
59.00000000000000000000	0.00000000000000000000	4161.53857421875000000000	4160.51269531250000000000	4607.17919921875000000000	4188.20507812500000000000	4160.00000000000000000000	4164.10253906250000000000	4170.76904296875000000000	4165.64111328125000000000	4166.15380859375000000000	4176.92285156250000000000	4205.12792968750000000000	4180.00000000000000000000	4169.74365234375000000000	4157.94873046875000000000	0.00000000000000000000	10248.00000000000000000000	10228.00000000000000000000	0.00000000000000000000	0.00000000000000000000	0.00000000000000000000	1794.00000000000000000000	826.00000000000000000000	4.00000000000000000000	4.00000000000000000000	4.00000000000000000000	4.00000000000000000000	4.00000000000000000000	4.00000000000000000000	4.00000000000000000000	4.00000000000000000000	4.00000000000000000000	4.00000000000000000000	4.00000000000000000000	4.00000000000000000000	4.00000000000000000000	4.00000000000000000000	4.00000000000000000000	4.00000000000000000000
60.00000000000000000000	0.00000000000000000000	4170.25634765625000000000	4155.38427734375000000000	4613.84619140625000000000	4180.00000000000000000000	4162.05126953125000000000	4165.64111328125000000000	4172.30761718750000000000	4170.25634765625000000000	4160.51269531250000000000	4164.61523437500000000000	4179.48730468750000000000	4175.38427734375000000000	4165.12792968750000000000	4155.38427734375000000000	0.00000000000000000000	10248.00000000000000000000	10228.00000000000000000000	0.00000000000000000000	0.00000000000000000000	0.00000000000000000000	1794.00000000000000000000	834.00000000000000000000	4.00000000000000000000	4.00000000000000000000	4.00000000000000000000	4.00000000000000000000	4.00000000000000000000	4.00000000000000000000	4.00000000000000000000	4.00000000000000000000	4.00000000000000000000	4.00000000000000000000	4.00000000000000000000	4.00000000000000000000	4.00000000000000000000	4.00000000000000000000	4.00000000000000000000	4.00000000000000000000
61.00000000000000000000	0.00000000000000000000	4167.69238281250000000000	4157.94873046875000000000	4614.87158203125000000000	4181.53857421875000000000	4169.74365234375000000000	4166.66650390625000000000	4176.92285156250000000000	4180.51269531250000000000	4180.51269531250000000000	4192.30761718750000000000	4169.74365234375000000000	4171.79492187500000000000	4168.20507812500000000000	4158.97412109375000000000	0.00000000000000000000	10247.00000000000000000000	10229.00000000000000000000	0.00000000000000000000	0.00000000000000000000	0.00000000000000000000	1794.00000000000000000000	841.00000000000000000000	4.00000000000000000000	4.00000000000000000000	4.00000000000000000000	4.00000000000000000000	4.00000000000000000000	4.00000000000000000000	4.00000000000000000000	4.00000000000000000000	4.00000000000000000000	4.00000000000000000000	4.00000000000000000000	4.00000000000000000000	4.00000000000000000000	4.00000000000000000000	4.00000000000000000000	4.00000000000000000000
62.00000000000000000000	0.00000000000000000000	4173.33300781250000000000	4148.20507812500000000000	4617.43554687500000000000	4173.84619140625000000000	4137.94873046875000000000	4154.35888671875000000000	4157.94873046875000000000	4163.07666015625000000000	4164.61523437500000000000	4191.28173828125000000000	4154.35888671875000000000	4175.38427734375000000000	4151.28173828125000000000	4148.71777343750000000000	0.00000000000000000000	10247.00000000000000000000	10229.00000000000000000000	0.00000000000000000000	0.00000000000000000000	0.00000000000000000000	1794.00000000000000000000	848.00000000000000000000	4.00000000000000000000	4.00000000000000000000	4.00000000000000000000	4.00000000000000000000	4.00000000000000000000	4.00000000000000000000	4.00000000000000000000	4.00000000000000000000	4.00000000000000000000	4.00000000000000000000	4.00000000000000000000	4.00000000000000000000	4.00000000000000000000	4.00000000000000000000	4.00000000000000000000	4.00000000000000000000
63.00000000000000000000	0.00000000000000000000	4173.33300781250000000000	4156.41015625000000000000	4620.00000000000000000000	4177.43603515625000000000	4146.15380859375000000000	4160.51269531250000000000	4160.00000000000000000000	4164.10253906250000000000	4164.10253906250000000000	4173.33300781250000000000	4167.17919921875000000000	4184.10253906250000000000	4155.89746093750000000000	4148.20507812500000000000	0.00000000000000000000	10249.00000000000000000000	10228.00000000000000000000	0.00000000000000000000	0.00000000000000000000	0.00000000000000000000	1794.00000000000000000000	856.00000000000000000000	4.00000000000000000000	4.00000000000000000000	4.00000000000000000000	4.00000000000000000000	4.00000000000000000000	4.00000000000000000000	4.00000000000000000000	4.00000000000000000000	4.00000000000000000000	4.00000000000000000000	4.00000000000000000000	4.00000000000000000000	4.00000000000000000000	4.00000000000000000000	4.00000000000000000000	4.00000000000000000000
64.00000000000000000000	0.00000000000000000000	4170.76904296875000000000	4166.15380859375000000000	4622.05126953125000000000	4196.92285156250000000000	4177.43603515625000000000	4156.92285156250000000000	4164.61523437500000000000	4168.71777343750000000000	4175.89746093750000000000	4171.79492187500000000000	4184.61523437500000000000	4183.58984375000000000000	4165.12792968750000000000	4151.79492187500000000000	2783.00000000000000000000	10249.00000000000000000000	10228.00000000000000000000	0.00000000000000000000	0.00000000000000000000	0.00000000000000000000	1794.00000000000000000000	863.00000000000000000000	4.00000000000000000000	4.00000000000000000000	4.00000000000000000000	4.00000000000000000000	4.00000000000000000000	4.00000000000000000000	4.00000000000000000000	4.00000000000000000000	4.00000000000000000000	4.00000000000000000000	4.00000000000000000000	4.00000000000000000000	4.00000000000000000000	4.00000000000000000000	4.00000000000000000000	4.00000000000000000000
65.00000000000000000000	0.00000000000000000000	4177.43603515625000000000	4160.51269531250000000000	4628.71777343750000000000	4198.46142578125000000000	4172.30761718750000000000	4154.35888671875000000000	4153.84619140625000000000	4154.35888671875000000000	4164.61523437500000000000	4174.35888671875000000000	4168.20507812500000000000	4178.97412109375000000000	4152.82031250000000000000	4145.64111328125000000000	2817.00000000000000000000	10247.00000000000000000000	10228.00000000000000000000	0.00000000000000000000	0.00000000000000000000	0.00000000000000000000	1794.00000000000000000000	870.00000000000000000000	4.00000000000000000000	4.00000000000000000000	4.00000000000000000000	4.00000000000000000000	4.00000000000000000000	4.00000000000000000000	4.00000000000000000000	4.00000000000000000000	4.00000000000000000000	4.00000000000000000000	4.00000000000000000000	4.00000000000000000000	4.00000000000000000000	4.00000000000000000000	4.00000000000000000000	4.00000000000000000000
66.00000000000000000000	0.00000000000000000000	4172.82031250000000000000	4165.64111328125000000000	4624.61523437500000000000	4196.41015625000000000000	4165.64111328125000000000	4173.84619140625000000000	4163.58984375000000000000	4159.48730468750000000000	4168.20507812500000000000	4188.71777343750000000000	4173.33300781250000000000	4183.58984375000000000000	4160.00000000000000000000	4150.76904296875000000000	2378.00000000000000000000	10247.00000000000000000000	10228.00000000000000000000	0.00000000000000000000	0.00000000000000000000	0.00000000000000000000	1794.00000000000000000000	878.00000000000000000000	4.00000000000000000000	4.00000000000000000000	4.00000000000000000000	4.00000000000000000000	4.00000000000000000000	4.00000000000000000000	4.00000000000000000000	4.00000000000000000000	4.00000000000000000000	4.00000000000000000000	4.00000000000000000000	4.00000000000000000000	4.00000000000000000000	4.00000000000000000000	4.00000000000000000000	4.00000000000000000000
67.00000000000000000000	0.00000000000000000000	4177.43603515625000000000	4159.48730468750000000000	4618.97412109375000000000	4197.94873046875000000000	4157.43603515625000000000	4166.15380859375000000000	4165.12792968750000000000	4156.41015625000000000000	4166.15380859375000000000	4187.17919921875000000000	4165.64111328125000000000	4192.30761718750000000000	4160.00000000000000000000	4158.97412109375000000000	3479.00000000000000000000	10247.00000000000000000000	10228.00000000000000000000	0.00000000000000000000	0.00000000000000000000	0.00000000000000000000	1794.00000000000000000000	885.00000000000000000000	4.00000000000000000000	4.00000000000000000000	4.00000000000000000000	4.00000000000000000000	4.00000000000000000000	4.00000000000000000000	4.00000000000000000000	4.00000000000000000000	4.00000000000000000000	4.00000000000000000000	4.00000000000000000000	4.00000000000000000000	4.00000000000000000000	4.00000000000000000000	4.00000000000000000000	4.00000000000000000000
68.00000000000000000000	0.00000000000000000000	4164.61523437500000000000	4150.25634765625000000000	4607.69238281250000000000	4182.05126953125000000000	4142.56396484375000000000	4159.48730468750000000000	4163.07666015625000000000	4150.25634765625000000000	4156.92285156250000000000	4175.89746093750000000000	4149.74365234375000000000	4184.10253906250000000000	4135.89746093750000000000	4153.84619140625000000000	3551.00000000000000000000	10247.00000000000000000000	10228.00000000000000000000	0.00000000000000000000	0.00000000000000000000	0.00000000000000000000	1794.00000000000000000000	892.00000000000000000000	4.00000000000000000000	4.00000000000000000000	4.00000000000000000000	4.00000000000000000000	4.00000000000000000000	4.00000000000000000000	4.00000000000000000000	4.00000000000000000000	4.00000000000000000000	4.00000000000000000000	4.00000000000000000000	4.00000000000000000000	4.00000000000000000000	4.00000000000000000000	4.00000000000000000000	4.00000000000000000000
69.00000000000000000000	0.00000000000000000000	4160.00000000000000000000	4153.33300781250000000000	4607.69238281250000000000	4179.48730468750000000000	4142.56396484375000000000	4170.25634765625000000000	4173.33300781250000000000	4158.46142578125000000000	4156.92285156250000000000	4175.38427734375000000000	4177.94873046875000000000	4183.07666015625000000000	4129.74365234375000000000	4146.15380859375000000000	3401.00000000000000000000	10247.00000000000000000000	10228.00000000000000000000	0.00000000000000000000	0.00000000000000000000	0.00000000000000000000	1794.00000000000000000000	900.00000000000000000000	4.00000000000000000000	4.00000000000000000000	4.00000000000000000000	4.00000000000000000000	4.00000000000000000000	4.00000000000000000000	4.00000000000000000000	4.00000000000000000000	4.00000000000000000000	4.00000000000000000000	4.00000000000000000000	4.00000000000000000000	4.00000000000000000000	4.00000000000000000000	4.00000000000000000000	4.00000000000000000000
70.00000000000000000000	0.00000000000000000000	4181.53857421875000000000	4164.10253906250000000000	4621.02539062500000000000	4197.94873046875000000000	4169.74365234375000000000	4168.20507812500000000000	4180.51269531250000000000	4166.15380859375000000000	4162.56396484375000000000	4175.89746093750000000000	4210.76904296875000000000	4197.43603515625000000000	4155.38427734375000000000	4153.33300781250000000000	3473.00000000000000000000	10247.00000000000000000000	10228.00000000000000000000	0.00000000000000000000	0.00000000000000000000	0.00000000000000000000	1794.00000000000000000000	907.00000000000000000000	4.00000000000000000000	4.00000000000000000000	4.00000000000000000000	4.00000000000000000000	4.00000000000000000000	4.00000000000000000000	4.00000000000000000000	4.00000000000000000000	4.00000000000000000000	4.00000000000000000000	4.00000000000000000000	4.00000000000000000000	4.00000000000000000000	4.00000000000000000000	4.00000000000000000000	4.00000000000000000000
71.00000000000000000000	0.00000000000000000000	4174.87158203125000000000	4172.30761718750000000000	4617.43554687500000000000	4197.43603515625000000000	4189.74365234375000000000	4170.76904296875000000000	4176.92285156250000000000	4177.94873046875000000000	4182.05126953125000000000	4182.56396484375000000000	4199.48730468750000000000	4202.05126953125000000000	4172.82031250000000000000	4166.15380859375000000000	3428.00000000000000000000	10245.00000000000000000000	10229.00000000000000000000	0.00000000000000000000	0.00000000000000000000	0.00000000000000000000	1794.00000000000000000000	914.00000000000000000000	4.00000000000000000000	4.00000000000000000000	4.00000000000000000000	4.00000000000000000000	4.00000000000000000000	4.00000000000000000000	4.00000000000000000000	4.00000000000000000000	4.00000000000000000000	4.00000000000000000000	4.00000000000000000000	4.00000000000000000000	4.00000000000000000000	4.00000000000000000000	4.00000000000000000000	4.00000000000000000000
72.00000000000000000000	0.00000000000000000000	4180.51269531250000000000	4167.17919921875000000000	4620.00000000000000000000	4194.35888671875000000000	4168.71777343750000000000	4175.38427734375000000000	4165.12792968750000000000	4182.05126953125000000000	4194.87158203125000000000	4190.25634765625000000000	4161.02539062500000000000	4203.58984375000000000000	4162.56396484375000000000	4167.17919921875000000000	3413.00000000000000000000	10245.00000000000000000000	10229.00000000000000000000	0.00000000000000000000	0.00000000000000000000	0.00000000000000000000	1794.00000000000000000000	922.00000000000000000000	4.00000000000000000000	4.00000000000000000000	4.00000000000000000000	4.00000000000000000000	4.00000000000000000000	4.00000000000000000000	4.00000000000000000000	4.00000000000000000000	4.00000000000000000000	4.00000000000000000000	4.00000000000000000000	4.00000000000000000000	4.00000000000000000000	4.00000000000000000000	4.00000000000000000000	4.00000000000000000000
73.00000000000000000000	0.00000000000000000000	4180.00000000000000000000	4161.02539062500000000000	4611.28173828125000000000	4194.87158203125000000000	4148.20507812500000000000	4169.74365234375000000000	4166.15380859375000000000	4178.97412109375000000000	4188.71777343750000000000	4191.79492187500000000000	4148.71777343750000000000	4205.64111328125000000000	4155.38427734375000000000	4166.15380859375000000000	3106.00000000000000000000	10245.00000000000000000000	10230.00000000000000000000	0.00000000000000000000	0.00000000000000000000	0.00000000000000000000	1794.00000000000000000000	929.00000000000000000000	4.00000000000000000000	4.00000000000000000000	4.00000000000000000000	4.00000000000000000000	4.00000000000000000000	4.00000000000000000000	4.00000000000000000000	4.00000000000000000000	4.00000000000000000000	4.00000000000000000000	4.00000000000000000000	4.00000000000000000000	4.00000000000000000000	4.00000000000000000000	4.00000000000000000000	4.00000000000000000000
74.00000000000000000000	0.00000000000000000000	4171.79492187500000000000	4155.89746093750000000000	4595.89746093750000000000	4179.48730468750000000000	4152.30761718750000000000	4159.48730468750000000000	4167.69238281250000000000	4171.79492187500000000000	4169.23046875000000000000	4188.71777343750000000000	4178.97412109375000000000	4209.23046875000000000000	4157.94873046875000000000	4161.53857421875000000000	3505.00000000000000000000	10245.00000000000000000000	10230.00000000000000000000	0.00000000000000000000	0.00000000000000000000	0.00000000000000000000	1794.00000000000000000000	937.00000000000000000000	4.00000000000000000000	4.00000000000000000000	4.00000000000000000000	4.00000000000000000000	4.00000000000000000000	4.00000000000000000000	4.00000000000000000000	4.00000000000000000000	4.00000000000000000000	4.00000000000000000000	4.00000000000000000000	4.00000000000000000000	4.00000000000000000000	4.00000000000000000000	4.00000000000000000000	4.00000000000000000000
75.00000000000000000000	0.00000000000000000000	4190.76904296875000000000	4166.15380859375000000000	4606.15380859375000000000	4187.17919921875000000000	4168.71777343750000000000	4165.12792968750000000000	4165.64111328125000000000	4165.12792968750000000000	4172.82031250000000000000	4193.84619140625000000000	4201.53857421875000000000	4211.79492187500000000000	4159.48730468750000000000	4160.51269531250000000000	3318.00000000000000000000	10244.00000000000000000000	10231.00000000000000000000	0.00000000000000000000	0.00000000000000000000	0.00000000000000000000	1794.00000000000000000000	944.00000000000000000000	4.00000000000000000000	4.00000000000000000000	4.00000000000000000000	4.00000000000000000000	4.00000000000000000000	4.00000000000000000000	4.00000000000000000000	4.00000000000000000000	4.00000000000000000000	4.00000000000000000000	4.00000000000000000000	4.00000000000000000000	4.00000000000000000000	4.00000000000000000000	4.00000000000000000000	4.00000000000000000000
76.00000000000000000000	0.00000000000000000000	4183.58984375000000000000	4183.07666015625000000000	4606.66650390625000000000	4213.84619140625000000000	4181.53857421875000000000	4187.69238281250000000000	4178.97412109375000000000	4176.92285156250000000000	4202.56396484375000000000	4196.92285156250000000000	4195.38427734375000000000	4212.82031250000000000000	4161.02539062500000000000	4171.28173828125000000000	2786.00000000000000000000	10244.00000000000000000000	10231.00000000000000000000	0.00000000000000000000	0.00000000000000000000	0.00000000000000000000	1794.00000000000000000000	951.00000000000000000000	4.00000000000000000000	4.00000000000000000000	4.00000000000000000000	4.00000000000000000000	4.00000000000000000000	4.00000000000000000000	4.00000000000000000000	4.00000000000000000000	4.00000000000000000000	4.00000000000000000000	4.00000000000000000000	4.00000000000000000000	4.00000000000000000000	4.00000000000000000000	4.00000000000000000000	4.00000000000000000000
77.00000000000000000000	0.00000000000000000000	4174.35888671875000000000	4160.00000000000000000000	4596.92285156250000000000	4196.41015625000000000000	4155.38427734375000000000	4177.94873046875000000000	4180.00000000000000000000	4180.00000000000000000000	4182.05126953125000000000	4176.92285156250000000000	4176.92285156250000000000	4207.17919921875000000000	4144.61523437500000000000	4164.61523437500000000000	2814.00000000000000000000	10244.00000000000000000000	10231.00000000000000000000	0.00000000000000000000	0.00000000000000000000	0.00000000000000000000	1794.00000000000000000000	959.00000000000000000000	4.00000000000000000000	4.00000000000000000000	4.00000000000000000000	4.00000000000000000000	4.00000000000000000000	4.00000000000000000000	4.00000000000000000000	4.00000000000000000000	4.00000000000000000000	4.00000000000000000000	4.00000000000000000000	4.00000000000000000000	4.00000000000000000000	4.00000000000000000000	4.00000000000000000000	4.00000000000000000000
78.00000000000000000000	0.00000000000000000000	4169.23046875000000000000	4131.79492187500000000000	4583.58984375000000000000	4166.66650390625000000000	4135.38427734375000000000	4148.71777343750000000000	4166.66650390625000000000	4171.28173828125000000000	4150.25634765625000000000	4165.12792968750000000000	4158.97412109375000000000	4191.28173828125000000000	4141.53857421875000000000	4147.17919921875000000000	3505.00000000000000000000	10244.00000000000000000000	10231.00000000000000000000	0.00000000000000000000	0.00000000000000000000	0.00000000000000000000	1794.00000000000000000000	966.00000000000000000000	4.00000000000000000000	4.00000000000000000000	4.00000000000000000000	4.00000000000000000000	4.00000000000000000000	4.00000000000000000000	4.00000000000000000000	4.00000000000000000000	4.00000000000000000000	4.00000000000000000000	4.00000000000000000000	4.00000000000000000000	4.00000000000000000000	4.00000000000000000000	4.00000000000000000000	4.00000000000000000000
79.00000000000000000000	0.00000000000000000000	4163.07666015625000000000	4138.46142578125000000000	4573.33300781250000000000	4174.35888671875000000000	4150.25634765625000000000	4152.82031250000000000000	4165.64111328125000000000	4170.76904296875000000000	4174.35888671875000000000	4173.33300781250000000000	4161.53857421875000000000	4191.79492187500000000000	4160.00000000000000000000	4146.66650390625000000000	3318.00000000000000000000	10243.00000000000000000000	10231.00000000000000000000	0.00000000000000000000	0.00000000000000000000	0.00000000000000000000	1794.00000000000000000000	973.00000000000000000000	4.00000000000000000000	4.00000000000000000000	4.00000000000000000000	4.00000000000000000000	4.00000000000000000000	4.00000000000000000000	4.00000000000000000000	4.00000000000000000000	4.00000000000000000000	4.00000000000000000000	4.00000000000000000000	4.00000000000000000000	4.00000000000000000000	4.00000000000000000000	4.00000000000000000000	4.00000000000000000000
80.00000000000000000000	0.00000000000000000000	4181.02539062500000000000	4162.56396484375000000000	4586.15380859375000000000	4193.84619140625000000000	4162.56396484375000000000	4178.97412109375000000000	4177.94873046875000000000	4176.92285156250000000000	4200.51269531250000000000	4190.25634765625000000000	4195.89746093750000000000	4208.71777343750000000000	4172.82031250000000000000	4165.64111328125000000000	2786.00000000000000000000	10243.00000000000000000000	10231.00000000000000000000	0.00000000000000000000	0.00000000000000000000	0.00000000000000000000	1794.00000000000000000000	981.00000000000000000000	4.00000000000000000000	4.00000000000000000000	4.00000000000000000000	4.00000000000000000000	4.00000000000000000000	4.00000000000000000000	4.00000000000000000000	4.00000000000000000000	4.00000000000000000000	4.00000000000000000000	4.00000000000000000000	4.00000000000000000000	4.00000000000000000000	4.00000000000000000000	4.00000000000000000000	4.00000000000000000000
81.00000000000000000000	0.00000000000000000000	4186.15380859375000000000	4184.10253906250000000000	4598.46142578125000000000	4205.64111328125000000000	4178.46142578125000000000	4193.84619140625000000000	4188.20507812500000000000	4189.23046875000000000000	4209.23046875000000000000	4213.84619140625000000000	4204.61523437500000000000	4214.35888671875000000000	4187.69238281250000000000	4184.10253906250000000000	2814.00000000000000000000	10245.00000000000000000000	10230.00000000000000000000	0.00000000000000000000	0.00000000000000000000	0.00000000000000000000	1794.00000000000000000000	988.00000000000000000000	4.00000000000000000000	4.00000000000000000000	4.00000000000000000000	4.00000000000000000000	4.00000000000000000000	4.00000000000000000000	4.00000000000000000000	4.00000000000000000000	4.00000000000000000000	4.00000000000000000000	4.00000000000000000000	4.00000000000000000000	4.00000000000000000000	4.00000000000000000000	4.00000000000000000000	4.00000000000000000000
82.00000000000000000000	0.00000000000000000000	4186.15380859375000000000	4171.28173828125000000000	4600.51269531250000000000	4201.53857421875000000000	4175.89746093750000000000	4174.87158203125000000000	4167.69238281250000000000	4177.43603515625000000000	4196.41015625000000000000	4194.35888671875000000000	4168.71777343750000000000	4206.15380859375000000000	4180.51269531250000000000	4166.66650390625000000000	3505.00000000000000000000	10245.00000000000000000000	10230.00000000000000000000	0.00000000000000000000	0.00000000000000000000	0.00000000000000000000	1794.00000000000000000000	995.00000000000000000000	4.00000000000000000000	4.00000000000000000000	4.00000000000000000000	4.00000000000000000000	4.00000000000000000000	4.00000000000000000000	4.00000000000000000000	4.00000000000000000000	4.00000000000000000000	4.00000000000000000000	4.00000000000000000000	4.00000000000000000000	4.00000000000000000000	4.00000000000000000000	4.00000000000000000000	4.00000000000000000000
83.00000000000000000000	0.00000000000000000000	4180.00000000000000000000	4162.05126953125000000000	4589.74365234375000000000	4202.05126953125000000000	4158.97412109375000000000	4161.02539062500000000000	4156.41015625000000000000	4161.02539062500000000000	4180.51269531250000000000	4165.64111328125000000000	4160.00000000000000000000	4195.38427734375000000000	4168.20507812500000000000	4145.64111328125000000000	3318.00000000000000000000	10245.00000000000000000000	10230.00000000000000000000	0.00000000000000000000	0.00000000000000000000	0.00000000000000000000	1795.00000000000000000000	3.00000000000000000000	4.00000000000000000000	4.00000000000000000000	4.00000000000000000000	4.00000000000000000000	4.00000000000000000000	4.00000000000000000000	4.00000000000000000000	4.00000000000000000000	4.00000000000000000000	4.00000000000000000000	4.00000000000000000000	4.00000000000000000000	4.00000000000000000000	4.00000000000000000000	4.00000000000000000000	4.00000000000000000000
84.00000000000000000000	0.00000000000000000000	4172.82031250000000000000	4181.53857421875000000000	4578.97412109375000000000	4213.84619140625000000000	4162.56396484375000000000	4173.84619140625000000000	4170.25634765625000000000	4167.17919921875000000000	4191.28173828125000000000	4184.10253906250000000000	4197.43603515625000000000	4198.97412109375000000000	4174.35888671875000000000	4161.53857421875000000000	2786.00000000000000000000	10245.00000000000000000000	10230.00000000000000000000	0.00000000000000000000	0.00000000000000000000	0.00000000000000000000	1795.00000000000000000000	10.00000000000000000000	4.00000000000000000000	4.00000000000000000000	4.00000000000000000000	4.00000000000000000000	4.00000000000000000000	4.00000000000000000000	4.00000000000000000000	4.00000000000000000000	4.00000000000000000000	4.00000000000000000000	4.00000000000000000000	4.00000000000000000000	4.00000000000000000000	4.00000000000000000000	4.00000000000000000000	4.00000000000000000000
85.00000000000000000000	0.00000000000000000000	4182.05126953125000000000	4170.25634765625000000000	4586.15380859375000000000	4191.28173828125000000000	4160.00000000000000000000	4170.76904296875000000000	4163.07666015625000000000	4160.51269531250000000000	4190.76904296875000000000	4198.97412109375000000000	4201.53857421875000000000	4201.02539062500000000000	4171.28173828125000000000	4170.76904296875000000000	2814.00000000000000000000	10248.00000000000000000000	10230.00000000000000000000	0.00000000000000000000	0.00000000000000000000	0.00000000000000000000	1795.00000000000000000000	17.00000000000000000000	4.00000000000000000000	4.00000000000000000000	4.00000000000000000000	4.00000000000000000000	4.00000000000000000000	4.00000000000000000000	4.00000000000000000000	4.00000000000000000000	4.00000000000000000000	4.00000000000000000000	4.00000000000000000000	4.00000000000000000000	4.00000000000000000000	4.00000000000000000000	4.00000000000000000000	4.00000000000000000000
86.00000000000000000000	0.00000000000000000000	4166.66650390625000000000	4143.58984375000000000000	4578.97412109375000000000	4168.71777343750000000000	4148.20507812500000000000	4162.56396484375000000000	4156.41015625000000000000	4153.84619140625000000000	4174.35888671875000000000	4186.15380859375000000000	4148.71777343750000000000	4191.79492187500000000000	4163.58984375000000000000	4152.30761718750000000000	3505.00000000000000000000	10248.00000000000000000000	10230.00000000000000000000	0.00000000000000000000	0.00000000000000000000	0.00000000000000000000	1795.00000000000000000000	25.00000000000000000000	4.00000000000000000000	4.00000000000000000000	4.00000000000000000000	4.00000000000000000000	4.00000000000000000000	4.00000000000000000000	4.00000000000000000000	4.00000000000000000000	4.00000000000000000000	4.00000000000000000000	4.00000000000000000000	4.00000000000000000000	4.00000000000000000000	4.00000000000000000000	4.00000000000000000000	4.00000000000000000000
87.00000000000000000000	0.00000000000000000000	4170.25634765625000000000	4141.02539062500000000000	4575.38427734375000000000	4184.61523437500000000000	4151.28173828125000000000	4171.28173828125000000000	4169.23046875000000000000	4160.51269531250000000000	4166.15380859375000000000	4165.64111328125000000000	4140.51269531250000000000	4198.97412109375000000000	4153.33300781250000000000	4145.64111328125000000000	3318.00000000000000000000	10248.00000000000000000000	10229.00000000000000000000	0.00000000000000000000	0.00000000000000000000	0.00000000000000000000	1795.00000000000000000000	32.00000000000000000000	4.00000000000000000000	4.00000000000000000000	4.00000000000000000000	4.00000000000000000000	4.00000000000000000000	4.00000000000000000000	4.00000000000000000000	4.00000000000000000000	4.00000000000000000000	4.00000000000000000000	4.00000000000000000000	4.00000000000000000000	4.00000000000000000000	4.00000000000000000000	4.00000000000000000000	4.00000000000000000000
88.00000000000000000000	0.00000000000000000000	4180.00000000000000000000	4159.48730468750000000000	4586.15380859375000000000	4194.87158203125000000000	4169.74365234375000000000	4185.12792968750000000000	4180.51269531250000000000	4169.74365234375000000000	4183.07666015625000000000	4170.25634765625000000000	4194.35888671875000000000	4208.20507812500000000000	4161.53857421875000000000	4166.15380859375000000000	2786.00000000000000000000	10248.00000000000000000000	10229.00000000000000000000	0.00000000000000000000	0.00000000000000000000	0.00000000000000000000	1795.00000000000000000000	40.00000000000000000000	4.00000000000000000000	4.00000000000000000000	4.00000000000000000000	4.00000000000000000000	4.00000000000000000000	4.00000000000000000000	4.00000000000000000000	4.00000000000000000000	4.00000000000000000000	4.00000000000000000000	4.00000000000000000000	4.00000000000000000000	4.00000000000000000000	4.00000000000000000000	4.00000000000000000000	4.00000000000000000000
89.00000000000000000000	0.00000000000000000000	4165.64111328125000000000	4167.69238281250000000000	4588.20507812500000000000	4198.46142578125000000000	4171.79492187500000000000	4174.87158203125000000000	4173.84619140625000000000	4175.38427734375000000000	4206.15380859375000000000	4185.64111328125000000000	4200.00000000000000000000	4204.61523437500000000000	4189.74365234375000000000	4174.35888671875000000000	2814.00000000000000000000	10248.00000000000000000000	10229.00000000000000000000	0.00000000000000000000	0.00000000000000000000	0.00000000000000000000	1795.00000000000000000000	47.00000000000000000000	4.00000000000000000000	4.00000000000000000000	4.00000000000000000000	4.00000000000000000000	4.00000000000000000000	4.00000000000000000000	4.00000000000000000000	4.00000000000000000000	4.00000000000000000000	4.00000000000000000000	4.00000000000000000000	4.00000000000000000000	4.00000000000000000000	4.00000000000000000000	4.00000000000000000000	4.00000000000000000000
90.00000000000000000000	0.00000000000000000000	4177.43603515625000000000	4162.05126953125000000000	4597.94873046875000000000	4213.33300781250000000000	4162.56396484375000000000	4167.69238281250000000000	4168.71777343750000000000	4174.35888671875000000000	4203.07666015625000000000	4182.05126953125000000000	4177.94873046875000000000	4204.10253906250000000000	4194.35888671875000000000	4158.46142578125000000000	3505.00000000000000000000	10248.00000000000000000000	10229.00000000000000000000	0.00000000000000000000	0.00000000000000000000	0.00000000000000000000	1795.00000000000000000000	54.00000000000000000000	4.00000000000000000000	4.00000000000000000000	4.00000000000000000000	4.00000000000000000000	4.00000000000000000000	4.00000000000000000000	4.00000000000000000000	4.00000000000000000000	4.00000000000000000000	4.00000000000000000000	4.00000000000000000000	4.00000000000000000000	4.00000000000000000000	4.00000000000000000000	4.00000000000000000000	4.00000000000000000000
91.00000000000000000000	0.00000000000000000000	4175.38427734375000000000	4166.15380859375000000000	4595.89746093750000000000	4204.10253906250000000000	4168.71777343750000000000	4184.10253906250000000000	4173.33300781250000000000	4168.71777343750000000000	4187.69238281250000000000	4187.17919921875000000000	4185.12792968750000000000	4200.00000000000000000000	4185.12792968750000000000	4156.41015625000000000000	3318.00000000000000000000	10248.00000000000000000000	10229.00000000000000000000	0.00000000000000000000	0.00000000000000000000	0.00000000000000000000	1795.00000000000000000000	62.00000000000000000000	4.00000000000000000000	4.00000000000000000000	4.00000000000000000000	4.00000000000000000000	4.00000000000000000000	4.00000000000000000000	4.00000000000000000000	4.00000000000000000000	4.00000000000000000000	4.00000000000000000000	4.00000000000000000000	4.00000000000000000000	4.00000000000000000000	4.00000000000000000000	4.00000000000000000000	4.00000000000000000000
92.00000000000000000000	0.00000000000000000000	4172.82031250000000000000	4161.53857421875000000000	4591.79492187500000000000	4183.58984375000000000000	4157.94873046875000000000	4180.00000000000000000000	4165.12792968750000000000	4159.48730468750000000000	4181.53857421875000000000	4190.25634765625000000000	4175.89746093750000000000	4201.53857421875000000000	4178.46142578125000000000	4162.56396484375000000000	2786.00000000000000000000	10248.00000000000000000000	10229.00000000000000000000	0.00000000000000000000	0.00000000000000000000	0.00000000000000000000	1795.00000000000000000000	69.00000000000000000000	4.00000000000000000000	4.00000000000000000000	4.00000000000000000000	4.00000000000000000000	4.00000000000000000000	4.00000000000000000000	4.00000000000000000000	4.00000000000000000000	4.00000000000000000000	4.00000000000000000000	4.00000000000000000000	4.00000000000000000000	4.00000000000000000000	4.00000000000000000000	4.00000000000000000000	4.00000000000000000000
93.00000000000000000000	0.00000000000000000000	4183.07666015625000000000	4160.00000000000000000000	4598.97412109375000000000	4191.79492187500000000000	4150.76904296875000000000	4173.84619140625000000000	4171.28173828125000000000	4174.35888671875000000000	4200.51269531250000000000	4184.10253906250000000000	4171.28173828125000000000	4208.71777343750000000000	4177.94873046875000000000	4164.10253906250000000000	2814.00000000000000000000	10250.00000000000000000000	10229.00000000000000000000	0.00000000000000000000	0.00000000000000000000	0.00000000000000000000	1795.00000000000000000000	76.00000000000000000000	4.00000000000000000000	4.00000000000000000000	4.00000000000000000000	4.00000000000000000000	4.00000000000000000000	4.00000000000000000000	4.00000000000000000000	4.00000000000000000000	4.00000000000000000000	4.00000000000000000000	4.00000000000000000000	4.00000000000000000000	4.00000000000000000000	4.00000000000000000000	4.00000000000000000000	4.00000000000000000000
94.00000000000000000000	0.00000000000000000000	4175.89746093750000000000	4175.89746093750000000000	4601.02539062500000000000	4213.84619140625000000000	4172.82031250000000000000	4180.00000000000000000000	4184.10253906250000000000	4185.64111328125000000000	4206.66650390625000000000	4192.30761718750000000000	4195.89746093750000000000	4209.74365234375000000000	4186.15380859375000000000	4166.66650390625000000000	3505.00000000000000000000	10250.00000000000000000000	10229.00000000000000000000	0.00000000000000000000	0.00000000000000000000	0.00000000000000000000	1795.00000000000000000000	84.00000000000000000000	4.00000000000000000000	4.00000000000000000000	4.00000000000000000000	4.00000000000000000000	4.00000000000000000000	4.00000000000000000000	4.00000000000000000000	4.00000000000000000000	4.00000000000000000000	4.00000000000000000000	4.00000000000000000000	4.00000000000000000000	4.00000000000000000000	4.00000000000000000000	4.00000000000000000000	4.00000000000000000000
95.00000000000000000000	0.00000000000000000000	4187.17919921875000000000	4181.02539062500000000000	4613.84619140625000000000	4230.76904296875000000000	4185.12792968750000000000	4176.41015625000000000000	4176.92285156250000000000	4170.76904296875000000000	4185.12792968750000000000	4196.41015625000000000000	4188.20507812500000000000	4213.84619140625000000000	4193.84619140625000000000	4171.28173828125000000000	3318.00000000000000000000	10250.00000000000000000000	10228.00000000000000000000	0.00000000000000000000	0.00000000000000000000	0.00000000000000000000	1795.00000000000000000000	91.00000000000000000000	4.00000000000000000000	4.00000000000000000000	4.00000000000000000000	4.00000000000000000000	4.00000000000000000000	4.00000000000000000000	4.00000000000000000000	4.00000000000000000000	4.00000000000000000000	4.00000000000000000000	4.00000000000000000000	4.00000000000000000000	4.00000000000000000000	4.00000000000000000000	4.00000000000000000000	4.00000000000000000000
96.00000000000000000000	0.00000000000000000000	4178.97412109375000000000	4170.76904296875000000000	4611.28173828125000000000	4220.00000000000000000000	4182.05126953125000000000	4187.17919921875000000000	4185.64111328125000000000	4179.48730468750000000000	4195.38427734375000000000	4195.38427734375000000000	4186.66650390625000000000	4212.30761718750000000000	4192.82031250000000000000	4173.33300781250000000000	2786.00000000000000000000	10250.00000000000000000000	10228.00000000000000000000	0.00000000000000000000	0.00000000000000000000	0.00000000000000000000	1795.00000000000000000000	98.00000000000000000000	4.00000000000000000000	4.00000000000000000000	4.00000000000000000000	4.00000000000000000000	4.00000000000000000000	4.00000000000000000000	4.00000000000000000000	4.00000000000000000000	4.00000000000000000000	4.00000000000000000000	4.00000000000000000000	4.00000000000000000000	4.00000000000000000000	4.00000000000000000000	4.00000000000000000000	4.00000000000000000000
97.00000000000000000000	0.00000000000000000000	4163.58984375000000000000	4148.71777343750000000000	4594.87158203125000000000	4184.10253906250000000000	4154.35888671875000000000	4188.20507812500000000000	4187.17919921875000000000	4188.20507812500000000000	4201.53857421875000000000	4191.28173828125000000000	4192.30761718750000000000	4201.53857421875000000000	4170.76904296875000000000	4155.38427734375000000000	2814.00000000000000000000	10248.00000000000000000000	10228.00000000000000000000	0.00000000000000000000	0.00000000000000000000	0.00000000000000000000	1795.00000000000000000000	106.00000000000000000000	4.00000000000000000000	4.00000000000000000000	4.00000000000000000000	4.00000000000000000000	4.00000000000000000000	4.00000000000000000000	4.00000000000000000000	4.00000000000000000000	4.00000000000000000000	4.00000000000000000000	4.00000000000000000000	4.00000000000000000000	4.00000000000000000000	4.00000000000000000000	4.00000000000000000000	4.00000000000000000000
98.00000000000000000000	0.00000000000000000000	4172.30761718750000000000	4149.23046875000000000000	4597.94873046875000000000	4177.43603515625000000000	4146.66650390625000000000	4181.53857421875000000000	4180.00000000000000000000	4180.51269531250000000000	4193.33300781250000000000	4188.71777343750000000000	4172.30761718750000000000	4198.46142578125000000000	4170.25634765625000000000	4145.12792968750000000000	3505.00000000000000000000	10248.00000000000000000000	10228.00000000000000000000	0.00000000000000000000	0.00000000000000000000	0.00000000000000000000	1795.00000000000000000000	113.00000000000000000000	4.00000000000000000000	4.00000000000000000000	4.00000000000000000000	4.00000000000000000000	4.00000000000000000000	4.00000000000000000000	4.00000000000000000000	4.00000000000000000000	4.00000000000000000000	4.00000000000000000000	4.00000000000000000000	4.00000000000000000000	4.00000000000000000000	4.00000000000000000000	4.00000000000000000000	4.00000000000000000000
99.00000000000000000000	0.00000000000000000000	4169.23046875000000000000	4169.74365234375000000000	4607.69238281250000000000	4197.43603515625000000000	4177.43603515625000000000	4196.41015625000000000000	4190.76904296875000000000	4182.56396484375000000000	4205.12792968750000000000	4194.35888671875000000000	4180.00000000000000000000	4204.10253906250000000000	4189.23046875000000000000	4158.97412109375000000000	3318.00000000000000000000	10248.00000000000000000000	10228.00000000000000000000	0.00000000000000000000	0.00000000000000000000	0.00000000000000000000	1795.00000000000000000000	120.00000000000000000000	4.00000000000000000000	4.00000000000000000000	4.00000000000000000000	4.00000000000000000000	4.00000000000000000000	4.00000000000000000000	4.00000000000000000000	4.00000000000000000000	4.00000000000000000000	4.00000000000000000000	4.00000000000000000000	4.00000000000000000000	4.00000000000000000000	4.00000000000000000000	4.00000000000000000000	4.00000000000000000000
100.00000000000000000000	0.00000000000000000000	4183.58984375000000000000	4172.30761718750000000000	4617.94873046875000000000	4204.10253906250000000000	4185.12792968750000000000	4188.71777343750000000000	4186.66650390625000000000	4178.97412109375000000000	4192.82031250000000000000	4190.25634765625000000000	4185.64111328125000000000	4208.71777343750000000000	4183.58984375000000000000	4166.15380859375000000000	2786.00000000000000000000	10248.00000000000000000000	10228.00000000000000000000	0.00000000000000000000	0.00000000000000000000	0.00000000000000000000	1795.00000000000000000000	128.00000000000000000000	4.00000000000000000000	4.00000000000000000000	4.00000000000000000000	4.00000000000000000000	4.00000000000000000000	4.00000000000000000000	4.00000000000000000000	4.00000000000000000000	4.00000000000000000000	4.00000000000000000000	4.00000000000000000000	4.00000000000000000000	4.00000000000000000000	4.00000000000000000000	4.00000000000000000000	4.00000000000000000000
101.00000000000000000000	0.00000000000000000000	4188.71777343750000000000	4173.84619140625000000000	4613.33300781250000000000	4206.66650390625000000000	4180.51269531250000000000	4176.41015625000000000000	4175.89746093750000000000	4178.97412109375000000000	4184.10253906250000000000	4194.35888671875000000000	4177.94873046875000000000	4207.69238281250000000000	4188.71777343750000000000	4169.74365234375000000000	2814.00000000000000000000	10248.00000000000000000000	10227.00000000000000000000	0.00000000000000000000	0.00000000000000000000	0.00000000000000000000	1795.00000000000000000000	135.00000000000000000000	4.00000000000000000000	4.00000000000000000000	4.00000000000000000000	4.00000000000000000000	4.00000000000000000000	4.00000000000000000000	4.00000000000000000000	4.00000000000000000000	4.00000000000000000000	4.00000000000000000000	4.00000000000000000000	4.00000000000000000000	4.00000000000000000000	4.00000000000000000000	4.00000000000000000000	4.00000000000000000000
102.00000000000000000000	0.00000000000000000000	4171.79492187500000000000	4164.61523437500000000000	4596.92285156250000000000	4207.69238281250000000000	4161.53857421875000000000	4182.56396484375000000000	4166.66650390625000000000	4161.53857421875000000000	4186.66650390625000000000	4195.38427734375000000000	4194.35888671875000000000	4200.00000000000000000000	4188.20507812500000000000	4165.12792968750000000000	3505.00000000000000000000	10248.00000000000000000000	10227.00000000000000000000	0.00000000000000000000	0.00000000000000000000	0.00000000000000000000	1795.00000000000000000000	143.00000000000000000000	4.00000000000000000000	4.00000000000000000000	4.00000000000000000000	4.00000000000000000000	4.00000000000000000000	4.00000000000000000000	4.00000000000000000000	4.00000000000000000000	4.00000000000000000000	4.00000000000000000000	4.00000000000000000000	4.00000000000000000000	4.00000000000000000000	4.00000000000000000000	4.00000000000000000000	4.00000000000000000000
103.00000000000000000000	0.00000000000000000000	4167.69238281250000000000	4163.07666015625000000000	4589.74365234375000000000	4207.69238281250000000000	4144.10253906250000000000	4179.48730468750000000000	4161.53857421875000000000	4145.64111328125000000000	4181.02539062500000000000	4183.07666015625000000000	4194.35888671875000000000	4192.30761718750000000000	4170.25634765625000000000	4153.33300781250000000000	3318.00000000000000000000	10247.00000000000000000000	10229.00000000000000000000	0.00000000000000000000	0.00000000000000000000	0.00000000000000000000	1795.00000000000000000000	150.00000000000000000000	4.00000000000000000000	4.00000000000000000000	4.00000000000000000000	4.00000000000000000000	4.00000000000000000000	4.00000000000000000000	4.00000000000000000000	4.00000000000000000000	4.00000000000000000000	4.00000000000000000000	4.00000000000000000000	4.00000000000000000000	4.00000000000000000000	4.00000000000000000000	4.00000000000000000000	4.00000000000000000000
104.00000000000000000000	0.00000000000000000000	4170.76904296875000000000	4187.17919921875000000000	4587.69238281250000000000	4215.38427734375000000000	4173.33300781250000000000	4184.10253906250000000000	4180.51269531250000000000	4177.43603515625000000000	4201.53857421875000000000	4187.17919921875000000000	4165.64111328125000000000	4195.38427734375000000000	4169.23046875000000000000	4155.89746093750000000000	2786.00000000000000000000	10247.00000000000000000000	10229.00000000000000000000	0.00000000000000000000	0.00000000000000000000	0.00000000000000000000	1795.00000000000000000000	157.00000000000000000000	4.00000000000000000000	4.00000000000000000000	4.00000000000000000000	4.00000000000000000000	4.00000000000000000000	4.00000000000000000000	4.00000000000000000000	4.00000000000000000000	4.00000000000000000000	4.00000000000000000000	4.00000000000000000000	4.00000000000000000000	4.00000000000000000000	4.00000000000000000000	4.00000000000000000000	4.00000000000000000000
105.00000000000000000000	0.00000000000000000000	4186.66650390625000000000	4186.66650390625000000000	4595.38427734375000000000	4214.35888671875000000000	4194.87158203125000000000	4195.89746093750000000000	4185.12792968750000000000	4188.20507812500000000000	4209.74365234375000000000	4190.25634765625000000000	4164.61523437500000000000	4201.53857421875000000000	4165.64111328125000000000	4161.53857421875000000000	2814.00000000000000000000	10245.00000000000000000000	10228.00000000000000000000	0.00000000000000000000	0.00000000000000000000	0.00000000000000000000	1795.00000000000000000000	165.00000000000000000000	4.00000000000000000000	4.00000000000000000000	4.00000000000000000000	4.00000000000000000000	4.00000000000000000000	4.00000000000000000000	4.00000000000000000000	4.00000000000000000000	4.00000000000000000000	4.00000000000000000000	4.00000000000000000000	4.00000000000000000000	4.00000000000000000000	4.00000000000000000000	4.00000000000000000000	4.00000000000000000000
106.00000000000000000000	0.00000000000000000000	4177.43603515625000000000	4173.33300781250000000000	4588.71777343750000000000	4197.94873046875000000000	4182.05126953125000000000	4199.48730468750000000000	4175.38427734375000000000	4168.20507812500000000000	4195.38427734375000000000	4197.94873046875000000000	4200.51269531250000000000	4195.38427734375000000000	4171.28173828125000000000	4164.10253906250000000000	3505.00000000000000000000	10245.00000000000000000000	10228.00000000000000000000	0.00000000000000000000	0.00000000000000000000	0.00000000000000000000	1795.00000000000000000000	172.00000000000000000000	4.00000000000000000000	4.00000000000000000000	4.00000000000000000000	4.00000000000000000000	4.00000000000000000000	4.00000000000000000000	4.00000000000000000000	4.00000000000000000000	4.00000000000000000000	4.00000000000000000000	4.00000000000000000000	4.00000000000000000000	4.00000000000000000000	4.00000000000000000000	4.00000000000000000000	4.00000000000000000000
107.00000000000000000000	0.00000000000000000000	4160.51269531250000000000	4154.87158203125000000000	4571.79492187500000000000	4184.61523437500000000000	4166.15380859375000000000	4173.84619140625000000000	4167.69238281250000000000	4162.56396484375000000000	4184.10253906250000000000	4184.61523437500000000000	4190.25634765625000000000	4189.23046875000000000000	4170.76904296875000000000	4151.79492187500000000000	3318.00000000000000000000	10244.00000000000000000000	10227.00000000000000000000	0.00000000000000000000	0.00000000000000000000	0.00000000000000000000	1795.00000000000000000000	179.00000000000000000000	4.00000000000000000000	4.00000000000000000000	4.00000000000000000000	4.00000000000000000000	4.00000000000000000000	4.00000000000000000000	4.00000000000000000000	4.00000000000000000000	4.00000000000000000000	4.00000000000000000000	4.00000000000000000000	4.00000000000000000000	4.00000000000000000000	4.00000000000000000000	4.00000000000000000000	4.00000000000000000000
108.00000000000000000000	0.00000000000000000000	4170.76904296875000000000	4147.17919921875000000000	4576.41015625000000000000	4189.74365234375000000000	4166.15380859375000000000	4153.33300781250000000000	4164.10253906250000000000	4168.71777343750000000000	4180.51269531250000000000	4164.61523437500000000000	4155.89746093750000000000	4190.76904296875000000000	4150.25634765625000000000	4145.64111328125000000000	2786.00000000000000000000	10244.00000000000000000000	10227.00000000000000000000	0.00000000000000000000	0.00000000000000000000	0.00000000000000000000	1795.00000000000000000000	187.00000000000000000000	4.00000000000000000000	4.00000000000000000000	4.00000000000000000000	4.00000000000000000000	4.00000000000000000000	4.00000000000000000000	4.00000000000000000000	4.00000000000000000000	4.00000000000000000000	4.00000000000000000000	4.00000000000000000000	4.00000000000000000000	4.00000000000000000000	4.00000000000000000000	4.00000000000000000000	4.00000000000000000000
109.00000000000000000000	0.00000000000000000000	4170.25634765625000000000	4176.92285156250000000000	4580.51269531250000000000	4206.15380859375000000000	4175.89746093750000000000	4183.58984375000000000000	4180.00000000000000000000	4176.92285156250000000000	4184.61523437500000000000	4194.87158203125000000000	4173.84619140625000000000	4195.89746093750000000000	4158.97412109375000000000	4164.10253906250000000000	2814.00000000000000000000	10243.00000000000000000000	10227.00000000000000000000	0.00000000000000000000	0.00000000000000000000	0.00000000000000000000	1795.00000000000000000000	194.00000000000000000000	4.00000000000000000000	4.00000000000000000000	4.00000000000000000000	4.00000000000000000000	4.00000000000000000000	4.00000000000000000000	4.00000000000000000000	4.00000000000000000000	4.00000000000000000000	4.00000000000000000000	4.00000000000000000000	4.00000000000000000000	4.00000000000000000000	4.00000000000000000000	4.00000000000000000000	4.00000000000000000000
110.00000000000000000000	0.00000000000000000000	4181.53857421875000000000	4189.23046875000000000000	4577.43554687500000000000	4210.76904296875000000000	4171.28173828125000000000	4201.02539062500000000000	4184.10253906250000000000	4170.25634765625000000000	4182.56396484375000000000	4205.64111328125000000000	4176.92285156250000000000	4208.71777343750000000000	4171.28173828125000000000	4169.74365234375000000000	3505.00000000000000000000	10243.00000000000000000000	10227.00000000000000000000	0.00000000000000000000	0.00000000000000000000	0.00000000000000000000	1795.00000000000000000000	202.00000000000000000000	4.00000000000000000000	4.00000000000000000000	4.00000000000000000000	4.00000000000000000000	4.00000000000000000000	4.00000000000000000000	4.00000000000000000000	4.00000000000000000000	4.00000000000000000000	4.00000000000000000000	4.00000000000000000000	4.00000000000000000000	4.00000000000000000000	4.00000000000000000000	4.00000000000000000000	4.00000000000000000000
111.00000000000000000000	0.00000000000000000000	4178.97412109375000000000	4175.89746093750000000000	4564.10253906250000000000	4213.33300781250000000000	4181.53857421875000000000	4186.66650390625000000000	4182.05126953125000000000	4178.46142578125000000000	4196.92285156250000000000	4186.15380859375000000000	4166.66650390625000000000	4211.28173828125000000000	4173.33300781250000000000	4161.02539062500000000000	3318.00000000000000000000	10246.00000000000000000000	10229.00000000000000000000	0.00000000000000000000	0.00000000000000000000	0.00000000000000000000	1795.00000000000000000000	209.00000000000000000000	4.00000000000000000000	4.00000000000000000000	4.00000000000000000000	4.00000000000000000000	4.00000000000000000000	4.00000000000000000000	4.00000000000000000000	4.00000000000000000000	4.00000000000000000000	4.00000000000000000000	4.00000000000000000000	4.00000000000000000000	4.00000000000000000000	4.00000000000000000000	4.00000000000000000000	4.00000000000000000000
112.00000000000000000000	0.00000000000000000000	4157.94873046875000000000	4162.56396484375000000000	4546.15380859375000000000	4211.79492187500000000000	4187.69238281250000000000	4182.05126953125000000000	4186.15380859375000000000	4189.74365234375000000000	4202.05126953125000000000	4182.56396484375000000000	4188.71777343750000000000	4202.05126953125000000000	4169.74365234375000000000	4154.35888671875000000000	2786.00000000000000000000	10246.00000000000000000000	10229.00000000000000000000	0.00000000000000000000	0.00000000000000000000	0.00000000000000000000	1795.00000000000000000000	216.00000000000000000000	4.00000000000000000000	4.00000000000000000000	4.00000000000000000000	4.00000000000000000000	4.00000000000000000000	4.00000000000000000000	4.00000000000000000000	4.00000000000000000000	4.00000000000000000000	4.00000000000000000000	4.00000000000000000000	4.00000000000000000000	4.00000000000000000000	4.00000000000000000000	4.00000000000000000000	4.00000000000000000000
113.00000000000000000000	0.00000000000000000000	4163.58984375000000000000	4158.97412109375000000000	4537.94873046875000000000	4186.66650390625000000000	4164.61523437500000000000	4188.71777343750000000000	4183.07666015625000000000	4173.84619140625000000000	4188.71777343750000000000	4185.12792968750000000000	4202.05126953125000000000	4191.79492187500000000000	4156.92285156250000000000	4145.12792968750000000000	2814.00000000000000000000	10250.00000000000000000000	10230.00000000000000000000	0.00000000000000000000	0.00000000000000000000	0.00000000000000000000	1795.00000000000000000000	224.00000000000000000000	4.00000000000000000000	4.00000000000000000000	4.00000000000000000000	4.00000000000000000000	4.00000000000000000000	4.00000000000000000000	4.00000000000000000000	4.00000000000000000000	4.00000000000000000000	4.00000000000000000000	4.00000000000000000000	4.00000000000000000000	4.00000000000000000000	4.00000000000000000000	4.00000000000000000000	4.00000000000000000000
114.00000000000000000000	0.00000000000000000000	4157.94873046875000000000	4166.66650390625000000000	4524.10253906250000000000	4181.02539062500000000000	4163.58984375000000000000	4180.00000000000000000000	4181.02539062500000000000	4171.28173828125000000000	4196.92285156250000000000	4191.28173828125000000000	4176.92285156250000000000	4184.10253906250000000000	4153.33300781250000000000	4132.30761718750000000000	3505.00000000000000000000	10250.00000000000000000000	10230.00000000000000000000	0.00000000000000000000	0.00000000000000000000	0.00000000000000000000	1795.00000000000000000000	231.00000000000000000000	4.00000000000000000000	4.00000000000000000000	4.00000000000000000000	4.00000000000000000000	4.00000000000000000000	4.00000000000000000000	4.00000000000000000000	4.00000000000000000000	4.00000000000000000000	4.00000000000000000000	4.00000000000000000000	4.00000000000000000000	4.00000000000000000000	4.00000000000000000000	4.00000000000000000000	4.00000000000000000000
115.00000000000000000000	0.00000000000000000000	4154.35888671875000000000	4157.94873046875000000000	4520.00000000000000000000	4203.58984375000000000000	4166.15380859375000000000	4149.74365234375000000000	4167.69238281250000000000	4168.71777343750000000000	4188.71777343750000000000	4180.00000000000000000000	4138.46142578125000000000	4186.66650390625000000000	4140.00000000000000000000	4122.05126953125000000000	3318.00000000000000000000	10249.00000000000000000000	10230.00000000000000000000	0.00000000000000000000	0.00000000000000000000	0.00000000000000000000	1795.00000000000000000000	238.00000000000000000000	4.00000000000000000000	4.00000000000000000000	4.00000000000000000000	4.00000000000000000000	4.00000000000000000000	4.00000000000000000000	4.00000000000000000000	4.00000000000000000000	4.00000000000000000000	4.00000000000000000000	4.00000000000000000000	4.00000000000000000000	4.00000000000000000000	4.00000000000000000000	4.00000000000000000000	4.00000000000000000000
116.00000000000000000000	0.00000000000000000000	4159.48730468750000000000	4154.87158203125000000000	4521.53857421875000000000	4201.53857421875000000000	4168.20507812500000000000	4167.17919921875000000000	4165.12792968750000000000	4161.53857421875000000000	4168.20507812500000000000	4173.33300781250000000000	4141.53857421875000000000	4192.30761718750000000000	4137.43603515625000000000	4131.79492187500000000000	2786.00000000000000000000	10249.00000000000000000000	10230.00000000000000000000	0.00000000000000000000	0.00000000000000000000	0.00000000000000000000	1795.00000000000000000000	246.00000000000000000000	4.00000000000000000000	4.00000000000000000000	4.00000000000000000000	4.00000000000000000000	4.00000000000000000000	4.00000000000000000000	4.00000000000000000000	4.00000000000000000000	4.00000000000000000000	4.00000000000000000000	4.00000000000000000000	4.00000000000000000000	4.00000000000000000000	4.00000000000000000000	4.00000000000000000000	4.00000000000000000000
117.00000000000000000000	0.00000000000000000000	4161.02539062500000000000	4165.12792968750000000000	4520.00000000000000000000	4186.15380859375000000000	4177.43603515625000000000	4201.53857421875000000000	4173.84619140625000000000	4168.71777343750000000000	4176.92285156250000000000	4184.10253906250000000000	4180.00000000000000000000	4195.38427734375000000000	4155.89746093750000000000	4144.61523437500000000000	2814.00000000000000000000	10248.00000000000000000000	10230.00000000000000000000	0.00000000000000000000	0.00000000000000000000	0.00000000000000000000	1795.00000000000000000000	253.00000000000000000000	4.00000000000000000000	4.00000000000000000000	4.00000000000000000000	4.00000000000000000000	4.00000000000000000000	4.00000000000000000000	4.00000000000000000000	4.00000000000000000000	4.00000000000000000000	4.00000000000000000000	4.00000000000000000000	4.00000000000000000000	4.00000000000000000000	4.00000000000000000000	4.00000000000000000000	4.00000000000000000000
118.00000000000000000000	0.00000000000000000000	4175.38427734375000000000	4169.23046875000000000000	4529.74365234375000000000	4196.92285156250000000000	4173.33300781250000000000	4188.71777343750000000000	4168.20507812500000000000	4169.23046875000000000000	4197.94873046875000000000	4185.12792968750000000000	4203.58984375000000000000	4198.46142578125000000000	4169.23046875000000000000	4151.79492187500000000000	3505.00000000000000000000	10248.00000000000000000000	10230.00000000000000000000	0.00000000000000000000	0.00000000000000000000	0.00000000000000000000	1795.00000000000000000000	260.00000000000000000000	4.00000000000000000000	4.00000000000000000000	4.00000000000000000000	4.00000000000000000000	4.00000000000000000000	4.00000000000000000000	4.00000000000000000000	4.00000000000000000000	4.00000000000000000000	4.00000000000000000000	4.00000000000000000000	4.00000000000000000000	4.00000000000000000000	4.00000000000000000000	4.00000000000000000000	4.00000000000000000000
119.00000000000000000000	0.00000000000000000000	4168.20507812500000000000	4180.00000000000000000000	4523.58984375000000000000	4212.82031250000000000000	4183.07666015625000000000	4181.53857421875000000000	4171.28173828125000000000	4167.69238281250000000000	4205.64111328125000000000	4190.25634765625000000000	4171.28173828125000000000	4204.61523437500000000000	4183.07666015625000000000	4165.12792968750000000000	3318.00000000000000000000	10250.00000000000000000000	10231.00000000000000000000	0.00000000000000000000	0.00000000000000000000	0.00000000000000000000	1795.00000000000000000000	268.00000000000000000000	4.00000000000000000000	4.00000000000000000000	4.00000000000000000000	4.00000000000000000000	4.00000000000000000000	4.00000000000000000000	4.00000000000000000000	4.00000000000000000000	4.00000000000000000000	4.00000000000000000000	4.00000000000000000000	4.00000000000000000000	4.00000000000000000000	4.00000000000000000000	4.00000000000000000000	4.00000000000000000000
120.00000000000000000000	0.00000000000000000000	4162.56396484375000000000	4171.28173828125000000000	4507.69238281250000000000	4196.92285156250000000000	4171.28173828125000000000	4178.46142578125000000000	4168.20507812500000000000	4157.94873046875000000000	4176.92285156250000000000	4182.56396484375000000000	4130.76904296875000000000	4201.02539062500000000000	4171.28173828125000000000	4156.41015625000000000000	2786.00000000000000000000	10250.00000000000000000000	10231.00000000000000000000	0.00000000000000000000	0.00000000000000000000	0.00000000000000000000	1795.00000000000000000000	275.00000000000000000000	4.00000000000000000000	4.00000000000000000000	4.00000000000000000000	4.00000000000000000000	4.00000000000000000000	4.00000000000000000000	4.00000000000000000000	4.00000000000000000000	4.00000000000000000000	4.00000000000000000000	4.00000000000000000000	4.00000000000000000000	4.00000000000000000000	4.00000000000000000000	4.00000000000000000000	4.00000000000000000000
121.00000000000000000000	0.00000000000000000000	4162.05126953125000000000	4154.35888671875000000000	4502.05126953125000000000	4184.61523437500000000000	4150.76904296875000000000	4170.25634765625000000000	4162.05126953125000000000	4149.74365234375000000000	4160.51269531250000000000	4171.28173828125000000000	4150.25634765625000000000	4185.12792968750000000000	4160.00000000000000000000	4142.56396484375000000000	2814.00000000000000000000	10249.00000000000000000000	10228.00000000000000000000	0.00000000000000000000	0.00000000000000000000	0.00000000000000000000	1795.00000000000000000000	282.00000000000000000000	4.00000000000000000000	4.00000000000000000000	4.00000000000000000000	4.00000000000000000000	4.00000000000000000000	4.00000000000000000000	4.00000000000000000000	4.00000000000000000000	4.00000000000000000000	4.00000000000000000000	4.00000000000000000000	4.00000000000000000000	4.00000000000000000000	4.00000000000000000000	4.00000000000000000000	4.00000000000000000000
122.00000000000000000000	0.00000000000000000000	4155.89746093750000000000	4157.94873046875000000000	4503.58984375000000000000	4188.71777343750000000000	4167.17919921875000000000	4177.94873046875000000000	4175.38427734375000000000	4160.51269531250000000000	4180.00000000000000000000	4183.07666015625000000000	4188.71777343750000000000	4188.20507812500000000000	4164.10253906250000000000	4149.74365234375000000000	3505.00000000000000000000	10249.00000000000000000000	10228.00000000000000000000	0.00000000000000000000	0.00000000000000000000	0.00000000000000000000	1795.00000000000000000000	290.00000000000000000000	4.00000000000000000000	4.00000000000000000000	4.00000000000000000000	4.00000000000000000000	4.00000000000000000000	4.00000000000000000000	4.00000000000000000000	4.00000000000000000000	4.00000000000000000000	4.00000000000000000000	4.00000000000000000000	4.00000000000000000000	4.00000000000000000000	4.00000000000000000000	4.00000000000000000000	4.00000000000000000000
123.00000000000000000000	0.00000000000000000000	4166.15380859375000000000	4155.38427734375000000000	4511.28173828125000000000	4181.53857421875000000000	4169.74365234375000000000	4180.00000000000000000000	4184.10253906250000000000	4173.33300781250000000000	4190.25634765625000000000	4183.58984375000000000000	4186.15380859375000000000	4199.48730468750000000000	4147.69238281250000000000	4148.71777343750000000000	3318.00000000000000000000	10249.00000000000000000000	10228.00000000000000000000	0.00000000000000000000	0.00000000000000000000	0.00000000000000000000	1795.00000000000000000000	297.00000000000000000000	4.00000000000000000000	4.00000000000000000000	4.00000000000000000000	4.00000000000000000000	4.00000000000000000000	4.00000000000000000000	4.00000000000000000000	4.00000000000000000000	4.00000000000000000000	4.00000000000000000000	4.00000000000000000000	4.00000000000000000000	4.00000000000000000000	4.00000000000000000000	4.00000000000000000000	4.00000000000000000000
124.00000000000000000000	0.00000000000000000000	4162.05126953125000000000	4157.43603515625000000000	4508.20507812500000000000	4193.84619140625000000000	4152.82031250000000000000	4176.41015625000000000000	4188.20507812500000000000	4190.76904296875000000000	4200.00000000000000000000	4183.07666015625000000000	4168.20507812500000000000	4193.84619140625000000000	4152.82031250000000000000	4150.25634765625000000000	2786.00000000000000000000	10249.00000000000000000000	10228.00000000000000000000	0.00000000000000000000	0.00000000000000000000	0.00000000000000000000	1795.00000000000000000000	304.00000000000000000000	4.00000000000000000000	4.00000000000000000000	4.00000000000000000000	4.00000000000000000000	4.00000000000000000000	4.00000000000000000000	4.00000000000000000000	4.00000000000000000000	4.00000000000000000000	4.00000000000000000000	4.00000000000000000000	4.00000000000000000000	4.00000000000000000000	4.00000000000000000000	4.00000000000000000000	4.00000000000000000000
125.00000000000000000000	0.00000000000000000000	4166.66650390625000000000	4162.56396484375000000000	4512.30761718750000000000	4212.30761718750000000000	4151.28173828125000000000	4171.28173828125000000000	4185.64111328125000000000	4187.69238281250000000000	4193.33300781250000000000	4193.33300781250000000000	4157.94873046875000000000	4193.33300781250000000000	4174.35888671875000000000	4157.43603515625000000000	2814.00000000000000000000	10247.00000000000000000000	10227.00000000000000000000	0.00000000000000000000	0.00000000000000000000	0.00000000000000000000	1795.00000000000000000000	312.00000000000000000000	4.00000000000000000000	4.00000000000000000000	4.00000000000000000000	4.00000000000000000000	4.00000000000000000000	4.00000000000000000000	4.00000000000000000000	4.00000000000000000000	4.00000000000000000000	4.00000000000000000000	4.00000000000000000000	4.00000000000000000000	4.00000000000000000000	4.00000000000000000000	4.00000000000000000000	4.00000000000000000000
126.00000000000000000000	0.00000000000000000000	4169.74365234375000000000	4157.43603515625000000000	4514.87158203125000000000	4191.28173828125000000000	4161.02539062500000000000	4182.05126953125000000000	4188.71777343750000000000	4175.38427734375000000000	4175.38427734375000000000	4189.74365234375000000000	4164.61523437500000000000	4193.84619140625000000000	4169.23046875000000000000	4155.89746093750000000000	3505.00000000000000000000	10247.00000000000000000000	10227.00000000000000000000	0.00000000000000000000	0.00000000000000000000	0.00000000000000000000	1795.00000000000000000000	319.00000000000000000000	4.00000000000000000000	4.00000000000000000000	4.00000000000000000000	4.00000000000000000000	4.00000000000000000000	4.00000000000000000000	4.00000000000000000000	4.00000000000000000000	4.00000000000000000000	4.00000000000000000000	4.00000000000000000000	4.00000000000000000000	4.00000000000000000000	4.00000000000000000000	4.00000000000000000000	4.00000000000000000000
127.00000000000000000000	0.00000000000000000000	4152.82031250000000000000	4149.23046875000000000000	4497.43554687500000000000	4170.76904296875000000000	4152.30761718750000000000	4194.35888671875000000000	4188.71777343750000000000	4179.48730468750000000000	4187.69238281250000000000	4173.84619140625000000000	4170.25634765625000000000	4181.53857421875000000000	4147.17919921875000000000	4152.30761718750000000000	52.00000000000000000000	10247.00000000000000000000	10226.00000000000000000000	0.00000000000000000000	0.00000000000000000000	0.00000000000000000000	1795.00000000000000000000	327.00000000000000000000	4.00000000000000000000	4.00000000000000000000	4.00000000000000000000	4.00000000000000000000	4.00000000000000000000	4.00000000000000000000	4.00000000000000000000	4.00000000000000000000	4.00000000000000000000	4.00000000000000000000	4.00000000000000000000	4.00000000000000000000	4.00000000000000000000	4.00000000000000000000	4.00000000000000000000	4.00000000000000000000
0.00000000000000000000	0.00000000000000000000	4163.58984375000000000000	4142.56396484375000000000	4495.38427734375000000000	4176.92285156250000000000	4141.53857421875000000000	4182.56396484375000000000	4176.41015625000000000000	4174.87158203125000000000	4189.23046875000000000000	4170.25634765625000000000	4148.20507812500000000000	4180.51269531250000000000	4135.89746093750000000000	4144.61523437500000000000	2777.00000000000000000000	10247.00000000000000000000	10226.00000000000000000000	0.00000000000000000000	0.00000000000000000000	0.00000000000000000000	1795.00000000000000000000	334.00000000000000000000	4.00000000000000000000	4.00000000000000000000	4.00000000000000000000	4.00000000000000000000	4.00000000000000000000	4.00000000000000000000	4.00000000000000000000	4.00000000000000000000	4.00000000000000000000	4.00000000000000000000	4.00000000000000000000	4.00000000000000000000	4.00000000000000000000	4.00000000000000000000	4.00000000000000000000	4.00000000000000000000
1.00000000000000000000	0.00000000000000000000	4160.00000000000000000000	4151.28173828125000000000	4493.84619140625000000000	4181.02539062500000000000	4161.02539062500000000000	4172.30761718750000000000	4177.43603515625000000000	4165.12792968750000000000	4173.33300781250000000000	4178.46142578125000000000	4157.94873046875000000000	4188.71777343750000000000	4153.33300781250000000000	4142.05126953125000000000	2781.00000000000000000000	10245.00000000000000000000	10227.00000000000000000000	0.00000000000000000000	0.00000000000000000000	0.00000000000000000000	1795.00000000000000000000	341.00000000000000000000	4.00000000000000000000	4.00000000000000000000	4.00000000000000000000	4.00000000000000000000	4.00000000000000000000	4.00000000000000000000	4.00000000000000000000	4.00000000000000000000	4.00000000000000000000	4.00000000000000000000	4.00000000000000000000	4.00000000000000000000	4.00000000000000000000	4.00000000000000000000	4.00000000000000000000	4.00000000000000000000
2.00000000000000000000	0.00000000000000000000	4156.41015625000000000000	4157.94873046875000000000	4492.82031250000000000000	4185.64111328125000000000	4162.05126953125000000000	4171.79492187500000000000	4183.07666015625000000000	4163.07666015625000000000	4176.92285156250000000000	4178.46142578125000000000	4190.76904296875000000000	4189.23046875000000000000	4174.35888671875000000000	4151.28173828125000000000	2363.00000000000000000000	10245.00000000000000000000	10227.00000000000000000000	0.00000000000000000000	0.00000000000000000000	0.00000000000000000000	1795.00000000000000000000	349.00000000000000000000	4.00000000000000000000	4.00000000000000000000	4.00000000000000000000	4.00000000000000000000	4.00000000000000000000	4.00000000000000000000	4.00000000000000000000	4.00000000000000000000	4.00000000000000000000	4.00000000000000000000	4.00000000000000000000	4.00000000000000000000	4.00000000000000000000	4.00000000000000000000	4.00000000000000000000	4.00000000000000000000
3.00000000000000000000	0.00000000000000000000	4164.10253906250000000000	4152.30761718750000000000	4493.33300781250000000000	4189.74365234375000000000	4142.56396484375000000000	4185.12792968750000000000	4188.20507812500000000000	4176.41015625000000000000	4188.20507812500000000000	4188.71777343750000000000	4173.33300781250000000000	4181.02539062500000000000	4173.84619140625000000000	4156.92285156250000000000	3449.00000000000000000000	10245.00000000000000000000	10227.00000000000000000000	0.00000000000000000000	0.00000000000000000000	0.00000000000000000000	1795.00000000000000000000	356.00000000000000000000	4.00000000000000000000	4.00000000000000000000	4.00000000000000000000	4.00000000000000000000	4.00000000000000000000	4.00000000000000000000	4.00000000000000000000	4.00000000000000000000	4.00000000000000000000	4.00000000000000000000	4.00000000000000000000	4.00000000000000000000	4.00000000000000000000	4.00000000000000000000	4.00000000000000000000	4.00000000000000000000
4.00000000000000000000	0.00000000000000000000	4151.28173828125000000000	4148.71777343750000000000	4476.92285156250000000000	4176.41015625000000000000	4137.94873046875000000000	4181.53857421875000000000	4185.12792968750000000000	4186.66650390625000000000	4188.20507812500000000000	4196.41015625000000000000	4163.58984375000000000000	4176.41015625000000000000	4158.97412109375000000000	4148.71777343750000000000	3526.00000000000000000000	10245.00000000000000000000	10227.00000000000000000000	0.00000000000000000000	0.00000000000000000000	0.00000000000000000000	1795.00000000000000000000	363.00000000000000000000	4.00000000000000000000	4.00000000000000000000	4.00000000000000000000	4.00000000000000000000	4.00000000000000000000	4.00000000000000000000	4.00000000000000000000	4.00000000000000000000	4.00000000000000000000	4.00000000000000000000	4.00000000000000000000	4.00000000000000000000	4.00000000000000000000	4.00000000000000000000	4.00000000000000000000	4.00000000000000000000
5.00000000000000000000	0.00000000000000000000	4163.58984375000000000000	4149.74365234375000000000	4480.51269531250000000000	4178.97412109375000000000	4145.12792968750000000000	4153.33300781250000000000	4172.82031250000000000000	4181.53857421875000000000	4188.71777343750000000000	4186.66650390625000000000	4172.82031250000000000000	4183.07666015625000000000	4155.38427734375000000000	4153.33300781250000000000	3380.00000000000000000000	10245.00000000000000000000	10230.00000000000000000000	0.00000000000000000000	0.00000000000000000000	0.00000000000000000000	1795.00000000000000000000	371.00000000000000000000	4.00000000000000000000	4.00000000000000000000	4.00000000000000000000	4.00000000000000000000	4.00000000000000000000	4.00000000000000000000	4.00000000000000000000	4.00000000000000000000	4.00000000000000000000	4.00000000000000000000	4.00000000000000000000	4.00000000000000000000	4.00000000000000000000	4.00000000000000000000	4.00000000000000000000	4.00000000000000000000
6.00000000000000000000	0.00000000000000000000	4163.07666015625000000000	4146.66650390625000000000	4481.53857421875000000000	4186.66650390625000000000	4148.71777343750000000000	4162.05126953125000000000	4173.84619140625000000000	4174.87158203125000000000	4195.38427734375000000000	4187.69238281250000000000	4148.71777343750000000000	4178.46142578125000000000	4163.58984375000000000000	4162.56396484375000000000	3455.00000000000000000000	10245.00000000000000000000	10230.00000000000000000000	0.00000000000000000000	0.00000000000000000000	0.00000000000000000000	1795.00000000000000000000	378.00000000000000000000	4.00000000000000000000	4.00000000000000000000	4.00000000000000000000	4.00000000000000000000	4.00000000000000000000	4.00000000000000000000	4.00000000000000000000	4.00000000000000000000	4.00000000000000000000	4.00000000000000000000	4.00000000000000000000	4.00000000000000000000	4.00000000000000000000	4.00000000000000000000	4.00000000000000000000	4.00000000000000000000
7.00000000000000000000	0.00000000000000000000	4150.25634765625000000000	4129.74365234375000000000	4468.20507812500000000000	4171.79492187500000000000	4136.41015625000000000000	4171.28173828125000000000	4163.07666015625000000000	4150.25634765625000000000	4171.28173828125000000000	4168.20507812500000000000	4126.66650390625000000000	4165.64111328125000000000	4145.12792968750000000000	4137.94873046875000000000	3570.00000000000000000000	10247.00000000000000000000	10230.00000000000000000000	0.00000000000000000000	0.00000000000000000000	0.00000000000000000000	1795.00000000000000000000	385.00000000000000000000	4.00000000000000000000	4.00000000000000000000	4.00000000000000000000	4.00000000000000000000	4.00000000000000000000	4.00000000000000000000	4.00000000000000000000	4.00000000000000000000	4.00000000000000000000	4.00000000000000000000	4.00000000000000000000	4.00000000000000000000	4.00000000000000000000	4.00000000000000000000	4.00000000000000000000	4.00000000000000000000
8.00000000000000000000	0.00000000000000000000	4160.00000000000000000000	4137.94873046875000000000	4472.82031250000000000000	4168.20507812500000000000	4137.94873046875000000000	4161.02539062500000000000	4158.97412109375000000000	4147.17919921875000000000	4165.12792968750000000000	4152.30761718750000000000	4156.92285156250000000000	4167.69238281250000000000	4140.00000000000000000000	4135.38427734375000000000	3386.00000000000000000000	10247.00000000000000000000	10230.00000000000000000000	0.00000000000000000000	0.00000000000000000000	0.00000000000000000000	1795.00000000000000000000	393.00000000000000000000	4.00000000000000000000	4.00000000000000000000	4.00000000000000000000	4.00000000000000000000	4.00000000000000000000	4.00000000000000000000	4.00000000000000000000	4.00000000000000000000	4.00000000000000000000	4.00000000000000000000	4.00000000000000000000	4.00000000000000000000	4.00000000000000000000	4.00000000000000000000	4.00000000000000000000	4.00000000000000000000
9.00000000000000000000	0.00000000000000000000	4153.84619140625000000000	4155.89746093750000000000	4473.84619140625000000000	4176.41015625000000000000	4148.20507812500000000000	4170.25634765625000000000	4173.84619140625000000000	4170.25634765625000000000	4197.43603515625000000000	4177.94873046875000000000	4182.05126953125000000000	4173.84619140625000000000	4165.64111328125000000000	4161.53857421875000000000	3097.00000000000000000000	10245.00000000000000000000	10230.00000000000000000000	0.00000000000000000000	0.00000000000000000000	0.00000000000000000000	1795.00000000000000000000	400.00000000000000000000	4.00000000000000000000	4.00000000000000000000	4.00000000000000000000	4.00000000000000000000	4.00000000000000000000	4.00000000000000000000	4.00000000000000000000	4.00000000000000000000	4.00000000000000000000	4.00000000000000000000	4.00000000000000000000	4.00000000000000000000	4.00000000000000000000	4.00000000000000000000	4.00000000000000000000	4.00000000000000000000
10.00000000000000000000	0.00000000000000000000	4157.94873046875000000000	4144.10253906250000000000	4475.38427734375000000000	4173.84619140625000000000	4140.51269531250000000000	4175.89746093750000000000	4164.61523437500000000000	4156.92285156250000000000	4190.25634765625000000000	4186.66650390625000000000	4170.25634765625000000000	4172.30761718750000000000	4169.74365234375000000000	4164.61523437500000000000	3646.00000000000000000000	10245.00000000000000000000	10230.00000000000000000000	0.00000000000000000000	0.00000000000000000000	0.00000000000000000000	1795.00000000000000000000	408.00000000000000000000	4.00000000000000000000	4.00000000000000000000	4.00000000000000000000	4.00000000000000000000	4.00000000000000000000	4.00000000000000000000	4.00000000000000000000	4.00000000000000000000	4.00000000000000000000	4.00000000000000000000	4.00000000000000000000	4.00000000000000000000	4.00000000000000000000	4.00000000000000000000	4.00000000000000000000	4.00000000000000000000
11.00000000000000000000	0.00000000000000000000	4161.02539062500000000000	4147.69238281250000000000	4474.87158203125000000000	4176.41015625000000000000	4144.10253906250000000000	4163.07666015625000000000	4149.74365234375000000000	4140.51269531250000000000	4166.66650390625000000000	4184.10253906250000000000	4157.43603515625000000000	4171.79492187500000000000	4168.71777343750000000000	4156.92285156250000000000	3306.00000000000000000000	10247.00000000000000000000	10229.00000000000000000000	0.00000000000000000000	0.00000000000000000000	0.00000000000000000000	1795.00000000000000000000	415.00000000000000000000	4.00000000000000000000	4.00000000000000000000	4.00000000000000000000	4.00000000000000000000	4.00000000000000000000	4.00000000000000000000	4.00000000000000000000	4.00000000000000000000	4.00000000000000000000	4.00000000000000000000	4.00000000000000000000	4.00000000000000000000	4.00000000000000000000	4.00000000000000000000	4.00000000000000000000	4.00000000000000000000
12.00000000000000000000	0.00000000000000000000	4162.05126953125000000000	4161.02539062500000000000	4474.35888671875000000000	4191.28173828125000000000	4148.20507812500000000000	4152.82031250000000000000	4151.79492187500000000000	4145.12792968750000000000	4158.46142578125000000000	4183.58984375000000000000	4146.66650390625000000000	4181.02539062500000000000	4163.07666015625000000000	4153.33300781250000000000	2929.00000000000000000000	10247.00000000000000000000	10229.00000000000000000000	0.00000000000000000000	0.00000000000000000000	0.00000000000000000000	1795.00000000000000000000	422.00000000000000000000	4.00000000000000000000	4.00000000000000000000	4.00000000000000000000	4.00000000000000000000	4.00000000000000000000	4.00000000000000000000	4.00000000000000000000	4.00000000000000000000	4.00000000000000000000	4.00000000000000000000	4.00000000000000000000	4.00000000000000000000	4.00000000000000000000	4.00000000000000000000	4.00000000000000000000	4.00000000000000000000
13.00000000000000000000	0.00000000000000000000	4172.30761718750000000000	4162.05126953125000000000	4482.05126953125000000000	4192.30761718750000000000	4141.02539062500000000000	4156.41015625000000000000	4158.97412109375000000000	4150.76904296875000000000	4158.97412109375000000000	4172.30761718750000000000	4167.17919921875000000000	4179.48730468750000000000	4151.28173828125000000000	4156.92285156250000000000	2782.00000000000000000000	10248.00000000000000000000	10226.00000000000000000000	0.00000000000000000000	0.00000000000000000000	0.00000000000000000000	1795.00000000000000000000	430.00000000000000000000	4.00000000000000000000	4.00000000000000000000	4.00000000000000000000	4.00000000000000000000	4.00000000000000000000	4.00000000000000000000	4.00000000000000000000	4.00000000000000000000	4.00000000000000000000	4.00000000000000000000	4.00000000000000000000	4.00000000000000000000	4.00000000000000000000	4.00000000000000000000	4.00000000000000000000	4.00000000000000000000
14.00000000000000000000	0.00000000000000000000	4160.51269531250000000000	4166.66650390625000000000	4476.41015625000000000000	4188.71777343750000000000	4152.30761718750000000000	4168.71777343750000000000	4168.71777343750000000000	4165.64111328125000000000	4183.58984375000000000000	4172.82031250000000000000	4187.17919921875000000000	4173.33300781250000000000	4164.10253906250000000000	4169.74365234375000000000	3646.00000000000000000000	10248.00000000000000000000	10226.00000000000000000000	0.00000000000000000000	0.00000000000000000000	0.00000000000000000000	1795.00000000000000000000	437.00000000000000000000	4.00000000000000000000	4.00000000000000000000	4.00000000000000000000	4.00000000000000000000	4.00000000000000000000	4.00000000000000000000	4.00000000000000000000	4.00000000000000000000	4.00000000000000000000	4.00000000000000000000	4.00000000000000000000	4.00000000000000000000	4.00000000000000000000	4.00000000000000000000	4.00000000000000000000	4.00000000000000000000
15.00000000000000000000	0.00000000000000000000	4157.94873046875000000000	4150.25634765625000000000	4466.66650390625000000000	4186.15380859375000000000	4149.74365234375000000000	4170.25634765625000000000	4167.69238281250000000000	4167.69238281250000000000	4183.07666015625000000000	4162.56396484375000000000	4140.00000000000000000000	4177.43603515625000000000	4160.51269531250000000000	4165.64111328125000000000	3306.00000000000000000000	10246.00000000000000000000	10226.00000000000000000000	0.00000000000000000000	0.00000000000000000000	0.00000000000000000000	1795.00000000000000000000	444.00000000000000000000	4.00000000000000000000	4.00000000000000000000	4.00000000000000000000	4.00000000000000000000	4.00000000000000000000	4.00000000000000000000	4.00000000000000000000	4.00000000000000000000	4.00000000000000000000	4.00000000000000000000	4.00000000000000000000	4.00000000000000000000	4.00000000000000000000	4.00000000000000000000	4.00000000000000000000	4.00000000000000000000
16.00000000000000000000	0.00000000000000000000	4150.76904296875000000000	4137.94873046875000000000	4457.94873046875000000000	4179.48730468750000000000	4133.33300781250000000000	4162.56396484375000000000	4167.17919921875000000000	4158.97412109375000000000	4167.17919921875000000000	4154.35888671875000000000	4125.12792968750000000000	4163.58984375000000000000	4140.00000000000000000000	4148.20507812500000000000	0.00000000000000000000	10246.00000000000000000000	10226.00000000000000000000	0.00000000000000000000	0.00000000000000000000	0.00000000000000000000	1795.00000000000000000000	452.00000000000000000000	4.00000000000000000000	4.00000000000000000000	4.00000000000000000000	4.00000000000000000000	4.00000000000000000000	4.00000000000000000000	4.00000000000000000000	4.00000000000000000000	4.00000000000000000000	4.00000000000000000000	4.00000000000000000000	4.00000000000000000000	4.00000000000000000000	4.00000000000000000000	4.00000000000000000000	4.00000000000000000000
17.00000000000000000000	0.00000000000000000000	4148.20507812500000000000	4145.64111328125000000000	4455.89746093750000000000	4181.53857421875000000000	4128.71777343750000000000	4155.38427734375000000000	4167.69238281250000000000	4155.89746093750000000000	4163.58984375000000000000	4169.74365234375000000000	4171.79492187500000000000	4151.79492187500000000000	4143.58984375000000000000	4146.15380859375000000000	0.00000000000000000000	10246.00000000000000000000	10227.00000000000000000000	0.00000000000000000000	0.00000000000000000000	0.00000000000000000000	1795.00000000000000000000	459.00000000000000000000	4.00000000000000000000	4.00000000000000000000	4.00000000000000000000	4.00000000000000000000	4.00000000000000000000	4.00000000000000000000	4.00000000000000000000	4.00000000000000000000	4.00000000000000000000	4.00000000000000000000	4.00000000000000000000	4.00000000000000000000	4.00000000000000000000	4.00000000000000000000	4.00000000000000000000	4.00000000000000000000
18.00000000000000000000	0.00000000000000000000	4166.66650390625000000000	4142.56396484375000000000	4463.58984375000000000000	4175.89746093750000000000	4131.79492187500000000000	4158.97412109375000000000	4162.05126953125000000000	4153.84619140625000000000	4159.48730468750000000000	4177.94873046875000000000	4176.41015625000000000000	4165.12792968750000000000	4153.84619140625000000000	4150.25634765625000000000	0.00000000000000000000	10246.00000000000000000000	10227.00000000000000000000	0.00000000000000000000	0.00000000000000000000	0.00000000000000000000	1795.00000000000000000000	466.00000000000000000000	4.00000000000000000000	4.00000000000000000000	4.00000000000000000000	4.00000000000000000000	4.00000000000000000000	4.00000000000000000000	4.00000000000000000000	4.00000000000000000000	4.00000000000000000000	4.00000000000000000000	4.00000000000000000000	4.00000000000000000000	4.00000000000000000000	4.00000000000000000000	4.00000000000000000000	4.00000000000000000000
19.00000000000000000000	0.00000000000000000000	4155.38427734375000000000	4146.15380859375000000000	4460.00000000000000000000	4171.28173828125000000000	4152.82031250000000000000	4172.82031250000000000000	4168.71777343750000000000	4166.15380859375000000000	4170.76904296875000000000	4181.53857421875000000000	4152.30761718750000000000	4173.84619140625000000000	4154.35888671875000000000	4157.43603515625000000000	0.00000000000000000000	10248.00000000000000000000	10228.00000000000000000000	0.00000000000000000000	0.00000000000000000000	0.00000000000000000000	1795.00000000000000000000	474.00000000000000000000	4.00000000000000000000	4.00000000000000000000	4.00000000000000000000	4.00000000000000000000	4.00000000000000000000	4.00000000000000000000	4.00000000000000000000	4.00000000000000000000	4.00000000000000000000	4.00000000000000000000	4.00000000000000000000	4.00000000000000000000	4.00000000000000000000	4.00000000000000000000	4.00000000000000000000	4.00000000000000000000
20.00000000000000000000	0.00000000000000000000	4155.38427734375000000000	4153.84619140625000000000	4461.02539062500000000000	4178.97412109375000000000	4160.00000000000000000000	4168.20507812500000000000	4169.23046875000000000000	4170.25634765625000000000	4179.48730468750000000000	4171.79492187500000000000	4145.12792968750000000000	4172.82031250000000000000	4141.53857421875000000000	4160.00000000000000000000	0.00000000000000000000	10248.00000000000000000000	10228.00000000000000000000	0.00000000000000000000	0.00000000000000000000	0.00000000000000000000	1795.00000000000000000000	481.00000000000000000000	4.00000000000000000000	4.00000000000000000000	4.00000000000000000000	4.00000000000000000000	4.00000000000000000000	4.00000000000000000000	4.00000000000000000000	4.00000000000000000000	4.00000000000000000000	4.00000000000000000000	4.00000000000000000000	4.00000000000000000000	4.00000000000000000000	4.00000000000000000000	4.00000000000000000000	4.00000000000000000000
21.00000000000000000000	0.00000000000000000000	4158.97412109375000000000	4156.41015625000000000000	4459.48730468750000000000	4182.05126953125000000000	4157.43603515625000000000	4160.00000000000000000000	4161.02539062500000000000	4166.66650390625000000000	4181.53857421875000000000	4163.58984375000000000000	4142.05126953125000000000	4168.71777343750000000000	4143.07666015625000000000	4154.87158203125000000000	0.00000000000000000000	10248.00000000000000000000	10227.00000000000000000000	0.00000000000000000000	0.00000000000000000000	0.00000000000000000000	1795.00000000000000000000	488.00000000000000000000	4.00000000000000000000	4.00000000000000000000	4.00000000000000000000	4.00000000000000000000	4.00000000000000000000	4.00000000000000000000	4.00000000000000000000	4.00000000000000000000	4.00000000000000000000	4.00000000000000000000	4.00000000000000000000	4.00000000000000000000	4.00000000000000000000	4.00000000000000000000	4.00000000000000000000	4.00000000000000000000
22.00000000000000000000	0.00000000000000000000	4148.71777343750000000000	4147.69238281250000000000	4445.12792968750000000000	4175.38427734375000000000	4145.64111328125000000000	4156.41015625000000000000	4152.30761718750000000000	4159.48730468750000000000	4171.28173828125000000000	4173.84619140625000000000	4152.30761718750000000000	4163.58984375000000000000	4148.20507812500000000000	4148.71777343750000000000	0.00000000000000000000	10248.00000000000000000000	10227.00000000000000000000	0.00000000000000000000	0.00000000000000000000	0.00000000000000000000	1795.00000000000000000000	496.00000000000000000000	4.00000000000000000000	4.00000000000000000000	4.00000000000000000000	4.00000000000000000000	4.00000000000000000000	4.00000000000000000000	4.00000000000000000000	4.00000000000000000000	4.00000000000000000000	4.00000000000000000000	4.00000000000000000000	4.00000000000000000000	4.00000000000000000000	4.00000000000000000000	4.00000000000000000000	4.00000000000000000000
23.00000000000000000000	0.00000000000000000000	4156.92285156250000000000	4140.51269531250000000000	4446.15380859375000000000	4171.79492187500000000000	4131.79492187500000000000	4152.30761718750000000000	4149.23046875000000000000	4148.71777343750000000000	4152.82031250000000000000	4172.30761718750000000000	4165.12792968750000000000	4162.56396484375000000000	4143.58984375000000000000	4143.07666015625000000000	0.00000000000000000000	10247.00000000000000000000	10229.00000000000000000000	0.00000000000000000000	0.00000000000000000000	0.00000000000000000000	1795.00000000000000000000	503.00000000000000000000	4.00000000000000000000	4.00000000000000000000	4.00000000000000000000	4.00000000000000000000	4.00000000000000000000	4.00000000000000000000	4.00000000000000000000	4.00000000000000000000	4.00000000000000000000	4.00000000000000000000	4.00000000000000000000	4.00000000000000000000	4.00000000000000000000	4.00000000000000000000	4.00000000000000000000	4.00000000000000000000
24.00000000000000000000	0.00000000000000000000	4152.82031250000000000000	4153.33300781250000000000	4449.74365234375000000000	4181.53857421875000000000	4148.71777343750000000000	4161.53857421875000000000	4167.69238281250000000000	4161.53857421875000000000	4160.51269531250000000000	4166.66650390625000000000	4172.30761718750000000000	4167.69238281250000000000	4146.66650390625000000000	4152.82031250000000000000	0.00000000000000000000	10247.00000000000000000000	10229.00000000000000000000	0.00000000000000000000	0.00000000000000000000	0.00000000000000000000	1795.00000000000000000000	511.00000000000000000000	4.00000000000000000000	4.00000000000000000000	4.00000000000000000000	4.00000000000000000000	4.00000000000000000000	4.00000000000000000000	4.00000000000000000000	4.00000000000000000000	4.00000000000000000000	4.00000000000000000000	4.00000000000000000000	4.00000000000000000000	4.00000000000000000000	4.00000000000000000000	4.00000000000000000000	4.00000000000000000000
25.00000000000000000000	0.00000000000000000000	4154.35888671875000000000	4146.66650390625000000000	4450.25634765625000000000	4176.92285156250000000000	4141.53857421875000000000	4157.43603515625000000000	4167.17919921875000000000	4158.46142578125000000000	4158.97412109375000000000	4158.97412109375000000000	4161.53857421875000000000	4175.38427734375000000000	4138.46142578125000000000	4157.43603515625000000000	0.00000000000000000000	10247.00000000000000000000	10229.00000000000000000000	0.00000000000000000000	0.00000000000000000000	0.00000000000000000000	1795.00000000000000000000	518.00000000000000000000	4.00000000000000000000	4.00000000000000000000	4.00000000000000000000	4.00000000000000000000	4.00000000000000000000	4.00000000000000000000	4.00000000000000000000	4.00000000000000000000	4.00000000000000000000	4.00000000000000000000	4.00000000000000000000	4.00000000000000000000	4.00000000000000000000	4.00000000000000000000	4.00000000000000000000	4.00000000000000000000
26.00000000000000000000	0.00000000000000000000	4156.92285156250000000000	4144.10253906250000000000	4446.15380859375000000000	4170.76904296875000000000	4130.25634765625000000000	4163.07666015625000000000	4163.58984375000000000000	4151.79492187500000000000	4155.38427734375000000000	4164.61523437500000000000	4153.33300781250000000000	4170.76904296875000000000	4147.69238281250000000000	4158.46142578125000000000	0.00000000000000000000	10247.00000000000000000000	10229.00000000000000000000	0.00000000000000000000	0.00000000000000000000	0.00000000000000000000	1795.00000000000000000000	525.00000000000000000000	4.00000000000000000000	4.00000000000000000000	4.00000000000000000000	4.00000000000000000000	4.00000000000000000000	4.00000000000000000000	4.00000000000000000000	4.00000000000000000000	4.00000000000000000000	4.00000000000000000000	4.00000000000000000000	4.00000000000000000000	4.00000000000000000000	4.00000000000000000000	4.00000000000000000000	4.00000000000000000000
27.00000000000000000000	0.00000000000000000000	4152.30761718750000000000	4164.61523437500000000000	4443.58984375000000000000	4186.66650390625000000000	4158.46142578125000000000	4176.41015625000000000000	4171.79492187500000000000	4166.15380859375000000000	4171.79492187500000000000	4178.97412109375000000000	4157.94873046875000000000	4172.30761718750000000000	4158.46142578125000000000	4170.76904296875000000000	0.00000000000000000000	10249.00000000000000000000	10230.00000000000000000000	0.00000000000000000000	0.00000000000000000000	0.00000000000000000000	1795.00000000000000000000	533.00000000000000000000	4.00000000000000000000	4.00000000000000000000	4.00000000000000000000	4.00000000000000000000	4.00000000000000000000	4.00000000000000000000	4.00000000000000000000	4.00000000000000000000	4.00000000000000000000	4.00000000000000000000	4.00000000000000000000	4.00000000000000000000	4.00000000000000000000	4.00000000000000000000	4.00000000000000000000	4.00000000000000000000
28.00000000000000000000	0.00000000000000000000	4167.69238281250000000000	4168.20507812500000000000	4452.30761718750000000000	4202.05126953125000000000	4157.94873046875000000000	4164.61523437500000000000	4160.51269531250000000000	4158.97412109375000000000	4175.89746093750000000000	4174.35888671875000000000	4157.94873046875000000000	4179.48730468750000000000	4130.76904296875000000000	4166.15380859375000000000	0.00000000000000000000	10249.00000000000000000000	10230.00000000000000000000	0.00000000000000000000	0.00000000000000000000	0.00000000000000000000	1795.00000000000000000000	540.00000000000000000000	4.00000000000000000000	4.00000000000000000000	4.00000000000000000000	4.00000000000000000000	4.00000000000000000000	4.00000000000000000000	4.00000000000000000000	4.00000000000000000000	4.00000000000000000000	4.00000000000000000000	4.00000000000000000000	4.00000000000000000000	4.00000000000000000000	4.00000000000000000000	4.00000000000000000000	4.00000000000000000000
29.00000000000000000000	0.00000000000000000000	4159.48730468750000000000	4156.92285156250000000000	4439.48730468750000000000	4186.15380859375000000000	4131.79492187500000000000	4146.66650390625000000000	4146.15380859375000000000	4135.89746093750000000000	4153.33300781250000000000	4165.64111328125000000000	4160.51269531250000000000	4169.74365234375000000000	4114.87158203125000000000	4147.17919921875000000000	0.00000000000000000000	10248.00000000000000000000	10230.00000000000000000000	0.00000000000000000000	0.00000000000000000000	0.00000000000000000000	1795.00000000000000000000	547.00000000000000000000	4.00000000000000000000	4.00000000000000000000	4.00000000000000000000	4.00000000000000000000	4.00000000000000000000	4.00000000000000000000	4.00000000000000000000	4.00000000000000000000	4.00000000000000000000	4.00000000000000000000	4.00000000000000000000	4.00000000000000000000	4.00000000000000000000	4.00000000000000000000	4.00000000000000000000	4.00000000000000000000
30.00000000000000000000	0.00000000000000000000	4155.89746093750000000000	4145.12792968750000000000	4428.20507812500000000000	4159.48730468750000000000	4134.35888671875000000000	4133.84619140625000000000	4140.51269531250000000000	4126.66650390625000000000	4123.07666015625000000000	4153.84619140625000000000	4132.30761718750000000000	4171.79492187500000000000	4123.07666015625000000000	4152.82031250000000000000	0.00000000000000000000	10248.00000000000000000000	10230.00000000000000000000	0.00000000000000000000	0.00000000000000000000	0.00000000000000000000	1795.00000000000000000000	555.00000000000000000000	4.00000000000000000000	4.00000000000000000000	4.00000000000000000000	4.00000000000000000000	4.00000000000000000000	4.00000000000000000000	4.00000000000000000000	4.00000000000000000000	4.00000000000000000000	4.00000000000000000000	4.00000000000000000000	4.00000000000000000000	4.00000000000000000000	4.00000000000000000000	4.00000000000000000000	4.00000000000000000000
31.00000000000000000000	0.00000000000000000000	4162.56396484375000000000	4154.87158203125000000000	4434.87158203125000000000	4171.28173828125000000000	4164.10253906250000000000	4149.23046875000000000000	4152.82031250000000000000	4150.76904296875000000000	4140.51269531250000000000	4165.64111328125000000000	4128.71777343750000000000	4185.64111328125000000000	4146.66650390625000000000	4178.97412109375000000000	0.00000000000000000000	10247.00000000000000000000	10229.00000000000000000000	0.00000000000000000000	0.00000000000000000000	0.00000000000000000000	1795.00000000000000000000	562.00000000000000000000	4.00000000000000000000	4.00000000000000000000	4.00000000000000000000	4.00000000000000000000	4.00000000000000000000	4.00000000000000000000	4.00000000000000000000	4.00000000000000000000	4.00000000000000000000	4.00000000000000000000	4.00000000000000000000	4.00000000000000000000	4.00000000000000000000	4.00000000000000000000	4.00000000000000000000	4.00000000000000000000
32.00000000000000000000	0.00000000000000000000	4155.89746093750000000000	4167.69238281250000000000	4433.84619140625000000000	4202.05126953125000000000	4164.10253906250000000000	4172.82031250000000000000	4160.51269531250000000000	4167.69238281250000000000	4178.46142578125000000000	4184.61523437500000000000	4182.05126953125000000000	4181.53857421875000000000	4168.20507812500000000000	4181.02539062500000000000	0.00000000000000000000	10247.00000000000000000000	10229.00000000000000000000	0.00000000000000000000	0.00000000000000000000	0.00000000000000000000	1795.00000000000000000000	569.00000000000000000000	4.00000000000000000000	4.00000000000000000000	4.00000000000000000000	4.00000000000000000000	4.00000000000000000000	4.00000000000000000000	4.00000000000000000000	4.00000000000000000000	4.00000000000000000000	4.00000000000000000000	4.00000000000000000000	4.00000000000000000000	4.00000000000000000000	4.00000000000000000000	4.00000000000000000000	4.00000000000000000000
33.00000000000000000000	0.00000000000000000000	4167.69238281250000000000	4162.05126953125000000000	4430.76904296875000000000	4201.53857421875000000000	4136.41015625000000000000	4167.69238281250000000000	4152.30761718750000000000	4149.74365234375000000000	4173.33300781250000000000	4172.82031250000000000000	4199.48730468750000000000	4173.33300781250000000000	4161.53857421875000000000	4174.87158203125000000000	0.00000000000000000000	10247.00000000000000000000	10228.00000000000000000000	0.00000000000000000000	0.00000000000000000000	0.00000000000000000000	1795.00000000000000000000	577.00000000000000000000	4.00000000000000000000	4.00000000000000000000	4.00000000000000000000	4.00000000000000000000	4.00000000000000000000	4.00000000000000000000	4.00000000000000000000	4.00000000000000000000	4.00000000000000000000	4.00000000000000000000	4.00000000000000000000	4.00000000000000000000	4.00000000000000000000	4.00000000000000000000	4.00000000000000000000	4.00000000000000000000
34.00000000000000000000	0.00000000000000000000	4156.41015625000000000000	4154.87158203125000000000	4405.12792968750000000000	4180.00000000000000000000	4131.79492187500000000000	4156.92285156250000000000	4152.82031250000000000000	4145.12792968750000000000	4158.97412109375000000000	4166.66650390625000000000	4164.61523437500000000000	4164.61523437500000000000	4144.61523437500000000000	4170.25634765625000000000	0.00000000000000000000	10247.00000000000000000000	10228.00000000000000000000	0.00000000000000000000	0.00000000000000000000	0.00000000000000000000	1795.00000000000000000000	584.00000000000000000000	4.00000000000000000000	4.00000000000000000000	4.00000000000000000000	4.00000000000000000000	4.00000000000000000000	4.00000000000000000000	4.00000000000000000000	4.00000000000000000000	4.00000000000000000000	4.00000000000000000000	4.00000000000000000000	4.00000000000000000000	4.00000000000000000000	4.00000000000000000000	4.00000000000000000000	4.00000000000000000000
35.00000000000000000000	0.00000000000000000000	4144.61523437500000000000	4142.56396484375000000000	4384.61523437500000000000	4167.17919921875000000000	4126.15380859375000000000	4144.10253906250000000000	4147.17919921875000000000	4142.56396484375000000000	4143.07666015625000000000	4168.20507812500000000000	4132.30761718750000000000	4156.92285156250000000000	4134.35888671875000000000	4144.10253906250000000000	0.00000000000000000000	10247.00000000000000000000	10229.00000000000000000000	0.00000000000000000000	0.00000000000000000000	0.00000000000000000000	1795.00000000000000000000	592.00000000000000000000	4.00000000000000000000	4.00000000000000000000	4.00000000000000000000	4.00000000000000000000	4.00000000000000000000	4.00000000000000000000	4.00000000000000000000	4.00000000000000000000	4.00000000000000000000	4.00000000000000000000	4.00000000000000000000	4.00000000000000000000	4.00000000000000000000	4.00000000000000000000	4.00000000000000000000	4.00000000000000000000
36.00000000000000000000	0.00000000000000000000	4160.51269531250000000000	4146.15380859375000000000	4395.89746093750000000000	4172.82031250000000000000	4133.33300781250000000000	4143.07666015625000000000	4144.61523437500000000000	4130.76904296875000000000	4135.89746093750000000000	4171.79492187500000000000	4134.87158203125000000000	4163.58984375000000000000	4148.71777343750000000000	4143.07666015625000000000	0.00000000000000000000	10247.00000000000000000000	10229.00000000000000000000	0.00000000000000000000	0.00000000000000000000	0.00000000000000000000	1795.00000000000000000000	599.00000000000000000000	4.00000000000000000000	4.00000000000000000000	4.00000000000000000000	4.00000000000000000000	4.00000000000000000000	4.00000000000000000000	4.00000000000000000000	4.00000000000000000000	4.00000000000000000000	4.00000000000000000000	4.00000000000000000000	4.00000000000000000000	4.00000000000000000000	4.00000000000000000000	4.00000000000000000000	4.00000000000000000000
37.00000000000000000000	0.00000000000000000000	4165.12792968750000000000	4162.05126953125000000000	4403.07666015625000000000	4176.92285156250000000000	4164.10253906250000000000	4167.69238281250000000000	4165.64111328125000000000	4151.79492187500000000000	4165.12792968750000000000	4183.58984375000000000000	4153.33300781250000000000	4177.94873046875000000000	4161.53857421875000000000	4170.76904296875000000000	0.00000000000000000000	10247.00000000000000000000	10228.00000000000000000000	0.00000000000000000000	0.00000000000000000000	0.00000000000000000000	1795.00000000000000000000	606.00000000000000000000	4.00000000000000000000	4.00000000000000000000	4.00000000000000000000	4.00000000000000000000	4.00000000000000000000	4.00000000000000000000	4.00000000000000000000	4.00000000000000000000	4.00000000000000000000	4.00000000000000000000	4.00000000000000000000	4.00000000000000000000	4.00000000000000000000	4.00000000000000000000	4.00000000000000000000	4.00000000000000000000
38.00000000000000000000	0.00000000000000000000	4174.87158203125000000000	4161.53857421875000000000	4409.23046875000000000000	4182.56396484375000000000	4168.71777343750000000000	4176.92285156250000000000	4172.30761718750000000000	4180.00000000000000000000	4184.10253906250000000000	4185.64111328125000000000	4173.33300781250000000000	4178.97412109375000000000	4148.71777343750000000000	4172.82031250000000000000	0.00000000000000000000	10247.00000000000000000000	10228.00000000000000000000	0.00000000000000000000	0.00000000000000000000	0.00000000000000000000	1795.00000000000000000000	614.00000000000000000000	4.00000000000000000000	4.00000000000000000000	4.00000000000000000000	4.00000000000000000000	4.00000000000000000000	4.00000000000000000000	4.00000000000000000000	4.00000000000000000000	4.00000000000000000000	4.00000000000000000000	4.00000000000000000000	4.00000000000000000000	4.00000000000000000000	4.00000000000000000000	4.00000000000000000000	4.00000000000000000000
39.00000000000000000000	0.00000000000000000000	4164.61523437500000000000	4157.43603515625000000000	4403.07666015625000000000	4187.17919921875000000000	4148.71777343750000000000	4165.12792968750000000000	4160.00000000000000000000	4173.84619140625000000000	4169.23046875000000000000	4191.28173828125000000000	4178.46142578125000000000	4168.20507812500000000000	4147.69238281250000000000	4163.58984375000000000000	0.00000000000000000000	10249.00000000000000000000	10228.00000000000000000000	0.00000000000000000000	0.00000000000000000000	0.00000000000000000000	1795.00000000000000000000	621.00000000000000000000	4.00000000000000000000	4.00000000000000000000	4.00000000000000000000	4.00000000000000000000	4.00000000000000000000	4.00000000000000000000	4.00000000000000000000	4.00000000000000000000	4.00000000000000000000	4.00000000000000000000	4.00000000000000000000	4.00000000000000000000	4.00000000000000000000	4.00000000000000000000	4.00000000000000000000	4.00000000000000000000
40.00000000000000000000	0.00000000000000000000	4154.35888671875000000000	4144.61523437500000000000	4394.87158203125000000000	4172.82031250000000000000	4125.64111328125000000000	4148.20507812500000000000	4143.07666015625000000000	4144.61523437500000000000	4145.12792968750000000000	4181.53857421875000000000	4154.87158203125000000000	4167.69238281250000000000	4147.69238281250000000000	4161.53857421875000000000	0.00000000000000000000	10249.00000000000000000000	10228.00000000000000000000	0.00000000000000000000	0.00000000000000000000	0.00000000000000000000	1795.00000000000000000000	628.00000000000000000000	4.00000000000000000000	4.00000000000000000000	4.00000000000000000000	4.00000000000000000000	4.00000000000000000000	4.00000000000000000000	4.00000000000000000000	4.00000000000000000000	4.00000000000000000000	4.00000000000000000000	4.00000000000000000000	4.00000000000000000000	4.00000000000000000000	4.00000000000000000000	4.00000000000000000000	4.00000000000000000000
41.00000000000000000000	0.00000000000000000000	4164.10253906250000000000	4139.48730468750000000000	4400.51269531250000000000	4169.23046875000000000000	4132.30761718750000000000	4143.58984375000000000000	4136.92285156250000000000	4137.43603515625000000000	4144.61523437500000000000	4161.02539062500000000000	4138.46142578125000000000	4170.76904296875000000000	4145.64111328125000000000	4165.64111328125000000000	0.00000000000000000000	10248.00000000000000000000	10228.00000000000000000000	0.00000000000000000000	0.00000000000000000000	0.00000000000000000000	1795.00000000000000000000	636.00000000000000000000	4.00000000000000000000	4.00000000000000000000	4.00000000000000000000	4.00000000000000000000	4.00000000000000000000	4.00000000000000000000	4.00000000000000000000	4.00000000000000000000	4.00000000000000000000	4.00000000000000000000	4.00000000000000000000	4.00000000000000000000	4.00000000000000000000	4.00000000000000000000	4.00000000000000000000	4.00000000000000000000
42.00000000000000000000	0.00000000000000000000	4160.51269531250000000000	4154.35888671875000000000	4396.92285156250000000000	4190.25634765625000000000	4157.43603515625000000000	4160.00000000000000000000	4150.25634765625000000000	4149.74365234375000000000	4159.48730468750000000000	4166.15380859375000000000	4135.89746093750000000000	4167.69238281250000000000	4147.17919921875000000000	4175.38427734375000000000	0.00000000000000000000	10248.00000000000000000000	10228.00000000000000000000	0.00000000000000000000	0.00000000000000000000	0.00000000000000000000	1795.00000000000000000000	643.00000000000000000000	4.00000000000000000000	4.00000000000000000000	4.00000000000000000000	4.00000000000000000000	4.00000000000000000000	4.00000000000000000000	4.00000000000000000000	4.00000000000000000000	4.00000000000000000000	4.00000000000000000000	4.00000000000000000000	4.00000000000000000000	4.00000000000000000000	4.00000000000000000000	4.00000000000000000000	4.00000000000000000000
43.00000000000000000000	0.00000000000000000000	4170.25634765625000000000	4153.33300781250000000000	4397.43554687500000000000	4184.10253906250000000000	4145.64111328125000000000	4158.46142578125000000000	4148.20507812500000000000	4140.51269531250000000000	4150.25634765625000000000	4163.58984375000000000000	4138.97412109375000000000	4163.07666015625000000000	4124.61523437500000000000	4166.15380859375000000000	0.00000000000000000000	10249.00000000000000000000	10230.00000000000000000000	0.00000000000000000000	0.00000000000000000000	0.00000000000000000000	1795.00000000000000000000	650.00000000000000000000	4.00000000000000000000	4.00000000000000000000	4.00000000000000000000	4.00000000000000000000	4.00000000000000000000	4.00000000000000000000	4.00000000000000000000	4.00000000000000000000	4.00000000000000000000	4.00000000000000000000	4.00000000000000000000	4.00000000000000000000	4.00000000000000000000	4.00000000000000000000	4.00000000000000000000	4.00000000000000000000
44.00000000000000000000	0.00000000000000000000	4167.17919921875000000000	4147.17919921875000000000	4397.94873046875000000000	4156.92285156250000000000	4127.17919921875000000000	4147.69238281250000000000	4144.10253906250000000000	4138.97412109375000000000	4145.64111328125000000000	4155.89746093750000000000	4161.02539062500000000000	4156.92285156250000000000	4126.66650390625000000000	4154.87158203125000000000	0.00000000000000000000	10249.00000000000000000000	10230.00000000000000000000	0.00000000000000000000	0.00000000000000000000	0.00000000000000000000	1795.00000000000000000000	658.00000000000000000000	4.00000000000000000000	4.00000000000000000000	4.00000000000000000000	4.00000000000000000000	4.00000000000000000000	4.00000000000000000000	4.00000000000000000000	4.00000000000000000000	4.00000000000000000000	4.00000000000000000000	4.00000000000000000000	4.00000000000000000000	4.00000000000000000000	4.00000000000000000000	4.00000000000000000000	4.00000000000000000000
45.00000000000000000000	0.00000000000000000000	4157.94873046875000000000	4140.51269531250000000000	4392.82031250000000000000	4162.05126953125000000000	4124.10253906250000000000	4143.07666015625000000000	4148.71777343750000000000	4142.05126953125000000000	4150.25634765625000000000	4167.17919921875000000000	4154.35888671875000000000	4154.87158203125000000000	4147.17919921875000000000	4155.38427734375000000000	0.00000000000000000000	10249.00000000000000000000	10230.00000000000000000000	0.00000000000000000000	0.00000000000000000000	0.00000000000000000000	1795.00000000000000000000	665.00000000000000000000	4.00000000000000000000	4.00000000000000000000	4.00000000000000000000	4.00000000000000000000	4.00000000000000000000	4.00000000000000000000	4.00000000000000000000	4.00000000000000000000	4.00000000000000000000	4.00000000000000000000	4.00000000000000000000	4.00000000000000000000	4.00000000000000000000	4.00000000000000000000	4.00000000000000000000	4.00000000000000000000
46.00000000000000000000	0.00000000000000000000	4161.53857421875000000000	4134.87158203125000000000	4389.74365234375000000000	4185.64111328125000000000	4134.87158203125000000000	4152.82031250000000000000	4154.87158203125000000000	4142.05126953125000000000	4153.84619140625000000000	4180.00000000000000000000	4134.87158203125000000000	4156.41015625000000000000	4131.79492187500000000000	4156.41015625000000000000	0.00000000000000000000	10249.00000000000000000000	10230.00000000000000000000	0.00000000000000000000	0.00000000000000000000	0.00000000000000000000	1795.00000000000000000000	672.00000000000000000000	4.00000000000000000000	4.00000000000000000000	4.00000000000000000000	4.00000000000000000000	4.00000000000000000000	4.00000000000000000000	4.00000000000000000000	4.00000000000000000000	4.00000000000000000000	4.00000000000000000000	4.00000000000000000000	4.00000000000000000000	4.00000000000000000000	4.00000000000000000000	4.00000000000000000000	4.00000000000000000000
47.00000000000000000000	0.00000000000000000000	4148.71777343750000000000	4146.66650390625000000000	4376.41015625000000000000	4192.82031250000000000000	4158.46142578125000000000	4163.07666015625000000000	4156.92285156250000000000	4151.28173828125000000000	4164.61523437500000000000	4177.94873046875000000000	4159.48730468750000000000	4154.35888671875000000000	4112.82031250000000000000	4155.38427734375000000000	0.00000000000000000000	10247.00000000000000000000	10229.00000000000000000000	0.00000000000000000000	0.00000000000000000000	0.00000000000000000000	1795.00000000000000000000	680.00000000000000000000	4.00000000000000000000	4.00000000000000000000	4.00000000000000000000	4.00000000000000000000	4.00000000000000000000	4.00000000000000000000	4.00000000000000000000	4.00000000000000000000	4.00000000000000000000	4.00000000000000000000	4.00000000000000000000	4.00000000000000000000	4.00000000000000000000	4.00000000000000000000	4.00000000000000000000	4.00000000000000000000
48.00000000000000000000	0.00000000000000000000	4156.41015625000000000000	4148.71777343750000000000	4375.89746093750000000000	4179.48730468750000000000	4155.89746093750000000000	4148.71777343750000000000	4142.56396484375000000000	4141.53857421875000000000	4153.33300781250000000000	4160.51269531250000000000	4155.89746093750000000000	4148.71777343750000000000	4112.82031250000000000000	4152.82031250000000000000	0.00000000000000000000	10247.00000000000000000000	10229.00000000000000000000	0.00000000000000000000	0.00000000000000000000	0.00000000000000000000	1795.00000000000000000000	687.00000000000000000000	4.00000000000000000000	4.00000000000000000000	4.00000000000000000000	4.00000000000000000000	4.00000000000000000000	4.00000000000000000000	4.00000000000000000000	4.00000000000000000000	4.00000000000000000000	4.00000000000000000000	4.00000000000000000000	4.00000000000000000000	4.00000000000000000000	4.00000000000000000000	4.00000000000000000000	4.00000000000000000000
49.00000000000000000000	0.00000000000000000000	4160.51269531250000000000	4138.46142578125000000000	4380.51269531250000000000	4163.07666015625000000000	4145.12792968750000000000	4145.64111328125000000000	4145.12792968750000000000	4136.92285156250000000000	4147.69238281250000000000	4162.05126953125000000000	4123.58984375000000000000	4140.00000000000000000000	4123.58984375000000000000	4156.41015625000000000000	0.00000000000000000000	10246.00000000000000000000	10230.00000000000000000000	0.00000000000000000000	0.00000000000000000000	0.00000000000000000000	1795.00000000000000000000	695.00000000000000000000	4.00000000000000000000	4.00000000000000000000	4.00000000000000000000	4.00000000000000000000	4.00000000000000000000	4.00000000000000000000	4.00000000000000000000	4.00000000000000000000	4.00000000000000000000	4.00000000000000000000	4.00000000000000000000	4.00000000000000000000	4.00000000000000000000	4.00000000000000000000	4.00000000000000000000	4.00000000000000000000
50.00000000000000000000	0.00000000000000000000	4149.74365234375000000000	4130.76904296875000000000	4371.28173828125000000000	4162.05126953125000000000	4134.35888671875000000000	4153.33300781250000000000	4149.23046875000000000000	4147.69238281250000000000	4154.35888671875000000000	4164.10253906250000000000	4130.25634765625000000000	4136.92285156250000000000	4125.12792968750000000000	4150.25634765625000000000	0.00000000000000000000	10246.00000000000000000000	10230.00000000000000000000	0.00000000000000000000	0.00000000000000000000	0.00000000000000000000	1795.00000000000000000000	702.00000000000000000000	4.00000000000000000000	4.00000000000000000000	4.00000000000000000000	4.00000000000000000000	4.00000000000000000000	4.00000000000000000000	4.00000000000000000000	4.00000000000000000000	4.00000000000000000000	4.00000000000000000000	4.00000000000000000000	4.00000000000000000000	4.00000000000000000000	4.00000000000000000000	4.00000000000000000000	4.00000000000000000000
51.00000000000000000000	0.00000000000000000000	4157.43603515625000000000	4143.58984375000000000000	4366.66650390625000000000	4178.97412109375000000000	4131.28173828125000000000	4150.25634765625000000000	4145.64111328125000000000	4154.87158203125000000000	4153.84619140625000000000	4152.30761718750000000000	4149.23046875000000000000	4141.02539062500000000000	4126.15380859375000000000	4142.05126953125000000000	0.00000000000000000000	10245.00000000000000000000	10229.00000000000000000000	0.00000000000000000000	0.00000000000000000000	0.00000000000000000000	1795.00000000000000000000	709.00000000000000000000	4.00000000000000000000	4.00000000000000000000	4.00000000000000000000	4.00000000000000000000	4.00000000000000000000	4.00000000000000000000	4.00000000000000000000	4.00000000000000000000	4.00000000000000000000	4.00000000000000000000	4.00000000000000000000	4.00000000000000000000	4.00000000000000000000	4.00000000000000000000	4.00000000000000000000	4.00000000000000000000
52.00000000000000000000	0.00000000000000000000	4152.82031250000000000000	4167.17919921875000000000	4365.12792968750000000000	4200.51269531250000000000	4154.35888671875000000000	4157.94873046875000000000	4154.35888671875000000000	4158.97412109375000000000	4160.00000000000000000000	4165.64111328125000000000	4153.33300781250000000000	4146.15380859375000000000	4142.05126953125000000000	4146.66650390625000000000	0.00000000000000000000	10245.00000000000000000000	10229.00000000000000000000	0.00000000000000000000	0.00000000000000000000	0.00000000000000000000	1795.00000000000000000000	717.00000000000000000000	4.00000000000000000000	4.00000000000000000000	4.00000000000000000000	4.00000000000000000000	4.00000000000000000000	4.00000000000000000000	4.00000000000000000000	4.00000000000000000000	4.00000000000000000000	4.00000000000000000000	4.00000000000000000000	4.00000000000000000000	4.00000000000000000000	4.00000000000000000000	4.00000000000000000000	4.00000000000000000000
53.00000000000000000000	0.00000000000000000000	4151.28173828125000000000	4147.69238281250000000000	4365.64111328125000000000	4179.48730468750000000000	4144.10253906250000000000	4154.87158203125000000000	4144.61523437500000000000	4141.53857421875000000000	4151.28173828125000000000	4171.79492187500000000000	4148.71777343750000000000	4144.61523437500000000000	4125.64111328125000000000	4141.53857421875000000000	0.00000000000000000000	10245.00000000000000000000	10229.00000000000000000000	0.00000000000000000000	0.00000000000000000000	0.00000000000000000000	1795.00000000000000000000	724.00000000000000000000	4.00000000000000000000	4.00000000000000000000	4.00000000000000000000	4.00000000000000000000	4.00000000000000000000	4.00000000000000000000	4.00000000000000000000	4.00000000000000000000	4.00000000000000000000	4.00000000000000000000	4.00000000000000000000	4.00000000000000000000	4.00000000000000000000	4.00000000000000000000	4.00000000000000000000	4.00000000000000000000
54.00000000000000000000	0.00000000000000000000	4151.28173828125000000000	4133.33300781250000000000	4362.56396484375000000000	4147.17919921875000000000	4134.87158203125000000000	4148.71777343750000000000	4134.87158203125000000000	4134.87158203125000000000	4153.33300781250000000000	4171.28173828125000000000	4137.94873046875000000000	4142.05126953125000000000	4125.12792968750000000000	4151.28173828125000000000	0.00000000000000000000	10245.00000000000000000000	10229.00000000000000000000	0.00000000000000000000	0.00000000000000000000	0.00000000000000000000	1795.00000000000000000000	731.00000000000000000000	4.00000000000000000000	4.00000000000000000000	4.00000000000000000000	4.00000000000000000000	4.00000000000000000000	4.00000000000000000000	4.00000000000000000000	4.00000000000000000000	4.00000000000000000000	4.00000000000000000000	4.00000000000000000000	4.00000000000000000000	4.00000000000000000000	4.00000000000000000000	4.00000000000000000000	4.00000000000000000000
55.00000000000000000000	0.00000000000000000000	4157.94873046875000000000	4160.00000000000000000000	4369.23046875000000000000	4183.07666015625000000000	4160.00000000000000000000	4151.28173828125000000000	4137.94873046875000000000	4140.51269531250000000000	4165.12792968750000000000	4179.48730468750000000000	4135.38427734375000000000	4155.89746093750000000000	4164.10253906250000000000	4170.76904296875000000000	0.00000000000000000000	10244.00000000000000000000	10229.00000000000000000000	0.00000000000000000000	0.00000000000000000000	0.00000000000000000000	1795.00000000000000000000	739.00000000000000000000	4.00000000000000000000	4.00000000000000000000	4.00000000000000000000	4.00000000000000000000	4.00000000000000000000	4.00000000000000000000	4.00000000000000000000	4.00000000000000000000	4.00000000000000000000	4.00000000000000000000	4.00000000000000000000	4.00000000000000000000	4.00000000000000000000	4.00000000000000000000	4.00000000000000000000	4.00000000000000000000
56.00000000000000000000	0.00000000000000000000	4172.82031250000000000000	4170.76904296875000000000	4381.02539062500000000000	4214.35888671875000000000	4158.97412109375000000000	4150.25634765625000000000	4134.35888671875000000000	4131.79492187500000000000	4155.89746093750000000000	4176.92285156250000000000	4156.92285156250000000000	4163.07666015625000000000	4166.15380859375000000000	4164.61523437500000000000	0.00000000000000000000	10244.00000000000000000000	10229.00000000000000000000	0.00000000000000000000	0.00000000000000000000	0.00000000000000000000	1795.00000000000000000000	746.00000000000000000000	4.00000000000000000000	4.00000000000000000000	4.00000000000000000000	4.00000000000000000000	4.00000000000000000000	4.00000000000000000000	4.00000000000000000000	4.00000000000000000000	4.00000000000000000000	4.00000000000000000000	4.00000000000000000000	4.00000000000000000000	4.00000000000000000000	4.00000000000000000000	4.00000000000000000000	4.00000000000000000000
57.00000000000000000000	0.00000000000000000000	4153.33300781250000000000	4151.79492187500000000000	4367.69238281250000000000	4178.46142578125000000000	4138.97412109375000000000	4157.94873046875000000000	4138.97412109375000000000	4138.97412109375000000000	4157.94873046875000000000	4174.35888671875000000000	4166.15380859375000000000	4147.69238281250000000000	4138.97412109375000000000	4148.20507812500000000000	0.00000000000000000000	10245.00000000000000000000	10228.00000000000000000000	0.00000000000000000000	0.00000000000000000000	0.00000000000000000000	1795.00000000000000000000	753.00000000000000000000	4.00000000000000000000	4.00000000000000000000	4.00000000000000000000	4.00000000000000000000	4.00000000000000000000	4.00000000000000000000	4.00000000000000000000	4.00000000000000000000	4.00000000000000000000	4.00000000000000000000	4.00000000000000000000	4.00000000000000000000	4.00000000000000000000	4.00000000000000000000	4.00000000000000000000	4.00000000000000000000
58.00000000000000000000	0.00000000000000000000	4156.41015625000000000000	4135.38427734375000000000	4367.17919921875000000000	4163.58984375000000000000	4136.41015625000000000000	4161.02539062500000000000	4144.61523437500000000000	4145.64111328125000000000	4159.48730468750000000000	4166.66650390625000000000	4145.64111328125000000000	4143.07666015625000000000	4130.76904296875000000000	4134.87158203125000000000	0.00000000000000000000	10245.00000000000000000000	10228.00000000000000000000	0.00000000000000000000	0.00000000000000000000	0.00000000000000000000	1795.00000000000000000000	761.00000000000000000000	4.00000000000000000000	4.00000000000000000000	4.00000000000000000000	4.00000000000000000000	4.00000000000000000000	4.00000000000000000000	4.00000000000000000000	4.00000000000000000000	4.00000000000000000000	4.00000000000000000000	4.00000000000000000000	4.00000000000000000000	4.00000000000000000000	4.00000000000000000000	4.00000000000000000000	4.00000000000000000000
59.00000000000000000000	0.00000000000000000000	4167.69238281250000000000	4152.30761718750000000000	4376.41015625000000000000	4195.89746093750000000000	4154.87158203125000000000	4155.38427734375000000000	4148.71777343750000000000	4146.66650390625000000000	4146.66650390625000000000	4165.64111328125000000000	4140.00000000000000000000	4149.23046875000000000000	4143.07666015625000000000	4141.53857421875000000000	0.00000000000000000000	10245.00000000000000000000	10227.00000000000000000000	0.00000000000000000000	0.00000000000000000000	0.00000000000000000000	1795.00000000000000000000	768.00000000000000000000	4.00000000000000000000	4.00000000000000000000	4.00000000000000000000	4.00000000000000000000	4.00000000000000000000	4.00000000000000000000	4.00000000000000000000	4.00000000000000000000	4.00000000000000000000	4.00000000000000000000	4.00000000000000000000	4.00000000000000000000	4.00000000000000000000	4.00000000000000000000	4.00000000000000000000	4.00000000000000000000
60.00000000000000000000	0.00000000000000000000	4153.33300781250000000000	4158.97412109375000000000	4368.20507812500000000000	4197.43603515625000000000	4155.89746093750000000000	4147.69238281250000000000	4156.92285156250000000000	4155.89746093750000000000	4140.51269531250000000000	4155.89746093750000000000	4131.28173828125000000000	4148.71777343750000000000	4136.41015625000000000000	4154.87158203125000000000	0.00000000000000000000	10245.00000000000000000000	10227.00000000000000000000	0.00000000000000000000	0.00000000000000000000	0.00000000000000000000	1795.00000000000000000000	775.00000000000000000000	4.00000000000000000000	4.00000000000000000000	4.00000000000000000000	4.00000000000000000000	4.00000000000000000000	4.00000000000000000000	4.00000000000000000000	4.00000000000000000000	4.00000000000000000000	4.00000000000000000000	4.00000000000000000000	4.00000000000000000000	4.00000000000000000000	4.00000000000000000000	4.00000000000000000000	4.00000000000000000000
61.00000000000000000000	0.00000000000000000000	4157.43603515625000000000	4140.00000000000000000000	4366.15380859375000000000	4173.33300781250000000000	4138.46142578125000000000	4148.71777343750000000000	4156.92285156250000000000	4157.43603515625000000000	4151.28173828125000000000	4134.87158203125000000000	4106.66650390625000000000	4143.58984375000000000000	4115.89746093750000000000	4145.64111328125000000000	0.00000000000000000000	10247.00000000000000000000	10228.00000000000000000000	0.00000000000000000000	0.00000000000000000000	0.00000000000000000000	1795.00000000000000000000	783.00000000000000000000	4.00000000000000000000	4.00000000000000000000	4.00000000000000000000	4.00000000000000000000	4.00000000000000000000	4.00000000000000000000	4.00000000000000000000	4.00000000000000000000	4.00000000000000000000	4.00000000000000000000	4.00000000000000000000	4.00000000000000000000	4.00000000000000000000	4.00000000000000000000	4.00000000000000000000	4.00000000000000000000
62.00000000000000000000	0.00000000000000000000	4154.35888671875000000000	4146.15380859375000000000	4360.51269531250000000000	4175.38427734375000000000	4145.12792968750000000000	4163.58984375000000000000	4147.17919921875000000000	4151.28173828125000000000	4163.07666015625000000000	4150.76904296875000000000	4126.66650390625000000000	4139.48730468750000000000	4122.05126953125000000000	4136.92285156250000000000	0.00000000000000000000	10247.00000000000000000000	10228.00000000000000000000	0.00000000000000000000	0.00000000000000000000	0.00000000000000000000	1795.00000000000000000000	790.00000000000000000000	4.00000000000000000000	4.00000000000000000000	4.00000000000000000000	4.00000000000000000000	4.00000000000000000000	4.00000000000000000000	4.00000000000000000000	4.00000000000000000000	4.00000000000000000000	4.00000000000000000000	4.00000000000000000000	4.00000000000000000000	4.00000000000000000000	4.00000000000000000000	4.00000000000000000000	4.00000000000000000000
63.00000000000000000000	0.00000000000000000000	4149.74365234375000000000	4144.10253906250000000000	4356.92285156250000000000	4172.30761718750000000000	4142.56396484375000000000	4145.12792968750000000000	4123.07666015625000000000	4125.64111328125000000000	4135.38427734375000000000	4162.05126953125000000000	4145.12792968750000000000	4134.87158203125000000000	4119.48730468750000000000	4131.79492187500000000000	0.00000000000000000000	10247.00000000000000000000	10228.00000000000000000000	0.00000000000000000000	0.00000000000000000000	0.00000000000000000000	1795.00000000000000000000	798.00000000000000000000	4.00000000000000000000	4.00000000000000000000	4.00000000000000000000	4.00000000000000000000	4.00000000000000000000	4.00000000000000000000	4.00000000000000000000	4.00000000000000000000	4.00000000000000000000	4.00000000000000000000	4.00000000000000000000	4.00000000000000000000	4.00000000000000000000	4.00000000000000000000	4.00000000000000000000	4.00000000000000000000
64.00000000000000000000	0.00000000000000000000	4150.76904296875000000000	4131.79492187500000000000	4361.53857421875000000000	4152.82031250000000000000	4131.28173828125000000000	4125.12792968750000000000	4111.28173828125000000000	4108.20507812500000000000	4114.35888671875000000000	4153.33300781250000000000	4130.76904296875000000000	4133.84619140625000000000	4112.82031250000000000000	4128.71777343750000000000	2794.00000000000000000000	10247.00000000000000000000	10228.00000000000000000000	0.00000000000000000000	0.00000000000000000000	0.00000000000000000000	1795.00000000000000000000	805.00000000000000000000	4.00000000000000000000	4.00000000000000000000	4.00000000000000000000	4.00000000000000000000	4.00000000000000000000	4.00000000000000000000	4.00000000000000000000	4.00000000000000000000	4.00000000000000000000	4.00000000000000000000	4.00000000000000000000	4.00000000000000000000	4.00000000000000000000	4.00000000000000000000	4.00000000000000000000	4.00000000000000000000
65.00000000000000000000	0.00000000000000000000	4156.41015625000000000000	4148.20507812500000000000	4369.23046875000000000000	4167.17919921875000000000	4143.58984375000000000000	4149.23046875000000000000	4124.10253906250000000000	4129.74365234375000000000	4145.12792968750000000000	4169.74365234375000000000	4149.74365234375000000000	4149.74365234375000000000	4137.43603515625000000000	4146.15380859375000000000	2798.00000000000000000000	10248.00000000000000000000	10227.00000000000000000000	0.00000000000000000000	0.00000000000000000000	0.00000000000000000000	1795.00000000000000000000	812.00000000000000000000	4.00000000000000000000	4.00000000000000000000	4.00000000000000000000	4.00000000000000000000	4.00000000000000000000	4.00000000000000000000	4.00000000000000000000	4.00000000000000000000	4.00000000000000000000	4.00000000000000000000	4.00000000000000000000	4.00000000000000000000	4.00000000000000000000	4.00000000000000000000	4.00000000000000000000	4.00000000000000000000
66.00000000000000000000	0.00000000000000000000	4171.79492187500000000000	4156.92285156250000000000	4371.28173828125000000000	4197.94873046875000000000	4143.58984375000000000000	4168.20507812500000000000	4134.35888671875000000000	4152.30761718750000000000	4167.69238281250000000000	4174.35888671875000000000	4161.02539062500000000000	4162.05126953125000000000	4160.00000000000000000000	4161.53857421875000000000	2365.00000000000000000000	10248.00000000000000000000	10227.00000000000000000000	0.00000000000000000000	0.00000000000000000000	0.00000000000000000000	1795.00000000000000000000	820.00000000000000000000	4.00000000000000000000	4.00000000000000000000	4.00000000000000000000	4.00000000000000000000	4.00000000000000000000	4.00000000000000000000	4.00000000000000000000	4.00000000000000000000	4.00000000000000000000	4.00000000000000000000	4.00000000000000000000	4.00000000000000000000	4.00000000000000000000	4.00000000000000000000	4.00000000000000000000	4.00000000000000000000
67.00000000000000000000	0.00000000000000000000	4156.92285156250000000000	4152.30761718750000000000	4355.38427734375000000000	4192.82031250000000000000	4147.17919921875000000000	4165.64111328125000000000	4142.05126953125000000000	4164.10253906250000000000	4168.20507812500000000000	4173.33300781250000000000	4142.56396484375000000000	4154.87158203125000000000	4165.64111328125000000000	4163.58984375000000000000	3460.00000000000000000000	10249.00000000000000000000	10227.00000000000000000000	0.00000000000000000000	0.00000000000000000000	0.00000000000000000000	1795.00000000000000000000	827.00000000000000000000	4.00000000000000000000	4.00000000000000000000	4.00000000000000000000	4.00000000000000000000	4.00000000000000000000	4.00000000000000000000	4.00000000000000000000	4.00000000000000000000	4.00000000000000000000	4.00000000000000000000	4.00000000000000000000	4.00000000000000000000	4.00000000000000000000	4.00000000000000000000	4.00000000000000000000	4.00000000000000000000
68.00000000000000000000	0.00000000000000000000	4155.38427734375000000000	4152.30761718750000000000	4360.00000000000000000000	4170.76904296875000000000	4162.56396484375000000000	4160.51269531250000000000	4135.38427734375000000000	4158.46142578125000000000	4159.48730468750000000000	4184.10253906250000000000	4146.66650390625000000000	4160.51269531250000000000	4156.92285156250000000000	4164.10253906250000000000	3532.00000000000000000000	10249.00000000000000000000	10227.00000000000000000000	0.00000000000000000000	0.00000000000000000000	0.00000000000000000000	1795.00000000000000000000	834.00000000000000000000	4.00000000000000000000	4.00000000000000000000	4.00000000000000000000	4.00000000000000000000	4.00000000000000000000	4.00000000000000000000	4.00000000000000000000	4.00000000000000000000	4.00000000000000000000	4.00000000000000000000	4.00000000000000000000	4.00000000000000000000	4.00000000000000000000	4.00000000000000000000	4.00000000000000000000	4.00000000000000000000
69.00000000000000000000	0.00000000000000000000	4166.15380859375000000000	4151.28173828125000000000	4372.30761718750000000000	4174.35888671875000000000	4157.43603515625000000000	4163.07666015625000000000	4125.12792968750000000000	4147.69238281250000000000	4151.28173828125000000000	4176.92285156250000000000	4158.46142578125000000000	4166.66650390625000000000	4148.71777343750000000000	4165.12792968750000000000	3405.00000000000000000000	10247.00000000000000000000	10226.00000000000000000000	0.00000000000000000000	0.00000000000000000000	0.00000000000000000000	1795.00000000000000000000	842.00000000000000000000	4.00000000000000000000	4.00000000000000000000	4.00000000000000000000	4.00000000000000000000	4.00000000000000000000	4.00000000000000000000	4.00000000000000000000	4.00000000000000000000	4.00000000000000000000	4.00000000000000000000	4.00000000000000000000	4.00000000000000000000	4.00000000000000000000	4.00000000000000000000	4.00000000000000000000	4.00000000000000000000
70.00000000000000000000	0.00000000000000000000	4148.71777343750000000000	4134.87158203125000000000	4354.35888671875000000000	4169.23046875000000000000	4134.35888671875000000000	4155.89746093750000000000	4119.48730468750000000000	4137.94873046875000000000	4146.66650390625000000000	4156.41015625000000000000	4143.58984375000000000000	4147.69238281250000000000	4137.43603515625000000000	4151.28173828125000000000	3465.00000000000000000000	10247.00000000000000000000	10226.00000000000000000000	0.00000000000000000000	0.00000000000000000000	0.00000000000000000000	1795.00000000000000000000	849.00000000000000000000	4.00000000000000000000	4.00000000000000000000	4.00000000000000000000	4.00000000000000000000	4.00000000000000000000	4.00000000000000000000	4.00000000000000000000	4.00000000000000000000	4.00000000000000000000	4.00000000000000000000	4.00000000000000000000	4.00000000000000000000	4.00000000000000000000	4.00000000000000000000	4.00000000000000000000	4.00000000000000000000
71.00000000000000000000	0.00000000000000000000	4150.76904296875000000000	4126.66650390625000000000	4347.17919921875000000000	4160.00000000000000000000	4118.46142578125000000000	4143.07666015625000000000	4115.38427734375000000000	4124.61523437500000000000	4130.25634765625000000000	4148.71777343750000000000	4121.53857421875000000000	4133.84619140625000000000	4121.53857421875000000000	4131.28173828125000000000	3457.00000000000000000000	10249.00000000000000000000	10227.00000000000000000000	0.00000000000000000000	0.00000000000000000000	0.00000000000000000000	1795.00000000000000000000	856.00000000000000000000	4.00000000000000000000	4.00000000000000000000	4.00000000000000000000	4.00000000000000000000	4.00000000000000000000	4.00000000000000000000	4.00000000000000000000	4.00000000000000000000	4.00000000000000000000	4.00000000000000000000	4.00000000000000000000	4.00000000000000000000	4.00000000000000000000	4.00000000000000000000	4.00000000000000000000	4.00000000000000000000
72.00000000000000000000	0.00000000000000000000	4153.33300781250000000000	4150.25634765625000000000	4353.84619140625000000000	4176.41015625000000000000	4137.94873046875000000000	4160.00000000000000000000	4132.82031250000000000000	4136.41015625000000000000	4135.89746093750000000000	4164.10253906250000000000	4130.76904296875000000000	4145.64111328125000000000	4146.15380859375000000000	4145.64111328125000000000	3424.00000000000000000000	10249.00000000000000000000	10227.00000000000000000000	0.00000000000000000000	0.00000000000000000000	0.00000000000000000000	1795.00000000000000000000	864.00000000000000000000	4.00000000000000000000	4.00000000000000000000	4.00000000000000000000	4.00000000000000000000	4.00000000000000000000	4.00000000000000000000	4.00000000000000000000	4.00000000000000000000	4.00000000000000000000	4.00000000000000000000	4.00000000000000000000	4.00000000000000000000	4.00000000000000000000	4.00000000000000000000	4.00000000000000000000	4.00000000000000000000
73.00000000000000000000	0.00000000000000000000	4162.05126953125000000000	4153.84619140625000000000	4360.51269531250000000000	4175.89746093750000000000	4151.28173828125000000000	4169.23046875000000000000	4139.48730468750000000000	4151.79492187500000000000	4158.46142578125000000000	4172.30761718750000000000	4162.05126953125000000000	4165.64111328125000000000	4175.89746093750000000000	4175.38427734375000000000	3104.00000000000000000000	10248.00000000000000000000	10228.00000000000000000000	0.00000000000000000000	0.00000000000000000000	0.00000000000000000000	1795.00000000000000000000	871.00000000000000000000	4.00000000000000000000	4.00000000000000000000	4.00000000000000000000	4.00000000000000000000	4.00000000000000000000	4.00000000000000000000	4.00000000000000000000	4.00000000000000000000	4.00000000000000000000	4.00000000000000000000	4.00000000000000000000	4.00000000000000000000	4.00000000000000000000	4.00000000000000000000	4.00000000000000000000	4.00000000000000000000
74.00000000000000000000	0.00000000000000000000	4168.71777343750000000000	4137.43603515625000000000	4364.10253906250000000000	4163.58984375000000000000	4146.15380859375000000000	4160.00000000000000000000	4127.69238281250000000000	4148.71777343750000000000	4165.64111328125000000000	4172.82031250000000000000	4174.35888671875000000000	4161.02539062500000000000	4169.23046875000000000000	4174.35888671875000000000	3523.00000000000000000000	10248.00000000000000000000	10228.00000000000000000000	0.00000000000000000000	0.00000000000000000000	0.00000000000000000000	1795.00000000000000000000	879.00000000000000000000	4.00000000000000000000	4.00000000000000000000	4.00000000000000000000	4.00000000000000000000	4.00000000000000000000	4.00000000000000000000	4.00000000000000000000	4.00000000000000000000	4.00000000000000000000	4.00000000000000000000	4.00000000000000000000	4.00000000000000000000	4.00000000000000000000	4.00000000000000000000	4.00000000000000000000	4.00000000000000000000
75.00000000000000000000	0.00000000000000000000	4147.17919921875000000000	4135.38427734375000000000	4349.74365234375000000000	4172.82031250000000000000	4136.41015625000000000000	4152.30761718750000000000	4127.69238281250000000000	4147.69238281250000000000	4158.97412109375000000000	4173.84619140625000000000	4151.28173828125000000000	4144.61523437500000000000	4147.69238281250000000000	4147.17919921875000000000	3309.00000000000000000000	10247.00000000000000000000	10227.00000000000000000000	0.00000000000000000000	0.00000000000000000000	0.00000000000000000000	1795.00000000000000000000	888.00000000000000000000	4.00000000000000000000	4.00000000000000000000	4.00000000000000000000	4.00000000000000000000	4.00000000000000000000	4.00000000000000000000	4.00000000000000000000	4.00000000000000000000	4.00000000000000000000	4.00000000000000000000	4.00000000000000000000	4.00000000000000000000	4.00000000000000000000	4.00000000000000000000	4.00000000000000000000	4.00000000000000000000
76.00000000000000000000	0.00000000000000000000	4160.00000000000000000000	4142.56396484375000000000	4355.38427734375000000000	4188.20507812500000000000	4128.71777343750000000000	4151.79492187500000000000	4134.87158203125000000000	4157.94873046875000000000	4154.35888671875000000000	4174.87158203125000000000	4147.17919921875000000000	4150.76904296875000000000	4149.74365234375000000000	4150.25634765625000000000	2782.00000000000000000000	10247.00000000000000000000	10227.00000000000000000000	0.00000000000000000000	0.00000000000000000000	0.00000000000000000000	1795.00000000000000000000	896.00000000000000000000	4.00000000000000000000	4.00000000000000000000	4.00000000000000000000	4.00000000000000000000	4.00000000000000000000	4.00000000000000000000	4.00000000000000000000	4.00000000000000000000	4.00000000000000000000	4.00000000000000000000	4.00000000000000000000	4.00000000000000000000	4.00000000000000000000	4.00000000000000000000	4.00000000000000000000	4.00000000000000000000
77.00000000000000000000	0.00000000000000000000	4168.71777343750000000000	4156.92285156250000000000	4366.66650390625000000000	4187.69238281250000000000	4144.61523437500000000000	4165.64111328125000000000	4144.10253906250000000000	4175.38427734375000000000	4172.82031250000000000000	4192.82031250000000000000	4155.89746093750000000000	4158.46142578125000000000	4173.84619140625000000000	4177.94873046875000000000	2802.00000000000000000000	10248.00000000000000000000	10228.00000000000000000000	0.00000000000000000000	0.00000000000000000000	0.00000000000000000000	1795.00000000000000000000	905.00000000000000000000	4.00000000000000000000	4.00000000000000000000	4.00000000000000000000	4.00000000000000000000	4.00000000000000000000	4.00000000000000000000	4.00000000000000000000	4.00000000000000000000	4.00000000000000000000	4.00000000000000000000	4.00000000000000000000	4.00000000000000000000	4.00000000000000000000	4.00000000000000000000	4.00000000000000000000	4.00000000000000000000
78.00000000000000000000	0.00000000000000000000	4159.48730468750000000000	4151.28173828125000000000	4362.05126953125000000000	4169.23046875000000000000	4150.76904296875000000000	4160.00000000000000000000	4130.25634765625000000000	4159.48730468750000000000	4169.74365234375000000000	4183.07666015625000000000	4130.25634765625000000000	4158.46142578125000000000	4165.64111328125000000000	4170.25634765625000000000	3523.00000000000000000000	10248.00000000000000000000	10228.00000000000000000000	0.00000000000000000000	0.00000000000000000000	0.00000000000000000000	1795.00000000000000000000	913.00000000000000000000	4.00000000000000000000	4.00000000000000000000	4.00000000000000000000	4.00000000000000000000	4.00000000000000000000	4.00000000000000000000	4.00000000000000000000	4.00000000000000000000	4.00000000000000000000	4.00000000000000000000	4.00000000000000000000	4.00000000000000000000	4.00000000000000000000	4.00000000000000000000	4.00000000000000000000	4.00000000000000000000
79.00000000000000000000	0.00000000000000000000	4161.53857421875000000000	4144.61523437500000000000	4361.53857421875000000000	4163.58984375000000000000	4140.00000000000000000000	4144.61523437500000000000	4109.23046875000000000000	4127.17919921875000000000	4143.07666015625000000000	4157.94873046875000000000	4135.89746093750000000000	4155.38427734375000000000	4148.71777343750000000000	4152.30761718750000000000	3309.00000000000000000000	10247.00000000000000000000	10228.00000000000000000000	0.00000000000000000000	0.00000000000000000000	0.00000000000000000000	1795.00000000000000000000	921.00000000000000000000	4.00000000000000000000	4.00000000000000000000	4.00000000000000000000	4.00000000000000000000	4.00000000000000000000	4.00000000000000000000	4.00000000000000000000	4.00000000000000000000	4.00000000000000000000	4.00000000000000000000	4.00000000000000000000	4.00000000000000000000	4.00000000000000000000	4.00000000000000000000	4.00000000000000000000	4.00000000000000000000
80.00000000000000000000	0.00000000000000000000	4147.17919921875000000000	4149.74365234375000000000	4355.38427734375000000000	4180.51269531250000000000	4138.97412109375000000000	4155.89746093750000000000	4120.00000000000000000000	4133.33300781250000000000	4139.48730468750000000000	4158.46142578125000000000	4156.41015625000000000000	4140.51269531250000000000	4148.20507812500000000000	4145.64111328125000000000	2782.00000000000000000000	10247.00000000000000000000	10228.00000000000000000000	0.00000000000000000000	0.00000000000000000000	0.00000000000000000000	1795.00000000000000000000	930.00000000000000000000	4.00000000000000000000	4.00000000000000000000	4.00000000000000000000	4.00000000000000000000	4.00000000000000000000	4.00000000000000000000	4.00000000000000000000	4.00000000000000000000	4.00000000000000000000	4.00000000000000000000	4.00000000000000000000	4.00000000000000000000	4.00000000000000000000	4.00000000000000000000	4.00000000000000000000	4.00000000000000000000
81.00000000000000000000	0.00000000000000000000	4144.61523437500000000000	4134.87158203125000000000	4353.33300781250000000000	4182.05126953125000000000	4140.00000000000000000000	4159.48730468750000000000	4130.76904296875000000000	4143.07666015625000000000	4134.35888671875000000000	4148.71777343750000000000	4115.38427734375000000000	4128.71777343750000000000	4122.05126953125000000000	4126.66650390625000000000	2802.00000000000000000000	10247.00000000000000000000	10229.00000000000000000000	0.00000000000000000000	0.00000000000000000000	0.00000000000000000000	1795.00000000000000000000	938.00000000000000000000	4.00000000000000000000	4.00000000000000000000	4.00000000000000000000	4.00000000000000000000	4.00000000000000000000	4.00000000000000000000	4.00000000000000000000	4.00000000000000000000	4.00000000000000000000	4.00000000000000000000	4.00000000000000000000	4.00000000000000000000	4.00000000000000000000	4.00000000000000000000	4.00000000000000000000	4.00000000000000000000
82.00000000000000000000	0.00000000000000000000	4138.97412109375000000000	4128.20507812500000000000	4344.61523437500000000000	4164.61523437500000000000	4150.25634765625000000000	4161.53857421875000000000	4137.94873046875000000000	4139.48730468750000000000	4136.41015625000000000000	4148.20507812500000000000	4098.46142578125000000000	4130.25634765625000000000	4104.61523437500000000000	4121.02539062500000000000	3523.00000000000000000000	10247.00000000000000000000	10229.00000000000000000000	0.00000000000000000000	0.00000000000000000000	0.00000000000000000000	1795.00000000000000000000	946.00000000000000000000	4.00000000000000000000	4.00000000000000000000	4.00000000000000000000	4.00000000000000000000	4.00000000000000000000	4.00000000000000000000	4.00000000000000000000	4.00000000000000000000	4.00000000000000000000	4.00000000000000000000	4.00000000000000000000	4.00000000000000000000	4.00000000000000000000	4.00000000000000000000	4.00000000000000000000	4.00000000000000000000
83.00000000000000000000	0.00000000000000000000	4135.89746093750000000000	4129.23046875000000000000	4334.35888671875000000000	4156.92285156250000000000	4144.61523437500000000000	4170.76904296875000000000	4147.17919921875000000000	4139.48730468750000000000	4144.10253906250000000000	4153.33300781250000000000	4115.89746093750000000000	4134.87158203125000000000	4118.97412109375000000000	4129.23046875000000000000	3309.00000000000000000000	10247.00000000000000000000	10229.00000000000000000000	0.00000000000000000000	0.00000000000000000000	0.00000000000000000000	1795.00000000000000000000	955.00000000000000000000	4.00000000000000000000	4.00000000000000000000	4.00000000000000000000	4.00000000000000000000	4.00000000000000000000	4.00000000000000000000	4.00000000000000000000	4.00000000000000000000	4.00000000000000000000	4.00000000000000000000	4.00000000000000000000	4.00000000000000000000	4.00000000000000000000	4.00000000000000000000	4.00000000000000000000	4.00000000000000000000
84.00000000000000000000	0.00000000000000000000	4150.76904296875000000000	4128.20507812500000000000	4341.02539062500000000000	4154.35888671875000000000	4127.17919921875000000000	4159.48730468750000000000	4144.61523437500000000000	4138.46142578125000000000	4134.35888671875000000000	4143.07666015625000000000	4102.56396484375000000000	4136.41015625000000000000	4124.61523437500000000000	4130.76904296875000000000	2782.00000000000000000000	10247.00000000000000000000	10229.00000000000000000000	0.00000000000000000000	0.00000000000000000000	0.00000000000000000000	1795.00000000000000000000	963.00000000000000000000	4.00000000000000000000	4.00000000000000000000	4.00000000000000000000	4.00000000000000000000	4.00000000000000000000	4.00000000000000000000	4.00000000000000000000	4.00000000000000000000	4.00000000000000000000	4.00000000000000000000	4.00000000000000000000	4.00000000000000000000	4.00000000000000000000	4.00000000000000000000	4.00000000000000000000	4.00000000000000000000
85.00000000000000000000	0.00000000000000000000	4143.58984375000000000000	4136.92285156250000000000	4342.05126953125000000000	4158.97412109375000000000	4127.69238281250000000000	4138.97412109375000000000	4129.23046875000000000000	4135.89746093750000000000	4127.17919921875000000000	4148.71777343750000000000	4113.33300781250000000000	4131.79492187500000000000	4121.02539062500000000000	4128.71777343750000000000	2802.00000000000000000000	10247.00000000000000000000	10227.00000000000000000000	0.00000000000000000000	0.00000000000000000000	0.00000000000000000000	1795.00000000000000000000	971.00000000000000000000	4.00000000000000000000	4.00000000000000000000	4.00000000000000000000	4.00000000000000000000	4.00000000000000000000	4.00000000000000000000	4.00000000000000000000	4.00000000000000000000	4.00000000000000000000	4.00000000000000000000	4.00000000000000000000	4.00000000000000000000	4.00000000000000000000	4.00000000000000000000	4.00000000000000000000	4.00000000000000000000
86.00000000000000000000	0.00000000000000000000	4152.82031250000000000000	4143.07666015625000000000	4350.76904296875000000000	4170.25634765625000000000	4132.82031250000000000000	4137.94873046875000000000	4113.84619140625000000000	4133.33300781250000000000	4128.20507812500000000000	4156.92285156250000000000	4148.20507812500000000000	4137.43603515625000000000	4126.66650390625000000000	4133.33300781250000000000	3523.00000000000000000000	10247.00000000000000000000	10227.00000000000000000000	0.00000000000000000000	0.00000000000000000000	0.00000000000000000000	1795.00000000000000000000	980.00000000000000000000	4.00000000000000000000	4.00000000000000000000	4.00000000000000000000	4.00000000000000000000	4.00000000000000000000	4.00000000000000000000	4.00000000000000000000	4.00000000000000000000	4.00000000000000000000	4.00000000000000000000	4.00000000000000000000	4.00000000000000000000	4.00000000000000000000	4.00000000000000000000	4.00000000000000000000	4.00000000000000000000
87.00000000000000000000	0.00000000000000000000	4162.56396484375000000000	4152.82031250000000000000	4362.05126953125000000000	4178.97412109375000000000	4144.10253906250000000000	4159.48730468750000000000	4125.12792968750000000000	4145.12792968750000000000	4148.71777343750000000000	4164.61523437500000000000	4147.17919921875000000000	4154.87158203125000000000	4147.17919921875000000000	4150.25634765625000000000	3309.00000000000000000000	10247.00000000000000000000	10228.00000000000000000000	0.00000000000000000000	0.00000000000000000000	0.00000000000000000000	1795.00000000000000000000	988.00000000000000000000	4.00000000000000000000	4.00000000000000000000	4.00000000000000000000	4.00000000000000000000	4.00000000000000000000	4.00000000000000000000	4.00000000000000000000	4.00000000000000000000	4.00000000000000000000	4.00000000000000000000	4.00000000000000000000	4.00000000000000000000	4.00000000000000000000	4.00000000000000000000	4.00000000000000000000	4.00000000000000000000
88.00000000000000000000	0.00000000000000000000	4152.30761718750000000000	4150.25634765625000000000	4358.97412109375000000000	4178.46142578125000000000	4132.82031250000000000000	4155.89746093750000000000	4131.28173828125000000000	4142.05126953125000000000	4153.33300781250000000000	4167.17919921875000000000	4119.48730468750000000000	4156.92285156250000000000	4147.17919921875000000000	4144.10253906250000000000	2782.00000000000000000000	10247.00000000000000000000	10228.00000000000000000000	0.00000000000000000000	0.00000000000000000000	0.00000000000000000000	1795.00000000000000000000	997.00000000000000000000	4.00000000000000000000	4.00000000000000000000	4.00000000000000000000	4.00000000000000000000	4.00000000000000000000	4.00000000000000000000	4.00000000000000000000	4.00000000000000000000	4.00000000000000000000	4.00000000000000000000	4.00000000000000000000	4.00000000000000000000	4.00000000000000000000	4.00000000000000000000	4.00000000000000000000	4.00000000000000000000
89.00000000000000000000	0.00000000000000000000	4152.30761718750000000000	4136.92285156250000000000	4352.82031250000000000000	4168.71777343750000000000	4119.48730468750000000000	4134.35888671875000000000	4124.10253906250000000000	4130.76904296875000000000	4134.87158203125000000000	4151.28173828125000000000	4111.79492187500000000000	4142.05126953125000000000	4124.61523437500000000000	4124.61523437500000000000	2802.00000000000000000000	10247.00000000000000000000	10228.00000000000000000000	0.00000000000000000000	0.00000000000000000000	0.00000000000000000000	1796.00000000000000000000	5.00000000000000000000	4.00000000000000000000	4.00000000000000000000	4.00000000000000000000	4.00000000000000000000	4.00000000000000000000	4.00000000000000000000	4.00000000000000000000	4.00000000000000000000	4.00000000000000000000	4.00000000000000000000	4.00000000000000000000	4.00000000000000000000	4.00000000000000000000	4.00000000000000000000	4.00000000000000000000	4.00000000000000000000
90.00000000000000000000	0.00000000000000000000	4146.66650390625000000000	4142.05126953125000000000	4347.69238281250000000000	4163.07666015625000000000	4140.51269531250000000000	4137.94873046875000000000	4128.20507812500000000000	4143.07666015625000000000	4134.35888671875000000000	4137.94873046875000000000	4122.56396484375000000000	4141.53857421875000000000	4122.56396484375000000000	4130.76904296875000000000	3523.00000000000000000000	10247.00000000000000000000	10228.00000000000000000000	0.00000000000000000000	0.00000000000000000000	0.00000000000000000000	1796.00000000000000000000	13.00000000000000000000	4.00000000000000000000	4.00000000000000000000	4.00000000000000000000	4.00000000000000000000	4.00000000000000000000	4.00000000000000000000	4.00000000000000000000	4.00000000000000000000	4.00000000000000000000	4.00000000000000000000	4.00000000000000000000	4.00000000000000000000	4.00000000000000000000	4.00000000000000000000	4.00000000000000000000	4.00000000000000000000
91.00000000000000000000	0.00000000000000000000	4155.38427734375000000000	4146.66650390625000000000	4359.48730468750000000000	4175.38427734375000000000	4142.05126953125000000000	4133.84619140625000000000	4118.46142578125000000000	4132.30761718750000000000	4125.12792968750000000000	4136.41015625000000000000	4127.69238281250000000000	4153.33300781250000000000	4122.56396484375000000000	4141.53857421875000000000	3309.00000000000000000000	10245.00000000000000000000	10227.00000000000000000000	0.00000000000000000000	0.00000000000000000000	0.00000000000000000000	1796.00000000000000000000	22.00000000000000000000	4.00000000000000000000	4.00000000000000000000	4.00000000000000000000	4.00000000000000000000	4.00000000000000000000	4.00000000000000000000	4.00000000000000000000	4.00000000000000000000	4.00000000000000000000	4.00000000000000000000	4.00000000000000000000	4.00000000000000000000	4.00000000000000000000	4.00000000000000000000	4.00000000000000000000	4.00000000000000000000
92.00000000000000000000	0.00000000000000000000	4150.76904296875000000000	4152.82031250000000000000	4362.56396484375000000000	4181.53857421875000000000	4134.35888671875000000000	4148.20507812500000000000	4121.53857421875000000000	4127.69238281250000000000	4130.76904296875000000000	4160.00000000000000000000	4132.30761718750000000000	4145.64111328125000000000	4136.41015625000000000000	4134.35888671875000000000	2782.00000000000000000000	10245.00000000000000000000	10227.00000000000000000000	0.00000000000000000000	0.00000000000000000000	0.00000000000000000000	1796.00000000000000000000	30.00000000000000000000	4.00000000000000000000	4.00000000000000000000	4.00000000000000000000	4.00000000000000000000	4.00000000000000000000	4.00000000000000000000	4.00000000000000000000	4.00000000000000000000	4.00000000000000000000	4.00000000000000000000	4.00000000000000000000	4.00000000000000000000	4.00000000000000000000	4.00000000000000000000	4.00000000000000000000	4.00000000000000000000
93.00000000000000000000	0.00000000000000000000	4135.89746093750000000000	4151.79492187500000000000	4348.20507812500000000000	4168.71777343750000000000	4138.46142578125000000000	4167.17919921875000000000	4137.43603515625000000000	4145.64111328125000000000	4152.30761718750000000000	4171.79492187500000000000	4126.66650390625000000000	4138.46142578125000000000	4143.58984375000000000000	4123.07666015625000000000	2802.00000000000000000000	10245.00000000000000000000	10228.00000000000000000000	0.00000000000000000000	0.00000000000000000000	0.00000000000000000000	1796.00000000000000000000	38.00000000000000000000	4.00000000000000000000	4.00000000000000000000	4.00000000000000000000	4.00000000000000000000	4.00000000000000000000	4.00000000000000000000	4.00000000000000000000	4.00000000000000000000	4.00000000000000000000	4.00000000000000000000	4.00000000000000000000	4.00000000000000000000	4.00000000000000000000	4.00000000000000000000	4.00000000000000000000	4.00000000000000000000
94.00000000000000000000	0.00000000000000000000	4142.05126953125000000000	4127.17919921875000000000	4344.61523437500000000000	4158.97412109375000000000	4125.12792968750000000000	4140.51269531250000000000	4127.69238281250000000000	4139.48730468750000000000	4139.48730468750000000000	4151.28173828125000000000	4106.15380859375000000000	4140.00000000000000000000	4119.48730468750000000000	4114.35888671875000000000	3523.00000000000000000000	10245.00000000000000000000	10228.00000000000000000000	0.00000000000000000000	0.00000000000000000000	0.00000000000000000000	1796.00000000000000000000	47.00000000000000000000	4.00000000000000000000	4.00000000000000000000	4.00000000000000000000	4.00000000000000000000	4.00000000000000000000	4.00000000000000000000	4.00000000000000000000	4.00000000000000000000	4.00000000000000000000	4.00000000000000000000	4.00000000000000000000	4.00000000000000000000	4.00000000000000000000	4.00000000000000000000	4.00000000000000000000	4.00000000000000000000
95.00000000000000000000	0.00000000000000000000	4136.92285156250000000000	4126.66650390625000000000	4341.53857421875000000000	4161.02539062500000000000	4122.56396484375000000000	4133.84619140625000000000	4125.12792968750000000000	4143.07666015625000000000	4136.92285156250000000000	4154.35888671875000000000	4125.12792968750000000000	4135.38427734375000000000	4125.64111328125000000000	4117.94873046875000000000	3309.00000000000000000000	10244.00000000000000000000	10231.00000000000000000000	0.00000000000000000000	0.00000000000000000000	0.00000000000000000000	1796.00000000000000000000	55.00000000000000000000	4.00000000000000000000	4.00000000000000000000	4.00000000000000000000	4.00000000000000000000	4.00000000000000000000	4.00000000000000000000	4.00000000000000000000	4.00000000000000000000	4.00000000000000000000	4.00000000000000000000	4.00000000000000000000	4.00000000000000000000	4.00000000000000000000	4.00000000000000000000	4.00000000000000000000	4.00000000000000000000
96.00000000000000000000	0.00000000000000000000	4152.30761718750000000000	4149.74365234375000000000	4351.79492187500000000000	4161.02539062500000000000	4132.30761718750000000000	4153.84619140625000000000	4133.33300781250000000000	4158.46142578125000000000	4155.38427734375000000000	4166.66650390625000000000	4157.94873046875000000000	4143.58984375000000000000	4141.53857421875000000000	4137.94873046875000000000	2782.00000000000000000000	10244.00000000000000000000	10231.00000000000000000000	0.00000000000000000000	0.00000000000000000000	0.00000000000000000000	1796.00000000000000000000	63.00000000000000000000	4.00000000000000000000	4.00000000000000000000	4.00000000000000000000	4.00000000000000000000	4.00000000000000000000	4.00000000000000000000	4.00000000000000000000	4.00000000000000000000	4.00000000000000000000	4.00000000000000000000	4.00000000000000000000	4.00000000000000000000	4.00000000000000000000	4.00000000000000000000	4.00000000000000000000	4.00000000000000000000
97.00000000000000000000	0.00000000000000000000	4168.20507812500000000000	4159.48730468750000000000	4361.53857421875000000000	4163.07666015625000000000	4145.12792968750000000000	4158.46142578125000000000	4140.00000000000000000000	4158.46142578125000000000	4156.92285156250000000000	4164.61523437500000000000	4149.23046875000000000000	4156.41015625000000000000	4138.97412109375000000000	4156.92285156250000000000	2802.00000000000000000000	10247.00000000000000000000	10230.00000000000000000000	0.00000000000000000000	0.00000000000000000000	0.00000000000000000000	1796.00000000000000000000	72.00000000000000000000	4.00000000000000000000	4.00000000000000000000	4.00000000000000000000	4.00000000000000000000	4.00000000000000000000	4.00000000000000000000	4.00000000000000000000	4.00000000000000000000	4.00000000000000000000	4.00000000000000000000	4.00000000000000000000	4.00000000000000000000	4.00000000000000000000	4.00000000000000000000	4.00000000000000000000	4.00000000000000000000
98.00000000000000000000	0.00000000000000000000	4154.35888671875000000000	4152.30761718750000000000	4353.33300781250000000000	4174.35888671875000000000	4147.17919921875000000000	4150.25634765625000000000	4137.94873046875000000000	4147.17919921875000000000	4138.97412109375000000000	4166.66650390625000000000	4123.58984375000000000000	4156.41015625000000000000	4137.43603515625000000000	4149.74365234375000000000	3523.00000000000000000000	10247.00000000000000000000	10230.00000000000000000000	0.00000000000000000000	0.00000000000000000000	0.00000000000000000000	1796.00000000000000000000	80.00000000000000000000	4.00000000000000000000	4.00000000000000000000	4.00000000000000000000	4.00000000000000000000	4.00000000000000000000	4.00000000000000000000	4.00000000000000000000	4.00000000000000000000	4.00000000000000000000	4.00000000000000000000	4.00000000000000000000	4.00000000000000000000	4.00000000000000000000	4.00000000000000000000	4.00000000000000000000	4.00000000000000000000
99.00000000000000000000	0.00000000000000000000	4154.35888671875000000000	4144.61523437500000000000	4354.35888671875000000000	4171.28173828125000000000	4127.17919921875000000000	4142.05126953125000000000	4124.10253906250000000000	4141.02539062500000000000	4131.79492187500000000000	4156.41015625000000000000	4121.02539062500000000000	4150.76904296875000000000	4137.94873046875000000000	4131.28173828125000000000	3309.00000000000000000000	10247.00000000000000000000	10232.00000000000000000000	0.00000000000000000000	0.00000000000000000000	0.00000000000000000000	1796.00000000000000000000	89.00000000000000000000	4.00000000000000000000	4.00000000000000000000	4.00000000000000000000	4.00000000000000000000	4.00000000000000000000	4.00000000000000000000	4.00000000000000000000	4.00000000000000000000	4.00000000000000000000	4.00000000000000000000	4.00000000000000000000	4.00000000000000000000	4.00000000000000000000	4.00000000000000000000	4.00000000000000000000	4.00000000000000000000
100.00000000000000000000	0.00000000000000000000	4149.74365234375000000000	4154.87158203125000000000	4353.33300781250000000000	4165.64111328125000000000	4134.87158203125000000000	4140.51269531250000000000	4122.05126953125000000000	4146.66650390625000000000	4142.56396484375000000000	4146.15380859375000000000	4139.48730468750000000000	4151.79492187500000000000	4142.05126953125000000000	4141.02539062500000000000	2782.00000000000000000000	10247.00000000000000000000	10232.00000000000000000000	0.00000000000000000000	0.00000000000000000000	0.00000000000000000000	1796.00000000000000000000	97.00000000000000000000	4.00000000000000000000	4.00000000000000000000	4.00000000000000000000	4.00000000000000000000	4.00000000000000000000	4.00000000000000000000	4.00000000000000000000	4.00000000000000000000	4.00000000000000000000	4.00000000000000000000	4.00000000000000000000	4.00000000000000000000	4.00000000000000000000	4.00000000000000000000	4.00000000000000000000	4.00000000000000000000
101.00000000000000000000	0.00000000000000000000	4156.41015625000000000000	4151.79492187500000000000	4354.87158203125000000000	4165.64111328125000000000	4151.28173828125000000000	4146.66650390625000000000	4122.56396484375000000000	4137.94873046875000000000	4128.20507812500000000000	4142.05126953125000000000	4144.61523437500000000000	4165.12792968750000000000	4130.76904296875000000000	4153.33300781250000000000	2802.00000000000000000000	10247.00000000000000000000	10231.00000000000000000000	0.00000000000000000000	0.00000000000000000000	0.00000000000000000000	1796.00000000000000000000	105.00000000000000000000	4.00000000000000000000	4.00000000000000000000	4.00000000000000000000	4.00000000000000000000	4.00000000000000000000	4.00000000000000000000	4.00000000000000000000	4.00000000000000000000	4.00000000000000000000	4.00000000000000000000	4.00000000000000000000	4.00000000000000000000	4.00000000000000000000	4.00000000000000000000	4.00000000000000000000	4.00000000000000000000
102.00000000000000000000	0.00000000000000000000	4163.58984375000000000000	4149.74365234375000000000	4364.61523437500000000000	4158.97412109375000000000	4147.69238281250000000000	4170.25634765625000000000	4131.79492187500000000000	4144.10253906250000000000	4133.84619140625000000000	4148.71777343750000000000	4154.87158203125000000000	4172.82031250000000000000	4130.25634765625000000000	4150.25634765625000000000	3523.00000000000000000000	10247.00000000000000000000	10231.00000000000000000000	0.00000000000000000000	0.00000000000000000000	0.00000000000000000000	1796.00000000000000000000	114.00000000000000000000	4.00000000000000000000	4.00000000000000000000	4.00000000000000000000	4.00000000000000000000	4.00000000000000000000	4.00000000000000000000	4.00000000000000000000	4.00000000000000000000	4.00000000000000000000	4.00000000000000000000	4.00000000000000000000	4.00000000000000000000	4.00000000000000000000	4.00000000000000000000	4.00000000000000000000	4.00000000000000000000
103.00000000000000000000	0.00000000000000000000	4151.28173828125000000000	4156.41015625000000000000	4368.71777343750000000000	4164.61523437500000000000	4152.30761718750000000000	4172.30761718750000000000	4149.74365234375000000000	4175.38427734375000000000	4177.94873046875000000000	4168.71777343750000000000	4166.66650390625000000000	4170.25634765625000000000	4158.97412109375000000000	4152.30761718750000000000	3309.00000000000000000000	10248.00000000000000000000	10231.00000000000000000000	0.00000000000000000000	0.00000000000000000000	0.00000000000000000000	1796.00000000000000000000	122.00000000000000000000	4.00000000000000000000	4.00000000000000000000	4.00000000000000000000	4.00000000000000000000	4.00000000000000000000	4.00000000000000000000	4.00000000000000000000	4.00000000000000000000	4.00000000000000000000	4.00000000000000000000	4.00000000000000000000	4.00000000000000000000	4.00000000000000000000	4.00000000000000000000	4.00000000000000000000	4.00000000000000000000
104.00000000000000000000	0.00000000000000000000	4154.87158203125000000000	4135.89746093750000000000	4363.58984375000000000000	4164.10253906250000000000	4141.02539062500000000000	4141.02539062500000000000	4142.05126953125000000000	4166.66650390625000000000	4169.74365234375000000000	4160.51269531250000000000	4126.66650390625000000000	4157.43603515625000000000	4158.97412109375000000000	4141.02539062500000000000	2782.00000000000000000000	10248.00000000000000000000	10231.00000000000000000000	0.00000000000000000000	0.00000000000000000000	0.00000000000000000000	1796.00000000000000000000	130.00000000000000000000	4.00000000000000000000	4.00000000000000000000	4.00000000000000000000	4.00000000000000000000	4.00000000000000000000	4.00000000000000000000	4.00000000000000000000	4.00000000000000000000	4.00000000000000000000	4.00000000000000000000	4.00000000000000000000	4.00000000000000000000	4.00000000000000000000	4.00000000000000000000	4.00000000000000000000	4.00000000000000000000
105.00000000000000000000	0.00000000000000000000	4147.69238281250000000000	4129.74365234375000000000	4350.25634765625000000000	4145.64111328125000000000	4117.43603515625000000000	4132.30761718750000000000	4130.76904296875000000000	4144.10253906250000000000	4136.92285156250000000000	4158.97412109375000000000	4106.66650390625000000000	4147.69238281250000000000	4138.97412109375000000000	4133.84619140625000000000	2802.00000000000000000000	10250.00000000000000000000	10230.00000000000000000000	0.00000000000000000000	0.00000000000000000000	0.00000000000000000000	1796.00000000000000000000	139.00000000000000000000	4.00000000000000000000	4.00000000000000000000	4.00000000000000000000	4.00000000000000000000	4.00000000000000000000	4.00000000000000000000	4.00000000000000000000	4.00000000000000000000	4.00000000000000000000	4.00000000000000000000	4.00000000000000000000	4.00000000000000000000	4.00000000000000000000	4.00000000000000000000	4.00000000000000000000	4.00000000000000000000
106.00000000000000000000	0.00000000000000000000	4155.38427734375000000000	4148.20507812500000000000	4363.07666015625000000000	4145.12792968750000000000	4114.35888671875000000000	4147.69238281250000000000	4137.43603515625000000000	4151.28173828125000000000	4145.64111328125000000000	4184.61523437500000000000	4160.00000000000000000000	4165.12792968750000000000	4143.07666015625000000000	4150.25634765625000000000	3523.00000000000000000000	10250.00000000000000000000	10230.00000000000000000000	0.00000000000000000000	0.00000000000000000000	0.00000000000000000000	1796.00000000000000000000	147.00000000000000000000	4.00000000000000000000	4.00000000000000000000	4.00000000000000000000	4.00000000000000000000	4.00000000000000000000	4.00000000000000000000	4.00000000000000000000	4.00000000000000000000	4.00000000000000000000	4.00000000000000000000	4.00000000000000000000	4.00000000000000000000	4.00000000000000000000	4.00000000000000000000	4.00000000000000000000	4.00000000000000000000
107.00000000000000000000	0.00000000000000000000	4175.38427734375000000000	4163.58984375000000000000	4383.07666015625000000000	4173.84619140625000000000	4146.15380859375000000000	4168.71777343750000000000	4154.35888671875000000000	4172.82031250000000000000	4176.92285156250000000000	4193.33300781250000000000	4198.46142578125000000000	4179.48730468750000000000	4170.25634765625000000000	4167.17919921875000000000	3309.00000000000000000000	10250.00000000000000000000	10230.00000000000000000000	0.00000000000000000000	0.00000000000000000000	0.00000000000000000000	1796.00000000000000000000	155.00000000000000000000	4.00000000000000000000	4.00000000000000000000	4.00000000000000000000	4.00000000000000000000	4.00000000000000000000	4.00000000000000000000	4.00000000000000000000	4.00000000000000000000	4.00000000000000000000	4.00000000000000000000	4.00000000000000000000	4.00000000000000000000	4.00000000000000000000	4.00000000000000000000	4.00000000000000000000	4.00000000000000000000
108.00000000000000000000	0.00000000000000000000	4160.00000000000000000000	4166.66650390625000000000	4371.28173828125000000000	4181.53857421875000000000	4174.87158203125000000000	4178.46142578125000000000	4153.84619140625000000000	4178.46142578125000000000	4183.07666015625000000000	4178.97412109375000000000	4176.41015625000000000000	4168.20507812500000000000	4177.43603515625000000000	4160.00000000000000000000	2782.00000000000000000000	10250.00000000000000000000	10230.00000000000000000000	0.00000000000000000000	0.00000000000000000000	0.00000000000000000000	1796.00000000000000000000	164.00000000000000000000	4.00000000000000000000	4.00000000000000000000	4.00000000000000000000	4.00000000000000000000	4.00000000000000000000	4.00000000000000000000	4.00000000000000000000	4.00000000000000000000	4.00000000000000000000	4.00000000000000000000	4.00000000000000000000	4.00000000000000000000	4.00000000000000000000	4.00000000000000000000	4.00000000000000000000	4.00000000000000000000
109.00000000000000000000	0.00000000000000000000	4156.92285156250000000000	4157.43603515625000000000	4363.07666015625000000000	4164.10253906250000000000	4157.94873046875000000000	4165.12792968750000000000	4132.82031250000000000000	4159.48730468750000000000	4161.02539062500000000000	4161.53857421875000000000	4136.92285156250000000000	4159.48730468750000000000	4153.84619140625000000000	4141.53857421875000000000	2802.00000000000000000000	10249.00000000000000000000	10228.00000000000000000000	0.00000000000000000000	0.00000000000000000000	0.00000000000000000000	1796.00000000000000000000	172.00000000000000000000	4.00000000000000000000	4.00000000000000000000	4.00000000000000000000	4.00000000000000000000	4.00000000000000000000	4.00000000000000000000	4.00000000000000000000	4.00000000000000000000	4.00000000000000000000	4.00000000000000000000	4.00000000000000000000	4.00000000000000000000	4.00000000000000000000	4.00000000000000000000	4.00000000000000000000	4.00000000000000000000
110.00000000000000000000	0.00000000000000000000	4154.87158203125000000000	4153.33300781250000000000	4358.46142578125000000000	4152.82031250000000000000	4141.53857421875000000000	4156.92285156250000000000	4134.87158203125000000000	4155.89746093750000000000	4168.20507812500000000000	4166.15380859375000000000	4122.56396484375000000000	4158.97412109375000000000	4149.23046875000000000000	4142.56396484375000000000	3523.00000000000000000000	10249.00000000000000000000	10228.00000000000000000000	0.00000000000000000000	0.00000000000000000000	0.00000000000000000000	1796.00000000000000000000	181.00000000000000000000	4.00000000000000000000	4.00000000000000000000	4.00000000000000000000	4.00000000000000000000	4.00000000000000000000	4.00000000000000000000	4.00000000000000000000	4.00000000000000000000	4.00000000000000000000	4.00000000000000000000	4.00000000000000000000	4.00000000000000000000	4.00000000000000000000	4.00000000000000000000	4.00000000000000000000	4.00000000000000000000
111.00000000000000000000	0.00000000000000000000	4161.02539062500000000000	4157.43603515625000000000	4362.05126953125000000000	4161.53857421875000000000	4151.79492187500000000000	4162.56396484375000000000	4150.25634765625000000000	4165.12792968750000000000	4184.10253906250000000000	4171.28173828125000000000	4137.94873046875000000000	4167.17919921875000000000	4157.94873046875000000000	4155.38427734375000000000	3309.00000000000000000000	10247.00000000000000000000	10226.00000000000000000000	0.00000000000000000000	0.00000000000000000000	0.00000000000000000000	1796.00000000000000000000	189.00000000000000000000	4.00000000000000000000	4.00000000000000000000	4.00000000000000000000	4.00000000000000000000	4.00000000000000000000	4.00000000000000000000	4.00000000000000000000	4.00000000000000000000	4.00000000000000000000	4.00000000000000000000	4.00000000000000000000	4.00000000000000000000	4.00000000000000000000	4.00000000000000000000	4.00000000000000000000	4.00000000000000000000
112.00000000000000000000	0.00000000000000000000	4173.84619140625000000000	4164.10253906250000000000	4370.25634765625000000000	4172.82031250000000000000	4152.30761718750000000000	4170.76904296875000000000	4153.33300781250000000000	4168.71777343750000000000	4165.12792968750000000000	4180.51269531250000000000	4168.71777343750000000000	4173.33300781250000000000	4163.58984375000000000000	4161.53857421875000000000	2782.00000000000000000000	10247.00000000000000000000	10226.00000000000000000000	0.00000000000000000000	0.00000000000000000000	0.00000000000000000000	1796.00000000000000000000	197.00000000000000000000	4.00000000000000000000	4.00000000000000000000	4.00000000000000000000	4.00000000000000000000	4.00000000000000000000	4.00000000000000000000	4.00000000000000000000	4.00000000000000000000	4.00000000000000000000	4.00000000000000000000	4.00000000000000000000	4.00000000000000000000	4.00000000000000000000	4.00000000000000000000	4.00000000000000000000	4.00000000000000000000
113.00000000000000000000	0.00000000000000000000	4152.82031250000000000000	4146.66650390625000000000	4354.35888671875000000000	4143.58984375000000000000	4130.25634765625000000000	4160.00000000000000000000	4142.05126953125000000000	4156.92285156250000000000	4150.76904296875000000000	4188.20507812500000000000	4173.33300781250000000000	4155.38427734375000000000	4156.92285156250000000000	4145.64111328125000000000	2802.00000000000000000000	10244.00000000000000000000	10226.00000000000000000000	0.00000000000000000000	0.00000000000000000000	0.00000000000000000000	1796.00000000000000000000	206.00000000000000000000	4.00000000000000000000	4.00000000000000000000	4.00000000000000000000	4.00000000000000000000	4.00000000000000000000	4.00000000000000000000	4.00000000000000000000	4.00000000000000000000	4.00000000000000000000	4.00000000000000000000	4.00000000000000000000	4.00000000000000000000	4.00000000000000000000	4.00000000000000000000	4.00000000000000000000	4.00000000000000000000
114.00000000000000000000	0.00000000000000000000	4152.82031250000000000000	4125.12792968750000000000	4348.71777343750000000000	4126.66650390625000000000	4130.25634765625000000000	4147.69238281250000000000	4132.30761718750000000000	4144.61523437500000000000	4153.33300781250000000000	4161.53857421875000000000	4138.97412109375000000000	4144.10253906250000000000	4133.33300781250000000000	4128.20507812500000000000	3523.00000000000000000000	10244.00000000000000000000	10226.00000000000000000000	0.00000000000000000000	0.00000000000000000000	0.00000000000000000000	1796.00000000000000000000	214.00000000000000000000	4.00000000000000000000	4.00000000000000000000	4.00000000000000000000	4.00000000000000000000	4.00000000000000000000	4.00000000000000000000	4.00000000000000000000	4.00000000000000000000	4.00000000000000000000	4.00000000000000000000	4.00000000000000000000	4.00000000000000000000	4.00000000000000000000	4.00000000000000000000	4.00000000000000000000	4.00000000000000000000
115.00000000000000000000	0.00000000000000000000	4158.97412109375000000000	4148.71777343750000000000	4353.33300781250000000000	4160.51269531250000000000	4164.61523437500000000000	4177.43603515625000000000	4149.74365234375000000000	4166.66650390625000000000	4168.20507812500000000000	4154.35888671875000000000	4119.48730468750000000000	4157.43603515625000000000	4136.41015625000000000000	4138.97412109375000000000	3309.00000000000000000000	10245.00000000000000000000	10227.00000000000000000000	0.00000000000000000000	0.00000000000000000000	0.00000000000000000000	1796.00000000000000000000	222.00000000000000000000	4.00000000000000000000	4.00000000000000000000	4.00000000000000000000	4.00000000000000000000	4.00000000000000000000	4.00000000000000000000	4.00000000000000000000	4.00000000000000000000	4.00000000000000000000	4.00000000000000000000	4.00000000000000000000	4.00000000000000000000	4.00000000000000000000	4.00000000000000000000	4.00000000000000000000	4.00000000000000000000
116.00000000000000000000	0.00000000000000000000	4160.51269531250000000000	4164.10253906250000000000	4356.92285156250000000000	4180.00000000000000000000	4157.94873046875000000000	4181.53857421875000000000	4150.25634765625000000000	4176.41015625000000000000	4168.71777343750000000000	4165.64111328125000000000	4134.87158203125000000000	4165.12792968750000000000	4148.71777343750000000000	4145.12792968750000000000	2782.00000000000000000000	10245.00000000000000000000	10227.00000000000000000000	0.00000000000000000000	0.00000000000000000000	0.00000000000000000000	1796.00000000000000000000	231.00000000000000000000	4.00000000000000000000	4.00000000000000000000	4.00000000000000000000	4.00000000000000000000	4.00000000000000000000	4.00000000000000000000	4.00000000000000000000	4.00000000000000000000	4.00000000000000000000	4.00000000000000000000	4.00000000000000000000	4.00000000000000000000	4.00000000000000000000	4.00000000000000000000	4.00000000000000000000	4.00000000000000000000
117.00000000000000000000	0.00000000000000000000	4168.71777343750000000000	4154.87158203125000000000	4366.15380859375000000000	4165.12792968750000000000	4141.53857421875000000000	4148.71777343750000000000	4130.76904296875000000000	4153.33300781250000000000	4150.76904296875000000000	4165.12792968750000000000	4161.02539062500000000000	4158.97412109375000000000	4151.28173828125000000000	4141.53857421875000000000	2802.00000000000000000000	10245.00000000000000000000	10229.00000000000000000000	0.00000000000000000000	0.00000000000000000000	0.00000000000000000000	1796.00000000000000000000	239.00000000000000000000	4.00000000000000000000	4.00000000000000000000	4.00000000000000000000	4.00000000000000000000	4.00000000000000000000	4.00000000000000000000	4.00000000000000000000	4.00000000000000000000	4.00000000000000000000	4.00000000000000000000	4.00000000000000000000	4.00000000000000000000	4.00000000000000000000	4.00000000000000000000	4.00000000000000000000	4.00000000000000000000
118.00000000000000000000	0.00000000000000000000	4154.87158203125000000000	4151.28173828125000000000	4358.46142578125000000000	4151.28173828125000000000	4151.79492187500000000000	4153.84619140625000000000	4132.30761718750000000000	4141.53857421875000000000	4139.48730468750000000000	4162.56396484375000000000	4156.41015625000000000000	4154.87158203125000000000	4152.30761718750000000000	4142.05126953125000000000	3523.00000000000000000000	10245.00000000000000000000	10229.00000000000000000000	0.00000000000000000000	0.00000000000000000000	0.00000000000000000000	1796.00000000000000000000	248.00000000000000000000	4.00000000000000000000	4.00000000000000000000	4.00000000000000000000	4.00000000000000000000	4.00000000000000000000	4.00000000000000000000	4.00000000000000000000	4.00000000000000000000	4.00000000000000000000	4.00000000000000000000	4.00000000000000000000	4.00000000000000000000	4.00000000000000000000	4.00000000000000000000	4.00000000000000000000	4.00000000000000000000
119.00000000000000000000	0.00000000000000000000	4165.64111328125000000000	4152.30761718750000000000	4363.07666015625000000000	4152.30761718750000000000	4136.41015625000000000000	4162.56396484375000000000	4126.15380859375000000000	4138.46142578125000000000	4135.38427734375000000000	4152.30761718750000000000	4142.05126953125000000000	4165.64111328125000000000	4143.58984375000000000000	4145.12792968750000000000	3309.00000000000000000000	10244.00000000000000000000	10228.00000000000000000000	0.00000000000000000000	0.00000000000000000000	0.00000000000000000000	1796.00000000000000000000	256.00000000000000000000	4.00000000000000000000	4.00000000000000000000	4.00000000000000000000	4.00000000000000000000	4.00000000000000000000	4.00000000000000000000	4.00000000000000000000	4.00000000000000000000	4.00000000000000000000	4.00000000000000000000	4.00000000000000000000	4.00000000000000000000	4.00000000000000000000	4.00000000000000000000	4.00000000000000000000	4.00000000000000000000
120.00000000000000000000	0.00000000000000000000	4175.89746093750000000000	4175.38427734375000000000	4377.43554687500000000000	4169.23046875000000000000	4143.58984375000000000000	4148.71777343750000000000	4120.51269531250000000000	4148.71777343750000000000	4148.71777343750000000000	4162.56396484375000000000	4152.82031250000000000000	4176.92285156250000000000	4153.33300781250000000000	4157.94873046875000000000	2782.00000000000000000000	10244.00000000000000000000	10228.00000000000000000000	0.00000000000000000000	0.00000000000000000000	0.00000000000000000000	1796.00000000000000000000	264.00000000000000000000	4.00000000000000000000	4.00000000000000000000	4.00000000000000000000	4.00000000000000000000	4.00000000000000000000	4.00000000000000000000	4.00000000000000000000	4.00000000000000000000	4.00000000000000000000	4.00000000000000000000	4.00000000000000000000	4.00000000000000000000	4.00000000000000000000	4.00000000000000000000	4.00000000000000000000	4.00000000000000000000
121.00000000000000000000	0.00000000000000000000	4164.61523437500000000000	4178.97412109375000000000	4371.28173828125000000000	4179.48730468750000000000	4162.05126953125000000000	4146.66650390625000000000	4127.69238281250000000000	4161.53857421875000000000	4156.41015625000000000000	4172.30761718750000000000	4140.00000000000000000000	4173.33300781250000000000	4158.97412109375000000000	4153.33300781250000000000	2802.00000000000000000000	10245.00000000000000000000	10229.00000000000000000000	0.00000000000000000000	0.00000000000000000000	0.00000000000000000000	1796.00000000000000000000	273.00000000000000000000	4.00000000000000000000	4.00000000000000000000	4.00000000000000000000	4.00000000000000000000	4.00000000000000000000	4.00000000000000000000	4.00000000000000000000	4.00000000000000000000	4.00000000000000000000	4.00000000000000000000	4.00000000000000000000	4.00000000000000000000	4.00000000000000000000	4.00000000000000000000	4.00000000000000000000	4.00000000000000000000
122.00000000000000000000	0.00000000000000000000	4164.10253906250000000000	4149.74365234375000000000	4365.64111328125000000000	4169.23046875000000000000	4138.97412109375000000000	4155.89746093750000000000	4133.84619140625000000000	4157.43603515625000000000	4151.28173828125000000000	4161.53857421875000000000	4129.23046875000000000000	4157.43603515625000000000	4145.64111328125000000000	4133.33300781250000000000	3523.00000000000000000000	10245.00000000000000000000	10229.00000000000000000000	0.00000000000000000000	0.00000000000000000000	0.00000000000000000000	1796.00000000000000000000	281.00000000000000000000	4.00000000000000000000	4.00000000000000000000	4.00000000000000000000	4.00000000000000000000	4.00000000000000000000	4.00000000000000000000	4.00000000000000000000	4.00000000000000000000	4.00000000000000000000	4.00000000000000000000	4.00000000000000000000	4.00000000000000000000	4.00000000000000000000	4.00000000000000000000	4.00000000000000000000	4.00000000000000000000
123.00000000000000000000	0.00000000000000000000	4161.53857421875000000000	4159.48730468750000000000	4369.23046875000000000000	4170.25634765625000000000	4149.23046875000000000000	4172.30761718750000000000	4147.17919921875000000000	4152.82031250000000000000	4157.94873046875000000000	4168.71777343750000000000	4165.64111328125000000000	4156.92285156250000000000	4158.97412109375000000000	4142.56396484375000000000	3309.00000000000000000000	10246.00000000000000000000	10230.00000000000000000000	0.00000000000000000000	0.00000000000000000000	0.00000000000000000000	1796.00000000000000000000	289.00000000000000000000	4.00000000000000000000	4.00000000000000000000	4.00000000000000000000	4.00000000000000000000	4.00000000000000000000	4.00000000000000000000	4.00000000000000000000	4.00000000000000000000	4.00000000000000000000	4.00000000000000000000	4.00000000000000000000	4.00000000000000000000	4.00000000000000000000	4.00000000000000000000	4.00000000000000000000	4.00000000000000000000
124.00000000000000000000	0.00000000000000000000	4171.79492187500000000000	4172.82031250000000000000	4374.87158203125000000000	4165.64111328125000000000	4165.64111328125000000000	4171.28173828125000000000	4149.74365234375000000000	4147.69238281250000000000	4156.92285156250000000000	4169.74365234375000000000	4166.15380859375000000000	4169.74365234375000000000	4163.58984375000000000000	4151.79492187500000000000	2782.00000000000000000000	10246.00000000000000000000	10230.00000000000000000000	0.00000000000000000000	0.00000000000000000000	0.00000000000000000000	1796.00000000000000000000	298.00000000000000000000	4.00000000000000000000	4.00000000000000000000	4.00000000000000000000	4.00000000000000000000	4.00000000000000000000	4.00000000000000000000	4.00000000000000000000	4.00000000000000000000	4.00000000000000000000	4.00000000000000000000	4.00000000000000000000	4.00000000000000000000	4.00000000000000000000	4.00000000000000000000	4.00000000000000000000	4.00000000000000000000
125.00000000000000000000	0.00000000000000000000	4170.25634765625000000000	4166.66650390625000000000	4368.71777343750000000000	4160.51269531250000000000	4151.79492187500000000000	4166.15380859375000000000	4148.71777343750000000000	4148.71777343750000000000	4153.84619140625000000000	4150.25634765625000000000	4133.33300781250000000000	4159.48730468750000000000	4145.12792968750000000000	4141.02539062500000000000	2802.00000000000000000000	10247.00000000000000000000	10230.00000000000000000000	0.00000000000000000000	0.00000000000000000000	0.00000000000000000000	1796.00000000000000000000	306.00000000000000000000	4.00000000000000000000	4.00000000000000000000	4.00000000000000000000	4.00000000000000000000	4.00000000000000000000	4.00000000000000000000	4.00000000000000000000	4.00000000000000000000	4.00000000000000000000	4.00000000000000000000	4.00000000000000000000	4.00000000000000000000	4.00000000000000000000	4.00000000000000000000	4.00000000000000000000	4.00000000000000000000
126.00000000000000000000	0.00000000000000000000	4162.05126953125000000000	4164.10253906250000000000	4363.07666015625000000000	4176.92285156250000000000	4150.76904296875000000000	4159.48730468750000000000	4140.51269531250000000000	4137.94873046875000000000	4135.38427734375000000000	4136.92285156250000000000	4131.28173828125000000000	4152.82031250000000000000	4146.15380859375000000000	4143.07666015625000000000	3523.00000000000000000000	10247.00000000000000000000	10230.00000000000000000000	0.00000000000000000000	0.00000000000000000000	0.00000000000000000000	1796.00000000000000000000	314.00000000000000000000	4.00000000000000000000	4.00000000000000000000	4.00000000000000000000	4.00000000000000000000	4.00000000000000000000	4.00000000000000000000	4.00000000000000000000	4.00000000000000000000	4.00000000000000000000	4.00000000000000000000	4.00000000000000000000	4.00000000000000000000	4.00000000000000000000	4.00000000000000000000	4.00000000000000000000	4.00000000000000000000
127.00000000000000000000	0.00000000000000000000	4170.25634765625000000000	4156.41015625000000000000	4367.69238281250000000000	4169.74365234375000000000	4145.12792968750000000000	4141.02539062500000000000	4116.92285156250000000000	4111.79492187500000000000	4116.92285156250000000000	4138.97412109375000000000	4136.92285156250000000000	4160.00000000000000000000	4153.33300781250000000000	4150.25634765625000000000	52.00000000000000000000	10247.00000000000000000000	10229.00000000000000000000	0.00000000000000000000	0.00000000000000000000	0.00000000000000000000	1796.00000000000000000000	323.00000000000000000000	4.00000000000000000000	4.00000000000000000000	4.00000000000000000000	4.00000000000000000000	4.00000000000000000000	4.00000000000000000000	4.00000000000000000000	4.00000000000000000000	4.00000000000000000000	4.00000000000000000000	4.00000000000000000000	4.00000000000000000000	4.00000000000000000000	4.00000000000000000000	4.00000000000000000000	4.00000000000000000000
0.00000000000000000000	0.00000000000000000000	4164.10253906250000000000	4166.66650390625000000000	4370.25634765625000000000	4162.05126953125000000000	4145.64111328125000000000	4149.23046875000000000000	4128.71777343750000000000	4138.97412109375000000000	4150.76904296875000000000	4164.10253906250000000000	4153.84619140625000000000	4161.53857421875000000000	4166.15380859375000000000	4156.41015625000000000000	2810.00000000000000000000	10247.00000000000000000000	10229.00000000000000000000	0.00000000000000000000	0.00000000000000000000	0.00000000000000000000	1796.00000000000000000000	331.00000000000000000000	4.00000000000000000000	4.00000000000000000000	4.00000000000000000000	4.00000000000000000000	4.00000000000000000000	4.00000000000000000000	4.00000000000000000000	4.00000000000000000000	4.00000000000000000000	4.00000000000000000000	4.00000000000000000000	4.00000000000000000000	4.00000000000000000000	4.00000000000000000000	4.00000000000000000000	4.00000000000000000000
1.00000000000000000000	0.00000000000000000000	4177.43603515625000000000	4186.66650390625000000000	4381.53857421875000000000	4181.02539062500000000000	4167.17919921875000000000	4172.82031250000000000000	4155.89746093750000000000	4177.94873046875000000000	4174.87158203125000000000	4184.10253906250000000000	4175.89746093750000000000	4172.30761718750000000000	4184.61523437500000000000	4163.07666015625000000000	2827.00000000000000000000	10247.00000000000000000000	10226.00000000000000000000	0.00000000000000000000	0.00000000000000000000	0.00000000000000000000	1796.00000000000000000000	339.00000000000000000000	4.00000000000000000000	4.00000000000000000000	4.00000000000000000000	4.00000000000000000000	4.00000000000000000000	4.00000000000000000000	4.00000000000000000000	4.00000000000000000000	4.00000000000000000000	4.00000000000000000000	4.00000000000000000000	4.00000000000000000000	4.00000000000000000000	4.00000000000000000000	4.00000000000000000000	4.00000000000000000000
2.00000000000000000000	0.00000000000000000000	4182.05126953125000000000	4183.58984375000000000000	4378.46142578125000000000	4182.56396484375000000000	4176.92285156250000000000	4175.89746093750000000000	4157.43603515625000000000	4173.33300781250000000000	4161.53857421875000000000	4185.12792968750000000000	4163.58984375000000000000	4175.38427734375000000000	4184.10253906250000000000	4159.48730468750000000000	2389.00000000000000000000	10247.00000000000000000000	10226.00000000000000000000	0.00000000000000000000	0.00000000000000000000	0.00000000000000000000	1796.00000000000000000000	348.00000000000000000000	4.00000000000000000000	4.00000000000000000000	4.00000000000000000000	4.00000000000000000000	4.00000000000000000000	4.00000000000000000000	4.00000000000000000000	4.00000000000000000000	4.00000000000000000000	4.00000000000000000000	4.00000000000000000000	4.00000000000000000000	4.00000000000000000000	4.00000000000000000000	4.00000000000000000000	4.00000000000000000000
3.00000000000000000000	0.00000000000000000000	4161.53857421875000000000	4161.02539062500000000000	4361.53857421875000000000	4166.66650390625000000000	4152.82031250000000000000	4157.43603515625000000000	4145.12792968750000000000	4159.48730468750000000000	4153.84619140625000000000	4164.61523437500000000000	4155.89746093750000000000	4163.07666015625000000000	4147.17919921875000000000	4141.53857421875000000000	3494.00000000000000000000	10247.00000000000000000000	10227.00000000000000000000	0.00000000000000000000	0.00000000000000000000	0.00000000000000000000	1796.00000000000000000000	356.00000000000000000000	4.00000000000000000000	4.00000000000000000000	4.00000000000000000000	4.00000000000000000000	4.00000000000000000000	4.00000000000000000000	4.00000000000000000000	4.00000000000000000000	4.00000000000000000000	4.00000000000000000000	4.00000000000000000000	4.00000000000000000000	4.00000000000000000000	4.00000000000000000000	4.00000000000000000000	4.00000000000000000000
4.00000000000000000000	0.00000000000000000000	4170.76904296875000000000	4152.30761718750000000000	4368.20507812500000000000	4165.64111328125000000000	4136.41015625000000000000	4154.35888671875000000000	4145.12792968750000000000	4152.30761718750000000000	4149.74365234375000000000	4147.69238281250000000000	4161.53857421875000000000	4166.15380859375000000000	4130.76904296875000000000	4137.94873046875000000000	3548.00000000000000000000	10247.00000000000000000000	10227.00000000000000000000	0.00000000000000000000	0.00000000000000000000	0.00000000000000000000	1796.00000000000000000000	365.00000000000000000000	4.00000000000000000000	4.00000000000000000000	4.00000000000000000000	4.00000000000000000000	4.00000000000000000000	4.00000000000000000000	4.00000000000000000000	4.00000000000000000000	4.00000000000000000000	4.00000000000000000000	4.00000000000000000000	4.00000000000000000000	4.00000000000000000000	4.00000000000000000000	4.00000000000000000000	4.00000000000000000000
5.00000000000000000000	0.00000000000000000000	4169.74365234375000000000	4162.56396484375000000000	4368.71777343750000000000	4165.12792968750000000000	4157.43603515625000000000	4174.35888671875000000000	4157.94873046875000000000	4154.35888671875000000000	4151.28173828125000000000	4165.64111328125000000000	4152.30761718750000000000	4175.38427734375000000000	4173.33300781250000000000	4161.02539062500000000000	3423.00000000000000000000	10250.00000000000000000000	10227.00000000000000000000	0.00000000000000000000	0.00000000000000000000	0.00000000000000000000	1796.00000000000000000000	373.00000000000000000000	4.00000000000000000000	4.00000000000000000000	4.00000000000000000000	4.00000000000000000000	4.00000000000000000000	4.00000000000000000000	4.00000000000000000000	4.00000000000000000000	4.00000000000000000000	4.00000000000000000000	4.00000000000000000000	4.00000000000000000000	4.00000000000000000000	4.00000000000000000000	4.00000000000000000000	4.00000000000000000000
6.00000000000000000000	0.00000000000000000000	4168.71777343750000000000	4158.46142578125000000000	4366.66650390625000000000	4149.74365234375000000000	4160.00000000000000000000	4168.71777343750000000000	4149.23046875000000000000	4149.74365234375000000000	4152.82031250000000000000	4174.35888671875000000000	4147.69238281250000000000	4174.35888671875000000000	4186.66650390625000000000	4171.79492187500000000000	3494.00000000000000000000	10250.00000000000000000000	10227.00000000000000000000	0.00000000000000000000	0.00000000000000000000	0.00000000000000000000	1796.00000000000000000000	381.00000000000000000000	4.00000000000000000000	4.00000000000000000000	4.00000000000000000000	4.00000000000000000000	4.00000000000000000000	4.00000000000000000000	4.00000000000000000000	4.00000000000000000000	4.00000000000000000000	4.00000000000000000000	4.00000000000000000000	4.00000000000000000000	4.00000000000000000000	4.00000000000000000000	4.00000000000000000000	4.00000000000000000000
7.00000000000000000000	0.00000000000000000000	4168.20507812500000000000	4155.38427734375000000000	4364.61523437500000000000	4148.20507812500000000000	4150.25634765625000000000	4145.64111328125000000000	4136.41015625000000000000	4135.89746093750000000000	4145.12792968750000000000	4160.51269531250000000000	4160.00000000000000000000	4165.12792968750000000000	4160.00000000000000000000	4158.97412109375000000000	3446.00000000000000000000	10247.00000000000000000000	10226.00000000000000000000	0.00000000000000000000	0.00000000000000000000	0.00000000000000000000	1796.00000000000000000000	390.00000000000000000000	4.00000000000000000000	4.00000000000000000000	4.00000000000000000000	4.00000000000000000000	4.00000000000000000000	4.00000000000000000000	4.00000000000000000000	4.00000000000000000000	4.00000000000000000000	4.00000000000000000000	4.00000000000000000000	4.00000000000000000000	4.00000000000000000000	4.00000000000000000000	4.00000000000000000000	4.00000000000000000000
8.00000000000000000000	0.00000000000000000000	4161.02539062500000000000	4164.10253906250000000000	4358.46142578125000000000	4168.71777343750000000000	4144.61523437500000000000	4135.38427734375000000000	4137.94873046875000000000	4129.74365234375000000000	4136.41015625000000000000	4153.84619140625000000000	4186.66650390625000000000	4166.66650390625000000000	4152.82031250000000000000	4146.66650390625000000000	3441.00000000000000000000	10247.00000000000000000000	10226.00000000000000000000	0.00000000000000000000	0.00000000000000000000	0.00000000000000000000	1796.00000000000000000000	398.00000000000000000000	4.00000000000000000000	4.00000000000000000000	4.00000000000000000000	4.00000000000000000000	4.00000000000000000000	4.00000000000000000000	4.00000000000000000000	4.00000000000000000000	4.00000000000000000000	4.00000000000000000000	4.00000000000000000000	4.00000000000000000000	4.00000000000000000000	4.00000000000000000000	4.00000000000000000000	4.00000000000000000000
9.00000000000000000000	0.00000000000000000000	4183.58984375000000000000	4171.79492187500000000000	4380.51269531250000000000	4184.61523437500000000000	4141.53857421875000000000	4152.30761718750000000000	4148.71777343750000000000	4153.33300781250000000000	4151.28173828125000000000	4165.12792968750000000000	4197.43603515625000000000	4187.17919921875000000000	4164.61523437500000000000	4158.46142578125000000000	3168.00000000000000000000	10246.00000000000000000000	10230.00000000000000000000	0.00000000000000000000	0.00000000000000000000	0.00000000000000000000	1796.00000000000000000000	406.00000000000000000000	4.00000000000000000000	4.00000000000000000000	4.00000000000000000000	4.00000000000000000000	4.00000000000000000000	4.00000000000000000000	4.00000000000000000000	4.00000000000000000000	4.00000000000000000000	4.00000000000000000000	4.00000000000000000000	4.00000000000000000000	4.00000000000000000000	4.00000000000000000000	4.00000000000000000000	4.00000000000000000000
10.00000000000000000000	0.00000000000000000000	4177.94873046875000000000	4167.17919921875000000000	4382.56396484375000000000	4172.30761718750000000000	4160.51269531250000000000	4179.48730468750000000000	4158.46142578125000000000	4178.46142578125000000000	4175.38427734375000000000	4185.12792968750000000000	4153.33300781250000000000	4191.79492187500000000000	4177.43603515625000000000	4176.41015625000000000000	3512.00000000000000000000	10246.00000000000000000000	10230.00000000000000000000	0.00000000000000000000	0.00000000000000000000	0.00000000000000000000	1796.00000000000000000000	415.00000000000000000000	4.00000000000000000000	4.00000000000000000000	4.00000000000000000000	4.00000000000000000000	4.00000000000000000000	4.00000000000000000000	4.00000000000000000000	4.00000000000000000000	4.00000000000000000000	4.00000000000000000000	4.00000000000000000000	4.00000000000000000000	4.00000000000000000000	4.00000000000000000000	4.00000000000000000000	4.00000000000000000000
11.00000000000000000000	0.00000000000000000000	4161.02539062500000000000	4144.10253906250000000000	4362.56396484375000000000	4147.69238281250000000000	4159.48730468750000000000	4161.53857421875000000000	4143.58984375000000000000	4157.43603515625000000000	4158.46142578125000000000	4168.71777343750000000000	4114.87158203125000000000	4171.28173828125000000000	4161.53857421875000000000	4160.51269531250000000000	3308.00000000000000000000	10246.00000000000000000000	10229.00000000000000000000	0.00000000000000000000	0.00000000000000000000	0.00000000000000000000	1796.00000000000000000000	423.00000000000000000000	4.00000000000000000000	4.00000000000000000000	4.00000000000000000000	4.00000000000000000000	4.00000000000000000000	4.00000000000000000000	4.00000000000000000000	4.00000000000000000000	4.00000000000000000000	4.00000000000000000000	4.00000000000000000000	4.00000000000000000000	4.00000000000000000000	4.00000000000000000000	4.00000000000000000000	4.00000000000000000000
12.00000000000000000000	0.00000000000000000000	4168.71777343750000000000	4147.17919921875000000000	4366.15380859375000000000	4152.82031250000000000000	4148.71777343750000000000	4140.00000000000000000000	4142.05126953125000000000	4151.79492187500000000000	4153.33300781250000000000	4156.92285156250000000000	4155.89746093750000000000	4163.07666015625000000000	4152.30761718750000000000	4150.25634765625000000000	2757.00000000000000000000	10246.00000000000000000000	10229.00000000000000000000	0.00000000000000000000	0.00000000000000000000	0.00000000000000000000	1796.00000000000000000000	431.00000000000000000000	4.00000000000000000000	4.00000000000000000000	4.00000000000000000000	4.00000000000000000000	4.00000000000000000000	4.00000000000000000000	4.00000000000000000000	4.00000000000000000000	4.00000000000000000000	4.00000000000000000000	4.00000000000000000000	4.00000000000000000000	4.00000000000000000000	4.00000000000000000000	4.00000000000000000000	4.00000000000000000000
13.00000000000000000000	0.00000000000000000000	4169.74365234375000000000	4166.66650390625000000000	4372.30761718750000000000	4171.79492187500000000000	4157.43603515625000000000	4163.07666015625000000000	4164.61523437500000000000	4177.43603515625000000000	4178.46142578125000000000	4184.10253906250000000000	4206.15380859375000000000	4174.87158203125000000000	4169.74365234375000000000	4164.61523437500000000000	2804.00000000000000000000	10249.00000000000000000000	10229.00000000000000000000	0.00000000000000000000	0.00000000000000000000	0.00000000000000000000	1796.00000000000000000000	440.00000000000000000000	4.00000000000000000000	4.00000000000000000000	4.00000000000000000000	4.00000000000000000000	4.00000000000000000000	4.00000000000000000000	4.00000000000000000000	4.00000000000000000000	4.00000000000000000000	4.00000000000000000000	4.00000000000000000000	4.00000000000000000000	4.00000000000000000000	4.00000000000000000000	4.00000000000000000000	4.00000000000000000000
14.00000000000000000000	0.00000000000000000000	4174.87158203125000000000	4153.84619140625000000000	4369.74365234375000000000	4167.17919921875000000000	4154.35888671875000000000	4176.41015625000000000000	4164.61523437500000000000	4170.25634765625000000000	4166.66650390625000000000	4181.53857421875000000000	4187.69238281250000000000	4178.97412109375000000000	4163.07666015625000000000	4160.00000000000000000000	3512.00000000000000000000	10249.00000000000000000000	10229.00000000000000000000	0.00000000000000000000	0.00000000000000000000	0.00000000000000000000	1796.00000000000000000000	448.00000000000000000000	4.00000000000000000000	4.00000000000000000000	4.00000000000000000000	4.00000000000000000000	4.00000000000000000000	4.00000000000000000000	4.00000000000000000000	4.00000000000000000000	4.00000000000000000000	4.00000000000000000000	4.00000000000000000000	4.00000000000000000000	4.00000000000000000000	4.00000000000000000000	4.00000000000000000000	4.00000000000000000000
15.00000000000000000000	0.00000000000000000000	4167.69238281250000000000	4147.69238281250000000000	4358.46142578125000000000	4149.74365234375000000000	4146.66650390625000000000	4168.20507812500000000000	4158.97412109375000000000	4158.46142578125000000000	4154.87158203125000000000	4158.97412109375000000000	4160.00000000000000000000	4170.76904296875000000000	4153.84619140625000000000	4151.79492187500000000000	3308.00000000000000000000	10247.00000000000000000000	10228.00000000000000000000	0.00000000000000000000	0.00000000000000000000	0.00000000000000000000	1796.00000000000000000000	456.00000000000000000000	4.00000000000000000000	4.00000000000000000000	4.00000000000000000000	4.00000000000000000000	4.00000000000000000000	4.00000000000000000000	4.00000000000000000000	4.00000000000000000000	4.00000000000000000000	4.00000000000000000000	4.00000000000000000000	4.00000000000000000000	4.00000000000000000000	4.00000000000000000000	4.00000000000000000000	4.00000000000000000000
16.00000000000000000000	0.00000000000000000000	4162.05126953125000000000	4147.17919921875000000000	4348.20507812500000000000	4144.61523437500000000000	4131.28173828125000000000	4144.61523437500000000000	4145.64111328125000000000	4147.69238281250000000000	4145.64111328125000000000	4154.35888671875000000000	4133.84619140625000000000	4161.02539062500000000000	4146.66650390625000000000	4144.61523437500000000000	0.00000000000000000000	10247.00000000000000000000	10228.00000000000000000000	0.00000000000000000000	0.00000000000000000000	0.00000000000000000000	1796.00000000000000000000	465.00000000000000000000	4.00000000000000000000	4.00000000000000000000	4.00000000000000000000	4.00000000000000000000	4.00000000000000000000	4.00000000000000000000	4.00000000000000000000	4.00000000000000000000	4.00000000000000000000	4.00000000000000000000	4.00000000000000000000	4.00000000000000000000	4.00000000000000000000	4.00000000000000000000	4.00000000000000000000	4.00000000000000000000
17.00000000000000000000	0.00000000000000000000	4168.71777343750000000000	4149.74365234375000000000	4351.28173828125000000000	4160.51269531250000000000	4135.38427734375000000000	4138.46142578125000000000	4138.46142578125000000000	4146.15380859375000000000	4145.12792968750000000000	4170.25634765625000000000	4127.69238281250000000000	4157.43603515625000000000	4146.66650390625000000000	4146.66650390625000000000	0.00000000000000000000	10247.00000000000000000000	10229.00000000000000000000	0.00000000000000000000	0.00000000000000000000	0.00000000000000000000	1796.00000000000000000000	473.00000000000000000000	4.00000000000000000000	4.00000000000000000000	4.00000000000000000000	4.00000000000000000000	4.00000000000000000000	4.00000000000000000000	4.00000000000000000000	4.00000000000000000000	4.00000000000000000000	4.00000000000000000000	4.00000000000000000000	4.00000000000000000000	4.00000000000000000000	4.00000000000000000000	4.00000000000000000000	4.00000000000000000000
18.00000000000000000000	0.00000000000000000000	4168.71777343750000000000	4164.10253906250000000000	4359.48730468750000000000	4172.30761718750000000000	4160.51269531250000000000	4163.58984375000000000000	4155.38427734375000000000	4168.71777343750000000000	4182.56396484375000000000	4185.64111328125000000000	4174.87158203125000000000	4170.25634765625000000000	4164.10253906250000000000	4170.76904296875000000000	0.00000000000000000000	10247.00000000000000000000	10229.00000000000000000000	0.00000000000000000000	0.00000000000000000000	0.00000000000000000000	1796.00000000000000000000	481.00000000000000000000	4.00000000000000000000	4.00000000000000000000	4.00000000000000000000	4.00000000000000000000	4.00000000000000000000	4.00000000000000000000	4.00000000000000000000	4.00000000000000000000	4.00000000000000000000	4.00000000000000000000	4.00000000000000000000	4.00000000000000000000	4.00000000000000000000	4.00000000000000000000	4.00000000000000000000	4.00000000000000000000
19.00000000000000000000	0.00000000000000000000	4178.97412109375000000000	4160.51269531250000000000	4365.64111328125000000000	4169.23046875000000000000	4149.74365234375000000000	4152.82031250000000000000	4145.12792968750000000000	4154.35888671875000000000	4169.23046875000000000000	4170.76904296875000000000	4185.12792968750000000000	4180.51269531250000000000	4163.58984375000000000000	4173.33300781250000000000	0.00000000000000000000	10247.00000000000000000000	10228.00000000000000000000	0.00000000000000000000	0.00000000000000000000	0.00000000000000000000	1796.00000000000000000000	490.00000000000000000000	4.00000000000000000000	4.00000000000000000000	4.00000000000000000000	4.00000000000000000000	4.00000000000000000000	4.00000000000000000000	4.00000000000000000000	4.00000000000000000000	4.00000000000000000000	4.00000000000000000000	4.00000000000000000000	4.00000000000000000000	4.00000000000000000000	4.00000000000000000000	4.00000000000000000000	4.00000000000000000000
20.00000000000000000000	0.00000000000000000000	4166.66650390625000000000	4157.43603515625000000000	4354.87158203125000000000	4165.12792968750000000000	4140.51269531250000000000	4133.33300781250000000000	4126.66650390625000000000	4128.71777343750000000000	4120.51269531250000000000	4160.00000000000000000000	4166.15380859375000000000	4170.76904296875000000000	4155.89746093750000000000	4155.38427734375000000000	0.00000000000000000000	10247.00000000000000000000	10228.00000000000000000000	0.00000000000000000000	0.00000000000000000000	0.00000000000000000000	1796.00000000000000000000	498.00000000000000000000	4.00000000000000000000	4.00000000000000000000	4.00000000000000000000	4.00000000000000000000	4.00000000000000000000	4.00000000000000000000	4.00000000000000000000	4.00000000000000000000	4.00000000000000000000	4.00000000000000000000	4.00000000000000000000	4.00000000000000000000	4.00000000000000000000	4.00000000000000000000	4.00000000000000000000	4.00000000000000000000
21.00000000000000000000	0.00000000000000000000	4162.05126953125000000000	4156.41015625000000000000	4354.35888671875000000000	4156.41015625000000000000	4154.87158203125000000000	4152.30761718750000000000	4140.51269531250000000000	4148.71777343750000000000	4138.97412109375000000000	4158.97412109375000000000	4156.92285156250000000000	4165.12792968750000000000	4145.64111328125000000000	4146.15380859375000000000	0.00000000000000000000	10246.00000000000000000000	10228.00000000000000000000	0.00000000000000000000	0.00000000000000000000	0.00000000000000000000	1796.00000000000000000000	506.00000000000000000000	4.00000000000000000000	4.00000000000000000000	4.00000000000000000000	4.00000000000000000000	4.00000000000000000000	4.00000000000000000000	4.00000000000000000000	4.00000000000000000000	4.00000000000000000000	4.00000000000000000000	4.00000000000000000000	4.00000000000000000000	4.00000000000000000000	4.00000000000000000000	4.00000000000000000000	4.00000000000000000000
22.00000000000000000000	0.00000000000000000000	4170.25634765625000000000	4144.61523437500000000000	4357.43554687500000000000	4148.71777343750000000000	4149.23046875000000000000	4169.74365234375000000000	4156.41015625000000000000	4167.17919921875000000000	4172.30761718750000000000	4155.89746093750000000000	4122.05126953125000000000	4156.41015625000000000000	4136.41015625000000000000	4137.94873046875000000000	0.00000000000000000000	10246.00000000000000000000	10228.00000000000000000000	0.00000000000000000000	0.00000000000000000000	0.00000000000000000000	1796.00000000000000000000	515.00000000000000000000	4.00000000000000000000	4.00000000000000000000	4.00000000000000000000	4.00000000000000000000	4.00000000000000000000	4.00000000000000000000	4.00000000000000000000	4.00000000000000000000	4.00000000000000000000	4.00000000000000000000	4.00000000000000000000	4.00000000000000000000	4.00000000000000000000	4.00000000000000000000	4.00000000000000000000	4.00000000000000000000
23.00000000000000000000	0.00000000000000000000	4151.28173828125000000000	4139.48730468750000000000	4336.92285156250000000000	4156.41015625000000000000	4130.25634765625000000000	4154.35888671875000000000	4148.20507812500000000000	4152.30761718750000000000	4149.74365234375000000000	4160.00000000000000000000	4122.05126953125000000000	4144.61523437500000000000	4150.25634765625000000000	4132.30761718750000000000	0.00000000000000000000	10248.00000000000000000000	10227.00000000000000000000	0.00000000000000000000	0.00000000000000000000	0.00000000000000000000	1796.00000000000000000000	523.00000000000000000000	4.00000000000000000000	4.00000000000000000000	4.00000000000000000000	4.00000000000000000000	4.00000000000000000000	4.00000000000000000000	4.00000000000000000000	4.00000000000000000000	4.00000000000000000000	4.00000000000000000000	4.00000000000000000000	4.00000000000000000000	4.00000000000000000000	4.00000000000000000000	4.00000000000000000000	4.00000000000000000000
24.00000000000000000000	0.00000000000000000000	4158.46142578125000000000	4144.10253906250000000000	4341.02539062500000000000	4154.87158203125000000000	4131.79492187500000000000	4133.33300781250000000000	4136.41015625000000000000	4138.97412109375000000000	4130.76904296875000000000	4157.43603515625000000000	4174.87158203125000000000	4161.53857421875000000000	4158.46142578125000000000	4145.64111328125000000000	0.00000000000000000000	10248.00000000000000000000	10227.00000000000000000000	0.00000000000000000000	0.00000000000000000000	0.00000000000000000000	1796.00000000000000000000	531.00000000000000000000	4.00000000000000000000	4.00000000000000000000	4.00000000000000000000	4.00000000000000000000	4.00000000000000000000	4.00000000000000000000	4.00000000000000000000	4.00000000000000000000	4.00000000000000000000	4.00000000000000000000	4.00000000000000000000	4.00000000000000000000	4.00000000000000000000	4.00000000000000000000	4.00000000000000000000	4.00000000000000000000
25.00000000000000000000	0.00000000000000000000	4165.12792968750000000000	4151.79492187500000000000	4357.94873046875000000000	4140.00000000000000000000	4153.33300781250000000000	4155.38427734375000000000	4155.38427734375000000000	4163.07666015625000000000	4169.23046875000000000000	4171.28173828125000000000	4186.66650390625000000000	4175.38427734375000000000	4157.94873046875000000000	4158.46142578125000000000	0.00000000000000000000	10248.00000000000000000000	10227.00000000000000000000	0.00000000000000000000	0.00000000000000000000	0.00000000000000000000	1796.00000000000000000000	540.00000000000000000000	4.00000000000000000000	4.00000000000000000000	4.00000000000000000000	4.00000000000000000000	4.00000000000000000000	4.00000000000000000000	4.00000000000000000000	4.00000000000000000000	4.00000000000000000000	4.00000000000000000000	4.00000000000000000000	4.00000000000000000000	4.00000000000000000000	4.00000000000000000000	4.00000000000000000000	4.00000000000000000000
26.00000000000000000000	0.00000000000000000000	4159.48730468750000000000	4147.69238281250000000000	4355.38427734375000000000	4151.28173828125000000000	4149.23046875000000000000	4170.25634765625000000000	4159.48730468750000000000	4166.66650390625000000000	4183.07666015625000000000	4181.53857421875000000000	4157.43603515625000000000	4166.15380859375000000000	4149.74365234375000000000	4144.10253906250000000000	0.00000000000000000000	10248.00000000000000000000	10227.00000000000000000000	0.00000000000000000000	0.00000000000000000000	0.00000000000000000000	1796.00000000000000000000	548.00000000000000000000	4.00000000000000000000	4.00000000000000000000	4.00000000000000000000	4.00000000000000000000	4.00000000000000000000	4.00000000000000000000	4.00000000000000000000	4.00000000000000000000	4.00000000000000000000	4.00000000000000000000	4.00000000000000000000	4.00000000000000000000	4.00000000000000000000	4.00000000000000000000	4.00000000000000000000	4.00000000000000000000
27.00000000000000000000	0.00000000000000000000	4165.12792968750000000000	4139.48730468750000000000	4349.23046875000000000000	4163.07666015625000000000	4134.35888671875000000000	4144.61523437500000000000	4140.51269531250000000000	4141.53857421875000000000	4151.28173828125000000000	4164.61523437500000000000	4151.79492187500000000000	4159.48730468750000000000	4147.17919921875000000000	4137.94873046875000000000	0.00000000000000000000	10249.00000000000000000000	10229.00000000000000000000	0.00000000000000000000	0.00000000000000000000	0.00000000000000000000	1796.00000000000000000000	556.00000000000000000000	4.00000000000000000000	4.00000000000000000000	4.00000000000000000000	4.00000000000000000000	4.00000000000000000000	4.00000000000000000000	4.00000000000000000000	4.00000000000000000000	4.00000000000000000000	4.00000000000000000000	4.00000000000000000000	4.00000000000000000000	4.00000000000000000000	4.00000000000000000000	4.00000000000000000000	4.00000000000000000000
28.00000000000000000000	0.00000000000000000000	4157.43603515625000000000	4150.76904296875000000000	4344.10253906250000000000	4164.10253906250000000000	4156.92285156250000000000	4142.56396484375000000000	4146.66650390625000000000	4150.25634765625000000000	4155.89746093750000000000	4175.89746093750000000000	4152.82031250000000000000	4169.23046875000000000000	4169.23046875000000000000	4156.41015625000000000000	0.00000000000000000000	10249.00000000000000000000	10229.00000000000000000000	0.00000000000000000000	0.00000000000000000000	0.00000000000000000000	1796.00000000000000000000	565.00000000000000000000	4.00000000000000000000	4.00000000000000000000	4.00000000000000000000	4.00000000000000000000	4.00000000000000000000	4.00000000000000000000	4.00000000000000000000	4.00000000000000000000	4.00000000000000000000	4.00000000000000000000	4.00000000000000000000	4.00000000000000000000	4.00000000000000000000	4.00000000000000000000	4.00000000000000000000	4.00000000000000000000
29.00000000000000000000	0.00000000000000000000	4164.61523437500000000000	4149.74365234375000000000	4342.56396484375000000000	4162.56396484375000000000	4154.87158203125000000000	4153.33300781250000000000	4147.17919921875000000000	4149.74365234375000000000	4156.92285156250000000000	4183.07666015625000000000	4134.87158203125000000000	4175.38427734375000000000	4168.71777343750000000000	4152.82031250000000000000	0.00000000000000000000	10247.00000000000000000000	10228.00000000000000000000	0.00000000000000000000	0.00000000000000000000	0.00000000000000000000	1796.00000000000000000000	573.00000000000000000000	4.00000000000000000000	4.00000000000000000000	4.00000000000000000000	4.00000000000000000000	4.00000000000000000000	4.00000000000000000000	4.00000000000000000000	4.00000000000000000000	4.00000000000000000000	4.00000000000000000000	4.00000000000000000000	4.00000000000000000000	4.00000000000000000000	4.00000000000000000000	4.00000000000000000000	4.00000000000000000000
30.00000000000000000000	0.00000000000000000000	4159.48730468750000000000	4140.00000000000000000000	4334.35888671875000000000	4143.07666015625000000000	4124.61523437500000000000	4146.15380859375000000000	4133.84619140625000000000	4128.71777343750000000000	4134.87158203125000000000	4156.41015625000000000000	4151.28173828125000000000	4161.53857421875000000000	4144.61523437500000000000	4139.48730468750000000000	0.00000000000000000000	10247.00000000000000000000	10228.00000000000000000000	0.00000000000000000000	0.00000000000000000000	0.00000000000000000000	1796.00000000000000000000	582.00000000000000000000	4.00000000000000000000	4.00000000000000000000	4.00000000000000000000	4.00000000000000000000	4.00000000000000000000	4.00000000000000000000	4.00000000000000000000	4.00000000000000000000	4.00000000000000000000	4.00000000000000000000	4.00000000000000000000	4.00000000000000000000	4.00000000000000000000	4.00000000000000000000	4.00000000000000000000	4.00000000000000000000
31.00000000000000000000	0.00000000000000000000	4150.25634765625000000000	4144.10253906250000000000	4333.33300781250000000000	4136.41015625000000000000	4131.28173828125000000000	4136.41015625000000000000	4135.38427734375000000000	4132.82031250000000000000	4141.02539062500000000000	4149.74365234375000000000	4167.17919921875000000000	4158.46142578125000000000	4134.87158203125000000000	4141.53857421875000000000	0.00000000000000000000	10248.00000000000000000000	10228.00000000000000000000	0.00000000000000000000	0.00000000000000000000	0.00000000000000000000	1796.00000000000000000000	590.00000000000000000000	4.00000000000000000000	4.00000000000000000000	4.00000000000000000000	4.00000000000000000000	4.00000000000000000000	4.00000000000000000000	4.00000000000000000000	4.00000000000000000000	4.00000000000000000000	4.00000000000000000000	4.00000000000000000000	4.00000000000000000000	4.00000000000000000000	4.00000000000000000000	4.00000000000000000000	4.00000000000000000000
32.00000000000000000000	0.00000000000000000000	4165.12792968750000000000	4146.66650390625000000000	4344.61523437500000000000	4158.97412109375000000000	4157.94873046875000000000	4146.15380859375000000000	4147.69238281250000000000	4157.43603515625000000000	4166.66650390625000000000	4166.15380859375000000000	4140.51269531250000000000	4172.30761718750000000000	4144.61523437500000000000	4145.12792968750000000000	0.00000000000000000000	10248.00000000000000000000	10228.00000000000000000000	0.00000000000000000000	0.00000000000000000000	0.00000000000000000000	1796.00000000000000000000	598.00000000000000000000	4.00000000000000000000	4.00000000000000000000	4.00000000000000000000	4.00000000000000000000	4.00000000000000000000	4.00000000000000000000	4.00000000000000000000	4.00000000000000000000	4.00000000000000000000	4.00000000000000000000	4.00000000000000000000	4.00000000000000000000	4.00000000000000000000	4.00000000000000000000	4.00000000000000000000	4.00000000000000000000
33.00000000000000000000	0.00000000000000000000	4155.89746093750000000000	4148.71777343750000000000	4332.30761718750000000000	4169.74365234375000000000	4159.48730468750000000000	4157.94873046875000000000	4151.79492187500000000000	4168.20507812500000000000	4171.28173828125000000000	4168.71777343750000000000	4136.41015625000000000000	4173.33300781250000000000	4163.07666015625000000000	4151.79492187500000000000	0.00000000000000000000	10247.00000000000000000000	10229.00000000000000000000	0.00000000000000000000	0.00000000000000000000	0.00000000000000000000	1796.00000000000000000000	607.00000000000000000000	4.00000000000000000000	4.00000000000000000000	4.00000000000000000000	4.00000000000000000000	4.00000000000000000000	4.00000000000000000000	4.00000000000000000000	4.00000000000000000000	4.00000000000000000000	4.00000000000000000000	4.00000000000000000000	4.00000000000000000000	4.00000000000000000000	4.00000000000000000000	4.00000000000000000000	4.00000000000000000000
34.00000000000000000000	0.00000000000000000000	4150.76904296875000000000	4139.48730468750000000000	4320.51269531250000000000	4150.76904296875000000000	4126.66650390625000000000	4143.58984375000000000000	4135.89746093750000000000	4138.97412109375000000000	4137.43603515625000000000	4149.23046875000000000000	4138.46142578125000000000	4162.56396484375000000000	4150.25634765625000000000	4143.58984375000000000000	0.00000000000000000000	10247.00000000000000000000	10229.00000000000000000000	0.00000000000000000000	0.00000000000000000000	0.00000000000000000000	1796.00000000000000000000	615.00000000000000000000	4.00000000000000000000	4.00000000000000000000	4.00000000000000000000	4.00000000000000000000	4.00000000000000000000	4.00000000000000000000	4.00000000000000000000	4.00000000000000000000	4.00000000000000000000	4.00000000000000000000	4.00000000000000000000	4.00000000000000000000	4.00000000000000000000	4.00000000000000000000	4.00000000000000000000	4.00000000000000000000
35.00000000000000000000	0.00000000000000000000	4152.82031250000000000000	4138.97412109375000000000	4321.02539062500000000000	4151.28173828125000000000	4122.05126953125000000000	4149.74365234375000000000	4150.25634765625000000000	4135.38427734375000000000	4141.53857421875000000000	4157.94873046875000000000	4144.10253906250000000000	4156.41015625000000000000	4135.89746093750000000000	4133.33300781250000000000	0.00000000000000000000	10244.00000000000000000000	10230.00000000000000000000	0.00000000000000000000	0.00000000000000000000	0.00000000000000000000	1796.00000000000000000000	623.00000000000000000000	4.00000000000000000000	4.00000000000000000000	4.00000000000000000000	4.00000000000000000000	4.00000000000000000000	4.00000000000000000000	4.00000000000000000000	4.00000000000000000000	4.00000000000000000000	4.00000000000000000000	4.00000000000000000000	4.00000000000000000000	4.00000000000000000000	4.00000000000000000000	4.00000000000000000000	4.00000000000000000000
36.00000000000000000000	0.00000000000000000000	4153.84619140625000000000	4147.17919921875000000000	4321.53857421875000000000	4164.61523437500000000000	4141.02539062500000000000	4155.38427734375000000000	4168.71777343750000000000	4165.12792968750000000000	4175.89746093750000000000	4177.94873046875000000000	4165.12792968750000000000	4163.07666015625000000000	4143.07666015625000000000	4145.12792968750000000000	0.00000000000000000000	10244.00000000000000000000	10230.00000000000000000000	0.00000000000000000000	0.00000000000000000000	0.00000000000000000000	1796.00000000000000000000	632.00000000000000000000	4.00000000000000000000	4.00000000000000000000	4.00000000000000000000	4.00000000000000000000	4.00000000000000000000	4.00000000000000000000	4.00000000000000000000	4.00000000000000000000	4.00000000000000000000	4.00000000000000000000	4.00000000000000000000	4.00000000000000000000	4.00000000000000000000	4.00000000000000000000	4.00000000000000000000	4.00000000000000000000
37.00000000000000000000	0.00000000000000000000	4171.79492187500000000000	4146.66650390625000000000	4333.33300781250000000000	4155.38427734375000000000	4145.64111328125000000000	4142.56396484375000000000	4150.25634765625000000000	4166.66650390625000000000	4171.28173828125000000000	4175.89746093750000000000	4158.97412109375000000000	4172.30761718750000000000	4151.28173828125000000000	4162.05126953125000000000	0.00000000000000000000	10244.00000000000000000000	10231.00000000000000000000	0.00000000000000000000	0.00000000000000000000	0.00000000000000000000	1796.00000000000000000000	640.00000000000000000000	4.00000000000000000000	4.00000000000000000000	4.00000000000000000000	4.00000000000000000000	4.00000000000000000000	4.00000000000000000000	4.00000000000000000000	4.00000000000000000000	4.00000000000000000000	4.00000000000000000000	4.00000000000000000000	4.00000000000000000000	4.00000000000000000000	4.00000000000000000000	4.00000000000000000000	4.00000000000000000000
38.00000000000000000000	0.00000000000000000000	4162.56396484375000000000	4154.87158203125000000000	4329.74365234375000000000	4157.94873046875000000000	4155.89746093750000000000	4158.46142578125000000000	4143.07666015625000000000	4154.87158203125000000000	4166.15380859375000000000	4180.00000000000000000000	4140.00000000000000000000	4172.82031250000000000000	4156.41015625000000000000	4161.53857421875000000000	0.00000000000000000000	10244.00000000000000000000	10231.00000000000000000000	0.00000000000000000000	0.00000000000000000000	0.00000000000000000000	1796.00000000000000000000	648.00000000000000000000	4.00000000000000000000	4.00000000000000000000	4.00000000000000000000	4.00000000000000000000	4.00000000000000000000	4.00000000000000000000	4.00000000000000000000	4.00000000000000000000	4.00000000000000000000	4.00000000000000000000	4.00000000000000000000	4.00000000000000000000	4.00000000000000000000	4.00000000000000000000	4.00000000000000000000	4.00000000000000000000
39.00000000000000000000	0.00000000000000000000	4152.30761718750000000000	4147.17919921875000000000	4312.82031250000000000000	4171.28173828125000000000	4140.00000000000000000000	4160.00000000000000000000	4141.53857421875000000000	4134.87158203125000000000	4157.43603515625000000000	4166.66650390625000000000	4132.82031250000000000000	4161.02539062500000000000	4144.10253906250000000000	4140.00000000000000000000	0.00000000000000000000	10244.00000000000000000000	10229.00000000000000000000	0.00000000000000000000	0.00000000000000000000	0.00000000000000000000	1796.00000000000000000000	657.00000000000000000000	4.00000000000000000000	4.00000000000000000000	4.00000000000000000000	4.00000000000000000000	4.00000000000000000000	4.00000000000000000000	4.00000000000000000000	4.00000000000000000000	4.00000000000000000000	4.00000000000000000000	4.00000000000000000000	4.00000000000000000000	4.00000000000000000000	4.00000000000000000000	4.00000000000000000000	4.00000000000000000000
40.00000000000000000000	0.00000000000000000000	4150.25634765625000000000	4135.38427734375000000000	4306.15380859375000000000	4155.38427734375000000000	4113.33300781250000000000	4127.69238281250000000000	4132.30761718750000000000	4120.51269531250000000000	4138.46142578125000000000	4140.51269531250000000000	4141.53857421875000000000	4146.15380859375000000000	4137.43603515625000000000	4130.76904296875000000000	0.00000000000000000000	10244.00000000000000000000	10229.00000000000000000000	0.00000000000000000000	0.00000000000000000000	0.00000000000000000000	1796.00000000000000000000	665.00000000000000000000	4.00000000000000000000	4.00000000000000000000	4.00000000000000000000	4.00000000000000000000	4.00000000000000000000	4.00000000000000000000	4.00000000000000000000	4.00000000000000000000	4.00000000000000000000	4.00000000000000000000	4.00000000000000000000	4.00000000000000000000	4.00000000000000000000	4.00000000000000000000	4.00000000000000000000	4.00000000000000000000
41.00000000000000000000	0.00000000000000000000	4156.41015625000000000000	4142.05126953125000000000	4322.56396484375000000000	4145.12792968750000000000	4122.05126953125000000000	4123.58984375000000000000	4136.41015625000000000000	4136.41015625000000000000	4146.66650390625000000000	4154.35888671875000000000	4168.20507812500000000000	4157.94873046875000000000	4149.74365234375000000000	4147.17919921875000000000	0.00000000000000000000	10246.00000000000000000000	10231.00000000000000000000	0.00000000000000000000	0.00000000000000000000	0.00000000000000000000	1796.00000000000000000000	673.00000000000000000000	4.00000000000000000000	4.00000000000000000000	4.00000000000000000000	4.00000000000000000000	4.00000000000000000000	4.00000000000000000000	4.00000000000000000000	4.00000000000000000000	4.00000000000000000000	4.00000000000000000000	4.00000000000000000000	4.00000000000000000000	4.00000000000000000000	4.00000000000000000000	4.00000000000000000000	4.00000000000000000000
42.00000000000000000000	0.00000000000000000000	4186.66650390625000000000	4159.48730468750000000000	4350.76904296875000000000	4173.84619140625000000000	4151.79492187500000000000	4157.94873046875000000000	4149.23046875000000000000	4163.58984375000000000000	4180.00000000000000000000	4186.15380859375000000000	4182.05126953125000000000	4188.20507812500000000000	4173.84619140625000000000	4178.46142578125000000000	0.00000000000000000000	10246.00000000000000000000	10231.00000000000000000000	0.00000000000000000000	0.00000000000000000000	0.00000000000000000000	1796.00000000000000000000	682.00000000000000000000	4.00000000000000000000	4.00000000000000000000	4.00000000000000000000	4.00000000000000000000	4.00000000000000000000	4.00000000000000000000	4.00000000000000000000	4.00000000000000000000	4.00000000000000000000	4.00000000000000000000	4.00000000000000000000	4.00000000000000000000	4.00000000000000000000	4.00000000000000000000	4.00000000000000000000	4.00000000000000000000
43.00000000000000000000	0.00000000000000000000	4173.84619140625000000000	4168.71777343750000000000	4337.94873046875000000000	4186.15380859375000000000	4164.61523437500000000000	4180.00000000000000000000	4156.41015625000000000000	4168.20507812500000000000	4193.84619140625000000000	4186.15380859375000000000	4157.94873046875000000000	4188.71777343750000000000	4194.35888671875000000000	4189.23046875000000000000	0.00000000000000000000	10245.00000000000000000000	10231.00000000000000000000	0.00000000000000000000	0.00000000000000000000	0.00000000000000000000	1796.00000000000000000000	690.00000000000000000000	4.00000000000000000000	4.00000000000000000000	4.00000000000000000000	4.00000000000000000000	4.00000000000000000000	4.00000000000000000000	4.00000000000000000000	4.00000000000000000000	4.00000000000000000000	4.00000000000000000000	4.00000000000000000000	4.00000000000000000000	4.00000000000000000000	4.00000000000000000000	4.00000000000000000000	4.00000000000000000000
44.00000000000000000000	0.00000000000000000000	4152.82031250000000000000	4148.71777343750000000000	4313.33300781250000000000	4161.02539062500000000000	4138.97412109375000000000	4155.89746093750000000000	4142.56396484375000000000	4140.00000000000000000000	4163.58984375000000000000	4157.94873046875000000000	4142.05126953125000000000	4167.69238281250000000000	4167.17919921875000000000	4152.30761718750000000000	0.00000000000000000000	10245.00000000000000000000	10231.00000000000000000000	0.00000000000000000000	0.00000000000000000000	0.00000000000000000000	1796.00000000000000000000	698.00000000000000000000	4.00000000000000000000	4.00000000000000000000	4.00000000000000000000	4.00000000000000000000	4.00000000000000000000	4.00000000000000000000	4.00000000000000000000	4.00000000000000000000	4.00000000000000000000	4.00000000000000000000	4.00000000000000000000	4.00000000000000000000	4.00000000000000000000	4.00000000000000000000	4.00000000000000000000	4.00000000000000000000
45.00000000000000000000	0.00000000000000000000	4150.76904296875000000000	4130.25634765625000000000	4307.17919921875000000000	4144.61523437500000000000	4122.05126953125000000000	4131.79492187500000000000	4132.30761718750000000000	4134.35888671875000000000	4151.28173828125000000000	4145.12792968750000000000	4161.53857421875000000000	4152.30761718750000000000	4135.38427734375000000000	4126.15380859375000000000	0.00000000000000000000	10247.00000000000000000000	10231.00000000000000000000	0.00000000000000000000	0.00000000000000000000	0.00000000000000000000	1796.00000000000000000000	707.00000000000000000000	4.00000000000000000000	4.00000000000000000000	4.00000000000000000000	4.00000000000000000000	4.00000000000000000000	4.00000000000000000000	4.00000000000000000000	4.00000000000000000000	4.00000000000000000000	4.00000000000000000000	4.00000000000000000000	4.00000000000000000000	4.00000000000000000000	4.00000000000000000000	4.00000000000000000000	4.00000000000000000000
46.00000000000000000000	0.00000000000000000000	4147.17919921875000000000	4134.35888671875000000000	4310.25634765625000000000	4149.74365234375000000000	4134.35888671875000000000	4138.46142578125000000000	4142.05126953125000000000	4156.41015625000000000000	4164.10253906250000000000	4152.82031250000000000000	4156.92285156250000000000	4154.35888671875000000000	4145.64111328125000000000	4142.05126953125000000000	0.00000000000000000000	10247.00000000000000000000	10231.00000000000000000000	0.00000000000000000000	0.00000000000000000000	0.00000000000000000000	1796.00000000000000000000	715.00000000000000000000	4.00000000000000000000	4.00000000000000000000	4.00000000000000000000	4.00000000000000000000	4.00000000000000000000	4.00000000000000000000	4.00000000000000000000	4.00000000000000000000	4.00000000000000000000	4.00000000000000000000	4.00000000000000000000	4.00000000000000000000	4.00000000000000000000	4.00000000000000000000	4.00000000000000000000	4.00000000000000000000
47.00000000000000000000	0.00000000000000000000	4167.17919921875000000000	4140.51269531250000000000	4330.76904296875000000000	4154.35888671875000000000	4131.28173828125000000000	4141.02539062500000000000	4147.69238281250000000000	4147.69238281250000000000	4148.20507812500000000000	4153.84619140625000000000	4124.61523437500000000000	4166.15380859375000000000	4154.35888671875000000000	4154.87158203125000000000	0.00000000000000000000	10248.00000000000000000000	10230.00000000000000000000	0.00000000000000000000	0.00000000000000000000	0.00000000000000000000	1796.00000000000000000000	724.00000000000000000000	4.00000000000000000000	4.00000000000000000000	4.00000000000000000000	4.00000000000000000000	4.00000000000000000000	4.00000000000000000000	4.00000000000000000000	4.00000000000000000000	4.00000000000000000000	4.00000000000000000000	4.00000000000000000000	4.00000000000000000000	4.00000000000000000000	4.00000000000000000000	4.00000000000000000000	4.00000000000000000000
48.00000000000000000000	0.00000000000000000000	4161.53857421875000000000	4137.94873046875000000000	4326.66650390625000000000	4144.61523437500000000000	4116.41015625000000000000	4130.76904296875000000000	4140.00000000000000000000	4130.76904296875000000000	4134.35888671875000000000	4146.15380859375000000000	4135.38427734375000000000	4162.05126953125000000000	4142.05126953125000000000	4151.79492187500000000000	0.00000000000000000000	10248.00000000000000000000	10230.00000000000000000000	0.00000000000000000000	0.00000000000000000000	0.00000000000000000000	1796.00000000000000000000	732.00000000000000000000	4.00000000000000000000	4.00000000000000000000	4.00000000000000000000	4.00000000000000000000	4.00000000000000000000	4.00000000000000000000	4.00000000000000000000	4.00000000000000000000	4.00000000000000000000	4.00000000000000000000	4.00000000000000000000	4.00000000000000000000	4.00000000000000000000	4.00000000000000000000	4.00000000000000000000	4.00000000000000000000
49.00000000000000000000	0.00000000000000000000	4155.89746093750000000000	4137.43603515625000000000	4312.82031250000000000000	4152.30761718750000000000	4120.00000000000000000000	4127.17919921875000000000	4128.20507812500000000000	4130.76904296875000000000	4148.20507812500000000000	4134.87158203125000000000	4169.23046875000000000000	4162.56396484375000000000	4134.87158203125000000000	4154.35888671875000000000	0.00000000000000000000	10247.00000000000000000000	10230.00000000000000000000	0.00000000000000000000	0.00000000000000000000	0.00000000000000000000	1796.00000000000000000000	740.00000000000000000000	4.00000000000000000000	4.00000000000000000000	4.00000000000000000000	4.00000000000000000000	4.00000000000000000000	4.00000000000000000000	4.00000000000000000000	4.00000000000000000000	4.00000000000000000000	4.00000000000000000000	4.00000000000000000000	4.00000000000000000000	4.00000000000000000000	4.00000000000000000000	4.00000000000000000000	4.00000000000000000000
50.00000000000000000000	0.00000000000000000000	4175.89746093750000000000	4158.46142578125000000000	4331.28173828125000000000	4183.07666015625000000000	4152.82031250000000000000	4147.17919921875000000000	4134.35888671875000000000	4144.61523437500000000000	4175.38427734375000000000	4156.41015625000000000000	4183.07666015625000000000	4176.92285156250000000000	4156.92285156250000000000	4168.20507812500000000000	0.00000000000000000000	10247.00000000000000000000	10230.00000000000000000000	0.00000000000000000000	0.00000000000000000000	0.00000000000000000000	1796.00000000000000000000	749.00000000000000000000	4.00000000000000000000	4.00000000000000000000	4.00000000000000000000	4.00000000000000000000	4.00000000000000000000	4.00000000000000000000	4.00000000000000000000	4.00000000000000000000	4.00000000000000000000	4.00000000000000000000	4.00000000000000000000	4.00000000000000000000	4.00000000000000000000	4.00000000000000000000	4.00000000000000000000	4.00000000000000000000
51.00000000000000000000	0.00000000000000000000	4167.69238281250000000000	4160.51269531250000000000	4340.00000000000000000000	4171.28173828125000000000	4161.53857421875000000000	4161.02539062500000000000	4145.12792968750000000000	4147.17919921875000000000	4175.38427734375000000000	4180.00000000000000000000	4156.41015625000000000000	4174.35888671875000000000	4168.71777343750000000000	4162.56396484375000000000	0.00000000000000000000	10249.00000000000000000000	10229.00000000000000000000	0.00000000000000000000	0.00000000000000000000	0.00000000000000000000	1796.00000000000000000000	757.00000000000000000000	4.00000000000000000000	4.00000000000000000000	4.00000000000000000000	4.00000000000000000000	4.00000000000000000000	4.00000000000000000000	4.00000000000000000000	4.00000000000000000000	4.00000000000000000000	4.00000000000000000000	4.00000000000000000000	4.00000000000000000000	4.00000000000000000000	4.00000000000000000000	4.00000000000000000000	4.00000000000000000000
52.00000000000000000000	0.00000000000000000000	4155.38427734375000000000	4131.28173828125000000000	4323.07666015625000000000	4132.82031250000000000000	4130.25634765625000000000	4140.00000000000000000000	4134.35888671875000000000	4126.15380859375000000000	4134.35888671875000000000	4150.76904296875000000000	4123.07666015625000000000	4158.97412109375000000000	4140.00000000000000000000	4140.00000000000000000000	0.00000000000000000000	10249.00000000000000000000	10229.00000000000000000000	0.00000000000000000000	0.00000000000000000000	0.00000000000000000000	1796.00000000000000000000	765.00000000000000000000	4.00000000000000000000	4.00000000000000000000	4.00000000000000000000	4.00000000000000000000	4.00000000000000000000	4.00000000000000000000	4.00000000000000000000	4.00000000000000000000	4.00000000000000000000	4.00000000000000000000	4.00000000000000000000	4.00000000000000000000	4.00000000000000000000	4.00000000000000000000	4.00000000000000000000	4.00000000000000000000
53.00000000000000000000	0.00000000000000000000	4149.74365234375000000000	4134.87158203125000000000	4307.17919921875000000000	4149.23046875000000000000	4127.69238281250000000000	4135.38427734375000000000	4131.79492187500000000000	4129.74365234375000000000	4132.82031250000000000000	4141.02539062500000000000	4140.00000000000000000000	4151.79492187500000000000	4133.33300781250000000000	4140.00000000000000000000	0.00000000000000000000	10249.00000000000000000000	10229.00000000000000000000	0.00000000000000000000	0.00000000000000000000	0.00000000000000000000	1796.00000000000000000000	774.00000000000000000000	4.00000000000000000000	4.00000000000000000000	4.00000000000000000000	4.00000000000000000000	4.00000000000000000000	4.00000000000000000000	4.00000000000000000000	4.00000000000000000000	4.00000000000000000000	4.00000000000000000000	4.00000000000000000000	4.00000000000000000000	4.00000000000000000000	4.00000000000000000000	4.00000000000000000000	4.00000000000000000000
54.00000000000000000000	0.00000000000000000000	4152.30761718750000000000	4136.92285156250000000000	4314.87158203125000000000	4172.82031250000000000000	4136.92285156250000000000	4150.25634765625000000000	4138.97412109375000000000	4148.20507812500000000000	4155.89746093750000000000	4143.58984375000000000000	4146.15380859375000000000	4155.89746093750000000000	4136.41015625000000000000	4148.71777343750000000000	0.00000000000000000000	10249.00000000000000000000	10229.00000000000000000000	0.00000000000000000000	0.00000000000000000000	0.00000000000000000000	1796.00000000000000000000	782.00000000000000000000	4.00000000000000000000	4.00000000000000000000	4.00000000000000000000	4.00000000000000000000	4.00000000000000000000	4.00000000000000000000	4.00000000000000000000	4.00000000000000000000	4.00000000000000000000	4.00000000000000000000	4.00000000000000000000	4.00000000000000000000	4.00000000000000000000	4.00000000000000000000	4.00000000000000000000	4.00000000000000000000
55.00000000000000000000	0.00000000000000000000	4159.48730468750000000000	4128.71777343750000000000	4330.76904296875000000000	4146.66650390625000000000	4143.07666015625000000000	4156.92285156250000000000	4148.71777343750000000000	4152.82031250000000000000	4153.33300781250000000000	4127.69238281250000000000	4139.48730468750000000000	4157.43603515625000000000	4126.15380859375000000000	4147.17919921875000000000	0.00000000000000000000	10249.00000000000000000000	10228.00000000000000000000	0.00000000000000000000	0.00000000000000000000	0.00000000000000000000	1796.00000000000000000000	790.00000000000000000000	4.00000000000000000000	4.00000000000000000000	4.00000000000000000000	4.00000000000000000000	4.00000000000000000000	4.00000000000000000000	4.00000000000000000000	4.00000000000000000000	4.00000000000000000000	4.00000000000000000000	4.00000000000000000000	4.00000000000000000000	4.00000000000000000000	4.00000000000000000000	4.00000000000000000000	4.00000000000000000000
56.00000000000000000000	0.00000000000000000000	4156.92285156250000000000	4152.82031250000000000000	4330.76904296875000000000	4144.61523437500000000000	4153.33300781250000000000	4151.79492187500000000000	4159.48730468750000000000	4151.79492187500000000000	4150.25634765625000000000	4146.15380859375000000000	4160.00000000000000000000	4159.48730468750000000000	4137.43603515625000000000	4143.58984375000000000000	0.00000000000000000000	10249.00000000000000000000	10228.00000000000000000000	0.00000000000000000000	0.00000000000000000000	0.00000000000000000000	1796.00000000000000000000	799.00000000000000000000	4.00000000000000000000	4.00000000000000000000	4.00000000000000000000	4.00000000000000000000	4.00000000000000000000	4.00000000000000000000	4.00000000000000000000	4.00000000000000000000	4.00000000000000000000	4.00000000000000000000	4.00000000000000000000	4.00000000000000000000	4.00000000000000000000	4.00000000000000000000	4.00000000000000000000	4.00000000000000000000
57.00000000000000000000	0.00000000000000000000	4158.97412109375000000000	4149.74365234375000000000	4325.12792968750000000000	4164.61523437500000000000	4130.76904296875000000000	4132.82031250000000000000	4149.74365234375000000000	4138.46142578125000000000	4137.94873046875000000000	4151.79492187500000000000	4141.53857421875000000000	4161.02539062500000000000	4137.94873046875000000000	4136.41015625000000000000	0.00000000000000000000	10248.00000000000000000000	10229.00000000000000000000	0.00000000000000000000	0.00000000000000000000	0.00000000000000000000	1796.00000000000000000000	807.00000000000000000000	4.00000000000000000000	4.00000000000000000000	4.00000000000000000000	4.00000000000000000000	4.00000000000000000000	4.00000000000000000000	4.00000000000000000000	4.00000000000000000000	4.00000000000000000000	4.00000000000000000000	4.00000000000000000000	4.00000000000000000000	4.00000000000000000000	4.00000000000000000000	4.00000000000000000000	4.00000000000000000000
58.00000000000000000000	0.00000000000000000000	4141.02539062500000000000	4124.10253906250000000000	4311.28173828125000000000	4148.71777343750000000000	4121.53857421875000000000	4129.23046875000000000000	4141.02539062500000000000	4134.87158203125000000000	4135.38427734375000000000	4141.02539062500000000000	4127.17919921875000000000	4155.38427734375000000000	4133.84619140625000000000	4137.94873046875000000000	0.00000000000000000000	10248.00000000000000000000	10229.00000000000000000000	0.00000000000000000000	0.00000000000000000000	0.00000000000000000000	1796.00000000000000000000	815.00000000000000000000	4.00000000000000000000	4.00000000000000000000	4.00000000000000000000	4.00000000000000000000	4.00000000000000000000	4.00000000000000000000	4.00000000000000000000	4.00000000000000000000	4.00000000000000000000	4.00000000000000000000	4.00000000000000000000	4.00000000000000000000	4.00000000000000000000	4.00000000000000000000	4.00000000000000000000	4.00000000000000000000
59.00000000000000000000	0.00000000000000000000	4138.97412109375000000000	4122.05126953125000000000	4312.82031250000000000000	4131.79492187500000000000	4125.64111328125000000000	4127.69238281250000000000	4138.46142578125000000000	4137.43603515625000000000	4148.20507812500000000000	4145.12792968750000000000	4149.74365234375000000000	4154.35888671875000000000	4135.38427734375000000000	4136.92285156250000000000	0.00000000000000000000	10247.00000000000000000000	10228.00000000000000000000	0.00000000000000000000	0.00000000000000000000	0.00000000000000000000	1796.00000000000000000000	824.00000000000000000000	4.00000000000000000000	4.00000000000000000000	4.00000000000000000000	4.00000000000000000000	4.00000000000000000000	4.00000000000000000000	4.00000000000000000000	4.00000000000000000000	4.00000000000000000000	4.00000000000000000000	4.00000000000000000000	4.00000000000000000000	4.00000000000000000000	4.00000000000000000000	4.00000000000000000000	4.00000000000000000000
60.00000000000000000000	0.00000000000000000000	4164.61523437500000000000	4139.48730468750000000000	4334.87158203125000000000	4151.79492187500000000000	4127.69238281250000000000	4133.84619140625000000000	4146.66650390625000000000	4149.74365234375000000000	4167.69238281250000000000	4146.66650390625000000000	4157.94873046875000000000	4161.53857421875000000000	4130.76904296875000000000	4143.58984375000000000000	0.00000000000000000000	10247.00000000000000000000	10228.00000000000000000000	0.00000000000000000000	0.00000000000000000000	0.00000000000000000000	1796.00000000000000000000	832.00000000000000000000	4.00000000000000000000	4.00000000000000000000	4.00000000000000000000	4.00000000000000000000	4.00000000000000000000	4.00000000000000000000	4.00000000000000000000	4.00000000000000000000	4.00000000000000000000	4.00000000000000000000	4.00000000000000000000	4.00000000000000000000	4.00000000000000000000	4.00000000000000000000	4.00000000000000000000	4.00000000000000000000
61.00000000000000000000	0.00000000000000000000	4157.94873046875000000000	4152.82031250000000000000	4331.28173828125000000000	4165.12792968750000000000	4146.15380859375000000000	4149.23046875000000000000	4156.41015625000000000000	4163.07666015625000000000	4177.94873046875000000000	4146.66650390625000000000	4145.12792968750000000000	4164.61523437500000000000	4134.87158203125000000000	4159.48730468750000000000	0.00000000000000000000	10248.00000000000000000000	10228.00000000000000000000	0.00000000000000000000	0.00000000000000000000	0.00000000000000000000	1796.00000000000000000000	840.00000000000000000000	4.00000000000000000000	4.00000000000000000000	4.00000000000000000000	4.00000000000000000000	4.00000000000000000000	4.00000000000000000000	4.00000000000000000000	4.00000000000000000000	4.00000000000000000000	4.00000000000000000000	4.00000000000000000000	4.00000000000000000000	4.00000000000000000000	4.00000000000000000000	4.00000000000000000000	4.00000000000000000000
62.00000000000000000000	0.00000000000000000000	4155.89746093750000000000	4138.97412109375000000000	4321.02539062500000000000	4148.71777343750000000000	4131.28173828125000000000	4135.38427734375000000000	4133.33300781250000000000	4137.43603515625000000000	4144.61523437500000000000	4137.94873046875000000000	4123.58984375000000000000	4159.48730468750000000000	4132.82031250000000000000	4141.53857421875000000000	0.00000000000000000000	10248.00000000000000000000	10228.00000000000000000000	0.00000000000000000000	0.00000000000000000000	0.00000000000000000000	1796.00000000000000000000	849.00000000000000000000	4.00000000000000000000	4.00000000000000000000	4.00000000000000000000	4.00000000000000000000	4.00000000000000000000	4.00000000000000000000	4.00000000000000000000	4.00000000000000000000	4.00000000000000000000	4.00000000000000000000	4.00000000000000000000	4.00000000000000000000	4.00000000000000000000	4.00000000000000000000	4.00000000000000000000	4.00000000000000000000
63.00000000000000000000	0.00000000000000000000	4157.43603515625000000000	4141.02539062500000000000	4328.20507812500000000000	4148.20507812500000000000	4121.02539062500000000000	4135.89746093750000000000	4130.25634765625000000000	4128.71777343750000000000	4130.76904296875000000000	4144.61523437500000000000	4140.00000000000000000000	4159.48730468750000000000	4147.17919921875000000000	4131.28173828125000000000	0.00000000000000000000	10246.00000000000000000000	10229.00000000000000000000	0.00000000000000000000	0.00000000000000000000	0.00000000000000000000	1796.00000000000000000000	857.00000000000000000000	4.00000000000000000000	4.00000000000000000000	4.00000000000000000000	4.00000000000000000000	4.00000000000000000000	4.00000000000000000000	4.00000000000000000000	4.00000000000000000000	4.00000000000000000000	4.00000000000000000000	4.00000000000000000000	4.00000000000000000000	4.00000000000000000000	4.00000000000000000000	4.00000000000000000000	4.00000000000000000000
64.00000000000000000000	0.00000000000000000000	4155.89746093750000000000	4155.38427734375000000000	4336.41015625000000000000	4164.10253906250000000000	4141.53857421875000000000	4141.02539062500000000000	4146.66650390625000000000	4151.79492187500000000000	4153.84619140625000000000	4158.46142578125000000000	4178.46142578125000000000	4169.74365234375000000000	4163.07666015625000000000	4152.30761718750000000000	2810.00000000000000000000	10246.00000000000000000000	10229.00000000000000000000	0.00000000000000000000	0.00000000000000000000	0.00000000000000000000	1796.00000000000000000000	865.00000000000000000000	4.00000000000000000000	4.00000000000000000000	4.00000000000000000000	4.00000000000000000000	4.00000000000000000000	4.00000000000000000000	4.00000000000000000000	4.00000000000000000000	4.00000000000000000000	4.00000000000000000000	4.00000000000000000000	4.00000000000000000000	4.00000000000000000000	4.00000000000000000000	4.00000000000000000000	4.00000000000000000000
65.00000000000000000000	0.00000000000000000000	4165.12792968750000000000	4153.84619140625000000000	4337.94873046875000000000	4166.15380859375000000000	4143.58984375000000000000	4130.76904296875000000000	4145.64111328125000000000	4153.84619140625000000000	4161.53857421875000000000	4160.51269531250000000000	4165.12792968750000000000	4166.66650390625000000000	4152.82031250000000000000	4157.94873046875000000000	2834.00000000000000000000	10245.00000000000000000000	10229.00000000000000000000	0.00000000000000000000	0.00000000000000000000	0.00000000000000000000	1796.00000000000000000000	874.00000000000000000000	4.00000000000000000000	4.00000000000000000000	4.00000000000000000000	4.00000000000000000000	4.00000000000000000000	4.00000000000000000000	4.00000000000000000000	4.00000000000000000000	4.00000000000000000000	4.00000000000000000000	4.00000000000000000000	4.00000000000000000000	4.00000000000000000000	4.00000000000000000000	4.00000000000000000000	4.00000000000000000000
66.00000000000000000000	0.00000000000000000000	4150.25634765625000000000	4148.20507812500000000000	4326.15380859375000000000	4153.84619140625000000000	4132.30761718750000000000	4142.05126953125000000000	4147.69238281250000000000	4141.53857421875000000000	4153.84619140625000000000	4145.12792968750000000000	4132.82031250000000000000	4153.33300781250000000000	4135.89746093750000000000	4142.05126953125000000000	2388.00000000000000000000	10245.00000000000000000000	10229.00000000000000000000	0.00000000000000000000	0.00000000000000000000	0.00000000000000000000	1796.00000000000000000000	882.00000000000000000000	4.00000000000000000000	4.00000000000000000000	4.00000000000000000000	4.00000000000000000000	4.00000000000000000000	4.00000000000000000000	4.00000000000000000000	4.00000000000000000000	4.00000000000000000000	4.00000000000000000000	4.00000000000000000000	4.00000000000000000000	4.00000000000000000000	4.00000000000000000000	4.00000000000000000000	4.00000000000000000000
67.00000000000000000000	0.00000000000000000000	4151.79492187500000000000	4129.74365234375000000000	4329.23046875000000000000	4133.33300781250000000000	4116.92285156250000000000	4135.38427734375000000000	4136.92285156250000000000	4125.12792968750000000000	4135.89746093750000000000	4117.94873046875000000000	4124.61523437500000000000	4153.84619140625000000000	4127.69238281250000000000	4135.89746093750000000000	3495.00000000000000000000	10246.00000000000000000000	10226.00000000000000000000	0.00000000000000000000	0.00000000000000000000	0.00000000000000000000	1796.00000000000000000000	891.00000000000000000000	4.00000000000000000000	4.00000000000000000000	4.00000000000000000000	4.00000000000000000000	4.00000000000000000000	4.00000000000000000000	4.00000000000000000000	4.00000000000000000000	4.00000000000000000000	4.00000000000000000000	4.00000000000000000000	4.00000000000000000000	4.00000000000000000000	4.00000000000000000000	4.00000000000000000000	4.00000000000000000000
68.00000000000000000000	0.00000000000000000000	4156.41015625000000000000	4133.33300781250000000000	4331.28173828125000000000	4133.84619140625000000000	4116.41015625000000000000	4125.64111328125000000000	4134.35888671875000000000	4128.71777343750000000000	4140.00000000000000000000	4126.15380859375000000000	4130.25634765625000000000	4157.94873046875000000000	4142.56396484375000000000	4146.15380859375000000000	3553.00000000000000000000	10246.00000000000000000000	10226.00000000000000000000	0.00000000000000000000	0.00000000000000000000	0.00000000000000000000	1796.00000000000000000000	899.00000000000000000000	4.00000000000000000000	4.00000000000000000000	4.00000000000000000000	4.00000000000000000000	4.00000000000000000000	4.00000000000000000000	4.00000000000000000000	4.00000000000000000000	4.00000000000000000000	4.00000000000000000000	4.00000000000000000000	4.00000000000000000000	4.00000000000000000000	4.00000000000000000000	4.00000000000000000000	4.00000000000000000000
69.00000000000000000000	0.00000000000000000000	4147.17919921875000000000	4146.66650390625000000000	4320.51269531250000000000	4155.38427734375000000000	4127.17919921875000000000	4133.84619140625000000000	4153.33300781250000000000	4150.25634765625000000000	4151.28173828125000000000	4141.53857421875000000000	4148.20507812500000000000	4157.94873046875000000000	4143.58984375000000000000	4141.53857421875000000000	3423.00000000000000000000	10248.00000000000000000000	10228.00000000000000000000	0.00000000000000000000	0.00000000000000000000	0.00000000000000000000	1796.00000000000000000000	907.00000000000000000000	4.00000000000000000000	4.00000000000000000000	4.00000000000000000000	4.00000000000000000000	4.00000000000000000000	4.00000000000000000000	4.00000000000000000000	4.00000000000000000000	4.00000000000000000000	4.00000000000000000000	4.00000000000000000000	4.00000000000000000000	4.00000000000000000000	4.00000000000000000000	4.00000000000000000000	4.00000000000000000000
70.00000000000000000000	0.00000000000000000000	4152.82031250000000000000	4133.84619140625000000000	4322.56396484375000000000	4155.89746093750000000000	4121.53857421875000000000	4121.02539062500000000000	4150.76904296875000000000	4146.66650390625000000000	4134.87158203125000000000	4126.15380859375000000000	4147.69238281250000000000	4153.33300781250000000000	4132.30761718750000000000	4128.20507812500000000000	3496.00000000000000000000	10248.00000000000000000000	10228.00000000000000000000	0.00000000000000000000	0.00000000000000000000	0.00000000000000000000	1796.00000000000000000000	916.00000000000000000000	4.00000000000000000000	4.00000000000000000000	4.00000000000000000000	4.00000000000000000000	4.00000000000000000000	4.00000000000000000000	4.00000000000000000000	4.00000000000000000000	4.00000000000000000000	4.00000000000000000000	4.00000000000000000000	4.00000000000000000000	4.00000000000000000000	4.00000000000000000000	4.00000000000000000000	4.00000000000000000000
71.00000000000000000000	0.00000000000000000000	4141.53857421875000000000	4126.15380859375000000000	4319.48730468750000000000	4145.12792968750000000000	4120.00000000000000000000	4112.82031250000000000000	4139.48730468750000000000	4135.89746093750000000000	4138.97412109375000000000	4129.23046875000000000000	4124.61523437500000000000	4145.12792968750000000000	4145.64111328125000000000	4128.71777343750000000000	3458.00000000000000000000	10248.00000000000000000000	10228.00000000000000000000	0.00000000000000000000	0.00000000000000000000	0.00000000000000000000	1796.00000000000000000000	924.00000000000000000000	4.00000000000000000000	4.00000000000000000000	4.00000000000000000000	4.00000000000000000000	4.00000000000000000000	4.00000000000000000000	4.00000000000000000000	4.00000000000000000000	4.00000000000000000000	4.00000000000000000000	4.00000000000000000000	4.00000000000000000000	4.00000000000000000000	4.00000000000000000000	4.00000000000000000000	4.00000000000000000000
72.00000000000000000000	0.00000000000000000000	4145.12792968750000000000	4124.61523437500000000000	4323.07666015625000000000	4141.02539062500000000000	4126.66650390625000000000	4134.35888671875000000000	4145.12792968750000000000	4139.48730468750000000000	4156.92285156250000000000	4127.17919921875000000000	4136.41015625000000000000	4148.20507812500000000000	4149.74365234375000000000	4136.41015625000000000000	3442.00000000000000000000	10248.00000000000000000000	10228.00000000000000000000	0.00000000000000000000	0.00000000000000000000	0.00000000000000000000	1796.00000000000000000000	932.00000000000000000000	4.00000000000000000000	4.00000000000000000000	4.00000000000000000000	4.00000000000000000000	4.00000000000000000000	4.00000000000000000000	4.00000000000000000000	4.00000000000000000000	4.00000000000000000000	4.00000000000000000000	4.00000000000000000000	4.00000000000000000000	4.00000000000000000000	4.00000000000000000000	4.00000000000000000000	4.00000000000000000000
73.00000000000000000000	0.00000000000000000000	4157.94873046875000000000	4128.71777343750000000000	4330.25634765625000000000	4145.12792968750000000000	4129.74365234375000000000	4156.41015625000000000000	4160.51269531250000000000	4151.79492187500000000000	4153.84619140625000000000	4120.00000000000000000000	4167.17919921875000000000	4152.82031250000000000000	4151.79492187500000000000	4144.61523437500000000000	3121.00000000000000000000	10246.00000000000000000000	10229.00000000000000000000	0.00000000000000000000	0.00000000000000000000	0.00000000000000000000	1796.00000000000000000000	941.00000000000000000000	4.00000000000000000000	4.00000000000000000000	4.00000000000000000000	4.00000000000000000000	4.00000000000000000000	4.00000000000000000000	4.00000000000000000000	4.00000000000000000000	4.00000000000000000000	4.00000000000000000000	4.00000000000000000000	4.00000000000000000000	4.00000000000000000000	4.00000000000000000000	4.00000000000000000000	4.00000000000000000000
74.00000000000000000000	0.00000000000000000000	4151.79492187500000000000	4133.84619140625000000000	4324.61523437500000000000	4150.25634765625000000000	4118.46142578125000000000	4140.00000000000000000000	4150.25634765625000000000	4140.00000000000000000000	4139.48730468750000000000	4142.56396484375000000000	4157.94873046875000000000	4148.71777343750000000000	4159.48730468750000000000	4145.12792968750000000000	3513.00000000000000000000	10246.00000000000000000000	10229.00000000000000000000	0.00000000000000000000	0.00000000000000000000	0.00000000000000000000	1796.00000000000000000000	949.00000000000000000000	4.00000000000000000000	4.00000000000000000000	4.00000000000000000000	4.00000000000000000000	4.00000000000000000000	4.00000000000000000000	4.00000000000000000000	4.00000000000000000000	4.00000000000000000000	4.00000000000000000000	4.00000000000000000000	4.00000000000000000000	4.00000000000000000000	4.00000000000000000000	4.00000000000000000000	4.00000000000000000000
75.00000000000000000000	0.00000000000000000000	4159.48730468750000000000	4141.53857421875000000000	4326.15380859375000000000	4146.66650390625000000000	4123.58984375000000000000	4115.38427734375000000000	4131.28173828125000000000	4113.84619140625000000000	4134.35888671875000000000	4156.92285156250000000000	4127.17919921875000000000	4146.66650390625000000000	4157.94873046875000000000	4141.53857421875000000000	3322.00000000000000000000	10248.00000000000000000000	10229.00000000000000000000	0.00000000000000000000	0.00000000000000000000	0.00000000000000000000	1796.00000000000000000000	957.00000000000000000000	4.00000000000000000000	4.00000000000000000000	4.00000000000000000000	4.00000000000000000000	4.00000000000000000000	4.00000000000000000000	4.00000000000000000000	4.00000000000000000000	4.00000000000000000000	4.00000000000000000000	4.00000000000000000000	4.00000000000000000000	4.00000000000000000000	4.00000000000000000000	4.00000000000000000000	4.00000000000000000000
76.00000000000000000000	0.00000000000000000000	4155.89746093750000000000	4153.33300781250000000000	4326.15380859375000000000	4151.28173828125000000000	4146.66650390625000000000	4122.56396484375000000000	4137.94873046875000000000	4124.10253906250000000000	4141.53857421875000000000	4143.58984375000000000000	4124.61523437500000000000	4145.64111328125000000000	4169.23046875000000000000	4143.07666015625000000000	2783.00000000000000000000	10248.00000000000000000000	10229.00000000000000000000	0.00000000000000000000	0.00000000000000000000	0.00000000000000000000	1796.00000000000000000000	966.00000000000000000000	4.00000000000000000000	4.00000000000000000000	4.00000000000000000000	4.00000000000000000000	4.00000000000000000000	4.00000000000000000000	4.00000000000000000000	4.00000000000000000000	4.00000000000000000000	4.00000000000000000000	4.00000000000000000000	4.00000000000000000000	4.00000000000000000000	4.00000000000000000000	4.00000000000000000000	4.00000000000000000000
77.00000000000000000000	0.00000000000000000000	4160.00000000000000000000	4146.66650390625000000000	4331.79492187500000000000	4171.28173828125000000000	4137.43603515625000000000	4136.92285156250000000000	4138.97412109375000000000	4131.28173828125000000000	4138.46142578125000000000	4130.25634765625000000000	4148.71777343750000000000	4148.20507812500000000000	4173.84619140625000000000	4144.10253906250000000000	2818.00000000000000000000	10249.00000000000000000000	10229.00000000000000000000	0.00000000000000000000	0.00000000000000000000	0.00000000000000000000	1796.00000000000000000000	974.00000000000000000000	4.00000000000000000000	4.00000000000000000000	4.00000000000000000000	4.00000000000000000000	4.00000000000000000000	4.00000000000000000000	4.00000000000000000000	4.00000000000000000000	4.00000000000000000000	4.00000000000000000000	4.00000000000000000000	4.00000000000000000000	4.00000000000000000000	4.00000000000000000000	4.00000000000000000000	4.00000000000000000000
78.00000000000000000000	0.00000000000000000000	4159.48730468750000000000	4140.51269531250000000000	4330.25634765625000000000	4171.79492187500000000000	4123.07666015625000000000	4142.56396484375000000000	4140.51269531250000000000	4128.71777343750000000000	4139.48730468750000000000	4130.25634765625000000000	4169.23046875000000000000	4146.15380859375000000000	4157.94873046875000000000	4142.56396484375000000000	3513.00000000000000000000	10249.00000000000000000000	10229.00000000000000000000	0.00000000000000000000	0.00000000000000000000	0.00000000000000000000	1796.00000000000000000000	982.00000000000000000000	4.00000000000000000000	4.00000000000000000000	4.00000000000000000000	4.00000000000000000000	4.00000000000000000000	4.00000000000000000000	4.00000000000000000000	4.00000000000000000000	4.00000000000000000000	4.00000000000000000000	4.00000000000000000000	4.00000000000000000000	4.00000000000000000000	4.00000000000000000000	4.00000000000000000000	4.00000000000000000000
79.00000000000000000000	0.00000000000000000000	4143.58984375000000000000	4140.00000000000000000000	4313.84619140625000000000	4144.61523437500000000000	4125.12792968750000000000	4127.69238281250000000000	4143.58984375000000000000	4134.87158203125000000000	4140.00000000000000000000	4121.53857421875000000000	4158.97412109375000000000	4136.41015625000000000000	4144.61523437500000000000	4136.92285156250000000000	3322.00000000000000000000	10247.00000000000000000000	10228.00000000000000000000	0.00000000000000000000	0.00000000000000000000	0.00000000000000000000	1796.00000000000000000000	991.00000000000000000000	4.00000000000000000000	4.00000000000000000000	4.00000000000000000000	4.00000000000000000000	4.00000000000000000000	4.00000000000000000000	4.00000000000000000000	4.00000000000000000000	4.00000000000000000000	4.00000000000000000000	4.00000000000000000000	4.00000000000000000000	4.00000000000000000000	4.00000000000000000000	4.00000000000000000000	4.00000000000000000000
80.00000000000000000000	0.00000000000000000000	4151.79492187500000000000	4131.28173828125000000000	4311.28173828125000000000	4140.00000000000000000000	4118.46142578125000000000	4115.38427734375000000000	4128.20507812500000000000	4120.00000000000000000000	4118.97412109375000000000	4107.69238281250000000000	4122.05126953125000000000	4133.33300781250000000000	4140.51269531250000000000	4126.15380859375000000000	2783.00000000000000000000	10247.00000000000000000000	10228.00000000000000000000	0.00000000000000000000	0.00000000000000000000	0.00000000000000000000	1796.00000000000000000000	999.00000000000000000000	4.00000000000000000000	4.00000000000000000000	4.00000000000000000000	4.00000000000000000000	4.00000000000000000000	4.00000000000000000000	4.00000000000000000000	4.00000000000000000000	4.00000000000000000000	4.00000000000000000000	4.00000000000000000000	4.00000000000000000000	4.00000000000000000000	4.00000000000000000000	4.00000000000000000000	4.00000000000000000000
81.00000000000000000000	0.00000000000000000000	4142.56396484375000000000	4129.74365234375000000000	4305.64111328125000000000	4156.92285156250000000000	4122.05126953125000000000	4133.33300781250000000000	4129.74365234375000000000	4105.12792968750000000000	4120.51269531250000000000	4112.82031250000000000000	4109.74365234375000000000	4132.82031250000000000000	4142.05126953125000000000	4120.00000000000000000000	2818.00000000000000000000	10245.00000000000000000000	10227.00000000000000000000	0.00000000000000000000	0.00000000000000000000	0.00000000000000000000	1797.00000000000000000000	7.00000000000000000000	4.00000000000000000000	4.00000000000000000000	4.00000000000000000000	4.00000000000000000000	4.00000000000000000000	4.00000000000000000000	4.00000000000000000000	4.00000000000000000000	4.00000000000000000000	4.00000000000000000000	4.00000000000000000000	4.00000000000000000000	4.00000000000000000000	4.00000000000000000000	4.00000000000000000000	4.00000000000000000000
82.00000000000000000000	0.00000000000000000000	4136.92285156250000000000	4123.58984375000000000000	4308.71777343750000000000	4136.41015625000000000000	4122.05126953125000000000	4135.89746093750000000000	4141.02539062500000000000	4106.66650390625000000000	4129.23046875000000000000	4115.38427734375000000000	4110.25634765625000000000	4127.17919921875000000000	4126.66650390625000000000	4106.66650390625000000000	3513.00000000000000000000	10245.00000000000000000000	10227.00000000000000000000	0.00000000000000000000	0.00000000000000000000	0.00000000000000000000	1797.00000000000000000000	16.00000000000000000000	4.00000000000000000000	4.00000000000000000000	4.00000000000000000000	4.00000000000000000000	4.00000000000000000000	4.00000000000000000000	4.00000000000000000000	4.00000000000000000000	4.00000000000000000000	4.00000000000000000000	4.00000000000000000000	4.00000000000000000000	4.00000000000000000000	4.00000000000000000000	4.00000000000000000000	4.00000000000000000000
83.00000000000000000000	0.00000000000000000000	4146.15380859375000000000	4120.51269531250000000000	4317.94873046875000000000	4104.61523437500000000000	4111.79492187500000000000	4118.97412109375000000000	4134.35888671875000000000	4108.71777343750000000000	4122.56396484375000000000	4114.87158203125000000000	4116.92285156250000000000	4120.51269531250000000000	4118.97412109375000000000	4100.51269531250000000000	3322.00000000000000000000	10246.00000000000000000000	10227.00000000000000000000	0.00000000000000000000	0.00000000000000000000	0.00000000000000000000	1797.00000000000000000000	24.00000000000000000000	4.00000000000000000000	4.00000000000000000000	4.00000000000000000000	4.00000000000000000000	4.00000000000000000000	4.00000000000000000000	4.00000000000000000000	4.00000000000000000000	4.00000000000000000000	4.00000000000000000000	4.00000000000000000000	4.00000000000000000000	4.00000000000000000000	4.00000000000000000000	4.00000000000000000000	4.00000000000000000000
84.00000000000000000000	0.00000000000000000000	4143.07666015625000000000	4131.79492187500000000000	4312.82031250000000000000	4123.58984375000000000000	4121.53857421875000000000	4125.64111328125000000000	4126.66650390625000000000	4112.30761718750000000000	4122.05126953125000000000	4112.82031250000000000000	4143.07666015625000000000	4128.20507812500000000000	4136.92285156250000000000	4114.35888671875000000000	2783.00000000000000000000	10246.00000000000000000000	10227.00000000000000000000	0.00000000000000000000	0.00000000000000000000	0.00000000000000000000	1797.00000000000000000000	32.00000000000000000000	4.00000000000000000000	4.00000000000000000000	4.00000000000000000000	4.00000000000000000000	4.00000000000000000000	4.00000000000000000000	4.00000000000000000000	4.00000000000000000000	4.00000000000000000000	4.00000000000000000000	4.00000000000000000000	4.00000000000000000000	4.00000000000000000000	4.00000000000000000000	4.00000000000000000000	4.00000000000000000000
85.00000000000000000000	0.00000000000000000000	4154.87158203125000000000	4137.43603515625000000000	4318.46142578125000000000	4157.94873046875000000000	4127.69238281250000000000	4124.10253906250000000000	4117.43603515625000000000	4107.17919921875000000000	4118.46142578125000000000	4103.07666015625000000000	4149.74365234375000000000	4143.07666015625000000000	4147.17919921875000000000	4125.12792968750000000000	2818.00000000000000000000	10245.00000000000000000000	10229.00000000000000000000	0.00000000000000000000	0.00000000000000000000	0.00000000000000000000	1797.00000000000000000000	41.00000000000000000000	4.00000000000000000000	4.00000000000000000000	4.00000000000000000000	4.00000000000000000000	4.00000000000000000000	4.00000000000000000000	4.00000000000000000000	4.00000000000000000000	4.00000000000000000000	4.00000000000000000000	4.00000000000000000000	4.00000000000000000000	4.00000000000000000000	4.00000000000000000000	4.00000000000000000000	4.00000000000000000000
86.00000000000000000000	0.00000000000000000000	4145.64111328125000000000	4141.53857421875000000000	4319.48730468750000000000	4156.92285156250000000000	4124.61523437500000000000	4111.79492187500000000000	4116.41015625000000000000	4101.53857421875000000000	4124.61523437500000000000	4116.92285156250000000000	4129.74365234375000000000	4141.53857421875000000000	4146.66650390625000000000	4132.30761718750000000000	3513.00000000000000000000	10245.00000000000000000000	10229.00000000000000000000	0.00000000000000000000	0.00000000000000000000	0.00000000000000000000	1797.00000000000000000000	49.00000000000000000000	4.00000000000000000000	4.00000000000000000000	4.00000000000000000000	4.00000000000000000000	4.00000000000000000000	4.00000000000000000000	4.00000000000000000000	4.00000000000000000000	4.00000000000000000000	4.00000000000000000000	4.00000000000000000000	4.00000000000000000000	4.00000000000000000000	4.00000000000000000000	4.00000000000000000000	4.00000000000000000000
87.00000000000000000000	0.00000000000000000000	4140.00000000000000000000	4135.89746093750000000000	4321.02539062500000000000	4141.02539062500000000000	4117.43603515625000000000	4116.92285156250000000000	4124.10253906250000000000	4095.89721679687500000000	4127.69238281250000000000	4123.58984375000000000000	4111.79492187500000000000	4145.64111328125000000000	4133.33300781250000000000	4133.33300781250000000000	3322.00000000000000000000	10247.00000000000000000000	10230.00000000000000000000	0.00000000000000000000	0.00000000000000000000	0.00000000000000000000	1797.00000000000000000000	58.00000000000000000000	4.00000000000000000000	4.00000000000000000000	4.00000000000000000000	4.00000000000000000000	4.00000000000000000000	4.00000000000000000000	4.00000000000000000000	4.00000000000000000000	4.00000000000000000000	4.00000000000000000000	4.00000000000000000000	4.00000000000000000000	4.00000000000000000000	4.00000000000000000000	4.00000000000000000000	4.00000000000000000000
88.00000000000000000000	0.00000000000000000000	4150.76904296875000000000	4122.05126953125000000000	4325.64111328125000000000	4131.28173828125000000000	4115.89746093750000000000	4120.51269531250000000000	4123.07666015625000000000	4093.33325195312500000000	4119.48730468750000000000	4111.28173828125000000000	4124.10253906250000000000	4148.71777343750000000000	4126.66650390625000000000	4117.43603515625000000000	2783.00000000000000000000	10247.00000000000000000000	10230.00000000000000000000	0.00000000000000000000	0.00000000000000000000	0.00000000000000000000	1797.00000000000000000000	66.00000000000000000000	4.00000000000000000000	4.00000000000000000000	4.00000000000000000000	4.00000000000000000000	4.00000000000000000000	4.00000000000000000000	4.00000000000000000000	4.00000000000000000000	4.00000000000000000000	4.00000000000000000000	4.00000000000000000000	4.00000000000000000000	4.00000000000000000000	4.00000000000000000000	4.00000000000000000000	4.00000000000000000000
89.00000000000000000000	0.00000000000000000000	4133.84619140625000000000	4114.87158203125000000000	4309.74365234375000000000	4125.64111328125000000000	4125.64111328125000000000	4104.61523437500000000000	4116.41015625000000000000	4100.51269531250000000000	4117.94873046875000000000	4112.82031250000000000000	4138.46142578125000000000	4130.76904296875000000000	4135.38427734375000000000	4101.53857421875000000000	2818.00000000000000000000	10247.00000000000000000000	10230.00000000000000000000	0.00000000000000000000	0.00000000000000000000	0.00000000000000000000	1797.00000000000000000000	74.00000000000000000000	4.00000000000000000000	4.00000000000000000000	4.00000000000000000000	4.00000000000000000000	4.00000000000000000000	4.00000000000000000000	4.00000000000000000000	4.00000000000000000000	4.00000000000000000000	4.00000000000000000000	4.00000000000000000000	4.00000000000000000000	4.00000000000000000000	4.00000000000000000000	4.00000000000000000000	4.00000000000000000000
90.00000000000000000000	0.00000000000000000000	4138.46142578125000000000	4111.79492187500000000000	4310.76904296875000000000	4131.28173828125000000000	4126.15380859375000000000	4104.10253906250000000000	4116.92285156250000000000	4101.02539062500000000000	4116.41015625000000000000	4107.69238281250000000000	4132.30761718750000000000	4129.23046875000000000000	4128.20507812500000000000	4108.71777343750000000000	3513.00000000000000000000	10247.00000000000000000000	10230.00000000000000000000	0.00000000000000000000	0.00000000000000000000	0.00000000000000000000	1797.00000000000000000000	83.00000000000000000000	4.00000000000000000000	4.00000000000000000000	4.00000000000000000000	4.00000000000000000000	4.00000000000000000000	4.00000000000000000000	4.00000000000000000000	4.00000000000000000000	4.00000000000000000000	4.00000000000000000000	4.00000000000000000000	4.00000000000000000000	4.00000000000000000000	4.00000000000000000000	4.00000000000000000000	4.00000000000000000000
91.00000000000000000000	0.00000000000000000000	4140.00000000000000000000	4118.97412109375000000000	4317.43603515625000000000	4133.33300781250000000000	4119.48730468750000000000	4125.64111328125000000000	4124.61523437500000000000	4094.35888671875000000000	4114.35888671875000000000	4100.00000000000000000000	4129.23046875000000000000	4136.92285156250000000000	4118.97412109375000000000	4121.02539062500000000000	3322.00000000000000000000	10247.00000000000000000000	10230.00000000000000000000	0.00000000000000000000	0.00000000000000000000	0.00000000000000000000	1797.00000000000000000000	91.00000000000000000000	4.00000000000000000000	4.00000000000000000000	4.00000000000000000000	4.00000000000000000000	4.00000000000000000000	4.00000000000000000000	4.00000000000000000000	4.00000000000000000000	4.00000000000000000000	4.00000000000000000000	4.00000000000000000000	4.00000000000000000000	4.00000000000000000000	4.00000000000000000000	4.00000000000000000000	4.00000000000000000000
92.00000000000000000000	0.00000000000000000000	4128.20507812500000000000	4113.84619140625000000000	4306.66650390625000000000	4125.12792968750000000000	4102.05126953125000000000	4115.89746093750000000000	4110.25634765625000000000	4082.56396484375000000000	4099.48730468750000000000	4091.28198242187500000000	4095.38452148437500000000	4128.20507812500000000000	4110.76904296875000000000	4113.33300781250000000000	2783.00000000000000000000	10247.00000000000000000000	10230.00000000000000000000	0.00000000000000000000	0.00000000000000000000	0.00000000000000000000	1797.00000000000000000000	99.00000000000000000000	4.00000000000000000000	4.00000000000000000000	4.00000000000000000000	4.00000000000000000000	4.00000000000000000000	4.00000000000000000000	4.00000000000000000000	4.00000000000000000000	4.00000000000000000000	4.00000000000000000000	4.00000000000000000000	4.00000000000000000000	4.00000000000000000000	4.00000000000000000000	4.00000000000000000000	4.00000000000000000000
93.00000000000000000000	0.00000000000000000000	4138.97412109375000000000	4114.35888671875000000000	4308.71777343750000000000	4136.92285156250000000000	4110.25634765625000000000	4108.71777343750000000000	4107.17919921875000000000	4095.38452148437500000000	4105.64111328125000000000	4096.92285156250000000000	4078.97436523437500000000	4127.17919921875000000000	4111.28173828125000000000	4112.30761718750000000000	2818.00000000000000000000	10249.00000000000000000000	10231.00000000000000000000	0.00000000000000000000	0.00000000000000000000	0.00000000000000000000	1797.00000000000000000000	108.00000000000000000000	4.00000000000000000000	4.00000000000000000000	4.00000000000000000000	4.00000000000000000000	4.00000000000000000000	4.00000000000000000000	4.00000000000000000000	4.00000000000000000000	4.00000000000000000000	4.00000000000000000000	4.00000000000000000000	4.00000000000000000000	4.00000000000000000000	4.00000000000000000000	4.00000000000000000000	4.00000000000000000000
94.00000000000000000000	0.00000000000000000000	4136.41015625000000000000	4128.20507812500000000000	4307.17919921875000000000	4152.82031250000000000000	4136.41015625000000000000	4129.23046875000000000000	4131.79492187500000000000	4123.07666015625000000000	4133.84619140625000000000	4122.56396484375000000000	4131.28173828125000000000	4135.89746093750000000000	4128.20507812500000000000	4119.48730468750000000000	3513.00000000000000000000	10249.00000000000000000000	10231.00000000000000000000	0.00000000000000000000	0.00000000000000000000	0.00000000000000000000	1797.00000000000000000000	116.00000000000000000000	4.00000000000000000000	4.00000000000000000000	4.00000000000000000000	4.00000000000000000000	4.00000000000000000000	4.00000000000000000000	4.00000000000000000000	4.00000000000000000000	4.00000000000000000000	4.00000000000000000000	4.00000000000000000000	4.00000000000000000000	4.00000000000000000000	4.00000000000000000000	4.00000000000000000000	4.00000000000000000000
95.00000000000000000000	0.00000000000000000000	4135.38427734375000000000	4116.41015625000000000000	4300.00000000000000000000	4137.43603515625000000000	4123.07666015625000000000	4128.71777343750000000000	4132.30761718750000000000	4113.84619140625000000000	4121.53857421875000000000	4111.79492187500000000000	4145.64111328125000000000	4135.38427734375000000000	4120.51269531250000000000	4107.69238281250000000000	3322.00000000000000000000	10251.00000000000000000000	10230.00000000000000000000	0.00000000000000000000	0.00000000000000000000	0.00000000000000000000	1797.00000000000000000000	124.00000000000000000000	4.00000000000000000000	4.00000000000000000000	4.00000000000000000000	4.00000000000000000000	4.00000000000000000000	4.00000000000000000000	4.00000000000000000000	4.00000000000000000000	4.00000000000000000000	4.00000000000000000000	4.00000000000000000000	4.00000000000000000000	4.00000000000000000000	4.00000000000000000000	4.00000000000000000000	4.00000000000000000000
96.00000000000000000000	0.00000000000000000000	4125.64111328125000000000	4102.05126953125000000000	4292.82031250000000000000	4115.89746093750000000000	4107.17919921875000000000	4109.74365234375000000000	4116.41015625000000000000	4101.02539062500000000000	4103.07666015625000000000	4088.20507812500000000000	4114.35888671875000000000	4126.15380859375000000000	4104.61523437500000000000	4098.97412109375000000000	2783.00000000000000000000	10251.00000000000000000000	10230.00000000000000000000	0.00000000000000000000	0.00000000000000000000	0.00000000000000000000	1797.00000000000000000000	133.00000000000000000000	4.00000000000000000000	4.00000000000000000000	4.00000000000000000000	4.00000000000000000000	4.00000000000000000000	4.00000000000000000000	4.00000000000000000000	4.00000000000000000000	4.00000000000000000000	4.00000000000000000000	4.00000000000000000000	4.00000000000000000000	4.00000000000000000000	4.00000000000000000000	4.00000000000000000000	4.00000000000000000000
97.00000000000000000000	0.00000000000000000000	4126.66650390625000000000	4107.69238281250000000000	4297.94873046875000000000	4125.64111328125000000000	4101.02539062500000000000	4094.35888671875000000000	4102.56396484375000000000	4095.38452148437500000000	4112.30761718750000000000	4094.87158203125000000000	4119.48730468750000000000	4129.74365234375000000000	4104.61523437500000000000	4111.79492187500000000000	2818.00000000000000000000	10249.00000000000000000000	10228.00000000000000000000	0.00000000000000000000	0.00000000000000000000	0.00000000000000000000	1797.00000000000000000000	141.00000000000000000000	4.00000000000000000000	4.00000000000000000000	4.00000000000000000000	4.00000000000000000000	4.00000000000000000000	4.00000000000000000000	4.00000000000000000000	4.00000000000000000000	4.00000000000000000000	4.00000000000000000000	4.00000000000000000000	4.00000000000000000000	4.00000000000000000000	4.00000000000000000000	4.00000000000000000000	4.00000000000000000000
98.00000000000000000000	0.00000000000000000000	4146.66650390625000000000	4116.92285156250000000000	4312.82031250000000000000	4138.97412109375000000000	4094.35888671875000000000	4101.02539062500000000000	4102.56396484375000000000	4096.41015625000000000000	4118.46142578125000000000	4114.35888671875000000000	4125.12792968750000000000	4147.17919921875000000000	4110.25634765625000000000	4127.17919921875000000000	3513.00000000000000000000	10249.00000000000000000000	10228.00000000000000000000	0.00000000000000000000	0.00000000000000000000	0.00000000000000000000	1797.00000000000000000000	149.00000000000000000000	4.00000000000000000000	4.00000000000000000000	4.00000000000000000000	4.00000000000000000000	4.00000000000000000000	4.00000000000000000000	4.00000000000000000000	4.00000000000000000000	4.00000000000000000000	4.00000000000000000000	4.00000000000000000000	4.00000000000000000000	4.00000000000000000000	4.00000000000000000000	4.00000000000000000000	4.00000000000000000000
99.00000000000000000000	0.00000000000000000000	4135.89746093750000000000	4112.30761718750000000000	4307.17919921875000000000	4137.43603515625000000000	4108.71777343750000000000	4122.05126953125000000000	4113.84619140625000000000	4110.76904296875000000000	4114.87158203125000000000	4122.05126953125000000000	4109.74365234375000000000	4151.28173828125000000000	4117.94873046875000000000	4125.64111328125000000000	3322.00000000000000000000	10248.00000000000000000000	10227.00000000000000000000	0.00000000000000000000	0.00000000000000000000	0.00000000000000000000	1797.00000000000000000000	158.00000000000000000000	4.00000000000000000000	4.00000000000000000000	4.00000000000000000000	4.00000000000000000000	4.00000000000000000000	4.00000000000000000000	4.00000000000000000000	4.00000000000000000000	4.00000000000000000000	4.00000000000000000000	4.00000000000000000000	4.00000000000000000000	4.00000000000000000000	4.00000000000000000000	4.00000000000000000000	4.00000000000000000000
100.00000000000000000000	0.00000000000000000000	4137.94873046875000000000	4101.53857421875000000000	4305.64111328125000000000	4140.51269531250000000000	4117.94873046875000000000	4108.20507812500000000000	4100.51269531250000000000	4098.46142578125000000000	4103.07666015625000000000	4106.66650390625000000000	4101.02539062500000000000	4140.51269531250000000000	4111.28173828125000000000	4115.89746093750000000000	2783.00000000000000000000	10248.00000000000000000000	10227.00000000000000000000	0.00000000000000000000	0.00000000000000000000	0.00000000000000000000	1797.00000000000000000000	166.00000000000000000000	4.00000000000000000000	4.00000000000000000000	4.00000000000000000000	4.00000000000000000000	4.00000000000000000000	4.00000000000000000000	4.00000000000000000000	4.00000000000000000000	4.00000000000000000000	4.00000000000000000000	4.00000000000000000000	4.00000000000000000000	4.00000000000000000000	4.00000000000000000000	4.00000000000000000000	4.00000000000000000000
101.00000000000000000000	0.00000000000000000000	4138.46142578125000000000	4114.35888671875000000000	4306.15380859375000000000	4145.12792968750000000000	4116.92285156250000000000	4091.79467773437500000000	4092.30761718750000000000	4088.71777343750000000000	4108.20507812500000000000	4097.94873046875000000000	4123.07666015625000000000	4130.76904296875000000000	4097.43603515625000000000	4124.10253906250000000000	2818.00000000000000000000	10246.00000000000000000000	10227.00000000000000000000	0.00000000000000000000	0.00000000000000000000	0.00000000000000000000	1797.00000000000000000000	174.00000000000000000000	4.00000000000000000000	4.00000000000000000000	4.00000000000000000000	4.00000000000000000000	4.00000000000000000000	4.00000000000000000000	4.00000000000000000000	4.00000000000000000000	4.00000000000000000000	4.00000000000000000000	4.00000000000000000000	4.00000000000000000000	4.00000000000000000000	4.00000000000000000000	4.00000000000000000000	4.00000000000000000000
102.00000000000000000000	0.00000000000000000000	4130.25634765625000000000	4125.64111328125000000000	4298.46142578125000000000	4149.74365234375000000000	4117.94873046875000000000	4107.69238281250000000000	4097.94873046875000000000	4096.41015625000000000000	4111.79492187500000000000	4105.64111328125000000000	4144.61523437500000000000	4138.46142578125000000000	4084.10253906250000000000	4128.71777343750000000000	3513.00000000000000000000	10246.00000000000000000000	10227.00000000000000000000	0.00000000000000000000	0.00000000000000000000	0.00000000000000000000	1797.00000000000000000000	183.00000000000000000000	4.00000000000000000000	4.00000000000000000000	4.00000000000000000000	4.00000000000000000000	4.00000000000000000000	4.00000000000000000000	4.00000000000000000000	4.00000000000000000000	4.00000000000000000000	4.00000000000000000000	4.00000000000000000000	4.00000000000000000000	4.00000000000000000000	4.00000000000000000000	4.00000000000000000000	4.00000000000000000000
[truncated: 364 more rows]
