# Supplementary material for: Discriminating three motor imagery states of the same joint for brain-computer interface
Source: PeerJ. 2021 Aug 24;9:e12027. doi: 10.7717/peerj.12027 (PMC8395581; doi:10.7717/peerj.12027)
Supplement: Supplemental Information 1 [file peerj-09-12027-s001.zip › dataset/C/01-06-04.11.17.17.23.31.csv]

title:06	recorded:04.11.17 17.23.31	sampling:128	subject:01	labels:COUNTER INTERPOLATED AF3 F7 F3 FC5 T7 P7 O1 O2 P8 T8 FC6 F4 F8 AF4 RAW_CQ GYROX GYROY MARKER MARKER_HARDWARE SYNC TIME_STAMP_s TIME_STAMP_ms CQ_AF3 CQ_F7 CQ_F3 CQ_FC5 CQ_T7 CQ_P7 CQ_O1 CQ_O2 CQ_P8 CQ_T8 CQ_FC6 CQ_F4 CQ_F8 CQ_AF4 CQ_CMS CQ_DRL	chan:40	units:emotiv
58.00000000000000000000	0.00000000000000000000	4168.20507812500000000000	4154.35888671875000000000	4226.15380859375000000000	4167.17919921875000000000	4174.87158203125000000000	4158.46142578125000000000	4136.41015625000000000000	4142.05126953125000000000	4139.48730468750000000000	4167.17919921875000000000	4180.00000000000000000000	4288.71777343750000000000	4146.66650390625000000000	4161.02539062500000000000	0.00000000000000000000	10248.00000000000000000000	10227.00000000000000000000	0.00000000000000000000	0.00000000000000000000	0.00000000000000000000	2473.00000000000000000000	619.00000000000000000000	0.00000000000000000000	0.00000000000000000000	0.00000000000000000000	0.00000000000000000000	0.00000000000000000000	0.00000000000000000000	0.00000000000000000000	0.00000000000000000000	0.00000000000000000000	0.00000000000000000000	0.00000000000000000000	0.00000000000000000000	0.00000000000000000000	0.00000000000000000000	0.00000000000000000000	0.00000000000000000000
59.00000000000000000000	0.00000000000000000000	4163.58984375000000000000	4163.07666015625000000000	4216.41015625000000000000	4174.87158203125000000000	4182.05126953125000000000	4161.02539062500000000000	4139.48730468750000000000	4140.00000000000000000000	4132.30761718750000000000	4156.41015625000000000000	4192.30761718750000000000	4284.61523437500000000000	4125.64111328125000000000	4143.58984375000000000000	0.00000000000000000000	10248.00000000000000000000	10227.00000000000000000000	0.00000000000000000000	0.00000000000000000000	0.00000000000000000000	2473.00000000000000000000	627.00000000000000000000	0.00000000000000000000	0.00000000000000000000	0.00000000000000000000	0.00000000000000000000	0.00000000000000000000	0.00000000000000000000	0.00000000000000000000	0.00000000000000000000	0.00000000000000000000	0.00000000000000000000	0.00000000000000000000	0.00000000000000000000	0.00000000000000000000	0.00000000000000000000	0.00000000000000000000	0.00000000000000000000
60.00000000000000000000	0.00000000000000000000	4170.25634765625000000000	4163.07666015625000000000	4215.38427734375000000000	4185.64111328125000000000	4183.07666015625000000000	4149.23046875000000000000	4138.46142578125000000000	4144.61523437500000000000	4132.82031250000000000000	4135.38427734375000000000	4178.46142578125000000000	4286.15380859375000000000	4104.10253906250000000000	4143.07666015625000000000	0.00000000000000000000	10248.00000000000000000000	10227.00000000000000000000	0.00000000000000000000	0.00000000000000000000	0.00000000000000000000	2473.00000000000000000000	636.00000000000000000000	0.00000000000000000000	0.00000000000000000000	0.00000000000000000000	0.00000000000000000000	0.00000000000000000000	0.00000000000000000000	0.00000000000000000000	0.00000000000000000000	0.00000000000000000000	0.00000000000000000000	0.00000000000000000000	0.00000000000000000000	0.00000000000000000000	0.00000000000000000000	0.00000000000000000000	0.00000000000000000000
61.00000000000000000000	0.00000000000000000000	4156.41015625000000000000	4157.94873046875000000000	4205.64111328125000000000	4190.76904296875000000000	4186.15380859375000000000	4147.69238281250000000000	4139.48730468750000000000	4156.92285156250000000000	4141.02539062500000000000	4145.64111328125000000000	4160.51269531250000000000	4286.66650390625000000000	4106.66650390625000000000	4157.43603515625000000000	0.00000000000000000000	10250.00000000000000000000	10228.00000000000000000000	0.00000000000000000000	0.00000000000000000000	0.00000000000000000000	2473.00000000000000000000	644.00000000000000000000	0.00000000000000000000	0.00000000000000000000	0.00000000000000000000	0.00000000000000000000	0.00000000000000000000	0.00000000000000000000	0.00000000000000000000	0.00000000000000000000	0.00000000000000000000	0.00000000000000000000	0.00000000000000000000	0.00000000000000000000	0.00000000000000000000	0.00000000000000000000	0.00000000000000000000	0.00000000000000000000
62.00000000000000000000	0.00000000000000000000	4163.58984375000000000000	4146.15380859375000000000	4196.92285156250000000000	4173.33300781250000000000	4175.89746093750000000000	4145.64111328125000000000	4131.28173828125000000000	4147.17919921875000000000	4130.25634765625000000000	4149.23046875000000000000	4138.97412109375000000000	4272.82031250000000000000	4106.15380859375000000000	4134.35888671875000000000	0.00000000000000000000	10250.00000000000000000000	10228.00000000000000000000	0.00000000000000000000	0.00000000000000000000	0.00000000000000000000	2473.00000000000000000000	652.00000000000000000000	0.00000000000000000000	0.00000000000000000000	0.00000000000000000000	0.00000000000000000000	0.00000000000000000000	0.00000000000000000000	0.00000000000000000000	0.00000000000000000000	0.00000000000000000000	0.00000000000000000000	0.00000000000000000000	0.00000000000000000000	0.00000000000000000000	0.00000000000000000000	0.00000000000000000000	0.00000000000000000000
63.00000000000000000000	0.00000000000000000000	4157.43603515625000000000	4155.38427734375000000000	4195.89746093750000000000	4157.94873046875000000000	4181.53857421875000000000	4151.28173828125000000000	4143.58984375000000000000	4148.71777343750000000000	4126.66650390625000000000	4148.71777343750000000000	4148.20507812500000000000	4267.69238281250000000000	4111.79492187500000000000	4121.02539062500000000000	0.00000000000000000000	10250.00000000000000000000	10226.00000000000000000000	0.00000000000000000000	0.00000000000000000000	0.00000000000000000000	2473.00000000000000000000	661.00000000000000000000	0.00000000000000000000	0.00000000000000000000	0.00000000000000000000	0.00000000000000000000	0.00000000000000000000	0.00000000000000000000	0.00000000000000000000	0.00000000000000000000	0.00000000000000000000	0.00000000000000000000	0.00000000000000000000	0.00000000000000000000	0.00000000000000000000	0.00000000000000000000	0.00000000000000000000	0.00000000000000000000
64.00000000000000000000	0.00000000000000000000	4144.61523437500000000000	4136.92285156250000000000	4187.69238281250000000000	4148.20507812500000000000	4170.76904296875000000000	4145.64111328125000000000	4146.15380859375000000000	4146.15380859375000000000	4114.35888671875000000000	4135.38427734375000000000	4153.33300781250000000000	4278.46142578125000000000	4100.00000000000000000000	4128.71777343750000000000	2791.00000000000000000000	10250.00000000000000000000	10226.00000000000000000000	0.00000000000000000000	0.00000000000000000000	0.00000000000000000000	2473.00000000000000000000	669.00000000000000000000	4.00000000000000000000	0.00000000000000000000	0.00000000000000000000	0.00000000000000000000	0.00000000000000000000	0.00000000000000000000	0.00000000000000000000	0.00000000000000000000	0.00000000000000000000	0.00000000000000000000	0.00000000000000000000	0.00000000000000000000	0.00000000000000000000	0.00000000000000000000	0.00000000000000000000	0.00000000000000000000
65.00000000000000000000	0.00000000000000000000	4161.02539062500000000000	4115.89746093750000000000	4192.82031250000000000000	4148.20507812500000000000	4156.41015625000000000000	4142.56396484375000000000	4136.41015625000000000000	4137.94873046875000000000	4110.25634765625000000000	4132.82031250000000000000	4151.79492187500000000000	4285.64111328125000000000	4090.25634765625000000000	4133.33300781250000000000	2598.00000000000000000000	10249.00000000000000000000	10226.00000000000000000000	0.00000000000000000000	0.00000000000000000000	0.00000000000000000000	2473.00000000000000000000	677.00000000000000000000	4.00000000000000000000	4.00000000000000000000	0.00000000000000000000	0.00000000000000000000	0.00000000000000000000	0.00000000000000000000	0.00000000000000000000	0.00000000000000000000	0.00000000000000000000	0.00000000000000000000	0.00000000000000000000	0.00000000000000000000	0.00000000000000000000	0.00000000000000000000	0.00000000000000000000	0.00000000000000000000
66.00000000000000000000	0.00000000000000000000	4159.48730468750000000000	4148.20507812500000000000	4206.66650390625000000000	4169.74365234375000000000	4181.53857421875000000000	4158.46142578125000000000	4149.74365234375000000000	4155.38427734375000000000	4144.10253906250000000000	4168.20507812500000000000	4188.71777343750000000000	4290.25634765625000000000	4114.87158203125000000000	4145.12792968750000000000	2035.00000000000000000000	10249.00000000000000000000	10226.00000000000000000000	0.00000000000000000000	0.00000000000000000000	0.00000000000000000000	2473.00000000000000000000	686.00000000000000000000	4.00000000000000000000	4.00000000000000000000	4.00000000000000000000	0.00000000000000000000	0.00000000000000000000	0.00000000000000000000	0.00000000000000000000	0.00000000000000000000	0.00000000000000000000	0.00000000000000000000	0.00000000000000000000	0.00000000000000000000	0.00000000000000000000	0.00000000000000000000	4.00000000000000000000	0.00000000000000000000
67.00000000000000000000	0.00000000000000000000	4164.10253906250000000000	4152.82031250000000000000	4211.79492187500000000000	4180.51269531250000000000	4178.97412109375000000000	4146.66650390625000000000	4146.66650390625000000000	4153.33300781250000000000	4139.48730468750000000000	4160.00000000000000000000	4172.30761718750000000000	4300.51269531250000000000	4114.87158203125000000000	4145.12792968750000000000	3451.00000000000000000000	10249.00000000000000000000	10226.00000000000000000000	0.00000000000000000000	0.00000000000000000000	0.00000000000000000000	2473.00000000000000000000	694.00000000000000000000	4.00000000000000000000	4.00000000000000000000	4.00000000000000000000	4.00000000000000000000	0.00000000000000000000	0.00000000000000000000	0.00000000000000000000	0.00000000000000000000	0.00000000000000000000	0.00000000000000000000	0.00000000000000000000	0.00000000000000000000	0.00000000000000000000	0.00000000000000000000	4.00000000000000000000	4.00000000000000000000
68.00000000000000000000	0.00000000000000000000	4167.69238281250000000000	4147.69238281250000000000	4212.30761718750000000000	4174.87158203125000000000	4172.30761718750000000000	4149.23046875000000000000	4148.71777343750000000000	4154.87158203125000000000	4130.76904296875000000000	4152.30761718750000000000	4149.74365234375000000000	4310.25634765625000000000	4114.35888671875000000000	4151.28173828125000000000	3516.00000000000000000000	10249.00000000000000000000	10226.00000000000000000000	0.00000000000000000000	0.00000000000000000000	0.00000000000000000000	2473.00000000000000000000	702.00000000000000000000	4.00000000000000000000	4.00000000000000000000	4.00000000000000000000	4.00000000000000000000	4.00000000000000000000	0.00000000000000000000	0.00000000000000000000	0.00000000000000000000	0.00000000000000000000	0.00000000000000000000	0.00000000000000000000	0.00000000000000000000	0.00000000000000000000	0.00000000000000000000	4.00000000000000000000	4.00000000000000000000
69.00000000000000000000	0.00000000000000000000	4168.20507812500000000000	4168.20507812500000000000	4214.87158203125000000000	4176.41015625000000000000	4182.05126953125000000000	4162.56396484375000000000	4158.97412109375000000000	4167.69238281250000000000	4151.79492187500000000000	4176.41015625000000000000	4176.41015625000000000000	4311.28173828125000000000	4119.48730468750000000000	4161.02539062500000000000	3391.00000000000000000000	10247.00000000000000000000	10227.00000000000000000000	0.00000000000000000000	0.00000000000000000000	0.00000000000000000000	2473.00000000000000000000	711.00000000000000000000	4.00000000000000000000	4.00000000000000000000	4.00000000000000000000	4.00000000000000000000	4.00000000000000000000	4.00000000000000000000	0.00000000000000000000	0.00000000000000000000	0.00000000000000000000	0.00000000000000000000	0.00000000000000000000	0.00000000000000000000	0.00000000000000000000	0.00000000000000000000	4.00000000000000000000	4.00000000000000000000
70.00000000000000000000	0.00000000000000000000	4173.33300781250000000000	4169.74365234375000000000	4217.43603515625000000000	4166.66650390625000000000	4171.79492187500000000000	4148.71777343750000000000	4146.15380859375000000000	4151.79492187500000000000	4141.02539062500000000000	4160.00000000000000000000	4160.00000000000000000000	4296.92285156250000000000	4097.94873046875000000000	4147.17919921875000000000	3469.00000000000000000000	10247.00000000000000000000	10227.00000000000000000000	0.00000000000000000000	0.00000000000000000000	0.00000000000000000000	2473.00000000000000000000	719.00000000000000000000	4.00000000000000000000	4.00000000000000000000	4.00000000000000000000	4.00000000000000000000	4.00000000000000000000	4.00000000000000000000	4.00000000000000000000	0.00000000000000000000	0.00000000000000000000	0.00000000000000000000	0.00000000000000000000	0.00000000000000000000	0.00000000000000000000	0.00000000000000000000	4.00000000000000000000	4.00000000000000000000
71.00000000000000000000	0.00000000000000000000	4154.87158203125000000000	4157.94873046875000000000	4220.51269531250000000000	4161.53857421875000000000	4175.89746093750000000000	4148.71777343750000000000	4143.07666015625000000000	4146.66650390625000000000	4118.97412109375000000000	4134.87158203125000000000	4143.07666015625000000000	4292.30761718750000000000	4101.02539062500000000000	4143.07666015625000000000	3408.00000000000000000000	10248.00000000000000000000	10227.00000000000000000000	0.00000000000000000000	0.00000000000000000000	0.00000000000000000000	2473.00000000000000000000	728.00000000000000000000	4.00000000000000000000	4.00000000000000000000	4.00000000000000000000	4.00000000000000000000	4.00000000000000000000	4.00000000000000000000	4.00000000000000000000	4.00000000000000000000	0.00000000000000000000	0.00000000000000000000	0.00000000000000000000	0.00000000000000000000	0.00000000000000000000	0.00000000000000000000	4.00000000000000000000	4.00000000000000000000
72.00000000000000000000	0.00000000000000000000	4162.05126953125000000000	4139.48730468750000000000	4223.58984375000000000000	4167.17919921875000000000	4172.82031250000000000000	4141.02539062500000000000	4136.92285156250000000000	4144.61523437500000000000	4108.71777343750000000000	4126.66650390625000000000	4155.89746093750000000000	4305.64111328125000000000	4099.48730468750000000000	4147.69238281250000000000	3431.00000000000000000000	10248.00000000000000000000	10227.00000000000000000000	0.00000000000000000000	0.00000000000000000000	0.00000000000000000000	2473.00000000000000000000	735.00000000000000000000	4.00000000000000000000	4.00000000000000000000	4.00000000000000000000	4.00000000000000000000	4.00000000000000000000	4.00000000000000000000	4.00000000000000000000	4.00000000000000000000	4.00000000000000000000	0.00000000000000000000	0.00000000000000000000	0.00000000000000000000	0.00000000000000000000	0.00000000000000000000	4.00000000000000000000	4.00000000000000000000
73.00000000000000000000	0.00000000000000000000	4164.10253906250000000000	4135.89746093750000000000	4212.30761718750000000000	4165.12792968750000000000	4166.66650390625000000000	4134.87158203125000000000	4136.92285156250000000000	4144.10253906250000000000	4124.10253906250000000000	4140.51269531250000000000	4159.48730468750000000000	4305.12792968750000000000	4084.61523437500000000000	4142.05126953125000000000	3137.00000000000000000000	10248.00000000000000000000	10228.00000000000000000000	0.00000000000000000000	0.00000000000000000000	0.00000000000000000000	2473.00000000000000000000	742.00000000000000000000	4.00000000000000000000	4.00000000000000000000	4.00000000000000000000	4.00000000000000000000	4.00000000000000000000	4.00000000000000000000	4.00000000000000000000	4.00000000000000000000	4.00000000000000000000	4.00000000000000000000	0.00000000000000000000	0.00000000000000000000	0.00000000000000000000	0.00000000000000000000	4.00000000000000000000	4.00000000000000000000
74.00000000000000000000	0.00000000000000000000	4149.74365234375000000000	4138.97412109375000000000	4205.12792968750000000000	4167.69238281250000000000	4174.87158203125000000000	4148.20507812500000000000	4143.07666015625000000000	4149.74365234375000000000	4140.51269531250000000000	4155.38427734375000000000	4144.61523437500000000000	4302.56396484375000000000	4080.00000000000000000000	4127.17919921875000000000	3507.00000000000000000000	10248.00000000000000000000	10228.00000000000000000000	0.00000000000000000000	0.00000000000000000000	0.00000000000000000000	2473.00000000000000000000	750.00000000000000000000	4.00000000000000000000	4.00000000000000000000	4.00000000000000000000	4.00000000000000000000	4.00000000000000000000	4.00000000000000000000	4.00000000000000000000	4.00000000000000000000	4.00000000000000000000	4.00000000000000000000	4.00000000000000000000	0.00000000000000000000	0.00000000000000000000	0.00000000000000000000	4.00000000000000000000	4.00000000000000000000
75.00000000000000000000	0.00000000000000000000	4163.07666015625000000000	4130.25634765625000000000	4222.56396484375000000000	4166.66650390625000000000	4169.74365234375000000000	4147.17919921875000000000	4136.92285156250000000000	4146.15380859375000000000	4132.82031250000000000000	4141.02539062500000000000	4142.56396484375000000000	4310.76904296875000000000	4081.53833007812500000000	4124.61523437500000000000	3308.00000000000000000000	10248.00000000000000000000	10228.00000000000000000000	0.00000000000000000000	0.00000000000000000000	0.00000000000000000000	2473.00000000000000000000	757.00000000000000000000	4.00000000000000000000	4.00000000000000000000	4.00000000000000000000	4.00000000000000000000	4.00000000000000000000	4.00000000000000000000	4.00000000000000000000	4.00000000000000000000	4.00000000000000000000	4.00000000000000000000	4.00000000000000000000	4.00000000000000000000	0.00000000000000000000	0.00000000000000000000	4.00000000000000000000	4.00000000000000000000
76.00000000000000000000	0.00000000000000000000	4160.51269531250000000000	4145.64111328125000000000	4228.20507812500000000000	4166.66650390625000000000	4172.82031250000000000000	4149.74365234375000000000	4144.10253906250000000000	4155.38427734375000000000	4148.71777343750000000000	4151.28173828125000000000	4174.35888671875000000000	4317.94873046875000000000	4112.82031250000000000000	4146.66650390625000000000	2659.00000000000000000000	10248.00000000000000000000	10228.00000000000000000000	0.00000000000000000000	0.00000000000000000000	0.00000000000000000000	2473.00000000000000000000	765.00000000000000000000	4.00000000000000000000	4.00000000000000000000	4.00000000000000000000	4.00000000000000000000	4.00000000000000000000	4.00000000000000000000	4.00000000000000000000	4.00000000000000000000	4.00000000000000000000	4.00000000000000000000	4.00000000000000000000	4.00000000000000000000	4.00000000000000000000	0.00000000000000000000	4.00000000000000000000	4.00000000000000000000
77.00000000000000000000	0.00000000000000000000	4165.64111328125000000000	4158.46142578125000000000	4223.07666015625000000000	4175.38427734375000000000	4169.74365234375000000000	4153.33300781250000000000	4145.12792968750000000000	4155.89746093750000000000	4151.79492187500000000000	4168.20507812500000000000	4178.97412109375000000000	4322.56396484375000000000	4128.71777343750000000000	4156.41015625000000000000	2580.00000000000000000000	10249.00000000000000000000	10226.00000000000000000000	0.00000000000000000000	0.00000000000000000000	0.00000000000000000000	2473.00000000000000000000	772.00000000000000000000	4.00000000000000000000	4.00000000000000000000	4.00000000000000000000	4.00000000000000000000	4.00000000000000000000	4.00000000000000000000	4.00000000000000000000	4.00000000000000000000	4.00000000000000000000	4.00000000000000000000	4.00000000000000000000	4.00000000000000000000	4.00000000000000000000	4.00000000000000000000	4.00000000000000000000	4.00000000000000000000
78.00000000000000000000	0.00000000000000000000	4168.20507812500000000000	4151.79492187500000000000	4223.07666015625000000000	4169.23046875000000000000	4161.02539062500000000000	4148.71777343750000000000	4142.05126953125000000000	4153.33300781250000000000	4135.89746093750000000000	4156.92285156250000000000	4157.43603515625000000000	4319.48730468750000000000	4105.64111328125000000000	4151.28173828125000000000	3507.00000000000000000000	10249.00000000000000000000	10226.00000000000000000000	0.00000000000000000000	0.00000000000000000000	0.00000000000000000000	2473.00000000000000000000	780.00000000000000000000	4.00000000000000000000	4.00000000000000000000	4.00000000000000000000	4.00000000000000000000	4.00000000000000000000	4.00000000000000000000	4.00000000000000000000	4.00000000000000000000	4.00000000000000000000	4.00000000000000000000	4.00000000000000000000	4.00000000000000000000	4.00000000000000000000	4.00000000000000000000	4.00000000000000000000	4.00000000000000000000
79.00000000000000000000	0.00000000000000000000	4155.89746093750000000000	4140.00000000000000000000	4216.41015625000000000000	4154.87158203125000000000	4155.89746093750000000000	4132.30761718750000000000	4143.58984375000000000000	4153.84619140625000000000	4132.82031250000000000000	4143.07666015625000000000	4150.25634765625000000000	4318.97412109375000000000	4087.69213867187500000000	4145.12792968750000000000	3308.00000000000000000000	10248.00000000000000000000	10227.00000000000000000000	0.00000000000000000000	0.00000000000000000000	0.00000000000000000000	2473.00000000000000000000	788.00000000000000000000	4.00000000000000000000	4.00000000000000000000	4.00000000000000000000	4.00000000000000000000	4.00000000000000000000	4.00000000000000000000	4.00000000000000000000	4.00000000000000000000	4.00000000000000000000	4.00000000000000000000	4.00000000000000000000	4.00000000000000000000	4.00000000000000000000	4.00000000000000000000	4.00000000000000000000	4.00000000000000000000
80.00000000000000000000	0.00000000000000000000	4167.17919921875000000000	4141.02539062500000000000	4214.35888671875000000000	4166.66650390625000000000	4157.43603515625000000000	4147.69238281250000000000	4140.00000000000000000000	4144.10253906250000000000	4128.20507812500000000000	4145.12792968750000000000	4153.84619140625000000000	4318.97412109375000000000	4103.07666015625000000000	4140.00000000000000000000	2659.00000000000000000000	10248.00000000000000000000	10227.00000000000000000000	0.00000000000000000000	0.00000000000000000000	0.00000000000000000000	2473.00000000000000000000	795.00000000000000000000	4.00000000000000000000	4.00000000000000000000	4.00000000000000000000	4.00000000000000000000	4.00000000000000000000	4.00000000000000000000	4.00000000000000000000	4.00000000000000000000	4.00000000000000000000	4.00000000000000000000	4.00000000000000000000	4.00000000000000000000	4.00000000000000000000	4.00000000000000000000	4.00000000000000000000	4.00000000000000000000
81.00000000000000000000	0.00000000000000000000	4158.46142578125000000000	4156.41015625000000000000	4209.74365234375000000000	4182.56396484375000000000	4179.48730468750000000000	4200.00000000000000000000	4153.84619140625000000000	4156.41015625000000000000	4142.56396484375000000000	4158.46142578125000000000	4155.89746093750000000000	4310.25634765625000000000	4120.00000000000000000000	4145.12792968750000000000	2580.00000000000000000000	10247.00000000000000000000	10228.00000000000000000000	0.00000000000000000000	0.00000000000000000000	0.00000000000000000000	2473.00000000000000000000	803.00000000000000000000	4.00000000000000000000	4.00000000000000000000	4.00000000000000000000	4.00000000000000000000	4.00000000000000000000	4.00000000000000000000	4.00000000000000000000	4.00000000000000000000	4.00000000000000000000	4.00000000000000000000	4.00000000000000000000	4.00000000000000000000	4.00000000000000000000	4.00000000000000000000	4.00000000000000000000	4.00000000000000000000
82.00000000000000000000	0.00000000000000000000	4162.05126953125000000000	4148.71777343750000000000	4201.02539062500000000000	4173.84619140625000000000	4183.58984375000000000000	4188.20507812500000000000	4153.84619140625000000000	4160.00000000000000000000	4142.56396484375000000000	4148.71777343750000000000	4158.97412109375000000000	4304.61523437500000000000	4097.94873046875000000000	4135.38427734375000000000	3507.00000000000000000000	10247.00000000000000000000	10228.00000000000000000000	0.00000000000000000000	0.00000000000000000000	0.00000000000000000000	2473.00000000000000000000	811.00000000000000000000	4.00000000000000000000	4.00000000000000000000	4.00000000000000000000	4.00000000000000000000	4.00000000000000000000	4.00000000000000000000	4.00000000000000000000	4.00000000000000000000	4.00000000000000000000	4.00000000000000000000	4.00000000000000000000	4.00000000000000000000	4.00000000000000000000	4.00000000000000000000	4.00000000000000000000	4.00000000000000000000
83.00000000000000000000	0.00000000000000000000	4171.28173828125000000000	4152.30761718750000000000	4196.92285156250000000000	4178.46142578125000000000	4175.89746093750000000000	4144.61523437500000000000	4144.61523437500000000000	4152.30761718750000000000	4133.33300781250000000000	4141.53857421875000000000	4164.10253906250000000000	4301.53857421875000000000	4100.51269531250000000000	4135.38427734375000000000	3308.00000000000000000000	10246.00000000000000000000	10228.00000000000000000000	0.00000000000000000000	0.00000000000000000000	0.00000000000000000000	2473.00000000000000000000	819.00000000000000000000	4.00000000000000000000	4.00000000000000000000	4.00000000000000000000	4.00000000000000000000	4.00000000000000000000	4.00000000000000000000	4.00000000000000000000	4.00000000000000000000	4.00000000000000000000	4.00000000000000000000	4.00000000000000000000	4.00000000000000000000	4.00000000000000000000	4.00000000000000000000	4.00000000000000000000	4.00000000000000000000
84.00000000000000000000	0.00000000000000000000	4158.46142578125000000000	4162.05126953125000000000	4188.71777343750000000000	4184.10253906250000000000	4160.00000000000000000000	4135.89746093750000000000	4141.02539062500000000000	4149.74365234375000000000	4133.84619140625000000000	4141.53857421875000000000	4154.87158203125000000000	4292.82031250000000000000	4106.66650390625000000000	4147.69238281250000000000	2659.00000000000000000000	10246.00000000000000000000	10228.00000000000000000000	0.00000000000000000000	0.00000000000000000000	0.00000000000000000000	2473.00000000000000000000	827.00000000000000000000	4.00000000000000000000	4.00000000000000000000	4.00000000000000000000	4.00000000000000000000	4.00000000000000000000	4.00000000000000000000	4.00000000000000000000	4.00000000000000000000	4.00000000000000000000	4.00000000000000000000	4.00000000000000000000	4.00000000000000000000	4.00000000000000000000	4.00000000000000000000	4.00000000000000000000	4.00000000000000000000
85.00000000000000000000	0.00000000000000000000	4170.76904296875000000000	4147.17919921875000000000	4192.82031250000000000000	4170.76904296875000000000	4148.71777343750000000000	4143.58984375000000000000	4137.43603515625000000000	4142.56396484375000000000	4131.28173828125000000000	4135.89746093750000000000	4149.23046875000000000000	4284.61523437500000000000	4083.07690429687500000000	4138.46142578125000000000	2580.00000000000000000000	10246.00000000000000000000	10230.00000000000000000000	0.00000000000000000000	0.00000000000000000000	0.00000000000000000000	2473.00000000000000000000	836.00000000000000000000	4.00000000000000000000	4.00000000000000000000	4.00000000000000000000	4.00000000000000000000	4.00000000000000000000	4.00000000000000000000	4.00000000000000000000	4.00000000000000000000	4.00000000000000000000	4.00000000000000000000	4.00000000000000000000	4.00000000000000000000	4.00000000000000000000	4.00000000000000000000	4.00000000000000000000	4.00000000000000000000
86.00000000000000000000	0.00000000000000000000	4167.17919921875000000000	4149.74365234375000000000	4200.51269531250000000000	4170.25634765625000000000	4176.92285156250000000000	4159.48730468750000000000	4154.87158203125000000000	4153.84619140625000000000	4142.56396484375000000000	4142.05126953125000000000	4148.20507812500000000000	4284.61523437500000000000	4102.05126953125000000000	4136.41015625000000000000	3507.00000000000000000000	10246.00000000000000000000	10230.00000000000000000000	0.00000000000000000000	0.00000000000000000000	0.00000000000000000000	2473.00000000000000000000	844.00000000000000000000	4.00000000000000000000	4.00000000000000000000	4.00000000000000000000	4.00000000000000000000	4.00000000000000000000	4.00000000000000000000	4.00000000000000000000	4.00000000000000000000	4.00000000000000000000	4.00000000000000000000	4.00000000000000000000	4.00000000000000000000	4.00000000000000000000	4.00000000000000000000	4.00000000000000000000	4.00000000000000000000
87.00000000000000000000	0.00000000000000000000	4164.10253906250000000000	4150.25634765625000000000	4200.51269531250000000000	4171.28173828125000000000	4183.58984375000000000000	4155.38427734375000000000	4154.87158203125000000000	4153.33300781250000000000	4133.84619140625000000000	4134.87158203125000000000	4146.15380859375000000000	4289.23046875000000000000	4111.79492187500000000000	4139.48730468750000000000	3308.00000000000000000000	10247.00000000000000000000	10229.00000000000000000000	0.00000000000000000000	0.00000000000000000000	0.00000000000000000000	2473.00000000000000000000	853.00000000000000000000	4.00000000000000000000	4.00000000000000000000	4.00000000000000000000	4.00000000000000000000	4.00000000000000000000	4.00000000000000000000	4.00000000000000000000	4.00000000000000000000	4.00000000000000000000	4.00000000000000000000	4.00000000000000000000	4.00000000000000000000	4.00000000000000000000	4.00000000000000000000	4.00000000000000000000	4.00000000000000000000
88.00000000000000000000	0.00000000000000000000	4166.15380859375000000000	4145.12792968750000000000	4197.43603515625000000000	4172.30761718750000000000	4171.79492187500000000000	4143.07666015625000000000	4144.61523437500000000000	4145.64111328125000000000	4123.58984375000000000000	4131.28173828125000000000	4153.33300781250000000000	4286.15380859375000000000	4089.23071289062500000000	4138.97412109375000000000	2659.00000000000000000000	10247.00000000000000000000	10229.00000000000000000000	0.00000000000000000000	0.00000000000000000000	0.00000000000000000000	2473.00000000000000000000	861.00000000000000000000	4.00000000000000000000	4.00000000000000000000	4.00000000000000000000	4.00000000000000000000	4.00000000000000000000	4.00000000000000000000	4.00000000000000000000	4.00000000000000000000	4.00000000000000000000	4.00000000000000000000	4.00000000000000000000	4.00000000000000000000	4.00000000000000000000	4.00000000000000000000	4.00000000000000000000	4.00000000000000000000
89.00000000000000000000	0.00000000000000000000	4151.79492187500000000000	4150.25634765625000000000	4187.17919921875000000000	4182.05126953125000000000	4167.17919921875000000000	4143.07666015625000000000	4146.66650390625000000000	4150.25634765625000000000	4132.82031250000000000000	4134.35888671875000000000	4154.87158203125000000000	4275.38427734375000000000	4094.35888671875000000000	4136.92285156250000000000	2580.00000000000000000000	10249.00000000000000000000	10231.00000000000000000000	0.00000000000000000000	0.00000000000000000000	0.00000000000000000000	2473.00000000000000000000	869.00000000000000000000	4.00000000000000000000	4.00000000000000000000	4.00000000000000000000	4.00000000000000000000	4.00000000000000000000	4.00000000000000000000	4.00000000000000000000	4.00000000000000000000	4.00000000000000000000	4.00000000000000000000	4.00000000000000000000	4.00000000000000000000	4.00000000000000000000	4.00000000000000000000	4.00000000000000000000	4.00000000000000000000
90.00000000000000000000	0.00000000000000000000	4168.20507812500000000000	4149.74365234375000000000	4189.23046875000000000000	4179.48730468750000000000	4147.69238281250000000000	4137.94873046875000000000	4146.15380859375000000000	4149.74365234375000000000	4130.76904296875000000000	4120.00000000000000000000	4165.64111328125000000000	4263.58984375000000000000	4109.23046875000000000000	4136.92285156250000000000	3507.00000000000000000000	10249.00000000000000000000	10231.00000000000000000000	0.00000000000000000000	0.00000000000000000000	0.00000000000000000000	2473.00000000000000000000	876.00000000000000000000	4.00000000000000000000	4.00000000000000000000	4.00000000000000000000	4.00000000000000000000	4.00000000000000000000	4.00000000000000000000	4.00000000000000000000	4.00000000000000000000	4.00000000000000000000	4.00000000000000000000	4.00000000000000000000	4.00000000000000000000	4.00000000000000000000	4.00000000000000000000	4.00000000000000000000	4.00000000000000000000
91.00000000000000000000	0.00000000000000000000	4168.71777343750000000000	4161.53857421875000000000	4196.92285156250000000000	4176.41015625000000000000	4165.12792968750000000000	4150.76904296875000000000	4163.07666015625000000000	4163.58984375000000000000	4144.10253906250000000000	4139.48730468750000000000	4183.07666015625000000000	4264.61523437500000000000	4128.20507812500000000000	4151.79492187500000000000	3308.00000000000000000000	10249.00000000000000000000	10233.00000000000000000000	0.00000000000000000000	0.00000000000000000000	0.00000000000000000000	2473.00000000000000000000	884.00000000000000000000	4.00000000000000000000	4.00000000000000000000	4.00000000000000000000	4.00000000000000000000	4.00000000000000000000	4.00000000000000000000	4.00000000000000000000	4.00000000000000000000	4.00000000000000000000	4.00000000000000000000	4.00000000000000000000	4.00000000000000000000	4.00000000000000000000	4.00000000000000000000	4.00000000000000000000	4.00000000000000000000
92.00000000000000000000	0.00000000000000000000	4163.58984375000000000000	4152.82031250000000000000	4193.33300781250000000000	4177.43603515625000000000	4181.53857421875000000000	4154.87158203125000000000	4159.48730468750000000000	4158.97412109375000000000	4141.02539062500000000000	4148.20507812500000000000	4152.30761718750000000000	4270.76904296875000000000	4116.41015625000000000000	4140.00000000000000000000	2659.00000000000000000000	10249.00000000000000000000	10233.00000000000000000000	0.00000000000000000000	0.00000000000000000000	0.00000000000000000000	2473.00000000000000000000	891.00000000000000000000	4.00000000000000000000	4.00000000000000000000	4.00000000000000000000	4.00000000000000000000	4.00000000000000000000	4.00000000000000000000	4.00000000000000000000	4.00000000000000000000	4.00000000000000000000	4.00000000000000000000	4.00000000000000000000	4.00000000000000000000	4.00000000000000000000	4.00000000000000000000	4.00000000000000000000	4.00000000000000000000
93.00000000000000000000	0.00000000000000000000	4167.17919921875000000000	4133.33300781250000000000	4182.56396484375000000000	4171.28173828125000000000	4163.07666015625000000000	4134.87158203125000000000	4137.94873046875000000000	4137.94873046875000000000	4119.48730468750000000000	4114.87158203125000000000	4132.82031250000000000000	4257.43603515625000000000	4087.17944335937500000000	4123.07666015625000000000	2580.00000000000000000000	10246.00000000000000000000	10233.00000000000000000000	0.00000000000000000000	0.00000000000000000000	0.00000000000000000000	2473.00000000000000000000	898.00000000000000000000	4.00000000000000000000	4.00000000000000000000	4.00000000000000000000	4.00000000000000000000	4.00000000000000000000	4.00000000000000000000	4.00000000000000000000	4.00000000000000000000	4.00000000000000000000	4.00000000000000000000	4.00000000000000000000	4.00000000000000000000	4.00000000000000000000	4.00000000000000000000	4.00000000000000000000	4.00000000000000000000
94.00000000000000000000	0.00000000000000000000	4155.38427734375000000000	4139.48730468750000000000	4175.38427734375000000000	4172.30761718750000000000	4163.58984375000000000000	4130.76904296875000000000	4138.46142578125000000000	4140.00000000000000000000	4122.56396484375000000000	4116.92285156250000000000	4157.43603515625000000000	4242.05126953125000000000	4097.43603515625000000000	4133.84619140625000000000	3507.00000000000000000000	10246.00000000000000000000	10233.00000000000000000000	0.00000000000000000000	0.00000000000000000000	0.00000000000000000000	2473.00000000000000000000	906.00000000000000000000	4.00000000000000000000	4.00000000000000000000	4.00000000000000000000	4.00000000000000000000	4.00000000000000000000	4.00000000000000000000	4.00000000000000000000	4.00000000000000000000	4.00000000000000000000	4.00000000000000000000	4.00000000000000000000	4.00000000000000000000	4.00000000000000000000	4.00000000000000000000	4.00000000000000000000	4.00000000000000000000
95.00000000000000000000	0.00000000000000000000	4164.61523437500000000000	4136.41015625000000000000	4179.48730468750000000000	4168.71777343750000000000	4157.43603515625000000000	4131.79492187500000000000	4132.82031250000000000000	4132.30761718750000000000	4116.41015625000000000000	4131.79492187500000000000	4141.02539062500000000000	4238.97412109375000000000	4095.38452148437500000000	4134.35888671875000000000	3308.00000000000000000000	10246.00000000000000000000	10232.00000000000000000000	0.00000000000000000000	0.00000000000000000000	0.00000000000000000000	2473.00000000000000000000	914.00000000000000000000	4.00000000000000000000	4.00000000000000000000	4.00000000000000000000	4.00000000000000000000	4.00000000000000000000	4.00000000000000000000	4.00000000000000000000	4.00000000000000000000	4.00000000000000000000	4.00000000000000000000	4.00000000000000000000	4.00000000000000000000	4.00000000000000000000	4.00000000000000000000	4.00000000000000000000	4.00000000000000000000
96.00000000000000000000	0.00000000000000000000	4160.00000000000000000000	4144.10253906250000000000	4176.41015625000000000000	4171.28173828125000000000	4156.41015625000000000000	4145.64111328125000000000	4139.48730468750000000000	4134.87158203125000000000	4120.51269531250000000000	4133.33300781250000000000	4140.51269531250000000000	4240.00000000000000000000	4090.25634765625000000000	4137.94873046875000000000	2659.00000000000000000000	10246.00000000000000000000	10232.00000000000000000000	0.00000000000000000000	0.00000000000000000000	0.00000000000000000000	2473.00000000000000000000	923.00000000000000000000	4.00000000000000000000	4.00000000000000000000	4.00000000000000000000	4.00000000000000000000	4.00000000000000000000	4.00000000000000000000	4.00000000000000000000	4.00000000000000000000	4.00000000000000000000	4.00000000000000000000	4.00000000000000000000	4.00000000000000000000	4.00000000000000000000	4.00000000000000000000	4.00000000000000000000	4.00000000000000000000
97.00000000000000000000	0.00000000000000000000	4162.05126953125000000000	4159.48730468750000000000	4174.87158203125000000000	4195.89746093750000000000	4175.89746093750000000000	4156.41015625000000000000	4150.76904296875000000000	4151.79492187500000000000	4141.53857421875000000000	4141.02539062500000000000	4186.15380859375000000000	4245.12792968750000000000	4114.87158203125000000000	4146.66650390625000000000	2580.00000000000000000000	10247.00000000000000000000	10230.00000000000000000000	0.00000000000000000000	0.00000000000000000000	0.00000000000000000000	2473.00000000000000000000	930.00000000000000000000	4.00000000000000000000	4.00000000000000000000	4.00000000000000000000	4.00000000000000000000	4.00000000000000000000	4.00000000000000000000	4.00000000000000000000	4.00000000000000000000	4.00000000000000000000	4.00000000000000000000	4.00000000000000000000	4.00000000000000000000	4.00000000000000000000	4.00000000000000000000	4.00000000000000000000	4.00000000000000000000
98.00000000000000000000	0.00000000000000000000	4173.84619140625000000000	4155.89746093750000000000	4182.56396484375000000000	4200.00000000000000000000	4183.07666015625000000000	4152.30761718750000000000	4148.20507812500000000000	4152.82031250000000000000	4148.20507812500000000000	4155.89746093750000000000	4174.87158203125000000000	4245.12792968750000000000	4130.25634765625000000000	4139.48730468750000000000	3507.00000000000000000000	10247.00000000000000000000	10230.00000000000000000000	0.00000000000000000000	0.00000000000000000000	0.00000000000000000000	2473.00000000000000000000	938.00000000000000000000	4.00000000000000000000	4.00000000000000000000	4.00000000000000000000	4.00000000000000000000	4.00000000000000000000	4.00000000000000000000	4.00000000000000000000	4.00000000000000000000	4.00000000000000000000	4.00000000000000000000	4.00000000000000000000	4.00000000000000000000	4.00000000000000000000	4.00000000000000000000	4.00000000000000000000	4.00000000000000000000
99.00000000000000000000	0.00000000000000000000	4156.41015625000000000000	4152.82031250000000000000	4171.28173828125000000000	4175.38427734375000000000	4178.97412109375000000000	4150.76904296875000000000	4149.23046875000000000000	4148.71777343750000000000	4141.02539062500000000000	4163.58984375000000000000	4137.43603515625000000000	4242.56396484375000000000	4120.00000000000000000000	4138.46142578125000000000	3308.00000000000000000000	10247.00000000000000000000	10228.00000000000000000000	0.00000000000000000000	0.00000000000000000000	0.00000000000000000000	2473.00000000000000000000	947.00000000000000000000	4.00000000000000000000	4.00000000000000000000	4.00000000000000000000	4.00000000000000000000	4.00000000000000000000	4.00000000000000000000	4.00000000000000000000	4.00000000000000000000	4.00000000000000000000	4.00000000000000000000	4.00000000000000000000	4.00000000000000000000	4.00000000000000000000	4.00000000000000000000	4.00000000000000000000	4.00000000000000000000
100.00000000000000000000	0.00000000000000000000	4167.17919921875000000000	4147.17919921875000000000	4160.00000000000000000000	4165.12792968750000000000	4169.74365234375000000000	4141.02539062500000000000	4141.02539062500000000000	4138.97412109375000000000	4124.61523437500000000000	4138.97412109375000000000	4141.53857421875000000000	4243.07666015625000000000	4104.10253906250000000000	4140.00000000000000000000	2659.00000000000000000000	10247.00000000000000000000	10228.00000000000000000000	0.00000000000000000000	0.00000000000000000000	0.00000000000000000000	2473.00000000000000000000	955.00000000000000000000	4.00000000000000000000	4.00000000000000000000	4.00000000000000000000	4.00000000000000000000	4.00000000000000000000	4.00000000000000000000	4.00000000000000000000	4.00000000000000000000	4.00000000000000000000	4.00000000000000000000	4.00000000000000000000	4.00000000000000000000	4.00000000000000000000	4.00000000000000000000	4.00000000000000000000	4.00000000000000000000
101.00000000000000000000	0.00000000000000000000	4168.71777343750000000000	4152.30761718750000000000	4158.97412109375000000000	4182.56396484375000000000	4170.76904296875000000000	4146.15380859375000000000	4144.61523437500000000000	4147.69238281250000000000	4138.46142578125000000000	4134.35888671875000000000	4163.58984375000000000000	4239.48730468750000000000	4116.41015625000000000000	4141.02539062500000000000	2580.00000000000000000000	10247.00000000000000000000	10228.00000000000000000000	0.00000000000000000000	0.00000000000000000000	0.00000000000000000000	2473.00000000000000000000	962.00000000000000000000	4.00000000000000000000	4.00000000000000000000	4.00000000000000000000	4.00000000000000000000	4.00000000000000000000	4.00000000000000000000	4.00000000000000000000	4.00000000000000000000	4.00000000000000000000	4.00000000000000000000	4.00000000000000000000	4.00000000000000000000	4.00000000000000000000	4.00000000000000000000	4.00000000000000000000	4.00000000000000000000
102.00000000000000000000	0.00000000000000000000	4157.94873046875000000000	4152.82031250000000000000	4155.38427734375000000000	4196.92285156250000000000	4166.66650390625000000000	4150.25634765625000000000	4150.76904296875000000000	4154.35888671875000000000	4151.28173828125000000000	4155.38427734375000000000	4171.79492187500000000000	4234.87158203125000000000	4125.64111328125000000000	4142.56396484375000000000	3507.00000000000000000000	10247.00000000000000000000	10228.00000000000000000000	0.00000000000000000000	0.00000000000000000000	0.00000000000000000000	2473.00000000000000000000	970.00000000000000000000	4.00000000000000000000	4.00000000000000000000	4.00000000000000000000	4.00000000000000000000	4.00000000000000000000	4.00000000000000000000	4.00000000000000000000	4.00000000000000000000	4.00000000000000000000	4.00000000000000000000	4.00000000000000000000	4.00000000000000000000	4.00000000000000000000	4.00000000000000000000	4.00000000000000000000	4.00000000000000000000
103.00000000000000000000	0.00000000000000000000	4172.82031250000000000000	4153.33300781250000000000	4160.51269531250000000000	4198.46142578125000000000	4170.25634765625000000000	4145.64111328125000000000	4151.79492187500000000000	4148.20507812500000000000	4138.46142578125000000000	4156.92285156250000000000	4173.33300781250000000000	4235.38427734375000000000	4120.51269531250000000000	4143.07666015625000000000	3308.00000000000000000000	10245.00000000000000000000	10227.00000000000000000000	0.00000000000000000000	0.00000000000000000000	0.00000000000000000000	2473.00000000000000000000	978.00000000000000000000	4.00000000000000000000	4.00000000000000000000	4.00000000000000000000	4.00000000000000000000	4.00000000000000000000	4.00000000000000000000	4.00000000000000000000	4.00000000000000000000	4.00000000000000000000	4.00000000000000000000	4.00000000000000000000	4.00000000000000000000	4.00000000000000000000	4.00000000000000000000	4.00000000000000000000	4.00000000000000000000
104.00000000000000000000	0.00000000000000000000	4166.66650390625000000000	4161.53857421875000000000	4163.58984375000000000000	4185.12792968750000000000	4182.05126953125000000000	4145.64111328125000000000	4153.84619140625000000000	4150.76904296875000000000	4137.43603515625000000000	4149.23046875000000000000	4160.51269531250000000000	4241.02539062500000000000	4122.56396484375000000000	4144.61523437500000000000	2659.00000000000000000000	10245.00000000000000000000	10227.00000000000000000000	0.00000000000000000000	0.00000000000000000000	0.00000000000000000000	2473.00000000000000000000	985.00000000000000000000	4.00000000000000000000	4.00000000000000000000	4.00000000000000000000	4.00000000000000000000	4.00000000000000000000	4.00000000000000000000	4.00000000000000000000	4.00000000000000000000	4.00000000000000000000	4.00000000000000000000	4.00000000000000000000	4.00000000000000000000	4.00000000000000000000	4.00000000000000000000	4.00000000000000000000	4.00000000000000000000
105.00000000000000000000	0.00000000000000000000	4167.17919921875000000000	4142.05126953125000000000	4162.05126953125000000000	4164.10253906250000000000	4164.61523437500000000000	4131.79492187500000000000	4138.46142578125000000000	4137.94873046875000000000	4128.71777343750000000000	4136.92285156250000000000	4144.61523437500000000000	4240.51269531250000000000	4114.87158203125000000000	4141.02539062500000000000	2580.00000000000000000000	10246.00000000000000000000	10226.00000000000000000000	0.00000000000000000000	0.00000000000000000000	0.00000000000000000000	2473.00000000000000000000	992.00000000000000000000	4.00000000000000000000	4.00000000000000000000	4.00000000000000000000	4.00000000000000000000	4.00000000000000000000	4.00000000000000000000	4.00000000000000000000	4.00000000000000000000	4.00000000000000000000	4.00000000000000000000	4.00000000000000000000	4.00000000000000000000	4.00000000000000000000	4.00000000000000000000	4.00000000000000000000	4.00000000000000000000
106.00000000000000000000	0.00000000000000000000	4169.74365234375000000000	4145.12792968750000000000	4158.46142578125000000000	4180.00000000000000000000	4168.71777343750000000000	4142.05126953125000000000	4143.58984375000000000000	4140.00000000000000000000	4134.87158203125000000000	4152.82031250000000000000	4169.23046875000000000000	4232.30761718750000000000	4135.38427734375000000000	4150.76904296875000000000	3507.00000000000000000000	10246.00000000000000000000	10226.00000000000000000000	0.00000000000000000000	0.00000000000000000000	0.00000000000000000000	2474.00000000000000000000	1.00000000000000000000	4.00000000000000000000	4.00000000000000000000	4.00000000000000000000	4.00000000000000000000	4.00000000000000000000	4.00000000000000000000	4.00000000000000000000	4.00000000000000000000	4.00000000000000000000	4.00000000000000000000	4.00000000000000000000	4.00000000000000000000	4.00000000000000000000	4.00000000000000000000	4.00000000000000000000	4.00000000000000000000
107.00000000000000000000	0.00000000000000000000	4170.25634765625000000000	4167.69238281250000000000	4156.41015625000000000000	4205.12792968750000000000	4178.46142578125000000000	4158.97412109375000000000	4157.43603515625000000000	4156.41015625000000000000	4150.76904296875000000000	4160.00000000000000000000	4176.41015625000000000000	4231.28173828125000000000	4143.07666015625000000000	4158.46142578125000000000	3308.00000000000000000000	10246.00000000000000000000	10227.00000000000000000000	0.00000000000000000000	0.00000000000000000000	0.00000000000000000000	2474.00000000000000000000	9.00000000000000000000	4.00000000000000000000	4.00000000000000000000	4.00000000000000000000	4.00000000000000000000	4.00000000000000000000	4.00000000000000000000	4.00000000000000000000	4.00000000000000000000	4.00000000000000000000	4.00000000000000000000	4.00000000000000000000	4.00000000000000000000	4.00000000000000000000	4.00000000000000000000	4.00000000000000000000	4.00000000000000000000
108.00000000000000000000	0.00000000000000000000	4180.51269531250000000000	4168.20507812500000000000	4164.10253906250000000000	4198.97412109375000000000	4169.74365234375000000000	4149.74365234375000000000	4151.28173828125000000000	4154.35888671875000000000	4145.64111328125000000000	4143.58984375000000000000	4145.12792968750000000000	4231.79492187500000000000	4114.87158203125000000000	4148.71777343750000000000	2659.00000000000000000000	10246.00000000000000000000	10227.00000000000000000000	0.00000000000000000000	0.00000000000000000000	0.00000000000000000000	2474.00000000000000000000	18.00000000000000000000	4.00000000000000000000	4.00000000000000000000	4.00000000000000000000	4.00000000000000000000	4.00000000000000000000	4.00000000000000000000	4.00000000000000000000	4.00000000000000000000	4.00000000000000000000	4.00000000000000000000	4.00000000000000000000	4.00000000000000000000	4.00000000000000000000	4.00000000000000000000	4.00000000000000000000	4.00000000000000000000
109.00000000000000000000	0.00000000000000000000	4163.07666015625000000000	4166.66650390625000000000	4166.15380859375000000000	4194.35888671875000000000	4189.74365234375000000000	4146.15380859375000000000	4151.79492187500000000000	4156.41015625000000000000	4148.71777343750000000000	4165.12792968750000000000	4158.97412109375000000000	4221.02539062500000000000	4127.17919921875000000000	4137.94873046875000000000	2580.00000000000000000000	10247.00000000000000000000	10228.00000000000000000000	0.00000000000000000000	0.00000000000000000000	0.00000000000000000000	2474.00000000000000000000	26.00000000000000000000	4.00000000000000000000	4.00000000000000000000	4.00000000000000000000	4.00000000000000000000	4.00000000000000000000	4.00000000000000000000	4.00000000000000000000	4.00000000000000000000	4.00000000000000000000	4.00000000000000000000	4.00000000000000000000	4.00000000000000000000	4.00000000000000000000	4.00000000000000000000	4.00000000000000000000	4.00000000000000000000
110.00000000000000000000	0.00000000000000000000	4165.64111328125000000000	4153.33300781250000000000	4163.58984375000000000000	4194.35888671875000000000	4194.35888671875000000000	4133.33300781250000000000	4142.56396484375000000000	4149.74365234375000000000	4147.69238281250000000000	4168.71777343750000000000	4168.71777343750000000000	4212.30761718750000000000	4142.05126953125000000000	4130.25634765625000000000	3507.00000000000000000000	10247.00000000000000000000	10228.00000000000000000000	0.00000000000000000000	0.00000000000000000000	0.00000000000000000000	2474.00000000000000000000	34.00000000000000000000	4.00000000000000000000	4.00000000000000000000	4.00000000000000000000	4.00000000000000000000	4.00000000000000000000	4.00000000000000000000	4.00000000000000000000	4.00000000000000000000	4.00000000000000000000	4.00000000000000000000	4.00000000000000000000	4.00000000000000000000	4.00000000000000000000	4.00000000000000000000	4.00000000000000000000	4.00000000000000000000
111.00000000000000000000	0.00000000000000000000	4171.28173828125000000000	4159.48730468750000000000	4164.61523437500000000000	4184.10253906250000000000	4246.66650390625000000000	4137.43603515625000000000	4144.61523437500000000000	4152.30761718750000000000	4148.71777343750000000000	4156.92285156250000000000	4152.30761718750000000000	4218.46142578125000000000	4134.35888671875000000000	4146.66650390625000000000	3308.00000000000000000000	10247.00000000000000000000	10228.00000000000000000000	0.00000000000000000000	0.00000000000000000000	0.00000000000000000000	2474.00000000000000000000	42.00000000000000000000	4.00000000000000000000	4.00000000000000000000	4.00000000000000000000	4.00000000000000000000	4.00000000000000000000	4.00000000000000000000	4.00000000000000000000	4.00000000000000000000	4.00000000000000000000	4.00000000000000000000	4.00000000000000000000	4.00000000000000000000	4.00000000000000000000	4.00000000000000000000	4.00000000000000000000	4.00000000000000000000
112.00000000000000000000	0.00000000000000000000	4162.05126953125000000000	4170.76904296875000000000	4158.97412109375000000000	4179.48730468750000000000	4383.58984375000000000000	4155.89746093750000000000	4158.97412109375000000000	4158.97412109375000000000	4148.71777343750000000000	4156.92285156250000000000	4162.56396484375000000000	4226.15380859375000000000	4130.76904296875000000000	4155.89746093750000000000	2659.00000000000000000000	10247.00000000000000000000	10228.00000000000000000000	0.00000000000000000000	0.00000000000000000000	0.00000000000000000000	2474.00000000000000000000	50.00000000000000000000	4.00000000000000000000	4.00000000000000000000	4.00000000000000000000	4.00000000000000000000	4.00000000000000000000	4.00000000000000000000	4.00000000000000000000	4.00000000000000000000	4.00000000000000000000	4.00000000000000000000	4.00000000000000000000	4.00000000000000000000	4.00000000000000000000	4.00000000000000000000	4.00000000000000000000	4.00000000000000000000
113.00000000000000000000	0.00000000000000000000	4172.30761718750000000000	4154.87158203125000000000	4156.92285156250000000000	4179.48730468750000000000	4486.66650390625000000000	4151.28173828125000000000	4156.41015625000000000000	4150.76904296875000000000	4140.00000000000000000000	4143.07666015625000000000	4178.46142578125000000000	4218.97412109375000000000	4128.20507812500000000000	4137.94873046875000000000	2580.00000000000000000000	10247.00000000000000000000	10228.00000000000000000000	0.00000000000000000000	0.00000000000000000000	0.00000000000000000000	2474.00000000000000000000	57.00000000000000000000	4.00000000000000000000	4.00000000000000000000	4.00000000000000000000	4.00000000000000000000	4.00000000000000000000	4.00000000000000000000	4.00000000000000000000	4.00000000000000000000	4.00000000000000000000	4.00000000000000000000	4.00000000000000000000	4.00000000000000000000	4.00000000000000000000	4.00000000000000000000	4.00000000000000000000	4.00000000000000000000
114.00000000000000000000	0.00000000000000000000	4167.17919921875000000000	4158.97412109375000000000	4159.48730468750000000000	4186.66650390625000000000	4537.94873046875000000000	4156.41015625000000000000	4164.61523437500000000000	4157.43603515625000000000	4152.30761718750000000000	4153.33300781250000000000	4175.89746093750000000000	4218.97412109375000000000	4133.33300781250000000000	4155.89746093750000000000	3507.00000000000000000000	10247.00000000000000000000	10228.00000000000000000000	0.00000000000000000000	0.00000000000000000000	0.00000000000000000000	2474.00000000000000000000	64.00000000000000000000	4.00000000000000000000	4.00000000000000000000	4.00000000000000000000	4.00000000000000000000	4.00000000000000000000	4.00000000000000000000	4.00000000000000000000	4.00000000000000000000	4.00000000000000000000	4.00000000000000000000	4.00000000000000000000	4.00000000000000000000	4.00000000000000000000	4.00000000000000000000	4.00000000000000000000	4.00000000000000000000
115.00000000000000000000	0.00000000000000000000	4174.87158203125000000000	4162.05126953125000000000	4161.02539062500000000000	4198.46142578125000000000	4563.58984375000000000000	4151.79492187500000000000	4159.48730468750000000000	4149.23046875000000000000	4143.58984375000000000000	4157.43603515625000000000	4150.76904296875000000000	4234.87158203125000000000	4120.51269531250000000000	4175.89746093750000000000	3308.00000000000000000000	10248.00000000000000000000	10230.00000000000000000000	0.00000000000000000000	0.00000000000000000000	0.00000000000000000000	2474.00000000000000000000	72.00000000000000000000	4.00000000000000000000	4.00000000000000000000	4.00000000000000000000	4.00000000000000000000	4.00000000000000000000	4.00000000000000000000	4.00000000000000000000	4.00000000000000000000	4.00000000000000000000	4.00000000000000000000	4.00000000000000000000	4.00000000000000000000	4.00000000000000000000	4.00000000000000000000	4.00000000000000000000	4.00000000000000000000
116.00000000000000000000	0.00000000000000000000	4178.46142578125000000000	4158.97412109375000000000	4152.82031250000000000000	4190.76904296875000000000	4601.02539062500000000000	4141.02539062500000000000	4150.76904296875000000000	4137.94873046875000000000	4131.28173828125000000000	4151.28173828125000000000	4145.64111328125000000000	4227.17919921875000000000	4117.43603515625000000000	4158.97412109375000000000	2659.00000000000000000000	10248.00000000000000000000	10230.00000000000000000000	0.00000000000000000000	0.00000000000000000000	0.00000000000000000000	2474.00000000000000000000	80.00000000000000000000	4.00000000000000000000	4.00000000000000000000	4.00000000000000000000	4.00000000000000000000	4.00000000000000000000	4.00000000000000000000	4.00000000000000000000	4.00000000000000000000	4.00000000000000000000	4.00000000000000000000	4.00000000000000000000	4.00000000000000000000	4.00000000000000000000	4.00000000000000000000	4.00000000000000000000	4.00000000000000000000
117.00000000000000000000	0.00000000000000000000	4164.10253906250000000000	4166.66650390625000000000	4140.51269531250000000000	4175.38427734375000000000	4638.97412109375000000000	4150.76904296875000000000	4157.94873046875000000000	4152.30761718750000000000	4149.23046875000000000000	4162.56396484375000000000	4174.87158203125000000000	4207.17919921875000000000	4133.84619140625000000000	4145.64111328125000000000	2580.00000000000000000000	10246.00000000000000000000	10228.00000000000000000000	0.00000000000000000000	0.00000000000000000000	0.00000000000000000000	2474.00000000000000000000	87.00000000000000000000	4.00000000000000000000	4.00000000000000000000	4.00000000000000000000	4.00000000000000000000	4.00000000000000000000	4.00000000000000000000	4.00000000000000000000	4.00000000000000000000	4.00000000000000000000	4.00000000000000000000	4.00000000000000000000	4.00000000000000000000	4.00000000000000000000	4.00000000000000000000	4.00000000000000000000	4.00000000000000000000
118.00000000000000000000	0.00000000000000000000	4175.38427734375000000000	4170.76904296875000000000	4144.10253906250000000000	4180.51269531250000000000	4642.05126953125000000000	4159.48730468750000000000	4160.00000000000000000000	4161.53857421875000000000	4157.43603515625000000000	4155.38427734375000000000	4176.41015625000000000000	4213.84619140625000000000	4134.35888671875000000000	4151.28173828125000000000	3507.00000000000000000000	10246.00000000000000000000	10228.00000000000000000000	0.00000000000000000000	0.00000000000000000000	0.00000000000000000000	2474.00000000000000000000	95.00000000000000000000	4.00000000000000000000	4.00000000000000000000	4.00000000000000000000	4.00000000000000000000	4.00000000000000000000	4.00000000000000000000	4.00000000000000000000	4.00000000000000000000	4.00000000000000000000	4.00000000000000000000	4.00000000000000000000	4.00000000000000000000	4.00000000000000000000	4.00000000000000000000	4.00000000000000000000	4.00000000000000000000
119.00000000000000000000	0.00000000000000000000	4169.74365234375000000000	4176.41015625000000000000	4146.15380859375000000000	4194.35888671875000000000	4649.23046875000000000000	4163.58984375000000000000	4166.66650390625000000000	4168.20507812500000000000	4161.02539062500000000000	4147.69238281250000000000	4155.89746093750000000000	4230.25634765625000000000	4137.43603515625000000000	4162.05126953125000000000	3308.00000000000000000000	10246.00000000000000000000	10226.00000000000000000000	0.00000000000000000000	0.00000000000000000000	0.00000000000000000000	2474.00000000000000000000	104.00000000000000000000	4.00000000000000000000	4.00000000000000000000	4.00000000000000000000	4.00000000000000000000	4.00000000000000000000	4.00000000000000000000	4.00000000000000000000	4.00000000000000000000	4.00000000000000000000	4.00000000000000000000	4.00000000000000000000	4.00000000000000000000	4.00000000000000000000	4.00000000000000000000	4.00000000000000000000	4.00000000000000000000
120.00000000000000000000	0.00000000000000000000	4172.30761718750000000000	4173.84619140625000000000	4142.05126953125000000000	4191.28173828125000000000	4655.89746093750000000000	4155.38427734375000000000	4161.53857421875000000000	4157.43603515625000000000	4150.76904296875000000000	4158.97412109375000000000	4151.79492187500000000000	4230.76904296875000000000	4132.30761718750000000000	4156.41015625000000000000	2659.00000000000000000000	10246.00000000000000000000	10226.00000000000000000000	0.00000000000000000000	0.00000000000000000000	0.00000000000000000000	2474.00000000000000000000	112.00000000000000000000	4.00000000000000000000	4.00000000000000000000	4.00000000000000000000	4.00000000000000000000	4.00000000000000000000	4.00000000000000000000	4.00000000000000000000	4.00000000000000000000	4.00000000000000000000	4.00000000000000000000	4.00000000000000000000	4.00000000000000000000	4.00000000000000000000	4.00000000000000000000	4.00000000000000000000	4.00000000000000000000
121.00000000000000000000	0.00000000000000000000	4174.87158203125000000000	4168.71777343750000000000	4144.10253906250000000000	4191.28173828125000000000	4665.12792968750000000000	4158.97412109375000000000	4159.48730468750000000000	4154.35888671875000000000	4151.28173828125000000000	4174.35888671875000000000	4164.61523437500000000000	4223.58984375000000000000	4130.25634765625000000000	4162.05126953125000000000	2580.00000000000000000000	10249.00000000000000000000	10228.00000000000000000000	0.00000000000000000000	0.00000000000000000000	0.00000000000000000000	2474.00000000000000000000	120.00000000000000000000	4.00000000000000000000	4.00000000000000000000	4.00000000000000000000	4.00000000000000000000	4.00000000000000000000	4.00000000000000000000	4.00000000000000000000	4.00000000000000000000	4.00000000000000000000	4.00000000000000000000	4.00000000000000000000	4.00000000000000000000	4.00000000000000000000	4.00000000000000000000	4.00000000000000000000	4.00000000000000000000
122.00000000000000000000	0.00000000000000000000	4156.41015625000000000000	4149.74365234375000000000	4134.87158203125000000000	4188.20507812500000000000	4671.79492187500000000000	4162.05126953125000000000	4163.07666015625000000000	4162.05126953125000000000	4164.61523437500000000000	4162.56396484375000000000	4171.79492187500000000000	4215.89746093750000000000	4132.82031250000000000000	4161.53857421875000000000	3507.00000000000000000000	10249.00000000000000000000	10228.00000000000000000000	0.00000000000000000000	0.00000000000000000000	0.00000000000000000000	2474.00000000000000000000	128.00000000000000000000	4.00000000000000000000	4.00000000000000000000	4.00000000000000000000	4.00000000000000000000	4.00000000000000000000	4.00000000000000000000	4.00000000000000000000	4.00000000000000000000	4.00000000000000000000	4.00000000000000000000	4.00000000000000000000	4.00000000000000000000	4.00000000000000000000	4.00000000000000000000	4.00000000000000000000	4.00000000000000000000
123.00000000000000000000	0.00000000000000000000	4171.28173828125000000000	4145.12792968750000000000	4131.79492187500000000000	4176.92285156250000000000	4678.97412109375000000000	4154.87158203125000000000	4153.84619140625000000000	4152.30761718750000000000	4152.82031250000000000000	4150.76904296875000000000	4176.41015625000000000000	4208.71777343750000000000	4126.66650390625000000000	4136.41015625000000000000	3308.00000000000000000000	10248.00000000000000000000	10228.00000000000000000000	0.00000000000000000000	0.00000000000000000000	0.00000000000000000000	2474.00000000000000000000	137.00000000000000000000	4.00000000000000000000	4.00000000000000000000	4.00000000000000000000	4.00000000000000000000	4.00000000000000000000	4.00000000000000000000	4.00000000000000000000	4.00000000000000000000	4.00000000000000000000	4.00000000000000000000	4.00000000000000000000	4.00000000000000000000	4.00000000000000000000	4.00000000000000000000	4.00000000000000000000	4.00000000000000000000
124.00000000000000000000	0.00000000000000000000	4172.82031250000000000000	4181.02539062500000000000	4134.35888671875000000000	4178.46142578125000000000	4696.92285156250000000000	4167.17919921875000000000	4162.05126953125000000000	4165.12792968750000000000	4158.46142578125000000000	4180.51269531250000000000	4192.82031250000000000000	4210.25634765625000000000	4144.61523437500000000000	4140.51269531250000000000	2659.00000000000000000000	10248.00000000000000000000	10228.00000000000000000000	0.00000000000000000000	0.00000000000000000000	0.00000000000000000000	2474.00000000000000000000	145.00000000000000000000	4.00000000000000000000	4.00000000000000000000	4.00000000000000000000	4.00000000000000000000	4.00000000000000000000	4.00000000000000000000	4.00000000000000000000	4.00000000000000000000	4.00000000000000000000	4.00000000000000000000	4.00000000000000000000	4.00000000000000000000	4.00000000000000000000	4.00000000000000000000	4.00000000000000000000	4.00000000000000000000
125.00000000000000000000	0.00000000000000000000	4167.69238281250000000000	4173.84619140625000000000	4134.35888671875000000000	4178.46142578125000000000	4677.43554687500000000000	4157.94873046875000000000	4157.94873046875000000000	4168.71777343750000000000	4167.17919921875000000000	4184.10253906250000000000	4177.43603515625000000000	4217.43603515625000000000	4150.76904296875000000000	4151.79492187500000000000	2580.00000000000000000000	10247.00000000000000000000	10227.00000000000000000000	0.00000000000000000000	0.00000000000000000000	0.00000000000000000000	2474.00000000000000000000	153.00000000000000000000	4.00000000000000000000	4.00000000000000000000	4.00000000000000000000	4.00000000000000000000	4.00000000000000000000	4.00000000000000000000	4.00000000000000000000	4.00000000000000000000	4.00000000000000000000	4.00000000000000000000	4.00000000000000000000	4.00000000000000000000	4.00000000000000000000	4.00000000000000000000	4.00000000000000000000	4.00000000000000000000
126.00000000000000000000	0.00000000000000000000	4173.84619140625000000000	4156.92285156250000000000	4138.46142578125000000000	4191.28173828125000000000	4669.23046875000000000000	4148.71777343750000000000	4152.30761718750000000000	4157.94873046875000000000	4163.07666015625000000000	4171.28173828125000000000	4146.15380859375000000000	4223.07666015625000000000	4148.20507812500000000000	4159.48730468750000000000	3507.00000000000000000000	10247.00000000000000000000	10227.00000000000000000000	0.00000000000000000000	0.00000000000000000000	0.00000000000000000000	2474.00000000000000000000	160.00000000000000000000	4.00000000000000000000	4.00000000000000000000	4.00000000000000000000	4.00000000000000000000	4.00000000000000000000	4.00000000000000000000	4.00000000000000000000	4.00000000000000000000	4.00000000000000000000	4.00000000000000000000	4.00000000000000000000	4.00000000000000000000	4.00000000000000000000	4.00000000000000000000	4.00000000000000000000	4.00000000000000000000
127.00000000000000000000	0.00000000000000000000	4168.71777343750000000000	4179.48730468750000000000	4136.92285156250000000000	4213.84619140625000000000	4693.84619140625000000000	4165.64111328125000000000	4167.69238281250000000000	4165.64111328125000000000	4163.58984375000000000000	4181.53857421875000000000	4158.97412109375000000000	4227.69238281250000000000	4158.97412109375000000000	4175.38427734375000000000	52.00000000000000000000	10247.00000000000000000000	10228.00000000000000000000	0.00000000000000000000	0.00000000000000000000	0.00000000000000000000	2474.00000000000000000000	168.00000000000000000000	4.00000000000000000000	4.00000000000000000000	4.00000000000000000000	4.00000000000000000000	4.00000000000000000000	4.00000000000000000000	4.00000000000000000000	4.00000000000000000000	4.00000000000000000000	4.00000000000000000000	4.00000000000000000000	4.00000000000000000000	4.00000000000000000000	4.00000000000000000000	4.00000000000000000000	4.00000000000000000000
0.00000000000000000000	0.00000000000000000000	4175.89746093750000000000	4164.61523437500000000000	4137.94873046875000000000	4189.74365234375000000000	4678.97412109375000000000	4151.79492187500000000000	4160.00000000000000000000	4156.41015625000000000000	4146.15380859375000000000	4171.79492187500000000000	4186.15380859375000000000	4222.56396484375000000000	4142.56396484375000000000	4161.53857421875000000000	2795.00000000000000000000	10247.00000000000000000000	10228.00000000000000000000	0.00000000000000000000	0.00000000000000000000	0.00000000000000000000	2474.00000000000000000000	175.00000000000000000000	4.00000000000000000000	4.00000000000000000000	4.00000000000000000000	4.00000000000000000000	4.00000000000000000000	4.00000000000000000000	4.00000000000000000000	4.00000000000000000000	4.00000000000000000000	4.00000000000000000000	4.00000000000000000000	4.00000000000000000000	4.00000000000000000000	4.00000000000000000000	4.00000000000000000000	4.00000000000000000000
1.00000000000000000000	0.00000000000000000000	4164.61523437500000000000	4143.07666015625000000000	4136.41015625000000000000	4158.46142578125000000000	4670.76904296875000000000	4147.17919921875000000000	4154.35888671875000000000	4152.30761718750000000000	4149.74365234375000000000	4167.17919921875000000000	4189.74365234375000000000	4212.30761718750000000000	4129.23046875000000000000	4140.51269531250000000000	2620.00000000000000000000	10245.00000000000000000000	10229.00000000000000000000	0.00000000000000000000	0.00000000000000000000	0.00000000000000000000	2474.00000000000000000000	182.00000000000000000000	4.00000000000000000000	4.00000000000000000000	4.00000000000000000000	4.00000000000000000000	4.00000000000000000000	4.00000000000000000000	4.00000000000000000000	4.00000000000000000000	4.00000000000000000000	4.00000000000000000000	4.00000000000000000000	4.00000000000000000000	4.00000000000000000000	4.00000000000000000000	4.00000000000000000000	4.00000000000000000000
2.00000000000000000000	0.00000000000000000000	4165.64111328125000000000	4151.79492187500000000000	4131.79492187500000000000	4171.79492187500000000000	4681.53857421875000000000	4163.58984375000000000000	4153.84619140625000000000	4157.43603515625000000000	4161.53857421875000000000	4171.28173828125000000000	4165.64111328125000000000	4214.35888671875000000000	4134.35888671875000000000	4136.92285156250000000000	2034.00000000000000000000	10245.00000000000000000000	10229.00000000000000000000	0.00000000000000000000	0.00000000000000000000	0.00000000000000000000	2474.00000000000000000000	190.00000000000000000000	4.00000000000000000000	4.00000000000000000000	4.00000000000000000000	4.00000000000000000000	4.00000000000000000000	4.00000000000000000000	4.00000000000000000000	4.00000000000000000000	4.00000000000000000000	4.00000000000000000000	4.00000000000000000000	4.00000000000000000000	4.00000000000000000000	4.00000000000000000000	4.00000000000000000000	4.00000000000000000000
3.00000000000000000000	0.00000000000000000000	4179.48730468750000000000	4169.23046875000000000000	4132.30761718750000000000	4199.48730468750000000000	4681.02539062500000000000	4171.28173828125000000000	4155.38427734375000000000	4160.51269531250000000000	4161.53857421875000000000	4168.20507812500000000000	4156.92285156250000000000	4221.02539062500000000000	4143.58984375000000000000	4144.10253906250000000000	3463.00000000000000000000	10247.00000000000000000000	10231.00000000000000000000	0.00000000000000000000	0.00000000000000000000	0.00000000000000000000	2474.00000000000000000000	197.00000000000000000000	4.00000000000000000000	4.00000000000000000000	4.00000000000000000000	4.00000000000000000000	4.00000000000000000000	4.00000000000000000000	4.00000000000000000000	4.00000000000000000000	4.00000000000000000000	4.00000000000000000000	4.00000000000000000000	4.00000000000000000000	4.00000000000000000000	4.00000000000000000000	4.00000000000000000000	4.00000000000000000000
4.00000000000000000000	0.00000000000000000000	4166.66650390625000000000	4186.66650390625000000000	4133.33300781250000000000	4210.25634765625000000000	4687.69238281250000000000	4176.41015625000000000000	4168.71777343750000000000	4168.20507812500000000000	4173.84619140625000000000	4176.41015625000000000000	4162.05126953125000000000	4226.15380859375000000000	4151.79492187500000000000	4150.25634765625000000000	3501.00000000000000000000	10247.00000000000000000000	10231.00000000000000000000	0.00000000000000000000	0.00000000000000000000	0.00000000000000000000	2474.00000000000000000000	206.00000000000000000000	4.00000000000000000000	4.00000000000000000000	4.00000000000000000000	4.00000000000000000000	4.00000000000000000000	4.00000000000000000000	4.00000000000000000000	4.00000000000000000000	4.00000000000000000000	4.00000000000000000000	4.00000000000000000000	4.00000000000000000000	4.00000000000000000000	4.00000000000000000000	4.00000000000000000000	4.00000000000000000000
5.00000000000000000000	0.00000000000000000000	4173.33300781250000000000	4168.20507812500000000000	4138.97412109375000000000	4196.41015625000000000000	4677.94873046875000000000	4161.53857421875000000000	4157.94873046875000000000	4153.33300781250000000000	4160.51269531250000000000	4165.12792968750000000000	4146.15380859375000000000	4217.94873046875000000000	4132.82031250000000000000	4144.61523437500000000000	3593.00000000000000000000	10247.00000000000000000000	10231.00000000000000000000	0.00000000000000000000	0.00000000000000000000	0.00000000000000000000	2474.00000000000000000000	214.00000000000000000000	4.00000000000000000000	4.00000000000000000000	4.00000000000000000000	4.00000000000000000000	4.00000000000000000000	4.00000000000000000000	4.00000000000000000000	4.00000000000000000000	4.00000000000000000000	4.00000000000000000000	4.00000000000000000000	4.00000000000000000000	4.00000000000000000000	4.00000000000000000000	4.00000000000000000000	4.00000000000000000000
6.00000000000000000000	0.00000000000000000000	4167.17919921875000000000	4146.15380859375000000000	4134.87158203125000000000	4179.48730468750000000000	4666.66650390625000000000	4153.84619140625000000000	4152.30761718750000000000	4149.74365234375000000000	4147.17919921875000000000	4160.00000000000000000000	4166.15380859375000000000	4211.79492187500000000000	4117.43603515625000000000	4148.20507812500000000000	3476.00000000000000000000	10247.00000000000000000000	10231.00000000000000000000	0.00000000000000000000	0.00000000000000000000	0.00000000000000000000	2474.00000000000000000000	222.00000000000000000000	4.00000000000000000000	4.00000000000000000000	4.00000000000000000000	4.00000000000000000000	4.00000000000000000000	4.00000000000000000000	4.00000000000000000000	4.00000000000000000000	4.00000000000000000000	4.00000000000000000000	4.00000000000000000000	4.00000000000000000000	4.00000000000000000000	4.00000000000000000000	4.00000000000000000000	4.00000000000000000000
7.00000000000000000000	0.00000000000000000000	4163.58984375000000000000	4150.25634765625000000000	4126.66650390625000000000	4168.20507812500000000000	4655.38427734375000000000	4155.38427734375000000000	4157.94873046875000000000	4158.46142578125000000000	4152.30761718750000000000	4170.76904296875000000000	4188.71777343750000000000	4219.48730468750000000000	4111.79492187500000000000	4146.66650390625000000000	3411.00000000000000000000	10248.00000000000000000000	10230.00000000000000000000	0.00000000000000000000	0.00000000000000000000	0.00000000000000000000	2474.00000000000000000000	231.00000000000000000000	4.00000000000000000000	4.00000000000000000000	4.00000000000000000000	4.00000000000000000000	4.00000000000000000000	4.00000000000000000000	4.00000000000000000000	4.00000000000000000000	4.00000000000000000000	4.00000000000000000000	4.00000000000000000000	4.00000000000000000000	4.00000000000000000000	4.00000000000000000000	4.00000000000000000000	4.00000000000000000000
8.00000000000000000000	0.00000000000000000000	4174.87158203125000000000	4162.56396484375000000000	4132.30761718750000000000	4163.07666015625000000000	4645.12792968750000000000	4154.35888671875000000000	4160.00000000000000000000	4158.97412109375000000000	4153.84619140625000000000	4164.61523437500000000000	4159.48730468750000000000	4213.33300781250000000000	4124.10253906250000000000	4135.89746093750000000000	3421.00000000000000000000	10248.00000000000000000000	10230.00000000000000000000	0.00000000000000000000	0.00000000000000000000	0.00000000000000000000	2474.00000000000000000000	238.00000000000000000000	4.00000000000000000000	4.00000000000000000000	4.00000000000000000000	4.00000000000000000000	4.00000000000000000000	4.00000000000000000000	4.00000000000000000000	4.00000000000000000000	4.00000000000000000000	4.00000000000000000000	4.00000000000000000000	4.00000000000000000000	4.00000000000000000000	4.00000000000000000000	4.00000000000000000000	4.00000000000000000000
9.00000000000000000000	0.00000000000000000000	4160.51269531250000000000	4164.61523437500000000000	4131.79492187500000000000	4173.84619140625000000000	4649.74365234375000000000	4162.05126953125000000000	4163.07666015625000000000	4162.05126953125000000000	4154.87158203125000000000	4151.79492187500000000000	4136.41015625000000000000	4204.10253906250000000000	4153.33300781250000000000	4137.43603515625000000000	3130.00000000000000000000	10248.00000000000000000000	10228.00000000000000000000	0.00000000000000000000	0.00000000000000000000	0.00000000000000000000	2474.00000000000000000000	245.00000000000000000000	4.00000000000000000000	4.00000000000000000000	4.00000000000000000000	4.00000000000000000000	4.00000000000000000000	4.00000000000000000000	4.00000000000000000000	4.00000000000000000000	4.00000000000000000000	4.00000000000000000000	4.00000000000000000000	4.00000000000000000000	4.00000000000000000000	4.00000000000000000000	4.00000000000000000000	4.00000000000000000000
10.00000000000000000000	0.00000000000000000000	4164.10253906250000000000	4143.58984375000000000000	4122.56396484375000000000	4169.74365234375000000000	4631.79492187500000000000	4154.87158203125000000000	4149.74365234375000000000	4148.20507812500000000000	4137.43603515625000000000	4141.53857421875000000000	4138.46142578125000000000	4204.61523437500000000000	4134.87158203125000000000	4128.20507812500000000000	3495.00000000000000000000	10248.00000000000000000000	10228.00000000000000000000	0.00000000000000000000	0.00000000000000000000	0.00000000000000000000	2474.00000000000000000000	253.00000000000000000000	4.00000000000000000000	4.00000000000000000000	4.00000000000000000000	4.00000000000000000000	4.00000000000000000000	4.00000000000000000000	4.00000000000000000000	4.00000000000000000000	4.00000000000000000000	4.00000000000000000000	4.00000000000000000000	4.00000000000000000000	4.00000000000000000000	4.00000000000000000000	4.00000000000000000000	4.00000000000000000000
11.00000000000000000000	0.00000000000000000000	4158.97412109375000000000	4141.02539062500000000000	4110.76904296875000000000	4157.94873046875000000000	4630.25634765625000000000	4153.33300781250000000000	4152.82031250000000000000	4150.25634765625000000000	4143.58984375000000000000	4155.89746093750000000000	4154.35888671875000000000	4198.97412109375000000000	4111.79492187500000000000	4124.10253906250000000000	3318.00000000000000000000	10248.00000000000000000000	10227.00000000000000000000	0.00000000000000000000	0.00000000000000000000	0.00000000000000000000	2474.00000000000000000000	260.00000000000000000000	4.00000000000000000000	4.00000000000000000000	4.00000000000000000000	4.00000000000000000000	4.00000000000000000000	4.00000000000000000000	4.00000000000000000000	4.00000000000000000000	4.00000000000000000000	4.00000000000000000000	4.00000000000000000000	4.00000000000000000000	4.00000000000000000000	4.00000000000000000000	4.00000000000000000000	4.00000000000000000000
12.00000000000000000000	0.00000000000000000000	4155.89746093750000000000	4154.35888671875000000000	4109.74365234375000000000	4172.82031250000000000000	4645.12792968750000000000	4162.05126953125000000000	4166.66650390625000000000	4167.69238281250000000000	4167.17919921875000000000	4167.69238281250000000000	4166.15380859375000000000	4202.56396484375000000000	4125.64111328125000000000	4135.38427734375000000000	2694.00000000000000000000	10248.00000000000000000000	10227.00000000000000000000	0.00000000000000000000	0.00000000000000000000	0.00000000000000000000	2474.00000000000000000000	268.00000000000000000000	4.00000000000000000000	4.00000000000000000000	4.00000000000000000000	4.00000000000000000000	4.00000000000000000000	4.00000000000000000000	4.00000000000000000000	4.00000000000000000000	4.00000000000000000000	4.00000000000000000000	4.00000000000000000000	4.00000000000000000000	4.00000000000000000000	4.00000000000000000000	4.00000000000000000000	4.00000000000000000000
13.00000000000000000000	0.00000000000000000000	4176.41015625000000000000	4164.10253906250000000000	4129.23046875000000000000	4179.48730468750000000000	4634.87158203125000000000	4173.33300781250000000000	4173.84619140625000000000	4175.38427734375000000000	4176.41015625000000000000	4172.30761718750000000000	4182.56396484375000000000	4220.00000000000000000000	4155.38427734375000000000	4151.28173828125000000000	2609.00000000000000000000	10250.00000000000000000000	10228.00000000000000000000	0.00000000000000000000	0.00000000000000000000	0.00000000000000000000	2474.00000000000000000000	276.00000000000000000000	4.00000000000000000000	4.00000000000000000000	4.00000000000000000000	4.00000000000000000000	4.00000000000000000000	4.00000000000000000000	4.00000000000000000000	4.00000000000000000000	4.00000000000000000000	4.00000000000000000000	4.00000000000000000000	4.00000000000000000000	4.00000000000000000000	4.00000000000000000000	4.00000000000000000000	4.00000000000000000000
14.00000000000000000000	0.00000000000000000000	4159.48730468750000000000	4163.07666015625000000000	4131.28173828125000000000	4152.30761718750000000000	4619.48730468750000000000	4182.05126953125000000000	4178.46142578125000000000	4177.43603515625000000000	4183.58984375000000000000	4185.12792968750000000000	4187.17919921875000000000	4222.05126953125000000000	4181.02539062500000000000	4155.89746093750000000000	3495.00000000000000000000	10250.00000000000000000000	10228.00000000000000000000	0.00000000000000000000	0.00000000000000000000	0.00000000000000000000	2474.00000000000000000000	285.00000000000000000000	4.00000000000000000000	4.00000000000000000000	4.00000000000000000000	4.00000000000000000000	4.00000000000000000000	4.00000000000000000000	4.00000000000000000000	4.00000000000000000000	4.00000000000000000000	4.00000000000000000000	4.00000000000000000000	4.00000000000000000000	4.00000000000000000000	4.00000000000000000000	4.00000000000000000000	4.00000000000000000000
15.00000000000000000000	0.00000000000000000000	4154.35888671875000000000	4142.05126953125000000000	4120.51269531250000000000	4139.48730468750000000000	4599.48730468750000000000	4156.92285156250000000000	4156.41015625000000000000	4153.33300781250000000000	4160.51269531250000000000	4158.97412109375000000000	4154.35888671875000000000	4213.84619140625000000000	4164.10253906250000000000	4134.35888671875000000000	3318.00000000000000000000	10248.00000000000000000000	10228.00000000000000000000	0.00000000000000000000	0.00000000000000000000	0.00000000000000000000	2474.00000000000000000000	293.00000000000000000000	4.00000000000000000000	4.00000000000000000000	4.00000000000000000000	4.00000000000000000000	4.00000000000000000000	4.00000000000000000000	4.00000000000000000000	4.00000000000000000000	4.00000000000000000000	4.00000000000000000000	4.00000000000000000000	4.00000000000000000000	4.00000000000000000000	4.00000000000000000000	4.00000000000000000000	4.00000000000000000000
16.00000000000000000000	0.00000000000000000000	4160.51269531250000000000	4146.66650390625000000000	4126.66650390625000000000	4146.66650390625000000000	4596.92285156250000000000	4143.07666015625000000000	4146.66650390625000000000	4141.53857421875000000000	4148.71777343750000000000	4149.23046875000000000000	4164.61523437500000000000	4209.74365234375000000000	4145.64111328125000000000	4132.30761718750000000000	0.00000000000000000000	10248.00000000000000000000	10228.00000000000000000000	0.00000000000000000000	0.00000000000000000000	0.00000000000000000000	2474.00000000000000000000	302.00000000000000000000	4.00000000000000000000	4.00000000000000000000	4.00000000000000000000	4.00000000000000000000	4.00000000000000000000	4.00000000000000000000	4.00000000000000000000	4.00000000000000000000	4.00000000000000000000	4.00000000000000000000	4.00000000000000000000	4.00000000000000000000	4.00000000000000000000	4.00000000000000000000	4.00000000000000000000	4.00000000000000000000
17.00000000000000000000	0.00000000000000000000	4162.05126953125000000000	4155.89746093750000000000	4142.56396484375000000000	4140.51269531250000000000	4596.92285156250000000000	4148.71777343750000000000	4152.30761718750000000000	4151.28173828125000000000	4156.41015625000000000000	4170.76904296875000000000	4197.43603515625000000000	4208.71777343750000000000	4142.05126953125000000000	4147.69238281250000000000	0.00000000000000000000	10249.00000000000000000000	10228.00000000000000000000	0.00000000000000000000	0.00000000000000000000	0.00000000000000000000	2474.00000000000000000000	310.00000000000000000000	4.00000000000000000000	4.00000000000000000000	4.00000000000000000000	4.00000000000000000000	4.00000000000000000000	4.00000000000000000000	4.00000000000000000000	4.00000000000000000000	4.00000000000000000000	4.00000000000000000000	4.00000000000000000000	4.00000000000000000000	4.00000000000000000000	4.00000000000000000000	4.00000000000000000000	4.00000000000000000000
18.00000000000000000000	0.00000000000000000000	4174.87158203125000000000	4150.76904296875000000000	4149.74365234375000000000	4152.82031250000000000000	4588.20507812500000000000	4150.76904296875000000000	4148.71777343750000000000	4154.35888671875000000000	4155.38427734375000000000	4155.89746093750000000000	4161.02539062500000000000	4203.58984375000000000000	4142.05126953125000000000	4141.02539062500000000000	0.00000000000000000000	10249.00000000000000000000	10228.00000000000000000000	0.00000000000000000000	0.00000000000000000000	0.00000000000000000000	2474.00000000000000000000	318.00000000000000000000	4.00000000000000000000	4.00000000000000000000	4.00000000000000000000	4.00000000000000000000	4.00000000000000000000	4.00000000000000000000	4.00000000000000000000	4.00000000000000000000	4.00000000000000000000	4.00000000000000000000	4.00000000000000000000	4.00000000000000000000	4.00000000000000000000	4.00000000000000000000	4.00000000000000000000	4.00000000000000000000
19.00000000000000000000	0.00000000000000000000	4160.51269531250000000000	4166.66650390625000000000	4142.05126953125000000000	4171.28173828125000000000	4599.48730468750000000000	4170.25634765625000000000	4162.56396484375000000000	4165.64111328125000000000	4168.20507812500000000000	4153.33300781250000000000	4136.92285156250000000000	4204.10253906250000000000	4161.53857421875000000000	4131.79492187500000000000	0.00000000000000000000	10249.00000000000000000000	10229.00000000000000000000	0.00000000000000000000	0.00000000000000000000	0.00000000000000000000	2474.00000000000000000000	327.00000000000000000000	4.00000000000000000000	4.00000000000000000000	4.00000000000000000000	4.00000000000000000000	4.00000000000000000000	4.00000000000000000000	4.00000000000000000000	4.00000000000000000000	4.00000000000000000000	4.00000000000000000000	4.00000000000000000000	4.00000000000000000000	4.00000000000000000000	4.00000000000000000000	4.00000000000000000000	4.00000000000000000000
20.00000000000000000000	0.00000000000000000000	4162.05126953125000000000	4163.58984375000000000000	4139.48730468750000000000	4139.48730468750000000000	4590.76904296875000000000	4168.71777343750000000000	4161.02539062500000000000	4158.97412109375000000000	4162.56396484375000000000	4170.25634765625000000000	4158.97412109375000000000	4212.82031250000000000000	4154.87158203125000000000	4132.82031250000000000000	0.00000000000000000000	10249.00000000000000000000	10229.00000000000000000000	0.00000000000000000000	0.00000000000000000000	0.00000000000000000000	2474.00000000000000000000	334.00000000000000000000	4.00000000000000000000	4.00000000000000000000	4.00000000000000000000	4.00000000000000000000	4.00000000000000000000	4.00000000000000000000	4.00000000000000000000	4.00000000000000000000	4.00000000000000000000	4.00000000000000000000	4.00000000000000000000	4.00000000000000000000	4.00000000000000000000	4.00000000000000000000	4.00000000000000000000	4.00000000000000000000
21.00000000000000000000	0.00000000000000000000	4165.64111328125000000000	4147.69238281250000000000	4134.87158203125000000000	4113.33300781250000000000	4571.28173828125000000000	4156.92285156250000000000	4151.28173828125000000000	4149.23046875000000000000	4155.38427734375000000000	4169.74365234375000000000	4170.25634765625000000000	4209.23046875000000000000	4137.94873046875000000000	4137.94873046875000000000	0.00000000000000000000	10247.00000000000000000000	10228.00000000000000000000	0.00000000000000000000	0.00000000000000000000	0.00000000000000000000	2474.00000000000000000000	341.00000000000000000000	4.00000000000000000000	4.00000000000000000000	4.00000000000000000000	4.00000000000000000000	4.00000000000000000000	4.00000000000000000000	4.00000000000000000000	4.00000000000000000000	4.00000000000000000000	4.00000000000000000000	4.00000000000000000000	4.00000000000000000000	4.00000000000000000000	4.00000000000000000000	4.00000000000000000000	4.00000000000000000000
22.00000000000000000000	0.00000000000000000000	4156.92285156250000000000	4147.69238281250000000000	4129.23046875000000000000	4145.12792968750000000000	4567.69238281250000000000	4163.58984375000000000000	4153.33300781250000000000	4156.92285156250000000000	4162.56396484375000000000	4160.51269531250000000000	4181.02539062500000000000	4203.58984375000000000000	4136.92285156250000000000	4141.53857421875000000000	0.00000000000000000000	10247.00000000000000000000	10228.00000000000000000000	0.00000000000000000000	0.00000000000000000000	0.00000000000000000000	2474.00000000000000000000	349.00000000000000000000	4.00000000000000000000	4.00000000000000000000	4.00000000000000000000	4.00000000000000000000	4.00000000000000000000	4.00000000000000000000	4.00000000000000000000	4.00000000000000000000	4.00000000000000000000	4.00000000000000000000	4.00000000000000000000	4.00000000000000000000	4.00000000000000000000	4.00000000000000000000	4.00000000000000000000	4.00000000000000000000
23.00000000000000000000	0.00000000000000000000	4173.33300781250000000000	4154.87158203125000000000	4139.48730468750000000000	4168.71777343750000000000	4570.76904296875000000000	4166.15380859375000000000	4155.38427734375000000000	4157.43603515625000000000	4157.43603515625000000000	4157.43603515625000000000	4191.79492187500000000000	4208.71777343750000000000	4143.07666015625000000000	4148.20507812500000000000	0.00000000000000000000	10246.00000000000000000000	10229.00000000000000000000	0.00000000000000000000	0.00000000000000000000	0.00000000000000000000	2474.00000000000000000000	356.00000000000000000000	4.00000000000000000000	4.00000000000000000000	4.00000000000000000000	4.00000000000000000000	4.00000000000000000000	4.00000000000000000000	4.00000000000000000000	4.00000000000000000000	4.00000000000000000000	4.00000000000000000000	4.00000000000000000000	4.00000000000000000000	4.00000000000000000000	4.00000000000000000000	4.00000000000000000000	4.00000000000000000000
24.00000000000000000000	0.00000000000000000000	4170.76904296875000000000	4170.76904296875000000000	4131.79492187500000000000	4160.00000000000000000000	4581.53857421875000000000	4169.74365234375000000000	4166.15380859375000000000	4166.15380859375000000000	4165.12792968750000000000	4172.82031250000000000000	4183.58984375000000000000	4209.74365234375000000000	4174.87158203125000000000	4148.71777343750000000000	0.00000000000000000000	10246.00000000000000000000	10229.00000000000000000000	0.00000000000000000000	0.00000000000000000000	0.00000000000000000000	2474.00000000000000000000	364.00000000000000000000	4.00000000000000000000	4.00000000000000000000	4.00000000000000000000	4.00000000000000000000	4.00000000000000000000	4.00000000000000000000	4.00000000000000000000	4.00000000000000000000	4.00000000000000000000	4.00000000000000000000	4.00000000000000000000	4.00000000000000000000	4.00000000000000000000	4.00000000000000000000	4.00000000000000000000	4.00000000000000000000
25.00000000000000000000	0.00000000000000000000	4174.87158203125000000000	4161.02539062500000000000	4113.84619140625000000000	4147.69238281250000000000	4564.10253906250000000000	4166.66650390625000000000	4161.53857421875000000000	4166.66650390625000000000	4170.76904296875000000000	4165.12792968750000000000	4147.17919921875000000000	4211.28173828125000000000	4175.89746093750000000000	4127.69238281250000000000	0.00000000000000000000	10247.00000000000000000000	10229.00000000000000000000	0.00000000000000000000	0.00000000000000000000	0.00000000000000000000	2474.00000000000000000000	371.00000000000000000000	4.00000000000000000000	4.00000000000000000000	4.00000000000000000000	4.00000000000000000000	4.00000000000000000000	4.00000000000000000000	4.00000000000000000000	4.00000000000000000000	4.00000000000000000000	4.00000000000000000000	4.00000000000000000000	4.00000000000000000000	4.00000000000000000000	4.00000000000000000000	4.00000000000000000000	4.00000000000000000000
26.00000000000000000000	0.00000000000000000000	4172.30761718750000000000	4152.82031250000000000000	4117.94873046875000000000	4140.00000000000000000000	4547.69238281250000000000	4175.38427734375000000000	4159.48730468750000000000	4164.61523437500000000000	4173.33300781250000000000	4156.92285156250000000000	4133.84619140625000000000	4218.46142578125000000000	4145.64111328125000000000	4134.87158203125000000000	0.00000000000000000000	10247.00000000000000000000	10229.00000000000000000000	0.00000000000000000000	0.00000000000000000000	0.00000000000000000000	2474.00000000000000000000	378.00000000000000000000	4.00000000000000000000	4.00000000000000000000	4.00000000000000000000	4.00000000000000000000	4.00000000000000000000	4.00000000000000000000	4.00000000000000000000	4.00000000000000000000	4.00000000000000000000	4.00000000000000000000	4.00000000000000000000	4.00000000000000000000	4.00000000000000000000	4.00000000000000000000	4.00000000000000000000	4.00000000000000000000
27.00000000000000000000	0.00000000000000000000	4151.28173828125000000000	4161.53857421875000000000	4120.00000000000000000000	4146.15380859375000000000	4549.23046875000000000000	4176.41015625000000000000	4159.48730468750000000000	4162.05126953125000000000	4170.76904296875000000000	4172.82031250000000000000	4173.84619140625000000000	4221.02539062500000000000	4140.51269531250000000000	4152.82031250000000000000	0.00000000000000000000	10245.00000000000000000000	10230.00000000000000000000	0.00000000000000000000	0.00000000000000000000	0.00000000000000000000	2474.00000000000000000000	387.00000000000000000000	4.00000000000000000000	4.00000000000000000000	4.00000000000000000000	4.00000000000000000000	4.00000000000000000000	4.00000000000000000000	4.00000000000000000000	4.00000000000000000000	4.00000000000000000000	4.00000000000000000000	4.00000000000000000000	4.00000000000000000000	4.00000000000000000000	4.00000000000000000000	4.00000000000000000000	4.00000000000000000000
28.00000000000000000000	0.00000000000000000000	4164.61523437500000000000	4162.05126953125000000000	4112.30761718750000000000	4164.10253906250000000000	4546.15380859375000000000	4161.02539062500000000000	4150.76904296875000000000	4153.33300781250000000000	4163.07666015625000000000	4176.92285156250000000000	4209.23046875000000000000	4212.82031250000000000000	4162.56396484375000000000	4138.97412109375000000000	0.00000000000000000000	10245.00000000000000000000	10230.00000000000000000000	0.00000000000000000000	0.00000000000000000000	0.00000000000000000000	2474.00000000000000000000	395.00000000000000000000	4.00000000000000000000	4.00000000000000000000	4.00000000000000000000	4.00000000000000000000	4.00000000000000000000	4.00000000000000000000	4.00000000000000000000	4.00000000000000000000	4.00000000000000000000	4.00000000000000000000	4.00000000000000000000	4.00000000000000000000	4.00000000000000000000	4.00000000000000000000	4.00000000000000000000	4.00000000000000000000
29.00000000000000000000	0.00000000000000000000	4166.66650390625000000000	4169.74365234375000000000	4106.66650390625000000000	4178.46142578125000000000	4554.35888671875000000000	4177.94873046875000000000	4167.69238281250000000000	4170.76904296875000000000	4181.53857421875000000000	4181.02539062500000000000	4201.02539062500000000000	4216.92285156250000000000	4188.71777343750000000000	4145.12792968750000000000	0.00000000000000000000	10246.00000000000000000000	10231.00000000000000000000	0.00000000000000000000	0.00000000000000000000	0.00000000000000000000	2474.00000000000000000000	403.00000000000000000000	4.00000000000000000000	4.00000000000000000000	4.00000000000000000000	4.00000000000000000000	4.00000000000000000000	4.00000000000000000000	4.00000000000000000000	4.00000000000000000000	4.00000000000000000000	4.00000000000000000000	4.00000000000000000000	4.00000000000000000000	4.00000000000000000000	4.00000000000000000000	4.00000000000000000000	4.00000000000000000000
30.00000000000000000000	0.00000000000000000000	4169.74365234375000000000	4158.46142578125000000000	4108.71777343750000000000	4170.76904296875000000000	4542.05126953125000000000	4185.12792968750000000000	4173.33300781250000000000	4173.33300781250000000000	4180.00000000000000000000	4165.12792968750000000000	4157.94873046875000000000	4232.30761718750000000000	4168.20507812500000000000	4159.48730468750000000000	0.00000000000000000000	10246.00000000000000000000	10231.00000000000000000000	0.00000000000000000000	0.00000000000000000000	0.00000000000000000000	2474.00000000000000000000	412.00000000000000000000	4.00000000000000000000	4.00000000000000000000	4.00000000000000000000	4.00000000000000000000	4.00000000000000000000	4.00000000000000000000	4.00000000000000000000	4.00000000000000000000	4.00000000000000000000	4.00000000000000000000	4.00000000000000000000	4.00000000000000000000	4.00000000000000000000	4.00000000000000000000	4.00000000000000000000	4.00000000000000000000
31.00000000000000000000	0.00000000000000000000	4177.94873046875000000000	4156.92285156250000000000	4113.33300781250000000000	4158.46142578125000000000	4534.87158203125000000000	4182.05126953125000000000	4170.76904296875000000000	4167.69238281250000000000	4169.23046875000000000000	4155.38427734375000000000	4164.61523437500000000000	4233.33300781250000000000	4166.66650390625000000000	4165.64111328125000000000	0.00000000000000000000	10246.00000000000000000000	10231.00000000000000000000	0.00000000000000000000	0.00000000000000000000	0.00000000000000000000	2474.00000000000000000000	420.00000000000000000000	4.00000000000000000000	4.00000000000000000000	4.00000000000000000000	4.00000000000000000000	4.00000000000000000000	4.00000000000000000000	4.00000000000000000000	4.00000000000000000000	4.00000000000000000000	4.00000000000000000000	4.00000000000000000000	4.00000000000000000000	4.00000000000000000000	4.00000000000000000000	4.00000000000000000000	4.00000000000000000000
32.00000000000000000000	0.00000000000000000000	4167.17919921875000000000	4174.87158203125000000000	4106.66650390625000000000	4157.94873046875000000000	4534.35888671875000000000	4187.17919921875000000000	4174.35888671875000000000	4173.84619140625000000000	4180.00000000000000000000	4168.20507812500000000000	4203.07666015625000000000	4220.00000000000000000000	4196.41015625000000000000	4166.15380859375000000000	0.00000000000000000000	10246.00000000000000000000	10231.00000000000000000000	0.00000000000000000000	0.00000000000000000000	0.00000000000000000000	2474.00000000000000000000	428.00000000000000000000	4.00000000000000000000	4.00000000000000000000	4.00000000000000000000	4.00000000000000000000	4.00000000000000000000	4.00000000000000000000	4.00000000000000000000	4.00000000000000000000	4.00000000000000000000	4.00000000000000000000	4.00000000000000000000	4.00000000000000000000	4.00000000000000000000	4.00000000000000000000	4.00000000000000000000	4.00000000000000000000
33.00000000000000000000	0.00000000000000000000	4174.35888671875000000000	4167.17919921875000000000	4103.58984375000000000000	4156.92285156250000000000	4514.87158203125000000000	4174.87158203125000000000	4165.64111328125000000000	4168.71777343750000000000	4180.51269531250000000000	4172.82031250000000000000	4194.87158203125000000000	4217.94873046875000000000	4177.43603515625000000000	4150.25634765625000000000	0.00000000000000000000	10248.00000000000000000000	10230.00000000000000000000	0.00000000000000000000	0.00000000000000000000	0.00000000000000000000	2474.00000000000000000000	435.00000000000000000000	4.00000000000000000000	4.00000000000000000000	4.00000000000000000000	4.00000000000000000000	4.00000000000000000000	4.00000000000000000000	4.00000000000000000000	4.00000000000000000000	4.00000000000000000000	4.00000000000000000000	4.00000000000000000000	4.00000000000000000000	4.00000000000000000000	4.00000000000000000000	4.00000000000000000000	4.00000000000000000000
34.00000000000000000000	0.00000000000000000000	4168.71777343750000000000	4166.66650390625000000000	4103.58984375000000000000	4162.56396484375000000000	4523.07666015625000000000	4176.41015625000000000000	4173.84619140625000000000	4179.48730468750000000000	4189.74365234375000000000	4183.58984375000000000000	4176.41015625000000000000	4228.20507812500000000000	4171.28173828125000000000	4156.92285156250000000000	0.00000000000000000000	10248.00000000000000000000	10230.00000000000000000000	0.00000000000000000000	0.00000000000000000000	0.00000000000000000000	2474.00000000000000000000	443.00000000000000000000	4.00000000000000000000	4.00000000000000000000	4.00000000000000000000	4.00000000000000000000	4.00000000000000000000	4.00000000000000000000	4.00000000000000000000	4.00000000000000000000	4.00000000000000000000	4.00000000000000000000	4.00000000000000000000	4.00000000000000000000	4.00000000000000000000	4.00000000000000000000	4.00000000000000000000	4.00000000000000000000
35.00000000000000000000	0.00000000000000000000	4167.69238281250000000000	4170.76904296875000000000	4096.41015625000000000000	4172.30761718750000000000	4520.00000000000000000000	4172.30761718750000000000	4172.30761718750000000000	4180.00000000000000000000	4190.25634765625000000000	4173.33300781250000000000	4166.15380859375000000000	4227.69238281250000000000	4185.12792968750000000000	4165.12792968750000000000	0.00000000000000000000	10248.00000000000000000000	10231.00000000000000000000	0.00000000000000000000	0.00000000000000000000	0.00000000000000000000	2474.00000000000000000000	450.00000000000000000000	4.00000000000000000000	4.00000000000000000000	4.00000000000000000000	4.00000000000000000000	4.00000000000000000000	4.00000000000000000000	4.00000000000000000000	4.00000000000000000000	4.00000000000000000000	4.00000000000000000000	4.00000000000000000000	4.00000000000000000000	4.00000000000000000000	4.00000000000000000000	4.00000000000000000000	4.00000000000000000000
36.00000000000000000000	0.00000000000000000000	4174.87158203125000000000	4168.71777343750000000000	4090.76904296875000000000	4174.35888671875000000000	4505.12792968750000000000	4172.30761718750000000000	4166.66650390625000000000	4171.79492187500000000000	4180.00000000000000000000	4165.64111328125000000000	4169.74365234375000000000	4215.89746093750000000000	4178.97412109375000000000	4151.79492187500000000000	0.00000000000000000000	10248.00000000000000000000	10231.00000000000000000000	0.00000000000000000000	0.00000000000000000000	0.00000000000000000000	2474.00000000000000000000	458.00000000000000000000	4.00000000000000000000	4.00000000000000000000	4.00000000000000000000	4.00000000000000000000	4.00000000000000000000	4.00000000000000000000	4.00000000000000000000	4.00000000000000000000	4.00000000000000000000	4.00000000000000000000	4.00000000000000000000	4.00000000000000000000	4.00000000000000000000	4.00000000000000000000	4.00000000000000000000	4.00000000000000000000
37.00000000000000000000	0.00000000000000000000	4165.12792968750000000000	4164.10253906250000000000	4084.10253906250000000000	4158.46142578125000000000	4506.66650390625000000000	4187.69238281250000000000	4175.89746093750000000000	4176.92285156250000000000	4182.05126953125000000000	4173.84619140625000000000	4189.74365234375000000000	4213.33300781250000000000	4168.20507812500000000000	4142.05126953125000000000	0.00000000000000000000	10247.00000000000000000000	10231.00000000000000000000	0.00000000000000000000	0.00000000000000000000	0.00000000000000000000	2474.00000000000000000000	465.00000000000000000000	4.00000000000000000000	4.00000000000000000000	4.00000000000000000000	4.00000000000000000000	4.00000000000000000000	4.00000000000000000000	4.00000000000000000000	4.00000000000000000000	4.00000000000000000000	4.00000000000000000000	4.00000000000000000000	4.00000000000000000000	4.00000000000000000000	4.00000000000000000000	4.00000000000000000000	4.00000000000000000000
38.00000000000000000000	0.00000000000000000000	4178.46142578125000000000	4152.82031250000000000000	4084.61523437500000000000	4145.12792968750000000000	4490.76904296875000000000	4176.92285156250000000000	4165.12792968750000000000	4164.61523437500000000000	4168.20507812500000000000	4157.43603515625000000000	4191.28173828125000000000	4216.41015625000000000000	4162.05126953125000000000	4143.58984375000000000000	0.00000000000000000000	10247.00000000000000000000	10231.00000000000000000000	0.00000000000000000000	0.00000000000000000000	0.00000000000000000000	2474.00000000000000000000	473.00000000000000000000	4.00000000000000000000	4.00000000000000000000	4.00000000000000000000	4.00000000000000000000	4.00000000000000000000	4.00000000000000000000	4.00000000000000000000	4.00000000000000000000	4.00000000000000000000	4.00000000000000000000	4.00000000000000000000	4.00000000000000000000	4.00000000000000000000	4.00000000000000000000	4.00000000000000000000	4.00000000000000000000
39.00000000000000000000	0.00000000000000000000	4175.89746093750000000000	4171.79492187500000000000	4082.56396484375000000000	4160.51269531250000000000	4495.38427734375000000000	4180.00000000000000000000	4169.23046875000000000000	4173.84619140625000000000	4171.79492187500000000000	4158.46142578125000000000	4175.38427734375000000000	4223.58984375000000000000	4176.92285156250000000000	4150.25634765625000000000	0.00000000000000000000	10249.00000000000000000000	10230.00000000000000000000	0.00000000000000000000	0.00000000000000000000	0.00000000000000000000	2474.00000000000000000000	481.00000000000000000000	4.00000000000000000000	4.00000000000000000000	4.00000000000000000000	4.00000000000000000000	4.00000000000000000000	4.00000000000000000000	4.00000000000000000000	4.00000000000000000000	4.00000000000000000000	4.00000000000000000000	4.00000000000000000000	4.00000000000000000000	4.00000000000000000000	4.00000000000000000000	4.00000000000000000000	4.00000000000000000000
40.00000000000000000000	0.00000000000000000000	4169.23046875000000000000	4183.07666015625000000000	4077.43579101562500000000	4168.71777343750000000000	4498.46142578125000000000	4186.66650390625000000000	4176.41015625000000000000	4187.69238281250000000000	4182.56396484375000000000	4169.74365234375000000000	4173.33300781250000000000	4221.02539062500000000000	4184.61523437500000000000	4136.92285156250000000000	0.00000000000000000000	10249.00000000000000000000	10230.00000000000000000000	0.00000000000000000000	0.00000000000000000000	0.00000000000000000000	2474.00000000000000000000	490.00000000000000000000	4.00000000000000000000	4.00000000000000000000	4.00000000000000000000	4.00000000000000000000	4.00000000000000000000	4.00000000000000000000	4.00000000000000000000	4.00000000000000000000	4.00000000000000000000	4.00000000000000000000	4.00000000000000000000	4.00000000000000000000	4.00000000000000000000	4.00000000000000000000	4.00000000000000000000	4.00000000000000000000
41.00000000000000000000	0.00000000000000000000	4174.87158203125000000000	4165.64111328125000000000	4085.12817382812500000000	4163.58984375000000000000	4470.25634765625000000000	4169.74365234375000000000	4165.64111328125000000000	4174.87158203125000000000	4176.41015625000000000000	4168.71777343750000000000	4175.38427734375000000000	4211.79492187500000000000	4181.53857421875000000000	4132.82031250000000000000	0.00000000000000000000	10248.00000000000000000000	10229.00000000000000000000	0.00000000000000000000	0.00000000000000000000	0.00000000000000000000	2474.00000000000000000000	498.00000000000000000000	4.00000000000000000000	4.00000000000000000000	4.00000000000000000000	4.00000000000000000000	4.00000000000000000000	4.00000000000000000000	4.00000000000000000000	4.00000000000000000000	4.00000000000000000000	4.00000000000000000000	4.00000000000000000000	4.00000000000000000000	4.00000000000000000000	4.00000000000000000000	4.00000000000000000000	4.00000000000000000000
42.00000000000000000000	0.00000000000000000000	4167.17919921875000000000	4165.12792968750000000000	4092.82031250000000000000	4171.79492187500000000000	4464.10253906250000000000	4162.56396484375000000000	4168.20507812500000000000	4170.76904296875000000000	4178.46142578125000000000	4179.48730468750000000000	4172.30761718750000000000	4218.46142578125000000000	4180.00000000000000000000	4148.71777343750000000000	0.00000000000000000000	10248.00000000000000000000	10229.00000000000000000000	0.00000000000000000000	0.00000000000000000000	0.00000000000000000000	2474.00000000000000000000	506.00000000000000000000	4.00000000000000000000	4.00000000000000000000	4.00000000000000000000	4.00000000000000000000	4.00000000000000000000	4.00000000000000000000	4.00000000000000000000	4.00000000000000000000	4.00000000000000000000	4.00000000000000000000	4.00000000000000000000	4.00000000000000000000	4.00000000000000000000	4.00000000000000000000	4.00000000000000000000	4.00000000000000000000
43.00000000000000000000	0.00000000000000000000	4181.53857421875000000000	4170.25634765625000000000	4094.87158203125000000000	4180.00000000000000000000	4469.74365234375000000000	4168.20507812500000000000	4170.76904296875000000000	4167.17919921875000000000	4172.82031250000000000000	4174.87158203125000000000	4176.41015625000000000000	4224.10253906250000000000	4164.10253906250000000000	4142.56396484375000000000	0.00000000000000000000	10248.00000000000000000000	10229.00000000000000000000	0.00000000000000000000	0.00000000000000000000	0.00000000000000000000	2474.00000000000000000000	515.00000000000000000000	4.00000000000000000000	4.00000000000000000000	4.00000000000000000000	4.00000000000000000000	4.00000000000000000000	4.00000000000000000000	4.00000000000000000000	4.00000000000000000000	4.00000000000000000000	4.00000000000000000000	4.00000000000000000000	4.00000000000000000000	4.00000000000000000000	4.00000000000000000000	4.00000000000000000000	4.00000000000000000000
44.00000000000000000000	0.00000000000000000000	4172.82031250000000000000	4168.20507812500000000000	4084.10253906250000000000	4170.76904296875000000000	4468.20507812500000000000	4178.97412109375000000000	4170.25634765625000000000	4167.69238281250000000000	4170.76904296875000000000	4164.10253906250000000000	4189.23046875000000000000	4208.71777343750000000000	4153.33300781250000000000	4138.46142578125000000000	0.00000000000000000000	10248.00000000000000000000	10229.00000000000000000000	0.00000000000000000000	0.00000000000000000000	0.00000000000000000000	2474.00000000000000000000	522.00000000000000000000	4.00000000000000000000	4.00000000000000000000	4.00000000000000000000	4.00000000000000000000	4.00000000000000000000	4.00000000000000000000	4.00000000000000000000	4.00000000000000000000	4.00000000000000000000	4.00000000000000000000	4.00000000000000000000	4.00000000000000000000	4.00000000000000000000	4.00000000000000000000	4.00000000000000000000	4.00000000000000000000
45.00000000000000000000	0.00000000000000000000	4164.10253906250000000000	4152.82031250000000000000	4076.41015625000000000000	4158.97412109375000000000	4453.33300781250000000000	4173.33300781250000000000	4158.97412109375000000000	4162.56396484375000000000	4160.51269531250000000000	4152.30761718750000000000	4175.38427734375000000000	4199.48730468750000000000	4141.02539062500000000000	4136.92285156250000000000	0.00000000000000000000	10247.00000000000000000000	10228.00000000000000000000	0.00000000000000000000	0.00000000000000000000	0.00000000000000000000	2474.00000000000000000000	529.00000000000000000000	4.00000000000000000000	4.00000000000000000000	4.00000000000000000000	4.00000000000000000000	4.00000000000000000000	4.00000000000000000000	4.00000000000000000000	4.00000000000000000000	4.00000000000000000000	4.00000000000000000000	4.00000000000000000000	4.00000000000000000000	4.00000000000000000000	4.00000000000000000000	4.00000000000000000000	4.00000000000000000000
46.00000000000000000000	0.00000000000000000000	4180.51269531250000000000	4157.94873046875000000000	4085.12817382812500000000	4164.10253906250000000000	4452.82031250000000000000	4169.74365234375000000000	4159.48730468750000000000	4158.97412109375000000000	4149.74365234375000000000	4143.07666015625000000000	4144.10253906250000000000	4203.58984375000000000000	4141.53857421875000000000	4129.23046875000000000000	0.00000000000000000000	10247.00000000000000000000	10228.00000000000000000000	0.00000000000000000000	0.00000000000000000000	0.00000000000000000000	2474.00000000000000000000	537.00000000000000000000	4.00000000000000000000	4.00000000000000000000	4.00000000000000000000	4.00000000000000000000	4.00000000000000000000	4.00000000000000000000	4.00000000000000000000	4.00000000000000000000	4.00000000000000000000	4.00000000000000000000	4.00000000000000000000	4.00000000000000000000	4.00000000000000000000	4.00000000000000000000	4.00000000000000000000	4.00000000000000000000
47.00000000000000000000	0.00000000000000000000	4168.71777343750000000000	4177.94873046875000000000	4084.10253906250000000000	4168.71777343750000000000	4462.05126953125000000000	4181.53857421875000000000	4172.82031250000000000000	4166.15380859375000000000	4163.58984375000000000000	4161.53857421875000000000	4152.82031250000000000000	4209.23046875000000000000	4166.15380859375000000000	4137.43603515625000000000	0.00000000000000000000	10248.00000000000000000000	10228.00000000000000000000	0.00000000000000000000	0.00000000000000000000	0.00000000000000000000	2474.00000000000000000000	545.00000000000000000000	4.00000000000000000000	4.00000000000000000000	4.00000000000000000000	4.00000000000000000000	4.00000000000000000000	4.00000000000000000000	4.00000000000000000000	4.00000000000000000000	4.00000000000000000000	4.00000000000000000000	4.00000000000000000000	4.00000000000000000000	4.00000000000000000000	4.00000000000000000000	4.00000000000000000000	4.00000000000000000000
48.00000000000000000000	0.00000000000000000000	4176.92285156250000000000	4166.15380859375000000000	4088.71777343750000000000	4165.64111328125000000000	4439.48730468750000000000	4176.92285156250000000000	4160.51269531250000000000	4154.87158203125000000000	4161.02539062500000000000	4169.23046875000000000000	4173.84619140625000000000	4212.82031250000000000000	4167.17919921875000000000	4143.07666015625000000000	0.00000000000000000000	10248.00000000000000000000	10228.00000000000000000000	0.00000000000000000000	0.00000000000000000000	0.00000000000000000000	2474.00000000000000000000	553.00000000000000000000	4.00000000000000000000	4.00000000000000000000	4.00000000000000000000	4.00000000000000000000	4.00000000000000000000	4.00000000000000000000	4.00000000000000000000	4.00000000000000000000	4.00000000000000000000	4.00000000000000000000	4.00000000000000000000	4.00000000000000000000	4.00000000000000000000	4.00000000000000000000	4.00000000000000000000	4.00000000000000000000
49.00000000000000000000	0.00000000000000000000	4176.41015625000000000000	4169.74365234375000000000	4092.30761718750000000000	4187.69238281250000000000	4436.41015625000000000000	4173.84619140625000000000	4161.02539062500000000000	4156.92285156250000000000	4160.51269531250000000000	4168.71777343750000000000	4195.38427734375000000000	4212.82031250000000000000	4155.38427734375000000000	4150.25634765625000000000	0.00000000000000000000	10247.00000000000000000000	10228.00000000000000000000	0.00000000000000000000	0.00000000000000000000	0.00000000000000000000	2474.00000000000000000000	560.00000000000000000000	4.00000000000000000000	4.00000000000000000000	4.00000000000000000000	4.00000000000000000000	4.00000000000000000000	4.00000000000000000000	4.00000000000000000000	4.00000000000000000000	4.00000000000000000000	4.00000000000000000000	4.00000000000000000000	4.00000000000000000000	4.00000000000000000000	4.00000000000000000000	4.00000000000000000000	4.00000000000000000000
50.00000000000000000000	0.00000000000000000000	4165.64111328125000000000	4181.53857421875000000000	4082.05126953125000000000	4208.20507812500000000000	4442.05126953125000000000	4167.17919921875000000000	4165.12792968750000000000	4166.66650390625000000000	4161.53857421875000000000	4160.51269531250000000000	4202.56396484375000000000	4216.92285156250000000000	4146.15380859375000000000	4159.48730468750000000000	0.00000000000000000000	10247.00000000000000000000	10228.00000000000000000000	0.00000000000000000000	0.00000000000000000000	0.00000000000000000000	2474.00000000000000000000	568.00000000000000000000	4.00000000000000000000	4.00000000000000000000	4.00000000000000000000	4.00000000000000000000	4.00000000000000000000	4.00000000000000000000	4.00000000000000000000	4.00000000000000000000	4.00000000000000000000	4.00000000000000000000	4.00000000000000000000	4.00000000000000000000	4.00000000000000000000	4.00000000000000000000	4.00000000000000000000	4.00000000000000000000
51.00000000000000000000	0.00000000000000000000	4178.97412109375000000000	4168.71777343750000000000	4084.61523437500000000000	4190.25634765625000000000	4429.74365234375000000000	4167.69238281250000000000	4162.05126953125000000000	4165.64111328125000000000	4161.02539062500000000000	4149.74365234375000000000	4164.61523437500000000000	4223.07666015625000000000	4150.25634765625000000000	4151.28173828125000000000	0.00000000000000000000	10246.00000000000000000000	10228.00000000000000000000	0.00000000000000000000	0.00000000000000000000	0.00000000000000000000	2474.00000000000000000000	577.00000000000000000000	4.00000000000000000000	4.00000000000000000000	4.00000000000000000000	4.00000000000000000000	4.00000000000000000000	4.00000000000000000000	4.00000000000000000000	4.00000000000000000000	4.00000000000000000000	4.00000000000000000000	4.00000000000000000000	4.00000000000000000000	4.00000000000000000000	4.00000000000000000000	4.00000000000000000000	4.00000000000000000000
52.00000000000000000000	0.00000000000000000000	4169.74365234375000000000	4169.23046875000000000000	4089.23071289062500000000	4173.33300781250000000000	4428.71777343750000000000	4187.69238281250000000000	4177.94873046875000000000	4177.94873046875000000000	4184.61523437500000000000	4167.69238281250000000000	4148.20507812500000000000	4221.53857421875000000000	4161.53857421875000000000	4142.56396484375000000000	0.00000000000000000000	10246.00000000000000000000	10228.00000000000000000000	0.00000000000000000000	0.00000000000000000000	0.00000000000000000000	2474.00000000000000000000	584.00000000000000000000	4.00000000000000000000	4.00000000000000000000	4.00000000000000000000	4.00000000000000000000	4.00000000000000000000	4.00000000000000000000	4.00000000000000000000	4.00000000000000000000	4.00000000000000000000	4.00000000000000000000	4.00000000000000000000	4.00000000000000000000	4.00000000000000000000	4.00000000000000000000	4.00000000000000000000	4.00000000000000000000
53.00000000000000000000	0.00000000000000000000	4175.38427734375000000000	4168.71777343750000000000	4088.71777343750000000000	4182.05126953125000000000	4412.30761718750000000000	4177.94873046875000000000	4173.33300781250000000000	4174.35888671875000000000	4177.94873046875000000000	4166.66650390625000000000	4165.12792968750000000000	4223.07666015625000000000	4146.15380859375000000000	4149.23046875000000000000	0.00000000000000000000	10247.00000000000000000000	10228.00000000000000000000	0.00000000000000000000	0.00000000000000000000	0.00000000000000000000	2474.00000000000000000000	592.00000000000000000000	4.00000000000000000000	4.00000000000000000000	4.00000000000000000000	4.00000000000000000000	4.00000000000000000000	4.00000000000000000000	4.00000000000000000000	4.00000000000000000000	4.00000000000000000000	4.00000000000000000000	4.00000000000000000000	4.00000000000000000000	4.00000000000000000000	4.00000000000000000000	4.00000000000000000000	4.00000000000000000000
54.00000000000000000000	0.00000000000000000000	4180.00000000000000000000	4171.28173828125000000000	4090.76904296875000000000	4192.30761718750000000000	4414.35888671875000000000	4177.43603515625000000000	4170.25634765625000000000	4169.74365234375000000000	4163.07666015625000000000	4167.17919921875000000000	4194.35888671875000000000	4227.69238281250000000000	4151.28173828125000000000	4164.61523437500000000000	0.00000000000000000000	10247.00000000000000000000	10228.00000000000000000000	0.00000000000000000000	0.00000000000000000000	0.00000000000000000000	2474.00000000000000000000	600.00000000000000000000	4.00000000000000000000	4.00000000000000000000	4.00000000000000000000	4.00000000000000000000	4.00000000000000000000	4.00000000000000000000	4.00000000000000000000	4.00000000000000000000	4.00000000000000000000	4.00000000000000000000	4.00000000000000000000	4.00000000000000000000	4.00000000000000000000	4.00000000000000000000	4.00000000000000000000	4.00000000000000000000
55.00000000000000000000	0.00000000000000000000	4172.30761718750000000000	4177.94873046875000000000	4094.35888671875000000000	4193.84619140625000000000	4422.56396484375000000000	4178.46142578125000000000	4174.87158203125000000000	4172.82031250000000000000	4170.76904296875000000000	4185.12792968750000000000	4209.74365234375000000000	4224.10253906250000000000	4172.82031250000000000000	4158.97412109375000000000	0.00000000000000000000	10246.00000000000000000000	10228.00000000000000000000	0.00000000000000000000	0.00000000000000000000	0.00000000000000000000	2474.00000000000000000000	608.00000000000000000000	4.00000000000000000000	4.00000000000000000000	4.00000000000000000000	4.00000000000000000000	4.00000000000000000000	4.00000000000000000000	4.00000000000000000000	4.00000000000000000000	4.00000000000000000000	4.00000000000000000000	4.00000000000000000000	4.00000000000000000000	4.00000000000000000000	4.00000000000000000000	4.00000000000000000000	4.00000000000000000000
56.00000000000000000000	0.00000000000000000000	4178.46142578125000000000	4171.79492187500000000000	4094.35888671875000000000	4192.82031250000000000000	4400.00000000000000000000	4157.94873046875000000000	4163.58984375000000000000	4165.64111328125000000000	4169.74365234375000000000	4175.38427734375000000000	4178.46142578125000000000	4213.33300781250000000000	4157.94873046875000000000	4147.17919921875000000000	0.00000000000000000000	10246.00000000000000000000	10228.00000000000000000000	0.00000000000000000000	0.00000000000000000000	0.00000000000000000000	2474.00000000000000000000	616.00000000000000000000	4.00000000000000000000	4.00000000000000000000	4.00000000000000000000	4.00000000000000000000	4.00000000000000000000	4.00000000000000000000	4.00000000000000000000	4.00000000000000000000	4.00000000000000000000	4.00000000000000000000	4.00000000000000000000	4.00000000000000000000	4.00000000000000000000	4.00000000000000000000	4.00000000000000000000	4.00000000000000000000
57.00000000000000000000	0.00000000000000000000	4168.71777343750000000000	4174.35888671875000000000	4088.20507812500000000000	4198.97412109375000000000	4398.97412109375000000000	4174.35888671875000000000	4171.79492187500000000000	4176.41015625000000000000	4178.97412109375000000000	4171.28173828125000000000	4161.53857421875000000000	4212.82031250000000000000	4150.25634765625000000000	4163.58984375000000000000	0.00000000000000000000	10247.00000000000000000000	10227.00000000000000000000	0.00000000000000000000	0.00000000000000000000	0.00000000000000000000	2474.00000000000000000000	625.00000000000000000000	4.00000000000000000000	4.00000000000000000000	4.00000000000000000000	4.00000000000000000000	4.00000000000000000000	4.00000000000000000000	4.00000000000000000000	4.00000000000000000000	4.00000000000000000000	4.00000000000000000000	4.00000000000000000000	4.00000000000000000000	4.00000000000000000000	4.00000000000000000000	4.00000000000000000000	4.00000000000000000000
58.00000000000000000000	0.00000000000000000000	4179.48730468750000000000	4175.38427734375000000000	4096.92285156250000000000	4204.10253906250000000000	4404.10253906250000000000	4191.79492187500000000000	4178.46142578125000000000	4181.02539062500000000000	4183.58984375000000000000	4182.05126953125000000000	4192.30761718750000000000	4217.94873046875000000000	4160.51269531250000000000	4165.12792968750000000000	0.00000000000000000000	10247.00000000000000000000	10227.00000000000000000000	0.00000000000000000000	0.00000000000000000000	0.00000000000000000000	2474.00000000000000000000	633.00000000000000000000	4.00000000000000000000	4.00000000000000000000	4.00000000000000000000	4.00000000000000000000	4.00000000000000000000	4.00000000000000000000	4.00000000000000000000	4.00000000000000000000	4.00000000000000000000	4.00000000000000000000	4.00000000000000000000	4.00000000000000000000	4.00000000000000000000	4.00000000000000000000	4.00000000000000000000	4.00000000000000000000
59.00000000000000000000	0.00000000000000000000	4185.12792968750000000000	4179.48730468750000000000	4108.71777343750000000000	4203.07666015625000000000	4400.00000000000000000000	4187.69238281250000000000	4180.51269531250000000000	4180.51269531250000000000	4186.66650390625000000000	4191.79492187500000000000	4210.76904296875000000000	4216.92285156250000000000	4174.87158203125000000000	4153.84619140625000000000	0.00000000000000000000	10248.00000000000000000000	10227.00000000000000000000	0.00000000000000000000	0.00000000000000000000	0.00000000000000000000	2474.00000000000000000000	642.00000000000000000000	4.00000000000000000000	4.00000000000000000000	4.00000000000000000000	4.00000000000000000000	4.00000000000000000000	4.00000000000000000000	4.00000000000000000000	4.00000000000000000000	4.00000000000000000000	4.00000000000000000000	4.00000000000000000000	4.00000000000000000000	4.00000000000000000000	4.00000000000000000000	4.00000000000000000000	4.00000000000000000000
60.00000000000000000000	0.00000000000000000000	4173.33300781250000000000	4180.00000000000000000000	4098.97412109375000000000	4204.61523437500000000000	4398.46142578125000000000	4186.15380859375000000000	4181.53857421875000000000	4183.58984375000000000000	4188.20507812500000000000	4173.84619140625000000000	4178.97412109375000000000	4220.51269531250000000000	4173.33300781250000000000	4153.84619140625000000000	0.00000000000000000000	10248.00000000000000000000	10227.00000000000000000000	0.00000000000000000000	0.00000000000000000000	0.00000000000000000000	2474.00000000000000000000	649.00000000000000000000	4.00000000000000000000	4.00000000000000000000	4.00000000000000000000	4.00000000000000000000	4.00000000000000000000	4.00000000000000000000	4.00000000000000000000	4.00000000000000000000	4.00000000000000000000	4.00000000000000000000	4.00000000000000000000	4.00000000000000000000	4.00000000000000000000	4.00000000000000000000	4.00000000000000000000	4.00000000000000000000
61.00000000000000000000	0.00000000000000000000	4181.02539062500000000000	4168.20507812500000000000	4092.30761718750000000000	4195.38427734375000000000	4386.66650390625000000000	4176.41015625000000000000	4166.66650390625000000000	4166.15380859375000000000	4172.30761718750000000000	4150.25634765625000000000	4169.23046875000000000000	4215.89746093750000000000	4161.53857421875000000000	4151.79492187500000000000	0.00000000000000000000	10247.00000000000000000000	10227.00000000000000000000	0.00000000000000000000	0.00000000000000000000	0.00000000000000000000	2474.00000000000000000000	657.00000000000000000000	4.00000000000000000000	4.00000000000000000000	4.00000000000000000000	4.00000000000000000000	4.00000000000000000000	4.00000000000000000000	4.00000000000000000000	4.00000000000000000000	4.00000000000000000000	4.00000000000000000000	4.00000000000000000000	4.00000000000000000000	4.00000000000000000000	4.00000000000000000000	4.00000000000000000000	4.00000000000000000000
62.00000000000000000000	0.00000000000000000000	4171.79492187500000000000	4176.41015625000000000000	4097.94873046875000000000	4198.97412109375000000000	4384.61523437500000000000	4175.38427734375000000000	4169.23046875000000000000	4168.71777343750000000000	4181.53857421875000000000	4175.38427734375000000000	4186.66650390625000000000	4208.20507812500000000000	4176.92285156250000000000	4161.02539062500000000000	0.00000000000000000000	10247.00000000000000000000	10227.00000000000000000000	0.00000000000000000000	0.00000000000000000000	0.00000000000000000000	2474.00000000000000000000	664.00000000000000000000	4.00000000000000000000	4.00000000000000000000	4.00000000000000000000	4.00000000000000000000	4.00000000000000000000	4.00000000000000000000	4.00000000000000000000	4.00000000000000000000	4.00000000000000000000	4.00000000000000000000	4.00000000000000000000	4.00000000000000000000	4.00000000000000000000	4.00000000000000000000	4.00000000000000000000	4.00000000000000000000
63.00000000000000000000	0.00000000000000000000	4177.43603515625000000000	4181.02539062500000000000	4102.56396484375000000000	4218.97412109375000000000	4381.53857421875000000000	4177.94873046875000000000	4176.92285156250000000000	4177.94873046875000000000	4188.20507812500000000000	4185.64111328125000000000	4181.02539062500000000000	4210.76904296875000000000	4171.79492187500000000000	4160.00000000000000000000	0.00000000000000000000	10245.00000000000000000000	10227.00000000000000000000	0.00000000000000000000	0.00000000000000000000	0.00000000000000000000	2474.00000000000000000000	672.00000000000000000000	4.00000000000000000000	4.00000000000000000000	4.00000000000000000000	4.00000000000000000000	4.00000000000000000000	4.00000000000000000000	4.00000000000000000000	4.00000000000000000000	4.00000000000000000000	4.00000000000000000000	4.00000000000000000000	4.00000000000000000000	4.00000000000000000000	4.00000000000000000000	4.00000000000000000000	4.00000000000000000000
64.00000000000000000000	0.00000000000000000000	4185.64111328125000000000	4192.82031250000000000000	4101.53857421875000000000	4224.10253906250000000000	4390.76904296875000000000	4192.82031250000000000000	4184.61523437500000000000	4180.00000000000000000000	4186.15380859375000000000	4177.94873046875000000000	4206.15380859375000000000	4211.79492187500000000000	4173.33300781250000000000	4157.94873046875000000000	2804.00000000000000000000	10245.00000000000000000000	10227.00000000000000000000	0.00000000000000000000	0.00000000000000000000	0.00000000000000000000	2474.00000000000000000000	679.00000000000000000000	4.00000000000000000000	4.00000000000000000000	4.00000000000000000000	4.00000000000000000000	4.00000000000000000000	4.00000000000000000000	4.00000000000000000000	4.00000000000000000000	4.00000000000000000000	4.00000000000000000000	4.00000000000000000000	4.00000000000000000000	4.00000000000000000000	4.00000000000000000000	4.00000000000000000000	4.00000000000000000000
65.00000000000000000000	0.00000000000000000000	4174.87158203125000000000	4204.10253906250000000000	4101.02539062500000000000	4222.05126953125000000000	4400.00000000000000000000	4201.02539062500000000000	4188.71777343750000000000	4183.07666015625000000000	4191.79492187500000000000	4188.71777343750000000000	4224.10253906250000000000	4219.48730468750000000000	4191.79492187500000000000	4164.61523437500000000000	2606.00000000000000000000	10246.00000000000000000000	10227.00000000000000000000	0.00000000000000000000	0.00000000000000000000	0.00000000000000000000	2474.00000000000000000000	686.00000000000000000000	4.00000000000000000000	4.00000000000000000000	4.00000000000000000000	4.00000000000000000000	4.00000000000000000000	4.00000000000000000000	4.00000000000000000000	4.00000000000000000000	4.00000000000000000000	4.00000000000000000000	4.00000000000000000000	4.00000000000000000000	4.00000000000000000000	4.00000000000000000000	4.00000000000000000000	4.00000000000000000000
66.00000000000000000000	0.00000000000000000000	4180.51269531250000000000	4174.87158203125000000000	4098.46142578125000000000	4204.10253906250000000000	4370.25634765625000000000	4180.51269531250000000000	4170.76904296875000000000	4169.74365234375000000000	4176.41015625000000000000	4171.79492187500000000000	4187.69238281250000000000	4217.43603515625000000000	4173.84619140625000000000	4154.35888671875000000000	2039.00000000000000000000	10246.00000000000000000000	10227.00000000000000000000	0.00000000000000000000	0.00000000000000000000	0.00000000000000000000	2474.00000000000000000000	694.00000000000000000000	4.00000000000000000000	4.00000000000000000000	4.00000000000000000000	4.00000000000000000000	4.00000000000000000000	4.00000000000000000000	4.00000000000000000000	4.00000000000000000000	4.00000000000000000000	4.00000000000000000000	4.00000000000000000000	4.00000000000000000000	4.00000000000000000000	4.00000000000000000000	4.00000000000000000000	4.00000000000000000000
67.00000000000000000000	0.00000000000000000000	4164.61523437500000000000	4159.48730468750000000000	4082.56396484375000000000	4190.25634765625000000000	4354.87158203125000000000	4181.53857421875000000000	4166.15380859375000000000	4167.69238281250000000000	4175.38427734375000000000	4155.38427734375000000000	4169.74365234375000000000	4195.38427734375000000000	4173.33300781250000000000	4145.12792968750000000000	3471.00000000000000000000	10249.00000000000000000000	10230.00000000000000000000	0.00000000000000000000	0.00000000000000000000	0.00000000000000000000	2474.00000000000000000000	702.00000000000000000000	4.00000000000000000000	4.00000000000000000000	4.00000000000000000000	4.00000000000000000000	4.00000000000000000000	4.00000000000000000000	4.00000000000000000000	4.00000000000000000000	4.00000000000000000000	4.00000000000000000000	4.00000000000000000000	4.00000000000000000000	4.00000000000000000000	4.00000000000000000000	4.00000000000000000000	4.00000000000000000000
68.00000000000000000000	0.00000000000000000000	4168.20507812500000000000	4170.25634765625000000000	4080.00000000000000000000	4214.35888671875000000000	4358.46142578125000000000	4185.64111328125000000000	4166.15380859375000000000	4169.74365234375000000000	4178.97412109375000000000	4165.64111328125000000000	4168.71777343750000000000	4196.41015625000000000000	4172.30761718750000000000	4153.84619140625000000000	3501.00000000000000000000	10249.00000000000000000000	10230.00000000000000000000	0.00000000000000000000	0.00000000000000000000	0.00000000000000000000	2474.00000000000000000000	710.00000000000000000000	4.00000000000000000000	4.00000000000000000000	4.00000000000000000000	4.00000000000000000000	4.00000000000000000000	4.00000000000000000000	4.00000000000000000000	4.00000000000000000000	4.00000000000000000000	4.00000000000000000000	4.00000000000000000000	4.00000000000000000000	4.00000000000000000000	4.00000000000000000000	4.00000000000000000000	4.00000000000000000000
69.00000000000000000000	0.00000000000000000000	4185.64111328125000000000	4184.10253906250000000000	4096.92285156250000000000	4251.79492187500000000000	4363.58984375000000000000	4184.10253906250000000000	4169.74365234375000000000	4171.28173828125000000000	4172.82031250000000000000	4178.46142578125000000000	4177.94873046875000000000	4210.76904296875000000000	4157.94873046875000000000	4173.33300781250000000000	3461.00000000000000000000	10251.00000000000000000000	10231.00000000000000000000	0.00000000000000000000	0.00000000000000000000	0.00000000000000000000	2474.00000000000000000000	718.00000000000000000000	4.00000000000000000000	4.00000000000000000000	4.00000000000000000000	4.00000000000000000000	4.00000000000000000000	4.00000000000000000000	4.00000000000000000000	4.00000000000000000000	4.00000000000000000000	4.00000000000000000000	4.00000000000000000000	4.00000000000000000000	4.00000000000000000000	4.00000000000000000000	4.00000000000000000000	4.00000000000000000000
70.00000000000000000000	0.00000000000000000000	4175.89746093750000000000	4192.30761718750000000000	4102.56396484375000000000	4256.92285156250000000000	4368.71777343750000000000	4190.25634765625000000000	4180.00000000000000000000	4178.97412109375000000000	4179.48730468750000000000	4180.00000000000000000000	4209.23046875000000000000	4211.28173828125000000000	4172.30761718750000000000	4175.89746093750000000000	3479.00000000000000000000	10251.00000000000000000000	10231.00000000000000000000	0.00000000000000000000	0.00000000000000000000	0.00000000000000000000	2474.00000000000000000000	726.00000000000000000000	4.00000000000000000000	4.00000000000000000000	4.00000000000000000000	4.00000000000000000000	4.00000000000000000000	4.00000000000000000000	4.00000000000000000000	4.00000000000000000000	4.00000000000000000000	4.00000000000000000000	4.00000000000000000000	4.00000000000000000000	4.00000000000000000000	4.00000000000000000000	4.00000000000000000000	4.00000000000000000000
71.00000000000000000000	0.00000000000000000000	4185.12792968750000000000	4186.15380859375000000000	4107.17919921875000000000	4244.10253906250000000000	4356.41015625000000000000	4184.10253906250000000000	4174.87158203125000000000	4177.43603515625000000000	4184.10253906250000000000	4171.79492187500000000000	4208.71777343750000000000	4213.33300781250000000000	4187.69238281250000000000	4162.56396484375000000000	3144.00000000000000000000	10246.00000000000000000000	10233.00000000000000000000	0.00000000000000000000	0.00000000000000000000	0.00000000000000000000	2474.00000000000000000000	735.00000000000000000000	4.00000000000000000000	4.00000000000000000000	4.00000000000000000000	4.00000000000000000000	4.00000000000000000000	4.00000000000000000000	4.00000000000000000000	4.00000000000000000000	4.00000000000000000000	4.00000000000000000000	4.00000000000000000000	4.00000000000000000000	4.00000000000000000000	4.00000000000000000000	4.00000000000000000000	4.00000000000000000000
72.00000000000000000000	0.00000000000000000000	4176.41015625000000000000	4176.41015625000000000000	4101.53857421875000000000	4244.10253906250000000000	4345.12792968750000000000	4183.58984375000000000000	4173.84619140625000000000	4183.58984375000000000000	4188.71777343750000000000	4170.76904296875000000000	4177.94873046875000000000	4205.64111328125000000000	4184.10253906250000000000	4158.97412109375000000000	3417.00000000000000000000	10246.00000000000000000000	10233.00000000000000000000	0.00000000000000000000	0.00000000000000000000	0.00000000000000000000	2474.00000000000000000000	743.00000000000000000000	4.00000000000000000000	4.00000000000000000000	4.00000000000000000000	4.00000000000000000000	4.00000000000000000000	4.00000000000000000000	4.00000000000000000000	4.00000000000000000000	4.00000000000000000000	4.00000000000000000000	4.00000000000000000000	4.00000000000000000000	4.00000000000000000000	4.00000000000000000000	4.00000000000000000000	4.00000000000000000000
73.00000000000000000000	0.00000000000000000000	4165.64111328125000000000	4157.43603515625000000000	4087.69213867187500000000	4240.51269531250000000000	4328.71777343750000000000	4178.46142578125000000000	4164.61523437500000000000	4173.33300781250000000000	4172.82031250000000000000	4153.84619140625000000000	4163.07666015625000000000	4191.28173828125000000000	4158.97412109375000000000	4148.71777343750000000000	3139.00000000000000000000	10246.00000000000000000000	10232.00000000000000000000	0.00000000000000000000	0.00000000000000000000	0.00000000000000000000	2474.00000000000000000000	751.00000000000000000000	4.00000000000000000000	4.00000000000000000000	4.00000000000000000000	4.00000000000000000000	4.00000000000000000000	4.00000000000000000000	4.00000000000000000000	4.00000000000000000000	4.00000000000000000000	4.00000000000000000000	4.00000000000000000000	4.00000000000000000000	4.00000000000000000000	4.00000000000000000000	4.00000000000000000000	4.00000000000000000000
74.00000000000000000000	0.00000000000000000000	4173.84619140625000000000	4171.28173828125000000000	4088.20507812500000000000	4251.28173828125000000000	4332.82031250000000000000	4184.10253906250000000000	4168.71777343750000000000	4169.74365234375000000000	4170.25634765625000000000	4160.51269531250000000000	4186.15380859375000000000	4195.89746093750000000000	4161.02539062500000000000	4158.97412109375000000000	3218.00000000000000000000	10246.00000000000000000000	10232.00000000000000000000	0.00000000000000000000	0.00000000000000000000	0.00000000000000000000	2474.00000000000000000000	760.00000000000000000000	4.00000000000000000000	4.00000000000000000000	4.00000000000000000000	4.00000000000000000000	4.00000000000000000000	4.00000000000000000000	4.00000000000000000000	4.00000000000000000000	4.00000000000000000000	4.00000000000000000000	4.00000000000000000000	4.00000000000000000000	4.00000000000000000000	4.00000000000000000000	4.00000000000000000000	4.00000000000000000000
75.00000000000000000000	0.00000000000000000000	4173.84619140625000000000	4192.30761718750000000000	4084.61523437500000000000	4269.74365234375000000000	4346.15380859375000000000	4196.41015625000000000000	4183.58984375000000000000	4185.64111328125000000000	4190.76904296875000000000	4191.79492187500000000000	4210.25634765625000000000	4199.48730468750000000000	4184.61523437500000000000	4180.00000000000000000000	3301.00000000000000000000	10247.00000000000000000000	10231.00000000000000000000	0.00000000000000000000	0.00000000000000000000	0.00000000000000000000	2474.00000000000000000000	768.00000000000000000000	4.00000000000000000000	4.00000000000000000000	4.00000000000000000000	4.00000000000000000000	4.00000000000000000000	4.00000000000000000000	4.00000000000000000000	4.00000000000000000000	4.00000000000000000000	4.00000000000000000000	4.00000000000000000000	4.00000000000000000000	4.00000000000000000000	4.00000000000000000000	4.00000000000000000000	4.00000000000000000000
76.00000000000000000000	0.00000000000000000000	4184.10253906250000000000	4169.23046875000000000000	4082.56396484375000000000	4271.79492187500000000000	4320.00000000000000000000	4181.02539062500000000000	4166.66650390625000000000	4174.35888671875000000000	4177.94873046875000000000	4169.74365234375000000000	4182.05126953125000000000	4191.79492187500000000000	4172.30761718750000000000	4158.46142578125000000000	2462.00000000000000000000	10247.00000000000000000000	10231.00000000000000000000	0.00000000000000000000	0.00000000000000000000	0.00000000000000000000	2474.00000000000000000000	775.00000000000000000000	4.00000000000000000000	4.00000000000000000000	4.00000000000000000000	4.00000000000000000000	4.00000000000000000000	4.00000000000000000000	4.00000000000000000000	4.00000000000000000000	4.00000000000000000000	4.00000000000000000000	4.00000000000000000000	4.00000000000000000000	4.00000000000000000000	4.00000000000000000000	4.00000000000000000000	4.00000000000000000000
77.00000000000000000000	0.00000000000000000000	4162.56396484375000000000	4165.12792968750000000000	4078.46142578125000000000	4290.76904296875000000000	4306.15380859375000000000	4180.00000000000000000000	4162.05126953125000000000	4165.64111328125000000000	4165.64111328125000000000	4152.30761718750000000000	4154.35888671875000000000	4181.53857421875000000000	4155.89746093750000000000	4135.89746093750000000000	2600.00000000000000000000	10248.00000000000000000000	10231.00000000000000000000	0.00000000000000000000	0.00000000000000000000	0.00000000000000000000	2474.00000000000000000000	782.00000000000000000000	4.00000000000000000000	4.00000000000000000000	4.00000000000000000000	4.00000000000000000000	4.00000000000000000000	4.00000000000000000000	4.00000000000000000000	4.00000000000000000000	4.00000000000000000000	4.00000000000000000000	4.00000000000000000000	4.00000000000000000000	4.00000000000000000000	4.00000000000000000000	4.00000000000000000000	4.00000000000000000000
78.00000000000000000000	0.00000000000000000000	4152.30761718750000000000	4164.61523437500000000000	4071.28198242187500000000	4311.79492187500000000000	4301.53857421875000000000	4176.41015625000000000000	4163.07666015625000000000	4163.07666015625000000000	4160.51269531250000000000	4154.35888671875000000000	4156.92285156250000000000	4168.71777343750000000000	4152.82031250000000000000	4139.48730468750000000000	3218.00000000000000000000	10248.00000000000000000000	10231.00000000000000000000	0.00000000000000000000	0.00000000000000000000	0.00000000000000000000	2474.00000000000000000000	790.00000000000000000000	4.00000000000000000000	4.00000000000000000000	4.00000000000000000000	4.00000000000000000000	4.00000000000000000000	4.00000000000000000000	4.00000000000000000000	4.00000000000000000000	4.00000000000000000000	4.00000000000000000000	4.00000000000000000000	4.00000000000000000000	4.00000000000000000000	4.00000000000000000000	4.00000000000000000000	4.00000000000000000000
79.00000000000000000000	0.00000000000000000000	4179.48730468750000000000	4169.74365234375000000000	4089.74340820312500000000	4324.61523437500000000000	4307.17919921875000000000	4176.92285156250000000000	4170.25634765625000000000	4175.38427734375000000000	4174.87158203125000000000	4160.00000000000000000000	4185.64111328125000000000	4178.46142578125000000000	4174.35888671875000000000	4163.58984375000000000000	3301.00000000000000000000	10247.00000000000000000000	10229.00000000000000000000	0.00000000000000000000	0.00000000000000000000	0.00000000000000000000	2474.00000000000000000000	797.00000000000000000000	4.00000000000000000000	4.00000000000000000000	4.00000000000000000000	4.00000000000000000000	4.00000000000000000000	4.00000000000000000000	4.00000000000000000000	4.00000000000000000000	4.00000000000000000000	4.00000000000000000000	4.00000000000000000000	4.00000000000000000000	4.00000000000000000000	4.00000000000000000000	4.00000000000000000000	4.00000000000000000000
80.00000000000000000000	0.00000000000000000000	4176.92285156250000000000	4191.79492187500000000000	4105.64111328125000000000	4333.33300781250000000000	4324.10253906250000000000	4190.76904296875000000000	4190.76904296875000000000	4200.00000000000000000000	4197.43603515625000000000	4177.94873046875000000000	4209.23046875000000000000	4201.53857421875000000000	4193.33300781250000000000	4181.02539062500000000000	2462.00000000000000000000	10247.00000000000000000000	10229.00000000000000000000	0.00000000000000000000	0.00000000000000000000	0.00000000000000000000	2474.00000000000000000000	805.00000000000000000000	4.00000000000000000000	4.00000000000000000000	4.00000000000000000000	4.00000000000000000000	4.00000000000000000000	4.00000000000000000000	4.00000000000000000000	4.00000000000000000000	4.00000000000000000000	4.00000000000000000000	4.00000000000000000000	4.00000000000000000000	4.00000000000000000000	4.00000000000000000000	4.00000000000000000000	4.00000000000000000000
81.00000000000000000000	0.00000000000000000000	4172.82031250000000000000	4167.17919921875000000000	4095.89721679687500000000	4318.97412109375000000000	4298.46142578125000000000	4174.35888671875000000000	4175.89746093750000000000	4177.43603515625000000000	4176.92285156250000000000	4158.97412109375000000000	4177.43603515625000000000	4184.61523437500000000000	4155.38427734375000000000	4149.74365234375000000000	2600.00000000000000000000	10246.00000000000000000000	10228.00000000000000000000	0.00000000000000000000	0.00000000000000000000	0.00000000000000000000	2474.00000000000000000000	812.00000000000000000000	4.00000000000000000000	4.00000000000000000000	4.00000000000000000000	4.00000000000000000000	4.00000000000000000000	4.00000000000000000000	4.00000000000000000000	4.00000000000000000000	4.00000000000000000000	4.00000000000000000000	4.00000000000000000000	4.00000000000000000000	4.00000000000000000000	4.00000000000000000000	4.00000000000000000000	4.00000000000000000000
82.00000000000000000000	0.00000000000000000000	4164.10253906250000000000	4148.71777343750000000000	4087.69213867187500000000	4310.25634765625000000000	4288.71777343750000000000	4174.35888671875000000000	4165.12792968750000000000	4164.10253906250000000000	4168.20507812500000000000	4149.23046875000000000000	4155.89746093750000000000	4156.92285156250000000000	4146.15380859375000000000	4130.25634765625000000000	3218.00000000000000000000	10246.00000000000000000000	10228.00000000000000000000	0.00000000000000000000	0.00000000000000000000	0.00000000000000000000	2474.00000000000000000000	820.00000000000000000000	4.00000000000000000000	4.00000000000000000000	4.00000000000000000000	4.00000000000000000000	4.00000000000000000000	4.00000000000000000000	4.00000000000000000000	4.00000000000000000000	4.00000000000000000000	4.00000000000000000000	4.00000000000000000000	4.00000000000000000000	4.00000000000000000000	4.00000000000000000000	4.00000000000000000000	4.00000000000000000000
83.00000000000000000000	0.00000000000000000000	4163.07666015625000000000	4157.43603515625000000000	4095.89721679687500000000	4317.94873046875000000000	4295.89746093750000000000	4191.79492187500000000000	4171.79492187500000000000	4176.92285156250000000000	4173.84619140625000000000	4162.56396484375000000000	4165.64111328125000000000	4168.20507812500000000000	4171.28173828125000000000	4146.66650390625000000000	3301.00000000000000000000	10245.00000000000000000000	10228.00000000000000000000	0.00000000000000000000	0.00000000000000000000	0.00000000000000000000	2474.00000000000000000000	829.00000000000000000000	4.00000000000000000000	4.00000000000000000000	4.00000000000000000000	4.00000000000000000000	4.00000000000000000000	4.00000000000000000000	4.00000000000000000000	4.00000000000000000000	4.00000000000000000000	4.00000000000000000000	4.00000000000000000000	4.00000000000000000000	4.00000000000000000000	4.00000000000000000000	4.00000000000000000000	4.00000000000000000000
84.00000000000000000000	0.00000000000000000000	4175.89746093750000000000	4156.92285156250000000000	4109.74365234375000000000	4324.61523437500000000000	4286.66650390625000000000	4194.87158203125000000000	4174.87158203125000000000	4181.02539062500000000000	4175.38427734375000000000	4162.05126953125000000000	4165.12792968750000000000	4183.07666015625000000000	4163.58984375000000000000	4160.00000000000000000000	2462.00000000000000000000	10245.00000000000000000000	10228.00000000000000000000	0.00000000000000000000	0.00000000000000000000	0.00000000000000000000	2474.00000000000000000000	837.00000000000000000000	4.00000000000000000000	4.00000000000000000000	4.00000000000000000000	4.00000000000000000000	4.00000000000000000000	4.00000000000000000000	4.00000000000000000000	4.00000000000000000000	4.00000000000000000000	4.00000000000000000000	4.00000000000000000000	4.00000000000000000000	4.00000000000000000000	4.00000000000000000000	4.00000000000000000000	4.00000000000000000000
85.00000000000000000000	0.00000000000000000000	4166.66650390625000000000	4165.64111328125000000000	4117.94873046875000000000	4347.69238281250000000000	4285.64111328125000000000	4191.79492187500000000000	4177.94873046875000000000	4186.66650390625000000000	4193.33300781250000000000	4175.89746093750000000000	4185.64111328125000000000	4183.58984375000000000000	4158.46142578125000000000	4164.61523437500000000000	2600.00000000000000000000	10245.00000000000000000000	10227.00000000000000000000	0.00000000000000000000	0.00000000000000000000	0.00000000000000000000	2474.00000000000000000000	845.00000000000000000000	4.00000000000000000000	4.00000000000000000000	4.00000000000000000000	4.00000000000000000000	4.00000000000000000000	4.00000000000000000000	4.00000000000000000000	4.00000000000000000000	4.00000000000000000000	4.00000000000000000000	4.00000000000000000000	4.00000000000000000000	4.00000000000000000000	4.00000000000000000000	4.00000000000000000000	4.00000000000000000000
86.00000000000000000000	0.00000000000000000000	4179.48730468750000000000	4176.92285156250000000000	4134.87158203125000000000	4385.64111328125000000000	4277.94873046875000000000	4176.92285156250000000000	4166.15380859375000000000	4175.38427734375000000000	4187.69238281250000000000	4182.56396484375000000000	4202.05126953125000000000	4185.12792968750000000000	4173.33300781250000000000	4162.56396484375000000000	3218.00000000000000000000	10245.00000000000000000000	10227.00000000000000000000	0.00000000000000000000	0.00000000000000000000	0.00000000000000000000	2474.00000000000000000000	854.00000000000000000000	4.00000000000000000000	4.00000000000000000000	4.00000000000000000000	4.00000000000000000000	4.00000000000000000000	4.00000000000000000000	4.00000000000000000000	4.00000000000000000000	4.00000000000000000000	4.00000000000000000000	4.00000000000000000000	4.00000000000000000000	4.00000000000000000000	4.00000000000000000000	4.00000000000000000000	4.00000000000000000000
87.00000000000000000000	0.00000000000000000000	4184.10253906250000000000	4188.71777343750000000000	4148.71777343750000000000	4407.17919921875000000000	4295.89746093750000000000	4182.05126953125000000000	4172.30761718750000000000	4178.97412109375000000000	4181.02539062500000000000	4178.97412109375000000000	4187.69238281250000000000	4184.10253906250000000000	4202.05126953125000000000	4172.30761718750000000000	3301.00000000000000000000	10246.00000000000000000000	10229.00000000000000000000	0.00000000000000000000	0.00000000000000000000	0.00000000000000000000	2474.00000000000000000000	862.00000000000000000000	4.00000000000000000000	4.00000000000000000000	4.00000000000000000000	4.00000000000000000000	4.00000000000000000000	4.00000000000000000000	4.00000000000000000000	4.00000000000000000000	4.00000000000000000000	4.00000000000000000000	4.00000000000000000000	4.00000000000000000000	4.00000000000000000000	4.00000000000000000000	4.00000000000000000000	4.00000000000000000000
88.00000000000000000000	0.00000000000000000000	4172.30761718750000000000	4181.53857421875000000000	4146.15380859375000000000	4401.53857421875000000000	4306.66650390625000000000	4187.69238281250000000000	4178.46142578125000000000	4183.58984375000000000000	4182.05126953125000000000	4171.28173828125000000000	4170.76904296875000000000	4176.92285156250000000000	4204.10253906250000000000	4170.25634765625000000000	2462.00000000000000000000	10246.00000000000000000000	10229.00000000000000000000	0.00000000000000000000	0.00000000000000000000	0.00000000000000000000	2474.00000000000000000000	869.00000000000000000000	4.00000000000000000000	4.00000000000000000000	4.00000000000000000000	4.00000000000000000000	4.00000000000000000000	4.00000000000000000000	4.00000000000000000000	4.00000000000000000000	4.00000000000000000000	4.00000000000000000000	4.00000000000000000000	4.00000000000000000000	4.00000000000000000000	4.00000000000000000000	4.00000000000000000000	4.00000000000000000000
89.00000000000000000000	0.00000000000000000000	4180.00000000000000000000	4160.51269531250000000000	4148.71777343750000000000	4384.61523437500000000000	4268.20507812500000000000	4171.79492187500000000000	4166.15380859375000000000	4169.74365234375000000000	4171.28173828125000000000	4157.94873046875000000000	4172.82031250000000000000	4172.82031250000000000000	4170.25634765625000000000	4161.53857421875000000000	2600.00000000000000000000	10247.00000000000000000000	10228.00000000000000000000	0.00000000000000000000	0.00000000000000000000	0.00000000000000000000	2474.00000000000000000000	877.00000000000000000000	4.00000000000000000000	4.00000000000000000000	4.00000000000000000000	4.00000000000000000000	4.00000000000000000000	4.00000000000000000000	4.00000000000000000000	4.00000000000000000000	4.00000000000000000000	4.00000000000000000000	4.00000000000000000000	4.00000000000000000000	4.00000000000000000000	4.00000000000000000000	4.00000000000000000000	4.00000000000000000000
90.00000000000000000000	0.00000000000000000000	4175.38427734375000000000	4164.10253906250000000000	4153.33300781250000000000	4384.61523437500000000000	4252.82031250000000000000	4175.89746093750000000000	4174.87158203125000000000	4181.53857421875000000000	4181.53857421875000000000	4168.71777343750000000000	4194.35888671875000000000	4181.53857421875000000000	4172.82031250000000000000	4180.51269531250000000000	3218.00000000000000000000	10247.00000000000000000000	10228.00000000000000000000	0.00000000000000000000	0.00000000000000000000	0.00000000000000000000	2474.00000000000000000000	884.00000000000000000000	4.00000000000000000000	4.00000000000000000000	4.00000000000000000000	4.00000000000000000000	4.00000000000000000000	4.00000000000000000000	4.00000000000000000000	4.00000000000000000000	4.00000000000000000000	4.00000000000000000000	4.00000000000000000000	4.00000000000000000000	4.00000000000000000000	4.00000000000000000000	4.00000000000000000000	4.00000000000000000000
91.00000000000000000000	0.00000000000000000000	4186.66650390625000000000	4166.15380859375000000000	4157.94873046875000000000	4396.92285156250000000000	4261.53857421875000000000	4182.56396484375000000000	4181.02539062500000000000	4191.28173828125000000000	4185.12792968750000000000	4183.07666015625000000000	4208.20507812500000000000	4193.33300781250000000000	4203.07666015625000000000	4190.76904296875000000000	3301.00000000000000000000	10247.00000000000000000000	10228.00000000000000000000	0.00000000000000000000	0.00000000000000000000	0.00000000000000000000	2474.00000000000000000000	892.00000000000000000000	4.00000000000000000000	4.00000000000000000000	4.00000000000000000000	4.00000000000000000000	4.00000000000000000000	4.00000000000000000000	4.00000000000000000000	4.00000000000000000000	4.00000000000000000000	4.00000000000000000000	4.00000000000000000000	4.00000000000000000000	4.00000000000000000000	4.00000000000000000000	4.00000000000000000000	4.00000000000000000000
92.00000000000000000000	0.00000000000000000000	4186.66650390625000000000	4165.64111328125000000000	4161.53857421875000000000	4398.97412109375000000000	4262.05126953125000000000	4175.38427734375000000000	4179.48730468750000000000	4183.58984375000000000000	4178.97412109375000000000	4186.15380859375000000000	4216.92285156250000000000	4195.89746093750000000000	4214.87158203125000000000	4191.79492187500000000000	2462.00000000000000000000	10247.00000000000000000000	10228.00000000000000000000	0.00000000000000000000	0.00000000000000000000	0.00000000000000000000	2474.00000000000000000000	899.00000000000000000000	4.00000000000000000000	4.00000000000000000000	4.00000000000000000000	4.00000000000000000000	4.00000000000000000000	4.00000000000000000000	4.00000000000000000000	4.00000000000000000000	4.00000000000000000000	4.00000000000000000000	4.00000000000000000000	4.00000000000000000000	4.00000000000000000000	4.00000000000000000000	4.00000000000000000000	4.00000000000000000000
93.00000000000000000000	0.00000000000000000000	4173.84619140625000000000	4166.15380859375000000000	4167.17919921875000000000	4399.48730468750000000000	4253.84619140625000000000	4168.20507812500000000000	4177.43603515625000000000	4176.41015625000000000000	4176.41015625000000000000	4181.53857421875000000000	4201.53857421875000000000	4190.76904296875000000000	4202.05126953125000000000	4190.25634765625000000000	2600.00000000000000000000	10248.00000000000000000000	10230.00000000000000000000	0.00000000000000000000	0.00000000000000000000	0.00000000000000000000	2474.00000000000000000000	906.00000000000000000000	4.00000000000000000000	4.00000000000000000000	4.00000000000000000000	4.00000000000000000000	4.00000000000000000000	4.00000000000000000000	4.00000000000000000000	4.00000000000000000000	4.00000000000000000000	4.00000000000000000000	4.00000000000000000000	4.00000000000000000000	4.00000000000000000000	4.00000000000000000000	4.00000000000000000000	4.00000000000000000000
94.00000000000000000000	0.00000000000000000000	4188.20507812500000000000	4163.58984375000000000000	4182.56396484375000000000	4396.41015625000000000000	4253.84619140625000000000	4171.79492187500000000000	4171.79492187500000000000	4176.92285156250000000000	4179.48730468750000000000	4168.20507812500000000000	4162.05126953125000000000	4184.10253906250000000000	4193.84619140625000000000	4180.00000000000000000000	3218.00000000000000000000	10248.00000000000000000000	10230.00000000000000000000	0.00000000000000000000	0.00000000000000000000	0.00000000000000000000	2474.00000000000000000000	915.00000000000000000000	4.00000000000000000000	4.00000000000000000000	4.00000000000000000000	4.00000000000000000000	4.00000000000000000000	4.00000000000000000000	4.00000000000000000000	4.00000000000000000000	4.00000000000000000000	4.00000000000000000000	4.00000000000000000000	4.00000000000000000000	4.00000000000000000000	4.00000000000000000000	4.00000000000000000000	4.00000000000000000000
95.00000000000000000000	0.00000000000000000000	4181.02539062500000000000	4173.84619140625000000000	4175.38427734375000000000	4385.12792968750000000000	4266.66650390625000000000	4182.05126953125000000000	4174.35888671875000000000	4189.74365234375000000000	4197.43603515625000000000	4169.23046875000000000000	4167.17919921875000000000	4178.97412109375000000000	4194.35888671875000000000	4175.38427734375000000000	3301.00000000000000000000	10247.00000000000000000000	10229.00000000000000000000	0.00000000000000000000	0.00000000000000000000	0.00000000000000000000	2474.00000000000000000000	923.00000000000000000000	4.00000000000000000000	4.00000000000000000000	4.00000000000000000000	4.00000000000000000000	4.00000000000000000000	4.00000000000000000000	4.00000000000000000000	4.00000000000000000000	4.00000000000000000000	4.00000000000000000000	4.00000000000000000000	4.00000000000000000000	4.00000000000000000000	4.00000000000000000000	4.00000000000000000000	4.00000000000000000000
96.00000000000000000000	0.00000000000000000000	4182.56396484375000000000	4172.30761718750000000000	4158.97412109375000000000	4386.15380859375000000000	4255.38427734375000000000	4172.82031250000000000000	4165.12792968750000000000	4177.94873046875000000000	4184.10253906250000000000	4171.28173828125000000000	4200.00000000000000000000	4173.33300781250000000000	4175.38427734375000000000	4161.02539062500000000000	2462.00000000000000000000	10247.00000000000000000000	10229.00000000000000000000	0.00000000000000000000	0.00000000000000000000	0.00000000000000000000	2474.00000000000000000000	931.00000000000000000000	4.00000000000000000000	4.00000000000000000000	4.00000000000000000000	4.00000000000000000000	4.00000000000000000000	4.00000000000000000000	4.00000000000000000000	4.00000000000000000000	4.00000000000000000000	4.00000000000000000000	4.00000000000000000000	4.00000000000000000000	4.00000000000000000000	4.00000000000000000000	4.00000000000000000000	4.00000000000000000000
97.00000000000000000000	0.00000000000000000000	4183.07666015625000000000	4175.89746093750000000000	4160.51269531250000000000	4408.20507812500000000000	4248.20507812500000000000	4175.89746093750000000000	4169.23046875000000000000	4170.25634765625000000000	4170.76904296875000000000	4180.00000000000000000000	4207.17919921875000000000	4166.66650390625000000000	4189.74365234375000000000	4152.82031250000000000000	2600.00000000000000000000	10246.00000000000000000000	10227.00000000000000000000	0.00000000000000000000	0.00000000000000000000	0.00000000000000000000	2474.00000000000000000000	940.00000000000000000000	4.00000000000000000000	4.00000000000000000000	4.00000000000000000000	4.00000000000000000000	4.00000000000000000000	4.00000000000000000000	4.00000000000000000000	4.00000000000000000000	4.00000000000000000000	4.00000000000000000000	4.00000000000000000000	4.00000000000000000000	4.00000000000000000000	4.00000000000000000000	4.00000000000000000000	4.00000000000000000000
98.00000000000000000000	0.00000000000000000000	4174.35888671875000000000	4190.25634765625000000000	4168.71777343750000000000	4412.30761718750000000000	4258.46142578125000000000	4187.17919921875000000000	4181.53857421875000000000	4183.07666015625000000000	4183.07666015625000000000	4182.05126953125000000000	4188.71777343750000000000	4174.35888671875000000000	4216.41015625000000000000	4163.58984375000000000000	3218.00000000000000000000	10246.00000000000000000000	10227.00000000000000000000	0.00000000000000000000	0.00000000000000000000	0.00000000000000000000	2474.00000000000000000000	948.00000000000000000000	4.00000000000000000000	4.00000000000000000000	4.00000000000000000000	4.00000000000000000000	4.00000000000000000000	4.00000000000000000000	4.00000000000000000000	4.00000000000000000000	4.00000000000000000000	4.00000000000000000000	4.00000000000000000000	4.00000000000000000000	4.00000000000000000000	4.00000000000000000000	4.00000000000000000000	4.00000000000000000000
99.00000000000000000000	0.00000000000000000000	4188.71777343750000000000	4179.48730468750000000000	4169.74365234375000000000	4380.51269531250000000000	4256.92285156250000000000	4178.46142578125000000000	4173.33300781250000000000	4182.05126953125000000000	4176.92285156250000000000	4161.02539062500000000000	4182.56396484375000000000	4184.61523437500000000000	4190.76904296875000000000	4171.79492187500000000000	3301.00000000000000000000	10246.00000000000000000000	10225.00000000000000000000	0.00000000000000000000	0.00000000000000000000	0.00000000000000000000	2474.00000000000000000000	957.00000000000000000000	4.00000000000000000000	4.00000000000000000000	4.00000000000000000000	4.00000000000000000000	4.00000000000000000000	4.00000000000000000000	4.00000000000000000000	4.00000000000000000000	4.00000000000000000000	4.00000000000000000000	4.00000000000000000000	4.00000000000000000000	4.00000000000000000000	4.00000000000000000000	4.00000000000000000000	4.00000000000000000000
100.00000000000000000000	0.00000000000000000000	4175.89746093750000000000	4158.46142578125000000000	4146.15380859375000000000	4361.53857421875000000000	4243.58984375000000000000	4177.43603515625000000000	4169.74365234375000000000	4176.92285156250000000000	4170.25634765625000000000	4161.02539062500000000000	4195.38427734375000000000	4170.25634765625000000000	4177.43603515625000000000	4170.76904296875000000000	2462.00000000000000000000	10246.00000000000000000000	10225.00000000000000000000	0.00000000000000000000	0.00000000000000000000	0.00000000000000000000	2474.00000000000000000000	964.00000000000000000000	4.00000000000000000000	4.00000000000000000000	4.00000000000000000000	4.00000000000000000000	4.00000000000000000000	4.00000000000000000000	4.00000000000000000000	4.00000000000000000000	4.00000000000000000000	4.00000000000000000000	4.00000000000000000000	4.00000000000000000000	4.00000000000000000000	4.00000000000000000000	4.00000000000000000000	4.00000000000000000000
101.00000000000000000000	0.00000000000000000000	4176.92285156250000000000	4143.58984375000000000000	4133.33300781250000000000	4372.82031250000000000000	4221.02539062500000000000	4168.71777343750000000000	4165.12792968750000000000	4174.35888671875000000000	4174.35888671875000000000	4163.07666015625000000000	4182.56396484375000000000	4164.61523437500000000000	4196.41015625000000000000	4164.61523437500000000000	2600.00000000000000000000	10246.00000000000000000000	10226.00000000000000000000	0.00000000000000000000	0.00000000000000000000	0.00000000000000000000	2474.00000000000000000000	971.00000000000000000000	4.00000000000000000000	4.00000000000000000000	4.00000000000000000000	4.00000000000000000000	4.00000000000000000000	4.00000000000000000000	4.00000000000000000000	4.00000000000000000000	4.00000000000000000000	4.00000000000000000000	4.00000000000000000000	4.00000000000000000000	4.00000000000000000000	4.00000000000000000000	4.00000000000000000000	4.00000000000000000000
102.00000000000000000000	0.00000000000000000000	4187.69238281250000000000	4157.43603515625000000000	4147.69238281250000000000	4383.58984375000000000000	4230.76904296875000000000	4169.23046875000000000000	4171.79492187500000000000	4189.23046875000000000000	4187.17919921875000000000	4172.30761718750000000000	4193.33300781250000000000	4177.43603515625000000000	4221.53857421875000000000	4170.76904296875000000000	3218.00000000000000000000	10246.00000000000000000000	10226.00000000000000000000	0.00000000000000000000	0.00000000000000000000	0.00000000000000000000	2474.00000000000000000000	979.00000000000000000000	4.00000000000000000000	4.00000000000000000000	4.00000000000000000000	4.00000000000000000000	4.00000000000000000000	4.00000000000000000000	4.00000000000000000000	4.00000000000000000000	4.00000000000000000000	4.00000000000000000000	4.00000000000000000000	4.00000000000000000000	4.00000000000000000000	4.00000000000000000000	4.00000000000000000000	4.00000000000000000000
103.00000000000000000000	0.00000000000000000000	4173.84619140625000000000	4162.05126953125000000000	4147.69238281250000000000	4372.82031250000000000000	4240.51269531250000000000	4172.82031250000000000000	4175.89746093750000000000	4192.30761718750000000000	4186.66650390625000000000	4183.07666015625000000000	4218.97412109375000000000	4170.76904296875000000000	4222.05126953125000000000	4170.76904296875000000000	3301.00000000000000000000	10246.00000000000000000000	10226.00000000000000000000	0.00000000000000000000	0.00000000000000000000	0.00000000000000000000	2474.00000000000000000000	987.00000000000000000000	4.00000000000000000000	4.00000000000000000000	4.00000000000000000000	4.00000000000000000000	4.00000000000000000000	4.00000000000000000000	4.00000000000000000000	4.00000000000000000000	4.00000000000000000000	4.00000000000000000000	4.00000000000000000000	4.00000000000000000000	4.00000000000000000000	4.00000000000000000000	4.00000000000000000000	4.00000000000000000000
104.00000000000000000000	0.00000000000000000000	4183.07666015625000000000	4142.56396484375000000000	4144.61523437500000000000	4351.79492187500000000000	4222.05126953125000000000	4165.12792968750000000000	4166.66650390625000000000	4171.79492187500000000000	4169.23046875000000000000	4170.76904296875000000000	4186.15380859375000000000	4158.46142578125000000000	4194.35888671875000000000	4162.56396484375000000000	2462.00000000000000000000	10246.00000000000000000000	10226.00000000000000000000	0.00000000000000000000	0.00000000000000000000	0.00000000000000000000	2474.00000000000000000000	994.00000000000000000000	4.00000000000000000000	4.00000000000000000000	4.00000000000000000000	4.00000000000000000000	4.00000000000000000000	4.00000000000000000000	4.00000000000000000000	4.00000000000000000000	4.00000000000000000000	4.00000000000000000000	4.00000000000000000000	4.00000000000000000000	4.00000000000000000000	4.00000000000000000000	4.00000000000000000000	4.00000000000000000000
105.00000000000000000000	0.00000000000000000000	4180.51269531250000000000	4158.97412109375000000000	4148.71777343750000000000	4354.35888671875000000000	4230.76904296875000000000	4183.58984375000000000000	4181.53857421875000000000	4186.15380859375000000000	4183.07666015625000000000	4171.79492187500000000000	4165.12792968750000000000	4163.07666015625000000000	4192.82031250000000000000	4172.30761718750000000000	2600.00000000000000000000	10247.00000000000000000000	10226.00000000000000000000	0.00000000000000000000	0.00000000000000000000	0.00000000000000000000	2475.00000000000000000000	1.00000000000000000000	4.00000000000000000000	4.00000000000000000000	4.00000000000000000000	4.00000000000000000000	4.00000000000000000000	4.00000000000000000000	4.00000000000000000000	4.00000000000000000000	4.00000000000000000000	4.00000000000000000000	4.00000000000000000000	4.00000000000000000000	4.00000000000000000000	4.00000000000000000000	4.00000000000000000000	4.00000000000000000000
106.00000000000000000000	0.00000000000000000000	4171.28173828125000000000	4160.51269531250000000000	4139.48730468750000000000	4356.92285156250000000000	4213.84619140625000000000	4175.38427734375000000000	4172.30761718750000000000	4183.58984375000000000000	4174.87158203125000000000	4154.35888671875000000000	4181.53857421875000000000	4161.53857421875000000000	4185.64111328125000000000	4159.48730468750000000000	3218.00000000000000000000	10247.00000000000000000000	10226.00000000000000000000	0.00000000000000000000	0.00000000000000000000	0.00000000000000000000	2475.00000000000000000000	9.00000000000000000000	4.00000000000000000000	4.00000000000000000000	4.00000000000000000000	4.00000000000000000000	4.00000000000000000000	4.00000000000000000000	4.00000000000000000000	4.00000000000000000000	4.00000000000000000000	4.00000000000000000000	4.00000000000000000000	4.00000000000000000000	4.00000000000000000000	4.00000000000000000000	4.00000000000000000000	4.00000000000000000000
107.00000000000000000000	0.00000000000000000000	4170.76904296875000000000	4150.25634765625000000000	4125.64111328125000000000	4346.66650390625000000000	4197.94873046875000000000	4162.56396484375000000000	4162.56396484375000000000	4166.15380859375000000000	4158.97412109375000000000	4140.51269531250000000000	4173.84619140625000000000	4148.20507812500000000000	4172.30761718750000000000	4143.07666015625000000000	3301.00000000000000000000	10245.00000000000000000000	10228.00000000000000000000	0.00000000000000000000	0.00000000000000000000	0.00000000000000000000	2475.00000000000000000000	18.00000000000000000000	4.00000000000000000000	4.00000000000000000000	4.00000000000000000000	4.00000000000000000000	4.00000000000000000000	4.00000000000000000000	4.00000000000000000000	4.00000000000000000000	4.00000000000000000000	4.00000000000000000000	4.00000000000000000000	4.00000000000000000000	4.00000000000000000000	4.00000000000000000000	4.00000000000000000000	4.00000000000000000000
108.00000000000000000000	0.00000000000000000000	4171.28173828125000000000	4166.15380859375000000000	4127.69238281250000000000	4351.28173828125000000000	4227.17919921875000000000	4184.10253906250000000000	4187.69238281250000000000	4188.71777343750000000000	4185.64111328125000000000	4157.43603515625000000000	4168.20507812500000000000	4156.41015625000000000000	4180.00000000000000000000	4163.58984375000000000000	2462.00000000000000000000	10245.00000000000000000000	10228.00000000000000000000	0.00000000000000000000	0.00000000000000000000	0.00000000000000000000	2475.00000000000000000000	26.00000000000000000000	4.00000000000000000000	4.00000000000000000000	4.00000000000000000000	4.00000000000000000000	4.00000000000000000000	4.00000000000000000000	4.00000000000000000000	4.00000000000000000000	4.00000000000000000000	4.00000000000000000000	4.00000000000000000000	4.00000000000000000000	4.00000000000000000000	4.00000000000000000000	4.00000000000000000000	4.00000000000000000000
109.00000000000000000000	0.00000000000000000000	4186.15380859375000000000	4160.51269531250000000000	4138.46142578125000000000	4350.25634765625000000000	4214.35888671875000000000	4180.51269531250000000000	4180.00000000000000000000	4190.25634765625000000000	4183.07666015625000000000	4158.46142578125000000000	4188.20507812500000000000	4167.17919921875000000000	4173.33300781250000000000	4172.30761718750000000000	2600.00000000000000000000	10245.00000000000000000000	10231.00000000000000000000	0.00000000000000000000	0.00000000000000000000	0.00000000000000000000	2475.00000000000000000000	33.00000000000000000000	4.00000000000000000000	4.00000000000000000000	4.00000000000000000000	4.00000000000000000000	4.00000000000000000000	4.00000000000000000000	4.00000000000000000000	4.00000000000000000000	4.00000000000000000000	4.00000000000000000000	4.00000000000000000000	4.00000000000000000000	4.00000000000000000000	4.00000000000000000000	4.00000000000000000000	4.00000000000000000000
110.00000000000000000000	0.00000000000000000000	4173.33300781250000000000	4158.46142578125000000000	4137.43603515625000000000	4329.74365234375000000000	4195.38427734375000000000	4172.30761718750000000000	4163.58984375000000000000	4180.51269531250000000000	4170.25634765625000000000	4169.23046875000000000000	4191.79492187500000000000	4161.53857421875000000000	4190.25634765625000000000	4169.23046875000000000000	3218.00000000000000000000	10245.00000000000000000000	10231.00000000000000000000	0.00000000000000000000	0.00000000000000000000	0.00000000000000000000	2475.00000000000000000000	41.00000000000000000000	4.00000000000000000000	4.00000000000000000000	4.00000000000000000000	4.00000000000000000000	4.00000000000000000000	4.00000000000000000000	4.00000000000000000000	4.00000000000000000000	4.00000000000000000000	4.00000000000000000000	4.00000000000000000000	4.00000000000000000000	4.00000000000000000000	4.00000000000000000000	4.00000000000000000000	4.00000000000000000000
111.00000000000000000000	0.00000000000000000000	4173.33300781250000000000	4161.53857421875000000000	4143.58984375000000000000	4314.35888671875000000000	4198.46142578125000000000	4175.38427734375000000000	4167.17919921875000000000	4189.74365234375000000000	4184.10253906250000000000	4180.00000000000000000000	4181.53857421875000000000	4169.74365234375000000000	4220.00000000000000000000	4176.41015625000000000000	3301.00000000000000000000	10246.00000000000000000000	10230.00000000000000000000	0.00000000000000000000	0.00000000000000000000	0.00000000000000000000	2475.00000000000000000000	50.00000000000000000000	4.00000000000000000000	4.00000000000000000000	4.00000000000000000000	4.00000000000000000000	4.00000000000000000000	4.00000000000000000000	4.00000000000000000000	4.00000000000000000000	4.00000000000000000000	4.00000000000000000000	4.00000000000000000000	4.00000000000000000000	4.00000000000000000000	4.00000000000000000000	4.00000000000000000000	4.00000000000000000000
112.00000000000000000000	0.00000000000000000000	4186.66650390625000000000	4157.94873046875000000000	4153.84619140625000000000	4324.61523437500000000000	4198.97412109375000000000	4180.00000000000000000000	4175.89746093750000000000	4199.48730468750000000000	4197.43603515625000000000	4177.94873046875000000000	4203.58984375000000000000	4177.43603515625000000000	4222.56396484375000000000	4184.61523437500000000000	2462.00000000000000000000	10246.00000000000000000000	10230.00000000000000000000	0.00000000000000000000	0.00000000000000000000	0.00000000000000000000	2475.00000000000000000000	58.00000000000000000000	4.00000000000000000000	4.00000000000000000000	4.00000000000000000000	4.00000000000000000000	4.00000000000000000000	4.00000000000000000000	4.00000000000000000000	4.00000000000000000000	4.00000000000000000000	4.00000000000000000000	4.00000000000000000000	4.00000000000000000000	4.00000000000000000000	4.00000000000000000000	4.00000000000000000000	4.00000000000000000000
113.00000000000000000000	0.00000000000000000000	4172.82031250000000000000	4157.94873046875000000000	4143.58984375000000000000	4329.23046875000000000000	4204.10253906250000000000	4188.20507812500000000000	4178.46142578125000000000	4197.43603515625000000000	4190.25634765625000000000	4184.10253906250000000000	4213.84619140625000000000	4166.66650390625000000000	4206.15380859375000000000	4178.46142578125000000000	2600.00000000000000000000	10248.00000000000000000000	10231.00000000000000000000	0.00000000000000000000	0.00000000000000000000	0.00000000000000000000	2475.00000000000000000000	65.00000000000000000000	4.00000000000000000000	4.00000000000000000000	4.00000000000000000000	4.00000000000000000000	4.00000000000000000000	4.00000000000000000000	4.00000000000000000000	4.00000000000000000000	4.00000000000000000000	4.00000000000000000000	4.00000000000000000000	4.00000000000000000000	4.00000000000000000000	4.00000000000000000000	4.00000000000000000000	4.00000000000000000000
114.00000000000000000000	0.00000000000000000000	4185.64111328125000000000	4152.30761718750000000000	4140.51269531250000000000	4306.66650390625000000000	4192.30761718750000000000	4176.92285156250000000000	4163.07666015625000000000	4177.43603515625000000000	4167.17919921875000000000	4164.10253906250000000000	4177.43603515625000000000	4157.94873046875000000000	4186.66650390625000000000	4168.20507812500000000000	3218.00000000000000000000	10248.00000000000000000000	10231.00000000000000000000	0.00000000000000000000	0.00000000000000000000	0.00000000000000000000	2475.00000000000000000000	73.00000000000000000000	4.00000000000000000000	4.00000000000000000000	4.00000000000000000000	4.00000000000000000000	4.00000000000000000000	4.00000000000000000000	4.00000000000000000000	4.00000000000000000000	4.00000000000000000000	4.00000000000000000000	4.00000000000000000000	4.00000000000000000000	4.00000000000000000000	4.00000000000000000000	4.00000000000000000000	4.00000000000000000000
115.00000000000000000000	0.00000000000000000000	4181.02539062500000000000	4162.05126953125000000000	4146.66650390625000000000	4297.94873046875000000000	4178.97412109375000000000	4166.66650390625000000000	4158.46142578125000000000	4173.84619140625000000000	4168.71777343750000000000	4141.53857421875000000000	4166.15380859375000000000	4160.00000000000000000000	4188.20507812500000000000	4174.87158203125000000000	3301.00000000000000000000	10248.00000000000000000000	10231.00000000000000000000	0.00000000000000000000	0.00000000000000000000	0.00000000000000000000	2475.00000000000000000000	81.00000000000000000000	4.00000000000000000000	4.00000000000000000000	4.00000000000000000000	4.00000000000000000000	4.00000000000000000000	4.00000000000000000000	4.00000000000000000000	4.00000000000000000000	4.00000000000000000000	4.00000000000000000000	4.00000000000000000000	4.00000000000000000000	4.00000000000000000000	4.00000000000000000000	4.00000000000000000000	4.00000000000000000000
116.00000000000000000000	0.00000000000000000000	4172.82031250000000000000	4168.71777343750000000000	4149.74365234375000000000	4315.38427734375000000000	4179.48730468750000000000	4168.71777343750000000000	4158.46142578125000000000	4172.30761718750000000000	4168.71777343750000000000	4142.56396484375000000000	4173.33300781250000000000	4167.17919921875000000000	4185.64111328125000000000	4165.12792968750000000000	2462.00000000000000000000	10248.00000000000000000000	10231.00000000000000000000	0.00000000000000000000	0.00000000000000000000	0.00000000000000000000	2475.00000000000000000000	89.00000000000000000000	4.00000000000000000000	4.00000000000000000000	4.00000000000000000000	4.00000000000000000000	4.00000000000000000000	4.00000000000000000000	4.00000000000000000000	4.00000000000000000000	4.00000000000000000000	4.00000000000000000000	4.00000000000000000000	4.00000000000000000000	4.00000000000000000000	4.00000000000000000000	4.00000000000000000000	4.00000000000000000000
117.00000000000000000000	0.00000000000000000000	4185.12792968750000000000	4168.71777343750000000000	4153.33300781250000000000	4324.61523437500000000000	4189.23046875000000000000	4176.41015625000000000000	4157.94873046875000000000	4171.79492187500000000000	4165.12792968750000000000	4154.35888671875000000000	4158.46142578125000000000	4167.17919921875000000000	4185.64111328125000000000	4158.97412109375000000000	2600.00000000000000000000	10247.00000000000000000000	10230.00000000000000000000	0.00000000000000000000	0.00000000000000000000	0.00000000000000000000	2475.00000000000000000000	96.00000000000000000000	4.00000000000000000000	4.00000000000000000000	4.00000000000000000000	4.00000000000000000000	4.00000000000000000000	4.00000000000000000000	4.00000000000000000000	4.00000000000000000000	4.00000000000000000000	4.00000000000000000000	4.00000000000000000000	4.00000000000000000000	4.00000000000000000000	4.00000000000000000000	4.00000000000000000000	4.00000000000000000000
118.00000000000000000000	0.00000000000000000000	4172.30761718750000000000	4175.38427734375000000000	4147.17919921875000000000	4320.51269531250000000000	4191.28173828125000000000	4180.00000000000000000000	4163.07666015625000000000	4183.07666015625000000000	4179.48730468750000000000	4160.51269531250000000000	4166.15380859375000000000	4162.05126953125000000000	4187.69238281250000000000	4175.38427734375000000000	3218.00000000000000000000	10247.00000000000000000000	10230.00000000000000000000	0.00000000000000000000	0.00000000000000000000	0.00000000000000000000	2475.00000000000000000000	104.00000000000000000000	4.00000000000000000000	4.00000000000000000000	4.00000000000000000000	4.00000000000000000000	4.00000000000000000000	4.00000000000000000000	4.00000000000000000000	4.00000000000000000000	4.00000000000000000000	4.00000000000000000000	4.00000000000000000000	4.00000000000000000000	4.00000000000000000000	4.00000000000000000000	4.00000000000000000000	4.00000000000000000000
119.00000000000000000000	0.00000000000000000000	4177.94873046875000000000	4166.66650390625000000000	4147.69238281250000000000	4311.79492187500000000000	4176.92285156250000000000	4168.71777343750000000000	4155.38427734375000000000	4176.41015625000000000000	4172.82031250000000000000	4152.30761718750000000000	4192.82031250000000000000	4153.33300781250000000000	4174.35888671875000000000	4172.30761718750000000000	3301.00000000000000000000	10247.00000000000000000000	10228.00000000000000000000	0.00000000000000000000	0.00000000000000000000	0.00000000000000000000	2475.00000000000000000000	112.00000000000000000000	4.00000000000000000000	4.00000000000000000000	4.00000000000000000000	4.00000000000000000000	4.00000000000000000000	4.00000000000000000000	4.00000000000000000000	4.00000000000000000000	4.00000000000000000000	4.00000000000000000000	4.00000000000000000000	4.00000000000000000000	4.00000000000000000000	4.00000000000000000000	4.00000000000000000000	4.00000000000000000000
120.00000000000000000000	0.00000000000000000000	4180.51269531250000000000	4169.74365234375000000000	4151.79492187500000000000	4310.76904296875000000000	4188.20507812500000000000	4183.58984375000000000000	4164.61523437500000000000	4178.46142578125000000000	4172.82031250000000000000	4160.51269531250000000000	4205.12792968750000000000	4142.05126953125000000000	4205.64111328125000000000	4170.76904296875000000000	2462.00000000000000000000	10247.00000000000000000000	10228.00000000000000000000	0.00000000000000000000	0.00000000000000000000	0.00000000000000000000	2475.00000000000000000000	120.00000000000000000000	4.00000000000000000000	4.00000000000000000000	4.00000000000000000000	4.00000000000000000000	4.00000000000000000000	4.00000000000000000000	4.00000000000000000000	4.00000000000000000000	4.00000000000000000000	4.00000000000000000000	4.00000000000000000000	4.00000000000000000000	4.00000000000000000000	4.00000000000000000000	4.00000000000000000000	4.00000000000000000000
121.00000000000000000000	0.00000000000000000000	4182.05126953125000000000	4178.46142578125000000000	4153.33300781250000000000	4317.94873046875000000000	4191.28173828125000000000	4191.79492187500000000000	4174.87158203125000000000	4182.05126953125000000000	4176.92285156250000000000	4163.58984375000000000000	4182.56396484375000000000	4147.69238281250000000000	4223.58984375000000000000	4181.53857421875000000000	2600.00000000000000000000	10249.00000000000000000000	10229.00000000000000000000	0.00000000000000000000	0.00000000000000000000	0.00000000000000000000	2475.00000000000000000000	127.00000000000000000000	4.00000000000000000000	4.00000000000000000000	4.00000000000000000000	4.00000000000000000000	4.00000000000000000000	4.00000000000000000000	4.00000000000000000000	4.00000000000000000000	4.00000000000000000000	4.00000000000000000000	4.00000000000000000000	4.00000000000000000000	4.00000000000000000000	4.00000000000000000000	4.00000000000000000000	4.00000000000000000000
122.00000000000000000000	0.00000000000000000000	4187.69238281250000000000	4164.61523437500000000000	4155.89746093750000000000	4312.82031250000000000000	4167.69238281250000000000	4169.23046875000000000000	4162.56396484375000000000	4172.82031250000000000000	4164.61523437500000000000	4149.74365234375000000000	4149.23046875000000000000	4154.87158203125000000000	4184.61523437500000000000	4176.41015625000000000000	3218.00000000000000000000	10249.00000000000000000000	10229.00000000000000000000	0.00000000000000000000	0.00000000000000000000	0.00000000000000000000	2475.00000000000000000000	136.00000000000000000000	4.00000000000000000000	4.00000000000000000000	4.00000000000000000000	4.00000000000000000000	4.00000000000000000000	4.00000000000000000000	4.00000000000000000000	4.00000000000000000000	4.00000000000000000000	4.00000000000000000000	4.00000000000000000000	4.00000000000000000000	4.00000000000000000000	4.00000000000000000000	4.00000000000000000000	4.00000000000000000000
123.00000000000000000000	0.00000000000000000000	4167.17919921875000000000	4147.17919921875000000000	4145.12792968750000000000	4294.87158203125000000000	4158.46142578125000000000	4160.00000000000000000000	4152.30761718750000000000	4172.82031250000000000000	4163.58984375000000000000	4144.10253906250000000000	4154.35888671875000000000	4145.64111328125000000000	4168.20507812500000000000	4165.64111328125000000000	3301.00000000000000000000	10250.00000000000000000000	10229.00000000000000000000	0.00000000000000000000	0.00000000000000000000	0.00000000000000000000	2475.00000000000000000000	144.00000000000000000000	4.00000000000000000000	4.00000000000000000000	4.00000000000000000000	4.00000000000000000000	4.00000000000000000000	4.00000000000000000000	4.00000000000000000000	4.00000000000000000000	4.00000000000000000000	4.00000000000000000000	4.00000000000000000000	4.00000000000000000000	4.00000000000000000000	4.00000000000000000000	4.00000000000000000000	4.00000000000000000000
124.00000000000000000000	0.00000000000000000000	4180.00000000000000000000	4141.02539062500000000000	4143.58984375000000000000	4284.61523437500000000000	4152.82031250000000000000	4160.51269531250000000000	4144.61523437500000000000	4163.07666015625000000000	4156.92285156250000000000	4133.33300781250000000000	4166.15380859375000000000	4139.48730468750000000000	4168.20507812500000000000	4158.46142578125000000000	2462.00000000000000000000	10250.00000000000000000000	10229.00000000000000000000	0.00000000000000000000	0.00000000000000000000	0.00000000000000000000	2475.00000000000000000000	153.00000000000000000000	4.00000000000000000000	4.00000000000000000000	4.00000000000000000000	4.00000000000000000000	4.00000000000000000000	4.00000000000000000000	4.00000000000000000000	4.00000000000000000000	4.00000000000000000000	4.00000000000000000000	4.00000000000000000000	4.00000000000000000000	4.00000000000000000000	4.00000000000000000000	4.00000000000000000000	4.00000000000000000000
125.00000000000000000000	0.00000000000000000000	4186.66650390625000000000	4159.48730468750000000000	4152.82031250000000000000	4285.12792968750000000000	4164.10253906250000000000	4172.30761718750000000000	4158.97412109375000000000	4169.74365234375000000000	4161.53857421875000000000	4140.00000000000000000000	4167.17919921875000000000	4141.02539062500000000000	4177.43603515625000000000	4161.53857421875000000000	2600.00000000000000000000	10249.00000000000000000000	10229.00000000000000000000	0.00000000000000000000	0.00000000000000000000	0.00000000000000000000	2475.00000000000000000000	160.00000000000000000000	4.00000000000000000000	4.00000000000000000000	4.00000000000000000000	4.00000000000000000000	4.00000000000000000000	4.00000000000000000000	4.00000000000000000000	4.00000000000000000000	4.00000000000000000000	4.00000000000000000000	4.00000000000000000000	4.00000000000000000000	4.00000000000000000000	4.00000000000000000000	4.00000000000000000000	4.00000000000000000000
126.00000000000000000000	0.00000000000000000000	4172.30761718750000000000	4158.97412109375000000000	4147.17919921875000000000	4282.05126953125000000000	4168.71777343750000000000	4169.23046875000000000000	4160.51269531250000000000	4172.30761718750000000000	4157.94873046875000000000	4137.94873046875000000000	4169.74365234375000000000	4141.53857421875000000000	4186.66650390625000000000	4162.05126953125000000000	3218.00000000000000000000	10249.00000000000000000000	10229.00000000000000000000	0.00000000000000000000	0.00000000000000000000	0.00000000000000000000	2475.00000000000000000000	168.00000000000000000000	4.00000000000000000000	4.00000000000000000000	4.00000000000000000000	4.00000000000000000000	4.00000000000000000000	4.00000000000000000000	4.00000000000000000000	4.00000000000000000000	4.00000000000000000000	4.00000000000000000000	4.00000000000000000000	4.00000000000000000000	4.00000000000000000000	4.00000000000000000000	4.00000000000000000000	4.00000000000000000000
127.00000000000000000000	0.00000000000000000000	4177.94873046875000000000	4137.43603515625000000000	4140.00000000000000000000	4280.00000000000000000000	4149.23046875000000000000	4148.20507812500000000000	4139.48730468750000000000	4149.23046875000000000000	4132.30761718750000000000	4114.87158203125000000000	4164.10253906250000000000	4136.92285156250000000000	4177.43603515625000000000	4159.48730468750000000000	52.00000000000000000000	10248.00000000000000000000	10228.00000000000000000000	0.00000000000000000000	0.00000000000000000000	0.00000000000000000000	2475.00000000000000000000	176.00000000000000000000	4.00000000000000000000	4.00000000000000000000	4.00000000000000000000	4.00000000000000000000	4.00000000000000000000	4.00000000000000000000	4.00000000000000000000	4.00000000000000000000	4.00000000000000000000	4.00000000000000000000	4.00000000000000000000	4.00000000000000000000	4.00000000000000000000	4.00000000000000000000	4.00000000000000000000	4.00000000000000000000
0.00000000000000000000	0.00000000000000000000	4174.35888671875000000000	4151.79492187500000000000	4142.05126953125000000000	4281.53857421875000000000	4151.28173828125000000000	4161.02539062500000000000	4150.76904296875000000000	4161.53857421875000000000	4149.23046875000000000000	4122.56396484375000000000	4156.41015625000000000000	4145.64111328125000000000	4180.51269531250000000000	4170.25634765625000000000	2812.00000000000000000000	10248.00000000000000000000	10228.00000000000000000000	0.00000000000000000000	0.00000000000000000000	0.00000000000000000000	2475.00000000000000000000	184.00000000000000000000	4.00000000000000000000	4.00000000000000000000	4.00000000000000000000	4.00000000000000000000	4.00000000000000000000	4.00000000000000000000	4.00000000000000000000	4.00000000000000000000	4.00000000000000000000	4.00000000000000000000	4.00000000000000000000	4.00000000000000000000	4.00000000000000000000	4.00000000000000000000	4.00000000000000000000	4.00000000000000000000
1.00000000000000000000	0.00000000000000000000	4185.64111328125000000000	4165.64111328125000000000	4146.66650390625000000000	4263.07666015625000000000	4146.15380859375000000000	4174.35888671875000000000	4154.35888671875000000000	4170.76904296875000000000	4163.58984375000000000000	4132.30761718750000000000	4153.84619140625000000000	4161.02539062500000000000	4186.66650390625000000000	4174.35888671875000000000	2608.00000000000000000000	10248.00000000000000000000	10229.00000000000000000000	0.00000000000000000000	0.00000000000000000000	0.00000000000000000000	2475.00000000000000000000	191.00000000000000000000	4.00000000000000000000	4.00000000000000000000	4.00000000000000000000	4.00000000000000000000	4.00000000000000000000	4.00000000000000000000	4.00000000000000000000	4.00000000000000000000	4.00000000000000000000	4.00000000000000000000	4.00000000000000000000	4.00000000000000000000	4.00000000000000000000	4.00000000000000000000	4.00000000000000000000	4.00000000000000000000
2.00000000000000000000	0.00000000000000000000	4188.20507812500000000000	4179.48730468750000000000	4142.05126953125000000000	4267.69238281250000000000	4154.87158203125000000000	4175.38427734375000000000	4150.76904296875000000000	4162.56396484375000000000	4160.00000000000000000000	4149.74365234375000000000	4189.23046875000000000000	4161.02539062500000000000	4215.38427734375000000000	4183.07666015625000000000	2045.00000000000000000000	10248.00000000000000000000	10229.00000000000000000000	0.00000000000000000000	0.00000000000000000000	0.00000000000000000000	2475.00000000000000000000	199.00000000000000000000	4.00000000000000000000	4.00000000000000000000	4.00000000000000000000	4.00000000000000000000	4.00000000000000000000	4.00000000000000000000	4.00000000000000000000	4.00000000000000000000	4.00000000000000000000	4.00000000000000000000	4.00000000000000000000	4.00000000000000000000	4.00000000000000000000	4.00000000000000000000	4.00000000000000000000	4.00000000000000000000
3.00000000000000000000	0.00000000000000000000	4181.02539062500000000000	4187.69238281250000000000	4135.38427734375000000000	4290.76904296875000000000	4168.71777343750000000000	4169.74365234375000000000	4157.94873046875000000000	4164.10253906250000000000	4168.71777343750000000000	4176.92285156250000000000	4213.33300781250000000000	4161.02539062500000000000	4242.56396484375000000000	4188.20507812500000000000	3474.00000000000000000000	10248.00000000000000000000	10229.00000000000000000000	0.00000000000000000000	0.00000000000000000000	0.00000000000000000000	2475.00000000000000000000	207.00000000000000000000	4.00000000000000000000	4.00000000000000000000	4.00000000000000000000	4.00000000000000000000	4.00000000000000000000	4.00000000000000000000	4.00000000000000000000	4.00000000000000000000	4.00000000000000000000	4.00000000000000000000	4.00000000000000000000	4.00000000000000000000	4.00000000000000000000	4.00000000000000000000	4.00000000000000000000	4.00000000000000000000
4.00000000000000000000	0.00000000000000000000	4192.82031250000000000000	4175.89746093750000000000	4144.61523437500000000000	4284.10253906250000000000	4154.87158203125000000000	4166.15380859375000000000	4159.48730468750000000000	4168.20507812500000000000	4171.79492187500000000000	4169.74365234375000000000	4193.84619140625000000000	4164.61523437500000000000	4229.74365234375000000000	4179.48730468750000000000	3542.00000000000000000000	10248.00000000000000000000	10229.00000000000000000000	0.00000000000000000000	0.00000000000000000000	0.00000000000000000000	2475.00000000000000000000	216.00000000000000000000	4.00000000000000000000	4.00000000000000000000	4.00000000000000000000	4.00000000000000000000	4.00000000000000000000	4.00000000000000000000	4.00000000000000000000	4.00000000000000000000	4.00000000000000000000	4.00000000000000000000	4.00000000000000000000	4.00000000000000000000	4.00000000000000000000	4.00000000000000000000	4.00000000000000000000	4.00000000000000000000
5.00000000000000000000	0.00000000000000000000	4174.35888671875000000000	4173.84619140625000000000	4140.51269531250000000000	4264.61523437500000000000	4155.89746093750000000000	4177.94873046875000000000	4163.07666015625000000000	4174.87158203125000000000	4171.28173828125000000000	4155.38427734375000000000	4185.12792968750000000000	4161.53857421875000000000	4219.48730468750000000000	4182.05126953125000000000	3417.00000000000000000000	10247.00000000000000000000	10230.00000000000000000000	0.00000000000000000000	0.00000000000000000000	0.00000000000000000000	2475.00000000000000000000	223.00000000000000000000	4.00000000000000000000	4.00000000000000000000	4.00000000000000000000	4.00000000000000000000	4.00000000000000000000	4.00000000000000000000	4.00000000000000000000	4.00000000000000000000	4.00000000000000000000	4.00000000000000000000	4.00000000000000000000	4.00000000000000000000	4.00000000000000000000	4.00000000000000000000	4.00000000000000000000	4.00000000000000000000
6.00000000000000000000	0.00000000000000000000	4164.61523437500000000000	4154.35888671875000000000	4122.05126953125000000000	4245.64111328125000000000	4135.38427734375000000000	4160.00000000000000000000	4144.61523437500000000000	4158.97412109375000000000	4149.74365234375000000000	4122.56396484375000000000	4153.33300781250000000000	4150.25634765625000000000	4195.89746093750000000000	4163.07666015625000000000	3486.00000000000000000000	10247.00000000000000000000	10230.00000000000000000000	0.00000000000000000000	0.00000000000000000000	0.00000000000000000000	2475.00000000000000000000	230.00000000000000000000	4.00000000000000000000	4.00000000000000000000	4.00000000000000000000	4.00000000000000000000	4.00000000000000000000	4.00000000000000000000	4.00000000000000000000	4.00000000000000000000	4.00000000000000000000	4.00000000000000000000	4.00000000000000000000	4.00000000000000000000	4.00000000000000000000	4.00000000000000000000	4.00000000000000000000	4.00000000000000000000
7.00000000000000000000	0.00000000000000000000	4172.30761718750000000000	4145.64111328125000000000	4123.07666015625000000000	4249.23046875000000000000	4117.94873046875000000000	4153.84619140625000000000	4144.61523437500000000000	4158.97412109375000000000	4148.71777343750000000000	4113.33300781250000000000	4120.51269531250000000000	4146.15380859375000000000	4168.20507812500000000000	4147.69238281250000000000	3346.00000000000000000000	10245.00000000000000000000	10229.00000000000000000000	0.00000000000000000000	0.00000000000000000000	0.00000000000000000000	2475.00000000000000000000	239.00000000000000000000	4.00000000000000000000	4.00000000000000000000	4.00000000000000000000	4.00000000000000000000	4.00000000000000000000	4.00000000000000000000	4.00000000000000000000	4.00000000000000000000	4.00000000000000000000	4.00000000000000000000	4.00000000000000000000	4.00000000000000000000	4.00000000000000000000	4.00000000000000000000	4.00000000000000000000	4.00000000000000000000
8.00000000000000000000	0.00000000000000000000	4176.41015625000000000000	4162.56396484375000000000	4131.79492187500000000000	4268.71777343750000000000	4139.48730468750000000000	4178.46142578125000000000	4171.28173828125000000000	4176.41015625000000000000	4163.07666015625000000000	4145.64111328125000000000	4158.46142578125000000000	4161.02539062500000000000	4171.28173828125000000000	4166.66650390625000000000	3437.00000000000000000000	10245.00000000000000000000	10229.00000000000000000000	0.00000000000000000000	0.00000000000000000000	0.00000000000000000000	2475.00000000000000000000	247.00000000000000000000	4.00000000000000000000	4.00000000000000000000	4.00000000000000000000	4.00000000000000000000	4.00000000000000000000	4.00000000000000000000	4.00000000000000000000	4.00000000000000000000	4.00000000000000000000	4.00000000000000000000	4.00000000000000000000	4.00000000000000000000	4.00000000000000000000	4.00000000000000000000	4.00000000000000000000	4.00000000000000000000
9.00000000000000000000	0.00000000000000000000	4190.25634765625000000000	4161.53857421875000000000	4135.38427734375000000000	4255.38427734375000000000	4144.10253906250000000000	4174.87158203125000000000	4170.76904296875000000000	4168.20507812500000000000	4154.35888671875000000000	4149.23046875000000000000	4194.35888671875000000000	4166.15380859375000000000	4192.30761718750000000000	4171.79492187500000000000	3152.00000000000000000000	10246.00000000000000000000	10229.00000000000000000000	0.00000000000000000000	0.00000000000000000000	0.00000000000000000000	2475.00000000000000000000	254.00000000000000000000	4.00000000000000000000	4.00000000000000000000	4.00000000000000000000	4.00000000000000000000	4.00000000000000000000	4.00000000000000000000	4.00000000000000000000	4.00000000000000000000	4.00000000000000000000	4.00000000000000000000	4.00000000000000000000	4.00000000000000000000	4.00000000000000000000	4.00000000000000000000	4.00000000000000000000	4.00000000000000000000
10.00000000000000000000	0.00000000000000000000	4174.35888671875000000000	4163.07666015625000000000	4134.35888671875000000000	4237.43603515625000000000	4141.53857421875000000000	4168.71777343750000000000	4165.12792968750000000000	4167.69238281250000000000	4164.10253906250000000000	4152.30761718750000000000	4186.66650390625000000000	4157.43603515625000000000	4210.76904296875000000000	4164.10253906250000000000	3417.00000000000000000000	10246.00000000000000000000	10229.00000000000000000000	0.00000000000000000000	0.00000000000000000000	0.00000000000000000000	2475.00000000000000000000	262.00000000000000000000	4.00000000000000000000	4.00000000000000000000	4.00000000000000000000	4.00000000000000000000	4.00000000000000000000	4.00000000000000000000	4.00000000000000000000	4.00000000000000000000	4.00000000000000000000	4.00000000000000000000	4.00000000000000000000	4.00000000000000000000	4.00000000000000000000	4.00000000000000000000	4.00000000000000000000	4.00000000000000000000
11.00000000000000000000	0.00000000000000000000	4169.74365234375000000000	4163.07666015625000000000	4134.35888671875000000000	4243.07666015625000000000	4133.33300781250000000000	4162.56396484375000000000	4152.82031250000000000000	4161.02539062500000000000	4163.07666015625000000000	4155.89746093750000000000	4168.71777343750000000000	4156.92285156250000000000	4198.46142578125000000000	4157.43603515625000000000	3309.00000000000000000000	10246.00000000000000000000	10230.00000000000000000000	0.00000000000000000000	0.00000000000000000000	0.00000000000000000000	2475.00000000000000000000	271.00000000000000000000	4.00000000000000000000	4.00000000000000000000	4.00000000000000000000	4.00000000000000000000	4.00000000000000000000	4.00000000000000000000	4.00000000000000000000	4.00000000000000000000	4.00000000000000000000	4.00000000000000000000	4.00000000000000000000	4.00000000000000000000	4.00000000000000000000	4.00000000000000000000	4.00000000000000000000	4.00000000000000000000
12.00000000000000000000	0.00000000000000000000	4171.79492187500000000000	4158.97412109375000000000	4125.64111328125000000000	4237.43603515625000000000	4113.84619140625000000000	4154.35888671875000000000	4144.10253906250000000000	4149.74365234375000000000	4146.66650390625000000000	4132.82031250000000000000	4150.76904296875000000000	4154.35888671875000000000	4192.82031250000000000000	4154.87158203125000000000	2637.00000000000000000000	10246.00000000000000000000	10230.00000000000000000000	0.00000000000000000000	0.00000000000000000000	0.00000000000000000000	2475.00000000000000000000	279.00000000000000000000	4.00000000000000000000	4.00000000000000000000	4.00000000000000000000	4.00000000000000000000	4.00000000000000000000	4.00000000000000000000	4.00000000000000000000	4.00000000000000000000	4.00000000000000000000	4.00000000000000000000	4.00000000000000000000	4.00000000000000000000	4.00000000000000000000	4.00000000000000000000	4.00000000000000000000	4.00000000000000000000
13.00000000000000000000	0.00000000000000000000	4163.07666015625000000000	4158.97412109375000000000	4114.87158203125000000000	4223.07666015625000000000	4107.17919921875000000000	4159.48730468750000000000	4150.25634765625000000000	4151.79492187500000000000	4146.15380859375000000000	4121.53857421875000000000	4142.05126953125000000000	4148.20507812500000000000	4202.56396484375000000000	4152.82031250000000000000	2597.00000000000000000000	10246.00000000000000000000	10230.00000000000000000000	0.00000000000000000000	0.00000000000000000000	0.00000000000000000000	2475.00000000000000000000	286.00000000000000000000	4.00000000000000000000	4.00000000000000000000	4.00000000000000000000	4.00000000000000000000	4.00000000000000000000	4.00000000000000000000	4.00000000000000000000	4.00000000000000000000	4.00000000000000000000	4.00000000000000000000	4.00000000000000000000	4.00000000000000000000	4.00000000000000000000	4.00000000000000000000	4.00000000000000000000	4.00000000000000000000
14.00000000000000000000	0.00000000000000000000	4187.69238281250000000000	4162.05126953125000000000	4130.76904296875000000000	4237.43603515625000000000	4126.15380859375000000000	4175.89746093750000000000	4156.92285156250000000000	4156.92285156250000000000	4151.79492187500000000000	4146.66650390625000000000	4166.66650390625000000000	4152.30761718750000000000	4195.38427734375000000000	4154.87158203125000000000	3417.00000000000000000000	10246.00000000000000000000	10230.00000000000000000000	0.00000000000000000000	0.00000000000000000000	0.00000000000000000000	2475.00000000000000000000	294.00000000000000000000	4.00000000000000000000	4.00000000000000000000	4.00000000000000000000	4.00000000000000000000	4.00000000000000000000	4.00000000000000000000	4.00000000000000000000	4.00000000000000000000	4.00000000000000000000	4.00000000000000000000	4.00000000000000000000	4.00000000000000000000	4.00000000000000000000	4.00000000000000000000	4.00000000000000000000	4.00000000000000000000
15.00000000000000000000	0.00000000000000000000	4187.17919921875000000000	4184.10253906250000000000	4143.58984375000000000000	4257.43603515625000000000	4150.25634765625000000000	4188.71777343750000000000	4170.25634765625000000000	4173.33300781250000000000	4170.76904296875000000000	4177.94873046875000000000	4202.05126953125000000000	4166.66650390625000000000	4208.20507812500000000000	4178.46142578125000000000	3309.00000000000000000000	10247.00000000000000000000	10229.00000000000000000000	0.00000000000000000000	0.00000000000000000000	0.00000000000000000000	2475.00000000000000000000	301.00000000000000000000	4.00000000000000000000	4.00000000000000000000	4.00000000000000000000	4.00000000000000000000	4.00000000000000000000	4.00000000000000000000	4.00000000000000000000	4.00000000000000000000	4.00000000000000000000	4.00000000000000000000	4.00000000000000000000	4.00000000000000000000	4.00000000000000000000	4.00000000000000000000	4.00000000000000000000	4.00000000000000000000
16.00000000000000000000	0.00000000000000000000	4177.43603515625000000000	4185.12792968750000000000	4143.07666015625000000000	4241.02539062500000000000	4129.23046875000000000000	4165.64111328125000000000	4160.00000000000000000000	4166.66650390625000000000	4165.12792968750000000000	4158.97412109375000000000	4186.66650390625000000000	4169.74365234375000000000	4224.61523437500000000000	4184.61523437500000000000	0.00000000000000000000	10247.00000000000000000000	10229.00000000000000000000	0.00000000000000000000	0.00000000000000000000	0.00000000000000000000	2475.00000000000000000000	309.00000000000000000000	4.00000000000000000000	4.00000000000000000000	4.00000000000000000000	4.00000000000000000000	4.00000000000000000000	4.00000000000000000000	4.00000000000000000000	4.00000000000000000000	4.00000000000000000000	4.00000000000000000000	4.00000000000000000000	4.00000000000000000000	4.00000000000000000000	4.00000000000000000000	4.00000000000000000000	4.00000000000000000000
17.00000000000000000000	0.00000000000000000000	4179.48730468750000000000	4174.35888671875000000000	4147.17919921875000000000	4229.23046875000000000000	4109.74365234375000000000	4154.87158203125000000000	4149.74365234375000000000	4154.35888671875000000000	4151.79492187500000000000	4130.76904296875000000000	4157.43603515625000000000	4158.46142578125000000000	4209.23046875000000000000	4173.33300781250000000000	0.00000000000000000000	10248.00000000000000000000	10229.00000000000000000000	0.00000000000000000000	0.00000000000000000000	0.00000000000000000000	2475.00000000000000000000	316.00000000000000000000	4.00000000000000000000	4.00000000000000000000	4.00000000000000000000	4.00000000000000000000	4.00000000000000000000	4.00000000000000000000	4.00000000000000000000	4.00000000000000000000	4.00000000000000000000	4.00000000000000000000	4.00000000000000000000	4.00000000000000000000	4.00000000000000000000	4.00000000000000000000	4.00000000000000000000	4.00000000000000000000
18.00000000000000000000	0.00000000000000000000	4174.87158203125000000000	4172.82031250000000000000	4149.74365234375000000000	4244.61523437500000000000	4090.76904296875000000000	4169.74365234375000000000	4163.07666015625000000000	4170.76904296875000000000	4165.64111328125000000000	4145.64111328125000000000	4155.89746093750000000000	4162.05126953125000000000	4188.20507812500000000000	4178.97412109375000000000	0.00000000000000000000	10248.00000000000000000000	10229.00000000000000000000	0.00000000000000000000	0.00000000000000000000	0.00000000000000000000	2475.00000000000000000000	324.00000000000000000000	4.00000000000000000000	4.00000000000000000000	4.00000000000000000000	4.00000000000000000000	4.00000000000000000000	4.00000000000000000000	4.00000000000000000000	4.00000000000000000000	4.00000000000000000000	4.00000000000000000000	4.00000000000000000000	4.00000000000000000000	4.00000000000000000000	4.00000000000000000000	4.00000000000000000000	4.00000000000000000000
19.00000000000000000000	0.00000000000000000000	4188.71777343750000000000	4161.02539062500000000000	4153.33300781250000000000	4239.48730468750000000000	4018.46142578125000000000	4165.12792968750000000000	4164.10253906250000000000	4170.76904296875000000000	4163.07666015625000000000	4161.02539062500000000000	4164.10253906250000000000	4170.76904296875000000000	4186.66650390625000000000	4180.00000000000000000000	0.00000000000000000000	10247.00000000000000000000	10229.00000000000000000000	0.00000000000000000000	0.00000000000000000000	0.00000000000000000000	2475.00000000000000000000	332.00000000000000000000	4.00000000000000000000	4.00000000000000000000	4.00000000000000000000	4.00000000000000000000	4.00000000000000000000	4.00000000000000000000	4.00000000000000000000	4.00000000000000000000	4.00000000000000000000	4.00000000000000000000	4.00000000000000000000	4.00000000000000000000	4.00000000000000000000	4.00000000000000000000	4.00000000000000000000	4.00000000000000000000
20.00000000000000000000	0.00000000000000000000	4181.02539062500000000000	4165.64111328125000000000	4150.76904296875000000000	4224.61523437500000000000	3965.12817382812500000000	4178.46142578125000000000	4171.79492187500000000000	4166.66650390625000000000	4162.05126953125000000000	4164.61523437500000000000	4195.89746093750000000000	4163.58984375000000000000	4215.38427734375000000000	4172.30761718750000000000	0.00000000000000000000	10247.00000000000000000000	10229.00000000000000000000	0.00000000000000000000	0.00000000000000000000	0.00000000000000000000	2475.00000000000000000000	340.00000000000000000000	4.00000000000000000000	4.00000000000000000000	4.00000000000000000000	4.00000000000000000000	4.00000000000000000000	4.00000000000000000000	4.00000000000000000000	4.00000000000000000000	4.00000000000000000000	4.00000000000000000000	4.00000000000000000000	4.00000000000000000000	4.00000000000000000000	4.00000000000000000000	4.00000000000000000000	4.00000000000000000000
21.00000000000000000000	0.00000000000000000000	4180.51269531250000000000	4172.30761718750000000000	4148.20507812500000000000	4240.51269531250000000000	3939.48706054687500000000	4191.28173828125000000000	4172.82031250000000000000	4166.15380859375000000000	4162.56396484375000000000	4155.89746093750000000000	4204.61523437500000000000	4167.69238281250000000000	4220.51269531250000000000	4173.84619140625000000000	0.00000000000000000000	10247.00000000000000000000	10228.00000000000000000000	0.00000000000000000000	0.00000000000000000000	0.00000000000000000000	2475.00000000000000000000	349.00000000000000000000	4.00000000000000000000	4.00000000000000000000	4.00000000000000000000	4.00000000000000000000	4.00000000000000000000	4.00000000000000000000	4.00000000000000000000	4.00000000000000000000	4.00000000000000000000	4.00000000000000000000	4.00000000000000000000	4.00000000000000000000	4.00000000000000000000	4.00000000000000000000	4.00000000000000000000	4.00000000000000000000
22.00000000000000000000	0.00000000000000000000	4190.76904296875000000000	4176.92285156250000000000	4148.71777343750000000000	4259.48730468750000000000	3913.84594726562500000000	4180.00000000000000000000	4166.15380859375000000000	4167.17919921875000000000	4159.48730468750000000000	4161.53857421875000000000	4182.56396484375000000000	4177.43603515625000000000	4208.20507812500000000000	4187.69238281250000000000	0.00000000000000000000	10247.00000000000000000000	10228.00000000000000000000	0.00000000000000000000	0.00000000000000000000	0.00000000000000000000	2475.00000000000000000000	357.00000000000000000000	4.00000000000000000000	4.00000000000000000000	4.00000000000000000000	4.00000000000000000000	4.00000000000000000000	4.00000000000000000000	4.00000000000000000000	4.00000000000000000000	4.00000000000000000000	4.00000000000000000000	4.00000000000000000000	4.00000000000000000000	4.00000000000000000000	4.00000000000000000000	4.00000000000000000000	4.00000000000000000000
23.00000000000000000000	0.00000000000000000000	4168.71777343750000000000	4177.94873046875000000000	4134.35888671875000000000	4247.69238281250000000000	3896.92309570312500000000	4172.82031250000000000000	4166.15380859375000000000	4171.79492187500000000000	4172.30761718750000000000	4175.38427734375000000000	4163.58984375000000000000	4166.66650390625000000000	4209.23046875000000000000	4183.07666015625000000000	0.00000000000000000000	10247.00000000000000000000	10226.00000000000000000000	0.00000000000000000000	0.00000000000000000000	0.00000000000000000000	2475.00000000000000000000	365.00000000000000000000	4.00000000000000000000	4.00000000000000000000	4.00000000000000000000	4.00000000000000000000	4.00000000000000000000	4.00000000000000000000	4.00000000000000000000	4.00000000000000000000	4.00000000000000000000	4.00000000000000000000	4.00000000000000000000	4.00000000000000000000	4.00000000000000000000	4.00000000000000000000	4.00000000000000000000	4.00000000000000000000
24.00000000000000000000	0.00000000000000000000	4173.84619140625000000000	4164.61523437500000000000	4127.69238281250000000000	4228.20507812500000000000	3870.25634765625000000000	4165.64111328125000000000	4160.51269531250000000000	4164.61523437500000000000	4168.20507812500000000000	4142.05126953125000000000	4142.56396484375000000000	4161.53857421875000000000	4194.87158203125000000000	4166.66650390625000000000	0.00000000000000000000	10247.00000000000000000000	10226.00000000000000000000	0.00000000000000000000	0.00000000000000000000	0.00000000000000000000	2475.00000000000000000000	374.00000000000000000000	4.00000000000000000000	4.00000000000000000000	4.00000000000000000000	4.00000000000000000000	4.00000000000000000000	4.00000000000000000000	4.00000000000000000000	4.00000000000000000000	4.00000000000000000000	4.00000000000000000000	4.00000000000000000000	4.00000000000000000000	4.00000000000000000000	4.00000000000000000000	4.00000000000000000000	4.00000000000000000000
25.00000000000000000000	0.00000000000000000000	4176.92285156250000000000	4174.87158203125000000000	4135.38427734375000000000	4232.30761718750000000000	3857.94873046875000000000	4171.79492187500000000000	4172.30761718750000000000	4171.79492187500000000000	4164.61523437500000000000	4138.97412109375000000000	4163.07666015625000000000	4172.82031250000000000000	4204.61523437500000000000	4181.02539062500000000000	0.00000000000000000000	10247.00000000000000000000	10227.00000000000000000000	0.00000000000000000000	0.00000000000000000000	0.00000000000000000000	2475.00000000000000000000	381.00000000000000000000	4.00000000000000000000	4.00000000000000000000	4.00000000000000000000	4.00000000000000000000	4.00000000000000000000	4.00000000000000000000	4.00000000000000000000	4.00000000000000000000	4.00000000000000000000	4.00000000000000000000	4.00000000000000000000	4.00000000000000000000	4.00000000000000000000	4.00000000000000000000	4.00000000000000000000	4.00000000000000000000
26.00000000000000000000	0.00000000000000000000	4173.33300781250000000000	4172.82031250000000000000	4134.87158203125000000000	4228.71777343750000000000	3851.28198242187500000000	4171.28173828125000000000	4174.87158203125000000000	4173.33300781250000000000	4165.64111328125000000000	4174.87158203125000000000	4206.66650390625000000000	4171.79492187500000000000	4213.33300781250000000000	4174.87158203125000000000	0.00000000000000000000	10247.00000000000000000000	10227.00000000000000000000	0.00000000000000000000	0.00000000000000000000	0.00000000000000000000	2475.00000000000000000000	389.00000000000000000000	4.00000000000000000000	4.00000000000000000000	4.00000000000000000000	4.00000000000000000000	4.00000000000000000000	4.00000000000000000000	4.00000000000000000000	4.00000000000000000000	4.00000000000000000000	4.00000000000000000000	4.00000000000000000000	4.00000000000000000000	4.00000000000000000000	4.00000000000000000000	4.00000000000000000000	4.00000000000000000000
27.00000000000000000000	0.00000000000000000000	4182.56396484375000000000	4161.02539062500000000000	4128.71777343750000000000	4221.53857421875000000000	3846.66650390625000000000	4169.74365234375000000000	4167.69238281250000000000	4169.74365234375000000000	4168.20507812500000000000	4172.30761718750000000000	4202.56396484375000000000	4163.58984375000000000000	4193.84619140625000000000	4156.92285156250000000000	0.00000000000000000000	10248.00000000000000000000	10228.00000000000000000000	0.00000000000000000000	0.00000000000000000000	0.00000000000000000000	2475.00000000000000000000	396.00000000000000000000	4.00000000000000000000	4.00000000000000000000	4.00000000000000000000	4.00000000000000000000	4.00000000000000000000	4.00000000000000000000	4.00000000000000000000	4.00000000000000000000	4.00000000000000000000	4.00000000000000000000	4.00000000000000000000	4.00000000000000000000	4.00000000000000000000	4.00000000000000000000	4.00000000000000000000	4.00000000000000000000
28.00000000000000000000	0.00000000000000000000	4173.33300781250000000000	4176.41015625000000000000	4121.02539062500000000000	4240.51269531250000000000	3847.17944335937500000000	4180.00000000000000000000	4174.35888671875000000000	4180.00000000000000000000	4174.87158203125000000000	4162.05126953125000000000	4164.10253906250000000000	4170.76904296875000000000	4196.41015625000000000000	4177.94873046875000000000	0.00000000000000000000	10248.00000000000000000000	10228.00000000000000000000	0.00000000000000000000	0.00000000000000000000	0.00000000000000000000	2475.00000000000000000000	403.00000000000000000000	4.00000000000000000000	4.00000000000000000000	4.00000000000000000000	4.00000000000000000000	4.00000000000000000000	4.00000000000000000000	4.00000000000000000000	4.00000000000000000000	4.00000000000000000000	4.00000000000000000000	4.00000000000000000000	4.00000000000000000000	4.00000000000000000000	4.00000000000000000000	4.00000000000000000000	4.00000000000000000000
29.00000000000000000000	0.00000000000000000000	4181.02539062500000000000	4170.25634765625000000000	4123.58984375000000000000	4244.10253906250000000000	3814.87158203125000000000	4165.64111328125000000000	4164.61523437500000000000	4169.74365234375000000000	4156.41015625000000000000	4156.92285156250000000000	4148.71777343750000000000	4177.43603515625000000000	4197.94873046875000000000	4188.20507812500000000000	0.00000000000000000000	10247.00000000000000000000	10227.00000000000000000000	0.00000000000000000000	0.00000000000000000000	0.00000000000000000000	2475.00000000000000000000	411.00000000000000000000	4.00000000000000000000	4.00000000000000000000	4.00000000000000000000	4.00000000000000000000	4.00000000000000000000	4.00000000000000000000	4.00000000000000000000	4.00000000000000000000	4.00000000000000000000	4.00000000000000000000	4.00000000000000000000	4.00000000000000000000	4.00000000000000000000	4.00000000000000000000	4.00000000000000000000	4.00000000000000000000
30.00000000000000000000	0.00000000000000000000	4177.94873046875000000000	4160.51269531250000000000	4129.23046875000000000000	4224.61523437500000000000	3800.51269531250000000000	4170.76904296875000000000	4172.30761718750000000000	4172.30761718750000000000	4161.53857421875000000000	4155.38427734375000000000	4174.35888671875000000000	4179.48730468750000000000	4190.76904296875000000000	4182.05126953125000000000	0.00000000000000000000	10247.00000000000000000000	10227.00000000000000000000	0.00000000000000000000	0.00000000000000000000	0.00000000000000000000	2475.00000000000000000000	419.00000000000000000000	4.00000000000000000000	4.00000000000000000000	4.00000000000000000000	4.00000000000000000000	4.00000000000000000000	4.00000000000000000000	4.00000000000000000000	4.00000000000000000000	4.00000000000000000000	4.00000000000000000000	4.00000000000000000000	4.00000000000000000000	4.00000000000000000000	4.00000000000000000000	4.00000000000000000000	4.00000000000000000000
31.00000000000000000000	0.00000000000000000000	4166.15380859375000000000	4160.00000000000000000000	4125.64111328125000000000	4217.43603515625000000000	3808.71777343750000000000	4190.76904296875000000000	4185.64111328125000000000	4184.10253906250000000000	4182.05126953125000000000	4156.41015625000000000000	4181.02539062500000000000	4184.10253906250000000000	4178.46142578125000000000	4173.84619140625000000000	0.00000000000000000000	10249.00000000000000000000	10229.00000000000000000000	0.00000000000000000000	0.00000000000000000000	0.00000000000000000000	2475.00000000000000000000	428.00000000000000000000	4.00000000000000000000	4.00000000000000000000	4.00000000000000000000	4.00000000000000000000	4.00000000000000000000	4.00000000000000000000	4.00000000000000000000	4.00000000000000000000	4.00000000000000000000	4.00000000000000000000	4.00000000000000000000	4.00000000000000000000	4.00000000000000000000	4.00000000000000000000	4.00000000000000000000	4.00000000000000000000
32.00000000000000000000	0.00000000000000000000	4176.41015625000000000000	4156.41015625000000000000	4129.74365234375000000000	4221.02539062500000000000	3811.79467773437500000000	4186.66650390625000000000	4179.48730468750000000000	4180.00000000000000000000	4183.07666015625000000000	4168.71777343750000000000	4183.07666015625000000000	4180.00000000000000000000	4185.12792968750000000000	4169.74365234375000000000	0.00000000000000000000	10249.00000000000000000000	10229.00000000000000000000	0.00000000000000000000	0.00000000000000000000	0.00000000000000000000	2475.00000000000000000000	436.00000000000000000000	4.00000000000000000000	4.00000000000000000000	4.00000000000000000000	4.00000000000000000000	4.00000000000000000000	4.00000000000000000000	4.00000000000000000000	4.00000000000000000000	4.00000000000000000000	4.00000000000000000000	4.00000000000000000000	4.00000000000000000000	4.00000000000000000000	4.00000000000000000000	4.00000000000000000000	4.00000000000000000000
33.00000000000000000000	0.00000000000000000000	4173.33300781250000000000	4166.15380859375000000000	4130.76904296875000000000	4218.46142578125000000000	3820.00000000000000000000	4185.12792968750000000000	4181.53857421875000000000	4186.66650390625000000000	4189.23046875000000000000	4188.71777343750000000000	4205.64111328125000000000	4175.38427734375000000000	4218.46142578125000000000	4182.05126953125000000000	0.00000000000000000000	10249.00000000000000000000	10227.00000000000000000000	0.00000000000000000000	0.00000000000000000000	0.00000000000000000000	2475.00000000000000000000	443.00000000000000000000	4.00000000000000000000	4.00000000000000000000	4.00000000000000000000	4.00000000000000000000	4.00000000000000000000	4.00000000000000000000	4.00000000000000000000	4.00000000000000000000	4.00000000000000000000	4.00000000000000000000	4.00000000000000000000	4.00000000000000000000	4.00000000000000000000	4.00000000000000000000	4.00000000000000000000	4.00000000000000000000
34.00000000000000000000	0.00000000000000000000	4183.07666015625000000000	4162.05126953125000000000	4122.56396484375000000000	4210.25634765625000000000	3790.25634765625000000000	4167.69238281250000000000	4169.74365234375000000000	4177.94873046875000000000	4174.35888671875000000000	4172.82031250000000000000	4181.02539062500000000000	4175.38427734375000000000	4205.12792968750000000000	4177.94873046875000000000	0.00000000000000000000	10249.00000000000000000000	10227.00000000000000000000	0.00000000000000000000	0.00000000000000000000	0.00000000000000000000	2475.00000000000000000000	451.00000000000000000000	4.00000000000000000000	4.00000000000000000000	4.00000000000000000000	4.00000000000000000000	4.00000000000000000000	4.00000000000000000000	4.00000000000000000000	4.00000000000000000000	4.00000000000000000000	4.00000000000000000000	4.00000000000000000000	4.00000000000000000000	4.00000000000000000000	4.00000000000000000000	4.00000000000000000000	4.00000000000000000000
35.00000000000000000000	0.00000000000000000000	4182.05126953125000000000	4166.15380859375000000000	4119.48730468750000000000	4221.02539062500000000000	3779.48706054687500000000	4160.00000000000000000000	4167.17919921875000000000	4171.28173828125000000000	4166.15380859375000000000	4169.23046875000000000000	4159.48730468750000000000	4174.35888671875000000000	4183.58984375000000000000	4176.41015625000000000000	0.00000000000000000000	10248.00000000000000000000	10227.00000000000000000000	0.00000000000000000000	0.00000000000000000000	0.00000000000000000000	2475.00000000000000000000	460.00000000000000000000	4.00000000000000000000	4.00000000000000000000	4.00000000000000000000	4.00000000000000000000	4.00000000000000000000	4.00000000000000000000	4.00000000000000000000	4.00000000000000000000	4.00000000000000000000	4.00000000000000000000	4.00000000000000000000	4.00000000000000000000	4.00000000000000000000	4.00000000000000000000	4.00000000000000000000	4.00000000000000000000
36.00000000000000000000	0.00000000000000000000	4174.35888671875000000000	4177.43603515625000000000	4126.15380859375000000000	4234.87158203125000000000	3793.33325195312500000000	4167.69238281250000000000	4175.89746093750000000000	4177.43603515625000000000	4175.38427734375000000000	4173.84619140625000000000	4177.94873046875000000000	4175.38427734375000000000	4186.15380859375000000000	4178.97412109375000000000	0.00000000000000000000	10248.00000000000000000000	10227.00000000000000000000	0.00000000000000000000	0.00000000000000000000	0.00000000000000000000	2475.00000000000000000000	467.00000000000000000000	4.00000000000000000000	4.00000000000000000000	4.00000000000000000000	4.00000000000000000000	4.00000000000000000000	4.00000000000000000000	4.00000000000000000000	4.00000000000000000000	4.00000000000000000000	4.00000000000000000000	4.00000000000000000000	4.00000000000000000000	4.00000000000000000000	4.00000000000000000000	4.00000000000000000000	4.00000000000000000000
37.00000000000000000000	0.00000000000000000000	4184.10253906250000000000	4168.71777343750000000000	4135.89746093750000000000	4223.07666015625000000000	3785.12817382812500000000	4173.33300781250000000000	4172.82031250000000000000	4172.82031250000000000000	4169.74365234375000000000	4159.48730468750000000000	4174.35888671875000000000	4175.89746093750000000000	4177.43603515625000000000	4171.28173828125000000000	0.00000000000000000000	10248.00000000000000000000	10227.00000000000000000000	0.00000000000000000000	0.00000000000000000000	0.00000000000000000000	2475.00000000000000000000	475.00000000000000000000	4.00000000000000000000	4.00000000000000000000	4.00000000000000000000	4.00000000000000000000	4.00000000000000000000	4.00000000000000000000	4.00000000000000000000	4.00000000000000000000	4.00000000000000000000	4.00000000000000000000	4.00000000000000000000	4.00000000000000000000	4.00000000000000000000	4.00000000000000000000	4.00000000000000000000	4.00000000000000000000
38.00000000000000000000	0.00000000000000000000	4169.74365234375000000000	4165.12792968750000000000	4128.20507812500000000000	4210.76904296875000000000	3792.82031250000000000000	4185.64111328125000000000	4182.05126953125000000000	4175.89746093750000000000	4175.38427734375000000000	4167.17919921875000000000	4172.30761718750000000000	4172.30761718750000000000	4181.53857421875000000000	4175.38427734375000000000	0.00000000000000000000	10248.00000000000000000000	10227.00000000000000000000	0.00000000000000000000	0.00000000000000000000	0.00000000000000000000	2475.00000000000000000000	483.00000000000000000000	4.00000000000000000000	4.00000000000000000000	4.00000000000000000000	4.00000000000000000000	4.00000000000000000000	4.00000000000000000000	4.00000000000000000000	4.00000000000000000000	4.00000000000000000000	4.00000000000000000000	4.00000000000000000000	4.00000000000000000000	4.00000000000000000000	4.00000000000000000000	4.00000000000000000000	4.00000000000000000000
39.00000000000000000000	0.00000000000000000000	4171.28173828125000000000	4161.53857421875000000000	4123.58984375000000000000	4209.23046875000000000000	3785.12817382812500000000	4173.84619140625000000000	4175.38427734375000000000	4167.69238281250000000000	4172.82031250000000000000	4163.58984375000000000000	4175.38427734375000000000	4165.64111328125000000000	4185.12792968750000000000	4172.30761718750000000000	0.00000000000000000000	10247.00000000000000000000	10228.00000000000000000000	0.00000000000000000000	0.00000000000000000000	0.00000000000000000000	2475.00000000000000000000	492.00000000000000000000	4.00000000000000000000	4.00000000000000000000	4.00000000000000000000	4.00000000000000000000	4.00000000000000000000	4.00000000000000000000	4.00000000000000000000	4.00000000000000000000	4.00000000000000000000	4.00000000000000000000	4.00000000000000000000	4.00000000000000000000	4.00000000000000000000	4.00000000000000000000	4.00000000000000000000	4.00000000000000000000
40.00000000000000000000	0.00000000000000000000	4173.33300781250000000000	4154.35888671875000000000	4127.17919921875000000000	4202.56396484375000000000	3763.07690429687500000000	4164.10253906250000000000	4170.25634765625000000000	4165.12792968750000000000	4169.74365234375000000000	4155.89746093750000000000	4155.38427734375000000000	4160.51269531250000000000	4181.53857421875000000000	4159.48730468750000000000	0.00000000000000000000	10247.00000000000000000000	10228.00000000000000000000	0.00000000000000000000	0.00000000000000000000	0.00000000000000000000	2475.00000000000000000000	500.00000000000000000000	4.00000000000000000000	4.00000000000000000000	4.00000000000000000000	4.00000000000000000000	4.00000000000000000000	4.00000000000000000000	4.00000000000000000000	4.00000000000000000000	4.00000000000000000000	4.00000000000000000000	4.00000000000000000000	4.00000000000000000000	4.00000000000000000000	4.00000000000000000000	4.00000000000000000000	4.00000000000000000000
41.00000000000000000000	0.00000000000000000000	4168.71777343750000000000	4146.66650390625000000000	4126.15380859375000000000	4196.92285156250000000000	3766.15380859375000000000	4171.28173828125000000000	4180.51269531250000000000	4181.02539062500000000000	4181.02539062500000000000	4163.07666015625000000000	4156.41015625000000000000	4170.76904296875000000000	4174.87158203125000000000	4162.05126953125000000000	0.00000000000000000000	10245.00000000000000000000	10227.00000000000000000000	0.00000000000000000000	0.00000000000000000000	0.00000000000000000000	2475.00000000000000000000	508.00000000000000000000	4.00000000000000000000	4.00000000000000000000	4.00000000000000000000	4.00000000000000000000	4.00000000000000000000	4.00000000000000000000	4.00000000000000000000	4.00000000000000000000	4.00000000000000000000	4.00000000000000000000	4.00000000000000000000	4.00000000000000000000	4.00000000000000000000	4.00000000000000000000	4.00000000000000000000	4.00000000000000000000
42.00000000000000000000	0.00000000000000000000	4186.15380859375000000000	4155.89746093750000000000	4131.79492187500000000000	4207.17919921875000000000	3783.58959960937500000000	4182.05126953125000000000	4185.64111328125000000000	4190.76904296875000000000	4189.74365234375000000000	4168.71777343750000000000	4194.35888671875000000000	4183.58984375000000000000	4178.97412109375000000000	4178.46142578125000000000	0.00000000000000000000	10245.00000000000000000000	10227.00000000000000000000	0.00000000000000000000	0.00000000000000000000	0.00000000000000000000	2475.00000000000000000000	516.00000000000000000000	4.00000000000000000000	4.00000000000000000000	4.00000000000000000000	4.00000000000000000000	4.00000000000000000000	4.00000000000000000000	4.00000000000000000000	4.00000000000000000000	4.00000000000000000000	4.00000000000000000000	4.00000000000000000000	4.00000000000000000000	4.00000000000000000000	4.00000000000000000000	4.00000000000000000000	4.00000000000000000000
43.00000000000000000000	0.00000000000000000000	4171.79492187500000000000	4175.38427734375000000000	4131.28173828125000000000	4216.92285156250000000000	3788.71777343750000000000	4190.25634765625000000000	4188.20507812500000000000	4196.41015625000000000000	4195.38427734375000000000	4185.64111328125000000000	4208.20507812500000000000	4183.07666015625000000000	4202.05126953125000000000	4180.51269531250000000000	0.00000000000000000000	10245.00000000000000000000	10226.00000000000000000000	0.00000000000000000000	0.00000000000000000000	0.00000000000000000000	2475.00000000000000000000	524.00000000000000000000	4.00000000000000000000	4.00000000000000000000	4.00000000000000000000	4.00000000000000000000	4.00000000000000000000	4.00000000000000000000	4.00000000000000000000	4.00000000000000000000	4.00000000000000000000	4.00000000000000000000	4.00000000000000000000	4.00000000000000000000	4.00000000000000000000	4.00000000000000000000	4.00000000000000000000	4.00000000000000000000
44.00000000000000000000	0.00000000000000000000	4171.79492187500000000000	4156.92285156250000000000	4130.25634765625000000000	4195.89746093750000000000	3770.76904296875000000000	4170.76904296875000000000	4170.25634765625000000000	4178.46142578125000000000	4176.92285156250000000000	4181.02539062500000000000	4180.00000000000000000000	4180.51269531250000000000	4195.38427734375000000000	4166.66650390625000000000	0.00000000000000000000	10245.00000000000000000000	10226.00000000000000000000	0.00000000000000000000	0.00000000000000000000	0.00000000000000000000	2475.00000000000000000000	531.00000000000000000000	4.00000000000000000000	4.00000000000000000000	4.00000000000000000000	4.00000000000000000000	4.00000000000000000000	4.00000000000000000000	4.00000000000000000000	4.00000000000000000000	4.00000000000000000000	4.00000000000000000000	4.00000000000000000000	4.00000000000000000000	4.00000000000000000000	4.00000000000000000000	4.00000000000000000000	4.00000000000000000000
45.00000000000000000000	0.00000000000000000000	4178.46142578125000000000	4151.28173828125000000000	4131.79492187500000000000	4177.43603515625000000000	3773.33325195312500000000	4170.76904296875000000000	4167.17919921875000000000	4168.71777343750000000000	4170.25634765625000000000	4162.56396484375000000000	4165.64111328125000000000	4175.38427734375000000000	4188.20507812500000000000	4172.82031250000000000000	0.00000000000000000000	10245.00000000000000000000	10227.00000000000000000000	0.00000000000000000000	0.00000000000000000000	0.00000000000000000000	2475.00000000000000000000	539.00000000000000000000	4.00000000000000000000	4.00000000000000000000	4.00000000000000000000	4.00000000000000000000	4.00000000000000000000	4.00000000000000000000	4.00000000000000000000	4.00000000000000000000	4.00000000000000000000	4.00000000000000000000	4.00000000000000000000	4.00000000000000000000	4.00000000000000000000	4.00000000000000000000	4.00000000000000000000	4.00000000000000000000
46.00000000000000000000	0.00000000000000000000	4169.23046875000000000000	4173.33300781250000000000	4125.12792968750000000000	4186.66650390625000000000	3776.41015625000000000000	4185.12792968750000000000	4178.97412109375000000000	4176.92285156250000000000	4180.00000000000000000000	4166.15380859375000000000	4175.89746093750000000000	4172.82031250000000000000	4192.82031250000000000000	4172.30761718750000000000	0.00000000000000000000	10245.00000000000000000000	10227.00000000000000000000	0.00000000000000000000	0.00000000000000000000	0.00000000000000000000	2475.00000000000000000000	546.00000000000000000000	4.00000000000000000000	4.00000000000000000000	4.00000000000000000000	4.00000000000000000000	4.00000000000000000000	4.00000000000000000000	4.00000000000000000000	4.00000000000000000000	4.00000000000000000000	4.00000000000000000000	4.00000000000000000000	4.00000000000000000000	4.00000000000000000000	4.00000000000000000000	4.00000000000000000000	4.00000000000000000000
47.00000000000000000000	0.00000000000000000000	4188.71777343750000000000	4168.71777343750000000000	4132.82031250000000000000	4195.89746093750000000000	3766.15380859375000000000	4177.43603515625000000000	4180.51269531250000000000	4180.00000000000000000000	4178.46142578125000000000	4164.61523437500000000000	4176.41015625000000000000	4183.58984375000000000000	4179.48730468750000000000	4167.17919921875000000000	0.00000000000000000000	10248.00000000000000000000	10229.00000000000000000000	0.00000000000000000000	0.00000000000000000000	0.00000000000000000000	2475.00000000000000000000	553.00000000000000000000	4.00000000000000000000	4.00000000000000000000	4.00000000000000000000	4.00000000000000000000	4.00000000000000000000	4.00000000000000000000	4.00000000000000000000	4.00000000000000000000	4.00000000000000000000	4.00000000000000000000	4.00000000000000000000	4.00000000000000000000	4.00000000000000000000	4.00000000000000000000	4.00000000000000000000	4.00000000000000000000
48.00000000000000000000	0.00000000000000000000	4182.05126953125000000000	4162.56396484375000000000	4138.46142578125000000000	4195.38427734375000000000	3786.66650390625000000000	4185.12792968750000000000	4190.25634765625000000000	4191.79492187500000000000	4189.74365234375000000000	4156.92285156250000000000	4173.84619140625000000000	4194.87158203125000000000	4183.58984375000000000000	4190.76904296875000000000	0.00000000000000000000	10248.00000000000000000000	10229.00000000000000000000	0.00000000000000000000	0.00000000000000000000	0.00000000000000000000	2475.00000000000000000000	561.00000000000000000000	4.00000000000000000000	4.00000000000000000000	4.00000000000000000000	4.00000000000000000000	4.00000000000000000000	4.00000000000000000000	4.00000000000000000000	4.00000000000000000000	4.00000000000000000000	4.00000000000000000000	4.00000000000000000000	4.00000000000000000000	4.00000000000000000000	4.00000000000000000000	4.00000000000000000000	4.00000000000000000000
49.00000000000000000000	0.00000000000000000000	4170.25634765625000000000	4156.41015625000000000000	4130.76904296875000000000	4179.48730468750000000000	3783.58959960937500000000	4186.15380859375000000000	4183.58984375000000000000	4179.48730468750000000000	4177.43603515625000000000	4149.74365234375000000000	4177.43603515625000000000	4190.25634765625000000000	4190.76904296875000000000	4187.69238281250000000000	0.00000000000000000000	10249.00000000000000000000	10231.00000000000000000000	0.00000000000000000000	0.00000000000000000000	0.00000000000000000000	2475.00000000000000000000	568.00000000000000000000	4.00000000000000000000	4.00000000000000000000	4.00000000000000000000	4.00000000000000000000	4.00000000000000000000	4.00000000000000000000	4.00000000000000000000	4.00000000000000000000	4.00000000000000000000	4.00000000000000000000	4.00000000000000000000	4.00000000000000000000	4.00000000000000000000	4.00000000000000000000	4.00000000000000000000	4.00000000000000000000
50.00000000000000000000	0.00000000000000000000	4173.84619140625000000000	4164.61523437500000000000	4132.30761718750000000000	4171.28173828125000000000	3772.82031250000000000000	4182.56396484375000000000	4182.56396484375000000000	4178.46142578125000000000	4173.33300781250000000000	4170.25634765625000000000	4202.56396484375000000000	4183.58984375000000000000	4204.10253906250000000000	4176.92285156250000000000	0.00000000000000000000	10249.00000000000000000000	10231.00000000000000000000	0.00000000000000000000	0.00000000000000000000	0.00000000000000000000	2475.00000000000000000000	576.00000000000000000000	4.00000000000000000000	4.00000000000000000000	4.00000000000000000000	4.00000000000000000000	4.00000000000000000000	4.00000000000000000000	4.00000000000000000000	4.00000000000000000000	4.00000000000000000000	4.00000000000000000000	4.00000000000000000000	4.00000000000000000000	4.00000000000000000000	4.00000000000000000000	4.00000000000000000000	4.00000000000000000000
51.00000000000000000000	0.00000000000000000000	4176.41015625000000000000	4178.97412109375000000000	4141.53857421875000000000	4188.20507812500000000000	3785.64086914062500000000	4186.15380859375000000000	4192.82031250000000000000	4204.10253906250000000000	4200.51269531250000000000	4194.35888671875000000000	4216.41015625000000000000	4197.43603515625000000000	4216.41015625000000000000	4191.79492187500000000000	0.00000000000000000000	10247.00000000000000000000	10231.00000000000000000000	0.00000000000000000000	0.00000000000000000000	0.00000000000000000000	2475.00000000000000000000	585.00000000000000000000	4.00000000000000000000	4.00000000000000000000	4.00000000000000000000	4.00000000000000000000	4.00000000000000000000	4.00000000000000000000	4.00000000000000000000	4.00000000000000000000	4.00000000000000000000	4.00000000000000000000	4.00000000000000000000	4.00000000000000000000	4.00000000000000000000	4.00000000000000000000	4.00000000000000000000	4.00000000000000000000
52.00000000000000000000	0.00000000000000000000	4193.84619140625000000000	4168.71777343750000000000	4146.15380859375000000000	4197.94873046875000000000	3781.02563476562500000000	4176.41015625000000000000	4178.46142578125000000000	4193.84619140625000000000	4191.79492187500000000000	4173.33300781250000000000	4184.10253906250000000000	4209.74365234375000000000	4198.46142578125000000000	4190.76904296875000000000	0.00000000000000000000	10247.00000000000000000000	10231.00000000000000000000	0.00000000000000000000	0.00000000000000000000	0.00000000000000000000	2475.00000000000000000000	593.00000000000000000000	4.00000000000000000000	4.00000000000000000000	4.00000000000000000000	4.00000000000000000000	4.00000000000000000000	4.00000000000000000000	4.00000000000000000000	4.00000000000000000000	4.00000000000000000000	4.00000000000000000000	4.00000000000000000000	4.00000000000000000000	4.00000000000000000000	4.00000000000000000000	4.00000000000000000000	4.00000000000000000000
53.00000000000000000000	0.00000000000000000000	4178.46142578125000000000	4172.82031250000000000000	4132.30761718750000000000	4192.30761718750000000000	3789.74340820312500000000	4186.66650390625000000000	4180.00000000000000000000	4184.61523437500000000000	4183.58984375000000000000	4168.20507812500000000000	4192.30761718750000000000	4209.74365234375000000000	4193.84619140625000000000	4188.71777343750000000000	0.00000000000000000000	10248.00000000000000000000	10231.00000000000000000000	0.00000000000000000000	0.00000000000000000000	0.00000000000000000000	2475.00000000000000000000	601.00000000000000000000	4.00000000000000000000	4.00000000000000000000	4.00000000000000000000	4.00000000000000000000	4.00000000000000000000	4.00000000000000000000	4.00000000000000000000	4.00000000000000000000	4.00000000000000000000	4.00000000000000000000	4.00000000000000000000	4.00000000000000000000	4.00000000000000000000	4.00000000000000000000	4.00000000000000000000	4.00000000000000000000
54.00000000000000000000	0.00000000000000000000	4166.15380859375000000000	4165.12792968750000000000	4118.46142578125000000000	4178.97412109375000000000	3789.23071289062500000000	4190.76904296875000000000	4184.10253906250000000000	4183.58984375000000000000	4185.12792968750000000000	4173.84619140625000000000	4208.20507812500000000000	4208.20507812500000000000	4198.97412109375000000000	4178.97412109375000000000	0.00000000000000000000	10248.00000000000000000000	10231.00000000000000000000	0.00000000000000000000	0.00000000000000000000	0.00000000000000000000	2475.00000000000000000000	610.00000000000000000000	4.00000000000000000000	4.00000000000000000000	4.00000000000000000000	4.00000000000000000000	4.00000000000000000000	4.00000000000000000000	4.00000000000000000000	4.00000000000000000000	4.00000000000000000000	4.00000000000000000000	4.00000000000000000000	4.00000000000000000000	4.00000000000000000000	4.00000000000000000000	4.00000000000000000000	4.00000000000000000000
55.00000000000000000000	0.00000000000000000000	4170.25634765625000000000	4148.71777343750000000000	4115.89746093750000000000	4155.89746093750000000000	3769.23071289062500000000	4178.97412109375000000000	4181.02539062500000000000	4181.53857421875000000000	4183.58984375000000000000	4166.66650390625000000000	4173.84619140625000000000	4196.41015625000000000000	4213.84619140625000000000	4166.15380859375000000000	0.00000000000000000000	10249.00000000000000000000	10231.00000000000000000000	0.00000000000000000000	0.00000000000000000000	0.00000000000000000000	2475.00000000000000000000	618.00000000000000000000	4.00000000000000000000	4.00000000000000000000	4.00000000000000000000	4.00000000000000000000	4.00000000000000000000	4.00000000000000000000	4.00000000000000000000	4.00000000000000000000	4.00000000000000000000	4.00000000000000000000	4.00000000000000000000	4.00000000000000000000	4.00000000000000000000	4.00000000000000000000	4.00000000000000000000	4.00000000000000000000
56.00000000000000000000	0.00000000000000000000	4161.53857421875000000000	4160.00000000000000000000	4111.28173828125000000000	4143.58984375000000000000	3768.20507812500000000000	4180.51269531250000000000	4189.23046875000000000000	4191.79492187500000000000	4195.38427734375000000000	4166.66650390625000000000	4163.58984375000000000000	4187.69238281250000000000	4215.89746093750000000000	4176.92285156250000000000	0.00000000000000000000	10249.00000000000000000000	10231.00000000000000000000	0.00000000000000000000	0.00000000000000000000	0.00000000000000000000	2475.00000000000000000000	626.00000000000000000000	4.00000000000000000000	4.00000000000000000000	4.00000000000000000000	4.00000000000000000000	4.00000000000000000000	4.00000000000000000000	4.00000000000000000000	4.00000000000000000000	4.00000000000000000000	4.00000000000000000000	4.00000000000000000000	4.00000000000000000000	4.00000000000000000000	4.00000000000000000000	4.00000000000000000000	4.00000000000000000000
57.00000000000000000000	0.00000000000000000000	4174.35888671875000000000	4166.15380859375000000000	4114.35888671875000000000	4163.07666015625000000000	3775.38452148437500000000	4183.07666015625000000000	4188.71777343750000000000	4193.33300781250000000000	4194.87158203125000000000	4166.15380859375000000000	4183.58984375000000000000	4189.23046875000000000000	4185.64111328125000000000	4178.46142578125000000000	0.00000000000000000000	10249.00000000000000000000	10228.00000000000000000000	0.00000000000000000000	0.00000000000000000000	0.00000000000000000000	2475.00000000000000000000	633.00000000000000000000	4.00000000000000000000	4.00000000000000000000	4.00000000000000000000	4.00000000000000000000	4.00000000000000000000	4.00000000000000000000	4.00000000000000000000	4.00000000000000000000	4.00000000000000000000	4.00000000000000000000	4.00000000000000000000	4.00000000000000000000	4.00000000000000000000	4.00000000000000000000	4.00000000000000000000	4.00000000000000000000
58.00000000000000000000	0.00000000000000000000	4174.35888671875000000000	4171.79492187500000000000	4116.41015625000000000000	4194.35888671875000000000	3794.87158203125000000000	4192.82031250000000000000	4191.79492187500000000000	4192.82031250000000000000	4191.28173828125000000000	4184.10253906250000000000	4195.38427734375000000000	4192.82031250000000000000	4197.43603515625000000000	4174.35888671875000000000	0.00000000000000000000	10249.00000000000000000000	10228.00000000000000000000	0.00000000000000000000	0.00000000000000000000	0.00000000000000000000	2475.00000000000000000000	640.00000000000000000000	4.00000000000000000000	4.00000000000000000000	4.00000000000000000000	4.00000000000000000000	4.00000000000000000000	4.00000000000000000000	4.00000000000000000000	4.00000000000000000000	4.00000000000000000000	4.00000000000000000000	4.00000000000000000000	4.00000000000000000000	4.00000000000000000000	4.00000000000000000000	4.00000000000000000000	4.00000000000000000000
59.00000000000000000000	0.00000000000000000000	4174.87158203125000000000	4167.17919921875000000000	4113.33300781250000000000	4184.61523437500000000000	3794.35888671875000000000	4183.58984375000000000000	4183.58984375000000000000	4180.00000000000000000000	4181.53857421875000000000	4184.10253906250000000000	4198.97412109375000000000	4198.46142578125000000000	4212.82031250000000000000	4182.05126953125000000000	0.00000000000000000000	10249.00000000000000000000	10228.00000000000000000000	0.00000000000000000000	0.00000000000000000000	0.00000000000000000000	2475.00000000000000000000	648.00000000000000000000	4.00000000000000000000	4.00000000000000000000	4.00000000000000000000	4.00000000000000000000	4.00000000000000000000	4.00000000000000000000	4.00000000000000000000	4.00000000000000000000	4.00000000000000000000	4.00000000000000000000	4.00000000000000000000	4.00000000000000000000	4.00000000000000000000	4.00000000000000000000	4.00000000000000000000	4.00000000000000000000
60.00000000000000000000	0.00000000000000000000	4182.56396484375000000000	4166.15380859375000000000	4118.46142578125000000000	4158.97412109375000000000	3782.05126953125000000000	4167.69238281250000000000	4173.84619140625000000000	4171.28173828125000000000	4174.35888671875000000000	4158.97412109375000000000	4193.84619140625000000000	4197.43603515625000000000	4195.38427734375000000000	4190.25634765625000000000	0.00000000000000000000	10249.00000000000000000000	10228.00000000000000000000	0.00000000000000000000	0.00000000000000000000	0.00000000000000000000	2475.00000000000000000000	655.00000000000000000000	4.00000000000000000000	4.00000000000000000000	4.00000000000000000000	4.00000000000000000000	4.00000000000000000000	4.00000000000000000000	4.00000000000000000000	4.00000000000000000000	4.00000000000000000000	4.00000000000000000000	4.00000000000000000000	4.00000000000000000000	4.00000000000000000000	4.00000000000000000000	4.00000000000000000000	4.00000000000000000000
61.00000000000000000000	0.00000000000000000000	4169.74365234375000000000	4178.46142578125000000000	4115.38427734375000000000	4166.66650390625000000000	3786.15380859375000000000	4175.38427734375000000000	4178.97412109375000000000	4180.00000000000000000000	4180.00000000000000000000	4156.92285156250000000000	4170.76904296875000000000	4188.71777343750000000000	4194.35888671875000000000	4186.66650390625000000000	0.00000000000000000000	10246.00000000000000000000	10227.00000000000000000000	0.00000000000000000000	0.00000000000000000000	0.00000000000000000000	2475.00000000000000000000	664.00000000000000000000	4.00000000000000000000	4.00000000000000000000	4.00000000000000000000	4.00000000000000000000	4.00000000000000000000	4.00000000000000000000	4.00000000000000000000	4.00000000000000000000	4.00000000000000000000	4.00000000000000000000	4.00000000000000000000	4.00000000000000000000	4.00000000000000000000	4.00000000000000000000	4.00000000000000000000	4.00000000000000000000
62.00000000000000000000	0.00000000000000000000	4176.92285156250000000000	4164.10253906250000000000	4109.23046875000000000000	4173.84619140625000000000	3782.56396484375000000000	4175.38427734375000000000	4171.79492187500000000000	4171.79492187500000000000	4171.28173828125000000000	4158.46142578125000000000	4170.76904296875000000000	4188.71777343750000000000	4191.79492187500000000000	4177.94873046875000000000	0.00000000000000000000	10246.00000000000000000000	10227.00000000000000000000	0.00000000000000000000	0.00000000000000000000	0.00000000000000000000	2475.00000000000000000000	672.00000000000000000000	4.00000000000000000000	4.00000000000000000000	4.00000000000000000000	4.00000000000000000000	4.00000000000000000000	4.00000000000000000000	4.00000000000000000000	4.00000000000000000000	4.00000000000000000000	4.00000000000000000000	4.00000000000000000000	4.00000000000000000000	4.00000000000000000000	4.00000000000000000000	4.00000000000000000000	4.00000000000000000000
63.00000000000000000000	0.00000000000000000000	4167.17919921875000000000	4155.89746093750000000000	4098.97412109375000000000	4170.76904296875000000000	3789.74340820312500000000	4176.92285156250000000000	4176.41015625000000000000	4175.89746093750000000000	4177.43603515625000000000	4169.23046875000000000000	4185.12792968750000000000	4191.28173828125000000000	4196.41015625000000000000	4176.92285156250000000000	0.00000000000000000000	10247.00000000000000000000	10226.00000000000000000000	0.00000000000000000000	0.00000000000000000000	0.00000000000000000000	2475.00000000000000000000	680.00000000000000000000	4.00000000000000000000	4.00000000000000000000	4.00000000000000000000	4.00000000000000000000	4.00000000000000000000	4.00000000000000000000	4.00000000000000000000	4.00000000000000000000	4.00000000000000000000	4.00000000000000000000	4.00000000000000000000	4.00000000000000000000	4.00000000000000000000	4.00000000000000000000	4.00000000000000000000	4.00000000000000000000
64.00000000000000000000	0.00000000000000000000	4157.43603515625000000000	4160.00000000000000000000	4089.23071289062500000000	4168.71777343750000000000	3791.28198242187500000000	4178.46142578125000000000	4177.43603515625000000000	4176.41015625000000000000	4174.35888671875000000000	4166.15380859375000000000	4152.30761718750000000000	4182.05126953125000000000	4195.38427734375000000000	4161.02539062500000000000	2808.00000000000000000000	10247.00000000000000000000	10226.00000000000000000000	0.00000000000000000000	0.00000000000000000000	0.00000000000000000000	2475.00000000000000000000	688.00000000000000000000	4.00000000000000000000	4.00000000000000000000	4.00000000000000000000	4.00000000000000000000	4.00000000000000000000	4.00000000000000000000	4.00000000000000000000	4.00000000000000000000	4.00000000000000000000	4.00000000000000000000	4.00000000000000000000	4.00000000000000000000	4.00000000000000000000	4.00000000000000000000	4.00000000000000000000	4.00000000000000000000
65.00000000000000000000	0.00000000000000000000	4172.30761718750000000000	4158.97412109375000000000	4097.94873046875000000000	4155.89746093750000000000	3786.66650390625000000000	4178.46142578125000000000	4171.79492187500000000000	4164.10253906250000000000	4160.00000000000000000000	4146.15380859375000000000	4147.69238281250000000000	4178.97412109375000000000	4182.56396484375000000000	4158.97412109375000000000	2618.00000000000000000000	10246.00000000000000000000	10227.00000000000000000000	0.00000000000000000000	0.00000000000000000000	0.00000000000000000000	2475.00000000000000000000	695.00000000000000000000	4.00000000000000000000	4.00000000000000000000	4.00000000000000000000	4.00000000000000000000	4.00000000000000000000	4.00000000000000000000	4.00000000000000000000	4.00000000000000000000	4.00000000000000000000	4.00000000000000000000	4.00000000000000000000	4.00000000000000000000	4.00000000000000000000	4.00000000000000000000	4.00000000000000000000	4.00000000000000000000
66.00000000000000000000	0.00000000000000000000	4166.15380859375000000000	4163.07666015625000000000	4106.66650390625000000000	4148.71777343750000000000	3805.64086914062500000000	4182.05126953125000000000	4182.56396484375000000000	4174.35888671875000000000	4175.38427734375000000000	4158.46142578125000000000	4181.02539062500000000000	4192.30761718750000000000	4190.76904296875000000000	4189.74365234375000000000	2040.00000000000000000000	10246.00000000000000000000	10227.00000000000000000000	0.00000000000000000000	0.00000000000000000000	0.00000000000000000000	2475.00000000000000000000	703.00000000000000000000	4.00000000000000000000	4.00000000000000000000	4.00000000000000000000	4.00000000000000000000	4.00000000000000000000	4.00000000000000000000	4.00000000000000000000	4.00000000000000000000	4.00000000000000000000	4.00000000000000000000	4.00000000000000000000	4.00000000000000000000	4.00000000000000000000	4.00000000000000000000	4.00000000000000000000	4.00000000000000000000
67.00000000000000000000	0.00000000000000000000	4178.46142578125000000000	4164.61523437500000000000	4109.74365234375000000000	4167.69238281250000000000	3807.17944335937500000000	4172.30761718750000000000	4177.43603515625000000000	4172.30761718750000000000	4174.35888671875000000000	4167.17919921875000000000	4148.71777343750000000000	4195.89746093750000000000	4194.87158203125000000000	4188.71777343750000000000	3463.00000000000000000000	10245.00000000000000000000	10227.00000000000000000000	0.00000000000000000000	0.00000000000000000000	0.00000000000000000000	2475.00000000000000000000	711.00000000000000000000	4.00000000000000000000	4.00000000000000000000	4.00000000000000000000	4.00000000000000000000	4.00000000000000000000	4.00000000000000000000	4.00000000000000000000	4.00000000000000000000	4.00000000000000000000	4.00000000000000000000	4.00000000000000000000	4.00000000000000000000	4.00000000000000000000	4.00000000000000000000	4.00000000000000000000	4.00000000000000000000
68.00000000000000000000	0.00000000000000000000	4179.48730468750000000000	4176.92285156250000000000	4101.53857421875000000000	4183.58984375000000000000	3797.43579101562500000000	4173.84619140625000000000	4172.30761718750000000000	4165.64111328125000000000	4169.74365234375000000000	4163.07666015625000000000	4147.17919921875000000000	4183.58984375000000000000	4196.92285156250000000000	4165.64111328125000000000	3567.00000000000000000000	10245.00000000000000000000	10227.00000000000000000000	0.00000000000000000000	0.00000000000000000000	0.00000000000000000000	2475.00000000000000000000	719.00000000000000000000	4.00000000000000000000	4.00000000000000000000	4.00000000000000000000	4.00000000000000000000	4.00000000000000000000	4.00000000000000000000	4.00000000000000000000	4.00000000000000000000	4.00000000000000000000	4.00000000000000000000	4.00000000000000000000	4.00000000000000000000	4.00000000000000000000	4.00000000000000000000	4.00000000000000000000	4.00000000000000000000
69.00000000000000000000	0.00000000000000000000	4166.15380859375000000000	4165.12792968750000000000	4088.20507812500000000000	4163.07666015625000000000	3785.64086914062500000000	4162.56396484375000000000	4165.12792968750000000000	4160.51269531250000000000	4167.69238281250000000000	4144.61523437500000000000	4187.17919921875000000000	4183.07666015625000000000	4187.69238281250000000000	4155.89746093750000000000	3419.00000000000000000000	10247.00000000000000000000	10231.00000000000000000000	0.00000000000000000000	0.00000000000000000000	0.00000000000000000000	2475.00000000000000000000	727.00000000000000000000	4.00000000000000000000	4.00000000000000000000	4.00000000000000000000	4.00000000000000000000	4.00000000000000000000	4.00000000000000000000	4.00000000000000000000	4.00000000000000000000	4.00000000000000000000	4.00000000000000000000	4.00000000000000000000	4.00000000000000000000	4.00000000000000000000	4.00000000000000000000	4.00000000000000000000	4.00000000000000000000
70.00000000000000000000	0.00000000000000000000	4174.87158203125000000000	4144.10253906250000000000	4093.84594726562500000000	4146.15380859375000000000	3789.23071289062500000000	4152.30761718750000000000	4160.00000000000000000000	4154.35888671875000000000	4156.41015625000000000000	4138.97412109375000000000	4150.76904296875000000000	4192.30761718750000000000	4176.41015625000000000000	4162.56396484375000000000	3477.00000000000000000000	10247.00000000000000000000	10231.00000000000000000000	0.00000000000000000000	0.00000000000000000000	0.00000000000000000000	2475.00000000000000000000	735.00000000000000000000	4.00000000000000000000	4.00000000000000000000	4.00000000000000000000	4.00000000000000000000	4.00000000000000000000	4.00000000000000000000	4.00000000000000000000	4.00000000000000000000	4.00000000000000000000	4.00000000000000000000	4.00000000000000000000	4.00000000000000000000	4.00000000000000000000	4.00000000000000000000	4.00000000000000000000	4.00000000000000000000
71.00000000000000000000	0.00000000000000000000	4168.71777343750000000000	4158.46142578125000000000	4093.33325195312500000000	4154.87158203125000000000	3814.35888671875000000000	4170.76904296875000000000	4174.87158203125000000000	4165.12792968750000000000	4165.64111328125000000000	4171.28173828125000000000	4140.00000000000000000000	4193.33300781250000000000	4191.79492187500000000000	4177.94873046875000000000	3394.00000000000000000000	10248.00000000000000000000	10231.00000000000000000000	0.00000000000000000000	0.00000000000000000000	0.00000000000000000000	2475.00000000000000000000	743.00000000000000000000	4.00000000000000000000	4.00000000000000000000	4.00000000000000000000	4.00000000000000000000	4.00000000000000000000	4.00000000000000000000	4.00000000000000000000	4.00000000000000000000	4.00000000000000000000	4.00000000000000000000	4.00000000000000000000	4.00000000000000000000	4.00000000000000000000	4.00000000000000000000	4.00000000000000000000	4.00000000000000000000
72.00000000000000000000	0.00000000000000000000	4177.43603515625000000000	4163.58984375000000000000	4088.71777343750000000000	4160.51269531250000000000	3813.33325195312500000000	4170.76904296875000000000	4176.92285156250000000000	4168.71777343750000000000	4170.76904296875000000000	4172.30761718750000000000	4162.56396484375000000000	4194.35888671875000000000	4191.79492187500000000000	4181.53857421875000000000	3417.00000000000000000000	10248.00000000000000000000	10231.00000000000000000000	0.00000000000000000000	0.00000000000000000000	0.00000000000000000000	2475.00000000000000000000	752.00000000000000000000	4.00000000000000000000	4.00000000000000000000	4.00000000000000000000	4.00000000000000000000	4.00000000000000000000	4.00000000000000000000	4.00000000000000000000	4.00000000000000000000	4.00000000000000000000	4.00000000000000000000	4.00000000000000000000	4.00000000000000000000	4.00000000000000000000	4.00000000000000000000	4.00000000000000000000	4.00000000000000000000
73.00000000000000000000	0.00000000000000000000	4175.89746093750000000000	4158.97412109375000000000	4094.35888671875000000000	4161.53857421875000000000	3809.74340820312500000000	4167.17919921875000000000	4174.87158203125000000000	4172.82031250000000000000	4168.71777343750000000000	4154.87158203125000000000	4144.10253906250000000000	4195.38427734375000000000	4180.51269531250000000000	4186.66650390625000000000	3141.00000000000000000000	10247.00000000000000000000	10230.00000000000000000000	0.00000000000000000000	0.00000000000000000000	0.00000000000000000000	2475.00000000000000000000	759.00000000000000000000	4.00000000000000000000	4.00000000000000000000	4.00000000000000000000	4.00000000000000000000	4.00000000000000000000	4.00000000000000000000	4.00000000000000000000	4.00000000000000000000	4.00000000000000000000	4.00000000000000000000	4.00000000000000000000	4.00000000000000000000	4.00000000000000000000	4.00000000000000000000	4.00000000000000000000	4.00000000000000000000
74.00000000000000000000	0.00000000000000000000	4164.10253906250000000000	4152.82031250000000000000	4092.30761718750000000000	4145.12792968750000000000	3797.43579101562500000000	4162.05126953125000000000	4167.17919921875000000000	4166.66650390625000000000	4155.38427734375000000000	4149.23046875000000000000	4147.17919921875000000000	4188.71777343750000000000	4164.61523437500000000000	4178.97412109375000000000	3465.00000000000000000000	10247.00000000000000000000	10230.00000000000000000000	0.00000000000000000000	0.00000000000000000000	0.00000000000000000000	2475.00000000000000000000	766.00000000000000000000	4.00000000000000000000	4.00000000000000000000	4.00000000000000000000	4.00000000000000000000	4.00000000000000000000	4.00000000000000000000	4.00000000000000000000	4.00000000000000000000	4.00000000000000000000	4.00000000000000000000	4.00000000000000000000	4.00000000000000000000	4.00000000000000000000	4.00000000000000000000	4.00000000000000000000	4.00000000000000000000
75.00000000000000000000	0.00000000000000000000	4178.46142578125000000000	4159.48730468750000000000	4088.71777343750000000000	4144.61523437500000000000	3789.74340820312500000000	4157.43603515625000000000	4163.07666015625000000000	4157.94873046875000000000	4148.71777343750000000000	4153.84619140625000000000	4179.48730468750000000000	4184.61523437500000000000	4172.30761718750000000000	4167.17919921875000000000	3303.00000000000000000000	10248.00000000000000000000	10231.00000000000000000000	0.00000000000000000000	0.00000000000000000000	0.00000000000000000000	2475.00000000000000000000	775.00000000000000000000	4.00000000000000000000	4.00000000000000000000	4.00000000000000000000	4.00000000000000000000	4.00000000000000000000	4.00000000000000000000	4.00000000000000000000	4.00000000000000000000	4.00000000000000000000	4.00000000000000000000	4.00000000000000000000	4.00000000000000000000	4.00000000000000000000	4.00000000000000000000	4.00000000000000000000	4.00000000000000000000
76.00000000000000000000	0.00000000000000000000	4173.33300781250000000000	4185.64111328125000000000	4090.25634765625000000000	4175.38427734375000000000	3822.05126953125000000000	4175.89746093750000000000	4182.56396484375000000000	4178.46142578125000000000	4174.87158203125000000000	4178.97412109375000000000	4170.25634765625000000000	4195.89746093750000000000	4215.89746093750000000000	4183.07666015625000000000	2719.00000000000000000000	10248.00000000000000000000	10231.00000000000000000000	0.00000000000000000000	0.00000000000000000000	0.00000000000000000000	2475.00000000000000000000	783.00000000000000000000	4.00000000000000000000	4.00000000000000000000	4.00000000000000000000	4.00000000000000000000	4.00000000000000000000	4.00000000000000000000	4.00000000000000000000	4.00000000000000000000	4.00000000000000000000	4.00000000000000000000	4.00000000000000000000	4.00000000000000000000	4.00000000000000000000	4.00000000000000000000	4.00000000000000000000	4.00000000000000000000
77.00000000000000000000	0.00000000000000000000	4174.87158203125000000000	4173.84619140625000000000	4093.84594726562500000000	4178.46142578125000000000	3823.58959960937500000000	4165.12792968750000000000	4169.74365234375000000000	4172.82031250000000000000	4171.79492187500000000000	4174.35888671875000000000	4148.20507812500000000000	4203.07666015625000000000	4212.30761718750000000000	4187.69238281250000000000	2588.00000000000000000000	10247.00000000000000000000	10228.00000000000000000000	0.00000000000000000000	0.00000000000000000000	0.00000000000000000000	2475.00000000000000000000	790.00000000000000000000	4.00000000000000000000	4.00000000000000000000	4.00000000000000000000	4.00000000000000000000	4.00000000000000000000	4.00000000000000000000	4.00000000000000000000	4.00000000000000000000	4.00000000000000000000	4.00000000000000000000	4.00000000000000000000	4.00000000000000000000	4.00000000000000000000	4.00000000000000000000	4.00000000000000000000	4.00000000000000000000
78.00000000000000000000	0.00000000000000000000	4174.35888671875000000000	4165.12792968750000000000	4089.23071289062500000000	4156.41015625000000000000	3814.87158203125000000000	4153.84619140625000000000	4151.28173828125000000000	4154.35888671875000000000	4156.41015625000000000000	4155.38427734375000000000	4172.30761718750000000000	4193.33300781250000000000	4188.71777343750000000000	4180.00000000000000000000	3465.00000000000000000000	10247.00000000000000000000	10228.00000000000000000000	0.00000000000000000000	0.00000000000000000000	0.00000000000000000000	2475.00000000000000000000	798.00000000000000000000	4.00000000000000000000	4.00000000000000000000	4.00000000000000000000	4.00000000000000000000	4.00000000000000000000	4.00000000000000000000	4.00000000000000000000	4.00000000000000000000	4.00000000000000000000	4.00000000000000000000	4.00000000000000000000	4.00000000000000000000	4.00000000000000000000	4.00000000000000000000	4.00000000000000000000	4.00000000000000000000
79.00000000000000000000	0.00000000000000000000	4164.10253906250000000000	4161.02539062500000000000	4082.56396484375000000000	4136.92285156250000000000	3821.53833007812500000000	4162.05126953125000000000	4154.35888671875000000000	4153.33300781250000000000	4157.43603515625000000000	4151.28173828125000000000	4160.51269531250000000000	4191.28173828125000000000	4183.07666015625000000000	4181.02539062500000000000	3303.00000000000000000000	10246.00000000000000000000	10226.00000000000000000000	0.00000000000000000000	0.00000000000000000000	0.00000000000000000000	2475.00000000000000000000	806.00000000000000000000	4.00000000000000000000	4.00000000000000000000	4.00000000000000000000	4.00000000000000000000	4.00000000000000000000	4.00000000000000000000	4.00000000000000000000	4.00000000000000000000	4.00000000000000000000	4.00000000000000000000	4.00000000000000000000	4.00000000000000000000	4.00000000000000000000	4.00000000000000000000	4.00000000000000000000	4.00000000000000000000
80.00000000000000000000	0.00000000000000000000	4172.30761718750000000000	4135.89746093750000000000	4085.64086914062500000000	4126.15380859375000000000	3812.82031250000000000000	4155.89746093750000000000	4152.82031250000000000000	4151.28173828125000000000	4150.76904296875000000000	4149.74365234375000000000	4137.94873046875000000000	4196.41015625000000000000	4173.33300781250000000000	4184.61523437500000000000	2719.00000000000000000000	10246.00000000000000000000	10226.00000000000000000000	0.00000000000000000000	0.00000000000000000000	0.00000000000000000000	2475.00000000000000000000	814.00000000000000000000	4.00000000000000000000	4.00000000000000000000	4.00000000000000000000	4.00000000000000000000	4.00000000000000000000	4.00000000000000000000	4.00000000000000000000	4.00000000000000000000	4.00000000000000000000	4.00000000000000000000	4.00000000000000000000	4.00000000000000000000	4.00000000000000000000	4.00000000000000000000	4.00000000000000000000	4.00000000000000000000
81.00000000000000000000	0.00000000000000000000	4161.02539062500000000000	4142.56396484375000000000	4084.10253906250000000000	4142.56396484375000000000	3822.05126953125000000000	4163.58984375000000000000	4166.15380859375000000000	4166.15380859375000000000	4163.07666015625000000000	4163.07666015625000000000	4157.94873046875000000000	4194.35888671875000000000	4187.17919921875000000000	4183.58984375000000000000	2588.00000000000000000000	10249.00000000000000000000	10227.00000000000000000000	0.00000000000000000000	0.00000000000000000000	0.00000000000000000000	2475.00000000000000000000	822.00000000000000000000	4.00000000000000000000	4.00000000000000000000	4.00000000000000000000	4.00000000000000000000	4.00000000000000000000	4.00000000000000000000	4.00000000000000000000	4.00000000000000000000	4.00000000000000000000	4.00000000000000000000	4.00000000000000000000	4.00000000000000000000	4.00000000000000000000	4.00000000000000000000	4.00000000000000000000	4.00000000000000000000
82.00000000000000000000	0.00000000000000000000	4166.66650390625000000000	4153.84619140625000000000	4086.15380859375000000000	4157.94873046875000000000	3831.28198242187500000000	4164.61523437500000000000	4168.20507812500000000000	4169.74365234375000000000	4167.69238281250000000000	4157.43603515625000000000	4142.05126953125000000000	4195.38427734375000000000	4190.76904296875000000000	4166.15380859375000000000	3465.00000000000000000000	10249.00000000000000000000	10227.00000000000000000000	0.00000000000000000000	0.00000000000000000000	0.00000000000000000000	2475.00000000000000000000	829.00000000000000000000	4.00000000000000000000	4.00000000000000000000	4.00000000000000000000	4.00000000000000000000	4.00000000000000000000	4.00000000000000000000	4.00000000000000000000	4.00000000000000000000	4.00000000000000000000	4.00000000000000000000	4.00000000000000000000	4.00000000000000000000	4.00000000000000000000	4.00000000000000000000	4.00000000000000000000	4.00000000000000000000
83.00000000000000000000	0.00000000000000000000	4168.20507812500000000000	4145.64111328125000000000	4092.30761718750000000000	4141.02539062500000000000	3824.61523437500000000000	4152.82031250000000000000	4163.58984375000000000000	4161.53857421875000000000	4154.35888671875000000000	4145.12792968750000000000	4147.17919921875000000000	4194.35888671875000000000	4173.84619140625000000000	4164.10253906250000000000	3303.00000000000000000000	10248.00000000000000000000	10226.00000000000000000000	0.00000000000000000000	0.00000000000000000000	0.00000000000000000000	2475.00000000000000000000	838.00000000000000000000	4.00000000000000000000	4.00000000000000000000	4.00000000000000000000	4.00000000000000000000	4.00000000000000000000	4.00000000000000000000	4.00000000000000000000	4.00000000000000000000	4.00000000000000000000	4.00000000000000000000	4.00000000000000000000	4.00000000000000000000	4.00000000000000000000	4.00000000000000000000	4.00000000000000000000	4.00000000000000000000
84.00000000000000000000	0.00000000000000000000	4151.28173828125000000000	4141.02539062500000000000	4093.84594726562500000000	4122.05126953125000000000	3822.05126953125000000000	4151.79492187500000000000	4167.69238281250000000000	4162.05126953125000000000	4148.71777343750000000000	4148.71777343750000000000	4183.58984375000000000000	4187.17919921875000000000	4168.71777343750000000000	4171.28173828125000000000	2719.00000000000000000000	10248.00000000000000000000	10226.00000000000000000000	0.00000000000000000000	0.00000000000000000000	0.00000000000000000000	2475.00000000000000000000	845.00000000000000000000	4.00000000000000000000	4.00000000000000000000	4.00000000000000000000	4.00000000000000000000	4.00000000000000000000	4.00000000000000000000	4.00000000000000000000	4.00000000000000000000	4.00000000000000000000	4.00000000000000000000	4.00000000000000000000	4.00000000000000000000	4.00000000000000000000	4.00000000000000000000	4.00000000000000000000	4.00000000000000000000
85.00000000000000000000	0.00000000000000000000	4163.58984375000000000000	4147.17919921875000000000	4099.48730468750000000000	4121.02539062500000000000	3827.69213867187500000000	4157.43603515625000000000	4162.05126953125000000000	4157.94873046875000000000	4147.17919921875000000000	4146.15380859375000000000	4147.17919921875000000000	4184.61523437500000000000	4171.28173828125000000000	4163.58984375000000000000	2588.00000000000000000000	10249.00000000000000000000	10226.00000000000000000000	0.00000000000000000000	0.00000000000000000000	0.00000000000000000000	2475.00000000000000000000	853.00000000000000000000	4.00000000000000000000	4.00000000000000000000	4.00000000000000000000	4.00000000000000000000	4.00000000000000000000	4.00000000000000000000	4.00000000000000000000	4.00000000000000000000	4.00000000000000000000	4.00000000000000000000	4.00000000000000000000	4.00000000000000000000	4.00000000000000000000	4.00000000000000000000	4.00000000000000000000	4.00000000000000000000
86.00000000000000000000	0.00000000000000000000	4158.46142578125000000000	4165.64111328125000000000	4100.51269531250000000000	4135.38427734375000000000	3843.58959960937500000000	4171.28173828125000000000	4167.69238281250000000000	4166.66650390625000000000	4165.12792968750000000000	4161.02539062500000000000	4132.82031250000000000000	4186.15380859375000000000	4192.82031250000000000000	4172.82031250000000000000	3465.00000000000000000000	10249.00000000000000000000	10226.00000000000000000000	0.00000000000000000000	0.00000000000000000000	0.00000000000000000000	2475.00000000000000000000	861.00000000000000000000	4.00000000000000000000	4.00000000000000000000	4.00000000000000000000	4.00000000000000000000	4.00000000000000000000	4.00000000000000000000	4.00000000000000000000	4.00000000000000000000	4.00000000000000000000	4.00000000000000000000	4.00000000000000000000	4.00000000000000000000	4.00000000000000000000	4.00000000000000000000	4.00000000000000000000	4.00000000000000000000
87.00000000000000000000	0.00000000000000000000	4162.56396484375000000000	4154.87158203125000000000	4107.17919921875000000000	4145.12792968750000000000	3837.94873046875000000000	4164.61523437500000000000	4170.76904296875000000000	4171.79492187500000000000	4172.30761718750000000000	4169.74365234375000000000	4176.41015625000000000000	4185.64111328125000000000	4200.00000000000000000000	4177.43603515625000000000	3303.00000000000000000000	10245.00000000000000000000	10230.00000000000000000000	0.00000000000000000000	0.00000000000000000000	0.00000000000000000000	2475.00000000000000000000	869.00000000000000000000	4.00000000000000000000	4.00000000000000000000	4.00000000000000000000	4.00000000000000000000	4.00000000000000000000	4.00000000000000000000	4.00000000000000000000	4.00000000000000000000	4.00000000000000000000	4.00000000000000000000	4.00000000000000000000	4.00000000000000000000	4.00000000000000000000	4.00000000000000000000	4.00000000000000000000	4.00000000000000000000
88.00000000000000000000	0.00000000000000000000	4170.76904296875000000000	4140.00000000000000000000	4118.46142578125000000000	4125.64111328125000000000	3831.28198242187500000000	4153.84619140625000000000	4172.30761718750000000000	4173.33300781250000000000	4165.64111328125000000000	4159.48730468750000000000	4160.00000000000000000000	4176.92285156250000000000	4180.00000000000000000000	4170.25634765625000000000	2719.00000000000000000000	10245.00000000000000000000	10230.00000000000000000000	0.00000000000000000000	0.00000000000000000000	0.00000000000000000000	2475.00000000000000000000	877.00000000000000000000	4.00000000000000000000	4.00000000000000000000	4.00000000000000000000	4.00000000000000000000	4.00000000000000000000	4.00000000000000000000	4.00000000000000000000	4.00000000000000000000	4.00000000000000000000	4.00000000000000000000	4.00000000000000000000	4.00000000000000000000	4.00000000000000000000	4.00000000000000000000	4.00000000000000000000	4.00000000000000000000
89.00000000000000000000	0.00000000000000000000	4159.48730468750000000000	4159.48730468750000000000	4122.56396484375000000000	4118.46142578125000000000	3852.82031250000000000000	4168.20507812500000000000	4180.51269531250000000000	4186.15380859375000000000	4170.25634765625000000000	4160.51269531250000000000	4137.94873046875000000000	4170.76904296875000000000	4175.38427734375000000000	4181.53857421875000000000	2588.00000000000000000000	10246.00000000000000000000	10231.00000000000000000000	0.00000000000000000000	0.00000000000000000000	0.00000000000000000000	2475.00000000000000000000	885.00000000000000000000	4.00000000000000000000	4.00000000000000000000	4.00000000000000000000	4.00000000000000000000	4.00000000000000000000	4.00000000000000000000	4.00000000000000000000	4.00000000000000000000	4.00000000000000000000	4.00000000000000000000	4.00000000000000000000	4.00000000000000000000	4.00000000000000000000	4.00000000000000000000	4.00000000000000000000	4.00000000000000000000
90.00000000000000000000	0.00000000000000000000	4170.76904296875000000000	4167.69238281250000000000	4131.28173828125000000000	4141.02539062500000000000	3865.12817382812500000000	4180.00000000000000000000	4183.07666015625000000000	4192.30761718750000000000	4173.33300781250000000000	4167.69238281250000000000	4167.17919921875000000000	4171.28173828125000000000	4187.69238281250000000000	4186.66650390625000000000	3465.00000000000000000000	10246.00000000000000000000	10231.00000000000000000000	0.00000000000000000000	0.00000000000000000000	0.00000000000000000000	2475.00000000000000000000	892.00000000000000000000	4.00000000000000000000	4.00000000000000000000	4.00000000000000000000	4.00000000000000000000	4.00000000000000000000	4.00000000000000000000	4.00000000000000000000	4.00000000000000000000	4.00000000000000000000	4.00000000000000000000	4.00000000000000000000	4.00000000000000000000	4.00000000000000000000	4.00000000000000000000	4.00000000000000000000	4.00000000000000000000
91.00000000000000000000	0.00000000000000000000	4162.05126953125000000000	4159.48730468750000000000	4129.23046875000000000000	4148.71777343750000000000	3860.00000000000000000000	4176.92285156250000000000	4189.23046875000000000000	4193.84619140625000000000	4180.00000000000000000000	4184.61523437500000000000	4165.12792968750000000000	4175.38427734375000000000	4193.84619140625000000000	4172.30761718750000000000	3303.00000000000000000000	10247.00000000000000000000	10230.00000000000000000000	0.00000000000000000000	0.00000000000000000000	0.00000000000000000000	2475.00000000000000000000	900.00000000000000000000	4.00000000000000000000	4.00000000000000000000	4.00000000000000000000	4.00000000000000000000	4.00000000000000000000	4.00000000000000000000	4.00000000000000000000	4.00000000000000000000	4.00000000000000000000	4.00000000000000000000	4.00000000000000000000	4.00000000000000000000	4.00000000000000000000	4.00000000000000000000	4.00000000000000000000	4.00000000000000000000
92.00000000000000000000	0.00000000000000000000	4165.12792968750000000000	4152.82031250000000000000	4132.82031250000000000000	4135.89746093750000000000	3841.53833007812500000000	4162.56396484375000000000	4183.07666015625000000000	4182.56396484375000000000	4173.84619140625000000000	4184.61523437500000000000	4146.66650390625000000000	4180.00000000000000000000	4184.61523437500000000000	4158.46142578125000000000	2719.00000000000000000000	10247.00000000000000000000	10230.00000000000000000000	0.00000000000000000000	0.00000000000000000000	0.00000000000000000000	2475.00000000000000000000	909.00000000000000000000	4.00000000000000000000	4.00000000000000000000	4.00000000000000000000	4.00000000000000000000	4.00000000000000000000	4.00000000000000000000	4.00000000000000000000	4.00000000000000000000	4.00000000000000000000	4.00000000000000000000	4.00000000000000000000	4.00000000000000000000	4.00000000000000000000	4.00000000000000000000	4.00000000000000000000	4.00000000000000000000
93.00000000000000000000	0.00000000000000000000	4180.51269531250000000000	4153.84619140625000000000	4153.33300781250000000000	4131.28173828125000000000	3845.64086914062500000000	4164.61523437500000000000	4178.46142578125000000000	4178.46142578125000000000	4167.17919921875000000000	4169.74365234375000000000	4166.15380859375000000000	4174.87158203125000000000	4191.28173828125000000000	4172.82031250000000000000	2588.00000000000000000000	10248.00000000000000000000	10231.00000000000000000000	0.00000000000000000000	0.00000000000000000000	0.00000000000000000000	2475.00000000000000000000	917.00000000000000000000	4.00000000000000000000	4.00000000000000000000	4.00000000000000000000	4.00000000000000000000	4.00000000000000000000	4.00000000000000000000	4.00000000000000000000	4.00000000000000000000	4.00000000000000000000	4.00000000000000000000	4.00000000000000000000	4.00000000000000000000	4.00000000000000000000	4.00000000000000000000	4.00000000000000000000	4.00000000000000000000
94.00000000000000000000	0.00000000000000000000	4166.66650390625000000000	4156.41015625000000000000	4156.41015625000000000000	4138.46142578125000000000	3863.58959960937500000000	4170.76904296875000000000	4182.56396484375000000000	4180.00000000000000000000	4166.15380859375000000000	4162.05126953125000000000	4170.25634765625000000000	4175.89746093750000000000	4185.64111328125000000000	4187.17919921875000000000	3465.00000000000000000000	10248.00000000000000000000	10231.00000000000000000000	0.00000000000000000000	0.00000000000000000000	0.00000000000000000000	2475.00000000000000000000	924.00000000000000000000	4.00000000000000000000	4.00000000000000000000	4.00000000000000000000	4.00000000000000000000	4.00000000000000000000	4.00000000000000000000	4.00000000000000000000	4.00000000000000000000	4.00000000000000000000	4.00000000000000000000	4.00000000000000000000	4.00000000000000000000	4.00000000000000000000	4.00000000000000000000	4.00000000000000000000	4.00000000000000000000
95.00000000000000000000	0.00000000000000000000	4174.35888671875000000000	4161.53857421875000000000	4151.79492187500000000000	4148.20507812500000000000	3849.23071289062500000000	4152.82031250000000000000	4170.25634765625000000000	4156.92285156250000000000	4143.58984375000000000000	4148.71777343750000000000	4156.92285156250000000000	4180.00000000000000000000	4155.38427734375000000000	4172.30761718750000000000	3303.00000000000000000000	10248.00000000000000000000	10230.00000000000000000000	0.00000000000000000000	0.00000000000000000000	0.00000000000000000000	2475.00000000000000000000	932.00000000000000000000	4.00000000000000000000	4.00000000000000000000	4.00000000000000000000	4.00000000000000000000	4.00000000000000000000	4.00000000000000000000	4.00000000000000000000	4.00000000000000000000	4.00000000000000000000	4.00000000000000000000	4.00000000000000000000	4.00000000000000000000	4.00000000000000000000	4.00000000000000000000	4.00000000000000000000	4.00000000000000000000
96.00000000000000000000	0.00000000000000000000	4175.89746093750000000000	4185.64111328125000000000	4152.82031250000000000000	4155.89746093750000000000	3863.58959960937500000000	4157.94873046875000000000	4173.33300781250000000000	4168.20507812500000000000	4155.89746093750000000000	4154.35888671875000000000	4167.17919921875000000000	4176.92285156250000000000	4175.89746093750000000000	4172.30761718750000000000	2719.00000000000000000000	10248.00000000000000000000	10230.00000000000000000000	0.00000000000000000000	0.00000000000000000000	0.00000000000000000000	2475.00000000000000000000	940.00000000000000000000	4.00000000000000000000	4.00000000000000000000	4.00000000000000000000	4.00000000000000000000	4.00000000000000000000	4.00000000000000000000	4.00000000000000000000	4.00000000000000000000	4.00000000000000000000	4.00000000000000000000	4.00000000000000000000	4.00000000000000000000	4.00000000000000000000	4.00000000000000000000	4.00000000000000000000	4.00000000000000000000
97.00000000000000000000	0.00000000000000000000	4168.20507812500000000000	4167.69238281250000000000	4148.20507812500000000000	4137.94873046875000000000	3867.69213867187500000000	4155.89746093750000000000	4164.10253906250000000000	4176.92285156250000000000	4166.66650390625000000000	4148.20507812500000000000	4134.87158203125000000000	4171.28173828125000000000	4183.07666015625000000000	4164.61523437500000000000	2588.00000000000000000000	10247.00000000000000000000	10229.00000000000000000000	0.00000000000000000000	0.00000000000000000000	0.00000000000000000000	2475.00000000000000000000	947.00000000000000000000	4.00000000000000000000	4.00000000000000000000	4.00000000000000000000	4.00000000000000000000	4.00000000000000000000	4.00000000000000000000	4.00000000000000000000	4.00000000000000000000	4.00000000000000000000	4.00000000000000000000	4.00000000000000000000	4.00000000000000000000	4.00000000000000000000	4.00000000000000000000	4.00000000000000000000	4.00000000000000000000
98.00000000000000000000	0.00000000000000000000	4171.79492187500000000000	4139.48730468750000000000	4148.71777343750000000000	4123.58984375000000000000	3845.12817382812500000000	4147.17919921875000000000	4148.71777343750000000000	4150.25634765625000000000	4145.12792968750000000000	4133.84619140625000000000	4110.76904296875000000000	4161.53857421875000000000	4156.92285156250000000000	4145.64111328125000000000	3465.00000000000000000000	10247.00000000000000000000	10229.00000000000000000000	0.00000000000000000000	0.00000000000000000000	0.00000000000000000000	2475.00000000000000000000	955.00000000000000000000	4.00000000000000000000	4.00000000000000000000	4.00000000000000000000	4.00000000000000000000	4.00000000000000000000	4.00000000000000000000	4.00000000000000000000	4.00000000000000000000	4.00000000000000000000	4.00000000000000000000	4.00000000000000000000	4.00000000000000000000	4.00000000000000000000	4.00000000000000000000	4.00000000000000000000	4.00000000000000000000
99.00000000000000000000	0.00000000000000000000	4165.12792968750000000000	4158.97412109375000000000	4160.00000000000000000000	4138.97412109375000000000	3862.05126953125000000000	4166.15380859375000000000	4166.15380859375000000000	4153.33300781250000000000	4151.28173828125000000000	4158.97412109375000000000	4165.12792968750000000000	4166.66650390625000000000	4171.79492187500000000000	4163.07666015625000000000	3303.00000000000000000000	10248.00000000000000000000	10228.00000000000000000000	0.00000000000000000000	0.00000000000000000000	0.00000000000000000000	2475.00000000000000000000	963.00000000000000000000	4.00000000000000000000	4.00000000000000000000	4.00000000000000000000	4.00000000000000000000	4.00000000000000000000	4.00000000000000000000	4.00000000000000000000	4.00000000000000000000	4.00000000000000000000	4.00000000000000000000	4.00000000000000000000	4.00000000000000000000	4.00000000000000000000	4.00000000000000000000	4.00000000000000000000	4.00000000000000000000
100.00000000000000000000	0.00000000000000000000	4175.38427734375000000000	4164.61523437500000000000	4166.15380859375000000000	4137.94873046875000000000	3876.41015625000000000000	4161.02539062500000000000	4166.66650390625000000000	4164.10253906250000000000	4156.92285156250000000000	4165.12792968750000000000	4181.53857421875000000000	4184.61523437500000000000	4182.56396484375000000000	4186.15380859375000000000	2719.00000000000000000000	10248.00000000000000000000	10228.00000000000000000000	0.00000000000000000000	0.00000000000000000000	0.00000000000000000000	2475.00000000000000000000	971.00000000000000000000	4.00000000000000000000	4.00000000000000000000	4.00000000000000000000	4.00000000000000000000	4.00000000000000000000	4.00000000000000000000	4.00000000000000000000	4.00000000000000000000	4.00000000000000000000	4.00000000000000000000	4.00000000000000000000	4.00000000000000000000	4.00000000000000000000	4.00000000000000000000	4.00000000000000000000	4.00000000000000000000
101.00000000000000000000	0.00000000000000000000	4166.66650390625000000000	4159.48730468750000000000	4153.33300781250000000000	4131.28173828125000000000	3874.87158203125000000000	4149.74365234375000000000	4161.53857421875000000000	4169.23046875000000000000	4156.41015625000000000000	4149.74365234375000000000	4153.33300781250000000000	4180.51269531250000000000	4182.05126953125000000000	4174.87158203125000000000	2588.00000000000000000000	10249.00000000000000000000	10228.00000000000000000000	0.00000000000000000000	0.00000000000000000000	0.00000000000000000000	2475.00000000000000000000	978.00000000000000000000	4.00000000000000000000	4.00000000000000000000	4.00000000000000000000	4.00000000000000000000	4.00000000000000000000	4.00000000000000000000	4.00000000000000000000	4.00000000000000000000	4.00000000000000000000	4.00000000000000000000	4.00000000000000000000	4.00000000000000000000	4.00000000000000000000	4.00000000000000000000	4.00000000000000000000	4.00000000000000000000
102.00000000000000000000	0.00000000000000000000	4161.02539062500000000000	4152.30761718750000000000	4145.64111328125000000000	4136.41015625000000000000	3871.28198242187500000000	4148.71777343750000000000	4158.46142578125000000000	4159.48730468750000000000	4147.69238281250000000000	4145.12792968750000000000	4158.46142578125000000000	4162.05126953125000000000	4173.33300781250000000000	4145.64111328125000000000	3465.00000000000000000000	10249.00000000000000000000	10228.00000000000000000000	0.00000000000000000000	0.00000000000000000000	0.00000000000000000000	2475.00000000000000000000	986.00000000000000000000	4.00000000000000000000	4.00000000000000000000	4.00000000000000000000	4.00000000000000000000	4.00000000000000000000	4.00000000000000000000	4.00000000000000000000	4.00000000000000000000	4.00000000000000000000	4.00000000000000000000	4.00000000000000000000	4.00000000000000000000	4.00000000000000000000	4.00000000000000000000	4.00000000000000000000	4.00000000000000000000
103.00000000000000000000	0.00000000000000000000	4175.38427734375000000000	4152.30761718750000000000	4153.84619140625000000000	4133.33300781250000000000	3877.43579101562500000000	4153.33300781250000000000	4157.94873046875000000000	4149.74365234375000000000	4141.02539062500000000000	4148.71777343750000000000	4160.00000000000000000000	4160.00000000000000000000	4161.53857421875000000000	4146.66650390625000000000	3303.00000000000000000000	10250.00000000000000000000	10228.00000000000000000000	0.00000000000000000000	0.00000000000000000000	0.00000000000000000000	2475.00000000000000000000	994.00000000000000000000	4.00000000000000000000	4.00000000000000000000	4.00000000000000000000	4.00000000000000000000	4.00000000000000000000	4.00000000000000000000	4.00000000000000000000	4.00000000000000000000	4.00000000000000000000	4.00000000000000000000	4.00000000000000000000	4.00000000000000000000	4.00000000000000000000	4.00000000000000000000	4.00000000000000000000	4.00000000000000000000
104.00000000000000000000	0.00000000000000000000	4163.07666015625000000000	4171.79492187500000000000	4149.74365234375000000000	4134.87158203125000000000	3895.38452148437500000000	4168.71777343750000000000	4171.28173828125000000000	4164.61523437500000000000	4157.43603515625000000000	4159.48730468750000000000	4143.07666015625000000000	4172.82031250000000000000	4165.64111328125000000000	4164.10253906250000000000	2719.00000000000000000000	10250.00000000000000000000	10228.00000000000000000000	0.00000000000000000000	0.00000000000000000000	0.00000000000000000000	2476.00000000000000000000	3.00000000000000000000	4.00000000000000000000	4.00000000000000000000	4.00000000000000000000	4.00000000000000000000	4.00000000000000000000	4.00000000000000000000	4.00000000000000000000	4.00000000000000000000	4.00000000000000000000	4.00000000000000000000	4.00000000000000000000	4.00000000000000000000	4.00000000000000000000	4.00000000000000000000	4.00000000000000000000	4.00000000000000000000
105.00000000000000000000	0.00000000000000000000	4172.30761718750000000000	4182.56396484375000000000	4146.15380859375000000000	4152.82031250000000000000	3896.41015625000000000000	4167.69238281250000000000	4170.25634765625000000000	4164.61523437500000000000	4155.89746093750000000000	4160.51269531250000000000	4146.15380859375000000000	4177.94873046875000000000	4167.69238281250000000000	4161.53857421875000000000	2588.00000000000000000000	10249.00000000000000000000	10229.00000000000000000000	0.00000000000000000000	0.00000000000000000000	0.00000000000000000000	2476.00000000000000000000	11.00000000000000000000	4.00000000000000000000	4.00000000000000000000	4.00000000000000000000	4.00000000000000000000	4.00000000000000000000	4.00000000000000000000	4.00000000000000000000	4.00000000000000000000	4.00000000000000000000	4.00000000000000000000	4.00000000000000000000	4.00000000000000000000	4.00000000000000000000	4.00000000000000000000	4.00000000000000000000	4.00000000000000000000
106.00000000000000000000	0.00000000000000000000	4174.87158203125000000000	4193.84619140625000000000	4148.20507812500000000000	4162.56396484375000000000	3904.10253906250000000000	4168.71777343750000000000	4171.28173828125000000000	4168.71777343750000000000	4161.02539062500000000000	4172.30761718750000000000	4177.94873046875000000000	4176.92285156250000000000	4191.79492187500000000000	4173.84619140625000000000	3465.00000000000000000000	10249.00000000000000000000	10229.00000000000000000000	0.00000000000000000000	0.00000000000000000000	0.00000000000000000000	2476.00000000000000000000	19.00000000000000000000	4.00000000000000000000	4.00000000000000000000	4.00000000000000000000	4.00000000000000000000	4.00000000000000000000	4.00000000000000000000	4.00000000000000000000	4.00000000000000000000	4.00000000000000000000	4.00000000000000000000	4.00000000000000000000	4.00000000000000000000	4.00000000000000000000	4.00000000000000000000	4.00000000000000000000	4.00000000000000000000
107.00000000000000000000	0.00000000000000000000	4166.15380859375000000000	4179.48730468750000000000	4144.61523437500000000000	4143.58984375000000000000	3892.82031250000000000000	4158.97412109375000000000	4168.20507812500000000000	4174.87158203125000000000	4165.12792968750000000000	4158.46142578125000000000	4180.51269531250000000000	4172.82031250000000000000	4203.58984375000000000000	4177.43603515625000000000	3303.00000000000000000000	10249.00000000000000000000	10229.00000000000000000000	0.00000000000000000000	0.00000000000000000000	0.00000000000000000000	2476.00000000000000000000	27.00000000000000000000	4.00000000000000000000	4.00000000000000000000	4.00000000000000000000	4.00000000000000000000	4.00000000000000000000	4.00000000000000000000	4.00000000000000000000	4.00000000000000000000	4.00000000000000000000	4.00000000000000000000	4.00000000000000000000	4.00000000000000000000	4.00000000000000000000	4.00000000000000000000	4.00000000000000000000	4.00000000000000000000
108.00000000000000000000	0.00000000000000000000	4180.51269531250000000000	4151.28173828125000000000	4149.74365234375000000000	4127.17919921875000000000	3873.33325195312500000000	4148.71777343750000000000	4163.07666015625000000000	4165.64111328125000000000	4150.25634765625000000000	4131.28173828125000000000	4164.10253906250000000000	4163.07666015625000000000	4181.02539062500000000000	4155.38427734375000000000	2719.00000000000000000000	10249.00000000000000000000	10229.00000000000000000000	0.00000000000000000000	0.00000000000000000000	0.00000000000000000000	2476.00000000000000000000	35.00000000000000000000	4.00000000000000000000	4.00000000000000000000	4.00000000000000000000	4.00000000000000000000	4.00000000000000000000	4.00000000000000000000	4.00000000000000000000	4.00000000000000000000	4.00000000000000000000	4.00000000000000000000	4.00000000000000000000	4.00000000000000000000	4.00000000000000000000	4.00000000000000000000	4.00000000000000000000	4.00000000000000000000
109.00000000000000000000	0.00000000000000000000	4174.35888671875000000000	4156.41015625000000000000	4149.74365234375000000000	4139.48730468750000000000	3891.79467773437500000000	4160.51269531250000000000	4172.30761718750000000000	4167.17919921875000000000	4148.71777343750000000000	4152.82031250000000000000	4159.48730468750000000000	4168.71777343750000000000	4169.23046875000000000000	4157.43603515625000000000	2588.00000000000000000000	10247.00000000000000000000	10229.00000000000000000000	0.00000000000000000000	0.00000000000000000000	0.00000000000000000000	2476.00000000000000000000	43.00000000000000000000	4.00000000000000000000	4.00000000000000000000	4.00000000000000000000	4.00000000000000000000	4.00000000000000000000	4.00000000000000000000	4.00000000000000000000	4.00000000000000000000	4.00000000000000000000	4.00000000000000000000	4.00000000000000000000	4.00000000000000000000	4.00000000000000000000	4.00000000000000000000	4.00000000000000000000	4.00000000000000000000
110.00000000000000000000	0.00000000000000000000	4173.84619140625000000000	4158.46142578125000000000	4143.07666015625000000000	4152.82031250000000000000	3894.87158203125000000000	4154.87158203125000000000	4160.51269531250000000000	4158.46142578125000000000	4137.94873046875000000000	4155.38427734375000000000	4133.33300781250000000000	4184.10253906250000000000	4158.97412109375000000000	4158.46142578125000000000	3465.00000000000000000000	10247.00000000000000000000	10229.00000000000000000000	0.00000000000000000000	0.00000000000000000000	0.00000000000000000000	2476.00000000000000000000	50.00000000000000000000	4.00000000000000000000	4.00000000000000000000	4.00000000000000000000	4.00000000000000000000	4.00000000000000000000	4.00000000000000000000	4.00000000000000000000	4.00000000000000000000	4.00000000000000000000	4.00000000000000000000	4.00000000000000000000	4.00000000000000000000	4.00000000000000000000	4.00000000000000000000	4.00000000000000000000	4.00000000000000000000
111.00000000000000000000	0.00000000000000000000	4165.12792968750000000000	4161.53857421875000000000	4137.43603515625000000000	4143.58984375000000000000	3893.33325195312500000000	4149.74365234375000000000	4153.84619140625000000000	4154.35888671875000000000	4137.43603515625000000000	4137.94873046875000000000	4128.71777343750000000000	4171.79492187500000000000	4161.53857421875000000000	4146.15380859375000000000	3303.00000000000000000000	10247.00000000000000000000	10228.00000000000000000000	0.00000000000000000000	0.00000000000000000000	0.00000000000000000000	2476.00000000000000000000	58.00000000000000000000	4.00000000000000000000	4.00000000000000000000	4.00000000000000000000	4.00000000000000000000	4.00000000000000000000	4.00000000000000000000	4.00000000000000000000	4.00000000000000000000	4.00000000000000000000	4.00000000000000000000	4.00000000000000000000	4.00000000000000000000	4.00000000000000000000	4.00000000000000000000	4.00000000000000000000	4.00000000000000000000
112.00000000000000000000	0.00000000000000000000	4159.48730468750000000000	4171.28173828125000000000	4133.84619140625000000000	4125.12792968750000000000	3904.61523437500000000000	4149.74365234375000000000	4157.94873046875000000000	4157.43603515625000000000	4150.76904296875000000000	4139.48730468750000000000	4157.43603515625000000000	4160.00000000000000000000	4171.79492187500000000000	4147.17919921875000000000	2719.00000000000000000000	10247.00000000000000000000	10228.00000000000000000000	0.00000000000000000000	0.00000000000000000000	0.00000000000000000000	2476.00000000000000000000	67.00000000000000000000	4.00000000000000000000	4.00000000000000000000	4.00000000000000000000	4.00000000000000000000	4.00000000000000000000	4.00000000000000000000	4.00000000000000000000	4.00000000000000000000	4.00000000000000000000	4.00000000000000000000	4.00000000000000000000	4.00000000000000000000	4.00000000000000000000	4.00000000000000000000	4.00000000000000000000	4.00000000000000000000
113.00000000000000000000	0.00000000000000000000	4180.00000000000000000000	4171.79492187500000000000	4142.56396484375000000000	4137.94873046875000000000	3903.58959960937500000000	4145.64111328125000000000	4153.84619140625000000000	4153.84619140625000000000	4149.74365234375000000000	4147.69238281250000000000	4179.48730468750000000000	4175.38427734375000000000	4177.43603515625000000000	4159.48730468750000000000	2588.00000000000000000000	10244.00000000000000000000	10228.00000000000000000000	0.00000000000000000000	0.00000000000000000000	0.00000000000000000000	2476.00000000000000000000	75.00000000000000000000	4.00000000000000000000	4.00000000000000000000	4.00000000000000000000	4.00000000000000000000	4.00000000000000000000	4.00000000000000000000	4.00000000000000000000	4.00000000000000000000	4.00000000000000000000	4.00000000000000000000	4.00000000000000000000	4.00000000000000000000	4.00000000000000000000	4.00000000000000000000	4.00000000000000000000	4.00000000000000000000
114.00000000000000000000	0.00000000000000000000	4173.33300781250000000000	4181.53857421875000000000	4145.64111328125000000000	4162.56396484375000000000	3913.84594726562500000000	4160.00000000000000000000	4161.53857421875000000000	4164.10253906250000000000	4153.33300781250000000000	4161.53857421875000000000	4194.35888671875000000000	4194.87158203125000000000	4193.84619140625000000000	4172.30761718750000000000	3465.00000000000000000000	10244.00000000000000000000	10228.00000000000000000000	0.00000000000000000000	0.00000000000000000000	0.00000000000000000000	2476.00000000000000000000	83.00000000000000000000	4.00000000000000000000	4.00000000000000000000	4.00000000000000000000	4.00000000000000000000	4.00000000000000000000	4.00000000000000000000	4.00000000000000000000	4.00000000000000000000	4.00000000000000000000	4.00000000000000000000	4.00000000000000000000	4.00000000000000000000	4.00000000000000000000	4.00000000000000000000	4.00000000000000000000	4.00000000000000000000
115.00000000000000000000	0.00000000000000000000	4175.89746093750000000000	4168.20507812500000000000	4137.43603515625000000000	4144.10253906250000000000	3909.74340820312500000000	4156.92285156250000000000	4155.38427734375000000000	4161.02539062500000000000	4142.56396484375000000000	4149.74365234375000000000	4170.25634765625000000000	4200.00000000000000000000	4186.15380859375000000000	4160.51269531250000000000	3303.00000000000000000000	10246.00000000000000000000	10228.00000000000000000000	0.00000000000000000000	0.00000000000000000000	0.00000000000000000000	2476.00000000000000000000	91.00000000000000000000	4.00000000000000000000	4.00000000000000000000	4.00000000000000000000	4.00000000000000000000	4.00000000000000000000	4.00000000000000000000	4.00000000000000000000	4.00000000000000000000	4.00000000000000000000	4.00000000000000000000	4.00000000000000000000	4.00000000000000000000	4.00000000000000000000	4.00000000000000000000	4.00000000000000000000	4.00000000000000000000
116.00000000000000000000	0.00000000000000000000	4175.89746093750000000000	4153.84619140625000000000	4137.43603515625000000000	4128.20507812500000000000	3902.05126953125000000000	4150.25634765625000000000	4153.84619140625000000000	4160.51269531250000000000	4144.10253906250000000000	4148.20507812500000000000	4129.74365234375000000000	4197.43603515625000000000	4179.48730468750000000000	4153.84619140625000000000	2719.00000000000000000000	10246.00000000000000000000	10228.00000000000000000000	0.00000000000000000000	0.00000000000000000000	0.00000000000000000000	2476.00000000000000000000	99.00000000000000000000	4.00000000000000000000	4.00000000000000000000	4.00000000000000000000	4.00000000000000000000	4.00000000000000000000	4.00000000000000000000	4.00000000000000000000	4.00000000000000000000	4.00000000000000000000	4.00000000000000000000	4.00000000000000000000	4.00000000000000000000	4.00000000000000000000	4.00000000000000000000	4.00000000000000000000	4.00000000000000000000
117.00000000000000000000	0.00000000000000000000	4160.00000000000000000000	4161.02539062500000000000	4142.56396484375000000000	4144.10253906250000000000	3903.07690429687500000000	4148.71777343750000000000	4155.38427734375000000000	4163.07666015625000000000	4153.33300781250000000000	4162.05126953125000000000	4141.53857421875000000000	4194.87158203125000000000	4187.17919921875000000000	4156.92285156250000000000	2588.00000000000000000000	10246.00000000000000000000	10230.00000000000000000000	0.00000000000000000000	0.00000000000000000000	0.00000000000000000000	2476.00000000000000000000	106.00000000000000000000	4.00000000000000000000	4.00000000000000000000	4.00000000000000000000	4.00000000000000000000	4.00000000000000000000	4.00000000000000000000	4.00000000000000000000	4.00000000000000000000	4.00000000000000000000	4.00000000000000000000	4.00000000000000000000	4.00000000000000000000	4.00000000000000000000	4.00000000000000000000	4.00000000000000000000	4.00000000000000000000
118.00000000000000000000	0.00000000000000000000	4170.76904296875000000000	4165.12792968750000000000	4142.56396484375000000000	4146.66650390625000000000	3903.07690429687500000000	4136.92285156250000000000	4138.46142578125000000000	4147.69238281250000000000	4136.41015625000000000000	4148.71777343750000000000	4179.48730468750000000000	4191.28173828125000000000	4177.94873046875000000000	4151.28173828125000000000	3465.00000000000000000000	10246.00000000000000000000	10230.00000000000000000000	0.00000000000000000000	0.00000000000000000000	0.00000000000000000000	2476.00000000000000000000	113.00000000000000000000	4.00000000000000000000	4.00000000000000000000	4.00000000000000000000	4.00000000000000000000	4.00000000000000000000	4.00000000000000000000	4.00000000000000000000	4.00000000000000000000	4.00000000000000000000	4.00000000000000000000	4.00000000000000000000	4.00000000000000000000	4.00000000000000000000	4.00000000000000000000	4.00000000000000000000	4.00000000000000000000
119.00000000000000000000	0.00000000000000000000	4168.20507812500000000000	4168.20507812500000000000	4135.38427734375000000000	4132.82031250000000000000	3929.74340820312500000000	4147.69238281250000000000	4148.20507812500000000000	4156.41015625000000000000	4144.61523437500000000000	4146.66650390625000000000	4186.66650390625000000000	4192.30761718750000000000	4178.46142578125000000000	4164.61523437500000000000	3303.00000000000000000000	10247.00000000000000000000	10228.00000000000000000000	0.00000000000000000000	0.00000000000000000000	0.00000000000000000000	2476.00000000000000000000	122.00000000000000000000	4.00000000000000000000	4.00000000000000000000	4.00000000000000000000	4.00000000000000000000	4.00000000000000000000	4.00000000000000000000	4.00000000000000000000	4.00000000000000000000	4.00000000000000000000	4.00000000000000000000	4.00000000000000000000	4.00000000000000000000	4.00000000000000000000	4.00000000000000000000	4.00000000000000000000	4.00000000000000000000
120.00000000000000000000	0.00000000000000000000	4170.76904296875000000000	4155.38427734375000000000	4135.38427734375000000000	4128.20507812500000000000	3934.35888671875000000000	4154.35888671875000000000	4155.89746093750000000000	4159.48730468750000000000	4148.71777343750000000000	4148.71777343750000000000	4166.66650390625000000000	4199.48730468750000000000	4175.38427734375000000000	4163.07666015625000000000	2719.00000000000000000000	10247.00000000000000000000	10228.00000000000000000000	0.00000000000000000000	0.00000000000000000000	0.00000000000000000000	2476.00000000000000000000	129.00000000000000000000	4.00000000000000000000	4.00000000000000000000	4.00000000000000000000	4.00000000000000000000	4.00000000000000000000	4.00000000000000000000	4.00000000000000000000	4.00000000000000000000	4.00000000000000000000	4.00000000000000000000	4.00000000000000000000	4.00000000000000000000	4.00000000000000000000	4.00000000000000000000	4.00000000000000000000	4.00000000000000000000
121.00000000000000000000	0.00000000000000000000	4172.30761718750000000000	4159.48730468750000000000	4140.00000000000000000000	4135.89746093750000000000	3920.51269531250000000000	4147.17919921875000000000	4151.28173828125000000000	4145.12792968750000000000	4135.38427734375000000000	4145.12792968750000000000	4144.61523437500000000000	4201.02539062500000000000	4167.17919921875000000000	4147.17919921875000000000	2588.00000000000000000000	10247.00000000000000000000	10228.00000000000000000000	0.00000000000000000000	0.00000000000000000000	0.00000000000000000000	2476.00000000000000000000	137.00000000000000000000	4.00000000000000000000	4.00000000000000000000	4.00000000000000000000	4.00000000000000000000	4.00000000000000000000	4.00000000000000000000	4.00000000000000000000	4.00000000000000000000	4.00000000000000000000	4.00000000000000000000	4.00000000000000000000	4.00000000000000000000	4.00000000000000000000	4.00000000000000000000	4.00000000000000000000	4.00000000000000000000
122.00000000000000000000	0.00000000000000000000	4163.07666015625000000000	4181.02539062500000000000	4140.00000000000000000000	4145.64111328125000000000	3928.71777343750000000000	4153.33300781250000000000	4156.41015625000000000000	4146.66650390625000000000	4139.48730468750000000000	4147.17919921875000000000	4131.28173828125000000000	4201.53857421875000000000	4183.07666015625000000000	4149.23046875000000000000	3465.00000000000000000000	10247.00000000000000000000	10228.00000000000000000000	0.00000000000000000000	0.00000000000000000000	0.00000000000000000000	2476.00000000000000000000	144.00000000000000000000	4.00000000000000000000	4.00000000000000000000	4.00000000000000000000	4.00000000000000000000	4.00000000000000000000	4.00000000000000000000	4.00000000000000000000	4.00000000000000000000	4.00000000000000000000	4.00000000000000000000	4.00000000000000000000	4.00000000000000000000	4.00000000000000000000	4.00000000000000000000	4.00000000000000000000	4.00000000000000000000
123.00000000000000000000	0.00000000000000000000	4173.33300781250000000000	4177.94873046875000000000	4142.05126953125000000000	4144.10253906250000000000	3933.33325195312500000000	4158.46142578125000000000	4151.79492187500000000000	4152.30761718750000000000	4143.58984375000000000000	4138.97412109375000000000	4158.97412109375000000000	4202.56396484375000000000	4197.43603515625000000000	4151.28173828125000000000	3303.00000000000000000000	10248.00000000000000000000	10228.00000000000000000000	0.00000000000000000000	0.00000000000000000000	0.00000000000000000000	2476.00000000000000000000	152.00000000000000000000	4.00000000000000000000	4.00000000000000000000	4.00000000000000000000	4.00000000000000000000	4.00000000000000000000	4.00000000000000000000	4.00000000000000000000	4.00000000000000000000	4.00000000000000000000	4.00000000000000000000	4.00000000000000000000	4.00000000000000000000	4.00000000000000000000	4.00000000000000000000	4.00000000000000000000	4.00000000000000000000
124.00000000000000000000	0.00000000000000000000	4161.02539062500000000000	4170.76904296875000000000	4131.79492187500000000000	4141.53857421875000000000	3938.46142578125000000000	4156.92285156250000000000	4148.71777343750000000000	4160.00000000000000000000	4151.28173828125000000000	4145.12792968750000000000	4197.94873046875000000000	4200.00000000000000000000	4200.51269531250000000000	4149.23046875000000000000	2719.00000000000000000000	10248.00000000000000000000	10228.00000000000000000000	0.00000000000000000000	0.00000000000000000000	0.00000000000000000000	2476.00000000000000000000	161.00000000000000000000	4.00000000000000000000	4.00000000000000000000	4.00000000000000000000	4.00000000000000000000	4.00000000000000000000	4.00000000000000000000	4.00000000000000000000	4.00000000000000000000	4.00000000000000000000	4.00000000000000000000	4.00000000000000000000	4.00000000000000000000	4.00000000000000000000	4.00000000000000000000	4.00000000000000000000	4.00000000000000000000
125.00000000000000000000	0.00000000000000000000	4169.74365234375000000000	4164.61523437500000000000	4132.30761718750000000000	4147.17919921875000000000	3939.48706054687500000000	4145.64111328125000000000	4143.07666015625000000000	4153.33300781250000000000	4149.23046875000000000000	4157.43603515625000000000	4182.05126953125000000000	4208.20507812500000000000	4188.71777343750000000000	4151.28173828125000000000	2588.00000000000000000000	10248.00000000000000000000	10228.00000000000000000000	0.00000000000000000000	0.00000000000000000000	0.00000000000000000000	2476.00000000000000000000	168.00000000000000000000	4.00000000000000000000	4.00000000000000000000	4.00000000000000000000	4.00000000000000000000	4.00000000000000000000	4.00000000000000000000	4.00000000000000000000	4.00000000000000000000	4.00000000000000000000	4.00000000000000000000	4.00000000000000000000	4.00000000000000000000	4.00000000000000000000	4.00000000000000000000	4.00000000000000000000	4.00000000000000000000
126.00000000000000000000	0.00000000000000000000	4180.51269531250000000000	4164.10253906250000000000	4150.25634765625000000000	4148.20507812500000000000	3938.97436523437500000000	4147.17919921875000000000	4144.61523437500000000000	4151.28173828125000000000	4149.23046875000000000000	4163.07666015625000000000	4156.41015625000000000000	4223.07666015625000000000	4182.56396484375000000000	4160.00000000000000000000	3465.00000000000000000000	10248.00000000000000000000	10228.00000000000000000000	0.00000000000000000000	0.00000000000000000000	0.00000000000000000000	2476.00000000000000000000	176.00000000000000000000	4.00000000000000000000	4.00000000000000000000	4.00000000000000000000	4.00000000000000000000	4.00000000000000000000	4.00000000000000000000	4.00000000000000000000	4.00000000000000000000	4.00000000000000000000	4.00000000000000000000	4.00000000000000000000	4.00000000000000000000	4.00000000000000000000	4.00000000000000000000	4.00000000000000000000	4.00000000000000000000
127.00000000000000000000	0.00000000000000000000	4155.89746093750000000000	4156.41015625000000000000	4149.74365234375000000000	4132.30761718750000000000	3937.94873046875000000000	4156.92285156250000000000	4148.20507812500000000000	4157.94873046875000000000	4150.25634765625000000000	4157.94873046875000000000	4156.92285156250000000000	4225.12792968750000000000	4190.76904296875000000000	4154.87158203125000000000	52.00000000000000000000	10249.00000000000000000000	10228.00000000000000000000	0.00000000000000000000	0.00000000000000000000	0.00000000000000000000	2476.00000000000000000000	184.00000000000000000000	4.00000000000000000000	4.00000000000000000000	4.00000000000000000000	4.00000000000000000000	4.00000000000000000000	4.00000000000000000000	4.00000000000000000000	4.00000000000000000000	4.00000000000000000000	4.00000000000000000000	4.00000000000000000000	4.00000000000000000000	4.00000000000000000000	4.00000000000000000000	4.00000000000000000000	4.00000000000000000000
0.00000000000000000000	0.00000000000000000000	4164.61523437500000000000	4152.82031250000000000000	4153.33300781250000000000	4117.43603515625000000000	3945.12817382812500000000	4158.46142578125000000000	4144.10253906250000000000	4151.79492187500000000000	4142.05126953125000000000	4147.17919921875000000000	4153.33300781250000000000	4222.05126953125000000000	4192.82031250000000000000	4145.64111328125000000000	2796.00000000000000000000	10249.00000000000000000000	10228.00000000000000000000	0.00000000000000000000	0.00000000000000000000	0.00000000000000000000	2476.00000000000000000000	192.00000000000000000000	4.00000000000000000000	4.00000000000000000000	4.00000000000000000000	4.00000000000000000000	4.00000000000000000000	4.00000000000000000000	4.00000000000000000000	4.00000000000000000000	4.00000000000000000000	4.00000000000000000000	4.00000000000000000000	4.00000000000000000000	4.00000000000000000000	4.00000000000000000000	4.00000000000000000000	4.00000000000000000000
1.00000000000000000000	0.00000000000000000000	4168.20507812500000000000	4182.56396484375000000000	4163.07666015625000000000	4135.38427734375000000000	3975.38452148437500000000	4170.76904296875000000000	4158.46142578125000000000	4161.53857421875000000000	4161.53857421875000000000	4165.64111328125000000000	4171.28173828125000000000	4224.10253906250000000000	4208.71777343750000000000	4159.48730468750000000000	2627.00000000000000000000	10250.00000000000000000000	10227.00000000000000000000	0.00000000000000000000	0.00000000000000000000	0.00000000000000000000	2476.00000000000000000000	200.00000000000000000000	4.00000000000000000000	4.00000000000000000000	4.00000000000000000000	4.00000000000000000000	4.00000000000000000000	4.00000000000000000000	4.00000000000000000000	4.00000000000000000000	4.00000000000000000000	4.00000000000000000000	4.00000000000000000000	4.00000000000000000000	4.00000000000000000000	4.00000000000000000000	4.00000000000000000000	4.00000000000000000000
2.00000000000000000000	0.00000000000000000000	4167.17919921875000000000	4181.53857421875000000000	4157.94873046875000000000	4161.02539062500000000000	3964.61523437500000000000	4157.94873046875000000000	4154.87158203125000000000	4160.00000000000000000000	4163.07666015625000000000	4158.97412109375000000000	4184.10253906250000000000	4223.07666015625000000000	4199.48730468750000000000	4156.92285156250000000000	2033.00000000000000000000	10250.00000000000000000000	10227.00000000000000000000	0.00000000000000000000	0.00000000000000000000	0.00000000000000000000	2476.00000000000000000000	208.00000000000000000000	4.00000000000000000000	4.00000000000000000000	4.00000000000000000000	4.00000000000000000000	4.00000000000000000000	4.00000000000000000000	4.00000000000000000000	4.00000000000000000000	4.00000000000000000000	4.00000000000000000000	4.00000000000000000000	4.00000000000000000000	4.00000000000000000000	4.00000000000000000000	4.00000000000000000000	4.00000000000000000000
3.00000000000000000000	0.00000000000000000000	4176.92285156250000000000	4167.69238281250000000000	4153.84619140625000000000	4160.00000000000000000000	3954.87158203125000000000	4151.79492187500000000000	4147.17919921875000000000	4154.87158203125000000000	4147.69238281250000000000	4142.56396484375000000000	4172.30761718750000000000	4226.66650390625000000000	4185.12792968750000000000	4152.30761718750000000000	3440.00000000000000000000	10248.00000000000000000000	10227.00000000000000000000	0.00000000000000000000	0.00000000000000000000	0.00000000000000000000	2476.00000000000000000000	216.00000000000000000000	4.00000000000000000000	4.00000000000000000000	4.00000000000000000000	4.00000000000000000000	4.00000000000000000000	4.00000000000000000000	4.00000000000000000000	4.00000000000000000000	4.00000000000000000000	4.00000000000000000000	4.00000000000000000000	4.00000000000000000000	4.00000000000000000000	4.00000000000000000000	4.00000000000000000000	4.00000000000000000000
4.00000000000000000000	0.00000000000000000000	4162.05126953125000000000	4173.84619140625000000000	4148.71777343750000000000	4147.17919921875000000000	3975.89721679687500000000	4168.20507812500000000000	4155.38427734375000000000	4160.51269531250000000000	4150.76904296875000000000	4165.12792968750000000000	4160.00000000000000000000	4237.43603515625000000000	4192.30761718750000000000	4153.84619140625000000000	3538.00000000000000000000	10248.00000000000000000000	10227.00000000000000000000	0.00000000000000000000	0.00000000000000000000	0.00000000000000000000	2476.00000000000000000000	225.00000000000000000000	4.00000000000000000000	4.00000000000000000000	4.00000000000000000000	4.00000000000000000000	4.00000000000000000000	4.00000000000000000000	4.00000000000000000000	4.00000000000000000000	4.00000000000000000000	4.00000000000000000000	4.00000000000000000000	4.00000000000000000000	4.00000000000000000000	4.00000000000000000000	4.00000000000000000000	4.00000000000000000000
5.00000000000000000000	0.00000000000000000000	4165.64111328125000000000	4158.97412109375000000000	4148.20507812500000000000	4135.38427734375000000000	3956.92309570312500000000	4144.10253906250000000000	4137.94873046875000000000	4144.10253906250000000000	4135.89746093750000000000	4163.58984375000000000000	4147.69238281250000000000	4235.38427734375000000000	4177.94873046875000000000	4141.02539062500000000000	3401.00000000000000000000	10248.00000000000000000000	10227.00000000000000000000	0.00000000000000000000	0.00000000000000000000	0.00000000000000000000	2476.00000000000000000000	232.00000000000000000000	4.00000000000000000000	4.00000000000000000000	4.00000000000000000000	4.00000000000000000000	4.00000000000000000000	4.00000000000000000000	4.00000000000000000000	4.00000000000000000000	4.00000000000000000000	4.00000000000000000000	4.00000000000000000000	4.00000000000000000000	4.00000000000000000000	4.00000000000000000000	4.00000000000000000000	4.00000000000000000000
6.00000000000000000000	0.00000000000000000000	4165.64111328125000000000	4168.71777343750000000000	4159.48730468750000000000	4139.48730468750000000000	3962.05126953125000000000	4142.05126953125000000000	4142.05126953125000000000	4158.97412109375000000000	4147.17919921875000000000	4160.00000000000000000000	4165.64111328125000000000	4238.97412109375000000000	4190.25634765625000000000	4162.56396484375000000000	3479.00000000000000000000	10248.00000000000000000000	10227.00000000000000000000	0.00000000000000000000	0.00000000000000000000	0.00000000000000000000	2476.00000000000000000000	239.00000000000000000000	4.00000000000000000000	4.00000000000000000000	4.00000000000000000000	4.00000000000000000000	4.00000000000000000000	4.00000000000000000000	4.00000000000000000000	4.00000000000000000000	4.00000000000000000000	4.00000000000000000000	4.00000000000000000000	4.00000000000000000000	4.00000000000000000000	4.00000000000000000000	4.00000000000000000000	4.00000000000000000000
7.00000000000000000000	0.00000000000000000000	4163.58984375000000000000	4177.43603515625000000000	4170.25634765625000000000	4145.64111328125000000000	3982.05126953125000000000	4160.51269531250000000000	4156.92285156250000000000	4176.41015625000000000000	4164.10253906250000000000	4165.64111328125000000000	4186.15380859375000000000	4252.30761718750000000000	4205.64111328125000000000	4177.94873046875000000000	3410.00000000000000000000	10247.00000000000000000000	10227.00000000000000000000	0.00000000000000000000	0.00000000000000000000	0.00000000000000000000	2476.00000000000000000000	248.00000000000000000000	4.00000000000000000000	4.00000000000000000000	4.00000000000000000000	4.00000000000000000000	4.00000000000000000000	4.00000000000000000000	4.00000000000000000000	4.00000000000000000000	4.00000000000000000000	4.00000000000000000000	4.00000000000000000000	4.00000000000000000000	4.00000000000000000000	4.00000000000000000000	4.00000000000000000000	4.00000000000000000000
8.00000000000000000000	0.00000000000000000000	4169.74365234375000000000	4148.71777343750000000000	4167.69238281250000000000	4133.33300781250000000000	3956.41015625000000000000	4147.17919921875000000000	4148.20507812500000000000	4158.46142578125000000000	4147.69238281250000000000	4153.84619140625000000000	4172.30761718750000000000	4244.61523437500000000000	4191.79492187500000000000	4153.33300781250000000000	3422.00000000000000000000	10247.00000000000000000000	10227.00000000000000000000	0.00000000000000000000	0.00000000000000000000	0.00000000000000000000	2476.00000000000000000000	256.00000000000000000000	4.00000000000000000000	4.00000000000000000000	4.00000000000000000000	4.00000000000000000000	4.00000000000000000000	4.00000000000000000000	4.00000000000000000000	4.00000000000000000000	4.00000000000000000000	4.00000000000000000000	4.00000000000000000000	4.00000000000000000000	4.00000000000000000000	4.00000000000000000000	4.00000000000000000000	4.00000000000000000000
9.00000000000000000000	0.00000000000000000000	4160.51269531250000000000	4143.07666015625000000000	4160.51269531250000000000	4137.43603515625000000000	3949.23071289062500000000	4145.64111328125000000000	4151.28173828125000000000	4160.51269531250000000000	4152.82031250000000000000	4156.41015625000000000000	4173.33300781250000000000	4244.10253906250000000000	4198.46142578125000000000	4147.17919921875000000000	3134.00000000000000000000	10248.00000000000000000000	10226.00000000000000000000	0.00000000000000000000	0.00000000000000000000	0.00000000000000000000	2476.00000000000000000000	263.00000000000000000000	4.00000000000000000000	4.00000000000000000000	4.00000000000000000000	4.00000000000000000000	4.00000000000000000000	4.00000000000000000000	4.00000000000000000000	4.00000000000000000000	4.00000000000000000000	4.00000000000000000000	4.00000000000000000000	4.00000000000000000000	4.00000000000000000000	4.00000000000000000000	4.00000000000000000000	4.00000000000000000000
10.00000000000000000000	0.00000000000000000000	4170.25634765625000000000	4154.35888671875000000000	4169.74365234375000000000	4153.33300781250000000000	3963.07690429687500000000	4151.79492187500000000000	4150.25634765625000000000	4164.10253906250000000000	4158.97412109375000000000	4160.00000000000000000000	4173.84619140625000000000	4261.53857421875000000000	4195.89746093750000000000	4152.82031250000000000000	3478.00000000000000000000	10248.00000000000000000000	10226.00000000000000000000	0.00000000000000000000	0.00000000000000000000	0.00000000000000000000	2476.00000000000000000000	270.00000000000000000000	4.00000000000000000000	4.00000000000000000000	4.00000000000000000000	4.00000000000000000000	4.00000000000000000000	4.00000000000000000000	4.00000000000000000000	4.00000000000000000000	4.00000000000000000000	4.00000000000000000000	4.00000000000000000000	4.00000000000000000000	4.00000000000000000000	4.00000000000000000000	4.00000000000000000000	4.00000000000000000000
11.00000000000000000000	0.00000000000000000000	4160.51269531250000000000	4162.05126953125000000000	4171.28173828125000000000	4143.58984375000000000000	3971.28198242187500000000	4155.38427734375000000000	4146.15380859375000000000	4158.46142578125000000000	4149.74365234375000000000	4158.46142578125000000000	4158.97412109375000000000	4259.48730468750000000000	4173.33300781250000000000	4157.94873046875000000000	3306.00000000000000000000	10248.00000000000000000000	10228.00000000000000000000	0.00000000000000000000	0.00000000000000000000	0.00000000000000000000	2476.00000000000000000000	279.00000000000000000000	4.00000000000000000000	4.00000000000000000000	4.00000000000000000000	4.00000000000000000000	4.00000000000000000000	4.00000000000000000000	4.00000000000000000000	4.00000000000000000000	4.00000000000000000000	4.00000000000000000000	4.00000000000000000000	4.00000000000000000000	4.00000000000000000000	4.00000000000000000000	4.00000000000000000000	4.00000000000000000000
12.00000000000000000000	0.00000000000000000000	4151.28173828125000000000	4156.41015625000000000000	4160.51269531250000000000	4123.58984375000000000000	3969.23071289062500000000	4144.61523437500000000000	4133.84619140625000000000	4146.66650390625000000000	4130.25634765625000000000	4151.79492187500000000000	4150.76904296875000000000	4249.74365234375000000000	4154.35888671875000000000	4159.48730468750000000000	2743.00000000000000000000	10248.00000000000000000000	10228.00000000000000000000	0.00000000000000000000	0.00000000000000000000	0.00000000000000000000	2476.00000000000000000000	287.00000000000000000000	4.00000000000000000000	4.00000000000000000000	4.00000000000000000000	4.00000000000000000000	4.00000000000000000000	4.00000000000000000000	4.00000000000000000000	4.00000000000000000000	4.00000000000000000000	4.00000000000000000000	4.00000000000000000000	4.00000000000000000000	4.00000000000000000000	4.00000000000000000000	4.00000000000000000000	4.00000000000000000000
13.00000000000000000000	0.00000000000000000000	4166.66650390625000000000	4161.02539062500000000000	4162.05126953125000000000	4138.46142578125000000000	3980.51269531250000000000	4138.97412109375000000000	4135.38427734375000000000	4143.58984375000000000000	4128.71777343750000000000	4141.53857421875000000000	4149.74365234375000000000	4250.25634765625000000000	4166.15380859375000000000	4151.79492187500000000000	2590.00000000000000000000	10247.00000000000000000000	10229.00000000000000000000	0.00000000000000000000	0.00000000000000000000	0.00000000000000000000	2476.00000000000000000000	294.00000000000000000000	4.00000000000000000000	4.00000000000000000000	4.00000000000000000000	4.00000000000000000000	4.00000000000000000000	4.00000000000000000000	4.00000000000000000000	4.00000000000000000000	4.00000000000000000000	4.00000000000000000000	4.00000000000000000000	4.00000000000000000000	4.00000000000000000000	4.00000000000000000000	4.00000000000000000000	4.00000000000000000000
14.00000000000000000000	0.00000000000000000000	4160.51269531250000000000	4180.00000000000000000000	4157.94873046875000000000	4165.12792968750000000000	3986.15380859375000000000	4152.82031250000000000000	4160.00000000000000000000	4162.05126953125000000000	4159.48730468750000000000	4142.56396484375000000000	4158.46142578125000000000	4251.28173828125000000000	4189.23046875000000000000	4149.23046875000000000000	3478.00000000000000000000	10247.00000000000000000000	10229.00000000000000000000	0.00000000000000000000	0.00000000000000000000	0.00000000000000000000	2476.00000000000000000000	302.00000000000000000000	4.00000000000000000000	4.00000000000000000000	4.00000000000000000000	4.00000000000000000000	4.00000000000000000000	4.00000000000000000000	4.00000000000000000000	4.00000000000000000000	4.00000000000000000000	4.00000000000000000000	4.00000000000000000000	4.00000000000000000000	4.00000000000000000000	4.00000000000000000000	4.00000000000000000000	4.00000000000000000000
15.00000000000000000000	0.00000000000000000000	4175.89746093750000000000	4170.76904296875000000000	4160.51269531250000000000	4157.94873046875000000000	3969.74340820312500000000	4160.00000000000000000000	4160.51269531250000000000	4167.17919921875000000000	4169.74365234375000000000	4156.92285156250000000000	4179.48730468750000000000	4264.10253906250000000000	4182.05126953125000000000	4161.53857421875000000000	3306.00000000000000000000	10247.00000000000000000000	10229.00000000000000000000	0.00000000000000000000	0.00000000000000000000	0.00000000000000000000	2476.00000000000000000000	310.00000000000000000000	4.00000000000000000000	4.00000000000000000000	4.00000000000000000000	4.00000000000000000000	4.00000000000000000000	4.00000000000000000000	4.00000000000000000000	4.00000000000000000000	4.00000000000000000000	4.00000000000000000000	4.00000000000000000000	4.00000000000000000000	4.00000000000000000000	4.00000000000000000000	4.00000000000000000000	4.00000000000000000000
16.00000000000000000000	0.00000000000000000000	4177.94873046875000000000	4165.64111328125000000000	4176.41015625000000000000	4142.05126953125000000000	3988.20507812500000000000	4168.71777343750000000000	4163.07666015625000000000	4176.92285156250000000000	4175.89746093750000000000	4191.79492187500000000000	4181.53857421875000000000	4284.10253906250000000000	4188.71777343750000000000	4180.51269531250000000000	0.00000000000000000000	10247.00000000000000000000	10229.00000000000000000000	0.00000000000000000000	0.00000000000000000000	0.00000000000000000000	2476.00000000000000000000	319.00000000000000000000	4.00000000000000000000	4.00000000000000000000	4.00000000000000000000	4.00000000000000000000	4.00000000000000000000	4.00000000000000000000	4.00000000000000000000	4.00000000000000000000	4.00000000000000000000	4.00000000000000000000	4.00000000000000000000	4.00000000000000000000	4.00000000000000000000	4.00000000000000000000	4.00000000000000000000	4.00000000000000000000
17.00000000000000000000	0.00000000000000000000	4163.58984375000000000000	4166.15380859375000000000	4173.84619140625000000000	4135.89746093750000000000	3992.82031250000000000000	4161.02539062500000000000	4164.10253906250000000000	4178.97412109375000000000	4178.97412109375000000000	4191.28173828125000000000	4156.92285156250000000000	4286.15380859375000000000	4192.82031250000000000000	4174.87158203125000000000	0.00000000000000000000	10247.00000000000000000000	10227.00000000000000000000	0.00000000000000000000	0.00000000000000000000	0.00000000000000000000	2476.00000000000000000000	327.00000000000000000000	4.00000000000000000000	4.00000000000000000000	4.00000000000000000000	4.00000000000000000000	4.00000000000000000000	4.00000000000000000000	4.00000000000000000000	4.00000000000000000000	4.00000000000000000000	4.00000000000000000000	4.00000000000000000000	4.00000000000000000000	4.00000000000000000000	4.00000000000000000000	4.00000000000000000000	4.00000000000000000000
18.00000000000000000000	0.00000000000000000000	4176.41015625000000000000	4165.12792968750000000000	4168.71777343750000000000	4145.64111328125000000000	3977.43579101562500000000	4156.92285156250000000000	4155.89746093750000000000	4170.76904296875000000000	4175.38427734375000000000	4171.79492187500000000000	4174.87158203125000000000	4279.48730468750000000000	4195.89746093750000000000	4173.84619140625000000000	0.00000000000000000000	10247.00000000000000000000	10227.00000000000000000000	0.00000000000000000000	0.00000000000000000000	0.00000000000000000000	2476.00000000000000000000	334.00000000000000000000	4.00000000000000000000	4.00000000000000000000	4.00000000000000000000	4.00000000000000000000	4.00000000000000000000	4.00000000000000000000	4.00000000000000000000	4.00000000000000000000	4.00000000000000000000	4.00000000000000000000	4.00000000000000000000	4.00000000000000000000	4.00000000000000000000	4.00000000000000000000	4.00000000000000000000	4.00000000000000000000
19.00000000000000000000	0.00000000000000000000	4176.92285156250000000000	4191.79492187500000000000	4176.41015625000000000000	4169.74365234375000000000	4007.69213867187500000000	4174.35888671875000000000	4167.69238281250000000000	4185.64111328125000000000	4186.66650390625000000000	4189.74365234375000000000	4220.51269531250000000000	4285.64111328125000000000	4227.69238281250000000000	4193.33300781250000000000	0.00000000000000000000	10247.00000000000000000000	10228.00000000000000000000	0.00000000000000000000	0.00000000000000000000	0.00000000000000000000	2476.00000000000000000000	342.00000000000000000000	4.00000000000000000000	4.00000000000000000000	4.00000000000000000000	4.00000000000000000000	4.00000000000000000000	4.00000000000000000000	4.00000000000000000000	4.00000000000000000000	4.00000000000000000000	4.00000000000000000000	4.00000000000000000000	4.00000000000000000000	4.00000000000000000000	4.00000000000000000000	4.00000000000000000000	4.00000000000000000000
20.00000000000000000000	0.00000000000000000000	4186.15380859375000000000	4198.97412109375000000000	4184.10253906250000000000	4166.15380859375000000000	4013.33325195312500000000	4166.66650390625000000000	4165.12792968750000000000	4180.00000000000000000000	4175.89746093750000000000	4185.64111328125000000000	4184.61523437500000000000	4289.74365234375000000000	4212.30761718750000000000	4184.10253906250000000000	0.00000000000000000000	10247.00000000000000000000	10228.00000000000000000000	0.00000000000000000000	0.00000000000000000000	0.00000000000000000000	2476.00000000000000000000	349.00000000000000000000	4.00000000000000000000	4.00000000000000000000	4.00000000000000000000	4.00000000000000000000	4.00000000000000000000	4.00000000000000000000	4.00000000000000000000	4.00000000000000000000	4.00000000000000000000	4.00000000000000000000	4.00000000000000000000	4.00000000000000000000	4.00000000000000000000	4.00000000000000000000	4.00000000000000000000	4.00000000000000000000
21.00000000000000000000	0.00000000000000000000	4181.53857421875000000000	4186.66650390625000000000	4178.46142578125000000000	4155.38427734375000000000	3997.94873046875000000000	4170.25634765625000000000	4160.51269531250000000000	4173.33300781250000000000	4174.35888671875000000000	4176.41015625000000000000	4156.41015625000000000000	4283.58984375000000000000	4190.76904296875000000000	4175.89746093750000000000	0.00000000000000000000	10248.00000000000000000000	10227.00000000000000000000	0.00000000000000000000	0.00000000000000000000	0.00000000000000000000	2476.00000000000000000000	357.00000000000000000000	4.00000000000000000000	4.00000000000000000000	4.00000000000000000000	4.00000000000000000000	4.00000000000000000000	4.00000000000000000000	4.00000000000000000000	4.00000000000000000000	4.00000000000000000000	4.00000000000000000000	4.00000000000000000000	4.00000000000000000000	4.00000000000000000000	4.00000000000000000000	4.00000000000000000000	4.00000000000000000000
22.00000000000000000000	0.00000000000000000000	4165.64111328125000000000	4181.02539062500000000000	4177.43603515625000000000	4157.94873046875000000000	4000.00000000000000000000	4172.82031250000000000000	4161.02539062500000000000	4178.97412109375000000000	4183.07666015625000000000	4180.51269531250000000000	4185.12792968750000000000	4290.76904296875000000000	4205.64111328125000000000	4186.66650390625000000000	0.00000000000000000000	10248.00000000000000000000	10227.00000000000000000000	0.00000000000000000000	0.00000000000000000000	0.00000000000000000000	2476.00000000000000000000	365.00000000000000000000	4.00000000000000000000	4.00000000000000000000	4.00000000000000000000	4.00000000000000000000	4.00000000000000000000	4.00000000000000000000	4.00000000000000000000	4.00000000000000000000	4.00000000000000000000	4.00000000000000000000	4.00000000000000000000	4.00000000000000000000	4.00000000000000000000	4.00000000000000000000	4.00000000000000000000	4.00000000000000000000
23.00000000000000000000	0.00000000000000000000	4176.92285156250000000000	4187.69238281250000000000	4191.28173828125000000000	4152.82031250000000000000	3996.92309570312500000000	4153.33300781250000000000	4152.82031250000000000000	4165.12792968750000000000	4167.17919921875000000000	4180.51269531250000000000	4163.07666015625000000000	4294.87158203125000000000	4205.64111328125000000000	4183.58984375000000000000	0.00000000000000000000	10246.00000000000000000000	10228.00000000000000000000	0.00000000000000000000	0.00000000000000000000	0.00000000000000000000	2476.00000000000000000000	373.00000000000000000000	4.00000000000000000000	4.00000000000000000000	4.00000000000000000000	4.00000000000000000000	4.00000000000000000000	4.00000000000000000000	4.00000000000000000000	4.00000000000000000000	4.00000000000000000000	4.00000000000000000000	4.00000000000000000000	4.00000000000000000000	4.00000000000000000000	4.00000000000000000000	4.00000000000000000000	4.00000000000000000000
24.00000000000000000000	0.00000000000000000000	4170.25634765625000000000	4197.94873046875000000000	4184.61523437500000000000	4158.46142578125000000000	4011.28198242187500000000	4164.61523437500000000000	4161.02539062500000000000	4170.76904296875000000000	4172.30761718750000000000	4190.25634765625000000000	4158.46142578125000000000	4282.05126953125000000000	4201.53857421875000000000	4180.51269531250000000000	0.00000000000000000000	10246.00000000000000000000	10228.00000000000000000000	0.00000000000000000000	0.00000000000000000000	0.00000000000000000000	2476.00000000000000000000	382.00000000000000000000	4.00000000000000000000	4.00000000000000000000	4.00000000000000000000	4.00000000000000000000	4.00000000000000000000	4.00000000000000000000	4.00000000000000000000	4.00000000000000000000	4.00000000000000000000	4.00000000000000000000	4.00000000000000000000	4.00000000000000000000	4.00000000000000000000	4.00000000000000000000	4.00000000000000000000	4.00000000000000000000
25.00000000000000000000	0.00000000000000000000	4170.76904296875000000000	4178.97412109375000000000	4170.25634765625000000000	4166.15380859375000000000	4018.97436523437500000000	4172.30761718750000000000	4158.46142578125000000000	4175.89746093750000000000	4177.43603515625000000000	4175.38427734375000000000	4196.92285156250000000000	4273.84619140625000000000	4198.97412109375000000000	4175.38427734375000000000	0.00000000000000000000	10246.00000000000000000000	10228.00000000000000000000	0.00000000000000000000	0.00000000000000000000	0.00000000000000000000	2476.00000000000000000000	389.00000000000000000000	4.00000000000000000000	4.00000000000000000000	4.00000000000000000000	4.00000000000000000000	4.00000000000000000000	4.00000000000000000000	4.00000000000000000000	4.00000000000000000000	4.00000000000000000000	4.00000000000000000000	4.00000000000000000000	4.00000000000000000000	4.00000000000000000000	4.00000000000000000000	4.00000000000000000000	4.00000000000000000000
26.00000000000000000000	0.00000000000000000000	4166.66650390625000000000	4164.10253906250000000000	4169.23046875000000000000	4141.53857421875000000000	4012.30761718750000000000	4163.58984375000000000000	4148.71777343750000000000	4162.56396484375000000000	4164.10253906250000000000	4157.43603515625000000000	4181.53857421875000000000	4275.38427734375000000000	4194.35888671875000000000	4171.79492187500000000000	0.00000000000000000000	10246.00000000000000000000	10228.00000000000000000000	0.00000000000000000000	0.00000000000000000000	0.00000000000000000000	2476.00000000000000000000	397.00000000000000000000	4.00000000000000000000	4.00000000000000000000	4.00000000000000000000	4.00000000000000000000	4.00000000000000000000	4.00000000000000000000	4.00000000000000000000	4.00000000000000000000	4.00000000000000000000	4.00000000000000000000	4.00000000000000000000	4.00000000000000000000	4.00000000000000000000	4.00000000000000000000	4.00000000000000000000	4.00000000000000000000
27.00000000000000000000	0.00000000000000000000	4160.00000000000000000000	4167.17919921875000000000	4174.87158203125000000000	4126.15380859375000000000	4004.10253906250000000000	4166.66650390625000000000	4149.23046875000000000000	4153.33300781250000000000	4154.87158203125000000000	4160.51269531250000000000	4160.00000000000000000000	4280.51269531250000000000	4189.23046875000000000000	4170.76904296875000000000	0.00000000000000000000	10245.00000000000000000000	10228.00000000000000000000	0.00000000000000000000	0.00000000000000000000	0.00000000000000000000	2476.00000000000000000000	406.00000000000000000000	4.00000000000000000000	4.00000000000000000000	4.00000000000000000000	4.00000000000000000000	4.00000000000000000000	4.00000000000000000000	4.00000000000000000000	4.00000000000000000000	4.00000000000000000000	4.00000000000000000000	4.00000000000000000000	4.00000000000000000000	4.00000000000000000000	4.00000000000000000000	4.00000000000000000000	4.00000000000000000000
28.00000000000000000000	0.00000000000000000000	4178.97412109375000000000	4173.33300781250000000000	4183.07666015625000000000	4148.20507812500000000000	3996.41015625000000000000	4165.64111328125000000000	4152.82031250000000000000	4157.94873046875000000000	4154.87158203125000000000	4151.28173828125000000000	4165.64111328125000000000	4283.58984375000000000000	4193.84619140625000000000	4168.20507812500000000000	0.00000000000000000000	10245.00000000000000000000	10228.00000000000000000000	0.00000000000000000000	0.00000000000000000000	0.00000000000000000000	2476.00000000000000000000	413.00000000000000000000	4.00000000000000000000	4.00000000000000000000	4.00000000000000000000	4.00000000000000000000	4.00000000000000000000	4.00000000000000000000	4.00000000000000000000	4.00000000000000000000	4.00000000000000000000	4.00000000000000000000	4.00000000000000000000	4.00000000000000000000	4.00000000000000000000	4.00000000000000000000	4.00000000000000000000	4.00000000000000000000
29.00000000000000000000	0.00000000000000000000	4163.58984375000000000000	4180.51269531250000000000	4172.82031250000000000000	4151.79492187500000000000	4010.25634765625000000000	4165.64111328125000000000	4164.61523437500000000000	4175.89746093750000000000	4169.23046875000000000000	4155.38427734375000000000	4141.02539062500000000000	4282.56396484375000000000	4205.64111328125000000000	4172.82031250000000000000	0.00000000000000000000	10247.00000000000000000000	10229.00000000000000000000	0.00000000000000000000	0.00000000000000000000	0.00000000000000000000	2476.00000000000000000000	420.00000000000000000000	4.00000000000000000000	4.00000000000000000000	4.00000000000000000000	4.00000000000000000000	4.00000000000000000000	4.00000000000000000000	4.00000000000000000000	4.00000000000000000000	4.00000000000000000000	4.00000000000000000000	4.00000000000000000000	4.00000000000000000000	4.00000000000000000000	4.00000000000000000000	4.00000000000000000000	4.00000000000000000000
30.00000000000000000000	0.00000000000000000000	4159.48730468750000000000	4168.20507812500000000000	4166.15380859375000000000	4131.28173828125000000000	4010.25634765625000000000	4161.02539062500000000000	4156.41015625000000000000	4166.66650390625000000000	4157.94873046875000000000	4152.82031250000000000000	4117.43603515625000000000	4283.07666015625000000000	4182.56396484375000000000	4169.74365234375000000000	0.00000000000000000000	10247.00000000000000000000	10229.00000000000000000000	0.00000000000000000000	0.00000000000000000000	0.00000000000000000000	2476.00000000000000000000	428.00000000000000000000	4.00000000000000000000	4.00000000000000000000	4.00000000000000000000	4.00000000000000000000	4.00000000000000000000	4.00000000000000000000	4.00000000000000000000	4.00000000000000000000	4.00000000000000000000	4.00000000000000000000	4.00000000000000000000	4.00000000000000000000	4.00000000000000000000	4.00000000000000000000	4.00000000000000000000	4.00000000000000000000
31.00000000000000000000	0.00000000000000000000	4172.30761718750000000000	4169.23046875000000000000	4183.07666015625000000000	4147.69238281250000000000	4013.33325195312500000000	4164.10253906250000000000	4153.84619140625000000000	4162.56396484375000000000	4154.35888671875000000000	4140.00000000000000000000	4164.61523437500000000000	4288.71777343750000000000	4178.46142578125000000000	4177.94873046875000000000	0.00000000000000000000	10247.00000000000000000000	10232.00000000000000000000	0.00000000000000000000	0.00000000000000000000	0.00000000000000000000	2476.00000000000000000000	435.00000000000000000000	4.00000000000000000000	4.00000000000000000000	4.00000000000000000000	4.00000000000000000000	4.00000000000000000000	4.00000000000000000000	4.00000000000000000000	4.00000000000000000000	4.00000000000000000000	4.00000000000000000000	4.00000000000000000000	4.00000000000000000000	4.00000000000000000000	4.00000000000000000000	4.00000000000000000000	4.00000000000000000000
32.00000000000000000000	0.00000000000000000000	4163.58984375000000000000	4173.33300781250000000000	4188.71777343750000000000	4156.92285156250000000000	4024.10253906250000000000	4166.15380859375000000000	4164.61523437500000000000	4176.92285156250000000000	4173.84619140625000000000	4152.30761718750000000000	4201.53857421875000000000	4293.84619140625000000000	4206.66650390625000000000	4188.20507812500000000000	0.00000000000000000000	10247.00000000000000000000	10232.00000000000000000000	0.00000000000000000000	0.00000000000000000000	0.00000000000000000000	2476.00000000000000000000	443.00000000000000000000	4.00000000000000000000	4.00000000000000000000	4.00000000000000000000	4.00000000000000000000	4.00000000000000000000	4.00000000000000000000	4.00000000000000000000	4.00000000000000000000	4.00000000000000000000	4.00000000000000000000	4.00000000000000000000	4.00000000000000000000	4.00000000000000000000	4.00000000000000000000	4.00000000000000000000	4.00000000000000000000
33.00000000000000000000	0.00000000000000000000	4169.74365234375000000000	4157.94873046875000000000	4183.07666015625000000000	4126.15380859375000000000	4017.94873046875000000000	4152.82031250000000000000	4156.92285156250000000000	4167.17919921875000000000	4164.10253906250000000000	4161.53857421875000000000	4176.92285156250000000000	4290.76904296875000000000	4207.17919921875000000000	4174.87158203125000000000	0.00000000000000000000	10249.00000000000000000000	10231.00000000000000000000	0.00000000000000000000	0.00000000000000000000	0.00000000000000000000	2476.00000000000000000000	452.00000000000000000000	4.00000000000000000000	4.00000000000000000000	4.00000000000000000000	4.00000000000000000000	4.00000000000000000000	4.00000000000000000000	4.00000000000000000000	4.00000000000000000000	4.00000000000000000000	4.00000000000000000000	4.00000000000000000000	4.00000000000000000000	4.00000000000000000000	4.00000000000000000000	4.00000000000000000000	4.00000000000000000000
34.00000000000000000000	0.00000000000000000000	4163.07666015625000000000	4171.28173828125000000000	4176.41015625000000000000	4130.25634765625000000000	4022.56396484375000000000	4161.53857421875000000000	4155.38427734375000000000	4160.00000000000000000000	4156.41015625000000000000	4161.53857421875000000000	4148.71777343750000000000	4294.87158203125000000000	4205.64111328125000000000	4169.23046875000000000000	0.00000000000000000000	10249.00000000000000000000	10231.00000000000000000000	0.00000000000000000000	0.00000000000000000000	0.00000000000000000000	2476.00000000000000000000	460.00000000000000000000	4.00000000000000000000	4.00000000000000000000	4.00000000000000000000	4.00000000000000000000	4.00000000000000000000	4.00000000000000000000	4.00000000000000000000	4.00000000000000000000	4.00000000000000000000	4.00000000000000000000	4.00000000000000000000	4.00000000000000000000	4.00000000000000000000	4.00000000000000000000	4.00000000000000000000	4.00000000000000000000
35.00000000000000000000	0.00000000000000000000	4164.10253906250000000000	4175.89746093750000000000	4173.84619140625000000000	4149.74365234375000000000	4007.69213867187500000000	4158.97412109375000000000	4145.12792968750000000000	4154.87158203125000000000	4150.25634765625000000000	4150.76904296875000000000	4141.53857421875000000000	4299.48730468750000000000	4191.28173828125000000000	4165.12792968750000000000	0.00000000000000000000	10248.00000000000000000000	10230.00000000000000000000	0.00000000000000000000	0.00000000000000000000	0.00000000000000000000	2476.00000000000000000000	468.00000000000000000000	4.00000000000000000000	4.00000000000000000000	4.00000000000000000000	4.00000000000000000000	4.00000000000000000000	4.00000000000000000000	4.00000000000000000000	4.00000000000000000000	4.00000000000000000000	4.00000000000000000000	4.00000000000000000000	4.00000000000000000000	4.00000000000000000000	4.00000000000000000000	4.00000000000000000000	4.00000000000000000000
36.00000000000000000000	0.00000000000000000000	4175.89746093750000000000	4171.28173828125000000000	4179.48730468750000000000	4138.46142578125000000000	4006.15380859375000000000	4151.79492187500000000000	4144.61523437500000000000	4156.92285156250000000000	4154.35888671875000000000	4155.89746093750000000000	4171.28173828125000000000	4285.12792968750000000000	4176.41015625000000000000	4171.79492187500000000000	0.00000000000000000000	10248.00000000000000000000	10230.00000000000000000000	0.00000000000000000000	0.00000000000000000000	0.00000000000000000000	2476.00000000000000000000	477.00000000000000000000	4.00000000000000000000	4.00000000000000000000	4.00000000000000000000	4.00000000000000000000	4.00000000000000000000	4.00000000000000000000	4.00000000000000000000	4.00000000000000000000	4.00000000000000000000	4.00000000000000000000	4.00000000000000000000	4.00000000000000000000	4.00000000000000000000	4.00000000000000000000	4.00000000000000000000	4.00000000000000000000
37.00000000000000000000	0.00000000000000000000	4169.74365234375000000000	4183.58984375000000000000	4182.56396484375000000000	4128.20507812500000000000	4034.35888671875000000000	4161.02539062500000000000	4162.56396484375000000000	4167.69238281250000000000	4169.74365234375000000000	4175.89746093750000000000	4183.07666015625000000000	4277.43603515625000000000	4190.25634765625000000000	4191.28173828125000000000	0.00000000000000000000	10248.00000000000000000000	10230.00000000000000000000	0.00000000000000000000	0.00000000000000000000	0.00000000000000000000	2476.00000000000000000000	484.00000000000000000000	4.00000000000000000000	4.00000000000000000000	4.00000000000000000000	4.00000000000000000000	4.00000000000000000000	4.00000000000000000000	4.00000000000000000000	4.00000000000000000000	4.00000000000000000000	4.00000000000000000000	4.00000000000000000000	4.00000000000000000000	4.00000000000000000000	4.00000000000000000000	4.00000000000000000000	4.00000000000000000000
38.00000000000000000000	0.00000000000000000000	4172.82031250000000000000	4172.30761718750000000000	4182.56396484375000000000	4128.20507812500000000000	4022.05126953125000000000	4157.43603515625000000000	4158.97412109375000000000	4162.56396484375000000000	4157.43603515625000000000	4161.53857421875000000000	4132.30761718750000000000	4286.15380859375000000000	4188.71777343750000000000	4186.66650390625000000000	0.00000000000000000000	10248.00000000000000000000	10230.00000000000000000000	0.00000000000000000000	0.00000000000000000000	0.00000000000000000000	2476.00000000000000000000	492.00000000000000000000	4.00000000000000000000	4.00000000000000000000	4.00000000000000000000	4.00000000000000000000	4.00000000000000000000	4.00000000000000000000	4.00000000000000000000	4.00000000000000000000	4.00000000000000000000	4.00000000000000000000	4.00000000000000000000	4.00000000000000000000	4.00000000000000000000	4.00000000000000000000	4.00000000000000000000	4.00000000000000000000
39.00000000000000000000	0.00000000000000000000	4160.51269531250000000000	4163.58984375000000000000	4175.89746093750000000000	4129.74365234375000000000	4010.25634765625000000000	4162.56396484375000000000	4161.53857421875000000000	4173.33300781250000000000	4158.97412109375000000000	4161.02539062500000000000	4157.94873046875000000000	4287.17919921875000000000	4196.92285156250000000000	4178.46142578125000000000	0.00000000000000000000	10249.00000000000000000000	10228.00000000000000000000	0.00000000000000000000	0.00000000000000000000	0.00000000000000000000	2476.00000000000000000000	501.00000000000000000000	4.00000000000000000000	4.00000000000000000000	4.00000000000000000000	4.00000000000000000000	4.00000000000000000000	4.00000000000000000000	4.00000000000000000000	4.00000000000000000000	4.00000000000000000000	4.00000000000000000000	4.00000000000000000000	4.00000000000000000000	4.00000000000000000000	4.00000000000000000000	4.00000000000000000000	4.00000000000000000000
40.00000000000000000000	0.00000000000000000000	4168.20507812500000000000	4163.07666015625000000000	4175.89746093750000000000	4134.87158203125000000000	4018.46142578125000000000	4160.51269531250000000000	4161.53857421875000000000	4176.41015625000000000000	4167.17919921875000000000	4170.25634765625000000000	4201.02539062500000000000	4287.17919921875000000000	4200.00000000000000000000	4177.43603515625000000000	0.00000000000000000000	10249.00000000000000000000	10228.00000000000000000000	0.00000000000000000000	0.00000000000000000000	0.00000000000000000000	2476.00000000000000000000	509.00000000000000000000	4.00000000000000000000	4.00000000000000000000	4.00000000000000000000	4.00000000000000000000	4.00000000000000000000	4.00000000000000000000	4.00000000000000000000	4.00000000000000000000	4.00000000000000000000	4.00000000000000000000	4.00000000000000000000	4.00000000000000000000	4.00000000000000000000	4.00000000000000000000	4.00000000000000000000	4.00000000000000000000
41.00000000000000000000	0.00000000000000000000	4186.15380859375000000000	4169.74365234375000000000	4184.10253906250000000000	4146.66650390625000000000	4027.69213867187500000000	4161.53857421875000000000	4162.05126953125000000000	4173.33300781250000000000	4173.84619140625000000000	4163.07666015625000000000	4150.76904296875000000000	4303.07666015625000000000	4192.82031250000000000000	4187.69238281250000000000	0.00000000000000000000	10249.00000000000000000000	10227.00000000000000000000	0.00000000000000000000	0.00000000000000000000	0.00000000000000000000	2476.00000000000000000000	517.00000000000000000000	4.00000000000000000000	4.00000000000000000000	4.00000000000000000000	4.00000000000000000000	4.00000000000000000000	4.00000000000000000000	4.00000000000000000000	4.00000000000000000000	4.00000000000000000000	4.00000000000000000000	4.00000000000000000000	4.00000000000000000000	4.00000000000000000000	4.00000000000000000000	4.00000000000000000000	4.00000000000000000000
42.00000000000000000000	0.00000000000000000000	4169.23046875000000000000	4178.97412109375000000000	4178.46142578125000000000	4139.48730468750000000000	4033.84594726562500000000	4174.35888671875000000000	4174.35888671875000000000	4184.61523437500000000000	4184.61523437500000000000	4165.12792968750000000000	4149.23046875000000000000	4309.23046875000000000000	4197.94873046875000000000	4195.38427734375000000000	0.00000000000000000000	10249.00000000000000000000	10227.00000000000000000000	0.00000000000000000000	0.00000000000000000000	0.00000000000000000000	2476.00000000000000000000	524.00000000000000000000	4.00000000000000000000	4.00000000000000000000	4.00000000000000000000	4.00000000000000000000	4.00000000000000000000	4.00000000000000000000	4.00000000000000000000	4.00000000000000000000	4.00000000000000000000	4.00000000000000000000	4.00000000000000000000	4.00000000000000000000	4.00000000000000000000	4.00000000000000000000	4.00000000000000000000	4.00000000000000000000
43.00000000000000000000	0.00000000000000000000	4174.87158203125000000000	4157.94873046875000000000	4177.94873046875000000000	4119.48730468750000000000	4020.51269531250000000000	4163.58984375000000000000	4167.69238281250000000000	4175.89746093750000000000	4172.30761718750000000000	4168.71777343750000000000	4186.66650390625000000000	4295.89746093750000000000	4194.35888671875000000000	4182.05126953125000000000	0.00000000000000000000	10247.00000000000000000000	10226.00000000000000000000	0.00000000000000000000	0.00000000000000000000	0.00000000000000000000	2476.00000000000000000000	531.00000000000000000000	4.00000000000000000000	4.00000000000000000000	4.00000000000000000000	4.00000000000000000000	4.00000000000000000000	4.00000000000000000000	4.00000000000000000000	4.00000000000000000000	4.00000000000000000000	4.00000000000000000000	4.00000000000000000000	4.00000000000000000000	4.00000000000000000000	4.00000000000000000000	4.00000000000000000000	4.00000000000000000000
44.00000000000000000000	0.00000000000000000000	4167.17919921875000000000	4155.89746093750000000000	4182.05126953125000000000	4132.30761718750000000000	4025.64086914062500000000	4166.15380859375000000000	4169.74365234375000000000	4174.87158203125000000000	4171.28173828125000000000	4176.41015625000000000000	4175.38427734375000000000	4291.79492187500000000000	4204.10253906250000000000	4185.64111328125000000000	0.00000000000000000000	10247.00000000000000000000	10226.00000000000000000000	0.00000000000000000000	0.00000000000000000000	0.00000000000000000000	2476.00000000000000000000	539.00000000000000000000	4.00000000000000000000	4.00000000000000000000	4.00000000000000000000	4.00000000000000000000	4.00000000000000000000	4.00000000000000000000	4.00000000000000000000	4.00000000000000000000	4.00000000000000000000	4.00000000000000000000	4.00000000000000000000	4.00000000000000000000	4.00000000000000000000	4.00000000000000000000	4.00000000000000000000	4.00000000000000000000
45.00000000000000000000	0.00000000000000000000	4161.02539062500000000000	4168.20507812500000000000	4181.02539062500000000000	4147.17919921875000000000	4031.79467773437500000000	4175.89746093750000000000	4173.84619140625000000000	4179.48730468750000000000	4170.76904296875000000000	4163.07666015625000000000	4171.79492187500000000000	4301.02539062500000000000	4198.46142578125000000000	4192.30761718750000000000	0.00000000000000000000	10247.00000000000000000000	10226.00000000000000000000	0.00000000000000000000	0.00000000000000000000	0.00000000000000000000	2476.00000000000000000000	547.00000000000000000000	4.00000000000000000000	4.00000000000000000000	4.00000000000000000000	4.00000000000000000000	4.00000000000000000000	4.00000000000000000000	4.00000000000000000000	4.00000000000000000000	4.00000000000000000000	4.00000000000000000000	4.00000000000000000000	4.00000000000000000000	4.00000000000000000000	4.00000000000000000000	4.00000000000000000000	4.00000000000000000000
46.00000000000000000000	0.00000000000000000000	4178.97412109375000000000	4158.46142578125000000000	4180.00000000000000000000	4132.30761718750000000000	4026.15380859375000000000	4172.82031250000000000000	4171.79492187500000000000	4177.43603515625000000000	4162.56396484375000000000	4148.20507812500000000000	4183.58984375000000000000	4294.87158203125000000000	4181.53857421875000000000	4181.53857421875000000000	0.00000000000000000000	10247.00000000000000000000	10226.00000000000000000000	0.00000000000000000000	0.00000000000000000000	0.00000000000000000000	2476.00000000000000000000	555.00000000000000000000	4.00000000000000000000	4.00000000000000000000	4.00000000000000000000	4.00000000000000000000	4.00000000000000000000	4.00000000000000000000	4.00000000000000000000	4.00000000000000000000	4.00000000000000000000	4.00000000000000000000	4.00000000000000000000	4.00000000000000000000	4.00000000000000000000	4.00000000000000000000	4.00000000000000000000	4.00000000000000000000
47.00000000000000000000	0.00000000000000000000	4171.28173828125000000000	4160.51269531250000000000	4178.46142578125000000000	4123.58984375000000000000	4030.76904296875000000000	4167.69238281250000000000	4175.89746093750000000000	4186.15380859375000000000	4172.30761718750000000000	4164.10253906250000000000	4158.97412109375000000000	4284.10253906250000000000	4193.33300781250000000000	4173.84619140625000000000	0.00000000000000000000	10244.00000000000000000000	10226.00000000000000000000	0.00000000000000000000	0.00000000000000000000	0.00000000000000000000	2476.00000000000000000000	564.00000000000000000000	4.00000000000000000000	4.00000000000000000000	4.00000000000000000000	4.00000000000000000000	4.00000000000000000000	4.00000000000000000000	4.00000000000000000000	4.00000000000000000000	4.00000000000000000000	4.00000000000000000000	4.00000000000000000000	4.00000000000000000000	4.00000000000000000000	4.00000000000000000000	4.00000000000000000000	4.00000000000000000000
48.00000000000000000000	0.00000000000000000000	4174.87158203125000000000	4166.15380859375000000000	4183.07666015625000000000	4127.69238281250000000000	4026.66650390625000000000	4157.43603515625000000000	4168.71777343750000000000	4178.97412109375000000000	4168.20507812500000000000	4161.53857421875000000000	4126.66650390625000000000	4289.23046875000000000000	4192.30761718750000000000	4169.74365234375000000000	0.00000000000000000000	10244.00000000000000000000	10226.00000000000000000000	0.00000000000000000000	0.00000000000000000000	0.00000000000000000000	2476.00000000000000000000	572.00000000000000000000	4.00000000000000000000	4.00000000000000000000	4.00000000000000000000	4.00000000000000000000	4.00000000000000000000	4.00000000000000000000	4.00000000000000000000	4.00000000000000000000	4.00000000000000000000	4.00000000000000000000	4.00000000000000000000	4.00000000000000000000	4.00000000000000000000	4.00000000000000000000	4.00000000000000000000	4.00000000000000000000
49.00000000000000000000	0.00000000000000000000	4169.74365234375000000000	4165.12792968750000000000	4182.05126953125000000000	4132.30761718750000000000	4034.87158203125000000000	4164.61523437500000000000	4169.23046875000000000000	4173.84619140625000000000	4168.20507812500000000000	4154.87158203125000000000	4157.43603515625000000000	4294.87158203125000000000	4186.66650390625000000000	4184.10253906250000000000	0.00000000000000000000	10245.00000000000000000000	10228.00000000000000000000	0.00000000000000000000	0.00000000000000000000	0.00000000000000000000	2476.00000000000000000000	579.00000000000000000000	4.00000000000000000000	4.00000000000000000000	4.00000000000000000000	4.00000000000000000000	4.00000000000000000000	4.00000000000000000000	4.00000000000000000000	4.00000000000000000000	4.00000000000000000000	4.00000000000000000000	4.00000000000000000000	4.00000000000000000000	4.00000000000000000000	4.00000000000000000000	4.00000000000000000000	4.00000000000000000000
50.00000000000000000000	0.00000000000000000000	4169.74365234375000000000	4163.07666015625000000000	4180.51269531250000000000	4142.05126953125000000000	4045.64086914062500000000	4170.25634765625000000000	4172.30761718750000000000	4175.89746093750000000000	4175.38427734375000000000	4161.02539062500000000000	4182.56396484375000000000	4298.97412109375000000000	4194.87158203125000000000	4198.97412109375000000000	0.00000000000000000000	10245.00000000000000000000	10228.00000000000000000000	0.00000000000000000000	0.00000000000000000000	0.00000000000000000000	2476.00000000000000000000	587.00000000000000000000	4.00000000000000000000	4.00000000000000000000	4.00000000000000000000	4.00000000000000000000	4.00000000000000000000	4.00000000000000000000	4.00000000000000000000	4.00000000000000000000	4.00000000000000000000	4.00000000000000000000	4.00000000000000000000	4.00000000000000000000	4.00000000000000000000	4.00000000000000000000	4.00000000000000000000	4.00000000000000000000
51.00000000000000000000	0.00000000000000000000	4183.58984375000000000000	4175.38427734375000000000	4184.61523437500000000000	4143.58984375000000000000	4045.64086914062500000000	4172.30761718750000000000	4172.30761718750000000000	4181.02539062500000000000	4174.35888671875000000000	4168.71777343750000000000	4180.51269531250000000000	4296.41015625000000000000	4206.15380859375000000000	4191.79492187500000000000	0.00000000000000000000	10245.00000000000000000000	10229.00000000000000000000	0.00000000000000000000	0.00000000000000000000	0.00000000000000000000	2476.00000000000000000000	595.00000000000000000000	4.00000000000000000000	4.00000000000000000000	4.00000000000000000000	4.00000000000000000000	4.00000000000000000000	4.00000000000000000000	4.00000000000000000000	4.00000000000000000000	4.00000000000000000000	4.00000000000000000000	4.00000000000000000000	4.00000000000000000000	4.00000000000000000000	4.00000000000000000000	4.00000000000000000000	4.00000000000000000000
52.00000000000000000000	0.00000000000000000000	4166.15380859375000000000	4179.48730468750000000000	4166.66650390625000000000	4126.15380859375000000000	4044.10253906250000000000	4177.94873046875000000000	4177.43603515625000000000	4191.79492187500000000000	4182.05126953125000000000	4183.07666015625000000000	4180.51269531250000000000	4283.07666015625000000000	4207.69238281250000000000	4176.92285156250000000000	0.00000000000000000000	10245.00000000000000000000	10229.00000000000000000000	0.00000000000000000000	0.00000000000000000000	0.00000000000000000000	2476.00000000000000000000	603.00000000000000000000	4.00000000000000000000	4.00000000000000000000	4.00000000000000000000	4.00000000000000000000	4.00000000000000000000	4.00000000000000000000	4.00000000000000000000	4.00000000000000000000	4.00000000000000000000	4.00000000000000000000	4.00000000000000000000	4.00000000000000000000	4.00000000000000000000	4.00000000000000000000	4.00000000000000000000	4.00000000000000000000
53.00000000000000000000	0.00000000000000000000	4170.76904296875000000000	4148.71777343750000000000	4154.87158203125000000000	4108.71777343750000000000	4029.23071289062500000000	4160.00000000000000000000	4164.61523437500000000000	4178.46142578125000000000	4170.76904296875000000000	4176.92285156250000000000	4154.35888671875000000000	4280.00000000000000000000	4189.74365234375000000000	4171.28173828125000000000	0.00000000000000000000	10247.00000000000000000000	10229.00000000000000000000	0.00000000000000000000	0.00000000000000000000	0.00000000000000000000	2476.00000000000000000000	611.00000000000000000000	4.00000000000000000000	4.00000000000000000000	4.00000000000000000000	4.00000000000000000000	4.00000000000000000000	4.00000000000000000000	4.00000000000000000000	4.00000000000000000000	4.00000000000000000000	4.00000000000000000000	4.00000000000000000000	4.00000000000000000000	4.00000000000000000000	4.00000000000000000000	4.00000000000000000000	4.00000000000000000000
54.00000000000000000000	0.00000000000000000000	4178.97412109375000000000	4154.35888671875000000000	4163.58984375000000000000	4120.00000000000000000000	4036.41015625000000000000	4160.00000000000000000000	4167.69238281250000000000	4172.82031250000000000000	4164.61523437500000000000	4169.74365234375000000000	4152.82031250000000000000	4286.66650390625000000000	4185.12792968750000000000	4190.25634765625000000000	0.00000000000000000000	10247.00000000000000000000	10229.00000000000000000000	0.00000000000000000000	0.00000000000000000000	0.00000000000000000000	2476.00000000000000000000	618.00000000000000000000	4.00000000000000000000	4.00000000000000000000	4.00000000000000000000	4.00000000000000000000	4.00000000000000000000	4.00000000000000000000	4.00000000000000000000	4.00000000000000000000	4.00000000000000000000	4.00000000000000000000	4.00000000000000000000	4.00000000000000000000	4.00000000000000000000	4.00000000000000000000	4.00000000000000000000	4.00000000000000000000
55.00000000000000000000	0.00000000000000000000	4172.30761718750000000000	4173.84619140625000000000	4161.53857421875000000000	4136.92285156250000000000	4047.69213867187500000000	4164.61523437500000000000	4172.30761718750000000000	4177.43603515625000000000	4168.20507812500000000000	4162.56396484375000000000	4161.02539062500000000000	4291.28173828125000000000	4177.43603515625000000000	4197.94873046875000000000	0.00000000000000000000	10247.00000000000000000000	10229.00000000000000000000	0.00000000000000000000	0.00000000000000000000	0.00000000000000000000	2476.00000000000000000000	626.00000000000000000000	4.00000000000000000000	4.00000000000000000000	4.00000000000000000000	4.00000000000000000000	4.00000000000000000000	4.00000000000000000000	4.00000000000000000000	4.00000000000000000000	4.00000000000000000000	4.00000000000000000000	4.00000000000000000000	4.00000000000000000000	4.00000000000000000000	4.00000000000000000000	4.00000000000000000000	4.00000000000000000000
56.00000000000000000000	0.00000000000000000000	4176.92285156250000000000	4161.53857421875000000000	4157.94873046875000000000	4131.79492187500000000000	4042.05126953125000000000	4148.20507812500000000000	4157.43603515625000000000	4172.30761718750000000000	4163.58984375000000000000	4152.30761718750000000000	4152.82031250000000000000	4285.64111328125000000000	4169.74365234375000000000	4182.05126953125000000000	0.00000000000000000000	10247.00000000000000000000	10229.00000000000000000000	0.00000000000000000000	0.00000000000000000000	0.00000000000000000000	2476.00000000000000000000	633.00000000000000000000	4.00000000000000000000	4.00000000000000000000	4.00000000000000000000	4.00000000000000000000	4.00000000000000000000	4.00000000000000000000	4.00000000000000000000	4.00000000000000000000	4.00000000000000000000	4.00000000000000000000	4.00000000000000000000	4.00000000000000000000	4.00000000000000000000	4.00000000000000000000	4.00000000000000000000	4.00000000000000000000
57.00000000000000000000	0.00000000000000000000	4167.17919921875000000000	4168.71777343750000000000	4162.56396484375000000000	4127.17919921875000000000	4047.69213867187500000000	4155.38427734375000000000	4165.12792968750000000000	4183.58984375000000000000	4175.38427734375000000000	4169.74365234375000000000	4180.00000000000000000000	4279.48730468750000000000	4203.07666015625000000000	4181.53857421875000000000	0.00000000000000000000	10247.00000000000000000000	10230.00000000000000000000	0.00000000000000000000	0.00000000000000000000	0.00000000000000000000	2476.00000000000000000000	641.00000000000000000000	4.00000000000000000000	4.00000000000000000000	4.00000000000000000000	4.00000000000000000000	4.00000000000000000000	4.00000000000000000000	4.00000000000000000000	4.00000000000000000000	4.00000000000000000000	4.00000000000000000000	4.00000000000000000000	4.00000000000000000000	4.00000000000000000000	4.00000000000000000000	4.00000000000000000000	4.00000000000000000000
58.00000000000000000000	0.00000000000000000000	4178.46142578125000000000	4177.94873046875000000000	4167.17919921875000000000	4125.12792968750000000000	4046.66650390625000000000	4165.12792968750000000000	4169.23046875000000000000	4183.07666015625000000000	4174.87158203125000000000	4174.35888671875000000000	4192.82031250000000000000	4285.12792968750000000000	4214.87158203125000000000	4188.71777343750000000000	0.00000000000000000000	10247.00000000000000000000	10230.00000000000000000000	0.00000000000000000000	0.00000000000000000000	0.00000000000000000000	2476.00000000000000000000	649.00000000000000000000	4.00000000000000000000	4.00000000000000000000	4.00000000000000000000	4.00000000000000000000	4.00000000000000000000	4.00000000000000000000	4.00000000000000000000	4.00000000000000000000	4.00000000000000000000	4.00000000000000000000	4.00000000000000000000	4.00000000000000000000	4.00000000000000000000	4.00000000000000000000	4.00000000000000000000	4.00000000000000000000
59.00000000000000000000	0.00000000000000000000	4182.05126953125000000000	4176.92285156250000000000	4165.64111328125000000000	4113.33300781250000000000	4053.33325195312500000000	4169.74365234375000000000	4168.71777343750000000000	4176.92285156250000000000	4168.71777343750000000000	4166.66650390625000000000	4176.92285156250000000000	4288.20507812500000000000	4193.33300781250000000000	4194.87158203125000000000	0.00000000000000000000	10248.00000000000000000000	10227.00000000000000000000	0.00000000000000000000	0.00000000000000000000	0.00000000000000000000	2476.00000000000000000000	657.00000000000000000000	4.00000000000000000000	4.00000000000000000000	4.00000000000000000000	4.00000000000000000000	4.00000000000000000000	4.00000000000000000000	4.00000000000000000000	4.00000000000000000000	4.00000000000000000000	4.00000000000000000000	4.00000000000000000000	4.00000000000000000000	4.00000000000000000000	4.00000000000000000000	4.00000000000000000000	4.00000000000000000000
60.00000000000000000000	0.00000000000000000000	4171.79492187500000000000	4168.71777343750000000000	4166.15380859375000000000	4110.76904296875000000000	4052.82031250000000000000	4164.61523437500000000000	4167.69238281250000000000	4174.87158203125000000000	4166.66650390625000000000	4160.51269531250000000000	4164.61523437500000000000	4281.53857421875000000000	4180.51269531250000000000	4191.79492187500000000000	0.00000000000000000000	10248.00000000000000000000	10227.00000000000000000000	0.00000000000000000000	0.00000000000000000000	0.00000000000000000000	2476.00000000000000000000	666.00000000000000000000	4.00000000000000000000	4.00000000000000000000	4.00000000000000000000	4.00000000000000000000	4.00000000000000000000	4.00000000000000000000	4.00000000000000000000	4.00000000000000000000	4.00000000000000000000	4.00000000000000000000	4.00000000000000000000	4.00000000000000000000	4.00000000000000000000	4.00000000000000000000	4.00000000000000000000	4.00000000000000000000
61.00000000000000000000	0.00000000000000000000	4184.10253906250000000000	4169.74365234375000000000	4172.30761718750000000000	4137.43603515625000000000	4039.48706054687500000000	4151.79492187500000000000	4161.02539062500000000000	4165.12792968750000000000	4160.00000000000000000000	4157.94873046875000000000	4156.41015625000000000000	4277.94873046875000000000	4183.58984375000000000000	4190.76904296875000000000	0.00000000000000000000	10246.00000000000000000000	10225.00000000000000000000	0.00000000000000000000	0.00000000000000000000	0.00000000000000000000	2476.00000000000000000000	674.00000000000000000000	4.00000000000000000000	4.00000000000000000000	4.00000000000000000000	4.00000000000000000000	4.00000000000000000000	4.00000000000000000000	4.00000000000000000000	4.00000000000000000000	4.00000000000000000000	4.00000000000000000000	4.00000000000000000000	4.00000000000000000000	4.00000000000000000000	4.00000000000000000000	4.00000000000000000000	4.00000000000000000000
62.00000000000000000000	0.00000000000000000000	4175.38427734375000000000	4186.15380859375000000000	4172.30761718750000000000	4158.97412109375000000000	4063.58959960937500000000	4163.58984375000000000000	4173.33300781250000000000	4174.35888671875000000000	4169.23046875000000000000	4182.05126953125000000000	4166.15380859375000000000	4286.66650390625000000000	4203.07666015625000000000	4204.61523437500000000000	0.00000000000000000000	10246.00000000000000000000	10225.00000000000000000000	0.00000000000000000000	0.00000000000000000000	0.00000000000000000000	2476.00000000000000000000	681.00000000000000000000	4.00000000000000000000	4.00000000000000000000	4.00000000000000000000	4.00000000000000000000	4.00000000000000000000	4.00000000000000000000	4.00000000000000000000	4.00000000000000000000	4.00000000000000000000	4.00000000000000000000	4.00000000000000000000	4.00000000000000000000	4.00000000000000000000	4.00000000000000000000	4.00000000000000000000	4.00000000000000000000
63.00000000000000000000	0.00000000000000000000	4172.30761718750000000000	4164.10253906250000000000	4172.82031250000000000000	4121.53857421875000000000	4076.92309570312500000000	4168.20507812500000000000	4171.79492187500000000000	4178.46142578125000000000	4166.15380859375000000000	4182.05126953125000000000	4186.15380859375000000000	4288.71777343750000000000	4204.61523437500000000000	4189.23046875000000000000	0.00000000000000000000	10247.00000000000000000000	10225.00000000000000000000	0.00000000000000000000	0.00000000000000000000	0.00000000000000000000	2476.00000000000000000000	689.00000000000000000000	4.00000000000000000000	4.00000000000000000000	4.00000000000000000000	4.00000000000000000000	4.00000000000000000000	4.00000000000000000000	4.00000000000000000000	4.00000000000000000000	4.00000000000000000000	4.00000000000000000000	4.00000000000000000000	4.00000000000000000000	4.00000000000000000000	4.00000000000000000000	4.00000000000000000000	4.00000000000000000000
64.00000000000000000000	0.00000000000000000000	4169.74365234375000000000	4150.25634765625000000000	4169.23046875000000000000	4097.43603515625000000000	4071.79467773437500000000	4172.30761718750000000000	4170.25634765625000000000	4177.94873046875000000000	4170.25634765625000000000	4172.30761718750000000000	4186.66650390625000000000	4274.35888671875000000000	4205.12792968750000000000	4164.61523437500000000000	2807.00000000000000000000	10247.00000000000000000000	10225.00000000000000000000	0.00000000000000000000	0.00000000000000000000	0.00000000000000000000	2476.00000000000000000000	697.00000000000000000000	4.00000000000000000000	4.00000000000000000000	4.00000000000000000000	4.00000000000000000000	4.00000000000000000000	4.00000000000000000000	4.00000000000000000000	4.00000000000000000000	4.00000000000000000000	4.00000000000000000000	4.00000000000000000000	4.00000000000000000000	4.00000000000000000000	4.00000000000000000000	4.00000000000000000000	4.00000000000000000000
65.00000000000000000000	0.00000000000000000000	4162.56396484375000000000	4172.82031250000000000000	4156.41015625000000000000	4139.48730468750000000000	4069.23071289062500000000	4175.89746093750000000000	4172.82031250000000000000	4180.51269531250000000000	4182.56396484375000000000	4174.87158203125000000000	4172.30761718750000000000	4275.38427734375000000000	4197.43603515625000000000	4168.71777343750000000000	2652.00000000000000000000	10248.00000000000000000000	10227.00000000000000000000	0.00000000000000000000	0.00000000000000000000	0.00000000000000000000	2476.00000000000000000000	704.00000000000000000000	4.00000000000000000000	4.00000000000000000000	4.00000000000000000000	4.00000000000000000000	4.00000000000000000000	4.00000000000000000000	4.00000000000000000000	4.00000000000000000000	4.00000000000000000000	4.00000000000000000000	4.00000000000000000000	4.00000000000000000000	4.00000000000000000000	4.00000000000000000000	4.00000000000000000000	4.00000000000000000000
66.00000000000000000000	0.00000000000000000000	4177.94873046875000000000	4183.07666015625000000000	4162.05126953125000000000	4164.61523437500000000000	4057.94873046875000000000	4162.05126953125000000000	4158.97412109375000000000	4168.71777343750000000000	4165.12792968750000000000	4163.58984375000000000000	4161.02539062500000000000	4286.66650390625000000000	4174.87158203125000000000	4175.38427734375000000000	2049.00000000000000000000	10248.00000000000000000000	10227.00000000000000000000	0.00000000000000000000	0.00000000000000000000	0.00000000000000000000	2476.00000000000000000000	712.00000000000000000000	4.00000000000000000000	4.00000000000000000000	4.00000000000000000000	4.00000000000000000000	4.00000000000000000000	4.00000000000000000000	4.00000000000000000000	4.00000000000000000000	4.00000000000000000000	4.00000000000000000000	4.00000000000000000000	4.00000000000000000000	4.00000000000000000000	4.00000000000000000000	4.00000000000000000000	4.00000000000000000000
67.00000000000000000000	0.00000000000000000000	4165.64111328125000000000	4184.10253906250000000000	4168.71777343750000000000	4141.02539062500000000000	4070.25634765625000000000	4163.07666015625000000000	4161.02539062500000000000	4171.28173828125000000000	4163.58984375000000000000	4168.71777343750000000000	4152.82031250000000000000	4281.53857421875000000000	4189.23046875000000000000	4172.30761718750000000000	3470.00000000000000000000	10250.00000000000000000000	10226.00000000000000000000	0.00000000000000000000	0.00000000000000000000	0.00000000000000000000	2476.00000000000000000000	720.00000000000000000000	4.00000000000000000000	4.00000000000000000000	4.00000000000000000000	4.00000000000000000000	4.00000000000000000000	4.00000000000000000000	4.00000000000000000000	4.00000000000000000000	4.00000000000000000000	4.00000000000000000000	4.00000000000000000000	4.00000000000000000000	4.00000000000000000000	4.00000000000000000000	4.00000000000000000000	4.00000000000000000000
68.00000000000000000000	0.00000000000000000000	4163.58984375000000000000	4170.76904296875000000000	4172.30761718750000000000	4129.74365234375000000000	4075.38452148437500000000	4161.53857421875000000000	4161.02539062500000000000	4171.28173828125000000000	4167.69238281250000000000	4172.82031250000000000000	4153.84619140625000000000	4276.92285156250000000000	4199.48730468750000000000	4169.23046875000000000000	3563.00000000000000000000	10250.00000000000000000000	10226.00000000000000000000	0.00000000000000000000	0.00000000000000000000	0.00000000000000000000	2476.00000000000000000000	729.00000000000000000000	4.00000000000000000000	4.00000000000000000000	4.00000000000000000000	4.00000000000000000000	4.00000000000000000000	4.00000000000000000000	4.00000000000000000000	4.00000000000000000000	4.00000000000000000000	4.00000000000000000000	4.00000000000000000000	4.00000000000000000000	4.00000000000000000000	4.00000000000000000000	4.00000000000000000000	4.00000000000000000000
69.00000000000000000000	0.00000000000000000000	4174.87158203125000000000	4166.66650390625000000000	4183.07666015625000000000	4141.53857421875000000000	4069.74340820312500000000	4157.94873046875000000000	4160.00000000000000000000	4171.28173828125000000000	4167.17919921875000000000	4167.17919921875000000000	4181.53857421875000000000	4287.17919921875000000000	4193.84619140625000000000	4189.74365234375000000000	3403.00000000000000000000	10247.00000000000000000000	10228.00000000000000000000	0.00000000000000000000	0.00000000000000000000	0.00000000000000000000	2476.00000000000000000000	736.00000000000000000000	4.00000000000000000000	4.00000000000000000000	4.00000000000000000000	4.00000000000000000000	4.00000000000000000000	4.00000000000000000000	4.00000000000000000000	4.00000000000000000000	4.00000000000000000000	4.00000000000000000000	4.00000000000000000000	4.00000000000000000000	4.00000000000000000000	4.00000000000000000000	4.00000000000000000000	4.00000000000000000000
70.00000000000000000000	0.00000000000000000000	4168.71777343750000000000	4169.74365234375000000000	4177.94873046875000000000	4136.41015625000000000000	4075.38452148437500000000	4164.61523437500000000000	4166.66650390625000000000	4177.94873046875000000000	4172.82031250000000000000	4177.43603515625000000000	4193.33300781250000000000	4287.17919921875000000000	4197.43603515625000000000	4194.35888671875000000000	3484.00000000000000000000	10247.00000000000000000000	10228.00000000000000000000	0.00000000000000000000	0.00000000000000000000	0.00000000000000000000	2476.00000000000000000000	744.00000000000000000000	4.00000000000000000000	4.00000000000000000000	4.00000000000000000000	4.00000000000000000000	4.00000000000000000000	4.00000000000000000000	4.00000000000000000000	4.00000000000000000000	4.00000000000000000000	4.00000000000000000000	4.00000000000000000000	4.00000000000000000000	4.00000000000000000000	4.00000000000000000000	4.00000000000000000000	4.00000000000000000000
71.00000000000000000000	0.00000000000000000000	4170.76904296875000000000	4151.28173828125000000000	4165.64111328125000000000	4115.38427734375000000000	4063.07690429687500000000	4155.38427734375000000000	4158.46142578125000000000	4167.17919921875000000000	4160.51269531250000000000	4173.33300781250000000000	4168.71777343750000000000	4270.76904296875000000000	4185.12792968750000000000	4167.17919921875000000000	3419.00000000000000000000	10245.00000000000000000000	10229.00000000000000000000	0.00000000000000000000	0.00000000000000000000	0.00000000000000000000	2476.00000000000000000000	752.00000000000000000000	4.00000000000000000000	4.00000000000000000000	4.00000000000000000000	4.00000000000000000000	4.00000000000000000000	4.00000000000000000000	4.00000000000000000000	4.00000000000000000000	4.00000000000000000000	4.00000000000000000000	4.00000000000000000000	4.00000000000000000000	4.00000000000000000000	4.00000000000000000000	4.00000000000000000000	4.00000000000000000000
72.00000000000000000000	0.00000000000000000000	4154.87158203125000000000	4141.02539062500000000000	4158.46142578125000000000	4104.10253906250000000000	4053.33325195312500000000	4151.28173828125000000000	4154.35888671875000000000	4164.10253906250000000000	4154.35888671875000000000	4154.87158203125000000000	4156.41015625000000000000	4268.71777343750000000000	4170.25634765625000000000	4168.71777343750000000000	3427.00000000000000000000	10245.00000000000000000000	10229.00000000000000000000	0.00000000000000000000	0.00000000000000000000	0.00000000000000000000	2476.00000000000000000000	760.00000000000000000000	4.00000000000000000000	4.00000000000000000000	4.00000000000000000000	4.00000000000000000000	4.00000000000000000000	4.00000000000000000000	4.00000000000000000000	4.00000000000000000000	4.00000000000000000000	4.00000000000000000000	4.00000000000000000000	4.00000000000000000000	4.00000000000000000000	4.00000000000000000000	4.00000000000000000000	4.00000000000000000000
73.00000000000000000000	0.00000000000000000000	4161.53857421875000000000	4149.74365234375000000000	4160.00000000000000000000	4115.89746093750000000000	4057.43579101562500000000	4148.71777343750000000000	4150.25634765625000000000	4159.48730468750000000000	4151.79492187500000000000	4152.30761718750000000000	4158.97412109375000000000	4272.82031250000000000000	4165.64111328125000000000	4178.97412109375000000000	3127.00000000000000000000	10248.00000000000000000000	10231.00000000000000000000	0.00000000000000000000	0.00000000000000000000	0.00000000000000000000	2476.00000000000000000000	767.00000000000000000000	4.00000000000000000000	4.00000000000000000000	4.00000000000000000000	4.00000000000000000000	4.00000000000000000000	4.00000000000000000000	4.00000000000000000000	4.00000000000000000000	4.00000000000000000000	4.00000000000000000000	4.00000000000000000000	4.00000000000000000000	4.00000000000000000000	4.00000000000000000000	4.00000000000000000000	4.00000000000000000000
74.00000000000000000000	0.00000000000000000000	4174.35888671875000000000	4164.61523437500000000000	4165.12792968750000000000	4133.84619140625000000000	4074.35888671875000000000	4155.38427734375000000000	4155.38427734375000000000	4159.48730468750000000000	4154.87158203125000000000	4175.89746093750000000000	4167.69238281250000000000	4261.53857421875000000000	4187.17919921875000000000	4173.33300781250000000000	3454.00000000000000000000	10248.00000000000000000000	10231.00000000000000000000	0.00000000000000000000	0.00000000000000000000	0.00000000000000000000	2476.00000000000000000000	775.00000000000000000000	4.00000000000000000000	4.00000000000000000000	4.00000000000000000000	4.00000000000000000000	4.00000000000000000000	4.00000000000000000000	4.00000000000000000000	4.00000000000000000000	4.00000000000000000000	4.00000000000000000000	4.00000000000000000000	4.00000000000000000000	4.00000000000000000000	4.00000000000000000000	4.00000000000000000000	4.00000000000000000000
75.00000000000000000000	0.00000000000000000000	4156.92285156250000000000	4160.00000000000000000000	4165.12792968750000000000	4132.30761718750000000000	4085.64086914062500000000	4167.17919921875000000000	4167.17919921875000000000	4173.33300781250000000000	4164.10253906250000000000	4177.43603515625000000000	4176.92285156250000000000	4252.30761718750000000000	4200.51269531250000000000	4165.12792968750000000000	3306.00000000000000000000	10248.00000000000000000000	10231.00000000000000000000	0.00000000000000000000	0.00000000000000000000	0.00000000000000000000	2476.00000000000000000000	783.00000000000000000000	4.00000000000000000000	4.00000000000000000000	4.00000000000000000000	4.00000000000000000000	4.00000000000000000000	4.00000000000000000000	4.00000000000000000000	4.00000000000000000000	4.00000000000000000000	4.00000000000000000000	4.00000000000000000000	4.00000000000000000000	4.00000000000000000000	4.00000000000000000000	4.00000000000000000000	4.00000000000000000000
76.00000000000000000000	0.00000000000000000000	4174.35888671875000000000	4148.71777343750000000000	4168.20507812500000000000	4136.92285156250000000000	4074.87158203125000000000	4157.94873046875000000000	4159.48730468750000000000	4171.28173828125000000000	4158.97412109375000000000	4154.87158203125000000000	4173.33300781250000000000	4257.43603515625000000000	4179.48730468750000000000	4163.58984375000000000000	2705.00000000000000000000	10248.00000000000000000000	10231.00000000000000000000	0.00000000000000000000	0.00000000000000000000	0.00000000000000000000	2476.00000000000000000000	791.00000000000000000000	4.00000000000000000000	4.00000000000000000000	4.00000000000000000000	4.00000000000000000000	4.00000000000000000000	4.00000000000000000000	4.00000000000000000000	4.00000000000000000000	4.00000000000000000000	4.00000000000000000000	4.00000000000000000000	4.00000000000000000000	4.00000000000000000000	4.00000000000000000000	4.00000000000000000000	4.00000000000000000000
77.00000000000000000000	0.00000000000000000000	4177.94873046875000000000	4176.92285156250000000000	4169.23046875000000000000	4156.92285156250000000000	4088.71777343750000000000	4165.64111328125000000000	4167.69238281250000000000	4179.48730468750000000000	4168.71777343750000000000	4174.35888671875000000000	4177.94873046875000000000	4277.43603515625000000000	4187.69238281250000000000	4196.92285156250000000000	2586.00000000000000000000	10249.00000000000000000000	10230.00000000000000000000	0.00000000000000000000	0.00000000000000000000	0.00000000000000000000	2476.00000000000000000000	799.00000000000000000000	4.00000000000000000000	4.00000000000000000000	4.00000000000000000000	4.00000000000000000000	4.00000000000000000000	4.00000000000000000000	4.00000000000000000000	4.00000000000000000000	4.00000000000000000000	4.00000000000000000000	4.00000000000000000000	4.00000000000000000000	4.00000000000000000000	4.00000000000000000000	4.00000000000000000000	4.00000000000000000000
[truncated: 236 more rows]
