# Supplementary material for: Discriminating three motor imagery states of the same joint for brain-computer interface
Source: PeerJ. 2021 Aug 24;9:e12027. doi: 10.7717/peerj.12027 (PMC8395581; doi:10.7717/peerj.12027)
Supplement: Supplemental Information 1 [file peerj-09-12027-s001.zip › dataset/C/01-06-04.11.17.17.31.58.csv]

title:06	recorded:04.11.17 17.31.58	sampling:128	subject:01	labels:COUNTER INTERPOLATED AF3 F7 F3 FC5 T7 P7 O1 O2 P8 T8 FC6 F4 F8 AF4 RAW_CQ GYROX GYROY MARKER MARKER_HARDWARE SYNC TIME_STAMP_s TIME_STAMP_ms CQ_AF3 CQ_F7 CQ_F3 CQ_FC5 CQ_T7 CQ_P7 CQ_O1 CQ_O2 CQ_P8 CQ_T8 CQ_FC6 CQ_F4 CQ_F8 CQ_AF4 CQ_CMS CQ_DRL	chan:40	units:emotiv
4.00000000000000000000	0.00000000000000000000	4171.28173828125000000000	4172.82031250000000000000	4201.02539062500000000000	4177.94873046875000000000	4168.71777343750000000000	4180.51269531250000000000	4173.84619140625000000000	4166.66650390625000000000	4156.41015625000000000000	4228.20507812500000000000	4189.23046875000000000000	4186.66650390625000000000	4184.10253906250000000000	4173.33300781250000000000	3535.00000000000000000000	10247.00000000000000000000	10229.00000000000000000000	0.00000000000000000000	0.00000000000000000000	0.00000000000000000000	2980.00000000000000000000	587.00000000000000000000	0.00000000000000000000	0.00000000000000000000	0.00000000000000000000	0.00000000000000000000	4.00000000000000000000	0.00000000000000000000	0.00000000000000000000	0.00000000000000000000	0.00000000000000000000	0.00000000000000000000	0.00000000000000000000	0.00000000000000000000	0.00000000000000000000	0.00000000000000000000	0.00000000000000000000	0.00000000000000000000
5.00000000000000000000	0.00000000000000000000	4182.56396484375000000000	4169.23046875000000000000	4204.10253906250000000000	4182.56396484375000000000	4161.53857421875000000000	4186.15380859375000000000	4176.92285156250000000000	4181.53857421875000000000	4160.00000000000000000000	4222.05126953125000000000	4183.58984375000000000000	4187.17919921875000000000	4190.76904296875000000000	4170.25634765625000000000	3427.00000000000000000000	10248.00000000000000000000	10227.00000000000000000000	0.00000000000000000000	0.00000000000000000000	0.00000000000000000000	2980.00000000000000000000	594.00000000000000000000	0.00000000000000000000	0.00000000000000000000	0.00000000000000000000	0.00000000000000000000	4.00000000000000000000	4.00000000000000000000	0.00000000000000000000	0.00000000000000000000	0.00000000000000000000	0.00000000000000000000	0.00000000000000000000	0.00000000000000000000	0.00000000000000000000	0.00000000000000000000	0.00000000000000000000	0.00000000000000000000
6.00000000000000000000	0.00000000000000000000	4162.05126953125000000000	4163.58984375000000000000	4199.48730468750000000000	4192.82031250000000000000	4164.61523437500000000000	4181.02539062500000000000	4175.89746093750000000000	4198.97412109375000000000	4177.43603515625000000000	4218.97412109375000000000	4187.69238281250000000000	4193.33300781250000000000	4193.33300781250000000000	4176.41015625000000000000	3514.00000000000000000000	10248.00000000000000000000	10227.00000000000000000000	0.00000000000000000000	0.00000000000000000000	0.00000000000000000000	2980.00000000000000000000	601.00000000000000000000	0.00000000000000000000	0.00000000000000000000	0.00000000000000000000	0.00000000000000000000	4.00000000000000000000	4.00000000000000000000	4.00000000000000000000	0.00000000000000000000	0.00000000000000000000	0.00000000000000000000	0.00000000000000000000	0.00000000000000000000	0.00000000000000000000	0.00000000000000000000	0.00000000000000000000	0.00000000000000000000
7.00000000000000000000	0.00000000000000000000	4185.64111328125000000000	4155.89746093750000000000	4202.56396484375000000000	4192.82031250000000000000	4146.15380859375000000000	4157.94873046875000000000	4153.33300781250000000000	4169.74365234375000000000	4157.94873046875000000000	4205.12792968750000000000	4173.33300781250000000000	4193.84619140625000000000	4164.10253906250000000000	4175.89746093750000000000	3471.00000000000000000000	10248.00000000000000000000	10228.00000000000000000000	0.00000000000000000000	0.00000000000000000000	0.00000000000000000000	2980.00000000000000000000	609.00000000000000000000	0.00000000000000000000	0.00000000000000000000	0.00000000000000000000	0.00000000000000000000	4.00000000000000000000	4.00000000000000000000	4.00000000000000000000	4.00000000000000000000	0.00000000000000000000	0.00000000000000000000	0.00000000000000000000	0.00000000000000000000	0.00000000000000000000	0.00000000000000000000	0.00000000000000000000	0.00000000000000000000
8.00000000000000000000	0.00000000000000000000	4177.94873046875000000000	4198.46142578125000000000	4211.79492187500000000000	4212.30761718750000000000	4184.10253906250000000000	4188.20507812500000000000	4180.00000000000000000000	4180.00000000000000000000	4162.56396484375000000000	4224.61523437500000000000	4176.92285156250000000000	4198.97412109375000000000	4181.02539062500000000000	4195.38427734375000000000	3464.00000000000000000000	10248.00000000000000000000	10228.00000000000000000000	0.00000000000000000000	0.00000000000000000000	0.00000000000000000000	2980.00000000000000000000	616.00000000000000000000	0.00000000000000000000	0.00000000000000000000	0.00000000000000000000	0.00000000000000000000	4.00000000000000000000	4.00000000000000000000	4.00000000000000000000	4.00000000000000000000	4.00000000000000000000	0.00000000000000000000	0.00000000000000000000	0.00000000000000000000	0.00000000000000000000	0.00000000000000000000	0.00000000000000000000	0.00000000000000000000
9.00000000000000000000	0.00000000000000000000	4177.43603515625000000000	4198.97412109375000000000	4204.61523437500000000000	4211.28173828125000000000	4200.51269531250000000000	4200.51269531250000000000	4191.28173828125000000000	4194.35888671875000000000	4161.02539062500000000000	4214.35888671875000000000	4183.07666015625000000000	4192.30761718750000000000	4179.48730468750000000000	4184.10253906250000000000	3156.00000000000000000000	10249.00000000000000000000	10227.00000000000000000000	0.00000000000000000000	0.00000000000000000000	0.00000000000000000000	2980.00000000000000000000	624.00000000000000000000	0.00000000000000000000	0.00000000000000000000	0.00000000000000000000	0.00000000000000000000	4.00000000000000000000	4.00000000000000000000	4.00000000000000000000	4.00000000000000000000	4.00000000000000000000	4.00000000000000000000	0.00000000000000000000	0.00000000000000000000	0.00000000000000000000	0.00000000000000000000	0.00000000000000000000	0.00000000000000000000
10.00000000000000000000	0.00000000000000000000	4179.48730468750000000000	4162.56396484375000000000	4190.76904296875000000000	4192.30761718750000000000	4157.94873046875000000000	4177.94873046875000000000	4170.25634765625000000000	4175.89746093750000000000	4141.53857421875000000000	4182.56396484375000000000	4175.38427734375000000000	4171.79492187500000000000	4156.92285156250000000000	4161.53857421875000000000	3546.00000000000000000000	10249.00000000000000000000	10227.00000000000000000000	0.00000000000000000000	0.00000000000000000000	0.00000000000000000000	2980.00000000000000000000	631.00000000000000000000	0.00000000000000000000	0.00000000000000000000	0.00000000000000000000	0.00000000000000000000	4.00000000000000000000	4.00000000000000000000	4.00000000000000000000	4.00000000000000000000	4.00000000000000000000	4.00000000000000000000	4.00000000000000000000	0.00000000000000000000	0.00000000000000000000	0.00000000000000000000	0.00000000000000000000	0.00000000000000000000
11.00000000000000000000	0.00000000000000000000	4154.35888671875000000000	4163.58984375000000000000	4181.02539062500000000000	4196.92285156250000000000	4152.30761718750000000000	4182.05126953125000000000	4169.23046875000000000000	4174.87158203125000000000	4150.76904296875000000000	4197.94873046875000000000	4167.69238281250000000000	4164.61523437500000000000	4173.84619140625000000000	4170.25634765625000000000	3330.00000000000000000000	10249.00000000000000000000	10227.00000000000000000000	0.00000000000000000000	0.00000000000000000000	0.00000000000000000000	2980.00000000000000000000	638.00000000000000000000	0.00000000000000000000	0.00000000000000000000	0.00000000000000000000	0.00000000000000000000	4.00000000000000000000	4.00000000000000000000	4.00000000000000000000	4.00000000000000000000	4.00000000000000000000	4.00000000000000000000	4.00000000000000000000	4.00000000000000000000	0.00000000000000000000	0.00000000000000000000	0.00000000000000000000	0.00000000000000000000
12.00000000000000000000	0.00000000000000000000	4174.35888671875000000000	4163.07666015625000000000	4183.07666015625000000000	4186.15380859375000000000	4158.97412109375000000000	4184.61523437500000000000	4167.17919921875000000000	4175.38427734375000000000	4155.38427734375000000000	4199.48730468750000000000	4152.30761718750000000000	4161.53857421875000000000	4174.35888671875000000000	4163.58984375000000000000	2715.00000000000000000000	10249.00000000000000000000	10227.00000000000000000000	0.00000000000000000000	0.00000000000000000000	0.00000000000000000000	2980.00000000000000000000	646.00000000000000000000	0.00000000000000000000	0.00000000000000000000	0.00000000000000000000	0.00000000000000000000	4.00000000000000000000	4.00000000000000000000	4.00000000000000000000	4.00000000000000000000	4.00000000000000000000	4.00000000000000000000	4.00000000000000000000	4.00000000000000000000	4.00000000000000000000	0.00000000000000000000	0.00000000000000000000	0.00000000000000000000
13.00000000000000000000	0.00000000000000000000	4165.12792968750000000000	4165.64111328125000000000	4180.00000000000000000000	4172.30761718750000000000	4163.58984375000000000000	4190.76904296875000000000	4181.53857421875000000000	4187.69238281250000000000	4169.23046875000000000000	4205.12792968750000000000	4160.00000000000000000000	4155.38427734375000000000	4171.79492187500000000000	4165.64111328125000000000	2627.00000000000000000000	10248.00000000000000000000	10228.00000000000000000000	0.00000000000000000000	0.00000000000000000000	0.00000000000000000000	2980.00000000000000000000	653.00000000000000000000	0.00000000000000000000	0.00000000000000000000	0.00000000000000000000	0.00000000000000000000	4.00000000000000000000	4.00000000000000000000	4.00000000000000000000	4.00000000000000000000	4.00000000000000000000	4.00000000000000000000	4.00000000000000000000	4.00000000000000000000	4.00000000000000000000	4.00000000000000000000	0.00000000000000000000	0.00000000000000000000
14.00000000000000000000	0.00000000000000000000	4167.69238281250000000000	4156.41015625000000000000	4174.87158203125000000000	4182.56396484375000000000	4156.41015625000000000000	4177.43603515625000000000	4173.84619140625000000000	4170.76904296875000000000	4154.35888671875000000000	4204.10253906250000000000	4155.89746093750000000000	4152.82031250000000000000	4161.02539062500000000000	4161.02539062500000000000	3546.00000000000000000000	10248.00000000000000000000	10228.00000000000000000000	0.00000000000000000000	0.00000000000000000000	0.00000000000000000000	2980.00000000000000000000	660.00000000000000000000	0.00000000000000000000	0.00000000000000000000	0.00000000000000000000	0.00000000000000000000	4.00000000000000000000	4.00000000000000000000	4.00000000000000000000	4.00000000000000000000	4.00000000000000000000	4.00000000000000000000	4.00000000000000000000	4.00000000000000000000	4.00000000000000000000	4.00000000000000000000	0.00000000000000000000	0.00000000000000000000
15.00000000000000000000	0.00000000000000000000	4188.20507812500000000000	4169.74365234375000000000	4192.82031250000000000000	4196.92285156250000000000	4163.07666015625000000000	4173.84619140625000000000	4171.79492187500000000000	4157.94873046875000000000	4136.92285156250000000000	4197.43603515625000000000	4152.82031250000000000000	4158.46142578125000000000	4173.84619140625000000000	4165.64111328125000000000	3330.00000000000000000000	10248.00000000000000000000	10228.00000000000000000000	0.00000000000000000000	0.00000000000000000000	0.00000000000000000000	2980.00000000000000000000	668.00000000000000000000	0.00000000000000000000	0.00000000000000000000	0.00000000000000000000	0.00000000000000000000	4.00000000000000000000	4.00000000000000000000	4.00000000000000000000	4.00000000000000000000	4.00000000000000000000	4.00000000000000000000	4.00000000000000000000	4.00000000000000000000	4.00000000000000000000	4.00000000000000000000	0.00000000000000000000	0.00000000000000000000
16.00000000000000000000	0.00000000000000000000	4165.12792968750000000000	4199.48730468750000000000	4197.43603515625000000000	4201.02539062500000000000	4182.56396484375000000000	4194.35888671875000000000	4197.94873046875000000000	4185.12792968750000000000	4161.53857421875000000000	4216.41015625000000000000	4180.00000000000000000000	4173.33300781250000000000	4205.64111328125000000000	4196.92285156250000000000	0.00000000000000000000	10248.00000000000000000000	10228.00000000000000000000	0.00000000000000000000	0.00000000000000000000	0.00000000000000000000	2980.00000000000000000000	675.00000000000000000000	0.00000000000000000000	0.00000000000000000000	0.00000000000000000000	0.00000000000000000000	4.00000000000000000000	4.00000000000000000000	4.00000000000000000000	4.00000000000000000000	4.00000000000000000000	4.00000000000000000000	4.00000000000000000000	4.00000000000000000000	4.00000000000000000000	4.00000000000000000000	0.00000000000000000000	0.00000000000000000000
17.00000000000000000000	0.00000000000000000000	4178.46142578125000000000	4172.30761718750000000000	4187.69238281250000000000	4187.17919921875000000000	4157.43603515625000000000	4169.74365234375000000000	4173.84619140625000000000	4175.38427734375000000000	4158.46142578125000000000	4209.74365234375000000000	4176.92285156250000000000	4173.33300781250000000000	4181.53857421875000000000	4187.69238281250000000000	0.00000000000000000000	10248.00000000000000000000	10227.00000000000000000000	0.00000000000000000000	0.00000000000000000000	0.00000000000000000000	2980.00000000000000000000	682.00000000000000000000	0.00000000000000000000	0.00000000000000000000	0.00000000000000000000	0.00000000000000000000	4.00000000000000000000	4.00000000000000000000	4.00000000000000000000	4.00000000000000000000	4.00000000000000000000	4.00000000000000000000	4.00000000000000000000	4.00000000000000000000	4.00000000000000000000	4.00000000000000000000	0.00000000000000000000	0.00000000000000000000
18.00000000000000000000	0.00000000000000000000	4168.71777343750000000000	4172.30761718750000000000	4180.51269531250000000000	4188.20507812500000000000	4162.05126953125000000000	4168.71777343750000000000	4167.17919921875000000000	4180.00000000000000000000	4170.25634765625000000000	4220.51269531250000000000	4177.43603515625000000000	4167.17919921875000000000	4177.43603515625000000000	4178.46142578125000000000	0.00000000000000000000	10248.00000000000000000000	10227.00000000000000000000	0.00000000000000000000	0.00000000000000000000	0.00000000000000000000	2980.00000000000000000000	691.00000000000000000000	0.00000000000000000000	0.00000000000000000000	0.00000000000000000000	0.00000000000000000000	4.00000000000000000000	4.00000000000000000000	4.00000000000000000000	4.00000000000000000000	4.00000000000000000000	4.00000000000000000000	4.00000000000000000000	4.00000000000000000000	4.00000000000000000000	4.00000000000000000000	0.00000000000000000000	0.00000000000000000000
19.00000000000000000000	0.00000000000000000000	4163.58984375000000000000	4181.53857421875000000000	4175.89746093750000000000	4201.53857421875000000000	4166.66650390625000000000	4185.64111328125000000000	4175.89746093750000000000	4188.20507812500000000000	4179.48730468750000000000	4228.20507812500000000000	4182.05126953125000000000	4162.56396484375000000000	4182.56396484375000000000	4175.38427734375000000000	0.00000000000000000000	10247.00000000000000000000	10227.00000000000000000000	0.00000000000000000000	0.00000000000000000000	0.00000000000000000000	2980.00000000000000000000	699.00000000000000000000	0.00000000000000000000	0.00000000000000000000	0.00000000000000000000	0.00000000000000000000	4.00000000000000000000	4.00000000000000000000	4.00000000000000000000	4.00000000000000000000	4.00000000000000000000	4.00000000000000000000	4.00000000000000000000	4.00000000000000000000	4.00000000000000000000	4.00000000000000000000	0.00000000000000000000	0.00000000000000000000
20.00000000000000000000	0.00000000000000000000	4183.07666015625000000000	4169.74365234375000000000	4184.10253906250000000000	4199.48730468750000000000	4166.15380859375000000000	4189.74365234375000000000	4173.84619140625000000000	4175.89746093750000000000	4166.15380859375000000000	4215.89746093750000000000	4166.66650390625000000000	4160.51269531250000000000	4172.30761718750000000000	4171.28173828125000000000	0.00000000000000000000	10247.00000000000000000000	10227.00000000000000000000	0.00000000000000000000	0.00000000000000000000	0.00000000000000000000	2980.00000000000000000000	707.00000000000000000000	0.00000000000000000000	0.00000000000000000000	0.00000000000000000000	0.00000000000000000000	4.00000000000000000000	4.00000000000000000000	4.00000000000000000000	4.00000000000000000000	4.00000000000000000000	4.00000000000000000000	4.00000000000000000000	4.00000000000000000000	4.00000000000000000000	4.00000000000000000000	0.00000000000000000000	0.00000000000000000000
21.00000000000000000000	0.00000000000000000000	4163.58984375000000000000	4195.89746093750000000000	4192.82031250000000000000	4197.43603515625000000000	4194.87158203125000000000	4203.07666015625000000000	4196.41015625000000000000	4188.71777343750000000000	4176.92285156250000000000	4223.58984375000000000000	4167.17919921875000000000	4170.25634765625000000000	4188.71777343750000000000	4189.23046875000000000000	0.00000000000000000000	10247.00000000000000000000	10227.00000000000000000000	0.00000000000000000000	0.00000000000000000000	0.00000000000000000000	2980.00000000000000000000	716.00000000000000000000	0.00000000000000000000	0.00000000000000000000	0.00000000000000000000	0.00000000000000000000	4.00000000000000000000	4.00000000000000000000	4.00000000000000000000	4.00000000000000000000	4.00000000000000000000	4.00000000000000000000	4.00000000000000000000	4.00000000000000000000	4.00000000000000000000	4.00000000000000000000	0.00000000000000000000	0.00000000000000000000
22.00000000000000000000	0.00000000000000000000	4184.10253906250000000000	4202.05126953125000000000	4202.05126953125000000000	4194.87158203125000000000	4174.87158203125000000000	4187.17919921875000000000	4190.76904296875000000000	4183.07666015625000000000	4162.05126953125000000000	4202.05126953125000000000	4168.20507812500000000000	4167.69238281250000000000	4182.05126953125000000000	4187.17919921875000000000	0.00000000000000000000	10247.00000000000000000000	10227.00000000000000000000	0.00000000000000000000	0.00000000000000000000	0.00000000000000000000	2980.00000000000000000000	724.00000000000000000000	0.00000000000000000000	0.00000000000000000000	0.00000000000000000000	0.00000000000000000000	4.00000000000000000000	4.00000000000000000000	4.00000000000000000000	4.00000000000000000000	4.00000000000000000000	4.00000000000000000000	4.00000000000000000000	4.00000000000000000000	4.00000000000000000000	4.00000000000000000000	0.00000000000000000000	0.00000000000000000000
23.00000000000000000000	0.00000000000000000000	4182.56396484375000000000	4196.92285156250000000000	4198.97412109375000000000	4196.41015625000000000000	4166.66650390625000000000	4188.71777343750000000000	4184.61523437500000000000	4183.07666015625000000000	4164.10253906250000000000	4198.97412109375000000000	4183.07666015625000000000	4158.46142578125000000000	4184.61523437500000000000	4188.20507812500000000000	0.00000000000000000000	10245.00000000000000000000	10226.00000000000000000000	0.00000000000000000000	0.00000000000000000000	0.00000000000000000000	2980.00000000000000000000	732.00000000000000000000	0.00000000000000000000	0.00000000000000000000	0.00000000000000000000	0.00000000000000000000	4.00000000000000000000	4.00000000000000000000	4.00000000000000000000	4.00000000000000000000	4.00000000000000000000	4.00000000000000000000	4.00000000000000000000	4.00000000000000000000	4.00000000000000000000	4.00000000000000000000	0.00000000000000000000	0.00000000000000000000
24.00000000000000000000	0.00000000000000000000	4168.20507812500000000000	4187.69238281250000000000	4180.00000000000000000000	4193.84619140625000000000	4165.12792968750000000000	4182.05126953125000000000	4175.89746093750000000000	4178.46142578125000000000	4172.82031250000000000000	4214.35888671875000000000	4185.12792968750000000000	4156.92285156250000000000	4190.25634765625000000000	4186.66650390625000000000	0.00000000000000000000	10245.00000000000000000000	10226.00000000000000000000	0.00000000000000000000	0.00000000000000000000	0.00000000000000000000	2980.00000000000000000000	741.00000000000000000000	0.00000000000000000000	0.00000000000000000000	0.00000000000000000000	0.00000000000000000000	4.00000000000000000000	4.00000000000000000000	4.00000000000000000000	4.00000000000000000000	4.00000000000000000000	4.00000000000000000000	4.00000000000000000000	4.00000000000000000000	4.00000000000000000000	4.00000000000000000000	0.00000000000000000000	0.00000000000000000000
25.00000000000000000000	0.00000000000000000000	4188.71777343750000000000	4174.35888671875000000000	4186.15380859375000000000	4196.41015625000000000000	4152.30761718750000000000	4164.10253906250000000000	4170.25634765625000000000	4166.15380859375000000000	4164.10253906250000000000	4214.35888671875000000000	4168.20507812500000000000	4158.46142578125000000000	4187.69238281250000000000	4185.12792968750000000000	0.00000000000000000000	10246.00000000000000000000	10226.00000000000000000000	0.00000000000000000000	0.00000000000000000000	0.00000000000000000000	2980.00000000000000000000	749.00000000000000000000	0.00000000000000000000	0.00000000000000000000	0.00000000000000000000	0.00000000000000000000	4.00000000000000000000	4.00000000000000000000	4.00000000000000000000	4.00000000000000000000	4.00000000000000000000	4.00000000000000000000	4.00000000000000000000	4.00000000000000000000	4.00000000000000000000	4.00000000000000000000	0.00000000000000000000	0.00000000000000000000
26.00000000000000000000	0.00000000000000000000	4172.30761718750000000000	4183.58984375000000000000	4197.94873046875000000000	4204.61523437500000000000	4180.00000000000000000000	4189.74365234375000000000	4192.30761718750000000000	4188.20507812500000000000	4185.64111328125000000000	4230.25634765625000000000	4185.64111328125000000000	4169.23046875000000000000	4212.30761718750000000000	4201.53857421875000000000	0.00000000000000000000	10246.00000000000000000000	10226.00000000000000000000	0.00000000000000000000	0.00000000000000000000	0.00000000000000000000	2980.00000000000000000000	757.00000000000000000000	0.00000000000000000000	0.00000000000000000000	0.00000000000000000000	0.00000000000000000000	4.00000000000000000000	4.00000000000000000000	4.00000000000000000000	4.00000000000000000000	4.00000000000000000000	4.00000000000000000000	4.00000000000000000000	4.00000000000000000000	4.00000000000000000000	4.00000000000000000000	0.00000000000000000000	0.00000000000000000000
27.00000000000000000000	0.00000000000000000000	4182.05126953125000000000	4174.87158203125000000000	4196.92285156250000000000	4188.20507812500000000000	4168.71777343750000000000	4182.05126953125000000000	4170.25634765625000000000	4174.87158203125000000000	4169.74365234375000000000	4212.30761718750000000000	4188.71777343750000000000	4168.20507812500000000000	4200.00000000000000000000	4182.56396484375000000000	0.00000000000000000000	10246.00000000000000000000	10228.00000000000000000000	0.00000000000000000000	0.00000000000000000000	0.00000000000000000000	2980.00000000000000000000	766.00000000000000000000	0.00000000000000000000	0.00000000000000000000	0.00000000000000000000	0.00000000000000000000	4.00000000000000000000	4.00000000000000000000	4.00000000000000000000	4.00000000000000000000	4.00000000000000000000	4.00000000000000000000	4.00000000000000000000	4.00000000000000000000	4.00000000000000000000	4.00000000000000000000	0.00000000000000000000	0.00000000000000000000
28.00000000000000000000	0.00000000000000000000	4175.38427734375000000000	4187.69238281250000000000	4192.30761718750000000000	4187.69238281250000000000	4157.43603515625000000000	4177.94873046875000000000	4164.61523437500000000000	4177.43603515625000000000	4162.56396484375000000000	4203.58984375000000000000	4187.17919921875000000000	4162.56396484375000000000	4200.51269531250000000000	4181.02539062500000000000	0.00000000000000000000	10246.00000000000000000000	10228.00000000000000000000	0.00000000000000000000	0.00000000000000000000	0.00000000000000000000	2980.00000000000000000000	774.00000000000000000000	0.00000000000000000000	0.00000000000000000000	0.00000000000000000000	0.00000000000000000000	4.00000000000000000000	4.00000000000000000000	4.00000000000000000000	4.00000000000000000000	4.00000000000000000000	4.00000000000000000000	4.00000000000000000000	4.00000000000000000000	4.00000000000000000000	4.00000000000000000000	0.00000000000000000000	0.00000000000000000000
29.00000000000000000000	0.00000000000000000000	4160.51269531250000000000	4189.74365234375000000000	4183.58984375000000000000	4198.46142578125000000000	4168.71777343750000000000	4185.64111328125000000000	4181.02539062500000000000	4204.10253906250000000000	4183.07666015625000000000	4217.94873046875000000000	4189.74365234375000000000	4158.97412109375000000000	4216.41015625000000000000	4191.28173828125000000000	0.00000000000000000000	10246.00000000000000000000	10227.00000000000000000000	0.00000000000000000000	0.00000000000000000000	0.00000000000000000000	2980.00000000000000000000	783.00000000000000000000	0.00000000000000000000	0.00000000000000000000	0.00000000000000000000	0.00000000000000000000	4.00000000000000000000	4.00000000000000000000	4.00000000000000000000	4.00000000000000000000	4.00000000000000000000	4.00000000000000000000	4.00000000000000000000	4.00000000000000000000	4.00000000000000000000	4.00000000000000000000	0.00000000000000000000	0.00000000000000000000
30.00000000000000000000	0.00000000000000000000	4176.92285156250000000000	4156.41015625000000000000	4179.48730468750000000000	4179.48730468750000000000	4158.46142578125000000000	4176.92285156250000000000	4171.28173828125000000000	4185.12792968750000000000	4173.84619140625000000000	4206.15380859375000000000	4164.61523437500000000000	4145.12792968750000000000	4184.10253906250000000000	4165.12792968750000000000	0.00000000000000000000	10246.00000000000000000000	10227.00000000000000000000	0.00000000000000000000	0.00000000000000000000	0.00000000000000000000	2980.00000000000000000000	791.00000000000000000000	0.00000000000000000000	0.00000000000000000000	0.00000000000000000000	0.00000000000000000000	4.00000000000000000000	4.00000000000000000000	4.00000000000000000000	4.00000000000000000000	4.00000000000000000000	4.00000000000000000000	4.00000000000000000000	4.00000000000000000000	4.00000000000000000000	4.00000000000000000000	0.00000000000000000000	0.00000000000000000000
31.00000000000000000000	0.00000000000000000000	4154.87158203125000000000	4171.28173828125000000000	4175.89746093750000000000	4174.35888671875000000000	4170.76904296875000000000	4196.41015625000000000000	4187.17919921875000000000	4183.58984375000000000000	4181.02539062500000000000	4210.76904296875000000000	4153.33300781250000000000	4143.07666015625000000000	4170.25634765625000000000	4157.94873046875000000000	0.00000000000000000000	10248.00000000000000000000	10228.00000000000000000000	0.00000000000000000000	0.00000000000000000000	0.00000000000000000000	2980.00000000000000000000	799.00000000000000000000	0.00000000000000000000	0.00000000000000000000	0.00000000000000000000	0.00000000000000000000	4.00000000000000000000	4.00000000000000000000	4.00000000000000000000	4.00000000000000000000	4.00000000000000000000	4.00000000000000000000	4.00000000000000000000	4.00000000000000000000	4.00000000000000000000	4.00000000000000000000	0.00000000000000000000	0.00000000000000000000
32.00000000000000000000	0.00000000000000000000	4176.41015625000000000000	4187.17919921875000000000	4181.53857421875000000000	4194.87158203125000000000	4183.07666015625000000000	4197.94873046875000000000	4190.76904296875000000000	4184.10253906250000000000	4180.51269531250000000000	4210.25634765625000000000	4167.69238281250000000000	4153.33300781250000000000	4182.05126953125000000000	4164.10253906250000000000	0.00000000000000000000	10248.00000000000000000000	10228.00000000000000000000	0.00000000000000000000	0.00000000000000000000	0.00000000000000000000	2980.00000000000000000000	808.00000000000000000000	0.00000000000000000000	0.00000000000000000000	0.00000000000000000000	0.00000000000000000000	4.00000000000000000000	4.00000000000000000000	4.00000000000000000000	4.00000000000000000000	4.00000000000000000000	4.00000000000000000000	4.00000000000000000000	4.00000000000000000000	4.00000000000000000000	4.00000000000000000000	0.00000000000000000000	0.00000000000000000000
33.00000000000000000000	0.00000000000000000000	4187.69238281250000000000	4186.66650390625000000000	4188.71777343750000000000	4196.41015625000000000000	4188.71777343750000000000	4191.28173828125000000000	4182.56396484375000000000	4179.48730468750000000000	4177.94873046875000000000	4218.46142578125000000000	4199.48730468750000000000	4163.58984375000000000000	4212.82031250000000000000	4178.97412109375000000000	0.00000000000000000000	10248.00000000000000000000	10227.00000000000000000000	0.00000000000000000000	0.00000000000000000000	0.00000000000000000000	2980.00000000000000000000	816.00000000000000000000	0.00000000000000000000	0.00000000000000000000	0.00000000000000000000	0.00000000000000000000	4.00000000000000000000	4.00000000000000000000	4.00000000000000000000	4.00000000000000000000	4.00000000000000000000	4.00000000000000000000	4.00000000000000000000	4.00000000000000000000	4.00000000000000000000	4.00000000000000000000	0.00000000000000000000	0.00000000000000000000
34.00000000000000000000	0.00000000000000000000	4164.61523437500000000000	4169.74365234375000000000	4174.35888671875000000000	4176.92285156250000000000	4162.05126953125000000000	4173.84619140625000000000	4166.15380859375000000000	4169.23046875000000000000	4169.23046875000000000000	4214.87158203125000000000	4194.87158203125000000000	4162.56396484375000000000	4206.66650390625000000000	4177.94873046875000000000	0.00000000000000000000	10248.00000000000000000000	10227.00000000000000000000	0.00000000000000000000	0.00000000000000000000	0.00000000000000000000	2980.00000000000000000000	824.00000000000000000000	0.00000000000000000000	0.00000000000000000000	0.00000000000000000000	0.00000000000000000000	4.00000000000000000000	4.00000000000000000000	4.00000000000000000000	4.00000000000000000000	4.00000000000000000000	4.00000000000000000000	4.00000000000000000000	4.00000000000000000000	4.00000000000000000000	4.00000000000000000000	0.00000000000000000000	0.00000000000000000000
35.00000000000000000000	0.00000000000000000000	4181.53857421875000000000	4157.94873046875000000000	4172.82031250000000000000	4170.76904296875000000000	4129.23046875000000000000	4150.76904296875000000000	4152.30761718750000000000	4157.94873046875000000000	4150.25634765625000000000	4190.76904296875000000000	4163.07666015625000000000	4156.41015625000000000000	4176.41015625000000000000	4165.12792968750000000000	0.00000000000000000000	10250.00000000000000000000	10228.00000000000000000000	0.00000000000000000000	0.00000000000000000000	0.00000000000000000000	2980.00000000000000000000	832.00000000000000000000	0.00000000000000000000	0.00000000000000000000	0.00000000000000000000	0.00000000000000000000	4.00000000000000000000	4.00000000000000000000	4.00000000000000000000	4.00000000000000000000	4.00000000000000000000	4.00000000000000000000	4.00000000000000000000	4.00000000000000000000	4.00000000000000000000	4.00000000000000000000	0.00000000000000000000	0.00000000000000000000
36.00000000000000000000	0.00000000000000000000	4167.69238281250000000000	4187.17919921875000000000	4178.97412109375000000000	4180.00000000000000000000	4172.82031250000000000000	4180.51269531250000000000	4177.94873046875000000000	4177.94873046875000000000	4177.43603515625000000000	4214.87158203125000000000	4181.02539062500000000000	4167.17919921875000000000	4208.20507812500000000000	4184.10253906250000000000	0.00000000000000000000	10250.00000000000000000000	10228.00000000000000000000	0.00000000000000000000	0.00000000000000000000	0.00000000000000000000	2980.00000000000000000000	839.00000000000000000000	0.00000000000000000000	0.00000000000000000000	0.00000000000000000000	0.00000000000000000000	4.00000000000000000000	4.00000000000000000000	4.00000000000000000000	4.00000000000000000000	4.00000000000000000000	4.00000000000000000000	4.00000000000000000000	4.00000000000000000000	4.00000000000000000000	4.00000000000000000000	0.00000000000000000000	0.00000000000000000000
37.00000000000000000000	0.00000000000000000000	4178.97412109375000000000	4182.05126953125000000000	4176.41015625000000000000	4178.46142578125000000000	4188.71777343750000000000	4191.79492187500000000000	4175.38427734375000000000	4173.33300781250000000000	4178.97412109375000000000	4217.94873046875000000000	4189.23046875000000000000	4175.38427734375000000000	4209.74365234375000000000	4179.48730468750000000000	0.00000000000000000000	10249.00000000000000000000	10228.00000000000000000000	0.00000000000000000000	0.00000000000000000000	0.00000000000000000000	2980.00000000000000000000	846.00000000000000000000	0.00000000000000000000	0.00000000000000000000	0.00000000000000000000	0.00000000000000000000	4.00000000000000000000	4.00000000000000000000	4.00000000000000000000	4.00000000000000000000	4.00000000000000000000	4.00000000000000000000	4.00000000000000000000	4.00000000000000000000	4.00000000000000000000	4.00000000000000000000	0.00000000000000000000	0.00000000000000000000
38.00000000000000000000	0.00000000000000000000	4185.12792968750000000000	4177.43603515625000000000	4182.56396484375000000000	4177.43603515625000000000	4163.58984375000000000000	4183.07666015625000000000	4171.28173828125000000000	4175.38427734375000000000	4165.12792968750000000000	4202.05126953125000000000	4178.97412109375000000000	4173.84619140625000000000	4188.71777343750000000000	4169.74365234375000000000	0.00000000000000000000	10249.00000000000000000000	10228.00000000000000000000	0.00000000000000000000	0.00000000000000000000	0.00000000000000000000	2980.00000000000000000000	854.00000000000000000000	0.00000000000000000000	0.00000000000000000000	0.00000000000000000000	0.00000000000000000000	4.00000000000000000000	4.00000000000000000000	4.00000000000000000000	4.00000000000000000000	4.00000000000000000000	4.00000000000000000000	4.00000000000000000000	4.00000000000000000000	4.00000000000000000000	4.00000000000000000000	0.00000000000000000000	0.00000000000000000000
39.00000000000000000000	0.00000000000000000000	4167.17919921875000000000	4195.38427734375000000000	4190.25634765625000000000	4187.17919921875000000000	4165.12792968750000000000	4182.05126953125000000000	4182.05126953125000000000	4188.20507812500000000000	4169.23046875000000000000	4204.61523437500000000000	4178.46142578125000000000	4176.41015625000000000000	4197.94873046875000000000	4177.94873046875000000000	0.00000000000000000000	10247.00000000000000000000	10228.00000000000000000000	0.00000000000000000000	0.00000000000000000000	0.00000000000000000000	2980.00000000000000000000	861.00000000000000000000	0.00000000000000000000	0.00000000000000000000	0.00000000000000000000	0.00000000000000000000	4.00000000000000000000	4.00000000000000000000	4.00000000000000000000	4.00000000000000000000	4.00000000000000000000	4.00000000000000000000	4.00000000000000000000	4.00000000000000000000	4.00000000000000000000	4.00000000000000000000	0.00000000000000000000	0.00000000000000000000
40.00000000000000000000	0.00000000000000000000	4193.33300781250000000000	4193.33300781250000000000	4201.02539062500000000000	4200.00000000000000000000	4178.46142578125000000000	4174.35888671875000000000	4171.28173828125000000000	4174.35888671875000000000	4165.12792968750000000000	4197.94873046875000000000	4168.71777343750000000000	4181.53857421875000000000	4198.97412109375000000000	4179.48730468750000000000	0.00000000000000000000	10247.00000000000000000000	10228.00000000000000000000	0.00000000000000000000	0.00000000000000000000	0.00000000000000000000	2980.00000000000000000000	868.00000000000000000000	0.00000000000000000000	0.00000000000000000000	0.00000000000000000000	0.00000000000000000000	4.00000000000000000000	4.00000000000000000000	4.00000000000000000000	4.00000000000000000000	4.00000000000000000000	4.00000000000000000000	4.00000000000000000000	4.00000000000000000000	4.00000000000000000000	4.00000000000000000000	0.00000000000000000000	0.00000000000000000000
41.00000000000000000000	0.00000000000000000000	4175.89746093750000000000	4207.17919921875000000000	4193.33300781250000000000	4207.17919921875000000000	4200.00000000000000000000	4192.30761718750000000000	4181.53857421875000000000	4195.38427734375000000000	4195.89746093750000000000	4222.56396484375000000000	4186.66650390625000000000	4191.28173828125000000000	4218.46142578125000000000	4196.41015625000000000000	0.00000000000000000000	10245.00000000000000000000	10228.00000000000000000000	0.00000000000000000000	0.00000000000000000000	0.00000000000000000000	2980.00000000000000000000	876.00000000000000000000	0.00000000000000000000	0.00000000000000000000	0.00000000000000000000	0.00000000000000000000	4.00000000000000000000	4.00000000000000000000	4.00000000000000000000	4.00000000000000000000	4.00000000000000000000	4.00000000000000000000	4.00000000000000000000	4.00000000000000000000	4.00000000000000000000	4.00000000000000000000	0.00000000000000000000	0.00000000000000000000
42.00000000000000000000	0.00000000000000000000	4174.87158203125000000000	4184.10253906250000000000	4170.76904296875000000000	4184.10253906250000000000	4167.69238281250000000000	4181.53857421875000000000	4171.28173828125000000000	4196.41015625000000000000	4189.23046875000000000000	4222.56396484375000000000	4193.33300781250000000000	4186.66650390625000000000	4208.20507812500000000000	4185.12792968750000000000	0.00000000000000000000	10245.00000000000000000000	10228.00000000000000000000	0.00000000000000000000	0.00000000000000000000	0.00000000000000000000	2980.00000000000000000000	883.00000000000000000000	0.00000000000000000000	0.00000000000000000000	0.00000000000000000000	0.00000000000000000000	4.00000000000000000000	4.00000000000000000000	4.00000000000000000000	4.00000000000000000000	4.00000000000000000000	4.00000000000000000000	4.00000000000000000000	4.00000000000000000000	4.00000000000000000000	4.00000000000000000000	0.00000000000000000000	0.00000000000000000000
43.00000000000000000000	0.00000000000000000000	4187.69238281250000000000	4169.23046875000000000000	4178.46142578125000000000	4169.74365234375000000000	4156.92285156250000000000	4176.41015625000000000000	4166.15380859375000000000	4174.87158203125000000000	4168.20507812500000000000	4208.20507812500000000000	4180.00000000000000000000	4183.07666015625000000000	4201.02539062500000000000	4176.41015625000000000000	0.00000000000000000000	10244.00000000000000000000	10229.00000000000000000000	0.00000000000000000000	0.00000000000000000000	0.00000000000000000000	2980.00000000000000000000	890.00000000000000000000	0.00000000000000000000	0.00000000000000000000	0.00000000000000000000	0.00000000000000000000	4.00000000000000000000	4.00000000000000000000	4.00000000000000000000	4.00000000000000000000	4.00000000000000000000	4.00000000000000000000	4.00000000000000000000	4.00000000000000000000	4.00000000000000000000	4.00000000000000000000	0.00000000000000000000	0.00000000000000000000
44.00000000000000000000	0.00000000000000000000	4171.79492187500000000000	4202.05126953125000000000	4193.33300781250000000000	4192.30761718750000000000	4196.92285156250000000000	4200.51269531250000000000	4185.64111328125000000000	4180.51269531250000000000	4186.66650390625000000000	4225.64111328125000000000	4187.17919921875000000000	4196.92285156250000000000	4226.15380859375000000000	4202.56396484375000000000	0.00000000000000000000	10244.00000000000000000000	10229.00000000000000000000	0.00000000000000000000	0.00000000000000000000	0.00000000000000000000	2980.00000000000000000000	898.00000000000000000000	0.00000000000000000000	0.00000000000000000000	0.00000000000000000000	0.00000000000000000000	4.00000000000000000000	4.00000000000000000000	4.00000000000000000000	4.00000000000000000000	4.00000000000000000000	4.00000000000000000000	4.00000000000000000000	4.00000000000000000000	4.00000000000000000000	4.00000000000000000000	0.00000000000000000000	0.00000000000000000000
45.00000000000000000000	0.00000000000000000000	4191.79492187500000000000	4196.92285156250000000000	4192.82031250000000000000	4196.92285156250000000000	4183.58984375000000000000	4189.23046875000000000000	4177.43603515625000000000	4177.94873046875000000000	4178.46142578125000000000	4218.46142578125000000000	4182.05126953125000000000	4188.20507812500000000000	4209.74365234375000000000	4194.87158203125000000000	0.00000000000000000000	10245.00000000000000000000	10229.00000000000000000000	0.00000000000000000000	0.00000000000000000000	0.00000000000000000000	2980.00000000000000000000	905.00000000000000000000	0.00000000000000000000	0.00000000000000000000	0.00000000000000000000	0.00000000000000000000	4.00000000000000000000	4.00000000000000000000	4.00000000000000000000	4.00000000000000000000	4.00000000000000000000	4.00000000000000000000	4.00000000000000000000	4.00000000000000000000	4.00000000000000000000	4.00000000000000000000	0.00000000000000000000	0.00000000000000000000
46.00000000000000000000	0.00000000000000000000	4173.33300781250000000000	4185.12792968750000000000	4181.53857421875000000000	4184.61523437500000000000	4167.69238281250000000000	4186.15380859375000000000	4187.17919921875000000000	4195.38427734375000000000	4186.15380859375000000000	4217.43603515625000000000	4176.41015625000000000000	4171.28173828125000000000	4203.58984375000000000000	4176.92285156250000000000	0.00000000000000000000	10245.00000000000000000000	10229.00000000000000000000	0.00000000000000000000	0.00000000000000000000	0.00000000000000000000	2980.00000000000000000000	912.00000000000000000000	0.00000000000000000000	0.00000000000000000000	0.00000000000000000000	0.00000000000000000000	4.00000000000000000000	4.00000000000000000000	4.00000000000000000000	4.00000000000000000000	4.00000000000000000000	4.00000000000000000000	4.00000000000000000000	4.00000000000000000000	4.00000000000000000000	4.00000000000000000000	0.00000000000000000000	0.00000000000000000000
47.00000000000000000000	0.00000000000000000000	4168.20507812500000000000	4180.00000000000000000000	4173.84619140625000000000	4181.53857421875000000000	4162.56396484375000000000	4182.05126953125000000000	4185.64111328125000000000	4193.84619140625000000000	4193.84619140625000000000	4213.84619140625000000000	4178.97412109375000000000	4175.89746093750000000000	4207.17919921875000000000	4170.76904296875000000000	0.00000000000000000000	10248.00000000000000000000	10231.00000000000000000000	0.00000000000000000000	0.00000000000000000000	0.00000000000000000000	2980.00000000000000000000	920.00000000000000000000	0.00000000000000000000	0.00000000000000000000	0.00000000000000000000	0.00000000000000000000	4.00000000000000000000	4.00000000000000000000	4.00000000000000000000	4.00000000000000000000	4.00000000000000000000	4.00000000000000000000	4.00000000000000000000	4.00000000000000000000	4.00000000000000000000	4.00000000000000000000	0.00000000000000000000	0.00000000000000000000
48.00000000000000000000	0.00000000000000000000	4186.15380859375000000000	4188.71777343750000000000	4176.92285156250000000000	4191.79492187500000000000	4173.33300781250000000000	4192.30761718750000000000	4180.00000000000000000000	4185.64111328125000000000	4194.35888671875000000000	4214.87158203125000000000	4190.25634765625000000000	4187.17919921875000000000	4211.79492187500000000000	4185.12792968750000000000	0.00000000000000000000	10248.00000000000000000000	10231.00000000000000000000	0.00000000000000000000	0.00000000000000000000	0.00000000000000000000	2980.00000000000000000000	927.00000000000000000000	0.00000000000000000000	0.00000000000000000000	0.00000000000000000000	0.00000000000000000000	4.00000000000000000000	4.00000000000000000000	4.00000000000000000000	4.00000000000000000000	4.00000000000000000000	4.00000000000000000000	4.00000000000000000000	4.00000000000000000000	4.00000000000000000000	4.00000000000000000000	0.00000000000000000000	0.00000000000000000000
49.00000000000000000000	0.00000000000000000000	4170.25634765625000000000	4202.05126953125000000000	4171.28173828125000000000	4195.89746093750000000000	4196.41015625000000000000	4215.38427734375000000000	4190.76904296875000000000	4204.61523437500000000000	4208.71777343750000000000	4234.35888671875000000000	4193.84619140625000000000	4190.25634765625000000000	4220.00000000000000000000	4196.41015625000000000000	0.00000000000000000000	10248.00000000000000000000	10232.00000000000000000000	0.00000000000000000000	0.00000000000000000000	0.00000000000000000000	2980.00000000000000000000	936.00000000000000000000	0.00000000000000000000	0.00000000000000000000	0.00000000000000000000	0.00000000000000000000	4.00000000000000000000	4.00000000000000000000	4.00000000000000000000	4.00000000000000000000	4.00000000000000000000	4.00000000000000000000	4.00000000000000000000	4.00000000000000000000	4.00000000000000000000	4.00000000000000000000	0.00000000000000000000	0.00000000000000000000
50.00000000000000000000	0.00000000000000000000	4185.12792968750000000000	4183.07666015625000000000	4170.25634765625000000000	4182.56396484375000000000	4168.71777343750000000000	4188.20507812500000000000	4168.71777343750000000000	4185.12792968750000000000	4187.69238281250000000000	4208.71777343750000000000	4165.12792968750000000000	4176.41015625000000000000	4190.76904296875000000000	4167.69238281250000000000	0.00000000000000000000	10248.00000000000000000000	10232.00000000000000000000	0.00000000000000000000	0.00000000000000000000	0.00000000000000000000	2980.00000000000000000000	944.00000000000000000000	0.00000000000000000000	0.00000000000000000000	0.00000000000000000000	0.00000000000000000000	4.00000000000000000000	4.00000000000000000000	4.00000000000000000000	4.00000000000000000000	4.00000000000000000000	4.00000000000000000000	4.00000000000000000000	4.00000000000000000000	4.00000000000000000000	4.00000000000000000000	0.00000000000000000000	0.00000000000000000000
51.00000000000000000000	0.00000000000000000000	4171.28173828125000000000	4184.10253906250000000000	4174.35888671875000000000	4185.64111328125000000000	4157.94873046875000000000	4175.38427734375000000000	4171.79492187500000000000	4183.07666015625000000000	4183.58984375000000000000	4196.92285156250000000000	4169.23046875000000000000	4169.74365234375000000000	4195.38427734375000000000	4171.28173828125000000000	0.00000000000000000000	10248.00000000000000000000	10230.00000000000000000000	0.00000000000000000000	0.00000000000000000000	0.00000000000000000000	2980.00000000000000000000	952.00000000000000000000	0.00000000000000000000	0.00000000000000000000	0.00000000000000000000	0.00000000000000000000	4.00000000000000000000	4.00000000000000000000	4.00000000000000000000	4.00000000000000000000	4.00000000000000000000	4.00000000000000000000	4.00000000000000000000	4.00000000000000000000	4.00000000000000000000	4.00000000000000000000	0.00000000000000000000	0.00000000000000000000
52.00000000000000000000	0.00000000000000000000	4167.17919921875000000000	4176.92285156250000000000	4171.28173828125000000000	4191.28173828125000000000	4160.00000000000000000000	4170.76904296875000000000	4177.43603515625000000000	4189.74365234375000000000	4184.61523437500000000000	4200.00000000000000000000	4180.00000000000000000000	4176.41015625000000000000	4204.61523437500000000000	4184.61523437500000000000	0.00000000000000000000	10248.00000000000000000000	10230.00000000000000000000	0.00000000000000000000	0.00000000000000000000	0.00000000000000000000	2980.00000000000000000000	961.00000000000000000000	0.00000000000000000000	0.00000000000000000000	0.00000000000000000000	0.00000000000000000000	4.00000000000000000000	4.00000000000000000000	4.00000000000000000000	4.00000000000000000000	4.00000000000000000000	4.00000000000000000000	4.00000000000000000000	4.00000000000000000000	4.00000000000000000000	4.00000000000000000000	0.00000000000000000000	0.00000000000000000000
53.00000000000000000000	0.00000000000000000000	4183.07666015625000000000	4169.23046875000000000000	4168.71777343750000000000	4186.66650390625000000000	4165.64111328125000000000	4173.33300781250000000000	4170.76904296875000000000	4178.46142578125000000000	4175.89746093750000000000	4197.94873046875000000000	4181.02539062500000000000	4181.53857421875000000000	4192.82031250000000000000	4172.82031250000000000000	0.00000000000000000000	10249.00000000000000000000	10230.00000000000000000000	0.00000000000000000000	0.00000000000000000000	0.00000000000000000000	2980.00000000000000000000	969.00000000000000000000	0.00000000000000000000	0.00000000000000000000	0.00000000000000000000	0.00000000000000000000	4.00000000000000000000	4.00000000000000000000	4.00000000000000000000	4.00000000000000000000	4.00000000000000000000	4.00000000000000000000	4.00000000000000000000	4.00000000000000000000	4.00000000000000000000	4.00000000000000000000	0.00000000000000000000	0.00000000000000000000
54.00000000000000000000	0.00000000000000000000	4163.07666015625000000000	4183.58984375000000000000	4162.05126953125000000000	4188.71777343750000000000	4176.41015625000000000000	4199.48730468750000000000	4182.05126953125000000000	4183.58984375000000000000	4190.76904296875000000000	4213.33300781250000000000	4193.84619140625000000000	4187.69238281250000000000	4198.97412109375000000000	4171.79492187500000000000	0.00000000000000000000	10249.00000000000000000000	10230.00000000000000000000	0.00000000000000000000	0.00000000000000000000	0.00000000000000000000	2980.00000000000000000000	977.00000000000000000000	0.00000000000000000000	0.00000000000000000000	0.00000000000000000000	0.00000000000000000000	4.00000000000000000000	4.00000000000000000000	4.00000000000000000000	4.00000000000000000000	4.00000000000000000000	4.00000000000000000000	4.00000000000000000000	4.00000000000000000000	4.00000000000000000000	4.00000000000000000000	0.00000000000000000000	0.00000000000000000000
55.00000000000000000000	0.00000000000000000000	4182.56396484375000000000	4166.66650390625000000000	4169.23046875000000000000	4183.07666015625000000000	4155.89746093750000000000	4187.17919921875000000000	4171.28173828125000000000	4175.89746093750000000000	4185.64111328125000000000	4203.58984375000000000000	4175.38427734375000000000	4188.20507812500000000000	4186.66650390625000000000	4166.15380859375000000000	0.00000000000000000000	10250.00000000000000000000	10228.00000000000000000000	0.00000000000000000000	0.00000000000000000000	0.00000000000000000000	2980.00000000000000000000	986.00000000000000000000	0.00000000000000000000	0.00000000000000000000	0.00000000000000000000	0.00000000000000000000	4.00000000000000000000	4.00000000000000000000	4.00000000000000000000	4.00000000000000000000	4.00000000000000000000	4.00000000000000000000	4.00000000000000000000	4.00000000000000000000	4.00000000000000000000	4.00000000000000000000	0.00000000000000000000	0.00000000000000000000
56.00000000000000000000	0.00000000000000000000	4174.87158203125000000000	4184.10253906250000000000	4179.48730468750000000000	4184.10253906250000000000	4176.41015625000000000000	4182.56396484375000000000	4178.97412109375000000000	4189.74365234375000000000	4191.79492187500000000000	4202.56396484375000000000	4168.71777343750000000000	4188.71777343750000000000	4193.84619140625000000000	4176.41015625000000000000	0.00000000000000000000	10250.00000000000000000000	10228.00000000000000000000	0.00000000000000000000	0.00000000000000000000	0.00000000000000000000	2980.00000000000000000000	994.00000000000000000000	0.00000000000000000000	0.00000000000000000000	0.00000000000000000000	0.00000000000000000000	4.00000000000000000000	4.00000000000000000000	4.00000000000000000000	4.00000000000000000000	4.00000000000000000000	4.00000000000000000000	4.00000000000000000000	4.00000000000000000000	4.00000000000000000000	4.00000000000000000000	0.00000000000000000000	0.00000000000000000000
57.00000000000000000000	0.00000000000000000000	4164.10253906250000000000	4201.02539062500000000000	4174.35888671875000000000	4185.12792968750000000000	4181.53857421875000000000	4183.58984375000000000000	4172.30761718750000000000	4184.61523437500000000000	4182.05126953125000000000	4188.71777343750000000000	4168.20507812500000000000	4189.74365234375000000000	4198.46142578125000000000	4177.94873046875000000000	0.00000000000000000000	10250.00000000000000000000	10226.00000000000000000000	0.00000000000000000000	0.00000000000000000000	0.00000000000000000000	2981.00000000000000000000	2.00000000000000000000	0.00000000000000000000	0.00000000000000000000	0.00000000000000000000	0.00000000000000000000	4.00000000000000000000	4.00000000000000000000	4.00000000000000000000	4.00000000000000000000	4.00000000000000000000	4.00000000000000000000	4.00000000000000000000	4.00000000000000000000	4.00000000000000000000	4.00000000000000000000	0.00000000000000000000	0.00000000000000000000
58.00000000000000000000	0.00000000000000000000	4185.64111328125000000000	4175.38427734375000000000	4183.58984375000000000000	4182.05126953125000000000	4142.56396484375000000000	4170.76904296875000000000	4146.15380859375000000000	4155.89746093750000000000	4156.92285156250000000000	4161.02539062500000000000	4158.97412109375000000000	4191.79492187500000000000	4185.64111328125000000000	4174.35888671875000000000	0.00000000000000000000	10250.00000000000000000000	10226.00000000000000000000	0.00000000000000000000	0.00000000000000000000	0.00000000000000000000	2981.00000000000000000000	11.00000000000000000000	0.00000000000000000000	0.00000000000000000000	0.00000000000000000000	0.00000000000000000000	4.00000000000000000000	4.00000000000000000000	4.00000000000000000000	4.00000000000000000000	4.00000000000000000000	4.00000000000000000000	4.00000000000000000000	4.00000000000000000000	4.00000000000000000000	4.00000000000000000000	0.00000000000000000000	0.00000000000000000000
59.00000000000000000000	0.00000000000000000000	4164.61523437500000000000	4167.17919921875000000000	4183.07666015625000000000	4186.15380859375000000000	4154.35888671875000000000	4170.25634765625000000000	4159.48730468750000000000	4165.12792968750000000000	4175.89746093750000000000	4171.28173828125000000000	4179.48730468750000000000	4196.92285156250000000000	4188.71777343750000000000	4183.58984375000000000000	0.00000000000000000000	10250.00000000000000000000	10226.00000000000000000000	0.00000000000000000000	0.00000000000000000000	0.00000000000000000000	2981.00000000000000000000	19.00000000000000000000	0.00000000000000000000	0.00000000000000000000	0.00000000000000000000	0.00000000000000000000	4.00000000000000000000	4.00000000000000000000	4.00000000000000000000	4.00000000000000000000	4.00000000000000000000	4.00000000000000000000	4.00000000000000000000	4.00000000000000000000	4.00000000000000000000	4.00000000000000000000	0.00000000000000000000	0.00000000000000000000
60.00000000000000000000	0.00000000000000000000	4175.38427734375000000000	4157.94873046875000000000	4173.84619140625000000000	4178.46142578125000000000	4162.56396484375000000000	4160.00000000000000000000	4160.00000000000000000000	4164.10253906250000000000	4172.30761718750000000000	4163.58984375000000000000	4174.87158203125000000000	4188.20507812500000000000	4168.20507812500000000000	4159.48730468750000000000	0.00000000000000000000	10250.00000000000000000000	10226.00000000000000000000	0.00000000000000000000	0.00000000000000000000	0.00000000000000000000	2981.00000000000000000000	27.00000000000000000000	0.00000000000000000000	0.00000000000000000000	0.00000000000000000000	0.00000000000000000000	4.00000000000000000000	4.00000000000000000000	4.00000000000000000000	4.00000000000000000000	4.00000000000000000000	4.00000000000000000000	4.00000000000000000000	4.00000000000000000000	4.00000000000000000000	4.00000000000000000000	0.00000000000000000000	0.00000000000000000000
61.00000000000000000000	0.00000000000000000000	4176.41015625000000000000	4178.97412109375000000000	4187.17919921875000000000	4186.66650390625000000000	4177.43603515625000000000	4190.76904296875000000000	4176.41015625000000000000	4177.43603515625000000000	4178.97412109375000000000	4172.82031250000000000000	4167.69238281250000000000	4193.33300781250000000000	4181.53857421875000000000	4167.69238281250000000000	0.00000000000000000000	10246.00000000000000000000	10225.00000000000000000000	0.00000000000000000000	0.00000000000000000000	0.00000000000000000000	2981.00000000000000000000	36.00000000000000000000	0.00000000000000000000	0.00000000000000000000	0.00000000000000000000	0.00000000000000000000	4.00000000000000000000	4.00000000000000000000	4.00000000000000000000	4.00000000000000000000	4.00000000000000000000	4.00000000000000000000	4.00000000000000000000	4.00000000000000000000	4.00000000000000000000	4.00000000000000000000	0.00000000000000000000	0.00000000000000000000
62.00000000000000000000	0.00000000000000000000	4167.69238281250000000000	4188.71777343750000000000	4188.71777343750000000000	4198.46142578125000000000	4181.02539062500000000000	4204.61523437500000000000	4181.53857421875000000000	4178.46142578125000000000	4185.12792968750000000000	4184.10253906250000000000	4163.07666015625000000000	4198.97412109375000000000	4191.28173828125000000000	4182.56396484375000000000	0.00000000000000000000	10246.00000000000000000000	10225.00000000000000000000	0.00000000000000000000	0.00000000000000000000	0.00000000000000000000	2981.00000000000000000000	44.00000000000000000000	0.00000000000000000000	0.00000000000000000000	0.00000000000000000000	0.00000000000000000000	4.00000000000000000000	4.00000000000000000000	4.00000000000000000000	4.00000000000000000000	4.00000000000000000000	4.00000000000000000000	4.00000000000000000000	4.00000000000000000000	4.00000000000000000000	4.00000000000000000000	0.00000000000000000000	0.00000000000000000000
63.00000000000000000000	0.00000000000000000000	4177.94873046875000000000	4159.48730468750000000000	4171.79492187500000000000	4167.17919921875000000000	4141.02539062500000000000	4159.48730468750000000000	4148.20507812500000000000	4140.00000000000000000000	4149.23046875000000000000	4152.82031250000000000000	4141.53857421875000000000	4174.87158203125000000000	4160.00000000000000000000	4153.33300781250000000000	0.00000000000000000000	10244.00000000000000000000	10226.00000000000000000000	0.00000000000000000000	0.00000000000000000000	0.00000000000000000000	2981.00000000000000000000	53.00000000000000000000	0.00000000000000000000	0.00000000000000000000	0.00000000000000000000	0.00000000000000000000	4.00000000000000000000	4.00000000000000000000	4.00000000000000000000	4.00000000000000000000	4.00000000000000000000	4.00000000000000000000	4.00000000000000000000	4.00000000000000000000	4.00000000000000000000	4.00000000000000000000	0.00000000000000000000	0.00000000000000000000
64.00000000000000000000	0.00000000000000000000	4149.23046875000000000000	4151.79492187500000000000	4161.53857421875000000000	4143.58984375000000000000	4140.51269531250000000000	4150.25634765625000000000	4153.84619140625000000000	4152.82031250000000000000	4153.33300781250000000000	4151.28173828125000000000	4152.82031250000000000000	4167.17919921875000000000	4169.23046875000000000000	4148.71777343750000000000	2647.00000000000000000000	10244.00000000000000000000	10226.00000000000000000000	0.00000000000000000000	0.00000000000000000000	0.00000000000000000000	2981.00000000000000000000	60.00000000000000000000	4.00000000000000000000	0.00000000000000000000	0.00000000000000000000	0.00000000000000000000	4.00000000000000000000	4.00000000000000000000	4.00000000000000000000	4.00000000000000000000	4.00000000000000000000	4.00000000000000000000	4.00000000000000000000	4.00000000000000000000	4.00000000000000000000	4.00000000000000000000	0.00000000000000000000	0.00000000000000000000
65.00000000000000000000	0.00000000000000000000	4169.23046875000000000000	4152.82031250000000000000	4172.82031250000000000000	4163.07666015625000000000	4157.94873046875000000000	4161.02539062500000000000	4162.56396484375000000000	4170.76904296875000000000	4175.89746093750000000000	4165.12792968750000000000	4165.12792968750000000000	4183.58984375000000000000	4171.79492187500000000000	4162.05126953125000000000	2494.00000000000000000000	10244.00000000000000000000	10227.00000000000000000000	0.00000000000000000000	0.00000000000000000000	0.00000000000000000000	2981.00000000000000000000	68.00000000000000000000	4.00000000000000000000	4.00000000000000000000	0.00000000000000000000	0.00000000000000000000	4.00000000000000000000	4.00000000000000000000	4.00000000000000000000	4.00000000000000000000	4.00000000000000000000	4.00000000000000000000	4.00000000000000000000	4.00000000000000000000	4.00000000000000000000	4.00000000000000000000	0.00000000000000000000	0.00000000000000000000
66.00000000000000000000	0.00000000000000000000	4179.48730468750000000000	4184.61523437500000000000	4180.51269531250000000000	4186.66650390625000000000	4168.20507812500000000000	4178.97412109375000000000	4165.12792968750000000000	4167.69238281250000000000	4190.76904296875000000000	4181.53857421875000000000	4170.76904296875000000000	4194.87158203125000000000	4174.35888671875000000000	4178.97412109375000000000	1463.00000000000000000000	10244.00000000000000000000	10227.00000000000000000000	0.00000000000000000000	0.00000000000000000000	0.00000000000000000000	2981.00000000000000000000	75.00000000000000000000	4.00000000000000000000	4.00000000000000000000	4.00000000000000000000	0.00000000000000000000	4.00000000000000000000	4.00000000000000000000	4.00000000000000000000	4.00000000000000000000	4.00000000000000000000	4.00000000000000000000	4.00000000000000000000	4.00000000000000000000	4.00000000000000000000	4.00000000000000000000	4.00000000000000000000	0.00000000000000000000
67.00000000000000000000	0.00000000000000000000	4167.17919921875000000000	4192.82031250000000000000	4175.38427734375000000000	4180.51269531250000000000	4149.74365234375000000000	4179.48730468750000000000	4157.43603515625000000000	4156.92285156250000000000	4177.43603515625000000000	4182.05126953125000000000	4174.87158203125000000000	4193.84619140625000000000	4184.10253906250000000000	4170.25634765625000000000	3475.00000000000000000000	10246.00000000000000000000	10227.00000000000000000000	0.00000000000000000000	0.00000000000000000000	0.00000000000000000000	2981.00000000000000000000	82.00000000000000000000	4.00000000000000000000	4.00000000000000000000	4.00000000000000000000	4.00000000000000000000	4.00000000000000000000	4.00000000000000000000	4.00000000000000000000	4.00000000000000000000	4.00000000000000000000	4.00000000000000000000	4.00000000000000000000	4.00000000000000000000	4.00000000000000000000	4.00000000000000000000	4.00000000000000000000	4.00000000000000000000
68.00000000000000000000	0.00000000000000000000	4192.30761718750000000000	4170.76904296875000000000	4194.87158203125000000000	4183.58984375000000000000	4145.64111328125000000000	4165.12792968750000000000	4148.71777343750000000000	4154.87158203125000000000	4163.58984375000000000000	4173.33300781250000000000	4174.87158203125000000000	4193.84619140625000000000	4189.74365234375000000000	4161.53857421875000000000	3542.00000000000000000000	10246.00000000000000000000	10227.00000000000000000000	0.00000000000000000000	0.00000000000000000000	0.00000000000000000000	2981.00000000000000000000	90.00000000000000000000	4.00000000000000000000	4.00000000000000000000	4.00000000000000000000	4.00000000000000000000	4.00000000000000000000	4.00000000000000000000	4.00000000000000000000	4.00000000000000000000	4.00000000000000000000	4.00000000000000000000	4.00000000000000000000	4.00000000000000000000	4.00000000000000000000	4.00000000000000000000	4.00000000000000000000	4.00000000000000000000
69.00000000000000000000	0.00000000000000000000	4170.25634765625000000000	4188.20507812500000000000	4197.94873046875000000000	4194.35888671875000000000	4189.74365234375000000000	4175.89746093750000000000	4174.35888671875000000000	4185.12792968750000000000	4200.00000000000000000000	4193.33300781250000000000	4192.30761718750000000000	4203.07666015625000000000	4216.41015625000000000000	4190.76904296875000000000	3433.00000000000000000000	10246.00000000000000000000	10228.00000000000000000000	0.00000000000000000000	0.00000000000000000000	0.00000000000000000000	2981.00000000000000000000	97.00000000000000000000	4.00000000000000000000	4.00000000000000000000	4.00000000000000000000	4.00000000000000000000	4.00000000000000000000	4.00000000000000000000	4.00000000000000000000	4.00000000000000000000	4.00000000000000000000	4.00000000000000000000	4.00000000000000000000	4.00000000000000000000	4.00000000000000000000	4.00000000000000000000	4.00000000000000000000	4.00000000000000000000
70.00000000000000000000	0.00000000000000000000	4168.71777343750000000000	4170.25634765625000000000	4175.89746093750000000000	4153.84619140625000000000	4165.64111328125000000000	4157.94873046875000000000	4167.17919921875000000000	4175.38427734375000000000	4183.07666015625000000000	4168.71777343750000000000	4178.46142578125000000000	4198.97412109375000000000	4194.35888671875000000000	4178.46142578125000000000	3499.00000000000000000000	10246.00000000000000000000	10228.00000000000000000000	0.00000000000000000000	0.00000000000000000000	0.00000000000000000000	2981.00000000000000000000	105.00000000000000000000	4.00000000000000000000	4.00000000000000000000	4.00000000000000000000	4.00000000000000000000	4.00000000000000000000	4.00000000000000000000	4.00000000000000000000	4.00000000000000000000	4.00000000000000000000	4.00000000000000000000	4.00000000000000000000	4.00000000000000000000	4.00000000000000000000	4.00000000000000000000	4.00000000000000000000	4.00000000000000000000
71.00000000000000000000	0.00000000000000000000	4175.89746093750000000000	4159.48730468750000000000	4175.89746093750000000000	4143.58984375000000000000	4144.61523437500000000000	4164.10253906250000000000	4165.12792968750000000000	4168.71777343750000000000	4164.10253906250000000000	4166.66650390625000000000	4169.74365234375000000000	4199.48730468750000000000	4180.51269531250000000000	4170.76904296875000000000	3427.00000000000000000000	10247.00000000000000000000	10229.00000000000000000000	0.00000000000000000000	0.00000000000000000000	0.00000000000000000000	2981.00000000000000000000	112.00000000000000000000	4.00000000000000000000	4.00000000000000000000	4.00000000000000000000	4.00000000000000000000	4.00000000000000000000	4.00000000000000000000	4.00000000000000000000	4.00000000000000000000	4.00000000000000000000	4.00000000000000000000	4.00000000000000000000	4.00000000000000000000	4.00000000000000000000	4.00000000000000000000	4.00000000000000000000	4.00000000000000000000
72.00000000000000000000	0.00000000000000000000	4168.20507812500000000000	4187.69238281250000000000	4177.94873046875000000000	4184.10253906250000000000	4173.84619140625000000000	4190.76904296875000000000	4179.48730468750000000000	4181.53857421875000000000	4193.84619140625000000000	4202.05126953125000000000	4183.58984375000000000000	4212.82031250000000000000	4196.92285156250000000000	4188.71777343750000000000	3451.00000000000000000000	10247.00000000000000000000	10229.00000000000000000000	0.00000000000000000000	0.00000000000000000000	0.00000000000000000000	2981.00000000000000000000	119.00000000000000000000	4.00000000000000000000	4.00000000000000000000	4.00000000000000000000	4.00000000000000000000	4.00000000000000000000	4.00000000000000000000	4.00000000000000000000	4.00000000000000000000	4.00000000000000000000	4.00000000000000000000	4.00000000000000000000	4.00000000000000000000	4.00000000000000000000	4.00000000000000000000	4.00000000000000000000	4.00000000000000000000
73.00000000000000000000	0.00000000000000000000	4188.20507812500000000000	4187.17919921875000000000	4177.94873046875000000000	4182.56396484375000000000	4172.30761718750000000000	4173.33300781250000000000	4169.23046875000000000000	4165.12792968750000000000	4188.71777343750000000000	4181.53857421875000000000	4171.28173828125000000000	4210.76904296875000000000	4184.10253906250000000000	4173.84619140625000000000	3152.00000000000000000000	10248.00000000000000000000	10227.00000000000000000000	0.00000000000000000000	0.00000000000000000000	0.00000000000000000000	2981.00000000000000000000	127.00000000000000000000	4.00000000000000000000	4.00000000000000000000	4.00000000000000000000	4.00000000000000000000	4.00000000000000000000	4.00000000000000000000	4.00000000000000000000	4.00000000000000000000	4.00000000000000000000	4.00000000000000000000	4.00000000000000000000	4.00000000000000000000	4.00000000000000000000	4.00000000000000000000	4.00000000000000000000	4.00000000000000000000
74.00000000000000000000	0.00000000000000000000	4164.61523437500000000000	4178.97412109375000000000	4180.51269531250000000000	4164.10253906250000000000	4162.56396484375000000000	4170.76904296875000000000	4172.30761718750000000000	4170.25634765625000000000	4183.07666015625000000000	4162.56396484375000000000	4170.76904296875000000000	4208.71777343750000000000	4190.25634765625000000000	4172.30761718750000000000	3499.00000000000000000000	10248.00000000000000000000	10227.00000000000000000000	0.00000000000000000000	0.00000000000000000000	0.00000000000000000000	2981.00000000000000000000	134.00000000000000000000	4.00000000000000000000	4.00000000000000000000	4.00000000000000000000	4.00000000000000000000	4.00000000000000000000	4.00000000000000000000	4.00000000000000000000	4.00000000000000000000	4.00000000000000000000	4.00000000000000000000	4.00000000000000000000	4.00000000000000000000	4.00000000000000000000	4.00000000000000000000	4.00000000000000000000	4.00000000000000000000
75.00000000000000000000	0.00000000000000000000	4167.17919921875000000000	4147.69238281250000000000	4176.41015625000000000000	4155.89746093750000000000	4143.58984375000000000000	4162.05126953125000000000	4153.84619140625000000000	4158.97412109375000000000	4168.20507812500000000000	4150.25634765625000000000	4175.89746093750000000000	4204.61523437500000000000	4180.00000000000000000000	4170.76904296875000000000	3321.00000000000000000000	10248.00000000000000000000	10224.00000000000000000000	0.00000000000000000000	0.00000000000000000000	0.00000000000000000000	2981.00000000000000000000	141.00000000000000000000	4.00000000000000000000	4.00000000000000000000	4.00000000000000000000	4.00000000000000000000	4.00000000000000000000	4.00000000000000000000	4.00000000000000000000	4.00000000000000000000	4.00000000000000000000	4.00000000000000000000	4.00000000000000000000	4.00000000000000000000	4.00000000000000000000	4.00000000000000000000	4.00000000000000000000	4.00000000000000000000
76.00000000000000000000	0.00000000000000000000	4174.87158203125000000000	4148.20507812500000000000	4169.23046875000000000000	4158.46142578125000000000	4161.02539062500000000000	4168.20507812500000000000	4160.51269531250000000000	4157.43603515625000000000	4171.28173828125000000000	4158.46142578125000000000	4176.92285156250000000000	4196.41015625000000000000	4171.28173828125000000000	4166.15380859375000000000	2687.00000000000000000000	10248.00000000000000000000	10224.00000000000000000000	0.00000000000000000000	0.00000000000000000000	0.00000000000000000000	2981.00000000000000000000	149.00000000000000000000	4.00000000000000000000	4.00000000000000000000	4.00000000000000000000	4.00000000000000000000	4.00000000000000000000	4.00000000000000000000	4.00000000000000000000	4.00000000000000000000	4.00000000000000000000	4.00000000000000000000	4.00000000000000000000	4.00000000000000000000	4.00000000000000000000	4.00000000000000000000	4.00000000000000000000	4.00000000000000000000
77.00000000000000000000	0.00000000000000000000	4156.92285156250000000000	4177.94873046875000000000	4156.92285156250000000000	4164.10253906250000000000	4178.97412109375000000000	4178.97412109375000000000	4190.25634765625000000000	4182.56396484375000000000	4191.28173828125000000000	4181.02539062500000000000	4169.74365234375000000000	4197.43603515625000000000	4181.53857421875000000000	4166.15380859375000000000	2617.00000000000000000000	10248.00000000000000000000	10226.00000000000000000000	0.00000000000000000000	0.00000000000000000000	0.00000000000000000000	2981.00000000000000000000	156.00000000000000000000	4.00000000000000000000	4.00000000000000000000	4.00000000000000000000	4.00000000000000000000	4.00000000000000000000	4.00000000000000000000	4.00000000000000000000	4.00000000000000000000	4.00000000000000000000	4.00000000000000000000	4.00000000000000000000	4.00000000000000000000	4.00000000000000000000	4.00000000000000000000	4.00000000000000000000	4.00000000000000000000
78.00000000000000000000	0.00000000000000000000	4178.97412109375000000000	4158.97412109375000000000	4158.97412109375000000000	4151.79492187500000000000	4132.30761718750000000000	4146.15380859375000000000	4166.15380859375000000000	4169.23046875000000000000	4169.74365234375000000000	4159.48730468750000000000	4146.15380859375000000000	4194.35888671875000000000	4157.94873046875000000000	4151.28173828125000000000	3499.00000000000000000000	10248.00000000000000000000	10226.00000000000000000000	0.00000000000000000000	0.00000000000000000000	0.00000000000000000000	2981.00000000000000000000	163.00000000000000000000	4.00000000000000000000	4.00000000000000000000	4.00000000000000000000	4.00000000000000000000	4.00000000000000000000	4.00000000000000000000	4.00000000000000000000	4.00000000000000000000	4.00000000000000000000	4.00000000000000000000	4.00000000000000000000	4.00000000000000000000	4.00000000000000000000	4.00000000000000000000	4.00000000000000000000	4.00000000000000000000
79.00000000000000000000	0.00000000000000000000	4166.15380859375000000000	4162.05126953125000000000	4170.76904296875000000000	4155.38427734375000000000	4140.51269531250000000000	4155.89746093750000000000	4158.46142578125000000000	4169.74365234375000000000	4174.87158203125000000000	4162.56396484375000000000	4163.58984375000000000000	4199.48730468750000000000	4163.58984375000000000000	4167.69238281250000000000	3321.00000000000000000000	10249.00000000000000000000	10228.00000000000000000000	0.00000000000000000000	0.00000000000000000000	0.00000000000000000000	2981.00000000000000000000	171.00000000000000000000	4.00000000000000000000	4.00000000000000000000	4.00000000000000000000	4.00000000000000000000	4.00000000000000000000	4.00000000000000000000	4.00000000000000000000	4.00000000000000000000	4.00000000000000000000	4.00000000000000000000	4.00000000000000000000	4.00000000000000000000	4.00000000000000000000	4.00000000000000000000	4.00000000000000000000	4.00000000000000000000
80.00000000000000000000	0.00000000000000000000	4172.30761718750000000000	4178.46142578125000000000	4180.00000000000000000000	4178.46142578125000000000	4171.28173828125000000000	4177.94873046875000000000	4161.53857421875000000000	4167.17919921875000000000	4180.00000000000000000000	4171.79492187500000000000	4187.17919921875000000000	4211.28173828125000000000	4181.53857421875000000000	4180.51269531250000000000	2687.00000000000000000000	10249.00000000000000000000	10228.00000000000000000000	0.00000000000000000000	0.00000000000000000000	0.00000000000000000000	2981.00000000000000000000	179.00000000000000000000	4.00000000000000000000	4.00000000000000000000	4.00000000000000000000	4.00000000000000000000	4.00000000000000000000	4.00000000000000000000	4.00000000000000000000	4.00000000000000000000	4.00000000000000000000	4.00000000000000000000	4.00000000000000000000	4.00000000000000000000	4.00000000000000000000	4.00000000000000000000	4.00000000000000000000	4.00000000000000000000
81.00000000000000000000	0.00000000000000000000	4183.58984375000000000000	4178.46142578125000000000	4178.97412109375000000000	4175.89746093750000000000	4168.20507812500000000000	4177.94873046875000000000	4167.69238281250000000000	4165.64111328125000000000	4175.89746093750000000000	4171.79492187500000000000	4189.23046875000000000000	4209.23046875000000000000	4193.84619140625000000000	4174.87158203125000000000	2617.00000000000000000000	10249.00000000000000000000	10228.00000000000000000000	0.00000000000000000000	0.00000000000000000000	0.00000000000000000000	2981.00000000000000000000	187.00000000000000000000	4.00000000000000000000	4.00000000000000000000	4.00000000000000000000	4.00000000000000000000	4.00000000000000000000	4.00000000000000000000	4.00000000000000000000	4.00000000000000000000	4.00000000000000000000	4.00000000000000000000	4.00000000000000000000	4.00000000000000000000	4.00000000000000000000	4.00000000000000000000	4.00000000000000000000	4.00000000000000000000
82.00000000000000000000	0.00000000000000000000	4156.92285156250000000000	4160.00000000000000000000	4160.51269531250000000000	4144.61523437500000000000	4160.00000000000000000000	4170.25634765625000000000	4173.33300781250000000000	4179.48730468750000000000	4186.66650390625000000000	4179.48730468750000000000	4174.87158203125000000000	4197.94873046875000000000	4190.25634765625000000000	4168.20507812500000000000	3499.00000000000000000000	10249.00000000000000000000	10228.00000000000000000000	0.00000000000000000000	0.00000000000000000000	0.00000000000000000000	2981.00000000000000000000	196.00000000000000000000	4.00000000000000000000	4.00000000000000000000	4.00000000000000000000	4.00000000000000000000	4.00000000000000000000	4.00000000000000000000	4.00000000000000000000	4.00000000000000000000	4.00000000000000000000	4.00000000000000000000	4.00000000000000000000	4.00000000000000000000	4.00000000000000000000	4.00000000000000000000	4.00000000000000000000	4.00000000000000000000
83.00000000000000000000	0.00000000000000000000	4180.00000000000000000000	4133.33300781250000000000	4160.51269531250000000000	4143.07666015625000000000	4143.58984375000000000000	4157.43603515625000000000	4157.43603515625000000000	4167.17919921875000000000	4172.82031250000000000000	4161.53857421875000000000	4149.74365234375000000000	4188.71777343750000000000	4150.25634765625000000000	4154.35888671875000000000	3321.00000000000000000000	10248.00000000000000000000	10229.00000000000000000000	0.00000000000000000000	0.00000000000000000000	0.00000000000000000000	2981.00000000000000000000	204.00000000000000000000	4.00000000000000000000	4.00000000000000000000	4.00000000000000000000	4.00000000000000000000	4.00000000000000000000	4.00000000000000000000	4.00000000000000000000	4.00000000000000000000	4.00000000000000000000	4.00000000000000000000	4.00000000000000000000	4.00000000000000000000	4.00000000000000000000	4.00000000000000000000	4.00000000000000000000	4.00000000000000000000
84.00000000000000000000	0.00000000000000000000	4174.35888671875000000000	4168.20507812500000000000	4173.33300781250000000000	4178.97412109375000000000	4167.69238281250000000000	4183.07666015625000000000	4183.07666015625000000000	4189.23046875000000000000	4190.76904296875000000000	4174.35888671875000000000	4174.35888671875000000000	4198.46142578125000000000	4162.05126953125000000000	4172.82031250000000000000	2687.00000000000000000000	10248.00000000000000000000	10229.00000000000000000000	0.00000000000000000000	0.00000000000000000000	0.00000000000000000000	2981.00000000000000000000	212.00000000000000000000	4.00000000000000000000	4.00000000000000000000	4.00000000000000000000	4.00000000000000000000	4.00000000000000000000	4.00000000000000000000	4.00000000000000000000	4.00000000000000000000	4.00000000000000000000	4.00000000000000000000	4.00000000000000000000	4.00000000000000000000	4.00000000000000000000	4.00000000000000000000	4.00000000000000000000	4.00000000000000000000
85.00000000000000000000	0.00000000000000000000	4171.28173828125000000000	4186.66650390625000000000	4175.38427734375000000000	4170.76904296875000000000	4171.79492187500000000000	4182.05126953125000000000	4187.17919921875000000000	4196.92285156250000000000	4198.46142578125000000000	4182.56396484375000000000	4191.28173828125000000000	4205.12792968750000000000	4181.02539062500000000000	4172.82031250000000000000	2617.00000000000000000000	10246.00000000000000000000	10230.00000000000000000000	0.00000000000000000000	0.00000000000000000000	0.00000000000000000000	2981.00000000000000000000	221.00000000000000000000	4.00000000000000000000	4.00000000000000000000	4.00000000000000000000	4.00000000000000000000	4.00000000000000000000	4.00000000000000000000	4.00000000000000000000	4.00000000000000000000	4.00000000000000000000	4.00000000000000000000	4.00000000000000000000	4.00000000000000000000	4.00000000000000000000	4.00000000000000000000	4.00000000000000000000	4.00000000000000000000
86.00000000000000000000	0.00000000000000000000	4184.61523437500000000000	4164.61523437500000000000	4181.53857421875000000000	4144.10253906250000000000	4154.87158203125000000000	4162.05126953125000000000	4161.53857421875000000000	4167.69238281250000000000	4175.89746093750000000000	4163.07666015625000000000	4174.35888671875000000000	4201.02539062500000000000	4176.41015625000000000000	4158.97412109375000000000	3499.00000000000000000000	10246.00000000000000000000	10230.00000000000000000000	0.00000000000000000000	0.00000000000000000000	0.00000000000000000000	2981.00000000000000000000	229.00000000000000000000	4.00000000000000000000	4.00000000000000000000	4.00000000000000000000	4.00000000000000000000	4.00000000000000000000	4.00000000000000000000	4.00000000000000000000	4.00000000000000000000	4.00000000000000000000	4.00000000000000000000	4.00000000000000000000	4.00000000000000000000	4.00000000000000000000	4.00000000000000000000	4.00000000000000000000	4.00000000000000000000
87.00000000000000000000	0.00000000000000000000	4157.94873046875000000000	4156.92285156250000000000	4170.25634765625000000000	4151.28173828125000000000	4161.02539062500000000000	4162.56396484375000000000	4167.17919921875000000000	4164.10253906250000000000	4172.30761718750000000000	4162.05126953125000000000	4159.48730468750000000000	4194.87158203125000000000	4175.38427734375000000000	4164.10253906250000000000	3321.00000000000000000000	10247.00000000000000000000	10230.00000000000000000000	0.00000000000000000000	0.00000000000000000000	0.00000000000000000000	2981.00000000000000000000	237.00000000000000000000	4.00000000000000000000	4.00000000000000000000	4.00000000000000000000	4.00000000000000000000	4.00000000000000000000	4.00000000000000000000	4.00000000000000000000	4.00000000000000000000	4.00000000000000000000	4.00000000000000000000	4.00000000000000000000	4.00000000000000000000	4.00000000000000000000	4.00000000000000000000	4.00000000000000000000	4.00000000000000000000
88.00000000000000000000	0.00000000000000000000	4174.87158203125000000000	4148.20507812500000000000	4161.02539062500000000000	4156.92285156250000000000	4147.69238281250000000000	4152.82031250000000000000	4163.07666015625000000000	4162.56396484375000000000	4163.58984375000000000000	4157.94873046875000000000	4138.46142578125000000000	4191.28173828125000000000	4155.38427734375000000000	4160.00000000000000000000	2687.00000000000000000000	10247.00000000000000000000	10230.00000000000000000000	0.00000000000000000000	0.00000000000000000000	0.00000000000000000000	2981.00000000000000000000	246.00000000000000000000	4.00000000000000000000	4.00000000000000000000	4.00000000000000000000	4.00000000000000000000	4.00000000000000000000	4.00000000000000000000	4.00000000000000000000	4.00000000000000000000	4.00000000000000000000	4.00000000000000000000	4.00000000000000000000	4.00000000000000000000	4.00000000000000000000	4.00000000000000000000	4.00000000000000000000	4.00000000000000000000
89.00000000000000000000	0.00000000000000000000	4177.94873046875000000000	4171.79492187500000000000	4170.25634765625000000000	4162.56396484375000000000	4163.07666015625000000000	4178.46142578125000000000	4177.43603515625000000000	4185.12792968750000000000	4187.17919921875000000000	4181.53857421875000000000	4164.10253906250000000000	4208.71777343750000000000	4177.43603515625000000000	4185.12792968750000000000	2617.00000000000000000000	10249.00000000000000000000	10230.00000000000000000000	0.00000000000000000000	0.00000000000000000000	0.00000000000000000000	2981.00000000000000000000	254.00000000000000000000	4.00000000000000000000	4.00000000000000000000	4.00000000000000000000	4.00000000000000000000	4.00000000000000000000	4.00000000000000000000	4.00000000000000000000	4.00000000000000000000	4.00000000000000000000	4.00000000000000000000	4.00000000000000000000	4.00000000000000000000	4.00000000000000000000	4.00000000000000000000	4.00000000000000000000	4.00000000000000000000
90.00000000000000000000	0.00000000000000000000	4176.92285156250000000000	4173.33300781250000000000	4169.74365234375000000000	4171.79492187500000000000	4157.43603515625000000000	4182.56396484375000000000	4183.07666015625000000000	4186.15380859375000000000	4192.30761718750000000000	4183.07666015625000000000	4186.66650390625000000000	4215.89746093750000000000	4185.12792968750000000000	4188.71777343750000000000	3499.00000000000000000000	10249.00000000000000000000	10230.00000000000000000000	0.00000000000000000000	0.00000000000000000000	0.00000000000000000000	2981.00000000000000000000	263.00000000000000000000	4.00000000000000000000	4.00000000000000000000	4.00000000000000000000	4.00000000000000000000	4.00000000000000000000	4.00000000000000000000	4.00000000000000000000	4.00000000000000000000	4.00000000000000000000	4.00000000000000000000	4.00000000000000000000	4.00000000000000000000	4.00000000000000000000	4.00000000000000000000	4.00000000000000000000	4.00000000000000000000
91.00000000000000000000	0.00000000000000000000	4188.20507812500000000000	4153.33300781250000000000	4166.15380859375000000000	4164.10253906250000000000	4138.97412109375000000000	4161.02539062500000000000	4172.82031250000000000000	4167.17919921875000000000	4171.28173828125000000000	4160.00000000000000000000	4160.51269531250000000000	4205.12792968750000000000	4164.10253906250000000000	4167.17919921875000000000	3321.00000000000000000000	10247.00000000000000000000	10230.00000000000000000000	0.00000000000000000000	0.00000000000000000000	0.00000000000000000000	2981.00000000000000000000	270.00000000000000000000	4.00000000000000000000	4.00000000000000000000	4.00000000000000000000	4.00000000000000000000	4.00000000000000000000	4.00000000000000000000	4.00000000000000000000	4.00000000000000000000	4.00000000000000000000	4.00000000000000000000	4.00000000000000000000	4.00000000000000000000	4.00000000000000000000	4.00000000000000000000	4.00000000000000000000	4.00000000000000000000
92.00000000000000000000	0.00000000000000000000	4163.07666015625000000000	4173.84619140625000000000	4164.61523437500000000000	4163.58984375000000000000	4168.71777343750000000000	4175.38427734375000000000	4175.38427734375000000000	4174.87158203125000000000	4186.15380859375000000000	4180.00000000000000000000	4151.79492187500000000000	4211.79492187500000000000	4186.66650390625000000000	4180.00000000000000000000	2687.00000000000000000000	10247.00000000000000000000	10230.00000000000000000000	0.00000000000000000000	0.00000000000000000000	0.00000000000000000000	2981.00000000000000000000	278.00000000000000000000	4.00000000000000000000	4.00000000000000000000	4.00000000000000000000	4.00000000000000000000	4.00000000000000000000	4.00000000000000000000	4.00000000000000000000	4.00000000000000000000	4.00000000000000000000	4.00000000000000000000	4.00000000000000000000	4.00000000000000000000	4.00000000000000000000	4.00000000000000000000	4.00000000000000000000	4.00000000000000000000
93.00000000000000000000	0.00000000000000000000	4181.02539062500000000000	4175.38427734375000000000	4173.33300781250000000000	4165.12792968750000000000	4164.61523437500000000000	4170.25634765625000000000	4157.94873046875000000000	4162.56396484375000000000	4176.41015625000000000000	4183.07666015625000000000	4153.84619140625000000000	4210.76904296875000000000	4187.69238281250000000000	4176.92285156250000000000	2617.00000000000000000000	10249.00000000000000000000	10229.00000000000000000000	0.00000000000000000000	0.00000000000000000000	0.00000000000000000000	2981.00000000000000000000	285.00000000000000000000	4.00000000000000000000	4.00000000000000000000	4.00000000000000000000	4.00000000000000000000	4.00000000000000000000	4.00000000000000000000	4.00000000000000000000	4.00000000000000000000	4.00000000000000000000	4.00000000000000000000	4.00000000000000000000	4.00000000000000000000	4.00000000000000000000	4.00000000000000000000	4.00000000000000000000	4.00000000000000000000
94.00000000000000000000	0.00000000000000000000	4174.87158203125000000000	4172.82031250000000000000	4178.46142578125000000000	4155.89746093750000000000	4163.07666015625000000000	4171.79492187500000000000	4171.79492187500000000000	4176.41015625000000000000	4178.46142578125000000000	4182.05126953125000000000	4166.66650390625000000000	4205.64111328125000000000	4175.38427734375000000000	4172.30761718750000000000	3499.00000000000000000000	10249.00000000000000000000	10229.00000000000000000000	0.00000000000000000000	0.00000000000000000000	0.00000000000000000000	2981.00000000000000000000	292.00000000000000000000	4.00000000000000000000	4.00000000000000000000	4.00000000000000000000	4.00000000000000000000	4.00000000000000000000	4.00000000000000000000	4.00000000000000000000	4.00000000000000000000	4.00000000000000000000	4.00000000000000000000	4.00000000000000000000	4.00000000000000000000	4.00000000000000000000	4.00000000000000000000	4.00000000000000000000	4.00000000000000000000
95.00000000000000000000	0.00000000000000000000	4165.12792968750000000000	4166.15380859375000000000	4170.25634765625000000000	4148.71777343750000000000	4167.17919921875000000000	4173.33300781250000000000	4180.00000000000000000000	4184.10253906250000000000	4185.64111328125000000000	4174.35888671875000000000	4171.28173828125000000000	4211.28173828125000000000	4162.05126953125000000000	4168.20507812500000000000	3321.00000000000000000000	10248.00000000000000000000	10228.00000000000000000000	0.00000000000000000000	0.00000000000000000000	0.00000000000000000000	2981.00000000000000000000	300.00000000000000000000	4.00000000000000000000	4.00000000000000000000	4.00000000000000000000	4.00000000000000000000	4.00000000000000000000	4.00000000000000000000	4.00000000000000000000	4.00000000000000000000	4.00000000000000000000	4.00000000000000000000	4.00000000000000000000	4.00000000000000000000	4.00000000000000000000	4.00000000000000000000	4.00000000000000000000	4.00000000000000000000
96.00000000000000000000	0.00000000000000000000	4188.71777343750000000000	4157.94873046875000000000	4175.89746093750000000000	4163.58984375000000000000	4155.38427734375000000000	4167.17919921875000000000	4165.64111328125000000000	4157.94873046875000000000	4167.69238281250000000000	4160.00000000000000000000	4155.89746093750000000000	4208.20507812500000000000	4154.35888671875000000000	4160.00000000000000000000	2687.00000000000000000000	10248.00000000000000000000	10228.00000000000000000000	0.00000000000000000000	0.00000000000000000000	0.00000000000000000000	2981.00000000000000000000	307.00000000000000000000	4.00000000000000000000	4.00000000000000000000	4.00000000000000000000	4.00000000000000000000	4.00000000000000000000	4.00000000000000000000	4.00000000000000000000	4.00000000000000000000	4.00000000000000000000	4.00000000000000000000	4.00000000000000000000	4.00000000000000000000	4.00000000000000000000	4.00000000000000000000	4.00000000000000000000	4.00000000000000000000
97.00000000000000000000	0.00000000000000000000	4168.20507812500000000000	4182.05126953125000000000	4182.56396484375000000000	4187.69238281250000000000	4171.79492187500000000000	4191.28173828125000000000	4185.64111328125000000000	4171.28173828125000000000	4180.00000000000000000000	4178.97412109375000000000	4159.48730468750000000000	4209.74365234375000000000	4177.43603515625000000000	4179.48730468750000000000	2617.00000000000000000000	10249.00000000000000000000	10228.00000000000000000000	0.00000000000000000000	0.00000000000000000000	0.00000000000000000000	2981.00000000000000000000	314.00000000000000000000	4.00000000000000000000	4.00000000000000000000	4.00000000000000000000	4.00000000000000000000	4.00000000000000000000	4.00000000000000000000	4.00000000000000000000	4.00000000000000000000	4.00000000000000000000	4.00000000000000000000	4.00000000000000000000	4.00000000000000000000	4.00000000000000000000	4.00000000000000000000	4.00000000000000000000	4.00000000000000000000
98.00000000000000000000	0.00000000000000000000	4174.87158203125000000000	4168.20507812500000000000	4174.87158203125000000000	4174.87158203125000000000	4157.43603515625000000000	4176.92285156250000000000	4177.94873046875000000000	4174.87158203125000000000	4173.33300781250000000000	4166.66650390625000000000	4156.41015625000000000000	4214.35888671875000000000	4159.48730468750000000000	4174.87158203125000000000	3499.00000000000000000000	10249.00000000000000000000	10228.00000000000000000000	0.00000000000000000000	0.00000000000000000000	0.00000000000000000000	2981.00000000000000000000	322.00000000000000000000	4.00000000000000000000	4.00000000000000000000	4.00000000000000000000	4.00000000000000000000	4.00000000000000000000	4.00000000000000000000	4.00000000000000000000	4.00000000000000000000	4.00000000000000000000	4.00000000000000000000	4.00000000000000000000	4.00000000000000000000	4.00000000000000000000	4.00000000000000000000	4.00000000000000000000	4.00000000000000000000
99.00000000000000000000	0.00000000000000000000	4172.82031250000000000000	4151.79492187500000000000	4163.58984375000000000000	4146.15380859375000000000	4147.69238281250000000000	4157.43603515625000000000	4166.66650390625000000000	4177.94873046875000000000	4173.33300781250000000000	4155.89746093750000000000	4156.92285156250000000000	4214.35888671875000000000	4154.35888671875000000000	4169.23046875000000000000	3321.00000000000000000000	10248.00000000000000000000	10227.00000000000000000000	0.00000000000000000000	0.00000000000000000000	0.00000000000000000000	2981.00000000000000000000	330.00000000000000000000	4.00000000000000000000	4.00000000000000000000	4.00000000000000000000	4.00000000000000000000	4.00000000000000000000	4.00000000000000000000	4.00000000000000000000	4.00000000000000000000	4.00000000000000000000	4.00000000000000000000	4.00000000000000000000	4.00000000000000000000	4.00000000000000000000	4.00000000000000000000	4.00000000000000000000	4.00000000000000000000
100.00000000000000000000	0.00000000000000000000	4170.25634765625000000000	4162.56396484375000000000	4165.64111328125000000000	4154.35888671875000000000	4159.48730468750000000000	4165.12792968750000000000	4170.76904296875000000000	4189.74365234375000000000	4192.82031250000000000000	4175.38427734375000000000	4167.69238281250000000000	4218.97412109375000000000	4178.97412109375000000000	4184.10253906250000000000	2687.00000000000000000000	10248.00000000000000000000	10227.00000000000000000000	0.00000000000000000000	0.00000000000000000000	0.00000000000000000000	2981.00000000000000000000	337.00000000000000000000	4.00000000000000000000	4.00000000000000000000	4.00000000000000000000	4.00000000000000000000	4.00000000000000000000	4.00000000000000000000	4.00000000000000000000	4.00000000000000000000	4.00000000000000000000	4.00000000000000000000	4.00000000000000000000	4.00000000000000000000	4.00000000000000000000	4.00000000000000000000	4.00000000000000000000	4.00000000000000000000
101.00000000000000000000	0.00000000000000000000	4194.35888671875000000000	4164.10253906250000000000	4179.48730468750000000000	4167.17919921875000000000	4150.76904296875000000000	4171.79492187500000000000	4172.82031250000000000000	4184.61523437500000000000	4192.82031250000000000000	4179.48730468750000000000	4168.71777343750000000000	4216.41015625000000000000	4171.28173828125000000000	4184.61523437500000000000	2617.00000000000000000000	10248.00000000000000000000	10228.00000000000000000000	0.00000000000000000000	0.00000000000000000000	0.00000000000000000000	2981.00000000000000000000	345.00000000000000000000	4.00000000000000000000	4.00000000000000000000	4.00000000000000000000	4.00000000000000000000	4.00000000000000000000	4.00000000000000000000	4.00000000000000000000	4.00000000000000000000	4.00000000000000000000	4.00000000000000000000	4.00000000000000000000	4.00000000000000000000	4.00000000000000000000	4.00000000000000000000	4.00000000000000000000	4.00000000000000000000
102.00000000000000000000	0.00000000000000000000	4167.17919921875000000000	4160.51269531250000000000	4168.71777343750000000000	4153.84619140625000000000	4152.82031250000000000000	4181.02539062500000000000	4188.71777343750000000000	4187.17919921875000000000	4194.87158203125000000000	4181.02539062500000000000	4168.20507812500000000000	4205.12792968750000000000	4171.28173828125000000000	4176.92285156250000000000	3499.00000000000000000000	10248.00000000000000000000	10228.00000000000000000000	0.00000000000000000000	0.00000000000000000000	0.00000000000000000000	2981.00000000000000000000	354.00000000000000000000	4.00000000000000000000	4.00000000000000000000	4.00000000000000000000	4.00000000000000000000	4.00000000000000000000	4.00000000000000000000	4.00000000000000000000	4.00000000000000000000	4.00000000000000000000	4.00000000000000000000	4.00000000000000000000	4.00000000000000000000	4.00000000000000000000	4.00000000000000000000	4.00000000000000000000	4.00000000000000000000
103.00000000000000000000	0.00000000000000000000	4176.92285156250000000000	4138.46142578125000000000	4153.84619140625000000000	4143.07666015625000000000	4149.74365234375000000000	4161.53857421875000000000	4170.76904296875000000000	4168.20507812500000000000	4173.84619140625000000000	4162.05126953125000000000	4148.20507812500000000000	4195.38427734375000000000	4165.12792968750000000000	4153.33300781250000000000	3321.00000000000000000000	10250.00000000000000000000	10229.00000000000000000000	0.00000000000000000000	0.00000000000000000000	0.00000000000000000000	2981.00000000000000000000	362.00000000000000000000	4.00000000000000000000	4.00000000000000000000	4.00000000000000000000	4.00000000000000000000	4.00000000000000000000	4.00000000000000000000	4.00000000000000000000	4.00000000000000000000	4.00000000000000000000	4.00000000000000000000	4.00000000000000000000	4.00000000000000000000	4.00000000000000000000	4.00000000000000000000	4.00000000000000000000	4.00000000000000000000
104.00000000000000000000	0.00000000000000000000	4184.10253906250000000000	4157.94873046875000000000	4161.53857421875000000000	4163.58984375000000000000	4169.74365234375000000000	4170.25634765625000000000	4168.71777343750000000000	4174.87158203125000000000	4179.48730468750000000000	4166.15380859375000000000	4159.48730468750000000000	4204.61523437500000000000	4176.41015625000000000000	4163.58984375000000000000	2687.00000000000000000000	10250.00000000000000000000	10229.00000000000000000000	0.00000000000000000000	0.00000000000000000000	0.00000000000000000000	2981.00000000000000000000	370.00000000000000000000	4.00000000000000000000	4.00000000000000000000	4.00000000000000000000	4.00000000000000000000	4.00000000000000000000	4.00000000000000000000	4.00000000000000000000	4.00000000000000000000	4.00000000000000000000	4.00000000000000000000	4.00000000000000000000	4.00000000000000000000	4.00000000000000000000	4.00000000000000000000	4.00000000000000000000	4.00000000000000000000
105.00000000000000000000	0.00000000000000000000	4162.05126953125000000000	4164.61523437500000000000	4157.94873046875000000000	4160.00000000000000000000	4162.05126953125000000000	4181.02539062500000000000	4172.82031250000000000000	4184.10253906250000000000	4181.53857421875000000000	4170.25634765625000000000	4175.38427734375000000000	4210.25634765625000000000	4168.71777343750000000000	4173.33300781250000000000	2617.00000000000000000000	10250.00000000000000000000	10229.00000000000000000000	0.00000000000000000000	0.00000000000000000000	0.00000000000000000000	2981.00000000000000000000	379.00000000000000000000	4.00000000000000000000	4.00000000000000000000	4.00000000000000000000	4.00000000000000000000	4.00000000000000000000	4.00000000000000000000	4.00000000000000000000	4.00000000000000000000	4.00000000000000000000	4.00000000000000000000	4.00000000000000000000	4.00000000000000000000	4.00000000000000000000	4.00000000000000000000	4.00000000000000000000	4.00000000000000000000
106.00000000000000000000	0.00000000000000000000	4176.92285156250000000000	4130.76904296875000000000	4152.82031250000000000000	4134.87158203125000000000	4124.10253906250000000000	4151.79492187500000000000	4149.74365234375000000000	4151.28173828125000000000	4149.23046875000000000000	4142.56396484375000000000	4151.28173828125000000000	4192.82031250000000000000	4138.46142578125000000000	4144.10253906250000000000	3499.00000000000000000000	10250.00000000000000000000	10229.00000000000000000000	0.00000000000000000000	0.00000000000000000000	0.00000000000000000000	2981.00000000000000000000	387.00000000000000000000	4.00000000000000000000	4.00000000000000000000	4.00000000000000000000	4.00000000000000000000	4.00000000000000000000	4.00000000000000000000	4.00000000000000000000	4.00000000000000000000	4.00000000000000000000	4.00000000000000000000	4.00000000000000000000	4.00000000000000000000	4.00000000000000000000	4.00000000000000000000	4.00000000000000000000	4.00000000000000000000
107.00000000000000000000	0.00000000000000000000	4168.71777343750000000000	4155.38427734375000000000	4161.02539062500000000000	4152.82031250000000000000	4163.07666015625000000000	4172.82031250000000000000	4177.43603515625000000000	4168.71777343750000000000	4183.07666015625000000000	4171.79492187500000000000	4154.87158203125000000000	4197.94873046875000000000	4173.33300781250000000000	4151.28173828125000000000	3321.00000000000000000000	10249.00000000000000000000	10229.00000000000000000000	0.00000000000000000000	0.00000000000000000000	0.00000000000000000000	2981.00000000000000000000	395.00000000000000000000	4.00000000000000000000	4.00000000000000000000	4.00000000000000000000	4.00000000000000000000	4.00000000000000000000	4.00000000000000000000	4.00000000000000000000	4.00000000000000000000	4.00000000000000000000	4.00000000000000000000	4.00000000000000000000	4.00000000000000000000	4.00000000000000000000	4.00000000000000000000	4.00000000000000000000	4.00000000000000000000
108.00000000000000000000	0.00000000000000000000	4183.58984375000000000000	4166.66650390625000000000	4168.71777343750000000000	4166.15380859375000000000	4179.48730468750000000000	4185.12792968750000000000	4187.17919921875000000000	4185.12792968750000000000	4202.56396484375000000000	4188.71777343750000000000	4153.84619140625000000000	4209.74365234375000000000	4177.43603515625000000000	4156.41015625000000000000	2687.00000000000000000000	10249.00000000000000000000	10229.00000000000000000000	0.00000000000000000000	0.00000000000000000000	0.00000000000000000000	2981.00000000000000000000	404.00000000000000000000	4.00000000000000000000	4.00000000000000000000	4.00000000000000000000	4.00000000000000000000	4.00000000000000000000	4.00000000000000000000	4.00000000000000000000	4.00000000000000000000	4.00000000000000000000	4.00000000000000000000	4.00000000000000000000	4.00000000000000000000	4.00000000000000000000	4.00000000000000000000	4.00000000000000000000	4.00000000000000000000
109.00000000000000000000	0.00000000000000000000	4178.46142578125000000000	4158.97412109375000000000	4168.20507812500000000000	4152.30761718750000000000	4155.38427734375000000000	4170.76904296875000000000	4171.28173828125000000000	4181.53857421875000000000	4180.51269531250000000000	4172.82031250000000000000	4149.74365234375000000000	4203.07666015625000000000	4158.46142578125000000000	4156.41015625000000000000	2617.00000000000000000000	10249.00000000000000000000	10228.00000000000000000000	0.00000000000000000000	0.00000000000000000000	0.00000000000000000000	2981.00000000000000000000	412.00000000000000000000	4.00000000000000000000	4.00000000000000000000	4.00000000000000000000	4.00000000000000000000	4.00000000000000000000	4.00000000000000000000	4.00000000000000000000	4.00000000000000000000	4.00000000000000000000	4.00000000000000000000	4.00000000000000000000	4.00000000000000000000	4.00000000000000000000	4.00000000000000000000	4.00000000000000000000	4.00000000000000000000
110.00000000000000000000	0.00000000000000000000	4151.28173828125000000000	4160.51269531250000000000	4157.43603515625000000000	4148.71777343750000000000	4153.33300781250000000000	4157.43603515625000000000	4176.41015625000000000000	4197.43603515625000000000	4181.53857421875000000000	4169.23046875000000000000	4160.00000000000000000000	4195.89746093750000000000	4166.66650390625000000000	4159.48730468750000000000	3499.00000000000000000000	10249.00000000000000000000	10228.00000000000000000000	0.00000000000000000000	0.00000000000000000000	0.00000000000000000000	2981.00000000000000000000	419.00000000000000000000	4.00000000000000000000	4.00000000000000000000	4.00000000000000000000	4.00000000000000000000	4.00000000000000000000	4.00000000000000000000	4.00000000000000000000	4.00000000000000000000	4.00000000000000000000	4.00000000000000000000	4.00000000000000000000	4.00000000000000000000	4.00000000000000000000	4.00000000000000000000	4.00000000000000000000	4.00000000000000000000
111.00000000000000000000	0.00000000000000000000	4178.97412109375000000000	4140.00000000000000000000	4162.05126953125000000000	4149.23046875000000000000	4142.56396484375000000000	4145.12792968750000000000	4171.79492187500000000000	4191.28173828125000000000	4177.43603515625000000000	4159.48730468750000000000	4153.33300781250000000000	4192.30761718750000000000	4156.41015625000000000000	4145.64111328125000000000	3321.00000000000000000000	10247.00000000000000000000	10228.00000000000000000000	0.00000000000000000000	0.00000000000000000000	0.00000000000000000000	2981.00000000000000000000	427.00000000000000000000	4.00000000000000000000	4.00000000000000000000	4.00000000000000000000	4.00000000000000000000	4.00000000000000000000	4.00000000000000000000	4.00000000000000000000	4.00000000000000000000	4.00000000000000000000	4.00000000000000000000	4.00000000000000000000	4.00000000000000000000	4.00000000000000000000	4.00000000000000000000	4.00000000000000000000	4.00000000000000000000
112.00000000000000000000	0.00000000000000000000	4171.28173828125000000000	4146.66650390625000000000	4165.64111328125000000000	4154.35888671875000000000	4156.41015625000000000000	4174.35888671875000000000	4186.66650390625000000000	4188.20507812500000000000	4186.66650390625000000000	4179.48730468750000000000	4158.97412109375000000000	4201.02539062500000000000	4162.05126953125000000000	4156.41015625000000000000	2687.00000000000000000000	10247.00000000000000000000	10228.00000000000000000000	0.00000000000000000000	0.00000000000000000000	0.00000000000000000000	2981.00000000000000000000	434.00000000000000000000	4.00000000000000000000	4.00000000000000000000	4.00000000000000000000	4.00000000000000000000	4.00000000000000000000	4.00000000000000000000	4.00000000000000000000	4.00000000000000000000	4.00000000000000000000	4.00000000000000000000	4.00000000000000000000	4.00000000000000000000	4.00000000000000000000	4.00000000000000000000	4.00000000000000000000	4.00000000000000000000
113.00000000000000000000	0.00000000000000000000	4176.41015625000000000000	4152.82031250000000000000	4154.87158203125000000000	4151.79492187500000000000	4167.17919921875000000000	4181.53857421875000000000	4186.15380859375000000000	4186.66650390625000000000	4189.74365234375000000000	4180.00000000000000000000	4157.43603515625000000000	4203.58984375000000000000	4157.43603515625000000000	4151.79492187500000000000	2617.00000000000000000000	10247.00000000000000000000	10229.00000000000000000000	0.00000000000000000000	0.00000000000000000000	0.00000000000000000000	2981.00000000000000000000	441.00000000000000000000	4.00000000000000000000	4.00000000000000000000	4.00000000000000000000	4.00000000000000000000	4.00000000000000000000	4.00000000000000000000	4.00000000000000000000	4.00000000000000000000	4.00000000000000000000	4.00000000000000000000	4.00000000000000000000	4.00000000000000000000	4.00000000000000000000	4.00000000000000000000	4.00000000000000000000	4.00000000000000000000
114.00000000000000000000	0.00000000000000000000	4182.56396484375000000000	4161.02539062500000000000	4154.87158203125000000000	4148.20507812500000000000	4170.76904296875000000000	4176.92285156250000000000	4180.00000000000000000000	4190.76904296875000000000	4194.35888671875000000000	4177.43603515625000000000	4160.00000000000000000000	4196.92285156250000000000	4163.07666015625000000000	4144.10253906250000000000	3499.00000000000000000000	10247.00000000000000000000	10229.00000000000000000000	0.00000000000000000000	0.00000000000000000000	0.00000000000000000000	2981.00000000000000000000	449.00000000000000000000	4.00000000000000000000	4.00000000000000000000	4.00000000000000000000	4.00000000000000000000	4.00000000000000000000	4.00000000000000000000	4.00000000000000000000	4.00000000000000000000	4.00000000000000000000	4.00000000000000000000	4.00000000000000000000	4.00000000000000000000	4.00000000000000000000	4.00000000000000000000	4.00000000000000000000	4.00000000000000000000
115.00000000000000000000	0.00000000000000000000	4158.97412109375000000000	4163.58984375000000000000	4152.30761718750000000000	4155.89746093750000000000	4160.00000000000000000000	4176.41015625000000000000	4180.00000000000000000000	4185.12792968750000000000	4191.28173828125000000000	4203.07666015625000000000	4169.74365234375000000000	4194.35888671875000000000	4182.56396484375000000000	4147.17919921875000000000	3321.00000000000000000000	10246.00000000000000000000	10230.00000000000000000000	0.00000000000000000000	0.00000000000000000000	0.00000000000000000000	2981.00000000000000000000	456.00000000000000000000	4.00000000000000000000	4.00000000000000000000	4.00000000000000000000	4.00000000000000000000	4.00000000000000000000	4.00000000000000000000	4.00000000000000000000	4.00000000000000000000	4.00000000000000000000	4.00000000000000000000	4.00000000000000000000	4.00000000000000000000	4.00000000000000000000	4.00000000000000000000	4.00000000000000000000	4.00000000000000000000
116.00000000000000000000	0.00000000000000000000	4184.10253906250000000000	4146.15380859375000000000	4160.51269531250000000000	4152.82031250000000000000	4137.43603515625000000000	4162.56396484375000000000	4167.17919921875000000000	4166.66650390625000000000	4165.64111328125000000000	4200.00000000000000000000	4157.43603515625000000000	4198.46142578125000000000	4165.64111328125000000000	4144.10253906250000000000	2687.00000000000000000000	10246.00000000000000000000	10230.00000000000000000000	0.00000000000000000000	0.00000000000000000000	0.00000000000000000000	2981.00000000000000000000	463.00000000000000000000	4.00000000000000000000	4.00000000000000000000	4.00000000000000000000	4.00000000000000000000	4.00000000000000000000	4.00000000000000000000	4.00000000000000000000	4.00000000000000000000	4.00000000000000000000	4.00000000000000000000	4.00000000000000000000	4.00000000000000000000	4.00000000000000000000	4.00000000000000000000	4.00000000000000000000	4.00000000000000000000
117.00000000000000000000	0.00000000000000000000	4175.89746093750000000000	4165.64111328125000000000	4170.76904296875000000000	4150.76904296875000000000	4168.71777343750000000000	4176.92285156250000000000	4188.71777343750000000000	4198.46142578125000000000	4191.79492187500000000000	4235.38427734375000000000	4168.71777343750000000000	4213.33300781250000000000	4168.20507812500000000000	4163.58984375000000000000	2617.00000000000000000000	10246.00000000000000000000	10229.00000000000000000000	0.00000000000000000000	0.00000000000000000000	0.00000000000000000000	2981.00000000000000000000	472.00000000000000000000	4.00000000000000000000	4.00000000000000000000	4.00000000000000000000	4.00000000000000000000	4.00000000000000000000	4.00000000000000000000	4.00000000000000000000	4.00000000000000000000	4.00000000000000000000	4.00000000000000000000	4.00000000000000000000	4.00000000000000000000	4.00000000000000000000	4.00000000000000000000	4.00000000000000000000	4.00000000000000000000
118.00000000000000000000	0.00000000000000000000	4175.38427734375000000000	4170.25634765625000000000	4166.66650390625000000000	4163.58984375000000000000	4175.89746093750000000000	4172.82031250000000000000	4185.12792968750000000000	4200.00000000000000000000	4203.07666015625000000000	4300.51269531250000000000	4171.79492187500000000000	4214.35888671875000000000	4167.17919921875000000000	4156.41015625000000000000	3499.00000000000000000000	10246.00000000000000000000	10229.00000000000000000000	0.00000000000000000000	0.00000000000000000000	0.00000000000000000000	2981.00000000000000000000	480.00000000000000000000	4.00000000000000000000	4.00000000000000000000	4.00000000000000000000	4.00000000000000000000	4.00000000000000000000	4.00000000000000000000	4.00000000000000000000	4.00000000000000000000	4.00000000000000000000	4.00000000000000000000	4.00000000000000000000	4.00000000000000000000	4.00000000000000000000	4.00000000000000000000	4.00000000000000000000	4.00000000000000000000
119.00000000000000000000	0.00000000000000000000	4187.17919921875000000000	4176.92285156250000000000	4169.74365234375000000000	4180.00000000000000000000	4172.30761718750000000000	4172.82031250000000000000	4169.74365234375000000000	4173.84619140625000000000	4186.66650390625000000000	4344.61523437500000000000	4170.25634765625000000000	4206.15380859375000000000	4170.25634765625000000000	4143.07666015625000000000	3321.00000000000000000000	10246.00000000000000000000	10230.00000000000000000000	0.00000000000000000000	0.00000000000000000000	0.00000000000000000000	2981.00000000000000000000	488.00000000000000000000	4.00000000000000000000	4.00000000000000000000	4.00000000000000000000	4.00000000000000000000	4.00000000000000000000	4.00000000000000000000	4.00000000000000000000	4.00000000000000000000	4.00000000000000000000	4.00000000000000000000	4.00000000000000000000	4.00000000000000000000	4.00000000000000000000	4.00000000000000000000	4.00000000000000000000	4.00000000000000000000
120.00000000000000000000	0.00000000000000000000	4163.58984375000000000000	4191.79492187500000000000	4165.12792968750000000000	4172.30761718750000000000	4188.20507812500000000000	4186.66650390625000000000	4176.92285156250000000000	4178.97412109375000000000	4187.69238281250000000000	4364.61523437500000000000	4186.15380859375000000000	4202.56396484375000000000	4190.25634765625000000000	4148.20507812500000000000	2687.00000000000000000000	10246.00000000000000000000	10230.00000000000000000000	0.00000000000000000000	0.00000000000000000000	0.00000000000000000000	2981.00000000000000000000	497.00000000000000000000	4.00000000000000000000	4.00000000000000000000	4.00000000000000000000	4.00000000000000000000	4.00000000000000000000	4.00000000000000000000	4.00000000000000000000	4.00000000000000000000	4.00000000000000000000	4.00000000000000000000	4.00000000000000000000	4.00000000000000000000	4.00000000000000000000	4.00000000000000000000	4.00000000000000000000	4.00000000000000000000
121.00000000000000000000	0.00000000000000000000	4180.00000000000000000000	4162.56396484375000000000	4160.00000000000000000000	4149.74365234375000000000	4157.94873046875000000000	4161.02539062500000000000	4154.35888671875000000000	4158.97412109375000000000	4160.00000000000000000000	4351.28173828125000000000	4168.20507812500000000000	4191.79492187500000000000	4172.82031250000000000000	4136.92285156250000000000	2617.00000000000000000000	10247.00000000000000000000	10229.00000000000000000000	0.00000000000000000000	0.00000000000000000000	0.00000000000000000000	2981.00000000000000000000	505.00000000000000000000	4.00000000000000000000	4.00000000000000000000	4.00000000000000000000	4.00000000000000000000	4.00000000000000000000	4.00000000000000000000	4.00000000000000000000	4.00000000000000000000	4.00000000000000000000	4.00000000000000000000	4.00000000000000000000	4.00000000000000000000	4.00000000000000000000	4.00000000000000000000	4.00000000000000000000	4.00000000000000000000
122.00000000000000000000	0.00000000000000000000	4169.74365234375000000000	4164.61523437500000000000	4166.66650390625000000000	4157.43603515625000000000	4157.94873046875000000000	4162.56396484375000000000	4156.41015625000000000000	4166.15380859375000000000	4173.33300781250000000000	4370.25634765625000000000	4155.89746093750000000000	4188.71777343750000000000	4170.25634765625000000000	4147.69238281250000000000	3499.00000000000000000000	10247.00000000000000000000	10229.00000000000000000000	0.00000000000000000000	0.00000000000000000000	0.00000000000000000000	2981.00000000000000000000	514.00000000000000000000	4.00000000000000000000	4.00000000000000000000	4.00000000000000000000	4.00000000000000000000	4.00000000000000000000	4.00000000000000000000	4.00000000000000000000	4.00000000000000000000	4.00000000000000000000	4.00000000000000000000	4.00000000000000000000	4.00000000000000000000	4.00000000000000000000	4.00000000000000000000	4.00000000000000000000	4.00000000000000000000
123.00000000000000000000	0.00000000000000000000	4166.66650390625000000000	4165.12792968750000000000	4173.33300781250000000000	4153.84619140625000000000	4161.02539062500000000000	4162.56396484375000000000	4158.46142578125000000000	4175.89746093750000000000	4187.69238281250000000000	4378.46142578125000000000	4159.48730468750000000000	4188.20507812500000000000	4160.00000000000000000000	4142.56396484375000000000	3321.00000000000000000000	10247.00000000000000000000	10227.00000000000000000000	0.00000000000000000000	0.00000000000000000000	0.00000000000000000000	2981.00000000000000000000	522.00000000000000000000	4.00000000000000000000	4.00000000000000000000	4.00000000000000000000	4.00000000000000000000	4.00000000000000000000	4.00000000000000000000	4.00000000000000000000	4.00000000000000000000	4.00000000000000000000	4.00000000000000000000	4.00000000000000000000	4.00000000000000000000	4.00000000000000000000	4.00000000000000000000	4.00000000000000000000	4.00000000000000000000
124.00000000000000000000	0.00000000000000000000	4182.56396484375000000000	4157.94873046875000000000	4176.92285156250000000000	4141.53857421875000000000	4153.84619140625000000000	4152.30761718750000000000	4148.20507812500000000000	4159.48730468750000000000	4163.07666015625000000000	4365.12792968750000000000	4171.28173828125000000000	4188.71777343750000000000	4164.61523437500000000000	4131.79492187500000000000	2687.00000000000000000000	10247.00000000000000000000	10227.00000000000000000000	0.00000000000000000000	0.00000000000000000000	0.00000000000000000000	2981.00000000000000000000	530.00000000000000000000	4.00000000000000000000	4.00000000000000000000	4.00000000000000000000	4.00000000000000000000	4.00000000000000000000	4.00000000000000000000	4.00000000000000000000	4.00000000000000000000	4.00000000000000000000	4.00000000000000000000	4.00000000000000000000	4.00000000000000000000	4.00000000000000000000	4.00000000000000000000	4.00000000000000000000	4.00000000000000000000
125.00000000000000000000	0.00000000000000000000	4163.07666015625000000000	4178.46142578125000000000	4171.79492187500000000000	4164.10253906250000000000	4175.89746093750000000000	4174.35888671875000000000	4159.48730468750000000000	4166.15380859375000000000	4169.23046875000000000000	4380.00000000000000000000	4188.71777343750000000000	4197.43603515625000000000	4201.02539062500000000000	4148.20507812500000000000	2617.00000000000000000000	10248.00000000000000000000	10228.00000000000000000000	0.00000000000000000000	0.00000000000000000000	0.00000000000000000000	2981.00000000000000000000	539.00000000000000000000	4.00000000000000000000	4.00000000000000000000	4.00000000000000000000	4.00000000000000000000	4.00000000000000000000	4.00000000000000000000	4.00000000000000000000	4.00000000000000000000	4.00000000000000000000	4.00000000000000000000	4.00000000000000000000	4.00000000000000000000	4.00000000000000000000	4.00000000000000000000	4.00000000000000000000	4.00000000000000000000
126.00000000000000000000	0.00000000000000000000	4180.51269531250000000000	4164.61523437500000000000	4173.84619140625000000000	4166.66650390625000000000	4163.07666015625000000000	4168.71777343750000000000	4152.30761718750000000000	4165.12792968750000000000	4173.33300781250000000000	4370.25634765625000000000	4167.69238281250000000000	4184.10253906250000000000	4174.87158203125000000000	4130.25634765625000000000	3499.00000000000000000000	10248.00000000000000000000	10228.00000000000000000000	0.00000000000000000000	0.00000000000000000000	0.00000000000000000000	2981.00000000000000000000	547.00000000000000000000	4.00000000000000000000	4.00000000000000000000	4.00000000000000000000	4.00000000000000000000	4.00000000000000000000	4.00000000000000000000	4.00000000000000000000	4.00000000000000000000	4.00000000000000000000	4.00000000000000000000	4.00000000000000000000	4.00000000000000000000	4.00000000000000000000	4.00000000000000000000	4.00000000000000000000	4.00000000000000000000
127.00000000000000000000	0.00000000000000000000	4173.33300781250000000000	4165.12792968750000000000	4181.02539062500000000000	4154.35888671875000000000	4168.71777343750000000000	4168.71777343750000000000	4166.66650390625000000000	4185.12792968750000000000	4187.69238281250000000000	4375.89746093750000000000	4163.07666015625000000000	4175.89746093750000000000	4162.56396484375000000000	4131.28173828125000000000	52.00000000000000000000	10248.00000000000000000000	10228.00000000000000000000	0.00000000000000000000	0.00000000000000000000	0.00000000000000000000	2981.00000000000000000000	555.00000000000000000000	4.00000000000000000000	4.00000000000000000000	4.00000000000000000000	4.00000000000000000000	4.00000000000000000000	4.00000000000000000000	4.00000000000000000000	4.00000000000000000000	4.00000000000000000000	4.00000000000000000000	4.00000000000000000000	4.00000000000000000000	4.00000000000000000000	4.00000000000000000000	4.00000000000000000000	4.00000000000000000000
0.00000000000000000000	0.00000000000000000000	4168.71777343750000000000	4173.84619140625000000000	4180.00000000000000000000	4158.46142578125000000000	4175.38427734375000000000	4168.71777343750000000000	4166.66650390625000000000	4193.33300781250000000000	4189.74365234375000000000	4384.61523437500000000000	4175.38427734375000000000	4194.87158203125000000000	4184.10253906250000000000	4150.76904296875000000000	2640.00000000000000000000	10248.00000000000000000000	10228.00000000000000000000	0.00000000000000000000	0.00000000000000000000	0.00000000000000000000	2981.00000000000000000000	564.00000000000000000000	4.00000000000000000000	4.00000000000000000000	4.00000000000000000000	4.00000000000000000000	4.00000000000000000000	4.00000000000000000000	4.00000000000000000000	4.00000000000000000000	4.00000000000000000000	4.00000000000000000000	4.00000000000000000000	4.00000000000000000000	4.00000000000000000000	4.00000000000000000000	4.00000000000000000000	4.00000000000000000000
1.00000000000000000000	0.00000000000000000000	4182.56396484375000000000	4153.33300781250000000000	4172.30761718750000000000	4151.79492187500000000000	4138.97412109375000000000	4147.17919921875000000000	4143.07666015625000000000	4169.74365234375000000000	4169.74365234375000000000	4371.79492187500000000000	4165.64111328125000000000	4190.76904296875000000000	4176.92285156250000000000	4133.33300781250000000000	2465.00000000000000000000	10249.00000000000000000000	10227.00000000000000000000	0.00000000000000000000	0.00000000000000000000	0.00000000000000000000	2981.00000000000000000000	572.00000000000000000000	4.00000000000000000000	4.00000000000000000000	4.00000000000000000000	4.00000000000000000000	4.00000000000000000000	4.00000000000000000000	4.00000000000000000000	4.00000000000000000000	4.00000000000000000000	4.00000000000000000000	4.00000000000000000000	4.00000000000000000000	4.00000000000000000000	4.00000000000000000000	4.00000000000000000000	4.00000000000000000000
2.00000000000000000000	0.00000000000000000000	4156.92285156250000000000	4153.84619140625000000000	4158.46142578125000000000	4142.05126953125000000000	4139.48730468750000000000	4157.43603515625000000000	4159.48730468750000000000	4175.38427734375000000000	4181.02539062500000000000	4371.79492187500000000000	4172.82031250000000000000	4176.92285156250000000000	4175.89746093750000000000	4127.69238281250000000000	1458.00000000000000000000	10249.00000000000000000000	10227.00000000000000000000	0.00000000000000000000	0.00000000000000000000	0.00000000000000000000	2981.00000000000000000000	579.00000000000000000000	4.00000000000000000000	4.00000000000000000000	4.00000000000000000000	4.00000000000000000000	4.00000000000000000000	4.00000000000000000000	4.00000000000000000000	4.00000000000000000000	4.00000000000000000000	4.00000000000000000000	4.00000000000000000000	4.00000000000000000000	4.00000000000000000000	4.00000000000000000000	4.00000000000000000000	4.00000000000000000000
3.00000000000000000000	0.00000000000000000000	4179.48730468750000000000	4163.58984375000000000000	4171.79492187500000000000	4153.84619140625000000000	4166.66650390625000000000	4167.17919921875000000000	4164.10253906250000000000	4173.84619140625000000000	4176.41015625000000000000	4340.00000000000000000000	4179.48730468750000000000	4186.66650390625000000000	4176.92285156250000000000	4144.10253906250000000000	3479.00000000000000000000	10249.00000000000000000000	10227.00000000000000000000	0.00000000000000000000	0.00000000000000000000	0.00000000000000000000	2981.00000000000000000000	586.00000000000000000000	4.00000000000000000000	4.00000000000000000000	4.00000000000000000000	4.00000000000000000000	4.00000000000000000000	4.00000000000000000000	4.00000000000000000000	4.00000000000000000000	4.00000000000000000000	4.00000000000000000000	4.00000000000000000000	4.00000000000000000000	4.00000000000000000000	4.00000000000000000000	4.00000000000000000000	4.00000000000000000000
4.00000000000000000000	0.00000000000000000000	4181.02539062500000000000	4179.48730468750000000000	4196.41015625000000000000	4166.15380859375000000000	4192.82031250000000000000	4180.51269531250000000000	4168.71777343750000000000	4181.53857421875000000000	4187.17919921875000000000	4316.41015625000000000000	4184.61523437500000000000	4205.64111328125000000000	4203.58984375000000000000	4170.25634765625000000000	3549.00000000000000000000	10249.00000000000000000000	10227.00000000000000000000	0.00000000000000000000	0.00000000000000000000	0.00000000000000000000	2981.00000000000000000000	594.00000000000000000000	4.00000000000000000000	4.00000000000000000000	4.00000000000000000000	4.00000000000000000000	4.00000000000000000000	4.00000000000000000000	4.00000000000000000000	4.00000000000000000000	4.00000000000000000000	4.00000000000000000000	4.00000000000000000000	4.00000000000000000000	4.00000000000000000000	4.00000000000000000000	4.00000000000000000000	4.00000000000000000000
5.00000000000000000000	0.00000000000000000000	4164.10253906250000000000	4170.76904296875000000000	4185.12792968750000000000	4154.35888671875000000000	4169.74365234375000000000	4174.35888671875000000000	4163.07666015625000000000	4179.48730468750000000000	4196.41015625000000000000	4295.89746093750000000000	4175.89746093750000000000	4199.48730468750000000000	4209.23046875000000000000	4160.00000000000000000000	3436.00000000000000000000	10250.00000000000000000000	10228.00000000000000000000	0.00000000000000000000	0.00000000000000000000	0.00000000000000000000	2981.00000000000000000000	601.00000000000000000000	4.00000000000000000000	4.00000000000000000000	4.00000000000000000000	4.00000000000000000000	4.00000000000000000000	4.00000000000000000000	4.00000000000000000000	4.00000000000000000000	4.00000000000000000000	4.00000000000000000000	4.00000000000000000000	4.00000000000000000000	4.00000000000000000000	4.00000000000000000000	4.00000000000000000000	4.00000000000000000000
6.00000000000000000000	0.00000000000000000000	4181.02539062500000000000	4161.53857421875000000000	4168.20507812500000000000	4154.87158203125000000000	4135.89746093750000000000	4147.69238281250000000000	4151.79492187500000000000	4171.28173828125000000000	4178.97412109375000000000	4255.89746093750000000000	4166.15380859375000000000	4185.64111328125000000000	4183.58984375000000000000	4134.87158203125000000000	3486.00000000000000000000	10250.00000000000000000000	10228.00000000000000000000	0.00000000000000000000	0.00000000000000000000	0.00000000000000000000	2981.00000000000000000000	608.00000000000000000000	4.00000000000000000000	4.00000000000000000000	4.00000000000000000000	4.00000000000000000000	4.00000000000000000000	4.00000000000000000000	4.00000000000000000000	4.00000000000000000000	4.00000000000000000000	4.00000000000000000000	4.00000000000000000000	4.00000000000000000000	4.00000000000000000000	4.00000000000000000000	4.00000000000000000000	4.00000000000000000000
7.00000000000000000000	0.00000000000000000000	4161.02539062500000000000	4182.05126953125000000000	4157.94873046875000000000	4164.61523437500000000000	4163.07666015625000000000	4156.41015625000000000000	4172.30761718750000000000	4189.74365234375000000000	4183.58984375000000000000	4249.23046875000000000000	4185.12792968750000000000	4193.84619140625000000000	4187.17919921875000000000	4147.17919921875000000000	3412.00000000000000000000	10250.00000000000000000000	10227.00000000000000000000	0.00000000000000000000	0.00000000000000000000	0.00000000000000000000	2981.00000000000000000000	616.00000000000000000000	4.00000000000000000000	4.00000000000000000000	4.00000000000000000000	4.00000000000000000000	4.00000000000000000000	4.00000000000000000000	4.00000000000000000000	4.00000000000000000000	4.00000000000000000000	4.00000000000000000000	4.00000000000000000000	4.00000000000000000000	4.00000000000000000000	4.00000000000000000000	4.00000000000000000000	4.00000000000000000000
8.00000000000000000000	0.00000000000000000000	4177.43603515625000000000	4163.07666015625000000000	4160.51269531250000000000	4145.12792968750000000000	4166.15380859375000000000	4164.10253906250000000000	4172.82031250000000000000	4179.48730468750000000000	4178.97412109375000000000	4234.35888671875000000000	4176.92285156250000000000	4195.38427734375000000000	4175.89746093750000000000	4142.05126953125000000000	3450.00000000000000000000	10250.00000000000000000000	10227.00000000000000000000	0.00000000000000000000	0.00000000000000000000	0.00000000000000000000	2981.00000000000000000000	623.00000000000000000000	4.00000000000000000000	4.00000000000000000000	4.00000000000000000000	4.00000000000000000000	4.00000000000000000000	4.00000000000000000000	4.00000000000000000000	4.00000000000000000000	4.00000000000000000000	4.00000000000000000000	4.00000000000000000000	4.00000000000000000000	4.00000000000000000000	4.00000000000000000000	4.00000000000000000000	4.00000000000000000000
9.00000000000000000000	0.00000000000000000000	4183.07666015625000000000	4168.71777343750000000000	4172.30761718750000000000	4151.79492187500000000000	4162.56396484375000000000	4182.05126953125000000000	4178.97412109375000000000	4186.15380859375000000000	4193.33300781250000000000	4226.15380859375000000000	4166.66650390625000000000	4188.71777343750000000000	4183.58984375000000000000	4139.48730468750000000000	3131.00000000000000000000	10249.00000000000000000000	10228.00000000000000000000	0.00000000000000000000	0.00000000000000000000	0.00000000000000000000	2981.00000000000000000000	630.00000000000000000000	4.00000000000000000000	4.00000000000000000000	4.00000000000000000000	4.00000000000000000000	4.00000000000000000000	4.00000000000000000000	4.00000000000000000000	4.00000000000000000000	4.00000000000000000000	4.00000000000000000000	4.00000000000000000000	4.00000000000000000000	4.00000000000000000000	4.00000000000000000000	4.00000000000000000000	4.00000000000000000000
10.00000000000000000000	0.00000000000000000000	4166.15380859375000000000	4188.20507812500000000000	4167.17919921875000000000	4168.71777343750000000000	4170.76904296875000000000	4178.97412109375000000000	4168.71777343750000000000	4185.64111328125000000000	4197.43603515625000000000	4228.20507812500000000000	4169.23046875000000000000	4189.74365234375000000000	4196.41015625000000000000	4147.17919921875000000000	3487.00000000000000000000	10249.00000000000000000000	10228.00000000000000000000	0.00000000000000000000	0.00000000000000000000	0.00000000000000000000	2981.00000000000000000000	638.00000000000000000000	4.00000000000000000000	4.00000000000000000000	4.00000000000000000000	4.00000000000000000000	4.00000000000000000000	4.00000000000000000000	4.00000000000000000000	4.00000000000000000000	4.00000000000000000000	4.00000000000000000000	4.00000000000000000000	4.00000000000000000000	4.00000000000000000000	4.00000000000000000000	4.00000000000000000000	4.00000000000000000000
11.00000000000000000000	0.00000000000000000000	4182.05126953125000000000	4162.05126953125000000000	4166.15380859375000000000	4151.28173828125000000000	4168.71777343750000000000	4154.35888671875000000000	4144.61523437500000000000	4150.25634765625000000000	4164.10253906250000000000	4214.35888671875000000000	4161.53857421875000000000	4185.64111328125000000000	4177.94873046875000000000	4137.94873046875000000000	3302.00000000000000000000	10249.00000000000000000000	10228.00000000000000000000	0.00000000000000000000	0.00000000000000000000	0.00000000000000000000	2981.00000000000000000000	646.00000000000000000000	4.00000000000000000000	4.00000000000000000000	4.00000000000000000000	4.00000000000000000000	4.00000000000000000000	4.00000000000000000000	4.00000000000000000000	4.00000000000000000000	4.00000000000000000000	4.00000000000000000000	4.00000000000000000000	4.00000000000000000000	4.00000000000000000000	4.00000000000000000000	4.00000000000000000000	4.00000000000000000000
12.00000000000000000000	0.00000000000000000000	4158.97412109375000000000	4161.02539062500000000000	4162.05126953125000000000	4153.33300781250000000000	4178.97412109375000000000	4170.76904296875000000000	4168.71777343750000000000	4165.64111328125000000000	4176.92285156250000000000	4223.07666015625000000000	4170.76904296875000000000	4183.07666015625000000000	4182.05126953125000000000	4134.87158203125000000000	2672.00000000000000000000	10249.00000000000000000000	10228.00000000000000000000	0.00000000000000000000	0.00000000000000000000	0.00000000000000000000	2981.00000000000000000000	654.00000000000000000000	4.00000000000000000000	4.00000000000000000000	4.00000000000000000000	4.00000000000000000000	4.00000000000000000000	4.00000000000000000000	4.00000000000000000000	4.00000000000000000000	4.00000000000000000000	4.00000000000000000000	4.00000000000000000000	4.00000000000000000000	4.00000000000000000000	4.00000000000000000000	4.00000000000000000000	4.00000000000000000000
13.00000000000000000000	0.00000000000000000000	4169.74365234375000000000	4163.07666015625000000000	4159.48730468750000000000	4158.97412109375000000000	4162.05126953125000000000	4173.33300781250000000000	4171.79492187500000000000	4183.07666015625000000000	4193.84619140625000000000	4213.33300781250000000000	4178.46142578125000000000	4187.17919921875000000000	4179.48730468750000000000	4132.30761718750000000000	2602.00000000000000000000	10249.00000000000000000000	10227.00000000000000000000	0.00000000000000000000	0.00000000000000000000	0.00000000000000000000	2981.00000000000000000000	663.00000000000000000000	4.00000000000000000000	4.00000000000000000000	4.00000000000000000000	4.00000000000000000000	4.00000000000000000000	4.00000000000000000000	4.00000000000000000000	4.00000000000000000000	4.00000000000000000000	4.00000000000000000000	4.00000000000000000000	4.00000000000000000000	4.00000000000000000000	4.00000000000000000000	4.00000000000000000000	4.00000000000000000000
14.00000000000000000000	0.00000000000000000000	4184.61523437500000000000	4175.89746093750000000000	4169.74365234375000000000	4150.25634765625000000000	4183.07666015625000000000	4182.05126953125000000000	4172.82031250000000000000	4193.84619140625000000000	4214.35888671875000000000	4217.94873046875000000000	4191.79492187500000000000	4202.05126953125000000000	4198.97412109375000000000	4157.43603515625000000000	3487.00000000000000000000	10249.00000000000000000000	10227.00000000000000000000	0.00000000000000000000	0.00000000000000000000	0.00000000000000000000	2981.00000000000000000000	671.00000000000000000000	4.00000000000000000000	4.00000000000000000000	4.00000000000000000000	4.00000000000000000000	4.00000000000000000000	4.00000000000000000000	4.00000000000000000000	4.00000000000000000000	4.00000000000000000000	4.00000000000000000000	4.00000000000000000000	4.00000000000000000000	4.00000000000000000000	4.00000000000000000000	4.00000000000000000000	4.00000000000000000000
15.00000000000000000000	0.00000000000000000000	4172.30761718750000000000	4188.20507812500000000000	4167.17919921875000000000	4153.33300781250000000000	4200.51269531250000000000	4180.51269531250000000000	4174.35888671875000000000	4191.79492187500000000000	4216.92285156250000000000	4230.25634765625000000000	4190.25634765625000000000	4203.58984375000000000000	4208.20507812500000000000	4160.51269531250000000000	3302.00000000000000000000	10249.00000000000000000000	10228.00000000000000000000	0.00000000000000000000	0.00000000000000000000	0.00000000000000000000	2981.00000000000000000000	679.00000000000000000000	4.00000000000000000000	4.00000000000000000000	4.00000000000000000000	4.00000000000000000000	4.00000000000000000000	4.00000000000000000000	4.00000000000000000000	4.00000000000000000000	4.00000000000000000000	4.00000000000000000000	4.00000000000000000000	4.00000000000000000000	4.00000000000000000000	4.00000000000000000000	4.00000000000000000000	4.00000000000000000000
16.00000000000000000000	0.00000000000000000000	4185.12792968750000000000	4168.20507812500000000000	4171.79492187500000000000	4153.33300781250000000000	4155.89746093750000000000	4152.82031250000000000000	4149.74365234375000000000	4160.00000000000000000000	4177.94873046875000000000	4197.94873046875000000000	4164.61523437500000000000	4188.20507812500000000000	4178.46142578125000000000	4132.30761718750000000000	0.00000000000000000000	10249.00000000000000000000	10228.00000000000000000000	0.00000000000000000000	0.00000000000000000000	0.00000000000000000000	2981.00000000000000000000	688.00000000000000000000	4.00000000000000000000	4.00000000000000000000	4.00000000000000000000	4.00000000000000000000	4.00000000000000000000	4.00000000000000000000	4.00000000000000000000	4.00000000000000000000	4.00000000000000000000	4.00000000000000000000	4.00000000000000000000	4.00000000000000000000	4.00000000000000000000	4.00000000000000000000	4.00000000000000000000	4.00000000000000000000
17.00000000000000000000	0.00000000000000000000	4164.61523437500000000000	4175.38427734375000000000	4181.53857421875000000000	4163.58984375000000000000	4166.15380859375000000000	4171.79492187500000000000	4165.12792968750000000000	4181.02539062500000000000	4192.30761718750000000000	4197.94873046875000000000	4178.97412109375000000000	4196.41015625000000000000	4200.00000000000000000000	4154.35888671875000000000	0.00000000000000000000	10248.00000000000000000000	10228.00000000000000000000	0.00000000000000000000	0.00000000000000000000	0.00000000000000000000	2981.00000000000000000000	696.00000000000000000000	4.00000000000000000000	4.00000000000000000000	4.00000000000000000000	4.00000000000000000000	4.00000000000000000000	4.00000000000000000000	4.00000000000000000000	4.00000000000000000000	4.00000000000000000000	4.00000000000000000000	4.00000000000000000000	4.00000000000000000000	4.00000000000000000000	4.00000000000000000000	4.00000000000000000000	4.00000000000000000000
18.00000000000000000000	0.00000000000000000000	4172.30761718750000000000	4170.25634765625000000000	4175.89746093750000000000	4172.82031250000000000000	4181.02539062500000000000	4169.74365234375000000000	4166.66650390625000000000	4193.84619140625000000000	4198.97412109375000000000	4201.02539062500000000000	4195.38427734375000000000	4205.12792968750000000000	4206.66650390625000000000	4157.43603515625000000000	0.00000000000000000000	10248.00000000000000000000	10228.00000000000000000000	0.00000000000000000000	0.00000000000000000000	0.00000000000000000000	2981.00000000000000000000	703.00000000000000000000	4.00000000000000000000	4.00000000000000000000	4.00000000000000000000	4.00000000000000000000	4.00000000000000000000	4.00000000000000000000	4.00000000000000000000	4.00000000000000000000	4.00000000000000000000	4.00000000000000000000	4.00000000000000000000	4.00000000000000000000	4.00000000000000000000	4.00000000000000000000	4.00000000000000000000	4.00000000000000000000
19.00000000000000000000	0.00000000000000000000	4176.92285156250000000000	4161.02539062500000000000	4166.66650390625000000000	4152.30761718750000000000	4172.82031250000000000000	4160.00000000000000000000	4158.46142578125000000000	4177.94873046875000000000	4182.56396484375000000000	4196.41015625000000000000	4194.35888671875000000000	4200.51269531250000000000	4192.30761718750000000000	4143.58984375000000000000	0.00000000000000000000	10248.00000000000000000000	10228.00000000000000000000	0.00000000000000000000	0.00000000000000000000	0.00000000000000000000	2981.00000000000000000000	711.00000000000000000000	4.00000000000000000000	4.00000000000000000000	4.00000000000000000000	4.00000000000000000000	4.00000000000000000000	4.00000000000000000000	4.00000000000000000000	4.00000000000000000000	4.00000000000000000000	4.00000000000000000000	4.00000000000000000000	4.00000000000000000000	4.00000000000000000000	4.00000000000000000000	4.00000000000000000000	4.00000000000000000000
20.00000000000000000000	0.00000000000000000000	4161.02539062500000000000	4161.53857421875000000000	4162.56396484375000000000	4127.69238281250000000000	4169.23046875000000000000	4173.33300781250000000000	4171.79492187500000000000	4176.92285156250000000000	4183.58984375000000000000	4198.46142578125000000000	4181.53857421875000000000	4198.46142578125000000000	4188.71777343750000000000	4148.20507812500000000000	0.00000000000000000000	10248.00000000000000000000	10228.00000000000000000000	0.00000000000000000000	0.00000000000000000000	0.00000000000000000000	2981.00000000000000000000	718.00000000000000000000	4.00000000000000000000	4.00000000000000000000	4.00000000000000000000	4.00000000000000000000	4.00000000000000000000	4.00000000000000000000	4.00000000000000000000	4.00000000000000000000	4.00000000000000000000	4.00000000000000000000	4.00000000000000000000	4.00000000000000000000	4.00000000000000000000	4.00000000000000000000	4.00000000000000000000	4.00000000000000000000
21.00000000000000000000	0.00000000000000000000	4191.28173828125000000000	4157.94873046875000000000	4173.33300781250000000000	4141.02539062500000000000	4163.07666015625000000000	4170.76904296875000000000	4172.30761718750000000000	4175.38427734375000000000	4172.82031250000000000000	4182.05126953125000000000	4157.43603515625000000000	4189.74365234375000000000	4172.30761718750000000000	4143.07666015625000000000	0.00000000000000000000	10247.00000000000000000000	10229.00000000000000000000	0.00000000000000000000	0.00000000000000000000	0.00000000000000000000	2981.00000000000000000000	725.00000000000000000000	4.00000000000000000000	4.00000000000000000000	4.00000000000000000000	4.00000000000000000000	4.00000000000000000000	4.00000000000000000000	4.00000000000000000000	4.00000000000000000000	4.00000000000000000000	4.00000000000000000000	4.00000000000000000000	4.00000000000000000000	4.00000000000000000000	4.00000000000000000000	4.00000000000000000000	4.00000000000000000000
22.00000000000000000000	0.00000000000000000000	4172.82031250000000000000	4178.46142578125000000000	4178.97412109375000000000	4172.30761718750000000000	4188.20507812500000000000	4178.46142578125000000000	4176.41015625000000000000	4186.15380859375000000000	4182.05126953125000000000	4189.74365234375000000000	4176.41015625000000000000	4190.25634765625000000000	4193.33300781250000000000	4162.56396484375000000000	0.00000000000000000000	10247.00000000000000000000	10229.00000000000000000000	0.00000000000000000000	0.00000000000000000000	0.00000000000000000000	2981.00000000000000000000	734.00000000000000000000	4.00000000000000000000	4.00000000000000000000	4.00000000000000000000	4.00000000000000000000	4.00000000000000000000	4.00000000000000000000	4.00000000000000000000	4.00000000000000000000	4.00000000000000000000	4.00000000000000000000	4.00000000000000000000	4.00000000000000000000	4.00000000000000000000	4.00000000000000000000	4.00000000000000000000	4.00000000000000000000
23.00000000000000000000	0.00000000000000000000	4169.74365234375000000000	4174.87158203125000000000	4172.30761718750000000000	4172.30761718750000000000	4175.38427734375000000000	4156.41015625000000000000	4150.25634765625000000000	4161.02539062500000000000	4172.30761718750000000000	4179.48730468750000000000	4185.64111328125000000000	4192.30761718750000000000	4200.51269531250000000000	4166.15380859375000000000	0.00000000000000000000	10245.00000000000000000000	10228.00000000000000000000	0.00000000000000000000	0.00000000000000000000	0.00000000000000000000	2981.00000000000000000000	742.00000000000000000000	4.00000000000000000000	4.00000000000000000000	4.00000000000000000000	4.00000000000000000000	4.00000000000000000000	4.00000000000000000000	4.00000000000000000000	4.00000000000000000000	4.00000000000000000000	4.00000000000000000000	4.00000000000000000000	4.00000000000000000000	4.00000000000000000000	4.00000000000000000000	4.00000000000000000000	4.00000000000000000000
24.00000000000000000000	0.00000000000000000000	4185.12792968750000000000	4186.15380859375000000000	4174.87158203125000000000	4167.17919921875000000000	4161.02539062500000000000	4149.23046875000000000000	4145.64111328125000000000	4154.35888671875000000000	4175.38427734375000000000	4183.07666015625000000000	4178.46142578125000000000	4189.23046875000000000000	4195.38427734375000000000	4161.02539062500000000000	0.00000000000000000000	10245.00000000000000000000	10228.00000000000000000000	0.00000000000000000000	0.00000000000000000000	0.00000000000000000000	2981.00000000000000000000	751.00000000000000000000	4.00000000000000000000	4.00000000000000000000	4.00000000000000000000	4.00000000000000000000	4.00000000000000000000	4.00000000000000000000	4.00000000000000000000	4.00000000000000000000	4.00000000000000000000	4.00000000000000000000	4.00000000000000000000	4.00000000000000000000	4.00000000000000000000	4.00000000000000000000	4.00000000000000000000	4.00000000000000000000
25.00000000000000000000	0.00000000000000000000	4167.69238281250000000000	4206.66650390625000000000	4165.12792968750000000000	4167.17919921875000000000	4184.61523437500000000000	4178.46142578125000000000	4168.71777343750000000000	4188.71777343750000000000	4204.61523437500000000000	4213.84619140625000000000	4188.20507812500000000000	4195.38427734375000000000	4202.05126953125000000000	4173.33300781250000000000	0.00000000000000000000	10243.00000000000000000000	10230.00000000000000000000	0.00000000000000000000	0.00000000000000000000	0.00000000000000000000	2981.00000000000000000000	759.00000000000000000000	4.00000000000000000000	4.00000000000000000000	4.00000000000000000000	4.00000000000000000000	4.00000000000000000000	4.00000000000000000000	4.00000000000000000000	4.00000000000000000000	4.00000000000000000000	4.00000000000000000000	4.00000000000000000000	4.00000000000000000000	4.00000000000000000000	4.00000000000000000000	4.00000000000000000000	4.00000000000000000000
26.00000000000000000000	0.00000000000000000000	4186.66650390625000000000	4180.00000000000000000000	4152.82031250000000000000	4155.89746093750000000000	4188.71777343750000000000	4171.79492187500000000000	4150.76904296875000000000	4178.46142578125000000000	4190.76904296875000000000	4199.48730468750000000000	4182.05126953125000000000	4197.43603515625000000000	4192.82031250000000000000	4164.10253906250000000000	0.00000000000000000000	10243.00000000000000000000	10230.00000000000000000000	0.00000000000000000000	0.00000000000000000000	0.00000000000000000000	2981.00000000000000000000	767.00000000000000000000	4.00000000000000000000	4.00000000000000000000	4.00000000000000000000	4.00000000000000000000	4.00000000000000000000	4.00000000000000000000	4.00000000000000000000	4.00000000000000000000	4.00000000000000000000	4.00000000000000000000	4.00000000000000000000	4.00000000000000000000	4.00000000000000000000	4.00000000000000000000	4.00000000000000000000	4.00000000000000000000
27.00000000000000000000	0.00000000000000000000	4171.28173828125000000000	4180.00000000000000000000	4151.79492187500000000000	4156.41015625000000000000	4193.84619140625000000000	4172.82031250000000000000	4160.51269531250000000000	4177.43603515625000000000	4191.79492187500000000000	4197.94873046875000000000	4187.17919921875000000000	4191.79492187500000000000	4215.89746093750000000000	4162.56396484375000000000	0.00000000000000000000	10244.00000000000000000000	10232.00000000000000000000	0.00000000000000000000	0.00000000000000000000	0.00000000000000000000	2981.00000000000000000000	776.00000000000000000000	4.00000000000000000000	4.00000000000000000000	4.00000000000000000000	4.00000000000000000000	4.00000000000000000000	4.00000000000000000000	4.00000000000000000000	4.00000000000000000000	4.00000000000000000000	4.00000000000000000000	4.00000000000000000000	4.00000000000000000000	4.00000000000000000000	4.00000000000000000000	4.00000000000000000000	4.00000000000000000000
28.00000000000000000000	0.00000000000000000000	4165.12792968750000000000	4173.84619140625000000000	4153.84619140625000000000	4150.76904296875000000000	4169.23046875000000000000	4173.84619140625000000000	4167.69238281250000000000	4176.41015625000000000000	4188.71777343750000000000	4194.35888671875000000000	4184.61523437500000000000	4185.12792968750000000000	4214.87158203125000000000	4159.48730468750000000000	0.00000000000000000000	10244.00000000000000000000	10232.00000000000000000000	0.00000000000000000000	0.00000000000000000000	0.00000000000000000000	2981.00000000000000000000	784.00000000000000000000	4.00000000000000000000	4.00000000000000000000	4.00000000000000000000	4.00000000000000000000	4.00000000000000000000	4.00000000000000000000	4.00000000000000000000	4.00000000000000000000	4.00000000000000000000	4.00000000000000000000	4.00000000000000000000	4.00000000000000000000	4.00000000000000000000	4.00000000000000000000	4.00000000000000000000	4.00000000000000000000
29.00000000000000000000	0.00000000000000000000	4180.51269531250000000000	4165.12792968750000000000	4162.05126953125000000000	4148.71777343750000000000	4165.12792968750000000000	4183.58984375000000000000	4160.51269531250000000000	4170.25634765625000000000	4185.12792968750000000000	4186.66650390625000000000	4180.51269531250000000000	4189.74365234375000000000	4201.02539062500000000000	4170.25634765625000000000	0.00000000000000000000	10247.00000000000000000000	10233.00000000000000000000	0.00000000000000000000	0.00000000000000000000	0.00000000000000000000	2981.00000000000000000000	791.00000000000000000000	4.00000000000000000000	4.00000000000000000000	4.00000000000000000000	4.00000000000000000000	4.00000000000000000000	4.00000000000000000000	4.00000000000000000000	4.00000000000000000000	4.00000000000000000000	4.00000000000000000000	4.00000000000000000000	4.00000000000000000000	4.00000000000000000000	4.00000000000000000000	4.00000000000000000000	4.00000000000000000000
30.00000000000000000000	0.00000000000000000000	4164.61523437500000000000	4173.84619140625000000000	4160.51269531250000000000	4159.48730468750000000000	4194.87158203125000000000	4196.92285156250000000000	4173.33300781250000000000	4182.05126953125000000000	4205.64111328125000000000	4206.66650390625000000000	4195.38427734375000000000	4204.61523437500000000000	4216.41015625000000000000	4189.23046875000000000000	0.00000000000000000000	10247.00000000000000000000	10233.00000000000000000000	0.00000000000000000000	0.00000000000000000000	0.00000000000000000000	2981.00000000000000000000	799.00000000000000000000	4.00000000000000000000	4.00000000000000000000	4.00000000000000000000	4.00000000000000000000	4.00000000000000000000	4.00000000000000000000	4.00000000000000000000	4.00000000000000000000	4.00000000000000000000	4.00000000000000000000	4.00000000000000000000	4.00000000000000000000	4.00000000000000000000	4.00000000000000000000	4.00000000000000000000	4.00000000000000000000
31.00000000000000000000	0.00000000000000000000	4184.61523437500000000000	4149.23046875000000000000	4159.48730468750000000000	4152.30761718750000000000	4161.02539062500000000000	4159.48730468750000000000	4155.38427734375000000000	4162.05126953125000000000	4180.51269531250000000000	4193.33300781250000000000	4181.53857421875000000000	4203.07666015625000000000	4198.97412109375000000000	4171.28173828125000000000	0.00000000000000000000	10248.00000000000000000000	10233.00000000000000000000	0.00000000000000000000	0.00000000000000000000	0.00000000000000000000	2981.00000000000000000000	806.00000000000000000000	4.00000000000000000000	4.00000000000000000000	4.00000000000000000000	4.00000000000000000000	4.00000000000000000000	4.00000000000000000000	4.00000000000000000000	4.00000000000000000000	4.00000000000000000000	4.00000000000000000000	4.00000000000000000000	4.00000000000000000000	4.00000000000000000000	4.00000000000000000000	4.00000000000000000000	4.00000000000000000000
32.00000000000000000000	0.00000000000000000000	4175.38427734375000000000	4166.15380859375000000000	4165.64111328125000000000	4156.41015625000000000000	4156.41015625000000000000	4155.89746093750000000000	4149.74365234375000000000	4160.51269531250000000000	4170.76904296875000000000	4188.71777343750000000000	4180.51269531250000000000	4204.10253906250000000000	4202.05126953125000000000	4171.28173828125000000000	0.00000000000000000000	10248.00000000000000000000	10233.00000000000000000000	0.00000000000000000000	0.00000000000000000000	0.00000000000000000000	2981.00000000000000000000	814.00000000000000000000	4.00000000000000000000	4.00000000000000000000	4.00000000000000000000	4.00000000000000000000	4.00000000000000000000	4.00000000000000000000	4.00000000000000000000	4.00000000000000000000	4.00000000000000000000	4.00000000000000000000	4.00000000000000000000	4.00000000000000000000	4.00000000000000000000	4.00000000000000000000	4.00000000000000000000	4.00000000000000000000
33.00000000000000000000	0.00000000000000000000	4171.79492187500000000000	4192.30761718750000000000	4167.17919921875000000000	4165.64111328125000000000	4178.97412109375000000000	4168.71777343750000000000	4151.79492187500000000000	4164.10253906250000000000	4182.56396484375000000000	4192.82031250000000000000	4190.76904296875000000000	4206.15380859375000000000	4205.12792968750000000000	4169.74365234375000000000	0.00000000000000000000	10247.00000000000000000000	10230.00000000000000000000	0.00000000000000000000	0.00000000000000000000	0.00000000000000000000	2981.00000000000000000000	821.00000000000000000000	4.00000000000000000000	4.00000000000000000000	4.00000000000000000000	4.00000000000000000000	4.00000000000000000000	4.00000000000000000000	4.00000000000000000000	4.00000000000000000000	4.00000000000000000000	4.00000000000000000000	4.00000000000000000000	4.00000000000000000000	4.00000000000000000000	4.00000000000000000000	4.00000000000000000000	4.00000000000000000000
34.00000000000000000000	0.00000000000000000000	4188.71777343750000000000	4183.58984375000000000000	4168.71777343750000000000	4155.89746093750000000000	4169.23046875000000000000	4167.17919921875000000000	4150.25634765625000000000	4164.10253906250000000000	4187.69238281250000000000	4187.69238281250000000000	4187.17919921875000000000	4194.87158203125000000000	4193.84619140625000000000	4162.05126953125000000000	0.00000000000000000000	10247.00000000000000000000	10230.00000000000000000000	0.00000000000000000000	0.00000000000000000000	0.00000000000000000000	2981.00000000000000000000	829.00000000000000000000	4.00000000000000000000	4.00000000000000000000	4.00000000000000000000	4.00000000000000000000	4.00000000000000000000	4.00000000000000000000	4.00000000000000000000	4.00000000000000000000	4.00000000000000000000	4.00000000000000000000	4.00000000000000000000	4.00000000000000000000	4.00000000000000000000	4.00000000000000000000	4.00000000000000000000	4.00000000000000000000
35.00000000000000000000	0.00000000000000000000	4163.07666015625000000000	4188.20507812500000000000	4158.97412109375000000000	4160.00000000000000000000	4177.94873046875000000000	4180.00000000000000000000	4157.94873046875000000000	4188.20507812500000000000	4204.10253906250000000000	4200.00000000000000000000	4184.61523437500000000000	4189.74365234375000000000	4211.79492187500000000000	4177.43603515625000000000	0.00000000000000000000	10247.00000000000000000000	10230.00000000000000000000	0.00000000000000000000	0.00000000000000000000	0.00000000000000000000	2981.00000000000000000000	837.00000000000000000000	4.00000000000000000000	4.00000000000000000000	4.00000000000000000000	4.00000000000000000000	4.00000000000000000000	4.00000000000000000000	4.00000000000000000000	4.00000000000000000000	4.00000000000000000000	4.00000000000000000000	4.00000000000000000000	4.00000000000000000000	4.00000000000000000000	4.00000000000000000000	4.00000000000000000000	4.00000000000000000000
36.00000000000000000000	0.00000000000000000000	4175.89746093750000000000	4176.41015625000000000000	4151.79492187500000000000	4161.53857421875000000000	4177.94873046875000000000	4168.20507812500000000000	4145.12792968750000000000	4176.92285156250000000000	4184.10253906250000000000	4183.58984375000000000000	4166.15380859375000000000	4184.10253906250000000000	4196.41015625000000000000	4169.74365234375000000000	0.00000000000000000000	10247.00000000000000000000	10230.00000000000000000000	0.00000000000000000000	0.00000000000000000000	0.00000000000000000000	2981.00000000000000000000	844.00000000000000000000	4.00000000000000000000	4.00000000000000000000	4.00000000000000000000	4.00000000000000000000	4.00000000000000000000	4.00000000000000000000	4.00000000000000000000	4.00000000000000000000	4.00000000000000000000	4.00000000000000000000	4.00000000000000000000	4.00000000000000000000	4.00000000000000000000	4.00000000000000000000	4.00000000000000000000	4.00000000000000000000
37.00000000000000000000	0.00000000000000000000	4170.76904296875000000000	4166.15380859375000000000	4149.23046875000000000000	4151.28173828125000000000	4185.64111328125000000000	4175.38427734375000000000	4164.10253906250000000000	4173.84619140625000000000	4186.66650390625000000000	4185.12792968750000000000	4171.28173828125000000000	4182.05126953125000000000	4182.05126953125000000000	4166.66650390625000000000	0.00000000000000000000	10250.00000000000000000000	10229.00000000000000000000	0.00000000000000000000	0.00000000000000000000	0.00000000000000000000	2981.00000000000000000000	852.00000000000000000000	4.00000000000000000000	4.00000000000000000000	4.00000000000000000000	4.00000000000000000000	4.00000000000000000000	4.00000000000000000000	4.00000000000000000000	4.00000000000000000000	4.00000000000000000000	4.00000000000000000000	4.00000000000000000000	4.00000000000000000000	4.00000000000000000000	4.00000000000000000000	4.00000000000000000000	4.00000000000000000000
38.00000000000000000000	0.00000000000000000000	4162.56396484375000000000	4148.20507812500000000000	4141.53857421875000000000	4141.53857421875000000000	4167.69238281250000000000	4174.35888671875000000000	4168.71777343750000000000	4173.84619140625000000000	4191.28173828125000000000	4184.61523437500000000000	4175.89746093750000000000	4176.41015625000000000000	4170.76904296875000000000	4151.79492187500000000000	0.00000000000000000000	10250.00000000000000000000	10229.00000000000000000000	0.00000000000000000000	0.00000000000000000000	0.00000000000000000000	2981.00000000000000000000	860.00000000000000000000	4.00000000000000000000	4.00000000000000000000	4.00000000000000000000	4.00000000000000000000	4.00000000000000000000	4.00000000000000000000	4.00000000000000000000	4.00000000000000000000	4.00000000000000000000	4.00000000000000000000	4.00000000000000000000	4.00000000000000000000	4.00000000000000000000	4.00000000000000000000	4.00000000000000000000	4.00000000000000000000
39.00000000000000000000	0.00000000000000000000	4177.94873046875000000000	4129.74365234375000000000	4152.30761718750000000000	4136.92285156250000000000	4132.30761718750000000000	4154.87158203125000000000	4148.71777343750000000000	4155.38427734375000000000	4165.12792968750000000000	4158.46142578125000000000	4158.46142578125000000000	4170.76904296875000000000	4160.00000000000000000000	4133.84619140625000000000	0.00000000000000000000	10249.00000000000000000000	10228.00000000000000000000	0.00000000000000000000	0.00000000000000000000	0.00000000000000000000	2981.00000000000000000000	868.00000000000000000000	4.00000000000000000000	4.00000000000000000000	4.00000000000000000000	4.00000000000000000000	4.00000000000000000000	4.00000000000000000000	4.00000000000000000000	4.00000000000000000000	4.00000000000000000000	4.00000000000000000000	4.00000000000000000000	4.00000000000000000000	4.00000000000000000000	4.00000000000000000000	4.00000000000000000000	4.00000000000000000000
40.00000000000000000000	0.00000000000000000000	4155.38427734375000000000	4136.92285156250000000000	4166.66650390625000000000	4136.92285156250000000000	4146.15380859375000000000	4168.71777343750000000000	4172.82031250000000000000	4171.79492187500000000000	4178.46142578125000000000	4174.35888671875000000000	4171.28173828125000000000	4180.51269531250000000000	4187.17919921875000000000	4156.92285156250000000000	0.00000000000000000000	10249.00000000000000000000	10228.00000000000000000000	0.00000000000000000000	0.00000000000000000000	0.00000000000000000000	2981.00000000000000000000	876.00000000000000000000	4.00000000000000000000	4.00000000000000000000	4.00000000000000000000	4.00000000000000000000	4.00000000000000000000	4.00000000000000000000	4.00000000000000000000	4.00000000000000000000	4.00000000000000000000	4.00000000000000000000	4.00000000000000000000	4.00000000000000000000	4.00000000000000000000	4.00000000000000000000	4.00000000000000000000	4.00000000000000000000
41.00000000000000000000	0.00000000000000000000	4172.30761718750000000000	4126.66650390625000000000	4171.79492187500000000000	4131.79492187500000000000	4151.28173828125000000000	4167.17919921875000000000	4175.38427734375000000000	4177.43603515625000000000	4187.69238281250000000000	4181.53857421875000000000	4182.56396484375000000000	4185.12792968750000000000	4189.23046875000000000000	4163.07666015625000000000	0.00000000000000000000	10249.00000000000000000000	10228.00000000000000000000	0.00000000000000000000	0.00000000000000000000	0.00000000000000000000	2981.00000000000000000000	884.00000000000000000000	4.00000000000000000000	4.00000000000000000000	4.00000000000000000000	4.00000000000000000000	4.00000000000000000000	4.00000000000000000000	4.00000000000000000000	4.00000000000000000000	4.00000000000000000000	4.00000000000000000000	4.00000000000000000000	4.00000000000000000000	4.00000000000000000000	4.00000000000000000000	4.00000000000000000000	4.00000000000000000000
42.00000000000000000000	0.00000000000000000000	4169.74365234375000000000	4141.53857421875000000000	4166.15380859375000000000	4138.97412109375000000000	4165.64111328125000000000	4175.89746093750000000000	4171.28173828125000000000	4177.94873046875000000000	4197.43603515625000000000	4186.66650390625000000000	4185.12792968750000000000	4188.20507812500000000000	4187.69238281250000000000	4163.58984375000000000000	0.00000000000000000000	10249.00000000000000000000	10228.00000000000000000000	0.00000000000000000000	0.00000000000000000000	0.00000000000000000000	2981.00000000000000000000	892.00000000000000000000	4.00000000000000000000	4.00000000000000000000	4.00000000000000000000	4.00000000000000000000	4.00000000000000000000	4.00000000000000000000	4.00000000000000000000	4.00000000000000000000	4.00000000000000000000	4.00000000000000000000	4.00000000000000000000	4.00000000000000000000	4.00000000000000000000	4.00000000000000000000	4.00000000000000000000	4.00000000000000000000
43.00000000000000000000	0.00000000000000000000	4161.53857421875000000000	4151.28173828125000000000	4157.43603515625000000000	4147.69238281250000000000	4171.79492187500000000000	4185.64111328125000000000	4169.74365234375000000000	4177.43603515625000000000	4196.92285156250000000000	4189.74365234375000000000	4173.84619140625000000000	4192.82031250000000000000	4180.00000000000000000000	4166.15380859375000000000	0.00000000000000000000	10248.00000000000000000000	10227.00000000000000000000	0.00000000000000000000	0.00000000000000000000	0.00000000000000000000	2981.00000000000000000000	900.00000000000000000000	4.00000000000000000000	4.00000000000000000000	4.00000000000000000000	4.00000000000000000000	4.00000000000000000000	4.00000000000000000000	4.00000000000000000000	4.00000000000000000000	4.00000000000000000000	4.00000000000000000000	4.00000000000000000000	4.00000000000000000000	4.00000000000000000000	4.00000000000000000000	4.00000000000000000000	4.00000000000000000000
44.00000000000000000000	0.00000000000000000000	4192.30761718750000000000	4152.30761718750000000000	4172.30761718750000000000	4158.46142578125000000000	4162.05126953125000000000	4175.38427734375000000000	4159.48730468750000000000	4165.12792968750000000000	4172.82031250000000000000	4175.89746093750000000000	4164.61523437500000000000	4191.28173828125000000000	4171.28173828125000000000	4166.15380859375000000000	0.00000000000000000000	10248.00000000000000000000	10227.00000000000000000000	0.00000000000000000000	0.00000000000000000000	0.00000000000000000000	2981.00000000000000000000	907.00000000000000000000	4.00000000000000000000	4.00000000000000000000	4.00000000000000000000	4.00000000000000000000	4.00000000000000000000	4.00000000000000000000	4.00000000000000000000	4.00000000000000000000	4.00000000000000000000	4.00000000000000000000	4.00000000000000000000	4.00000000000000000000	4.00000000000000000000	4.00000000000000000000	4.00000000000000000000	4.00000000000000000000
45.00000000000000000000	0.00000000000000000000	4164.61523437500000000000	4186.66650390625000000000	4169.74365234375000000000	4173.33300781250000000000	4184.10253906250000000000	4180.51269531250000000000	4170.25634765625000000000	4175.38427734375000000000	4178.97412109375000000000	4184.61523437500000000000	4182.56396484375000000000	4193.33300781250000000000	4201.02539062500000000000	4176.41015625000000000000	0.00000000000000000000	10246.00000000000000000000	10226.00000000000000000000	0.00000000000000000000	0.00000000000000000000	0.00000000000000000000	2981.00000000000000000000	914.00000000000000000000	4.00000000000000000000	4.00000000000000000000	4.00000000000000000000	4.00000000000000000000	4.00000000000000000000	4.00000000000000000000	4.00000000000000000000	4.00000000000000000000	4.00000000000000000000	4.00000000000000000000	4.00000000000000000000	4.00000000000000000000	4.00000000000000000000	4.00000000000000000000	4.00000000000000000000	4.00000000000000000000
46.00000000000000000000	0.00000000000000000000	4160.51269531250000000000	4170.25634765625000000000	4148.20507812500000000000	4147.69238281250000000000	4168.71777343750000000000	4164.61523437500000000000	4150.25634765625000000000	4159.48730468750000000000	4163.07666015625000000000	4164.10253906250000000000	4166.15380859375000000000	4179.48730468750000000000	4188.71777343750000000000	4148.71777343750000000000	0.00000000000000000000	10246.00000000000000000000	10226.00000000000000000000	0.00000000000000000000	0.00000000000000000000	0.00000000000000000000	2981.00000000000000000000	923.00000000000000000000	4.00000000000000000000	4.00000000000000000000	4.00000000000000000000	4.00000000000000000000	4.00000000000000000000	4.00000000000000000000	4.00000000000000000000	4.00000000000000000000	4.00000000000000000000	4.00000000000000000000	4.00000000000000000000	4.00000000000000000000	4.00000000000000000000	4.00000000000000000000	4.00000000000000000000	4.00000000000000000000
47.00000000000000000000	0.00000000000000000000	4165.64111328125000000000	4160.00000000000000000000	4146.66650390625000000000	4132.30761718750000000000	4156.92285156250000000000	4168.20507812500000000000	4144.10253906250000000000	4152.30761718750000000000	4157.43603515625000000000	4156.92285156250000000000	4162.05126953125000000000	4165.12792968750000000000	4175.38427734375000000000	4135.89746093750000000000	0.00000000000000000000	10246.00000000000000000000	10226.00000000000000000000	0.00000000000000000000	0.00000000000000000000	0.00000000000000000000	2981.00000000000000000000	931.00000000000000000000	4.00000000000000000000	4.00000000000000000000	4.00000000000000000000	4.00000000000000000000	4.00000000000000000000	4.00000000000000000000	4.00000000000000000000	4.00000000000000000000	4.00000000000000000000	4.00000000000000000000	4.00000000000000000000	4.00000000000000000000	4.00000000000000000000	4.00000000000000000000	4.00000000000000000000	4.00000000000000000000
48.00000000000000000000	0.00000000000000000000	4161.02539062500000000000	4187.69238281250000000000	4149.23046875000000000000	4164.10253906250000000000	4181.02539062500000000000	4182.05126953125000000000	4158.46142578125000000000	4167.69238281250000000000	4182.56396484375000000000	4185.64111328125000000000	4186.15380859375000000000	4182.05126953125000000000	4186.66650390625000000000	4153.84619140625000000000	0.00000000000000000000	10246.00000000000000000000	10226.00000000000000000000	0.00000000000000000000	0.00000000000000000000	0.00000000000000000000	2981.00000000000000000000	939.00000000000000000000	4.00000000000000000000	4.00000000000000000000	4.00000000000000000000	4.00000000000000000000	4.00000000000000000000	4.00000000000000000000	4.00000000000000000000	4.00000000000000000000	4.00000000000000000000	4.00000000000000000000	4.00000000000000000000	4.00000000000000000000	4.00000000000000000000	4.00000000000000000000	4.00000000000000000000	4.00000000000000000000
49.00000000000000000000	0.00000000000000000000	4185.64111328125000000000	4187.17919921875000000000	4152.30761718750000000000	4174.35888671875000000000	4193.84619140625000000000	4172.30761718750000000000	4159.48730468750000000000	4163.58984375000000000000	4186.66650390625000000000	4189.74365234375000000000	4179.48730468750000000000	4201.53857421875000000000	4174.35888671875000000000	4158.46142578125000000000	0.00000000000000000000	10245.00000000000000000000	10226.00000000000000000000	0.00000000000000000000	0.00000000000000000000	0.00000000000000000000	2981.00000000000000000000	948.00000000000000000000	4.00000000000000000000	4.00000000000000000000	4.00000000000000000000	4.00000000000000000000	4.00000000000000000000	4.00000000000000000000	4.00000000000000000000	4.00000000000000000000	4.00000000000000000000	4.00000000000000000000	4.00000000000000000000	4.00000000000000000000	4.00000000000000000000	4.00000000000000000000	4.00000000000000000000	4.00000000000000000000
50.00000000000000000000	0.00000000000000000000	4163.07666015625000000000	4185.12792968750000000000	4156.92285156250000000000	4163.58984375000000000000	4193.84619140625000000000	4192.82031250000000000000	4184.61523437500000000000	4173.84619140625000000000	4192.30761718750000000000	4194.87158203125000000000	4177.43603515625000000000	4206.15380859375000000000	4183.58984375000000000000	4173.33300781250000000000	0.00000000000000000000	10245.00000000000000000000	10226.00000000000000000000	0.00000000000000000000	0.00000000000000000000	0.00000000000000000000	2981.00000000000000000000	956.00000000000000000000	4.00000000000000000000	4.00000000000000000000	4.00000000000000000000	4.00000000000000000000	4.00000000000000000000	4.00000000000000000000	4.00000000000000000000	4.00000000000000000000	4.00000000000000000000	4.00000000000000000000	4.00000000000000000000	4.00000000000000000000	4.00000000000000000000	4.00000000000000000000	4.00000000000000000000	4.00000000000000000000
51.00000000000000000000	0.00000000000000000000	4171.79492187500000000000	4171.79492187500000000000	4166.66650390625000000000	4157.94873046875000000000	4161.53857421875000000000	4194.87158203125000000000	4182.05126953125000000000	4170.76904296875000000000	4175.38427734375000000000	4182.05126953125000000000	4178.97412109375000000000	4206.15380859375000000000	4188.71777343750000000000	4175.89746093750000000000	0.00000000000000000000	10246.00000000000000000000	10227.00000000000000000000	0.00000000000000000000	0.00000000000000000000	0.00000000000000000000	2981.00000000000000000000	965.00000000000000000000	4.00000000000000000000	4.00000000000000000000	4.00000000000000000000	4.00000000000000000000	4.00000000000000000000	4.00000000000000000000	4.00000000000000000000	4.00000000000000000000	4.00000000000000000000	4.00000000000000000000	4.00000000000000000000	4.00000000000000000000	4.00000000000000000000	4.00000000000000000000	4.00000000000000000000	4.00000000000000000000
52.00000000000000000000	0.00000000000000000000	4182.56396484375000000000	4167.17919921875000000000	4174.87158203125000000000	4150.76904296875000000000	4162.56396484375000000000	4173.84619140625000000000	4168.20507812500000000000	4177.94873046875000000000	4173.33300781250000000000	4177.94873046875000000000	4188.71777343750000000000	4215.38427734375000000000	4199.48730468750000000000	4186.66650390625000000000	0.00000000000000000000	10246.00000000000000000000	10227.00000000000000000000	0.00000000000000000000	0.00000000000000000000	0.00000000000000000000	2981.00000000000000000000	972.00000000000000000000	4.00000000000000000000	4.00000000000000000000	4.00000000000000000000	4.00000000000000000000	4.00000000000000000000	4.00000000000000000000	4.00000000000000000000	4.00000000000000000000	4.00000000000000000000	4.00000000000000000000	4.00000000000000000000	4.00000000000000000000	4.00000000000000000000	4.00000000000000000000	4.00000000000000000000	4.00000000000000000000
53.00000000000000000000	0.00000000000000000000	4162.05126953125000000000	4148.20507812500000000000	4160.00000000000000000000	4137.94873046875000000000	4163.07666015625000000000	4150.25634765625000000000	4159.48730468750000000000	4180.51269531250000000000	4177.43603515625000000000	4185.12792968750000000000	4192.30761718750000000000	4213.84619140625000000000	4202.05126953125000000000	4195.38427734375000000000	0.00000000000000000000	10246.00000000000000000000	10227.00000000000000000000	0.00000000000000000000	0.00000000000000000000	0.00000000000000000000	2981.00000000000000000000	980.00000000000000000000	4.00000000000000000000	4.00000000000000000000	4.00000000000000000000	4.00000000000000000000	4.00000000000000000000	4.00000000000000000000	4.00000000000000000000	4.00000000000000000000	4.00000000000000000000	4.00000000000000000000	4.00000000000000000000	4.00000000000000000000	4.00000000000000000000	4.00000000000000000000	4.00000000000000000000	4.00000000000000000000
54.00000000000000000000	0.00000000000000000000	4179.48730468750000000000	4132.82031250000000000000	4154.87158203125000000000	4143.58984375000000000000	4135.38427734375000000000	4144.61523437500000000000	4150.25634765625000000000	4156.41015625000000000000	4154.35888671875000000000	4173.33300781250000000000	4168.71777343750000000000	4198.46142578125000000000	4174.87158203125000000000	4174.35888671875000000000	0.00000000000000000000	10246.00000000000000000000	10227.00000000000000000000	0.00000000000000000000	0.00000000000000000000	0.00000000000000000000	2981.00000000000000000000	988.00000000000000000000	4.00000000000000000000	4.00000000000000000000	4.00000000000000000000	4.00000000000000000000	4.00000000000000000000	4.00000000000000000000	4.00000000000000000000	4.00000000000000000000	4.00000000000000000000	4.00000000000000000000	4.00000000000000000000	4.00000000000000000000	4.00000000000000000000	4.00000000000000000000	4.00000000000000000000	4.00000000000000000000
55.00000000000000000000	0.00000000000000000000	4167.69238281250000000000	4184.61523437500000000000	4165.64111328125000000000	4175.38427734375000000000	4179.48730468750000000000	4188.20507812500000000000	4180.00000000000000000000	4186.15380859375000000000	4181.53857421875000000000	4192.82031250000000000000	4183.58984375000000000000	4210.25634765625000000000	4192.82031250000000000000	4181.02539062500000000000	0.00000000000000000000	10248.00000000000000000000	10228.00000000000000000000	0.00000000000000000000	0.00000000000000000000	0.00000000000000000000	2981.00000000000000000000	996.00000000000000000000	4.00000000000000000000	4.00000000000000000000	4.00000000000000000000	4.00000000000000000000	4.00000000000000000000	4.00000000000000000000	4.00000000000000000000	4.00000000000000000000	4.00000000000000000000	4.00000000000000000000	4.00000000000000000000	4.00000000000000000000	4.00000000000000000000	4.00000000000000000000	4.00000000000000000000	4.00000000000000000000
56.00000000000000000000	0.00000000000000000000	4172.30761718750000000000	4184.61523437500000000000	4163.07666015625000000000	4171.79492187500000000000	4198.46142578125000000000	4181.02539062500000000000	4169.74365234375000000000	4177.94873046875000000000	4182.56396484375000000000	4189.23046875000000000000	4192.82031250000000000000	4212.82031250000000000000	4194.35888671875000000000	4176.92285156250000000000	0.00000000000000000000	10248.00000000000000000000	10228.00000000000000000000	0.00000000000000000000	0.00000000000000000000	0.00000000000000000000	2982.00000000000000000000	4.00000000000000000000	4.00000000000000000000	4.00000000000000000000	4.00000000000000000000	4.00000000000000000000	4.00000000000000000000	4.00000000000000000000	4.00000000000000000000	4.00000000000000000000	4.00000000000000000000	4.00000000000000000000	4.00000000000000000000	4.00000000000000000000	4.00000000000000000000	4.00000000000000000000	4.00000000000000000000	4.00000000000000000000
57.00000000000000000000	0.00000000000000000000	4171.28173828125000000000	4148.71777343750000000000	4150.25634765625000000000	4145.64111328125000000000	4172.82031250000000000000	4159.48730468750000000000	4152.82031250000000000000	4141.53857421875000000000	4153.33300781250000000000	4170.25634765625000000000	4173.33300781250000000000	4189.23046875000000000000	4176.92285156250000000000	4164.61523437500000000000	0.00000000000000000000	10246.00000000000000000000	10227.00000000000000000000	0.00000000000000000000	0.00000000000000000000	0.00000000000000000000	2982.00000000000000000000	11.00000000000000000000	4.00000000000000000000	4.00000000000000000000	4.00000000000000000000	4.00000000000000000000	4.00000000000000000000	4.00000000000000000000	4.00000000000000000000	4.00000000000000000000	4.00000000000000000000	4.00000000000000000000	4.00000000000000000000	4.00000000000000000000	4.00000000000000000000	4.00000000000000000000	4.00000000000000000000	4.00000000000000000000
58.00000000000000000000	0.00000000000000000000	4147.69238281250000000000	4158.46142578125000000000	4140.51269531250000000000	4137.43603515625000000000	4168.20507812500000000000	4170.76904296875000000000	4162.56396484375000000000	4155.89746093750000000000	4160.51269531250000000000	4170.76904296875000000000	4167.69238281250000000000	4181.02539062500000000000	4176.92285156250000000000	4165.12792968750000000000	0.00000000000000000000	10246.00000000000000000000	10227.00000000000000000000	0.00000000000000000000	0.00000000000000000000	0.00000000000000000000	2982.00000000000000000000	19.00000000000000000000	4.00000000000000000000	4.00000000000000000000	4.00000000000000000000	4.00000000000000000000	4.00000000000000000000	4.00000000000000000000	4.00000000000000000000	4.00000000000000000000	4.00000000000000000000	4.00000000000000000000	4.00000000000000000000	4.00000000000000000000	4.00000000000000000000	4.00000000000000000000	4.00000000000000000000	4.00000000000000000000
59.00000000000000000000	0.00000000000000000000	4175.38427734375000000000	4159.48730468750000000000	4152.30761718750000000000	4148.71777343750000000000	4157.94873046875000000000	4155.38427734375000000000	4145.12792968750000000000	4158.46142578125000000000	4160.51269531250000000000	4156.41015625000000000000	4164.61523437500000000000	4186.66650390625000000000	4161.53857421875000000000	4154.35888671875000000000	0.00000000000000000000	10248.00000000000000000000	10227.00000000000000000000	0.00000000000000000000	0.00000000000000000000	0.00000000000000000000	2982.00000000000000000000	26.00000000000000000000	4.00000000000000000000	4.00000000000000000000	4.00000000000000000000	4.00000000000000000000	4.00000000000000000000	4.00000000000000000000	4.00000000000000000000	4.00000000000000000000	4.00000000000000000000	4.00000000000000000000	4.00000000000000000000	4.00000000000000000000	4.00000000000000000000	4.00000000000000000000	4.00000000000000000000	4.00000000000000000000
60.00000000000000000000	0.00000000000000000000	4171.79492187500000000000	4180.51269531250000000000	4162.05126953125000000000	4181.02539062500000000000	4180.00000000000000000000	4163.07666015625000000000	4155.89746093750000000000	4164.10253906250000000000	4174.87158203125000000000	4183.58984375000000000000	4182.05126953125000000000	4200.00000000000000000000	4176.92285156250000000000	4176.92285156250000000000	0.00000000000000000000	10248.00000000000000000000	10227.00000000000000000000	0.00000000000000000000	0.00000000000000000000	0.00000000000000000000	2982.00000000000000000000	34.00000000000000000000	4.00000000000000000000	4.00000000000000000000	4.00000000000000000000	4.00000000000000000000	4.00000000000000000000	4.00000000000000000000	4.00000000000000000000	4.00000000000000000000	4.00000000000000000000	4.00000000000000000000	4.00000000000000000000	4.00000000000000000000	4.00000000000000000000	4.00000000000000000000	4.00000000000000000000	4.00000000000000000000
61.00000000000000000000	0.00000000000000000000	4177.94873046875000000000	4200.51269531250000000000	4157.94873046875000000000	4177.43603515625000000000	4190.25634765625000000000	4171.28173828125000000000	4161.02539062500000000000	4161.02539062500000000000	4170.25634765625000000000	4197.43603515625000000000	4187.17919921875000000000	4204.10253906250000000000	4181.02539062500000000000	4189.74365234375000000000	0.00000000000000000000	10248.00000000000000000000	10228.00000000000000000000	0.00000000000000000000	0.00000000000000000000	0.00000000000000000000	2982.00000000000000000000	41.00000000000000000000	4.00000000000000000000	4.00000000000000000000	4.00000000000000000000	4.00000000000000000000	4.00000000000000000000	4.00000000000000000000	4.00000000000000000000	4.00000000000000000000	4.00000000000000000000	4.00000000000000000000	4.00000000000000000000	4.00000000000000000000	4.00000000000000000000	4.00000000000000000000	4.00000000000000000000	4.00000000000000000000
62.00000000000000000000	0.00000000000000000000	4185.64111328125000000000	4202.56396484375000000000	4162.05126953125000000000	4150.76904296875000000000	4187.69238281250000000000	4168.71777343750000000000	4154.87158203125000000000	4163.07666015625000000000	4165.12792968750000000000	4178.97412109375000000000	4182.56396484375000000000	4193.84619140625000000000	4180.00000000000000000000	4177.43603515625000000000	0.00000000000000000000	10248.00000000000000000000	10228.00000000000000000000	0.00000000000000000000	0.00000000000000000000	0.00000000000000000000	2982.00000000000000000000	49.00000000000000000000	4.00000000000000000000	4.00000000000000000000	4.00000000000000000000	4.00000000000000000000	4.00000000000000000000	4.00000000000000000000	4.00000000000000000000	4.00000000000000000000	4.00000000000000000000	4.00000000000000000000	4.00000000000000000000	4.00000000000000000000	4.00000000000000000000	4.00000000000000000000	4.00000000000000000000	4.00000000000000000000
63.00000000000000000000	0.00000000000000000000	4160.00000000000000000000	4198.97412109375000000000	4160.00000000000000000000	4166.15380859375000000000	4203.58984375000000000000	4169.74365234375000000000	4150.76904296875000000000	4171.79492187500000000000	4178.97412109375000000000	4175.38427734375000000000	4194.35888671875000000000	4194.87158203125000000000	4209.23046875000000000000	4186.66650390625000000000	0.00000000000000000000	10248.00000000000000000000	10229.00000000000000000000	0.00000000000000000000	0.00000000000000000000	0.00000000000000000000	2982.00000000000000000000	58.00000000000000000000	4.00000000000000000000	4.00000000000000000000	4.00000000000000000000	4.00000000000000000000	4.00000000000000000000	4.00000000000000000000	4.00000000000000000000	4.00000000000000000000	4.00000000000000000000	4.00000000000000000000	4.00000000000000000000	4.00000000000000000000	4.00000000000000000000	4.00000000000000000000	4.00000000000000000000	4.00000000000000000000
64.00000000000000000000	0.00000000000000000000	4183.07666015625000000000	4180.00000000000000000000	4163.07666015625000000000	4186.66650390625000000000	4184.10253906250000000000	4147.69238281250000000000	4123.07666015625000000000	4145.64111328125000000000	4156.41015625000000000000	4162.05126953125000000000	4186.15380859375000000000	4207.17919921875000000000	4212.82031250000000000000	4198.97412109375000000000	2627.00000000000000000000	10248.00000000000000000000	10229.00000000000000000000	0.00000000000000000000	0.00000000000000000000	0.00000000000000000000	2982.00000000000000000000	65.00000000000000000000	4.00000000000000000000	4.00000000000000000000	4.00000000000000000000	4.00000000000000000000	4.00000000000000000000	4.00000000000000000000	4.00000000000000000000	4.00000000000000000000	4.00000000000000000000	4.00000000000000000000	4.00000000000000000000	4.00000000000000000000	4.00000000000000000000	4.00000000000000000000	4.00000000000000000000	4.00000000000000000000
65.00000000000000000000	0.00000000000000000000	4172.82031250000000000000	4187.17919921875000000000	4160.51269531250000000000	4170.25634765625000000000	4170.25634765625000000000	4158.97412109375000000000	4142.56396484375000000000	4152.30761718750000000000	4165.12792968750000000000	4181.53857421875000000000	4188.20507812500000000000	4213.33300781250000000000	4209.74365234375000000000	4202.56396484375000000000	2474.00000000000000000000	10246.00000000000000000000	10228.00000000000000000000	0.00000000000000000000	0.00000000000000000000	0.00000000000000000000	2982.00000000000000000000	73.00000000000000000000	4.00000000000000000000	4.00000000000000000000	4.00000000000000000000	4.00000000000000000000	4.00000000000000000000	4.00000000000000000000	4.00000000000000000000	4.00000000000000000000	4.00000000000000000000	4.00000000000000000000	4.00000000000000000000	4.00000000000000000000	4.00000000000000000000	4.00000000000000000000	4.00000000000000000000	4.00000000000000000000
66.00000000000000000000	0.00000000000000000000	4165.64111328125000000000	4168.71777343750000000000	4145.12792968750000000000	4141.53857421875000000000	4164.61523437500000000000	4171.79492187500000000000	4163.58984375000000000000	4161.02539062500000000000	4181.02539062500000000000	4191.28173828125000000000	4189.23046875000000000000	4198.97412109375000000000	4184.10253906250000000000	4170.25634765625000000000	1442.00000000000000000000	10246.00000000000000000000	10228.00000000000000000000	0.00000000000000000000	0.00000000000000000000	0.00000000000000000000	2982.00000000000000000000	81.00000000000000000000	4.00000000000000000000	4.00000000000000000000	4.00000000000000000000	4.00000000000000000000	4.00000000000000000000	4.00000000000000000000	4.00000000000000000000	4.00000000000000000000	4.00000000000000000000	4.00000000000000000000	4.00000000000000000000	4.00000000000000000000	4.00000000000000000000	4.00000000000000000000	4.00000000000000000000	4.00000000000000000000
67.00000000000000000000	0.00000000000000000000	4184.10253906250000000000	4160.00000000000000000000	4152.82031250000000000000	4147.69238281250000000000	4183.07666015625000000000	4176.92285156250000000000	4166.15380859375000000000	4164.10253906250000000000	4177.94873046875000000000	4187.17919921875000000000	4190.25634765625000000000	4197.94873046875000000000	4178.97412109375000000000	4166.15380859375000000000	3444.00000000000000000000	10245.00000000000000000000	10228.00000000000000000000	0.00000000000000000000	0.00000000000000000000	0.00000000000000000000	2982.00000000000000000000	90.00000000000000000000	4.00000000000000000000	4.00000000000000000000	4.00000000000000000000	4.00000000000000000000	4.00000000000000000000	4.00000000000000000000	4.00000000000000000000	4.00000000000000000000	4.00000000000000000000	4.00000000000000000000	4.00000000000000000000	4.00000000000000000000	4.00000000000000000000	4.00000000000000000000	4.00000000000000000000	4.00000000000000000000
68.00000000000000000000	0.00000000000000000000	4159.48730468750000000000	4187.69238281250000000000	4155.38427734375000000000	4160.00000000000000000000	4204.10253906250000000000	4188.71777343750000000000	4175.89746093750000000000	4176.92285156250000000000	4177.43603515625000000000	4195.89746093750000000000	4184.61523437500000000000	4208.20507812500000000000	4198.97412109375000000000	4190.25634765625000000000	3548.00000000000000000000	10245.00000000000000000000	10228.00000000000000000000	0.00000000000000000000	0.00000000000000000000	0.00000000000000000000	2982.00000000000000000000	97.00000000000000000000	4.00000000000000000000	4.00000000000000000000	4.00000000000000000000	4.00000000000000000000	4.00000000000000000000	4.00000000000000000000	4.00000000000000000000	4.00000000000000000000	4.00000000000000000000	4.00000000000000000000	4.00000000000000000000	4.00000000000000000000	4.00000000000000000000	4.00000000000000000000	4.00000000000000000000	4.00000000000000000000
69.00000000000000000000	0.00000000000000000000	4167.69238281250000000000	4160.00000000000000000000	4145.64111328125000000000	4136.41015625000000000000	4152.30761718750000000000	4156.41015625000000000000	4151.79492187500000000000	4150.25634765625000000000	4147.17919921875000000000	4153.33300781250000000000	4142.56396484375000000000	4189.23046875000000000000	4150.76904296875000000000	4159.48730468750000000000	3398.00000000000000000000	10248.00000000000000000000	10228.00000000000000000000	0.00000000000000000000	0.00000000000000000000	0.00000000000000000000	2982.00000000000000000000	104.00000000000000000000	4.00000000000000000000	4.00000000000000000000	4.00000000000000000000	4.00000000000000000000	4.00000000000000000000	4.00000000000000000000	4.00000000000000000000	4.00000000000000000000	4.00000000000000000000	4.00000000000000000000	4.00000000000000000000	4.00000000000000000000	4.00000000000000000000	4.00000000000000000000	4.00000000000000000000	4.00000000000000000000
70.00000000000000000000	0.00000000000000000000	4164.10253906250000000000	4153.84619140625000000000	4144.61523437500000000000	4140.00000000000000000000	4154.35888671875000000000	4154.87158203125000000000	4156.41015625000000000000	4158.46142578125000000000	4151.28173828125000000000	4138.46142578125000000000	4148.71777343750000000000	4180.51269531250000000000	4140.00000000000000000000	4153.33300781250000000000	3467.00000000000000000000	10248.00000000000000000000	10228.00000000000000000000	0.00000000000000000000	0.00000000000000000000	0.00000000000000000000	2982.00000000000000000000	112.00000000000000000000	4.00000000000000000000	4.00000000000000000000	4.00000000000000000000	4.00000000000000000000	4.00000000000000000000	4.00000000000000000000	4.00000000000000000000	4.00000000000000000000	4.00000000000000000000	4.00000000000000000000	4.00000000000000000000	4.00000000000000000000	4.00000000000000000000	4.00000000000000000000	4.00000000000000000000	4.00000000000000000000
71.00000000000000000000	0.00000000000000000000	4168.20507812500000000000	4182.56396484375000000000	4148.20507812500000000000	4166.15380859375000000000	4196.92285156250000000000	4180.00000000000000000000	4171.79492187500000000000	4180.51269531250000000000	4164.61523437500000000000	4158.46142578125000000000	4177.43603515625000000000	4196.92285156250000000000	4168.20507812500000000000	4168.20507812500000000000	3400.00000000000000000000	10247.00000000000000000000	10228.00000000000000000000	0.00000000000000000000	0.00000000000000000000	0.00000000000000000000	2982.00000000000000000000	119.00000000000000000000	4.00000000000000000000	4.00000000000000000000	4.00000000000000000000	4.00000000000000000000	4.00000000000000000000	4.00000000000000000000	4.00000000000000000000	4.00000000000000000000	4.00000000000000000000	4.00000000000000000000	4.00000000000000000000	4.00000000000000000000	4.00000000000000000000	4.00000000000000000000	4.00000000000000000000	4.00000000000000000000
72.00000000000000000000	0.00000000000000000000	4185.64111328125000000000	4192.30761718750000000000	4160.00000000000000000000	4164.10253906250000000000	4195.89746093750000000000	4181.53857421875000000000	4166.66650390625000000000	4166.66650390625000000000	4151.28173828125000000000	4160.51269531250000000000	4172.30761718750000000000	4202.56396484375000000000	4174.35888671875000000000	4166.66650390625000000000	3433.00000000000000000000	10247.00000000000000000000	10228.00000000000000000000	0.00000000000000000000	0.00000000000000000000	0.00000000000000000000	2982.00000000000000000000	126.00000000000000000000	4.00000000000000000000	4.00000000000000000000	4.00000000000000000000	4.00000000000000000000	4.00000000000000000000	4.00000000000000000000	4.00000000000000000000	4.00000000000000000000	4.00000000000000000000	4.00000000000000000000	4.00000000000000000000	4.00000000000000000000	4.00000000000000000000	4.00000000000000000000	4.00000000000000000000	4.00000000000000000000
73.00000000000000000000	0.00000000000000000000	4160.51269531250000000000	4191.79492187500000000000	4160.51269531250000000000	4156.41015625000000000000	4193.84619140625000000000	4181.02539062500000000000	4170.25634765625000000000	4165.64111328125000000000	4158.97412109375000000000	4174.35888671875000000000	4176.92285156250000000000	4205.12792968750000000000	4200.51269531250000000000	4181.53857421875000000000	3118.00000000000000000000	10247.00000000000000000000	10229.00000000000000000000	0.00000000000000000000	0.00000000000000000000	0.00000000000000000000	2982.00000000000000000000	134.00000000000000000000	4.00000000000000000000	4.00000000000000000000	4.00000000000000000000	4.00000000000000000000	4.00000000000000000000	4.00000000000000000000	4.00000000000000000000	4.00000000000000000000	4.00000000000000000000	4.00000000000000000000	4.00000000000000000000	4.00000000000000000000	4.00000000000000000000	4.00000000000000000000	4.00000000000000000000	4.00000000000000000000
74.00000000000000000000	0.00000000000000000000	4180.51269531250000000000	4175.89746093750000000000	4159.48730468750000000000	4163.07666015625000000000	4180.00000000000000000000	4168.20507812500000000000	4157.43603515625000000000	4155.38427734375000000000	4152.30761718750000000000	4177.43603515625000000000	4176.41015625000000000000	4208.20507812500000000000	4205.64111328125000000000	4184.61523437500000000000	3484.00000000000000000000	10247.00000000000000000000	10229.00000000000000000000	0.00000000000000000000	0.00000000000000000000	0.00000000000000000000	2982.00000000000000000000	142.00000000000000000000	4.00000000000000000000	4.00000000000000000000	4.00000000000000000000	4.00000000000000000000	4.00000000000000000000	4.00000000000000000000	4.00000000000000000000	4.00000000000000000000	4.00000000000000000000	4.00000000000000000000	4.00000000000000000000	4.00000000000000000000	4.00000000000000000000	4.00000000000000000000	4.00000000000000000000	4.00000000000000000000
75.00000000000000000000	0.00000000000000000000	4175.89746093750000000000	4188.71777343750000000000	4160.51269531250000000000	4174.87158203125000000000	4185.64111328125000000000	4177.94873046875000000000	4160.51269531250000000000	4155.89746093750000000000	4155.38427734375000000000	4190.25634765625000000000	4182.56396484375000000000	4210.25634765625000000000	4209.23046875000000000000	4194.87158203125000000000	3302.00000000000000000000	10247.00000000000000000000	10229.00000000000000000000	0.00000000000000000000	0.00000000000000000000	0.00000000000000000000	2982.00000000000000000000	150.00000000000000000000	4.00000000000000000000	4.00000000000000000000	4.00000000000000000000	4.00000000000000000000	4.00000000000000000000	4.00000000000000000000	4.00000000000000000000	4.00000000000000000000	4.00000000000000000000	4.00000000000000000000	4.00000000000000000000	4.00000000000000000000	4.00000000000000000000	4.00000000000000000000	4.00000000000000000000	4.00000000000000000000
76.00000000000000000000	0.00000000000000000000	4165.12792968750000000000	4192.82031250000000000000	4154.87158203125000000000	4166.15380859375000000000	4181.02539062500000000000	4168.71777343750000000000	4158.46142578125000000000	4156.41015625000000000000	4160.00000000000000000000	4192.30761718750000000000	4195.89746093750000000000	4209.23046875000000000000	4213.84619140625000000000	4195.89746093750000000000	2658.00000000000000000000	10247.00000000000000000000	10229.00000000000000000000	0.00000000000000000000	0.00000000000000000000	0.00000000000000000000	2982.00000000000000000000	158.00000000000000000000	4.00000000000000000000	4.00000000000000000000	4.00000000000000000000	4.00000000000000000000	4.00000000000000000000	4.00000000000000000000	4.00000000000000000000	4.00000000000000000000	4.00000000000000000000	4.00000000000000000000	4.00000000000000000000	4.00000000000000000000	4.00000000000000000000	4.00000000000000000000	4.00000000000000000000	4.00000000000000000000
77.00000000000000000000	0.00000000000000000000	4187.69238281250000000000	4172.82031250000000000000	4158.97412109375000000000	4149.74365234375000000000	4170.76904296875000000000	4154.35888671875000000000	4152.82031250000000000000	4156.41015625000000000000	4158.46142578125000000000	4176.92285156250000000000	4198.97412109375000000000	4198.97412109375000000000	4207.69238281250000000000	4178.97412109375000000000	2598.00000000000000000000	10248.00000000000000000000	10228.00000000000000000000	0.00000000000000000000	0.00000000000000000000	0.00000000000000000000	2982.00000000000000000000	167.00000000000000000000	4.00000000000000000000	4.00000000000000000000	4.00000000000000000000	4.00000000000000000000	4.00000000000000000000	4.00000000000000000000	4.00000000000000000000	4.00000000000000000000	4.00000000000000000000	4.00000000000000000000	4.00000000000000000000	4.00000000000000000000	4.00000000000000000000	4.00000000000000000000	4.00000000000000000000	4.00000000000000000000
78.00000000000000000000	0.00000000000000000000	4164.61523437500000000000	4178.46142578125000000000	4159.48730468750000000000	4154.87158203125000000000	4196.92285156250000000000	4185.64111328125000000000	4173.84619140625000000000	4177.43603515625000000000	4182.05126953125000000000	4188.71777343750000000000	4192.82031250000000000000	4194.35888671875000000000	4205.64111328125000000000	4180.51269531250000000000	3484.00000000000000000000	10248.00000000000000000000	10228.00000000000000000000	0.00000000000000000000	0.00000000000000000000	0.00000000000000000000	2982.00000000000000000000	175.00000000000000000000	4.00000000000000000000	4.00000000000000000000	4.00000000000000000000	4.00000000000000000000	4.00000000000000000000	4.00000000000000000000	4.00000000000000000000	4.00000000000000000000	4.00000000000000000000	4.00000000000000000000	4.00000000000000000000	4.00000000000000000000	4.00000000000000000000	4.00000000000000000000	4.00000000000000000000	4.00000000000000000000
79.00000000000000000000	0.00000000000000000000	4174.87158203125000000000	4169.23046875000000000000	4162.05126953125000000000	4164.10253906250000000000	4182.56396484375000000000	4168.71777343750000000000	4151.28173828125000000000	4144.10253906250000000000	4148.71777343750000000000	4166.66650390625000000000	4150.76904296875000000000	4188.71777343750000000000	4170.76904296875000000000	4171.28173828125000000000	3302.00000000000000000000	10247.00000000000000000000	10227.00000000000000000000	0.00000000000000000000	0.00000000000000000000	0.00000000000000000000	2982.00000000000000000000	183.00000000000000000000	4.00000000000000000000	4.00000000000000000000	4.00000000000000000000	4.00000000000000000000	4.00000000000000000000	4.00000000000000000000	4.00000000000000000000	4.00000000000000000000	4.00000000000000000000	4.00000000000000000000	4.00000000000000000000	4.00000000000000000000	4.00000000000000000000	4.00000000000000000000	4.00000000000000000000	4.00000000000000000000
80.00000000000000000000	0.00000000000000000000	4176.41015625000000000000	4184.61523437500000000000	4167.69238281250000000000	4169.23046875000000000000	4175.38427734375000000000	4154.35888671875000000000	4145.64111328125000000000	4131.28173828125000000000	4125.12792968750000000000	4150.76904296875000000000	4141.53857421875000000000	4188.71777343750000000000	4170.76904296875000000000	4182.05126953125000000000	2658.00000000000000000000	10247.00000000000000000000	10227.00000000000000000000	0.00000000000000000000	0.00000000000000000000	0.00000000000000000000	2982.00000000000000000000	191.00000000000000000000	4.00000000000000000000	4.00000000000000000000	4.00000000000000000000	4.00000000000000000000	4.00000000000000000000	4.00000000000000000000	4.00000000000000000000	4.00000000000000000000	4.00000000000000000000	4.00000000000000000000	4.00000000000000000000	4.00000000000000000000	4.00000000000000000000	4.00000000000000000000	4.00000000000000000000	4.00000000000000000000
81.00000000000000000000	0.00000000000000000000	4161.53857421875000000000	4197.94873046875000000000	4160.00000000000000000000	4175.89746093750000000000	4189.74365234375000000000	4171.79492187500000000000	4168.71777343750000000000	4167.17919921875000000000	4152.30761718750000000000	4166.15380859375000000000	4170.76904296875000000000	4194.87158203125000000000	4185.12792968750000000000	4193.33300781250000000000	2598.00000000000000000000	10249.00000000000000000000	10228.00000000000000000000	0.00000000000000000000	0.00000000000000000000	0.00000000000000000000	2982.00000000000000000000	199.00000000000000000000	4.00000000000000000000	4.00000000000000000000	4.00000000000000000000	4.00000000000000000000	4.00000000000000000000	4.00000000000000000000	4.00000000000000000000	4.00000000000000000000	4.00000000000000000000	4.00000000000000000000	4.00000000000000000000	4.00000000000000000000	4.00000000000000000000	4.00000000000000000000	4.00000000000000000000	4.00000000000000000000
82.00000000000000000000	0.00000000000000000000	4181.53857421875000000000	4177.43603515625000000000	4161.02539062500000000000	4178.46142578125000000000	4178.97412109375000000000	4167.17919921875000000000	4158.46142578125000000000	4167.69238281250000000000	4153.84619140625000000000	4162.56396484375000000000	4175.38427734375000000000	4195.38427734375000000000	4168.71777343750000000000	4177.43603515625000000000	3484.00000000000000000000	10249.00000000000000000000	10228.00000000000000000000	0.00000000000000000000	0.00000000000000000000	0.00000000000000000000	2982.00000000000000000000	207.00000000000000000000	4.00000000000000000000	4.00000000000000000000	4.00000000000000000000	4.00000000000000000000	4.00000000000000000000	4.00000000000000000000	4.00000000000000000000	4.00000000000000000000	4.00000000000000000000	4.00000000000000000000	4.00000000000000000000	4.00000000000000000000	4.00000000000000000000	4.00000000000000000000	4.00000000000000000000	4.00000000000000000000
83.00000000000000000000	0.00000000000000000000	4167.69238281250000000000	4187.69238281250000000000	4166.15380859375000000000	4168.71777343750000000000	4178.46142578125000000000	4169.74365234375000000000	4162.05126953125000000000	4166.66650390625000000000	4157.43603515625000000000	4169.23046875000000000000	4179.48730468750000000000	4206.66650390625000000000	4187.69238281250000000000	4184.61523437500000000000	3302.00000000000000000000	10248.00000000000000000000	10228.00000000000000000000	0.00000000000000000000	0.00000000000000000000	0.00000000000000000000	2982.00000000000000000000	215.00000000000000000000	4.00000000000000000000	4.00000000000000000000	4.00000000000000000000	4.00000000000000000000	4.00000000000000000000	4.00000000000000000000	4.00000000000000000000	4.00000000000000000000	4.00000000000000000000	4.00000000000000000000	4.00000000000000000000	4.00000000000000000000	4.00000000000000000000	4.00000000000000000000	4.00000000000000000000	4.00000000000000000000
84.00000000000000000000	0.00000000000000000000	4179.48730468750000000000	4177.94873046875000000000	4161.53857421875000000000	4144.61523437500000000000	4163.58984375000000000000	4160.00000000000000000000	4164.10253906250000000000	4158.97412109375000000000	4147.17919921875000000000	4161.53857421875000000000	4168.20507812500000000000	4211.79492187500000000000	4195.38427734375000000000	4177.94873046875000000000	2658.00000000000000000000	10248.00000000000000000000	10228.00000000000000000000	0.00000000000000000000	0.00000000000000000000	0.00000000000000000000	2982.00000000000000000000	223.00000000000000000000	4.00000000000000000000	4.00000000000000000000	4.00000000000000000000	4.00000000000000000000	4.00000000000000000000	4.00000000000000000000	4.00000000000000000000	4.00000000000000000000	4.00000000000000000000	4.00000000000000000000	4.00000000000000000000	4.00000000000000000000	4.00000000000000000000	4.00000000000000000000	4.00000000000000000000	4.00000000000000000000
85.00000000000000000000	0.00000000000000000000	4173.84619140625000000000	4163.58984375000000000000	4153.33300781250000000000	4148.71777343750000000000	4183.07666015625000000000	4170.25634765625000000000	4175.89746093750000000000	4166.66650390625000000000	4153.84619140625000000000	4168.20507812500000000000	4168.20507812500000000000	4205.64111328125000000000	4201.02539062500000000000	4172.30761718750000000000	2598.00000000000000000000	10248.00000000000000000000	10229.00000000000000000000	0.00000000000000000000	0.00000000000000000000	0.00000000000000000000	2982.00000000000000000000	230.00000000000000000000	4.00000000000000000000	4.00000000000000000000	4.00000000000000000000	4.00000000000000000000	4.00000000000000000000	4.00000000000000000000	4.00000000000000000000	4.00000000000000000000	4.00000000000000000000	4.00000000000000000000	4.00000000000000000000	4.00000000000000000000	4.00000000000000000000	4.00000000000000000000	4.00000000000000000000	4.00000000000000000000
86.00000000000000000000	0.00000000000000000000	4151.79492187500000000000	4168.71777343750000000000	4145.12792968750000000000	4165.12792968750000000000	4203.07666015625000000000	4181.53857421875000000000	4184.61523437500000000000	4183.07666015625000000000	4171.79492187500000000000	4183.58984375000000000000	4184.10253906250000000000	4211.28173828125000000000	4206.66650390625000000000	4183.07666015625000000000	3484.00000000000000000000	10248.00000000000000000000	10229.00000000000000000000	0.00000000000000000000	0.00000000000000000000	0.00000000000000000000	2982.00000000000000000000	237.00000000000000000000	4.00000000000000000000	4.00000000000000000000	4.00000000000000000000	4.00000000000000000000	4.00000000000000000000	4.00000000000000000000	4.00000000000000000000	4.00000000000000000000	4.00000000000000000000	4.00000000000000000000	4.00000000000000000000	4.00000000000000000000	4.00000000000000000000	4.00000000000000000000	4.00000000000000000000	4.00000000000000000000
87.00000000000000000000	0.00000000000000000000	4176.92285156250000000000	4169.23046875000000000000	4151.79492187500000000000	4160.00000000000000000000	4173.84619140625000000000	4163.58984375000000000000	4173.33300781250000000000	4181.53857421875000000000	4162.56396484375000000000	4172.30761718750000000000	4181.02539062500000000000	4217.94873046875000000000	4192.30761718750000000000	4181.02539062500000000000	3302.00000000000000000000	10248.00000000000000000000	10229.00000000000000000000	0.00000000000000000000	0.00000000000000000000	0.00000000000000000000	2982.00000000000000000000	245.00000000000000000000	4.00000000000000000000	4.00000000000000000000	4.00000000000000000000	4.00000000000000000000	4.00000000000000000000	4.00000000000000000000	4.00000000000000000000	4.00000000000000000000	4.00000000000000000000	4.00000000000000000000	4.00000000000000000000	4.00000000000000000000	4.00000000000000000000	4.00000000000000000000	4.00000000000000000000	4.00000000000000000000
88.00000000000000000000	0.00000000000000000000	4162.56396484375000000000	4180.51269531250000000000	4152.30761718750000000000	4171.28173828125000000000	4175.89746093750000000000	4176.41015625000000000000	4196.92285156250000000000	4212.82031250000000000000	4185.12792968750000000000	4193.33300781250000000000	4190.76904296875000000000	4219.48730468750000000000	4210.76904296875000000000	4186.15380859375000000000	2658.00000000000000000000	10248.00000000000000000000	10229.00000000000000000000	0.00000000000000000000	0.00000000000000000000	0.00000000000000000000	2982.00000000000000000000	253.00000000000000000000	4.00000000000000000000	4.00000000000000000000	4.00000000000000000000	4.00000000000000000000	4.00000000000000000000	4.00000000000000000000	4.00000000000000000000	4.00000000000000000000	4.00000000000000000000	4.00000000000000000000	4.00000000000000000000	4.00000000000000000000	4.00000000000000000000	4.00000000000000000000	4.00000000000000000000	4.00000000000000000000
89.00000000000000000000	0.00000000000000000000	4170.25634765625000000000	4164.61523437500000000000	4149.23046875000000000000	4170.25634765625000000000	4169.23046875000000000000	4172.30761718750000000000	4191.28173828125000000000	4207.69238281250000000000	4182.05126953125000000000	4191.79492187500000000000	4188.20507812500000000000	4212.30761718750000000000	4201.53857421875000000000	4173.84619140625000000000	2598.00000000000000000000	10248.00000000000000000000	10230.00000000000000000000	0.00000000000000000000	0.00000000000000000000	0.00000000000000000000	2982.00000000000000000000	260.00000000000000000000	4.00000000000000000000	4.00000000000000000000	4.00000000000000000000	4.00000000000000000000	4.00000000000000000000	4.00000000000000000000	4.00000000000000000000	4.00000000000000000000	4.00000000000000000000	4.00000000000000000000	4.00000000000000000000	4.00000000000000000000	4.00000000000000000000	4.00000000000000000000	4.00000000000000000000	4.00000000000000000000
90.00000000000000000000	0.00000000000000000000	4182.56396484375000000000	4172.30761718750000000000	4162.56396484375000000000	4144.61523437500000000000	4172.82031250000000000000	4171.28173828125000000000	4175.89746093750000000000	4173.33300781250000000000	4166.15380859375000000000	4177.43603515625000000000	4180.00000000000000000000	4209.74365234375000000000	4186.66650390625000000000	4174.35888671875000000000	3484.00000000000000000000	10248.00000000000000000000	10230.00000000000000000000	0.00000000000000000000	0.00000000000000000000	0.00000000000000000000	2982.00000000000000000000	269.00000000000000000000	4.00000000000000000000	4.00000000000000000000	4.00000000000000000000	4.00000000000000000000	4.00000000000000000000	4.00000000000000000000	4.00000000000000000000	4.00000000000000000000	4.00000000000000000000	4.00000000000000000000	4.00000000000000000000	4.00000000000000000000	4.00000000000000000000	4.00000000000000000000	4.00000000000000000000	4.00000000000000000000
91.00000000000000000000	0.00000000000000000000	4171.28173828125000000000	4192.82031250000000000000	4172.82031250000000000000	4147.69238281250000000000	4202.05126953125000000000	4187.17919921875000000000	4180.00000000000000000000	4170.25634765625000000000	4168.20507812500000000000	4179.48730468750000000000	4178.97412109375000000000	4216.41015625000000000000	4197.43603515625000000000	4185.64111328125000000000	3302.00000000000000000000	10248.00000000000000000000	10230.00000000000000000000	0.00000000000000000000	0.00000000000000000000	0.00000000000000000000	2982.00000000000000000000	277.00000000000000000000	4.00000000000000000000	4.00000000000000000000	4.00000000000000000000	4.00000000000000000000	4.00000000000000000000	4.00000000000000000000	4.00000000000000000000	4.00000000000000000000	4.00000000000000000000	4.00000000000000000000	4.00000000000000000000	4.00000000000000000000	4.00000000000000000000	4.00000000000000000000	4.00000000000000000000	4.00000000000000000000
92.00000000000000000000	0.00000000000000000000	4192.82031250000000000000	4174.87158203125000000000	4175.38427734375000000000	4170.25634765625000000000	4194.35888671875000000000	4173.33300781250000000000	4164.61523437500000000000	4161.02539062500000000000	4149.74365234375000000000	4158.97412109375000000000	4173.84619140625000000000	4215.89746093750000000000	4187.69238281250000000000	4174.35888671875000000000	2658.00000000000000000000	10248.00000000000000000000	10230.00000000000000000000	0.00000000000000000000	0.00000000000000000000	0.00000000000000000000	2982.00000000000000000000	285.00000000000000000000	4.00000000000000000000	4.00000000000000000000	4.00000000000000000000	4.00000000000000000000	4.00000000000000000000	4.00000000000000000000	4.00000000000000000000	4.00000000000000000000	4.00000000000000000000	4.00000000000000000000	4.00000000000000000000	4.00000000000000000000	4.00000000000000000000	4.00000000000000000000	4.00000000000000000000	4.00000000000000000000
93.00000000000000000000	0.00000000000000000000	4170.25634765625000000000	4181.53857421875000000000	4165.64111328125000000000	4183.58984375000000000000	4185.64111328125000000000	4170.25634765625000000000	4167.69238281250000000000	4156.92285156250000000000	4154.87158203125000000000	4164.10253906250000000000	4181.53857421875000000000	4215.38427734375000000000	4187.69238281250000000000	4182.05126953125000000000	2598.00000000000000000000	10248.00000000000000000000	10230.00000000000000000000	0.00000000000000000000	0.00000000000000000000	0.00000000000000000000	2982.00000000000000000000	294.00000000000000000000	4.00000000000000000000	4.00000000000000000000	4.00000000000000000000	4.00000000000000000000	4.00000000000000000000	4.00000000000000000000	4.00000000000000000000	4.00000000000000000000	4.00000000000000000000	4.00000000000000000000	4.00000000000000000000	4.00000000000000000000	4.00000000000000000000	4.00000000000000000000	4.00000000000000000000	4.00000000000000000000
94.00000000000000000000	0.00000000000000000000	4171.28173828125000000000	4174.35888671875000000000	4158.46142578125000000000	4171.28173828125000000000	4170.25634765625000000000	4155.38427734375000000000	4157.43603515625000000000	4144.61523437500000000000	4144.61523437500000000000	4160.51269531250000000000	4165.12792968750000000000	4210.25634765625000000000	4170.25634765625000000000	4172.30761718750000000000	3484.00000000000000000000	10248.00000000000000000000	10230.00000000000000000000	0.00000000000000000000	0.00000000000000000000	0.00000000000000000000	2982.00000000000000000000	302.00000000000000000000	4.00000000000000000000	4.00000000000000000000	4.00000000000000000000	4.00000000000000000000	4.00000000000000000000	4.00000000000000000000	4.00000000000000000000	4.00000000000000000000	4.00000000000000000000	4.00000000000000000000	4.00000000000000000000	4.00000000000000000000	4.00000000000000000000	4.00000000000000000000	4.00000000000000000000	4.00000000000000000000
95.00000000000000000000	0.00000000000000000000	4187.69238281250000000000	4160.51269531250000000000	4169.74365234375000000000	4157.43603515625000000000	4167.17919921875000000000	4153.84619140625000000000	4156.41015625000000000000	4153.84619140625000000000	4133.84619140625000000000	4140.00000000000000000000	4150.76904296875000000000	4208.20507812500000000000	4158.46142578125000000000	4164.61523437500000000000	3302.00000000000000000000	10247.00000000000000000000	10230.00000000000000000000	0.00000000000000000000	0.00000000000000000000	0.00000000000000000000	2982.00000000000000000000	310.00000000000000000000	4.00000000000000000000	4.00000000000000000000	4.00000000000000000000	4.00000000000000000000	4.00000000000000000000	4.00000000000000000000	4.00000000000000000000	4.00000000000000000000	4.00000000000000000000	4.00000000000000000000	4.00000000000000000000	4.00000000000000000000	4.00000000000000000000	4.00000000000000000000	4.00000000000000000000	4.00000000000000000000
96.00000000000000000000	0.00000000000000000000	4173.33300781250000000000	4177.94873046875000000000	4170.25634765625000000000	4164.61523437500000000000	4188.71777343750000000000	4184.61523437500000000000	4183.58984375000000000000	4180.51269531250000000000	4158.46142578125000000000	4141.02539062500000000000	4160.00000000000000000000	4221.53857421875000000000	4177.43603515625000000000	4184.10253906250000000000	2658.00000000000000000000	10247.00000000000000000000	10230.00000000000000000000	0.00000000000000000000	0.00000000000000000000	0.00000000000000000000	2982.00000000000000000000	318.00000000000000000000	4.00000000000000000000	4.00000000000000000000	4.00000000000000000000	4.00000000000000000000	4.00000000000000000000	4.00000000000000000000	4.00000000000000000000	4.00000000000000000000	4.00000000000000000000	4.00000000000000000000	4.00000000000000000000	4.00000000000000000000	4.00000000000000000000	4.00000000000000000000	4.00000000000000000000	4.00000000000000000000
97.00000000000000000000	0.00000000000000000000	4194.87158203125000000000	4181.02539062500000000000	4171.79492187500000000000	4161.53857421875000000000	4191.28173828125000000000	4183.07666015625000000000	4178.97412109375000000000	4170.76904296875000000000	4158.46142578125000000000	4140.51269531250000000000	4168.20507812500000000000	4232.82031250000000000000	4177.43603515625000000000	4187.69238281250000000000	2598.00000000000000000000	10248.00000000000000000000	10229.00000000000000000000	0.00000000000000000000	0.00000000000000000000	0.00000000000000000000	2982.00000000000000000000	325.00000000000000000000	4.00000000000000000000	4.00000000000000000000	4.00000000000000000000	4.00000000000000000000	4.00000000000000000000	4.00000000000000000000	4.00000000000000000000	4.00000000000000000000	4.00000000000000000000	4.00000000000000000000	4.00000000000000000000	4.00000000000000000000	4.00000000000000000000	4.00000000000000000000	4.00000000000000000000	4.00000000000000000000
98.00000000000000000000	0.00000000000000000000	4177.43603515625000000000	4178.97412109375000000000	4169.74365234375000000000	4154.87158203125000000000	4193.33300781250000000000	4168.20507812500000000000	4169.74365234375000000000	4174.87158203125000000000	4162.56396484375000000000	4158.46142578125000000000	4193.33300781250000000000	4234.87158203125000000000	4186.66650390625000000000	4194.87158203125000000000	3484.00000000000000000000	10248.00000000000000000000	10229.00000000000000000000	0.00000000000000000000	0.00000000000000000000	0.00000000000000000000	2982.00000000000000000000	333.00000000000000000000	4.00000000000000000000	4.00000000000000000000	4.00000000000000000000	4.00000000000000000000	4.00000000000000000000	4.00000000000000000000	4.00000000000000000000	4.00000000000000000000	4.00000000000000000000	4.00000000000000000000	4.00000000000000000000	4.00000000000000000000	4.00000000000000000000	4.00000000000000000000	4.00000000000000000000	4.00000000000000000000
99.00000000000000000000	0.00000000000000000000	4173.33300781250000000000	4158.97412109375000000000	4158.46142578125000000000	4163.58984375000000000000	4170.76904296875000000000	4150.76904296875000000000	4151.28173828125000000000	4161.02539062500000000000	4149.23046875000000000000	4150.76904296875000000000	4182.05126953125000000000	4224.61523437500000000000	4179.48730468750000000000	4183.07666015625000000000	3302.00000000000000000000	10247.00000000000000000000	10230.00000000000000000000	0.00000000000000000000	0.00000000000000000000	0.00000000000000000000	2982.00000000000000000000	340.00000000000000000000	4.00000000000000000000	4.00000000000000000000	4.00000000000000000000	4.00000000000000000000	4.00000000000000000000	4.00000000000000000000	4.00000000000000000000	4.00000000000000000000	4.00000000000000000000	4.00000000000000000000	4.00000000000000000000	4.00000000000000000000	4.00000000000000000000	4.00000000000000000000	4.00000000000000000000	4.00000000000000000000
100.00000000000000000000	0.00000000000000000000	4191.28173828125000000000	4162.56396484375000000000	4160.00000000000000000000	4175.38427734375000000000	4181.02539062500000000000	4169.23046875000000000000	4156.92285156250000000000	4149.74365234375000000000	4145.12792968750000000000	4141.53857421875000000000	4161.02539062500000000000	4222.56396484375000000000	4179.48730468750000000000	4173.33300781250000000000	2658.00000000000000000000	10247.00000000000000000000	10230.00000000000000000000	0.00000000000000000000	0.00000000000000000000	0.00000000000000000000	2982.00000000000000000000	347.00000000000000000000	4.00000000000000000000	4.00000000000000000000	4.00000000000000000000	4.00000000000000000000	4.00000000000000000000	4.00000000000000000000	4.00000000000000000000	4.00000000000000000000	4.00000000000000000000	4.00000000000000000000	4.00000000000000000000	4.00000000000000000000	4.00000000000000000000	4.00000000000000000000	4.00000000000000000000	4.00000000000000000000
101.00000000000000000000	0.00000000000000000000	4171.28173828125000000000	4184.61523437500000000000	4154.35888671875000000000	4158.97412109375000000000	4218.46142578125000000000	4191.79492187500000000000	4177.43603515625000000000	4165.64111328125000000000	4169.74365234375000000000	4166.15380859375000000000	4178.97412109375000000000	4228.20507812500000000000	4197.94873046875000000000	4180.51269531250000000000	2598.00000000000000000000	10248.00000000000000000000	10230.00000000000000000000	0.00000000000000000000	0.00000000000000000000	0.00000000000000000000	2982.00000000000000000000	355.00000000000000000000	4.00000000000000000000	4.00000000000000000000	4.00000000000000000000	4.00000000000000000000	4.00000000000000000000	4.00000000000000000000	4.00000000000000000000	4.00000000000000000000	4.00000000000000000000	4.00000000000000000000	4.00000000000000000000	4.00000000000000000000	4.00000000000000000000	4.00000000000000000000	4.00000000000000000000	4.00000000000000000000
102.00000000000000000000	0.00000000000000000000	4181.53857421875000000000	4158.97412109375000000000	4146.15380859375000000000	4135.38427734375000000000	4176.92285156250000000000	4157.43603515625000000000	4154.87158203125000000000	4142.56396484375000000000	4146.66650390625000000000	4146.15380859375000000000	4168.71777343750000000000	4210.25634765625000000000	4172.30761718750000000000	4160.00000000000000000000	3484.00000000000000000000	10248.00000000000000000000	10230.00000000000000000000	0.00000000000000000000	0.00000000000000000000	0.00000000000000000000	2982.00000000000000000000	363.00000000000000000000	4.00000000000000000000	4.00000000000000000000	4.00000000000000000000	4.00000000000000000000	4.00000000000000000000	4.00000000000000000000	4.00000000000000000000	4.00000000000000000000	4.00000000000000000000	4.00000000000000000000	4.00000000000000000000	4.00000000000000000000	4.00000000000000000000	4.00000000000000000000	4.00000000000000000000	4.00000000000000000000
103.00000000000000000000	0.00000000000000000000	4166.66650390625000000000	4158.97412109375000000000	4150.25634765625000000000	4155.38427734375000000000	4158.97412109375000000000	4160.51269531250000000000	4163.58984375000000000000	4153.33300781250000000000	4150.25634765625000000000	4137.43603515625000000000	4162.56396484375000000000	4204.61523437500000000000	4172.30761718750000000000	4163.58984375000000000000	3302.00000000000000000000	10247.00000000000000000000	10230.00000000000000000000	0.00000000000000000000	0.00000000000000000000	0.00000000000000000000	2982.00000000000000000000	371.00000000000000000000	4.00000000000000000000	4.00000000000000000000	4.00000000000000000000	4.00000000000000000000	4.00000000000000000000	4.00000000000000000000	4.00000000000000000000	4.00000000000000000000	4.00000000000000000000	4.00000000000000000000	4.00000000000000000000	4.00000000000000000000	4.00000000000000000000	4.00000000000000000000	4.00000000000000000000	4.00000000000000000000
104.00000000000000000000	0.00000000000000000000	4166.66650390625000000000	4171.79492187500000000000	4158.46142578125000000000	4169.74365234375000000000	4180.00000000000000000000	4177.94873046875000000000	4173.84619140625000000000	4177.94873046875000000000	4173.33300781250000000000	4152.82031250000000000000	4180.00000000000000000000	4218.46142578125000000000	4186.15380859375000000000	4175.38427734375000000000	2658.00000000000000000000	10247.00000000000000000000	10230.00000000000000000000	0.00000000000000000000	0.00000000000000000000	0.00000000000000000000	2982.00000000000000000000	380.00000000000000000000	4.00000000000000000000	4.00000000000000000000	4.00000000000000000000	4.00000000000000000000	4.00000000000000000000	4.00000000000000000000	4.00000000000000000000	4.00000000000000000000	4.00000000000000000000	4.00000000000000000000	4.00000000000000000000	4.00000000000000000000	4.00000000000000000000	4.00000000000000000000	4.00000000000000000000	4.00000000000000000000
105.00000000000000000000	0.00000000000000000000	4186.15380859375000000000	4170.25634765625000000000	4164.10253906250000000000	4165.12792968750000000000	4190.25634765625000000000	4180.00000000000000000000	4176.92285156250000000000	4178.46142578125000000000	4177.43603515625000000000	4165.64111328125000000000	4186.15380859375000000000	4221.02539062500000000000	4188.20507812500000000000	4173.84619140625000000000	2598.00000000000000000000	10247.00000000000000000000	10229.00000000000000000000	0.00000000000000000000	0.00000000000000000000	0.00000000000000000000	2982.00000000000000000000	388.00000000000000000000	4.00000000000000000000	4.00000000000000000000	4.00000000000000000000	4.00000000000000000000	4.00000000000000000000	4.00000000000000000000	4.00000000000000000000	4.00000000000000000000	4.00000000000000000000	4.00000000000000000000	4.00000000000000000000	4.00000000000000000000	4.00000000000000000000	4.00000000000000000000	4.00000000000000000000	4.00000000000000000000
106.00000000000000000000	0.00000000000000000000	4157.43603515625000000000	4168.20507812500000000000	4148.71777343750000000000	4161.02539062500000000000	4186.66650390625000000000	4178.97412109375000000000	4193.33300781250000000000	4188.71777343750000000000	4186.15380859375000000000	4175.38427734375000000000	4178.46142578125000000000	4209.74365234375000000000	4187.69238281250000000000	4165.64111328125000000000	3484.00000000000000000000	10247.00000000000000000000	10229.00000000000000000000	0.00000000000000000000	0.00000000000000000000	0.00000000000000000000	2982.00000000000000000000	396.00000000000000000000	4.00000000000000000000	4.00000000000000000000	4.00000000000000000000	4.00000000000000000000	4.00000000000000000000	4.00000000000000000000	4.00000000000000000000	4.00000000000000000000	4.00000000000000000000	4.00000000000000000000	4.00000000000000000000	4.00000000000000000000	4.00000000000000000000	4.00000000000000000000	4.00000000000000000000	4.00000000000000000000
107.00000000000000000000	0.00000000000000000000	4177.94873046875000000000	4155.38427734375000000000	4151.79492187500000000000	4156.41015625000000000000	4168.71777343750000000000	4153.84619140625000000000	4170.25634765625000000000	4176.92285156250000000000	4170.25634765625000000000	4159.48730468750000000000	4163.07666015625000000000	4204.10253906250000000000	4158.97412109375000000000	4146.15380859375000000000	3302.00000000000000000000	10248.00000000000000000000	10227.00000000000000000000	0.00000000000000000000	0.00000000000000000000	0.00000000000000000000	2982.00000000000000000000	405.00000000000000000000	4.00000000000000000000	4.00000000000000000000	4.00000000000000000000	4.00000000000000000000	4.00000000000000000000	4.00000000000000000000	4.00000000000000000000	4.00000000000000000000	4.00000000000000000000	4.00000000000000000000	4.00000000000000000000	4.00000000000000000000	4.00000000000000000000	4.00000000000000000000	4.00000000000000000000	4.00000000000000000000
108.00000000000000000000	0.00000000000000000000	4185.64111328125000000000	4191.28173828125000000000	4176.92285156250000000000	4175.38427734375000000000	4206.66650390625000000000	4184.10253906250000000000	4176.92285156250000000000	4186.15380859375000000000	4186.66650390625000000000	4174.35888671875000000000	4188.20507812500000000000	4227.69238281250000000000	4181.02539062500000000000	4175.38427734375000000000	2658.00000000000000000000	10248.00000000000000000000	10227.00000000000000000000	0.00000000000000000000	0.00000000000000000000	0.00000000000000000000	2982.00000000000000000000	412.00000000000000000000	4.00000000000000000000	4.00000000000000000000	4.00000000000000000000	4.00000000000000000000	4.00000000000000000000	4.00000000000000000000	4.00000000000000000000	4.00000000000000000000	4.00000000000000000000	4.00000000000000000000	4.00000000000000000000	4.00000000000000000000	4.00000000000000000000	4.00000000000000000000	4.00000000000000000000	4.00000000000000000000
109.00000000000000000000	0.00000000000000000000	4175.38427734375000000000	4200.51269531250000000000	4172.82031250000000000000	4175.89746093750000000000	4211.28173828125000000000	4198.97412109375000000000	4183.07666015625000000000	4178.46142578125000000000	4183.58984375000000000000	4162.05126953125000000000	4194.35888671875000000000	4235.89746093750000000000	4196.41015625000000000000	4190.76904296875000000000	2598.00000000000000000000	10247.00000000000000000000	10227.00000000000000000000	0.00000000000000000000	0.00000000000000000000	0.00000000000000000000	2982.00000000000000000000	419.00000000000000000000	4.00000000000000000000	4.00000000000000000000	4.00000000000000000000	4.00000000000000000000	4.00000000000000000000	4.00000000000000000000	4.00000000000000000000	4.00000000000000000000	4.00000000000000000000	4.00000000000000000000	4.00000000000000000000	4.00000000000000000000	4.00000000000000000000	4.00000000000000000000	4.00000000000000000000	4.00000000000000000000
110.00000000000000000000	0.00000000000000000000	4185.12792968750000000000	4174.87158203125000000000	4167.69238281250000000000	4158.46142578125000000000	4169.74365234375000000000	4164.61523437500000000000	4163.58984375000000000000	4154.87158203125000000000	4153.33300781250000000000	4125.12792968750000000000	4160.51269531250000000000	4217.94873046875000000000	4174.87158203125000000000	4170.25634765625000000000	3484.00000000000000000000	10247.00000000000000000000	10227.00000000000000000000	0.00000000000000000000	0.00000000000000000000	0.00000000000000000000	2982.00000000000000000000	427.00000000000000000000	4.00000000000000000000	4.00000000000000000000	4.00000000000000000000	4.00000000000000000000	4.00000000000000000000	4.00000000000000000000	4.00000000000000000000	4.00000000000000000000	4.00000000000000000000	4.00000000000000000000	4.00000000000000000000	4.00000000000000000000	4.00000000000000000000	4.00000000000000000000	4.00000000000000000000	4.00000000000000000000
111.00000000000000000000	0.00000000000000000000	4164.61523437500000000000	4180.00000000000000000000	4171.28173828125000000000	4159.48730468750000000000	4180.51269531250000000000	4169.74365234375000000000	4174.35888671875000000000	4174.87158203125000000000	4173.33300781250000000000	4151.79492187500000000000	4163.58984375000000000000	4223.07666015625000000000	4181.53857421875000000000	4175.38427734375000000000	3302.00000000000000000000	10248.00000000000000000000	10228.00000000000000000000	0.00000000000000000000	0.00000000000000000000	0.00000000000000000000	2982.00000000000000000000	434.00000000000000000000	4.00000000000000000000	4.00000000000000000000	4.00000000000000000000	4.00000000000000000000	4.00000000000000000000	4.00000000000000000000	4.00000000000000000000	4.00000000000000000000	4.00000000000000000000	4.00000000000000000000	4.00000000000000000000	4.00000000000000000000	4.00000000000000000000	4.00000000000000000000	4.00000000000000000000	4.00000000000000000000
112.00000000000000000000	0.00000000000000000000	4180.00000000000000000000	4157.43603515625000000000	4160.51269531250000000000	4151.79492187500000000000	4173.84619140625000000000	4168.20507812500000000000	4166.66650390625000000000	4170.76904296875000000000	4167.17919921875000000000	4155.38427734375000000000	4161.53857421875000000000	4227.69238281250000000000	4161.53857421875000000000	4164.10253906250000000000	2658.00000000000000000000	10248.00000000000000000000	10228.00000000000000000000	0.00000000000000000000	0.00000000000000000000	0.00000000000000000000	2982.00000000000000000000	441.00000000000000000000	4.00000000000000000000	4.00000000000000000000	4.00000000000000000000	4.00000000000000000000	4.00000000000000000000	4.00000000000000000000	4.00000000000000000000	4.00000000000000000000	4.00000000000000000000	4.00000000000000000000	4.00000000000000000000	4.00000000000000000000	4.00000000000000000000	4.00000000000000000000	4.00000000000000000000	4.00000000000000000000
113.00000000000000000000	0.00000000000000000000	4174.35888671875000000000	4164.10253906250000000000	4155.38427734375000000000	4150.76904296875000000000	4179.48730468750000000000	4176.41015625000000000000	4180.51269531250000000000	4175.89746093750000000000	4169.74365234375000000000	4153.84619140625000000000	4155.38427734375000000000	4228.71777343750000000000	4169.74365234375000000000	4169.74365234375000000000	2598.00000000000000000000	10248.00000000000000000000	10227.00000000000000000000	0.00000000000000000000	0.00000000000000000000	0.00000000000000000000	2982.00000000000000000000	449.00000000000000000000	4.00000000000000000000	4.00000000000000000000	4.00000000000000000000	4.00000000000000000000	4.00000000000000000000	4.00000000000000000000	4.00000000000000000000	4.00000000000000000000	4.00000000000000000000	4.00000000000000000000	4.00000000000000000000	4.00000000000000000000	4.00000000000000000000	4.00000000000000000000	4.00000000000000000000	4.00000000000000000000
114.00000000000000000000	0.00000000000000000000	4167.17919921875000000000	4192.82031250000000000000	4169.74365234375000000000	4167.69238281250000000000	4204.61523437500000000000	4190.25634765625000000000	4198.46142578125000000000	4184.61523437500000000000	4189.23046875000000000000	4167.69238281250000000000	4166.15380859375000000000	4244.10253906250000000000	4203.07666015625000000000	4192.82031250000000000000	3484.00000000000000000000	10248.00000000000000000000	10227.00000000000000000000	0.00000000000000000000	0.00000000000000000000	0.00000000000000000000	2982.00000000000000000000	457.00000000000000000000	4.00000000000000000000	4.00000000000000000000	4.00000000000000000000	4.00000000000000000000	4.00000000000000000000	4.00000000000000000000	4.00000000000000000000	4.00000000000000000000	4.00000000000000000000	4.00000000000000000000	4.00000000000000000000	4.00000000000000000000	4.00000000000000000000	4.00000000000000000000	4.00000000000000000000	4.00000000000000000000
115.00000000000000000000	0.00000000000000000000	4190.76904296875000000000	4180.51269531250000000000	4183.58984375000000000000	4168.20507812500000000000	4192.30761718750000000000	4177.43603515625000000000	4178.46142578125000000000	4165.12792968750000000000	4171.28173828125000000000	4152.82031250000000000000	4180.00000000000000000000	4242.56396484375000000000	4192.30761718750000000000	4188.20507812500000000000	3302.00000000000000000000	10248.00000000000000000000	10226.00000000000000000000	0.00000000000000000000	0.00000000000000000000	0.00000000000000000000	2982.00000000000000000000	465.00000000000000000000	4.00000000000000000000	4.00000000000000000000	4.00000000000000000000	4.00000000000000000000	4.00000000000000000000	4.00000000000000000000	4.00000000000000000000	4.00000000000000000000	4.00000000000000000000	4.00000000000000000000	4.00000000000000000000	4.00000000000000000000	4.00000000000000000000	4.00000000000000000000	4.00000000000000000000	4.00000000000000000000
116.00000000000000000000	0.00000000000000000000	4165.64111328125000000000	4174.87158203125000000000	4170.76904296875000000000	4159.48730468750000000000	4184.10253906250000000000	4167.17919921875000000000	4172.30761718750000000000	4174.87158203125000000000	4170.25634765625000000000	4155.89746093750000000000	4187.69238281250000000000	4231.79492187500000000000	4180.51269531250000000000	4181.53857421875000000000	2658.00000000000000000000	10248.00000000000000000000	10226.00000000000000000000	0.00000000000000000000	0.00000000000000000000	0.00000000000000000000	2982.00000000000000000000	474.00000000000000000000	4.00000000000000000000	4.00000000000000000000	4.00000000000000000000	4.00000000000000000000	4.00000000000000000000	4.00000000000000000000	4.00000000000000000000	4.00000000000000000000	4.00000000000000000000	4.00000000000000000000	4.00000000000000000000	4.00000000000000000000	4.00000000000000000000	4.00000000000000000000	4.00000000000000000000	4.00000000000000000000
117.00000000000000000000	0.00000000000000000000	4179.48730468750000000000	4172.30761718750000000000	4168.20507812500000000000	4155.89746093750000000000	4178.97412109375000000000	4158.46142578125000000000	4171.28173828125000000000	4187.69238281250000000000	4183.07666015625000000000	4163.07666015625000000000	4160.00000000000000000000	4235.38427734375000000000	4166.66650390625000000000	4173.84619140625000000000	2598.00000000000000000000	10249.00000000000000000000	10226.00000000000000000000	0.00000000000000000000	0.00000000000000000000	0.00000000000000000000	2982.00000000000000000000	482.00000000000000000000	4.00000000000000000000	4.00000000000000000000	4.00000000000000000000	4.00000000000000000000	4.00000000000000000000	4.00000000000000000000	4.00000000000000000000	4.00000000000000000000	4.00000000000000000000	4.00000000000000000000	4.00000000000000000000	4.00000000000000000000	4.00000000000000000000	4.00000000000000000000	4.00000000000000000000	4.00000000000000000000
118.00000000000000000000	0.00000000000000000000	4185.12792968750000000000	4189.74365234375000000000	4177.94873046875000000000	4154.87158203125000000000	4198.46142578125000000000	4188.71777343750000000000	4186.15380859375000000000	4199.48730468750000000000	4204.10253906250000000000	4176.41015625000000000000	4154.87158203125000000000	4243.07666015625000000000	4178.46142578125000000000	4177.94873046875000000000	3484.00000000000000000000	10249.00000000000000000000	10226.00000000000000000000	0.00000000000000000000	0.00000000000000000000	0.00000000000000000000	2982.00000000000000000000	490.00000000000000000000	4.00000000000000000000	4.00000000000000000000	4.00000000000000000000	4.00000000000000000000	4.00000000000000000000	4.00000000000000000000	4.00000000000000000000	4.00000000000000000000	4.00000000000000000000	4.00000000000000000000	4.00000000000000000000	4.00000000000000000000	4.00000000000000000000	4.00000000000000000000	4.00000000000000000000	4.00000000000000000000
119.00000000000000000000	0.00000000000000000000	4164.61523437500000000000	4189.74365234375000000000	4163.58984375000000000000	4157.94873046875000000000	4203.07666015625000000000	4197.43603515625000000000	4183.07666015625000000000	4176.41015625000000000000	4189.23046875000000000000	4171.28173828125000000000	4162.56396484375000000000	4238.46142578125000000000	4178.46142578125000000000	4166.66650390625000000000	3302.00000000000000000000	10248.00000000000000000000	10227.00000000000000000000	0.00000000000000000000	0.00000000000000000000	0.00000000000000000000	2982.00000000000000000000	499.00000000000000000000	4.00000000000000000000	4.00000000000000000000	4.00000000000000000000	4.00000000000000000000	4.00000000000000000000	4.00000000000000000000	4.00000000000000000000	4.00000000000000000000	4.00000000000000000000	4.00000000000000000000	4.00000000000000000000	4.00000000000000000000	4.00000000000000000000	4.00000000000000000000	4.00000000000000000000	4.00000000000000000000
120.00000000000000000000	0.00000000000000000000	4182.05126953125000000000	4168.71777343750000000000	4160.51269531250000000000	4166.66650390625000000000	4181.02539062500000000000	4166.66650390625000000000	4165.12792968750000000000	4140.51269531250000000000	4152.30761718750000000000	4144.10253906250000000000	4152.30761718750000000000	4228.20507812500000000000	4154.87158203125000000000	4150.25634765625000000000	2658.00000000000000000000	10248.00000000000000000000	10227.00000000000000000000	0.00000000000000000000	0.00000000000000000000	0.00000000000000000000	2982.00000000000000000000	507.00000000000000000000	4.00000000000000000000	4.00000000000000000000	4.00000000000000000000	4.00000000000000000000	4.00000000000000000000	4.00000000000000000000	4.00000000000000000000	4.00000000000000000000	4.00000000000000000000	4.00000000000000000000	4.00000000000000000000	4.00000000000000000000	4.00000000000000000000	4.00000000000000000000	4.00000000000000000000	4.00000000000000000000
121.00000000000000000000	0.00000000000000000000	4169.74365234375000000000	4183.07666015625000000000	4165.64111328125000000000	4173.33300781250000000000	4195.89746093750000000000	4176.92285156250000000000	4185.12792968750000000000	4173.33300781250000000000	4180.51269531250000000000	4162.56396484375000000000	4178.97412109375000000000	4235.89746093750000000000	4190.25634765625000000000	4179.48730468750000000000	2598.00000000000000000000	10249.00000000000000000000	10227.00000000000000000000	0.00000000000000000000	0.00000000000000000000	0.00000000000000000000	2982.00000000000000000000	516.00000000000000000000	4.00000000000000000000	4.00000000000000000000	4.00000000000000000000	4.00000000000000000000	4.00000000000000000000	4.00000000000000000000	4.00000000000000000000	4.00000000000000000000	4.00000000000000000000	4.00000000000000000000	4.00000000000000000000	4.00000000000000000000	4.00000000000000000000	4.00000000000000000000	4.00000000000000000000	4.00000000000000000000
122.00000000000000000000	0.00000000000000000000	4176.41015625000000000000	4169.23046875000000000000	4160.51269531250000000000	4151.28173828125000000000	4173.84619140625000000000	4170.25634765625000000000	4172.30761718750000000000	4178.46142578125000000000	4186.15380859375000000000	4159.48730468750000000000	4180.00000000000000000000	4241.53857421875000000000	4198.97412109375000000000	4174.87158203125000000000	3484.00000000000000000000	10249.00000000000000000000	10227.00000000000000000000	0.00000000000000000000	0.00000000000000000000	0.00000000000000000000	2982.00000000000000000000	524.00000000000000000000	4.00000000000000000000	4.00000000000000000000	4.00000000000000000000	4.00000000000000000000	4.00000000000000000000	4.00000000000000000000	4.00000000000000000000	4.00000000000000000000	4.00000000000000000000	4.00000000000000000000	4.00000000000000000000	4.00000000000000000000	4.00000000000000000000	4.00000000000000000000	4.00000000000000000000	4.00000000000000000000
123.00000000000000000000	0.00000000000000000000	4177.43603515625000000000	4165.12792968750000000000	4164.61523437500000000000	4145.64111328125000000000	4163.07666015625000000000	4167.17919921875000000000	4172.82031250000000000000	4173.84619140625000000000	4178.46142578125000000000	4150.76904296875000000000	4155.89746093750000000000	4243.07666015625000000000	4177.94873046875000000000	4162.56396484375000000000	3302.00000000000000000000	10251.00000000000000000000	10228.00000000000000000000	0.00000000000000000000	0.00000000000000000000	0.00000000000000000000	2982.00000000000000000000	532.00000000000000000000	4.00000000000000000000	4.00000000000000000000	4.00000000000000000000	4.00000000000000000000	4.00000000000000000000	4.00000000000000000000	4.00000000000000000000	4.00000000000000000000	4.00000000000000000000	4.00000000000000000000	4.00000000000000000000	4.00000000000000000000	4.00000000000000000000	4.00000000000000000000	4.00000000000000000000	4.00000000000000000000
124.00000000000000000000	0.00000000000000000000	4171.28173828125000000000	4185.64111328125000000000	4172.82031250000000000000	4169.74365234375000000000	4188.71777343750000000000	4185.12792968750000000000	4197.94873046875000000000	4194.35888671875000000000	4191.79492187500000000000	4170.25634765625000000000	4166.66650390625000000000	4254.35888671875000000000	4180.00000000000000000000	4179.48730468750000000000	2658.00000000000000000000	10251.00000000000000000000	10228.00000000000000000000	0.00000000000000000000	0.00000000000000000000	0.00000000000000000000	2982.00000000000000000000	540.00000000000000000000	4.00000000000000000000	4.00000000000000000000	4.00000000000000000000	4.00000000000000000000	4.00000000000000000000	4.00000000000000000000	4.00000000000000000000	4.00000000000000000000	4.00000000000000000000	4.00000000000000000000	4.00000000000000000000	4.00000000000000000000	4.00000000000000000000	4.00000000000000000000	4.00000000000000000000	4.00000000000000000000
125.00000000000000000000	0.00000000000000000000	4198.46142578125000000000	4180.51269531250000000000	4173.33300781250000000000	4167.69238281250000000000	4178.46142578125000000000	4176.41015625000000000000	4181.53857421875000000000	4174.87158203125000000000	4175.89746093750000000000	4157.43603515625000000000	4175.38427734375000000000	4254.35888671875000000000	4178.97412109375000000000	4177.94873046875000000000	2598.00000000000000000000	10250.00000000000000000000	10228.00000000000000000000	0.00000000000000000000	0.00000000000000000000	0.00000000000000000000	2982.00000000000000000000	547.00000000000000000000	4.00000000000000000000	4.00000000000000000000	4.00000000000000000000	4.00000000000000000000	4.00000000000000000000	4.00000000000000000000	4.00000000000000000000	4.00000000000000000000	4.00000000000000000000	4.00000000000000000000	4.00000000000000000000	4.00000000000000000000	4.00000000000000000000	4.00000000000000000000	4.00000000000000000000	4.00000000000000000000
126.00000000000000000000	0.00000000000000000000	4170.25634765625000000000	4182.56396484375000000000	4162.05126953125000000000	4158.46142578125000000000	4183.07666015625000000000	4174.87158203125000000000	4177.43603515625000000000	4173.33300781250000000000	4175.89746093750000000000	4147.17919921875000000000	4180.00000000000000000000	4245.12792968750000000000	4190.76904296875000000000	4184.61523437500000000000	3484.00000000000000000000	10250.00000000000000000000	10228.00000000000000000000	0.00000000000000000000	0.00000000000000000000	0.00000000000000000000	2982.00000000000000000000	554.00000000000000000000	4.00000000000000000000	4.00000000000000000000	4.00000000000000000000	4.00000000000000000000	4.00000000000000000000	4.00000000000000000000	4.00000000000000000000	4.00000000000000000000	4.00000000000000000000	4.00000000000000000000	4.00000000000000000000	4.00000000000000000000	4.00000000000000000000	4.00000000000000000000	4.00000000000000000000	4.00000000000000000000
127.00000000000000000000	0.00000000000000000000	4177.43603515625000000000	4175.38427734375000000000	4170.76904296875000000000	4165.12792968750000000000	4182.05126953125000000000	4157.43603515625000000000	4165.12792968750000000000	4178.97412109375000000000	4171.79492187500000000000	4137.94873046875000000000	4174.87158203125000000000	4242.56396484375000000000	4186.66650390625000000000	4183.58984375000000000000	52.00000000000000000000	10248.00000000000000000000	10227.00000000000000000000	0.00000000000000000000	0.00000000000000000000	0.00000000000000000000	2982.00000000000000000000	562.00000000000000000000	4.00000000000000000000	4.00000000000000000000	4.00000000000000000000	4.00000000000000000000	4.00000000000000000000	4.00000000000000000000	4.00000000000000000000	4.00000000000000000000	4.00000000000000000000	4.00000000000000000000	4.00000000000000000000	4.00000000000000000000	4.00000000000000000000	4.00000000000000000000	4.00000000000000000000	4.00000000000000000000
0.00000000000000000000	0.00000000000000000000	4195.89746093750000000000	4194.87158203125000000000	4192.82031250000000000000	4179.48730468750000000000	4181.02539062500000000000	4157.94873046875000000000	4160.00000000000000000000	4176.92285156250000000000	4181.02539062500000000000	4151.28173828125000000000	4182.56396484375000000000	4256.41015625000000000000	4194.87158203125000000000	4189.23046875000000000000	2645.00000000000000000000	10248.00000000000000000000	10227.00000000000000000000	0.00000000000000000000	0.00000000000000000000	0.00000000000000000000	2982.00000000000000000000	569.00000000000000000000	4.00000000000000000000	4.00000000000000000000	4.00000000000000000000	4.00000000000000000000	4.00000000000000000000	4.00000000000000000000	4.00000000000000000000	4.00000000000000000000	4.00000000000000000000	4.00000000000000000000	4.00000000000000000000	4.00000000000000000000	4.00000000000000000000	4.00000000000000000000	4.00000000000000000000	4.00000000000000000000
1.00000000000000000000	0.00000000000000000000	4169.23046875000000000000	4210.76904296875000000000	4177.94873046875000000000	4174.87158203125000000000	4187.17919921875000000000	4175.38427734375000000000	4175.89746093750000000000	4180.00000000000000000000	4198.46142578125000000000	4171.28173828125000000000	4195.38427734375000000000	4266.15380859375000000000	4201.02539062500000000000	4192.30761718750000000000	2470.00000000000000000000	10246.00000000000000000000	10227.00000000000000000000	0.00000000000000000000	0.00000000000000000000	0.00000000000000000000	2982.00000000000000000000	576.00000000000000000000	4.00000000000000000000	4.00000000000000000000	4.00000000000000000000	4.00000000000000000000	4.00000000000000000000	4.00000000000000000000	4.00000000000000000000	4.00000000000000000000	4.00000000000000000000	4.00000000000000000000	4.00000000000000000000	4.00000000000000000000	4.00000000000000000000	4.00000000000000000000	4.00000000000000000000	4.00000000000000000000
2.00000000000000000000	0.00000000000000000000	4184.61523437500000000000	4173.33300781250000000000	4168.71777343750000000000	4146.15380859375000000000	4176.41015625000000000000	4162.56396484375000000000	4170.76904296875000000000	4173.84619140625000000000	4175.38427734375000000000	4151.79492187500000000000	4180.51269531250000000000	4255.38427734375000000000	4177.43603515625000000000	4169.74365234375000000000	1453.00000000000000000000	10246.00000000000000000000	10227.00000000000000000000	0.00000000000000000000	0.00000000000000000000	0.00000000000000000000	2982.00000000000000000000	584.00000000000000000000	4.00000000000000000000	4.00000000000000000000	4.00000000000000000000	4.00000000000000000000	4.00000000000000000000	4.00000000000000000000	4.00000000000000000000	4.00000000000000000000	4.00000000000000000000	4.00000000000000000000	4.00000000000000000000	4.00000000000000000000	4.00000000000000000000	4.00000000000000000000	4.00000000000000000000	4.00000000000000000000
3.00000000000000000000	0.00000000000000000000	4175.89746093750000000000	4173.84619140625000000000	4185.12792968750000000000	4150.25634765625000000000	4192.30761718750000000000	4175.89746093750000000000	4183.58984375000000000000	4181.02539062500000000000	4174.35888671875000000000	4156.92285156250000000000	4187.69238281250000000000	4261.53857421875000000000	4197.94873046875000000000	4182.56396484375000000000	3458.00000000000000000000	10248.00000000000000000000	10231.00000000000000000000	0.00000000000000000000	0.00000000000000000000	0.00000000000000000000	2982.00000000000000000000	591.00000000000000000000	4.00000000000000000000	4.00000000000000000000	4.00000000000000000000	4.00000000000000000000	4.00000000000000000000	4.00000000000000000000	4.00000000000000000000	4.00000000000000000000	4.00000000000000000000	4.00000000000000000000	4.00000000000000000000	4.00000000000000000000	4.00000000000000000000	4.00000000000000000000	4.00000000000000000000	4.00000000000000000000
4.00000000000000000000	0.00000000000000000000	4178.97412109375000000000	4178.97412109375000000000	4192.82031250000000000000	4170.25634765625000000000	4183.07666015625000000000	4176.92285156250000000000	4178.97412109375000000000	4165.64111328125000000000	4163.58984375000000000000	4147.69238281250000000000	4185.64111328125000000000	4271.28173828125000000000	4197.43603515625000000000	4194.87158203125000000000	3429.00000000000000000000	10248.00000000000000000000	10231.00000000000000000000	0.00000000000000000000	0.00000000000000000000	0.00000000000000000000	2982.00000000000000000000	598.00000000000000000000	4.00000000000000000000	4.00000000000000000000	4.00000000000000000000	4.00000000000000000000	4.00000000000000000000	4.00000000000000000000	4.00000000000000000000	4.00000000000000000000	4.00000000000000000000	4.00000000000000000000	4.00000000000000000000	4.00000000000000000000	4.00000000000000000000	4.00000000000000000000	4.00000000000000000000	4.00000000000000000000
5.00000000000000000000	0.00000000000000000000	4185.12792968750000000000	4164.10253906250000000000	4183.07666015625000000000	4160.00000000000000000000	4175.89746093750000000000	4156.92285156250000000000	4164.61523437500000000000	4163.07666015625000000000	4150.76904296875000000000	4128.20507812500000000000	4170.76904296875000000000	4262.56396484375000000000	4174.35888671875000000000	4191.79492187500000000000	3414.00000000000000000000	10250.00000000000000000000	10231.00000000000000000000	0.00000000000000000000	0.00000000000000000000	0.00000000000000000000	2982.00000000000000000000	607.00000000000000000000	4.00000000000000000000	4.00000000000000000000	4.00000000000000000000	4.00000000000000000000	4.00000000000000000000	4.00000000000000000000	4.00000000000000000000	4.00000000000000000000	4.00000000000000000000	4.00000000000000000000	4.00000000000000000000	4.00000000000000000000	4.00000000000000000000	4.00000000000000000000	4.00000000000000000000	4.00000000000000000000
6.00000000000000000000	0.00000000000000000000	4163.58984375000000000000	4164.61523437500000000000	4166.66650390625000000000	4147.17919921875000000000	4189.74365234375000000000	4153.33300781250000000000	4169.74365234375000000000	4187.17919921875000000000	4174.35888671875000000000	4143.07666015625000000000	4176.41015625000000000000	4256.92285156250000000000	4182.05126953125000000000	4188.20507812500000000000	3484.00000000000000000000	10250.00000000000000000000	10231.00000000000000000000	0.00000000000000000000	0.00000000000000000000	0.00000000000000000000	2982.00000000000000000000	615.00000000000000000000	4.00000000000000000000	4.00000000000000000000	4.00000000000000000000	4.00000000000000000000	4.00000000000000000000	4.00000000000000000000	4.00000000000000000000	4.00000000000000000000	4.00000000000000000000	4.00000000000000000000	4.00000000000000000000	4.00000000000000000000	4.00000000000000000000	4.00000000000000000000	4.00000000000000000000	4.00000000000000000000
7.00000000000000000000	0.00000000000000000000	4189.23046875000000000000	4157.94873046875000000000	4172.30761718750000000000	4149.74365234375000000000	4163.58984375000000000000	4154.35888671875000000000	4159.48730468750000000000	4171.79492187500000000000	4167.17919921875000000000	4138.46142578125000000000	4177.94873046875000000000	4254.35888671875000000000	4175.38427734375000000000	4166.66650390625000000000	3410.00000000000000000000	10250.00000000000000000000	10232.00000000000000000000	0.00000000000000000000	0.00000000000000000000	0.00000000000000000000	2982.00000000000000000000	623.00000000000000000000	4.00000000000000000000	4.00000000000000000000	4.00000000000000000000	4.00000000000000000000	4.00000000000000000000	4.00000000000000000000	4.00000000000000000000	4.00000000000000000000	4.00000000000000000000	4.00000000000000000000	4.00000000000000000000	4.00000000000000000000	4.00000000000000000000	4.00000000000000000000	4.00000000000000000000	4.00000000000000000000
8.00000000000000000000	0.00000000000000000000	4177.94873046875000000000	4172.30761718750000000000	4172.82031250000000000000	4152.30761718750000000000	4167.17919921875000000000	4177.94873046875000000000	4166.66650390625000000000	4166.15380859375000000000	4161.02539062500000000000	4144.10253906250000000000	4180.51269531250000000000	4248.71777343750000000000	4180.51269531250000000000	4165.64111328125000000000	3503.00000000000000000000	10250.00000000000000000000	10232.00000000000000000000	0.00000000000000000000	0.00000000000000000000	0.00000000000000000000	2982.00000000000000000000	632.00000000000000000000	4.00000000000000000000	4.00000000000000000000	4.00000000000000000000	4.00000000000000000000	4.00000000000000000000	4.00000000000000000000	4.00000000000000000000	4.00000000000000000000	4.00000000000000000000	4.00000000000000000000	4.00000000000000000000	4.00000000000000000000	4.00000000000000000000	4.00000000000000000000	4.00000000000000000000	4.00000000000000000000
9.00000000000000000000	0.00000000000000000000	4170.25634765625000000000	4173.84619140625000000000	4155.89746093750000000000	4140.51269531250000000000	4178.97412109375000000000	4166.66650390625000000000	4160.00000000000000000000	4157.43603515625000000000	4155.38427734375000000000	4146.66650390625000000000	4168.71777343750000000000	4238.46142578125000000000	4169.74365234375000000000	4161.53857421875000000000	3153.00000000000000000000	10249.00000000000000000000	10232.00000000000000000000	0.00000000000000000000	0.00000000000000000000	0.00000000000000000000	2982.00000000000000000000	640.00000000000000000000	4.00000000000000000000	4.00000000000000000000	4.00000000000000000000	4.00000000000000000000	4.00000000000000000000	4.00000000000000000000	4.00000000000000000000	4.00000000000000000000	4.00000000000000000000	4.00000000000000000000	4.00000000000000000000	4.00000000000000000000	4.00000000000000000000	4.00000000000000000000	4.00000000000000000000	4.00000000000000000000
10.00000000000000000000	0.00000000000000000000	4183.07666015625000000000	4155.89746093750000000000	4156.92285156250000000000	4132.82031250000000000000	4176.92285156250000000000	4145.64111328125000000000	4146.15380859375000000000	4144.61523437500000000000	4149.74365234375000000000	4138.97412109375000000000	4168.20507812500000000000	4234.35888671875000000000	4157.94873046875000000000	4160.00000000000000000000	3498.00000000000000000000	10249.00000000000000000000	10232.00000000000000000000	0.00000000000000000000	0.00000000000000000000	0.00000000000000000000	2982.00000000000000000000	648.00000000000000000000	4.00000000000000000000	4.00000000000000000000	4.00000000000000000000	4.00000000000000000000	4.00000000000000000000	4.00000000000000000000	4.00000000000000000000	4.00000000000000000000	4.00000000000000000000	4.00000000000000000000	4.00000000000000000000	4.00000000000000000000	4.00000000000000000000	4.00000000000000000000	4.00000000000000000000	4.00000000000000000000
11.00000000000000000000	0.00000000000000000000	4162.05126953125000000000	4163.58984375000000000000	4161.53857421875000000000	4140.51269531250000000000	4188.20507812500000000000	4161.53857421875000000000	4152.82031250000000000000	4167.17919921875000000000	4169.23046875000000000000	4148.71777343750000000000	4183.07666015625000000000	4232.82031250000000000000	4174.87158203125000000000	4172.82031250000000000000	3324.00000000000000000000	10250.00000000000000000000	10230.00000000000000000000	0.00000000000000000000	0.00000000000000000000	0.00000000000000000000	2982.00000000000000000000	657.00000000000000000000	4.00000000000000000000	4.00000000000000000000	4.00000000000000000000	4.00000000000000000000	4.00000000000000000000	4.00000000000000000000	4.00000000000000000000	4.00000000000000000000	4.00000000000000000000	4.00000000000000000000	4.00000000000000000000	4.00000000000000000000	4.00000000000000000000	4.00000000000000000000	4.00000000000000000000	4.00000000000000000000
12.00000000000000000000	0.00000000000000000000	4181.02539062500000000000	4166.15380859375000000000	4163.07666015625000000000	4154.35888671875000000000	4172.30761718750000000000	4154.35888671875000000000	4144.10253906250000000000	4166.15380859375000000000	4160.51269531250000000000	4141.53857421875000000000	4165.64111328125000000000	4209.74365234375000000000	4164.10253906250000000000	4157.94873046875000000000	2683.00000000000000000000	10250.00000000000000000000	10230.00000000000000000000	0.00000000000000000000	0.00000000000000000000	0.00000000000000000000	2982.00000000000000000000	665.00000000000000000000	4.00000000000000000000	4.00000000000000000000	4.00000000000000000000	4.00000000000000000000	4.00000000000000000000	4.00000000000000000000	4.00000000000000000000	4.00000000000000000000	4.00000000000000000000	4.00000000000000000000	4.00000000000000000000	4.00000000000000000000	4.00000000000000000000	4.00000000000000000000	4.00000000000000000000	4.00000000000000000000
13.00000000000000000000	0.00000000000000000000	4174.35888671875000000000	4174.35888671875000000000	4158.46142578125000000000	4161.02539062500000000000	4185.64111328125000000000	4163.07666015625000000000	4161.53857421875000000000	4170.76904296875000000000	4164.61523437500000000000	4149.23046875000000000000	4156.92285156250000000000	4198.46142578125000000000	4167.17919921875000000000	4155.38427734375000000000	2603.00000000000000000000	10251.00000000000000000000	10229.00000000000000000000	0.00000000000000000000	0.00000000000000000000	0.00000000000000000000	2982.00000000000000000000	672.00000000000000000000	4.00000000000000000000	4.00000000000000000000	4.00000000000000000000	4.00000000000000000000	4.00000000000000000000	4.00000000000000000000	4.00000000000000000000	4.00000000000000000000	4.00000000000000000000	4.00000000000000000000	4.00000000000000000000	4.00000000000000000000	4.00000000000000000000	4.00000000000000000000	4.00000000000000000000	4.00000000000000000000
14.00000000000000000000	0.00000000000000000000	4166.66650390625000000000	4161.53857421875000000000	4146.15380859375000000000	4131.79492187500000000000	4191.79492187500000000000	4166.66650390625000000000	4158.46142578125000000000	4162.05126953125000000000	4165.64111328125000000000	4144.61523437500000000000	4152.82031250000000000000	4209.23046875000000000000	4159.48730468750000000000	4151.79492187500000000000	3498.00000000000000000000	10251.00000000000000000000	10229.00000000000000000000	0.00000000000000000000	0.00000000000000000000	0.00000000000000000000	2982.00000000000000000000	680.00000000000000000000	4.00000000000000000000	4.00000000000000000000	4.00000000000000000000	4.00000000000000000000	4.00000000000000000000	4.00000000000000000000	4.00000000000000000000	4.00000000000000000000	4.00000000000000000000	4.00000000000000000000	4.00000000000000000000	4.00000000000000000000	4.00000000000000000000	4.00000000000000000000	4.00000000000000000000	4.00000000000000000000
15.00000000000000000000	0.00000000000000000000	4180.51269531250000000000	4151.28173828125000000000	4152.30761718750000000000	4121.53857421875000000000	4165.64111328125000000000	4145.64111328125000000000	4135.38427734375000000000	4138.46142578125000000000	4149.23046875000000000000	4124.61523437500000000000	4147.69238281250000000000	4211.28173828125000000000	4138.97412109375000000000	4144.61523437500000000000	3324.00000000000000000000	10251.00000000000000000000	10227.00000000000000000000	0.00000000000000000000	0.00000000000000000000	0.00000000000000000000	2982.00000000000000000000	687.00000000000000000000	4.00000000000000000000	4.00000000000000000000	4.00000000000000000000	4.00000000000000000000	4.00000000000000000000	4.00000000000000000000	4.00000000000000000000	4.00000000000000000000	4.00000000000000000000	4.00000000000000000000	4.00000000000000000000	4.00000000000000000000	4.00000000000000000000	4.00000000000000000000	4.00000000000000000000	4.00000000000000000000
16.00000000000000000000	0.00000000000000000000	4159.48730468750000000000	4171.28173828125000000000	4163.58984375000000000000	4150.25634765625000000000	4170.25634765625000000000	4153.84619140625000000000	4148.71777343750000000000	4162.56396484375000000000	4164.10253906250000000000	4142.56396484375000000000	4168.71777343750000000000	4215.89746093750000000000	4168.20507812500000000000	4165.64111328125000000000	0.00000000000000000000	10251.00000000000000000000	10227.00000000000000000000	0.00000000000000000000	0.00000000000000000000	0.00000000000000000000	2982.00000000000000000000	695.00000000000000000000	4.00000000000000000000	4.00000000000000000000	4.00000000000000000000	4.00000000000000000000	4.00000000000000000000	4.00000000000000000000	4.00000000000000000000	4.00000000000000000000	4.00000000000000000000	4.00000000000000000000	4.00000000000000000000	4.00000000000000000000	4.00000000000000000000	4.00000000000000000000	4.00000000000000000000	4.00000000000000000000
17.00000000000000000000	0.00000000000000000000	4176.41015625000000000000	4147.69238281250000000000	4166.66650390625000000000	4136.41015625000000000000	4165.64111328125000000000	4149.74365234375000000000	4147.17919921875000000000	4180.00000000000000000000	4163.58984375000000000000	4142.56396484375000000000	4170.25634765625000000000	4217.94873046875000000000	4180.00000000000000000000	4164.61523437500000000000	0.00000000000000000000	10248.00000000000000000000	10228.00000000000000000000	0.00000000000000000000	0.00000000000000000000	0.00000000000000000000	2982.00000000000000000000	702.00000000000000000000	4.00000000000000000000	4.00000000000000000000	4.00000000000000000000	4.00000000000000000000	4.00000000000000000000	4.00000000000000000000	4.00000000000000000000	4.00000000000000000000	4.00000000000000000000	4.00000000000000000000	4.00000000000000000000	4.00000000000000000000	4.00000000000000000000	4.00000000000000000000	4.00000000000000000000	4.00000000000000000000
18.00000000000000000000	0.00000000000000000000	4168.20507812500000000000	4144.61523437500000000000	4160.00000000000000000000	4117.94873046875000000000	4174.87158203125000000000	4160.00000000000000000000	4161.02539062500000000000	4182.05126953125000000000	4167.17919921875000000000	4147.69238281250000000000	4170.25634765625000000000	4217.94873046875000000000	4175.89746093750000000000	4159.48730468750000000000	0.00000000000000000000	10248.00000000000000000000	10228.00000000000000000000	0.00000000000000000000	0.00000000000000000000	0.00000000000000000000	2982.00000000000000000000	710.00000000000000000000	4.00000000000000000000	4.00000000000000000000	4.00000000000000000000	4.00000000000000000000	4.00000000000000000000	4.00000000000000000000	4.00000000000000000000	4.00000000000000000000	4.00000000000000000000	4.00000000000000000000	4.00000000000000000000	4.00000000000000000000	4.00000000000000000000	4.00000000000000000000	4.00000000000000000000	4.00000000000000000000
19.00000000000000000000	0.00000000000000000000	4158.97412109375000000000	4158.97412109375000000000	4148.20507812500000000000	4131.28173828125000000000	4183.07666015625000000000	4175.38427734375000000000	4164.61523437500000000000	4158.97412109375000000000	4162.05126953125000000000	4157.43603515625000000000	4172.82031250000000000000	4217.94873046875000000000	4161.53857421875000000000	4150.76904296875000000000	0.00000000000000000000	10246.00000000000000000000	10229.00000000000000000000	0.00000000000000000000	0.00000000000000000000	0.00000000000000000000	2982.00000000000000000000	719.00000000000000000000	4.00000000000000000000	4.00000000000000000000	4.00000000000000000000	4.00000000000000000000	4.00000000000000000000	4.00000000000000000000	4.00000000000000000000	4.00000000000000000000	4.00000000000000000000	4.00000000000000000000	4.00000000000000000000	4.00000000000000000000	4.00000000000000000000	4.00000000000000000000	4.00000000000000000000	4.00000000000000000000
20.00000000000000000000	0.00000000000000000000	4183.58984375000000000000	4152.82031250000000000000	4158.46142578125000000000	4142.05126953125000000000	4182.05126953125000000000	4165.12792968750000000000	4150.25634765625000000000	4150.76904296875000000000	4151.79492187500000000000	4149.74365234375000000000	4166.66650390625000000000	4213.33300781250000000000	4156.41015625000000000000	4143.58984375000000000000	0.00000000000000000000	10246.00000000000000000000	10229.00000000000000000000	0.00000000000000000000	0.00000000000000000000	0.00000000000000000000	2982.00000000000000000000	727.00000000000000000000	4.00000000000000000000	4.00000000000000000000	4.00000000000000000000	4.00000000000000000000	4.00000000000000000000	4.00000000000000000000	4.00000000000000000000	4.00000000000000000000	4.00000000000000000000	4.00000000000000000000	4.00000000000000000000	4.00000000000000000000	4.00000000000000000000	4.00000000000000000000	4.00000000000000000000	4.00000000000000000000
21.00000000000000000000	0.00000000000000000000	4162.05126953125000000000	4166.66650390625000000000	4164.61523437500000000000	4151.28173828125000000000	4194.87158203125000000000	4158.46142578125000000000	4163.58984375000000000000	4180.51269531250000000000	4165.64111328125000000000	4153.33300781250000000000	4168.71777343750000000000	4211.79492187500000000000	4183.58984375000000000000	4165.64111328125000000000	0.00000000000000000000	10245.00000000000000000000	10226.00000000000000000000	0.00000000000000000000	0.00000000000000000000	0.00000000000000000000	2982.00000000000000000000	735.00000000000000000000	4.00000000000000000000	4.00000000000000000000	4.00000000000000000000	4.00000000000000000000	4.00000000000000000000	4.00000000000000000000	4.00000000000000000000	4.00000000000000000000	4.00000000000000000000	4.00000000000000000000	4.00000000000000000000	4.00000000000000000000	4.00000000000000000000	4.00000000000000000000	4.00000000000000000000	4.00000000000000000000
22.00000000000000000000	0.00000000000000000000	4171.28173828125000000000	4162.56396484375000000000	4158.97412109375000000000	4143.58984375000000000000	4162.05126953125000000000	4140.00000000000000000000	4143.58984375000000000000	4153.84619140625000000000	4138.46142578125000000000	4122.56396484375000000000	4144.61523437500000000000	4201.53857421875000000000	4164.61523437500000000000	4160.00000000000000000000	0.00000000000000000000	10245.00000000000000000000	10226.00000000000000000000	0.00000000000000000000	0.00000000000000000000	0.00000000000000000000	2982.00000000000000000000	744.00000000000000000000	4.00000000000000000000	4.00000000000000000000	4.00000000000000000000	4.00000000000000000000	4.00000000000000000000	4.00000000000000000000	4.00000000000000000000	4.00000000000000000000	4.00000000000000000000	4.00000000000000000000	4.00000000000000000000	4.00000000000000000000	4.00000000000000000000	4.00000000000000000000	4.00000000000000000000	4.00000000000000000000
23.00000000000000000000	0.00000000000000000000	4175.89746093750000000000	4173.33300781250000000000	4167.69238281250000000000	4137.43603515625000000000	4157.43603515625000000000	4154.35888671875000000000	4136.41015625000000000000	4146.15380859375000000000	4144.10253906250000000000	4123.07666015625000000000	4149.23046875000000000000	4203.07666015625000000000	4153.33300781250000000000	4160.51269531250000000000	0.00000000000000000000	10245.00000000000000000000	10226.00000000000000000000	0.00000000000000000000	0.00000000000000000000	0.00000000000000000000	2982.00000000000000000000	752.00000000000000000000	4.00000000000000000000	4.00000000000000000000	4.00000000000000000000	4.00000000000000000000	4.00000000000000000000	4.00000000000000000000	4.00000000000000000000	4.00000000000000000000	4.00000000000000000000	4.00000000000000000000	4.00000000000000000000	4.00000000000000000000	4.00000000000000000000	4.00000000000000000000	4.00000000000000000000	4.00000000000000000000
24.00000000000000000000	0.00000000000000000000	4172.30761718750000000000	4174.87158203125000000000	4173.84619140625000000000	4156.41015625000000000000	4181.53857421875000000000	4169.23046875000000000000	4150.25634765625000000000	4165.64111328125000000000	4169.74365234375000000000	4154.35888671875000000000	4173.84619140625000000000	4215.38427734375000000000	4163.07666015625000000000	4171.28173828125000000000	0.00000000000000000000	10245.00000000000000000000	10226.00000000000000000000	0.00000000000000000000	0.00000000000000000000	0.00000000000000000000	2982.00000000000000000000	759.00000000000000000000	4.00000000000000000000	4.00000000000000000000	4.00000000000000000000	4.00000000000000000000	4.00000000000000000000	4.00000000000000000000	4.00000000000000000000	4.00000000000000000000	4.00000000000000000000	4.00000000000000000000	4.00000000000000000000	4.00000000000000000000	4.00000000000000000000	4.00000000000000000000	4.00000000000000000000	4.00000000000000000000
25.00000000000000000000	0.00000000000000000000	4190.76904296875000000000	4156.92285156250000000000	4170.76904296875000000000	4166.15380859375000000000	4180.51269531250000000000	4161.02539062500000000000	4146.66650390625000000000	4149.74365234375000000000	4150.76904296875000000000	4144.10253906250000000000	4161.53857421875000000000	4214.35888671875000000000	4160.00000000000000000000	4161.53857421875000000000	0.00000000000000000000	10244.00000000000000000000	10228.00000000000000000000	0.00000000000000000000	0.00000000000000000000	0.00000000000000000000	2982.00000000000000000000	767.00000000000000000000	4.00000000000000000000	4.00000000000000000000	4.00000000000000000000	4.00000000000000000000	4.00000000000000000000	4.00000000000000000000	4.00000000000000000000	4.00000000000000000000	4.00000000000000000000	4.00000000000000000000	4.00000000000000000000	4.00000000000000000000	4.00000000000000000000	4.00000000000000000000	4.00000000000000000000	4.00000000000000000000
26.00000000000000000000	0.00000000000000000000	4164.10253906250000000000	4176.41015625000000000000	4165.64111328125000000000	4150.76904296875000000000	4190.76904296875000000000	4176.41015625000000000000	4157.94873046875000000000	4162.56396484375000000000	4162.05126953125000000000	4153.33300781250000000000	4167.69238281250000000000	4217.94873046875000000000	4192.30761718750000000000	4166.66650390625000000000	0.00000000000000000000	10244.00000000000000000000	10228.00000000000000000000	0.00000000000000000000	0.00000000000000000000	0.00000000000000000000	2982.00000000000000000000	774.00000000000000000000	4.00000000000000000000	4.00000000000000000000	4.00000000000000000000	4.00000000000000000000	4.00000000000000000000	4.00000000000000000000	4.00000000000000000000	4.00000000000000000000	4.00000000000000000000	4.00000000000000000000	4.00000000000000000000	4.00000000000000000000	4.00000000000000000000	4.00000000000000000000	4.00000000000000000000	4.00000000000000000000
27.00000000000000000000	0.00000000000000000000	4173.33300781250000000000	4166.15380859375000000000	4161.53857421875000000000	4133.33300781250000000000	4177.43603515625000000000	4161.53857421875000000000	4151.79492187500000000000	4167.69238281250000000000	4162.05126953125000000000	4155.38427734375000000000	4168.71777343750000000000	4216.92285156250000000000	4187.17919921875000000000	4156.41015625000000000000	0.00000000000000000000	10245.00000000000000000000	10227.00000000000000000000	0.00000000000000000000	0.00000000000000000000	0.00000000000000000000	2982.00000000000000000000	781.00000000000000000000	4.00000000000000000000	4.00000000000000000000	4.00000000000000000000	4.00000000000000000000	4.00000000000000000000	4.00000000000000000000	4.00000000000000000000	4.00000000000000000000	4.00000000000000000000	4.00000000000000000000	4.00000000000000000000	4.00000000000000000000	4.00000000000000000000	4.00000000000000000000	4.00000000000000000000	4.00000000000000000000
28.00000000000000000000	0.00000000000000000000	4170.25634765625000000000	4152.82031250000000000000	4156.92285156250000000000	4145.64111328125000000000	4176.92285156250000000000	4161.02539062500000000000	4154.35888671875000000000	4162.56396484375000000000	4156.41015625000000000000	4151.28173828125000000000	4161.02539062500000000000	4208.71777343750000000000	4168.71777343750000000000	4154.35888671875000000000	0.00000000000000000000	10245.00000000000000000000	10227.00000000000000000000	0.00000000000000000000	0.00000000000000000000	0.00000000000000000000	2982.00000000000000000000	789.00000000000000000000	4.00000000000000000000	4.00000000000000000000	4.00000000000000000000	4.00000000000000000000	4.00000000000000000000	4.00000000000000000000	4.00000000000000000000	4.00000000000000000000	4.00000000000000000000	4.00000000000000000000	4.00000000000000000000	4.00000000000000000000	4.00000000000000000000	4.00000000000000000000	4.00000000000000000000	4.00000000000000000000
29.00000000000000000000	0.00000000000000000000	4151.79492187500000000000	4156.41015625000000000000	4155.89746093750000000000	4166.66650390625000000000	4180.51269531250000000000	4170.25634765625000000000	4155.38427734375000000000	4168.20507812500000000000	4166.66650390625000000000	4155.89746093750000000000	4174.35888671875000000000	4207.69238281250000000000	4184.10253906250000000000	4163.58984375000000000000	0.00000000000000000000	10246.00000000000000000000	10227.00000000000000000000	0.00000000000000000000	0.00000000000000000000	0.00000000000000000000	2982.00000000000000000000	796.00000000000000000000	4.00000000000000000000	4.00000000000000000000	4.00000000000000000000	4.00000000000000000000	4.00000000000000000000	4.00000000000000000000	4.00000000000000000000	4.00000000000000000000	4.00000000000000000000	4.00000000000000000000	4.00000000000000000000	4.00000000000000000000	4.00000000000000000000	4.00000000000000000000	4.00000000000000000000	4.00000000000000000000
30.00000000000000000000	0.00000000000000000000	4184.61523437500000000000	4160.51269531250000000000	4165.12792968750000000000	4154.35888671875000000000	4169.23046875000000000000	4149.74365234375000000000	4135.89746093750000000000	4163.07666015625000000000	4164.10253906250000000000	4148.71777343750000000000	4181.53857421875000000000	4210.25634765625000000000	4189.74365234375000000000	4158.46142578125000000000	0.00000000000000000000	10246.00000000000000000000	10227.00000000000000000000	0.00000000000000000000	0.00000000000000000000	0.00000000000000000000	2982.00000000000000000000	804.00000000000000000000	4.00000000000000000000	4.00000000000000000000	4.00000000000000000000	4.00000000000000000000	4.00000000000000000000	4.00000000000000000000	4.00000000000000000000	4.00000000000000000000	4.00000000000000000000	4.00000000000000000000	4.00000000000000000000	4.00000000000000000000	4.00000000000000000000	4.00000000000000000000	4.00000000000000000000	4.00000000000000000000
31.00000000000000000000	0.00000000000000000000	4174.35888671875000000000	4184.61523437500000000000	4158.46142578125000000000	4137.94873046875000000000	4189.74365234375000000000	4160.51269531250000000000	4153.33300781250000000000	4172.82031250000000000000	4175.89746093750000000000	4163.07666015625000000000	4172.30761718750000000000	4212.82031250000000000000	4187.17919921875000000000	4165.64111328125000000000	0.00000000000000000000	10248.00000000000000000000	10229.00000000000000000000	0.00000000000000000000	0.00000000000000000000	0.00000000000000000000	2982.00000000000000000000	813.00000000000000000000	4.00000000000000000000	4.00000000000000000000	4.00000000000000000000	4.00000000000000000000	4.00000000000000000000	4.00000000000000000000	4.00000000000000000000	4.00000000000000000000	4.00000000000000000000	4.00000000000000000000	4.00000000000000000000	4.00000000000000000000	4.00000000000000000000	4.00000000000000000000	4.00000000000000000000	4.00000000000000000000
32.00000000000000000000	0.00000000000000000000	4178.97412109375000000000	4172.82031250000000000000	4154.87158203125000000000	4146.15380859375000000000	4180.00000000000000000000	4165.64111328125000000000	4156.92285156250000000000	4154.35888671875000000000	4155.89746093750000000000	4152.30761718750000000000	4149.74365234375000000000	4209.74365234375000000000	4165.12792968750000000000	4161.02539062500000000000	0.00000000000000000000	10248.00000000000000000000	10229.00000000000000000000	0.00000000000000000000	0.00000000000000000000	0.00000000000000000000	2982.00000000000000000000	821.00000000000000000000	4.00000000000000000000	4.00000000000000000000	4.00000000000000000000	4.00000000000000000000	4.00000000000000000000	4.00000000000000000000	4.00000000000000000000	4.00000000000000000000	4.00000000000000000000	4.00000000000000000000	4.00000000000000000000	4.00000000000000000000	4.00000000000000000000	4.00000000000000000000	4.00000000000000000000	4.00000000000000000000
33.00000000000000000000	0.00000000000000000000	4181.53857421875000000000	4166.66650390625000000000	4168.20507812500000000000	4157.94873046875000000000	4172.82031250000000000000	4168.20507812500000000000	4157.43603515625000000000	4140.51269531250000000000	4140.51269531250000000000	4145.64111328125000000000	4167.17919921875000000000	4208.20507812500000000000	4172.82031250000000000000	4165.64111328125000000000	0.00000000000000000000	10246.00000000000000000000	10228.00000000000000000000	0.00000000000000000000	0.00000000000000000000	0.00000000000000000000	2982.00000000000000000000	829.00000000000000000000	4.00000000000000000000	4.00000000000000000000	4.00000000000000000000	4.00000000000000000000	4.00000000000000000000	4.00000000000000000000	4.00000000000000000000	4.00000000000000000000	4.00000000000000000000	4.00000000000000000000	4.00000000000000000000	4.00000000000000000000	4.00000000000000000000	4.00000000000000000000	4.00000000000000000000	4.00000000000000000000
34.00000000000000000000	0.00000000000000000000	4156.92285156250000000000	4169.74365234375000000000	4156.41015625000000000000	4148.71777343750000000000	4177.94873046875000000000	4159.48730468750000000000	4155.38427734375000000000	4146.66650390625000000000	4143.07666015625000000000	4148.71777343750000000000	4188.20507812500000000000	4205.64111328125000000000	4182.56396484375000000000	4161.53857421875000000000	0.00000000000000000000	10246.00000000000000000000	10228.00000000000000000000	0.00000000000000000000	0.00000000000000000000	0.00000000000000000000	2982.00000000000000000000	837.00000000000000000000	4.00000000000000000000	4.00000000000000000000	4.00000000000000000000	4.00000000000000000000	4.00000000000000000000	4.00000000000000000000	4.00000000000000000000	4.00000000000000000000	4.00000000000000000000	4.00000000000000000000	4.00000000000000000000	4.00000000000000000000	4.00000000000000000000	4.00000000000000000000	4.00000000000000000000	4.00000000000000000000
35.00000000000000000000	0.00000000000000000000	4175.38427734375000000000	4148.20507812500000000000	4148.20507812500000000000	4143.58984375000000000000	4159.48730468750000000000	4131.79492187500000000000	4138.97412109375000000000	4146.66650390625000000000	4134.87158203125000000000	4131.79492187500000000000	4166.15380859375000000000	4205.64111328125000000000	4166.15380859375000000000	4146.66650390625000000000	0.00000000000000000000	10245.00000000000000000000	10226.00000000000000000000	0.00000000000000000000	0.00000000000000000000	0.00000000000000000000	2982.00000000000000000000	846.00000000000000000000	4.00000000000000000000	4.00000000000000000000	4.00000000000000000000	4.00000000000000000000	4.00000000000000000000	4.00000000000000000000	4.00000000000000000000	4.00000000000000000000	4.00000000000000000000	4.00000000000000000000	4.00000000000000000000	4.00000000000000000000	4.00000000000000000000	4.00000000000000000000	4.00000000000000000000	4.00000000000000000000
36.00000000000000000000	0.00000000000000000000	4170.25634765625000000000	4170.25634765625000000000	4160.00000000000000000000	4168.20507812500000000000	4188.71777343750000000000	4165.64111328125000000000	4169.74365234375000000000	4183.07666015625000000000	4177.43603515625000000000	4171.28173828125000000000	4178.97412109375000000000	4228.20507812500000000000	4200.00000000000000000000	4178.46142578125000000000	0.00000000000000000000	10245.00000000000000000000	10226.00000000000000000000	0.00000000000000000000	0.00000000000000000000	0.00000000000000000000	2982.00000000000000000000	854.00000000000000000000	4.00000000000000000000	4.00000000000000000000	4.00000000000000000000	4.00000000000000000000	4.00000000000000000000	4.00000000000000000000	4.00000000000000000000	4.00000000000000000000	4.00000000000000000000	4.00000000000000000000	4.00000000000000000000	4.00000000000000000000	4.00000000000000000000	4.00000000000000000000	4.00000000000000000000	4.00000000000000000000
37.00000000000000000000	0.00000000000000000000	4180.00000000000000000000	4177.94873046875000000000	4158.46142578125000000000	4164.61523437500000000000	4188.71777343750000000000	4179.48730468750000000000	4166.66650390625000000000	4178.46142578125000000000	4186.15380859375000000000	4187.17919921875000000000	4187.17919921875000000000	4232.82031250000000000000	4199.48730468750000000000	4173.33300781250000000000	0.00000000000000000000	10247.00000000000000000000	10228.00000000000000000000	0.00000000000000000000	0.00000000000000000000	0.00000000000000000000	2982.00000000000000000000	862.00000000000000000000	4.00000000000000000000	4.00000000000000000000	4.00000000000000000000	4.00000000000000000000	4.00000000000000000000	4.00000000000000000000	4.00000000000000000000	4.00000000000000000000	4.00000000000000000000	4.00000000000000000000	4.00000000000000000000	4.00000000000000000000	4.00000000000000000000	4.00000000000000000000	4.00000000000000000000	4.00000000000000000000
38.00000000000000000000	0.00000000000000000000	4183.58984375000000000000	4166.66650390625000000000	4155.38427734375000000000	4148.71777343750000000000	4165.64111328125000000000	4160.51269531250000000000	4147.69238281250000000000	4154.87158203125000000000	4162.56396484375000000000	4163.07666015625000000000	4171.79492187500000000000	4212.30761718750000000000	4175.38427734375000000000	4150.76904296875000000000	0.00000000000000000000	10247.00000000000000000000	10228.00000000000000000000	0.00000000000000000000	0.00000000000000000000	0.00000000000000000000	2982.00000000000000000000	871.00000000000000000000	4.00000000000000000000	4.00000000000000000000	4.00000000000000000000	4.00000000000000000000	4.00000000000000000000	4.00000000000000000000	4.00000000000000000000	4.00000000000000000000	4.00000000000000000000	4.00000000000000000000	4.00000000000000000000	4.00000000000000000000	4.00000000000000000000	4.00000000000000000000	4.00000000000000000000	4.00000000000000000000
39.00000000000000000000	0.00000000000000000000	4160.00000000000000000000	4169.74365234375000000000	4159.48730468750000000000	4153.84619140625000000000	4185.64111328125000000000	4161.53857421875000000000	4165.64111328125000000000	4168.71777343750000000000	4164.61523437500000000000	4158.97412109375000000000	4169.23046875000000000000	4208.20507812500000000000	4181.53857421875000000000	4164.61523437500000000000	0.00000000000000000000	10248.00000000000000000000	10229.00000000000000000000	0.00000000000000000000	0.00000000000000000000	0.00000000000000000000	2982.00000000000000000000	879.00000000000000000000	4.00000000000000000000	4.00000000000000000000	4.00000000000000000000	4.00000000000000000000	4.00000000000000000000	4.00000000000000000000	4.00000000000000000000	4.00000000000000000000	4.00000000000000000000	4.00000000000000000000	4.00000000000000000000	4.00000000000000000000	4.00000000000000000000	4.00000000000000000000	4.00000000000000000000	4.00000000000000000000
40.00000000000000000000	0.00000000000000000000	4184.10253906250000000000	4162.56396484375000000000	4170.76904296875000000000	4145.12792968750000000000	4187.69238281250000000000	4149.74365234375000000000	4153.84619140625000000000	4163.07666015625000000000	4146.66650390625000000000	4139.48730468750000000000	4151.28173828125000000000	4208.20507812500000000000	4159.48730468750000000000	4155.38427734375000000000	0.00000000000000000000	10248.00000000000000000000	10229.00000000000000000000	0.00000000000000000000	0.00000000000000000000	0.00000000000000000000	2982.00000000000000000000	886.00000000000000000000	4.00000000000000000000	4.00000000000000000000	4.00000000000000000000	4.00000000000000000000	4.00000000000000000000	4.00000000000000000000	4.00000000000000000000	4.00000000000000000000	4.00000000000000000000	4.00000000000000000000	4.00000000000000000000	4.00000000000000000000	4.00000000000000000000	4.00000000000000000000	4.00000000000000000000	4.00000000000000000000
41.00000000000000000000	0.00000000000000000000	4165.64111328125000000000	4165.64111328125000000000	4166.15380859375000000000	4134.35888671875000000000	4184.10253906250000000000	4152.30761718750000000000	4158.46142578125000000000	4179.48730468750000000000	4153.33300781250000000000	4139.48730468750000000000	4146.66650390625000000000	4204.10253906250000000000	4143.58984375000000000000	4140.51269531250000000000	0.00000000000000000000	10247.00000000000000000000	10228.00000000000000000000	0.00000000000000000000	0.00000000000000000000	0.00000000000000000000	2982.00000000000000000000	893.00000000000000000000	4.00000000000000000000	4.00000000000000000000	4.00000000000000000000	4.00000000000000000000	4.00000000000000000000	4.00000000000000000000	4.00000000000000000000	4.00000000000000000000	4.00000000000000000000	4.00000000000000000000	4.00000000000000000000	4.00000000000000000000	4.00000000000000000000	4.00000000000000000000	4.00000000000000000000	4.00000000000000000000
42.00000000000000000000	0.00000000000000000000	4162.56396484375000000000	4143.58984375000000000000	4158.46142578125000000000	4148.20507812500000000000	4162.56396484375000000000	4142.56396484375000000000	4167.17919921875000000000	4185.12792968750000000000	4155.38427734375000000000	4141.53857421875000000000	4148.71777343750000000000	4202.05126953125000000000	4130.76904296875000000000	4133.84619140625000000000	0.00000000000000000000	10247.00000000000000000000	10228.00000000000000000000	0.00000000000000000000	0.00000000000000000000	0.00000000000000000000	2982.00000000000000000000	901.00000000000000000000	4.00000000000000000000	4.00000000000000000000	4.00000000000000000000	4.00000000000000000000	4.00000000000000000000	4.00000000000000000000	4.00000000000000000000	4.00000000000000000000	4.00000000000000000000	4.00000000000000000000	4.00000000000000000000	4.00000000000000000000	4.00000000000000000000	4.00000000000000000000	4.00000000000000000000	4.00000000000000000000
43.00000000000000000000	0.00000000000000000000	4185.64111328125000000000	4149.23046875000000000000	4177.94873046875000000000	4182.56396484375000000000	4165.12792968750000000000	4145.64111328125000000000	4167.17919921875000000000	4168.71777343750000000000	4153.84619140625000000000	4154.35888671875000000000	4163.07666015625000000000	4209.74365234375000000000	4146.66650390625000000000	4152.82031250000000000000	0.00000000000000000000	10245.00000000000000000000	10230.00000000000000000000	0.00000000000000000000	0.00000000000000000000	0.00000000000000000000	2982.00000000000000000000	908.00000000000000000000	4.00000000000000000000	4.00000000000000000000	4.00000000000000000000	4.00000000000000000000	4.00000000000000000000	4.00000000000000000000	4.00000000000000000000	4.00000000000000000000	4.00000000000000000000	4.00000000000000000000	4.00000000000000000000	4.00000000000000000000	4.00000000000000000000	4.00000000000000000000	4.00000000000000000000	4.00000000000000000000
44.00000000000000000000	0.00000000000000000000	4160.00000000000000000000	4175.38427734375000000000	4173.33300781250000000000	4169.74365234375000000000	4187.69238281250000000000	4165.64111328125000000000	4171.28173828125000000000	4164.61523437500000000000	4162.05126953125000000000	4172.82031250000000000000	4173.84619140625000000000	4208.71777343750000000000	4175.89746093750000000000	4162.56396484375000000000	0.00000000000000000000	10245.00000000000000000000	10230.00000000000000000000	0.00000000000000000000	0.00000000000000000000	0.00000000000000000000	2982.00000000000000000000	915.00000000000000000000	4.00000000000000000000	4.00000000000000000000	4.00000000000000000000	4.00000000000000000000	4.00000000000000000000	4.00000000000000000000	4.00000000000000000000	4.00000000000000000000	4.00000000000000000000	4.00000000000000000000	4.00000000000000000000	4.00000000000000000000	4.00000000000000000000	4.00000000000000000000	4.00000000000000000000	4.00000000000000000000
45.00000000000000000000	0.00000000000000000000	4165.64111328125000000000	4134.87158203125000000000	4149.74365234375000000000	4105.12792968750000000000	4156.92285156250000000000	4144.10253906250000000000	4153.84619140625000000000	4148.20507812500000000000	4134.87158203125000000000	4140.51269531250000000000	4140.51269531250000000000	4183.58984375000000000000	4151.28173828125000000000	4125.12792968750000000000	0.00000000000000000000	10247.00000000000000000000	10230.00000000000000000000	0.00000000000000000000	0.00000000000000000000	0.00000000000000000000	2982.00000000000000000000	923.00000000000000000000	4.00000000000000000000	4.00000000000000000000	4.00000000000000000000	4.00000000000000000000	4.00000000000000000000	4.00000000000000000000	4.00000000000000000000	4.00000000000000000000	4.00000000000000000000	4.00000000000000000000	4.00000000000000000000	4.00000000000000000000	4.00000000000000000000	4.00000000000000000000	4.00000000000000000000	4.00000000000000000000
46.00000000000000000000	0.00000000000000000000	4158.97412109375000000000	4126.66650390625000000000	4152.30761718750000000000	4100.51269531250000000000	4160.51269531250000000000	4150.76904296875000000000	4166.15380859375000000000	4170.76904296875000000000	4151.79492187500000000000	4148.20507812500000000000	4153.33300781250000000000	4183.07666015625000000000	4162.56396484375000000000	4130.76904296875000000000	0.00000000000000000000	10247.00000000000000000000	10230.00000000000000000000	0.00000000000000000000	0.00000000000000000000	0.00000000000000000000	2982.00000000000000000000	930.00000000000000000000	4.00000000000000000000	4.00000000000000000000	4.00000000000000000000	4.00000000000000000000	4.00000000000000000000	4.00000000000000000000	4.00000000000000000000	4.00000000000000000000	4.00000000000000000000	4.00000000000000000000	4.00000000000000000000	4.00000000000000000000	4.00000000000000000000	4.00000000000000000000	4.00000000000000000000	4.00000000000000000000
47.00000000000000000000	0.00000000000000000000	4164.61523437500000000000	4148.20507812500000000000	4167.69238281250000000000	4149.23046875000000000000	4181.53857421875000000000	4160.00000000000000000000	4164.61523437500000000000	4183.07666015625000000000	4175.38427734375000000000	4171.79492187500000000000	4183.58984375000000000000	4197.43603515625000000000	4182.56396484375000000000	4151.79492187500000000000	0.00000000000000000000	10247.00000000000000000000	10231.00000000000000000000	0.00000000000000000000	0.00000000000000000000	0.00000000000000000000	2982.00000000000000000000	939.00000000000000000000	4.00000000000000000000	4.00000000000000000000	4.00000000000000000000	4.00000000000000000000	4.00000000000000000000	4.00000000000000000000	4.00000000000000000000	4.00000000000000000000	4.00000000000000000000	4.00000000000000000000	4.00000000000000000000	4.00000000000000000000	4.00000000000000000000	4.00000000000000000000	4.00000000000000000000	4.00000000000000000000
48.00000000000000000000	0.00000000000000000000	4182.05126953125000000000	4164.10253906250000000000	4173.33300781250000000000	4176.41015625000000000000	4186.15380859375000000000	4165.12792968750000000000	4154.87158203125000000000	4161.02539062500000000000	4162.56396484375000000000	4165.12792968750000000000	4171.28173828125000000000	4193.84619140625000000000	4177.43603515625000000000	4149.74365234375000000000	0.00000000000000000000	10247.00000000000000000000	10231.00000000000000000000	0.00000000000000000000	0.00000000000000000000	0.00000000000000000000	2982.00000000000000000000	947.00000000000000000000	4.00000000000000000000	4.00000000000000000000	4.00000000000000000000	4.00000000000000000000	4.00000000000000000000	4.00000000000000000000	4.00000000000000000000	4.00000000000000000000	4.00000000000000000000	4.00000000000000000000	4.00000000000000000000	4.00000000000000000000	4.00000000000000000000	4.00000000000000000000	4.00000000000000000000	4.00000000000000000000
49.00000000000000000000	0.00000000000000000000	4161.02539062500000000000	4188.20507812500000000000	4161.53857421875000000000	4174.35888671875000000000	4202.56396484375000000000	4182.56396484375000000000	4169.74365234375000000000	4160.00000000000000000000	4162.56396484375000000000	4168.71777343750000000000	4158.97412109375000000000	4193.84619140625000000000	4182.05126953125000000000	4151.79492187500000000000	0.00000000000000000000	10245.00000000000000000000	10229.00000000000000000000	0.00000000000000000000	0.00000000000000000000	0.00000000000000000000	2982.00000000000000000000	955.00000000000000000000	4.00000000000000000000	4.00000000000000000000	4.00000000000000000000	4.00000000000000000000	4.00000000000000000000	4.00000000000000000000	4.00000000000000000000	4.00000000000000000000	4.00000000000000000000	4.00000000000000000000	4.00000000000000000000	4.00000000000000000000	4.00000000000000000000	4.00000000000000000000	4.00000000000000000000	4.00000000000000000000
50.00000000000000000000	0.00000000000000000000	4178.46142578125000000000	4170.25634765625000000000	4159.48730468750000000000	4148.71777343750000000000	4188.20507812500000000000	4155.89746093750000000000	4149.23046875000000000000	4142.05126953125000000000	4138.46142578125000000000	4150.76904296875000000000	4147.17919921875000000000	4191.79492187500000000000	4156.41015625000000000000	4133.84619140625000000000	0.00000000000000000000	10245.00000000000000000000	10229.00000000000000000000	0.00000000000000000000	0.00000000000000000000	0.00000000000000000000	2982.00000000000000000000	964.00000000000000000000	4.00000000000000000000	4.00000000000000000000	4.00000000000000000000	4.00000000000000000000	4.00000000000000000000	4.00000000000000000000	4.00000000000000000000	4.00000000000000000000	4.00000000000000000000	4.00000000000000000000	4.00000000000000000000	4.00000000000000000000	4.00000000000000000000	4.00000000000000000000	4.00000000000000000000	4.00000000000000000000
51.00000000000000000000	0.00000000000000000000	4163.58984375000000000000	4152.82031250000000000000	4156.92285156250000000000	4136.41015625000000000000	4180.00000000000000000000	4140.51269531250000000000	4140.51269531250000000000	4145.12792968750000000000	4126.15380859375000000000	4143.07666015625000000000	4153.33300781250000000000	4181.02539062500000000000	4149.74365234375000000000	4134.35888671875000000000	0.00000000000000000000	10244.00000000000000000000	10229.00000000000000000000	0.00000000000000000000	0.00000000000000000000	0.00000000000000000000	2982.00000000000000000000	971.00000000000000000000	4.00000000000000000000	4.00000000000000000000	4.00000000000000000000	4.00000000000000000000	4.00000000000000000000	4.00000000000000000000	4.00000000000000000000	4.00000000000000000000	4.00000000000000000000	4.00000000000000000000	4.00000000000000000000	4.00000000000000000000	4.00000000000000000000	4.00000000000000000000	4.00000000000000000000	4.00000000000000000000
52.00000000000000000000	0.00000000000000000000	4151.79492187500000000000	4148.20507812500000000000	4147.17919921875000000000	4141.53857421875000000000	4164.61523437500000000000	4136.41015625000000000000	4140.51269531250000000000	4158.46142578125000000000	4126.66650390625000000000	4142.56396484375000000000	4156.92285156250000000000	4177.94873046875000000000	4154.87158203125000000000	4149.23046875000000000000	0.00000000000000000000	10244.00000000000000000000	10229.00000000000000000000	0.00000000000000000000	0.00000000000000000000	0.00000000000000000000	2982.00000000000000000000	979.00000000000000000000	4.00000000000000000000	4.00000000000000000000	4.00000000000000000000	4.00000000000000000000	4.00000000000000000000	4.00000000000000000000	4.00000000000000000000	4.00000000000000000000	4.00000000000000000000	4.00000000000000000000	4.00000000000000000000	4.00000000000000000000	4.00000000000000000000	4.00000000000000000000	4.00000000000000000000	4.00000000000000000000
53.00000000000000000000	0.00000000000000000000	4176.92285156250000000000	4146.15380859375000000000	4160.00000000000000000000	4144.10253906250000000000	4154.87158203125000000000	4133.84619140625000000000	4140.00000000000000000000	4150.25634765625000000000	4131.28173828125000000000	4146.15380859375000000000	4153.84619140625000000000	4188.20507812500000000000	4153.33300781250000000000	4156.41015625000000000000	0.00000000000000000000	10245.00000000000000000000	10228.00000000000000000000	0.00000000000000000000	0.00000000000000000000	0.00000000000000000000	2982.00000000000000000000	986.00000000000000000000	4.00000000000000000000	4.00000000000000000000	4.00000000000000000000	4.00000000000000000000	4.00000000000000000000	4.00000000000000000000	4.00000000000000000000	4.00000000000000000000	4.00000000000000000000	4.00000000000000000000	4.00000000000000000000	4.00000000000000000000	4.00000000000000000000	4.00000000000000000000	4.00000000000000000000	4.00000000000000000000
54.00000000000000000000	0.00000000000000000000	4163.58984375000000000000	4155.89746093750000000000	4161.02539062500000000000	4158.97412109375000000000	4176.41015625000000000000	4155.38427734375000000000	4161.53857421875000000000	4153.84619140625000000000	4157.43603515625000000000	4175.89746093750000000000	4166.15380859375000000000	4196.41015625000000000000	4173.84619140625000000000	4168.71777343750000000000	0.00000000000000000000	10245.00000000000000000000	10228.00000000000000000000	0.00000000000000000000	0.00000000000000000000	0.00000000000000000000	2982.00000000000000000000	995.00000000000000000000	4.00000000000000000000	4.00000000000000000000	4.00000000000000000000	4.00000000000000000000	4.00000000000000000000	4.00000000000000000000	4.00000000000000000000	4.00000000000000000000	4.00000000000000000000	4.00000000000000000000	4.00000000000000000000	4.00000000000000000000	4.00000000000000000000	4.00000000000000000000	4.00000000000000000000	4.00000000000000000000
55.00000000000000000000	0.00000000000000000000	4181.02539062500000000000	4147.17919921875000000000	4148.71777343750000000000	4156.92285156250000000000	4161.53857421875000000000	4155.89746093750000000000	4158.46142578125000000000	4154.87158203125000000000	4144.61523437500000000000	4167.17919921875000000000	4154.35888671875000000000	4185.64111328125000000000	4164.61523437500000000000	4161.02539062500000000000	0.00000000000000000000	10245.00000000000000000000	10228.00000000000000000000	0.00000000000000000000	0.00000000000000000000	0.00000000000000000000	2983.00000000000000000000	3.00000000000000000000	4.00000000000000000000	4.00000000000000000000	4.00000000000000000000	4.00000000000000000000	4.00000000000000000000	4.00000000000000000000	4.00000000000000000000	4.00000000000000000000	4.00000000000000000000	4.00000000000000000000	4.00000000000000000000	4.00000000000000000000	4.00000000000000000000	4.00000000000000000000	4.00000000000000000000	4.00000000000000000000
56.00000000000000000000	0.00000000000000000000	4175.38427734375000000000	4164.10253906250000000000	4150.76904296875000000000	4141.02539062500000000000	4168.20507812500000000000	4168.71777343750000000000	4167.69238281250000000000	4171.79492187500000000000	4138.97412109375000000000	4157.43603515625000000000	4156.92285156250000000000	4179.48730468750000000000	4170.25634765625000000000	4165.64111328125000000000	0.00000000000000000000	10245.00000000000000000000	10228.00000000000000000000	0.00000000000000000000	0.00000000000000000000	0.00000000000000000000	2983.00000000000000000000	11.00000000000000000000	4.00000000000000000000	4.00000000000000000000	4.00000000000000000000	4.00000000000000000000	4.00000000000000000000	4.00000000000000000000	4.00000000000000000000	4.00000000000000000000	4.00000000000000000000	4.00000000000000000000	4.00000000000000000000	4.00000000000000000000	4.00000000000000000000	4.00000000000000000000	4.00000000000000000000	4.00000000000000000000
57.00000000000000000000	0.00000000000000000000	4163.58984375000000000000	4176.92285156250000000000	4152.82031250000000000000	4155.89746093750000000000	4193.84619140625000000000	4171.79492187500000000000	4170.76904296875000000000	4169.74365234375000000000	4145.64111328125000000000	4162.05126953125000000000	4178.97412109375000000000	4183.07666015625000000000	4188.71777343750000000000	4170.76904296875000000000	0.00000000000000000000	10247.00000000000000000000	10227.00000000000000000000	0.00000000000000000000	0.00000000000000000000	0.00000000000000000000	2983.00000000000000000000	20.00000000000000000000	4.00000000000000000000	4.00000000000000000000	4.00000000000000000000	4.00000000000000000000	4.00000000000000000000	4.00000000000000000000	4.00000000000000000000	4.00000000000000000000	4.00000000000000000000	4.00000000000000000000	4.00000000000000000000	4.00000000000000000000	4.00000000000000000000	4.00000000000000000000	4.00000000000000000000	4.00000000000000000000
58.00000000000000000000	0.00000000000000000000	4185.64111328125000000000	4171.79492187500000000000	4152.82031250000000000000	4178.46142578125000000000	4194.35888671875000000000	4156.41015625000000000000	4156.92285156250000000000	4156.92285156250000000000	4148.71777343750000000000	4168.71777343750000000000	4181.53857421875000000000	4179.48730468750000000000	4184.61523437500000000000	4167.69238281250000000000	0.00000000000000000000	10247.00000000000000000000	10227.00000000000000000000	0.00000000000000000000	0.00000000000000000000	0.00000000000000000000	2983.00000000000000000000	28.00000000000000000000	4.00000000000000000000	4.00000000000000000000	4.00000000000000000000	4.00000000000000000000	4.00000000000000000000	4.00000000000000000000	4.00000000000000000000	4.00000000000000000000	4.00000000000000000000	4.00000000000000000000	4.00000000000000000000	4.00000000000000000000	4.00000000000000000000	4.00000000000000000000	4.00000000000000000000	4.00000000000000000000
59.00000000000000000000	0.00000000000000000000	4164.10253906250000000000	4182.56396484375000000000	4142.56396484375000000000	4166.66650390625000000000	4192.82031250000000000000	4167.69238281250000000000	4166.15380859375000000000	4175.38427734375000000000	4168.71777343750000000000	4194.87158203125000000000	4175.38427734375000000000	4176.92285156250000000000	4182.56396484375000000000	4174.87158203125000000000	0.00000000000000000000	10247.00000000000000000000	10228.00000000000000000000	0.00000000000000000000	0.00000000000000000000	0.00000000000000000000	2983.00000000000000000000	36.00000000000000000000	4.00000000000000000000	4.00000000000000000000	4.00000000000000000000	4.00000000000000000000	4.00000000000000000000	4.00000000000000000000	4.00000000000000000000	4.00000000000000000000	4.00000000000000000000	4.00000000000000000000	4.00000000000000000000	4.00000000000000000000	4.00000000000000000000	4.00000000000000000000	4.00000000000000000000	4.00000000000000000000
60.00000000000000000000	0.00000000000000000000	4175.38427734375000000000	4167.17919921875000000000	4142.05126953125000000000	4147.17919921875000000000	4170.25634765625000000000	4154.35888671875000000000	4155.89746093750000000000	4156.41015625000000000000	4147.17919921875000000000	4179.48730468750000000000	4154.87158203125000000000	4166.66650390625000000000	4153.84619140625000000000	4146.15380859375000000000	0.00000000000000000000	10247.00000000000000000000	10228.00000000000000000000	0.00000000000000000000	0.00000000000000000000	0.00000000000000000000	2983.00000000000000000000	44.00000000000000000000	4.00000000000000000000	4.00000000000000000000	4.00000000000000000000	4.00000000000000000000	4.00000000000000000000	4.00000000000000000000	4.00000000000000000000	4.00000000000000000000	4.00000000000000000000	4.00000000000000000000	4.00000000000000000000	4.00000000000000000000	4.00000000000000000000	4.00000000000000000000	4.00000000000000000000	4.00000000000000000000
61.00000000000000000000	0.00000000000000000000	4182.56396484375000000000	4182.56396484375000000000	4164.61523437500000000000	4168.71777343750000000000	4185.12792968750000000000	4158.97412109375000000000	4171.79492187500000000000	4162.05126953125000000000	4151.28173828125000000000	4176.41015625000000000000	4163.58984375000000000000	4167.69238281250000000000	4166.15380859375000000000	4145.12792968750000000000	0.00000000000000000000	10248.00000000000000000000	10229.00000000000000000000	0.00000000000000000000	0.00000000000000000000	0.00000000000000000000	2983.00000000000000000000	51.00000000000000000000	4.00000000000000000000	4.00000000000000000000	4.00000000000000000000	4.00000000000000000000	4.00000000000000000000	4.00000000000000000000	4.00000000000000000000	4.00000000000000000000	4.00000000000000000000	4.00000000000000000000	4.00000000000000000000	4.00000000000000000000	4.00000000000000000000	4.00000000000000000000	4.00000000000000000000	4.00000000000000000000
62.00000000000000000000	0.00000000000000000000	4172.30761718750000000000	4197.94873046875000000000	4174.87158203125000000000	4177.94873046875000000000	4212.82031250000000000000	4187.69238281250000000000	4193.33300781250000000000	4191.79492187500000000000	4175.38427734375000000000	4188.71777343750000000000	4179.48730468750000000000	4183.07666015625000000000	4193.33300781250000000000	4169.74365234375000000000	0.00000000000000000000	10248.00000000000000000000	10229.00000000000000000000	0.00000000000000000000	0.00000000000000000000	0.00000000000000000000	2983.00000000000000000000	58.00000000000000000000	4.00000000000000000000	4.00000000000000000000	4.00000000000000000000	4.00000000000000000000	4.00000000000000000000	4.00000000000000000000	4.00000000000000000000	4.00000000000000000000	4.00000000000000000000	4.00000000000000000000	4.00000000000000000000	4.00000000000000000000	4.00000000000000000000	4.00000000000000000000	4.00000000000000000000	4.00000000000000000000
63.00000000000000000000	0.00000000000000000000	4186.15380859375000000000	4158.97412109375000000000	4167.69238281250000000000	4155.89746093750000000000	4191.79492187500000000000	4185.12792968750000000000	4181.53857421875000000000	4181.02539062500000000000	4154.87158203125000000000	4163.07666015625000000000	4164.10253906250000000000	4181.53857421875000000000	4165.12792968750000000000	4163.58984375000000000000	0.00000000000000000000	10249.00000000000000000000	10228.00000000000000000000	0.00000000000000000000	0.00000000000000000000	0.00000000000000000000	2983.00000000000000000000	67.00000000000000000000	4.00000000000000000000	4.00000000000000000000	4.00000000000000000000	4.00000000000000000000	4.00000000000000000000	4.00000000000000000000	4.00000000000000000000	4.00000000000000000000	4.00000000000000000000	4.00000000000000000000	4.00000000000000000000	4.00000000000000000000	4.00000000000000000000	4.00000000000000000000	4.00000000000000000000	4.00000000000000000000
64.00000000000000000000	0.00000000000000000000	4163.58984375000000000000	4155.89746093750000000000	4156.41015625000000000000	4165.12792968750000000000	4183.58984375000000000000	4184.61523437500000000000	4200.51269531250000000000	4194.35888671875000000000	4168.71777343750000000000	4174.87158203125000000000	4164.61523437500000000000	4183.07666015625000000000	4160.51269531250000000000	4174.35888671875000000000	2640.00000000000000000000	10249.00000000000000000000	10228.00000000000000000000	0.00000000000000000000	0.00000000000000000000	0.00000000000000000000	2983.00000000000000000000	74.00000000000000000000	4.00000000000000000000	4.00000000000000000000	4.00000000000000000000	4.00000000000000000000	4.00000000000000000000	4.00000000000000000000	4.00000000000000000000	4.00000000000000000000	4.00000000000000000000	4.00000000000000000000	4.00000000000000000000	4.00000000000000000000	4.00000000000000000000	4.00000000000000000000	4.00000000000000000000	4.00000000000000000000
65.00000000000000000000	0.00000000000000000000	4177.43603515625000000000	4162.56396484375000000000	4158.46142578125000000000	4159.48730468750000000000	4173.84619140625000000000	4170.25634765625000000000	4195.38427734375000000000	4190.25634765625000000000	4178.97412109375000000000	4188.20507812500000000000	4169.23046875000000000000	4189.23046875000000000000	4168.20507812500000000000	4176.41015625000000000000	2467.00000000000000000000	10248.00000000000000000000	10227.00000000000000000000	0.00000000000000000000	0.00000000000000000000	0.00000000000000000000	2983.00000000000000000000	82.00000000000000000000	4.00000000000000000000	4.00000000000000000000	4.00000000000000000000	4.00000000000000000000	4.00000000000000000000	4.00000000000000000000	4.00000000000000000000	4.00000000000000000000	4.00000000000000000000	4.00000000000000000000	4.00000000000000000000	4.00000000000000000000	4.00000000000000000000	4.00000000000000000000	4.00000000000000000000	4.00000000000000000000
66.00000000000000000000	0.00000000000000000000	4185.12792968750000000000	4166.66650390625000000000	4169.23046875000000000000	4142.05126953125000000000	4182.56396484375000000000	4173.84619140625000000000	4178.97412109375000000000	4174.35888671875000000000	4163.58984375000000000000	4179.48730468750000000000	4177.43603515625000000000	4185.64111328125000000000	4185.64111328125000000000	4173.84619140625000000000	1454.00000000000000000000	10248.00000000000000000000	10227.00000000000000000000	0.00000000000000000000	0.00000000000000000000	0.00000000000000000000	2983.00000000000000000000	89.00000000000000000000	4.00000000000000000000	4.00000000000000000000	4.00000000000000000000	4.00000000000000000000	4.00000000000000000000	4.00000000000000000000	4.00000000000000000000	4.00000000000000000000	4.00000000000000000000	4.00000000000000000000	4.00000000000000000000	4.00000000000000000000	4.00000000000000000000	4.00000000000000000000	4.00000000000000000000	4.00000000000000000000
67.00000000000000000000	0.00000000000000000000	4171.28173828125000000000	4180.00000000000000000000	4168.71777343750000000000	4168.71777343750000000000	4199.48730468750000000000	4175.38427734375000000000	4175.89746093750000000000	4174.87158203125000000000	4152.30761718750000000000	4176.92285156250000000000	4185.12792968750000000000	4186.66650390625000000000	4197.94873046875000000000	4176.92285156250000000000	3455.00000000000000000000	10247.00000000000000000000	10228.00000000000000000000	0.00000000000000000000	0.00000000000000000000	0.00000000000000000000	2983.00000000000000000000	98.00000000000000000000	4.00000000000000000000	4.00000000000000000000	4.00000000000000000000	4.00000000000000000000	4.00000000000000000000	4.00000000000000000000	4.00000000000000000000	4.00000000000000000000	4.00000000000000000000	4.00000000000000000000	4.00000000000000000000	4.00000000000000000000	4.00000000000000000000	4.00000000000000000000	4.00000000000000000000	4.00000000000000000000
68.00000000000000000000	0.00000000000000000000	4196.41015625000000000000	4178.97412109375000000000	4174.35888671875000000000	4180.00000000000000000000	4184.10253906250000000000	4156.41015625000000000000	4162.05126953125000000000	4158.97412109375000000000	4143.58984375000000000000	4173.33300781250000000000	4174.87158203125000000000	4194.35888671875000000000	4184.10253906250000000000	4176.41015625000000000000	3515.00000000000000000000	10247.00000000000000000000	10228.00000000000000000000	0.00000000000000000000	0.00000000000000000000	0.00000000000000000000	2983.00000000000000000000	105.00000000000000000000	4.00000000000000000000	4.00000000000000000000	4.00000000000000000000	4.00000000000000000000	4.00000000000000000000	4.00000000000000000000	4.00000000000000000000	4.00000000000000000000	4.00000000000000000000	4.00000000000000000000	4.00000000000000000000	4.00000000000000000000	4.00000000000000000000	4.00000000000000000000	4.00000000000000000000	4.00000000000000000000
69.00000000000000000000	0.00000000000000000000	4178.46142578125000000000	4182.05126953125000000000	4174.87158203125000000000	4166.15380859375000000000	4188.20507812500000000000	4169.74365234375000000000	4171.28173828125000000000	4162.56396484375000000000	4167.69238281250000000000	4191.79492187500000000000	4186.15380859375000000000	4206.66650390625000000000	4205.12792968750000000000	4203.07666015625000000000	3415.00000000000000000000	10247.00000000000000000000	10229.00000000000000000000	0.00000000000000000000	0.00000000000000000000	0.00000000000000000000	2983.00000000000000000000	112.00000000000000000000	4.00000000000000000000	4.00000000000000000000	4.00000000000000000000	4.00000000000000000000	4.00000000000000000000	4.00000000000000000000	4.00000000000000000000	4.00000000000000000000	4.00000000000000000000	4.00000000000000000000	4.00000000000000000000	4.00000000000000000000	4.00000000000000000000	4.00000000000000000000	4.00000000000000000000	4.00000000000000000000
70.00000000000000000000	0.00000000000000000000	4178.97412109375000000000	4166.66650390625000000000	4164.10253906250000000000	4168.71777343750000000000	4172.30761718750000000000	4158.46142578125000000000	4165.64111328125000000000	4158.97412109375000000000	4157.43603515625000000000	4184.61523437500000000000	4190.25634765625000000000	4204.10253906250000000000	4203.58984375000000000000	4197.43603515625000000000	3570.00000000000000000000	10247.00000000000000000000	10229.00000000000000000000	0.00000000000000000000	0.00000000000000000000	0.00000000000000000000	2983.00000000000000000000	121.00000000000000000000	4.00000000000000000000	4.00000000000000000000	4.00000000000000000000	4.00000000000000000000	4.00000000000000000000	4.00000000000000000000	4.00000000000000000000	4.00000000000000000000	4.00000000000000000000	4.00000000000000000000	4.00000000000000000000	4.00000000000000000000	4.00000000000000000000	4.00000000000000000000	4.00000000000000000000	4.00000000000000000000
71.00000000000000000000	0.00000000000000000000	4182.56396484375000000000	4172.30761718750000000000	4159.48730468750000000000	4166.66650390625000000000	4173.33300781250000000000	4156.92285156250000000000	4168.71777343750000000000	4158.97412109375000000000	4140.51269531250000000000	4176.92285156250000000000	4185.12792968750000000000	4193.33300781250000000000	4188.71777343750000000000	4175.38427734375000000000	3402.00000000000000000000	10245.00000000000000000000	10229.00000000000000000000	0.00000000000000000000	0.00000000000000000000	0.00000000000000000000	2983.00000000000000000000	129.00000000000000000000	4.00000000000000000000	4.00000000000000000000	4.00000000000000000000	4.00000000000000000000	4.00000000000000000000	4.00000000000000000000	4.00000000000000000000	4.00000000000000000000	4.00000000000000000000	4.00000000000000000000	4.00000000000000000000	4.00000000000000000000	4.00000000000000000000	4.00000000000000000000	4.00000000000000000000	4.00000000000000000000
72.00000000000000000000	0.00000000000000000000	4166.15380859375000000000	4185.64111328125000000000	4155.89746093750000000000	4147.17919921875000000000	4201.02539062500000000000	4179.48730468750000000000	4188.71777343750000000000	4173.84619140625000000000	4155.89746093750000000000	4188.20507812500000000000	4173.84619140625000000000	4194.35888671875000000000	4186.66650390625000000000	4170.76904296875000000000	3526.00000000000000000000	10245.00000000000000000000	10229.00000000000000000000	0.00000000000000000000	0.00000000000000000000	0.00000000000000000000	2983.00000000000000000000	137.00000000000000000000	4.00000000000000000000	4.00000000000000000000	4.00000000000000000000	4.00000000000000000000	4.00000000000000000000	4.00000000000000000000	4.00000000000000000000	4.00000000000000000000	4.00000000000000000000	4.00000000000000000000	4.00000000000000000000	4.00000000000000000000	4.00000000000000000000	4.00000000000000000000	4.00000000000000000000	4.00000000000000000000
73.00000000000000000000	0.00000000000000000000	4187.69238281250000000000	4152.30761718750000000000	4156.92285156250000000000	4141.53857421875000000000	4171.28173828125000000000	4169.74365234375000000000	4184.61523437500000000000	4172.82031250000000000000	4145.64111328125000000000	4168.71777343750000000000	4146.66650390625000000000	4194.87158203125000000000	4158.46142578125000000000	4154.35888671875000000000	3139.00000000000000000000	10245.00000000000000000000	10229.00000000000000000000	0.00000000000000000000	0.00000000000000000000	0.00000000000000000000	2983.00000000000000000000	144.00000000000000000000	4.00000000000000000000	4.00000000000000000000	4.00000000000000000000	4.00000000000000000000	4.00000000000000000000	4.00000000000000000000	4.00000000000000000000	4.00000000000000000000	4.00000000000000000000	4.00000000000000000000	4.00000000000000000000	4.00000000000000000000	4.00000000000000000000	4.00000000000000000000	4.00000000000000000000	4.00000000000000000000
74.00000000000000000000	0.00000000000000000000	4164.61523437500000000000	4137.43603515625000000000	4151.79492187500000000000	4147.69238281250000000000	4163.58984375000000000000	4174.35888671875000000000	4197.43603515625000000000	4187.69238281250000000000	4152.30761718750000000000	4167.69238281250000000000	4157.94873046875000000000	4195.89746093750000000000	4164.61523437500000000000	4161.02539062500000000000	3495.00000000000000000000	10245.00000000000000000000	10229.00000000000000000000	0.00000000000000000000	0.00000000000000000000	0.00000000000000000000	2983.00000000000000000000	151.00000000000000000000	4.00000000000000000000	4.00000000000000000000	4.00000000000000000000	4.00000000000000000000	4.00000000000000000000	4.00000000000000000000	4.00000000000000000000	4.00000000000000000000	4.00000000000000000000	4.00000000000000000000	4.00000000000000000000	4.00000000000000000000	4.00000000000000000000	4.00000000000000000000	4.00000000000000000000	4.00000000000000000000
75.00000000000000000000	0.00000000000000000000	4164.61523437500000000000	4123.58984375000000000000	4149.74365234375000000000	4130.76904296875000000000	4175.38427734375000000000	4171.79492187500000000000	4184.10253906250000000000	4178.97412109375000000000	4150.76904296875000000000	4160.51269531250000000000	4170.25634765625000000000	4193.33300781250000000000	4171.28173828125000000000	4168.71777343750000000000	3310.00000000000000000000	10244.00000000000000000000	10230.00000000000000000000	0.00000000000000000000	0.00000000000000000000	0.00000000000000000000	2983.00000000000000000000	159.00000000000000000000	4.00000000000000000000	4.00000000000000000000	4.00000000000000000000	4.00000000000000000000	4.00000000000000000000	4.00000000000000000000	4.00000000000000000000	4.00000000000000000000	4.00000000000000000000	4.00000000000000000000	4.00000000000000000000	4.00000000000000000000	4.00000000000000000000	4.00000000000000000000	4.00000000000000000000	4.00000000000000000000
76.00000000000000000000	0.00000000000000000000	4185.12792968750000000000	4131.79492187500000000000	4161.02539062500000000000	4136.41015625000000000000	4185.64111328125000000000	4169.74365234375000000000	4169.74365234375000000000	4171.79492187500000000000	4145.64111328125000000000	4161.02539062500000000000	4177.43603515625000000000	4195.38427734375000000000	4181.53857421875000000000	4182.56396484375000000000	2680.00000000000000000000	10244.00000000000000000000	10230.00000000000000000000	0.00000000000000000000	0.00000000000000000000	0.00000000000000000000	2983.00000000000000000000	166.00000000000000000000	4.00000000000000000000	4.00000000000000000000	4.00000000000000000000	4.00000000000000000000	4.00000000000000000000	4.00000000000000000000	4.00000000000000000000	4.00000000000000000000	4.00000000000000000000	4.00000000000000000000	4.00000000000000000000	4.00000000000000000000	4.00000000000000000000	4.00000000000000000000	4.00000000000000000000	4.00000000000000000000
77.00000000000000000000	0.00000000000000000000	4169.23046875000000000000	4165.12792968750000000000	4150.76904296875000000000	4165.12792968750000000000	4184.10253906250000000000	4168.71777343750000000000	4176.41015625000000000000	4175.38427734375000000000	4147.69238281250000000000	4178.97412109375000000000	4185.64111328125000000000	4200.00000000000000000000	4187.69238281250000000000	4189.74365234375000000000	2605.00000000000000000000	10245.00000000000000000000	10229.00000000000000000000	0.00000000000000000000	0.00000000000000000000	0.00000000000000000000	2983.00000000000000000000	174.00000000000000000000	4.00000000000000000000	4.00000000000000000000	4.00000000000000000000	4.00000000000000000000	4.00000000000000000000	4.00000000000000000000	4.00000000000000000000	4.00000000000000000000	4.00000000000000000000	4.00000000000000000000	4.00000000000000000000	4.00000000000000000000	4.00000000000000000000	4.00000000000000000000	4.00000000000000000000	4.00000000000000000000
78.00000000000000000000	0.00000000000000000000	4188.71777343750000000000	4165.12792968750000000000	4142.05126953125000000000	4160.51269531250000000000	4154.35888671875000000000	4141.02539062500000000000	4156.92285156250000000000	4138.46142578125000000000	4119.48730468750000000000	4162.05126953125000000000	4158.46142578125000000000	4192.30761718750000000000	4148.71777343750000000000	4165.12792968750000000000	3495.00000000000000000000	10245.00000000000000000000	10229.00000000000000000000	0.00000000000000000000	0.00000000000000000000	0.00000000000000000000	2983.00000000000000000000	182.00000000000000000000	4.00000000000000000000	4.00000000000000000000	4.00000000000000000000	4.00000000000000000000	4.00000000000000000000	4.00000000000000000000	4.00000000000000000000	4.00000000000000000000	4.00000000000000000000	4.00000000000000000000	4.00000000000000000000	4.00000000000000000000	4.00000000000000000000	4.00000000000000000000	4.00000000000000000000	4.00000000000000000000
79.00000000000000000000	0.00000000000000000000	4174.35888671875000000000	4182.05126953125000000000	4148.71777343750000000000	4155.89746093750000000000	4171.79492187500000000000	4155.38427734375000000000	4165.64111328125000000000	4148.71777343750000000000	4132.82031250000000000000	4170.76904296875000000000	4163.07666015625000000000	4191.79492187500000000000	4161.53857421875000000000	4170.25634765625000000000	3310.00000000000000000000	10246.00000000000000000000	10231.00000000000000000000	0.00000000000000000000	0.00000000000000000000	0.00000000000000000000	2983.00000000000000000000	190.00000000000000000000	4.00000000000000000000	4.00000000000000000000	4.00000000000000000000	4.00000000000000000000	4.00000000000000000000	4.00000000000000000000	4.00000000000000000000	4.00000000000000000000	4.00000000000000000000	4.00000000000000000000	4.00000000000000000000	4.00000000000000000000	4.00000000000000000000	4.00000000000000000000	4.00000000000000000000	4.00000000000000000000
80.00000000000000000000	0.00000000000000000000	4169.23046875000000000000	4180.00000000000000000000	4147.69238281250000000000	4161.53857421875000000000	4180.51269531250000000000	4165.12792968750000000000	4165.64111328125000000000	4166.15380859375000000000	4139.48730468750000000000	4173.33300781250000000000	4174.35888671875000000000	4191.28173828125000000000	4174.87158203125000000000	4171.28173828125000000000	2680.00000000000000000000	10246.00000000000000000000	10231.00000000000000000000	0.00000000000000000000	0.00000000000000000000	0.00000000000000000000	2983.00000000000000000000	199.00000000000000000000	4.00000000000000000000	4.00000000000000000000	4.00000000000000000000	4.00000000000000000000	4.00000000000000000000	4.00000000000000000000	4.00000000000000000000	4.00000000000000000000	4.00000000000000000000	4.00000000000000000000	4.00000000000000000000	4.00000000000000000000	4.00000000000000000000	4.00000000000000000000	4.00000000000000000000	4.00000000000000000000
81.00000000000000000000	0.00000000000000000000	4184.10253906250000000000	4173.84619140625000000000	4146.15380859375000000000	4165.12792968750000000000	4181.53857421875000000000	4156.41015625000000000000	4152.30761718750000000000	4148.71777343750000000000	4118.97412109375000000000	4163.58984375000000000000	4161.02539062500000000000	4186.15380859375000000000	4156.92285156250000000000	4164.10253906250000000000	2605.00000000000000000000	10247.00000000000000000000	10229.00000000000000000000	0.00000000000000000000	0.00000000000000000000	0.00000000000000000000	2983.00000000000000000000	207.00000000000000000000	4.00000000000000000000	4.00000000000000000000	4.00000000000000000000	4.00000000000000000000	4.00000000000000000000	4.00000000000000000000	4.00000000000000000000	4.00000000000000000000	4.00000000000000000000	4.00000000000000000000	4.00000000000000000000	4.00000000000000000000	4.00000000000000000000	4.00000000000000000000	4.00000000000000000000	4.00000000000000000000
82.00000000000000000000	0.00000000000000000000	4164.10253906250000000000	4184.10253906250000000000	4140.51269531250000000000	4162.05126953125000000000	4199.48730468750000000000	4164.10253906250000000000	4168.20507812500000000000	4160.51269531250000000000	4134.35888671875000000000	4181.02539062500000000000	4168.20507812500000000000	4191.79492187500000000000	4162.05126953125000000000	4174.87158203125000000000	3495.00000000000000000000	10247.00000000000000000000	10229.00000000000000000000	0.00000000000000000000	0.00000000000000000000	0.00000000000000000000	2983.00000000000000000000	215.00000000000000000000	4.00000000000000000000	4.00000000000000000000	4.00000000000000000000	4.00000000000000000000	4.00000000000000000000	4.00000000000000000000	4.00000000000000000000	4.00000000000000000000	4.00000000000000000000	4.00000000000000000000	4.00000000000000000000	4.00000000000000000000	4.00000000000000000000	4.00000000000000000000	4.00000000000000000000	4.00000000000000000000
83.00000000000000000000	0.00000000000000000000	4182.56396484375000000000	4156.92285156250000000000	4137.94873046875000000000	4147.69238281250000000000	4172.30761718750000000000	4152.82031250000000000000	4166.66650390625000000000	4171.28173828125000000000	4138.46142578125000000000	4173.33300781250000000000	4162.56396484375000000000	4196.41015625000000000000	4157.43603515625000000000	4171.79492187500000000000	3310.00000000000000000000	10247.00000000000000000000	10229.00000000000000000000	0.00000000000000000000	0.00000000000000000000	0.00000000000000000000	2983.00000000000000000000	224.00000000000000000000	4.00000000000000000000	4.00000000000000000000	4.00000000000000000000	4.00000000000000000000	4.00000000000000000000	4.00000000000000000000	4.00000000000000000000	4.00000000000000000000	4.00000000000000000000	4.00000000000000000000	4.00000000000000000000	4.00000000000000000000	4.00000000000000000000	4.00000000000000000000	4.00000000000000000000	4.00000000000000000000
84.00000000000000000000	0.00000000000000000000	4173.33300781250000000000	4164.61523437500000000000	4134.35888671875000000000	4163.07666015625000000000	4167.17919921875000000000	4160.51269531250000000000	4173.33300781250000000000	4174.35888671875000000000	4137.43603515625000000000	4181.02539062500000000000	4151.28173828125000000000	4200.51269531250000000000	4167.17919921875000000000	4179.48730468750000000000	2680.00000000000000000000	10247.00000000000000000000	10229.00000000000000000000	0.00000000000000000000	0.00000000000000000000	0.00000000000000000000	2983.00000000000000000000	231.00000000000000000000	4.00000000000000000000	4.00000000000000000000	4.00000000000000000000	4.00000000000000000000	4.00000000000000000000	4.00000000000000000000	4.00000000000000000000	4.00000000000000000000	4.00000000000000000000	4.00000000000000000000	4.00000000000000000000	4.00000000000000000000	4.00000000000000000000	4.00000000000000000000	4.00000000000000000000	4.00000000000000000000
85.00000000000000000000	0.00000000000000000000	4167.69238281250000000000	4164.61523437500000000000	4128.20507812500000000000	4162.56396484375000000000	4170.25634765625000000000	4157.43603515625000000000	4165.64111328125000000000	4152.30761718750000000000	4120.00000000000000000000	4177.94873046875000000000	4147.17919921875000000000	4199.48730468750000000000	4164.61523437500000000000	4172.30761718750000000000	2605.00000000000000000000	10248.00000000000000000000	10229.00000000000000000000	0.00000000000000000000	0.00000000000000000000	0.00000000000000000000	2983.00000000000000000000	239.00000000000000000000	4.00000000000000000000	4.00000000000000000000	4.00000000000000000000	4.00000000000000000000	4.00000000000000000000	4.00000000000000000000	4.00000000000000000000	4.00000000000000000000	4.00000000000000000000	4.00000000000000000000	4.00000000000000000000	4.00000000000000000000	4.00000000000000000000	4.00000000000000000000	4.00000000000000000000	4.00000000000000000000
86.00000000000000000000	0.00000000000000000000	4187.17919921875000000000	4136.92285156250000000000	4145.64111328125000000000	4121.53857421875000000000	4166.15380859375000000000	4145.64111328125000000000	4159.48730468750000000000	4154.87158203125000000000	4121.02539062500000000000	4159.48730468750000000000	4154.87158203125000000000	4203.07666015625000000000	4159.48730468750000000000	4166.66650390625000000000	3495.00000000000000000000	10248.00000000000000000000	10229.00000000000000000000	0.00000000000000000000	0.00000000000000000000	0.00000000000000000000	2983.00000000000000000000	247.00000000000000000000	4.00000000000000000000	4.00000000000000000000	4.00000000000000000000	4.00000000000000000000	4.00000000000000000000	4.00000000000000000000	4.00000000000000000000	4.00000000000000000000	4.00000000000000000000	4.00000000000000000000	4.00000000000000000000	4.00000000000000000000	4.00000000000000000000	4.00000000000000000000	4.00000000000000000000	4.00000000000000000000
87.00000000000000000000	0.00000000000000000000	4163.58984375000000000000	4146.66650390625000000000	4153.84619140625000000000	4119.48730468750000000000	4180.51269531250000000000	4166.15380859375000000000	4180.51269531250000000000	4185.64111328125000000000	4151.28173828125000000000	4181.02539062500000000000	4169.74365234375000000000	4212.82031250000000000000	4178.46142578125000000000	4183.07666015625000000000	3310.00000000000000000000	10249.00000000000000000000	10229.00000000000000000000	0.00000000000000000000	0.00000000000000000000	0.00000000000000000000	2983.00000000000000000000	255.00000000000000000000	4.00000000000000000000	4.00000000000000000000	4.00000000000000000000	4.00000000000000000000	4.00000000000000000000	4.00000000000000000000	4.00000000000000000000	4.00000000000000000000	4.00000000000000000000	4.00000000000000000000	4.00000000000000000000	4.00000000000000000000	4.00000000000000000000	4.00000000000000000000	4.00000000000000000000	4.00000000000000000000
88.00000000000000000000	0.00000000000000000000	4174.87158203125000000000	4152.30761718750000000000	4136.92285156250000000000	4147.69238281250000000000	4171.28173828125000000000	4162.56396484375000000000	4167.17919921875000000000	4160.00000000000000000000	4132.82031250000000000000	4176.41015625000000000000	4157.94873046875000000000	4200.51269531250000000000	4167.17919921875000000000	4162.56396484375000000000	2680.00000000000000000000	10249.00000000000000000000	10229.00000000000000000000	0.00000000000000000000	0.00000000000000000000	0.00000000000000000000	2983.00000000000000000000	263.00000000000000000000	4.00000000000000000000	4.00000000000000000000	4.00000000000000000000	4.00000000000000000000	4.00000000000000000000	4.00000000000000000000	4.00000000000000000000	4.00000000000000000000	4.00000000000000000000	4.00000000000000000000	4.00000000000000000000	4.00000000000000000000	4.00000000000000000000	4.00000000000000000000	4.00000000000000000000	4.00000000000000000000
89.00000000000000000000	0.00000000000000000000	4173.33300781250000000000	4158.46142578125000000000	4123.58984375000000000000	4156.41015625000000000000	4185.12792968750000000000	4176.41015625000000000000	4176.41015625000000000000	4164.61523437500000000000	4146.15380859375000000000	4178.46142578125000000000	4162.05126953125000000000	4192.82031250000000000000	4173.84619140625000000000	4154.87158203125000000000	2605.00000000000000000000	10249.00000000000000000000	10229.00000000000000000000	0.00000000000000000000	0.00000000000000000000	0.00000000000000000000	2983.00000000000000000000	271.00000000000000000000	4.00000000000000000000	4.00000000000000000000	4.00000000000000000000	4.00000000000000000000	4.00000000000000000000	4.00000000000000000000	4.00000000000000000000	4.00000000000000000000	4.00000000000000000000	4.00000000000000000000	4.00000000000000000000	4.00000000000000000000	4.00000000000000000000	4.00000000000000000000	4.00000000000000000000	4.00000000000000000000
90.00000000000000000000	0.00000000000000000000	4171.79492187500000000000	4154.35888671875000000000	4126.66650390625000000000	4148.20507812500000000000	4188.71777343750000000000	4184.10253906250000000000	4191.79492187500000000000	4188.71777343750000000000	4170.76904296875000000000	4189.74365234375000000000	4160.00000000000000000000	4203.07666015625000000000	4183.07666015625000000000	4160.00000000000000000000	3495.00000000000000000000	10249.00000000000000000000	10229.00000000000000000000	0.00000000000000000000	0.00000000000000000000	0.00000000000000000000	2983.00000000000000000000	280.00000000000000000000	4.00000000000000000000	4.00000000000000000000	4.00000000000000000000	4.00000000000000000000	4.00000000000000000000	4.00000000000000000000	4.00000000000000000000	4.00000000000000000000	4.00000000000000000000	4.00000000000000000000	4.00000000000000000000	4.00000000000000000000	4.00000000000000000000	4.00000000000000000000	4.00000000000000000000	4.00000000000000000000
91.00000000000000000000	0.00000000000000000000	4185.12792968750000000000	4149.23046875000000000000	4140.00000000000000000000	4141.53857421875000000000	4168.71777343750000000000	4160.00000000000000000000	4182.05126953125000000000	4179.48730468750000000000	4149.23046875000000000000	4173.84619140625000000000	4146.15380859375000000000	4198.97412109375000000000	4176.41015625000000000000	4152.82031250000000000000	3310.00000000000000000000	10249.00000000000000000000	10228.00000000000000000000	0.00000000000000000000	0.00000000000000000000	0.00000000000000000000	2983.00000000000000000000	288.00000000000000000000	4.00000000000000000000	4.00000000000000000000	4.00000000000000000000	4.00000000000000000000	4.00000000000000000000	4.00000000000000000000	4.00000000000000000000	4.00000000000000000000	4.00000000000000000000	4.00000000000000000000	4.00000000000000000000	4.00000000000000000000	4.00000000000000000000	4.00000000000000000000	4.00000000000000000000	4.00000000000000000000
92.00000000000000000000	0.00000000000000000000	4158.46142578125000000000	4170.25634765625000000000	4143.07666015625000000000	4143.58984375000000000000	4189.74365234375000000000	4167.17919921875000000000	4195.38427734375000000000	4192.82031250000000000000	4156.92285156250000000000	4180.00000000000000000000	4173.84619140625000000000	4193.33300781250000000000	4204.10253906250000000000	4168.20507812500000000000	2680.00000000000000000000	10249.00000000000000000000	10228.00000000000000000000	0.00000000000000000000	0.00000000000000000000	0.00000000000000000000	2983.00000000000000000000	296.00000000000000000000	4.00000000000000000000	4.00000000000000000000	4.00000000000000000000	4.00000000000000000000	4.00000000000000000000	4.00000000000000000000	4.00000000000000000000	4.00000000000000000000	4.00000000000000000000	4.00000000000000000000	4.00000000000000000000	4.00000000000000000000	4.00000000000000000000	4.00000000000000000000	4.00000000000000000000	4.00000000000000000000
93.00000000000000000000	0.00000000000000000000	4180.00000000000000000000	4170.25634765625000000000	4151.79492187500000000000	4149.23046875000000000000	4188.71777343750000000000	4164.10253906250000000000	4185.64111328125000000000	4189.74365234375000000000	4158.97412109375000000000	4184.61523437500000000000	4176.92285156250000000000	4197.43603515625000000000	4208.20507812500000000000	4174.87158203125000000000	2605.00000000000000000000	10249.00000000000000000000	10227.00000000000000000000	0.00000000000000000000	0.00000000000000000000	0.00000000000000000000	2983.00000000000000000000	303.00000000000000000000	4.00000000000000000000	4.00000000000000000000	4.00000000000000000000	4.00000000000000000000	4.00000000000000000000	4.00000000000000000000	4.00000000000000000000	4.00000000000000000000	4.00000000000000000000	4.00000000000000000000	4.00000000000000000000	4.00000000000000000000	4.00000000000000000000	4.00000000000000000000	4.00000000000000000000	4.00000000000000000000
94.00000000000000000000	0.00000000000000000000	4180.51269531250000000000	4176.92285156250000000000	4151.79492187500000000000	4154.35888671875000000000	4177.43603515625000000000	4161.02539062500000000000	4175.38427734375000000000	4179.48730468750000000000	4151.79492187500000000000	4186.66650390625000000000	4159.48730468750000000000	4197.94873046875000000000	4198.97412109375000000000	4172.30761718750000000000	3495.00000000000000000000	10249.00000000000000000000	10227.00000000000000000000	0.00000000000000000000	0.00000000000000000000	0.00000000000000000000	2983.00000000000000000000	310.00000000000000000000	4.00000000000000000000	4.00000000000000000000	4.00000000000000000000	4.00000000000000000000	4.00000000000000000000	4.00000000000000000000	4.00000000000000000000	4.00000000000000000000	4.00000000000000000000	4.00000000000000000000	4.00000000000000000000	4.00000000000000000000	4.00000000000000000000	4.00000000000000000000	4.00000000000000000000	4.00000000000000000000
95.00000000000000000000	0.00000000000000000000	4164.10253906250000000000	4177.43603515625000000000	4134.35888671875000000000	4150.76904296875000000000	4177.94873046875000000000	4154.35888671875000000000	4170.25634765625000000000	4168.20507812500000000000	4145.12792968750000000000	4177.94873046875000000000	4157.94873046875000000000	4195.38427734375000000000	4185.64111328125000000000	4157.94873046875000000000	3310.00000000000000000000	10249.00000000000000000000	10227.00000000000000000000	0.00000000000000000000	0.00000000000000000000	0.00000000000000000000	2983.00000000000000000000	318.00000000000000000000	4.00000000000000000000	4.00000000000000000000	4.00000000000000000000	4.00000000000000000000	4.00000000000000000000	4.00000000000000000000	4.00000000000000000000	4.00000000000000000000	4.00000000000000000000	4.00000000000000000000	4.00000000000000000000	4.00000000000000000000	4.00000000000000000000	4.00000000000000000000	4.00000000000000000000	4.00000000000000000000
96.00000000000000000000	0.00000000000000000000	4187.17919921875000000000	4172.82031250000000000000	4147.17919921875000000000	4154.87158203125000000000	4184.61523437500000000000	4150.25634765625000000000	4176.92285156250000000000	4163.58984375000000000000	4142.56396484375000000000	4166.15380859375000000000	4156.92285156250000000000	4193.84619140625000000000	4178.97412109375000000000	4150.76904296875000000000	2680.00000000000000000000	10249.00000000000000000000	10227.00000000000000000000	0.00000000000000000000	0.00000000000000000000	0.00000000000000000000	2983.00000000000000000000	325.00000000000000000000	4.00000000000000000000	4.00000000000000000000	4.00000000000000000000	4.00000000000000000000	4.00000000000000000000	4.00000000000000000000	4.00000000000000000000	4.00000000000000000000	4.00000000000000000000	4.00000000000000000000	4.00000000000000000000	4.00000000000000000000	4.00000000000000000000	4.00000000000000000000	4.00000000000000000000	4.00000000000000000000
97.00000000000000000000	0.00000000000000000000	4168.20507812500000000000	4190.76904296875000000000	4167.17919921875000000000	4171.79492187500000000000	4212.30761718750000000000	4184.61523437500000000000	4216.41015625000000000000	4212.30761718750000000000	4175.89746093750000000000	4189.74365234375000000000	4170.76904296875000000000	4204.10253906250000000000	4216.92285156250000000000	4182.56396484375000000000	2605.00000000000000000000	10245.00000000000000000000	10227.00000000000000000000	0.00000000000000000000	0.00000000000000000000	0.00000000000000000000	2983.00000000000000000000	333.00000000000000000000	4.00000000000000000000	4.00000000000000000000	4.00000000000000000000	4.00000000000000000000	4.00000000000000000000	4.00000000000000000000	4.00000000000000000000	4.00000000000000000000	4.00000000000000000000	4.00000000000000000000	4.00000000000000000000	4.00000000000000000000	4.00000000000000000000	4.00000000000000000000	4.00000000000000000000	4.00000000000000000000
98.00000000000000000000	0.00000000000000000000	4175.89746093750000000000	4161.53857421875000000000	4157.94873046875000000000	4160.00000000000000000000	4186.15380859375000000000	4176.41015625000000000000	4202.05126953125000000000	4218.97412109375000000000	4172.30761718750000000000	4177.94873046875000000000	4166.66650390625000000000	4208.20507812500000000000	4212.82031250000000000000	4187.17919921875000000000	3495.00000000000000000000	10245.00000000000000000000	10227.00000000000000000000	0.00000000000000000000	0.00000000000000000000	0.00000000000000000000	2983.00000000000000000000	342.00000000000000000000	4.00000000000000000000	4.00000000000000000000	4.00000000000000000000	4.00000000000000000000	4.00000000000000000000	4.00000000000000000000	4.00000000000000000000	4.00000000000000000000	4.00000000000000000000	4.00000000000000000000	4.00000000000000000000	4.00000000000000000000	4.00000000000000000000	4.00000000000000000000	4.00000000000000000000	4.00000000000000000000
99.00000000000000000000	0.00000000000000000000	4178.46142578125000000000	4141.02539062500000000000	4140.00000000000000000000	4141.53857421875000000000	4164.10253906250000000000	4163.58984375000000000000	4185.12792968750000000000	4196.41015625000000000000	4168.71777343750000000000	4176.41015625000000000000	4166.15380859375000000000	4207.69238281250000000000	4199.48730468750000000000	4183.58984375000000000000	3310.00000000000000000000	10245.00000000000000000000	10225.00000000000000000000	0.00000000000000000000	0.00000000000000000000	0.00000000000000000000	2983.00000000000000000000	350.00000000000000000000	4.00000000000000000000	4.00000000000000000000	4.00000000000000000000	4.00000000000000000000	4.00000000000000000000	4.00000000000000000000	4.00000000000000000000	4.00000000000000000000	4.00000000000000000000	4.00000000000000000000	4.00000000000000000000	4.00000000000000000000	4.00000000000000000000	4.00000000000000000000	4.00000000000000000000	4.00000000000000000000
100.00000000000000000000	0.00000000000000000000	4169.23046875000000000000	4150.25634765625000000000	4136.41015625000000000000	4133.84619140625000000000	4181.53857421875000000000	4176.41015625000000000000	4199.48730468750000000000	4199.48730468750000000000	4185.64111328125000000000	4204.61523437500000000000	4174.87158203125000000000	4217.43603515625000000000	4206.66650390625000000000	4185.64111328125000000000	2680.00000000000000000000	10245.00000000000000000000	10225.00000000000000000000	0.00000000000000000000	0.00000000000000000000	0.00000000000000000000	2983.00000000000000000000	358.00000000000000000000	4.00000000000000000000	4.00000000000000000000	4.00000000000000000000	4.00000000000000000000	4.00000000000000000000	4.00000000000000000000	4.00000000000000000000	4.00000000000000000000	4.00000000000000000000	4.00000000000000000000	4.00000000000000000000	4.00000000000000000000	4.00000000000000000000	4.00000000000000000000	4.00000000000000000000	4.00000000000000000000
101.00000000000000000000	0.00000000000000000000	4191.28173828125000000000	4139.48730468750000000000	4147.69238281250000000000	4129.74365234375000000000	4174.87158203125000000000	4169.74365234375000000000	4193.84619140625000000000	4194.87158203125000000000	4164.61523437500000000000	4181.53857421875000000000	4164.61523437500000000000	4212.82031250000000000000	4190.25634765625000000000	4166.15380859375000000000	2605.00000000000000000000	10245.00000000000000000000	10226.00000000000000000000	0.00000000000000000000	0.00000000000000000000	0.00000000000000000000	2983.00000000000000000000	367.00000000000000000000	4.00000000000000000000	4.00000000000000000000	4.00000000000000000000	4.00000000000000000000	4.00000000000000000000	4.00000000000000000000	4.00000000000000000000	4.00000000000000000000	4.00000000000000000000	4.00000000000000000000	4.00000000000000000000	4.00000000000000000000	4.00000000000000000000	4.00000000000000000000	4.00000000000000000000	4.00000000000000000000
102.00000000000000000000	0.00000000000000000000	4169.74365234375000000000	4153.84619140625000000000	4146.66650390625000000000	4150.76904296875000000000	4182.56396484375000000000	4173.84619140625000000000	4192.30761718750000000000	4190.25634765625000000000	4157.43603515625000000000	4157.94873046875000000000	4165.12792968750000000000	4202.56396484375000000000	4195.38427734375000000000	4165.12792968750000000000	3495.00000000000000000000	10245.00000000000000000000	10226.00000000000000000000	0.00000000000000000000	0.00000000000000000000	0.00000000000000000000	2983.00000000000000000000	375.00000000000000000000	4.00000000000000000000	4.00000000000000000000	4.00000000000000000000	4.00000000000000000000	4.00000000000000000000	4.00000000000000000000	4.00000000000000000000	4.00000000000000000000	4.00000000000000000000	4.00000000000000000000	4.00000000000000000000	4.00000000000000000000	4.00000000000000000000	4.00000000000000000000	4.00000000000000000000	4.00000000000000000000
103.00000000000000000000	0.00000000000000000000	4181.53857421875000000000	4164.61523437500000000000	4140.00000000000000000000	4161.02539062500000000000	4185.64111328125000000000	4171.28173828125000000000	4174.87158203125000000000	4159.48730468750000000000	4145.64111328125000000000	4150.76904296875000000000	4154.35888671875000000000	4197.94873046875000000000	4192.82031250000000000000	4163.07666015625000000000	3310.00000000000000000000	10245.00000000000000000000	10227.00000000000000000000	0.00000000000000000000	0.00000000000000000000	0.00000000000000000000	2983.00000000000000000000	383.00000000000000000000	4.00000000000000000000	4.00000000000000000000	4.00000000000000000000	4.00000000000000000000	4.00000000000000000000	4.00000000000000000000	4.00000000000000000000	4.00000000000000000000	4.00000000000000000000	4.00000000000000000000	4.00000000000000000000	4.00000000000000000000	4.00000000000000000000	4.00000000000000000000	4.00000000000000000000	4.00000000000000000000
104.00000000000000000000	0.00000000000000000000	4185.64111328125000000000	4176.41015625000000000000	4142.05126953125000000000	4157.43603515625000000000	4192.82031250000000000000	4179.48730468750000000000	4179.48730468750000000000	4157.43603515625000000000	4146.15380859375000000000	4161.53857421875000000000	4156.41015625000000000000	4197.94873046875000000000	4196.41015625000000000000	4167.17919921875000000000	2680.00000000000000000000	10245.00000000000000000000	10227.00000000000000000000	0.00000000000000000000	0.00000000000000000000	0.00000000000000000000	2983.00000000000000000000	391.00000000000000000000	4.00000000000000000000	4.00000000000000000000	4.00000000000000000000	4.00000000000000000000	4.00000000000000000000	4.00000000000000000000	4.00000000000000000000	4.00000000000000000000	4.00000000000000000000	4.00000000000000000000	4.00000000000000000000	4.00000000000000000000	4.00000000000000000000	4.00000000000000000000	4.00000000000000000000	4.00000000000000000000
105.00000000000000000000	0.00000000000000000000	4159.48730468750000000000	4173.84619140625000000000	4132.82031250000000000000	4157.43603515625000000000	4189.23046875000000000000	4178.97412109375000000000	4196.41015625000000000000	4193.84619140625000000000	4163.07666015625000000000	4165.64111328125000000000	4165.12792968750000000000	4193.84619140625000000000	4197.43603515625000000000	4167.69238281250000000000	2605.00000000000000000000	10247.00000000000000000000	10231.00000000000000000000	0.00000000000000000000	0.00000000000000000000	0.00000000000000000000	2983.00000000000000000000	398.00000000000000000000	4.00000000000000000000	4.00000000000000000000	4.00000000000000000000	4.00000000000000000000	4.00000000000000000000	4.00000000000000000000	4.00000000000000000000	4.00000000000000000000	4.00000000000000000000	4.00000000000000000000	4.00000000000000000000	4.00000000000000000000	4.00000000000000000000	4.00000000000000000000	4.00000000000000000000	4.00000000000000000000
106.00000000000000000000	0.00000000000000000000	4186.66650390625000000000	4159.48730468750000000000	4135.38427734375000000000	4147.69238281250000000000	4180.00000000000000000000	4165.12792968750000000000	4182.05126953125000000000	4193.84619140625000000000	4158.97412109375000000000	4151.79492187500000000000	4158.97412109375000000000	4193.84619140625000000000	4182.56396484375000000000	4155.89746093750000000000	3495.00000000000000000000	10247.00000000000000000000	10231.00000000000000000000	0.00000000000000000000	0.00000000000000000000	0.00000000000000000000	2983.00000000000000000000	406.00000000000000000000	4.00000000000000000000	4.00000000000000000000	4.00000000000000000000	4.00000000000000000000	4.00000000000000000000	4.00000000000000000000	4.00000000000000000000	4.00000000000000000000	4.00000000000000000000	4.00000000000000000000	4.00000000000000000000	4.00000000000000000000	4.00000000000000000000	4.00000000000000000000	4.00000000000000000000	4.00000000000000000000
107.00000000000000000000	0.00000000000000000000	4177.94873046875000000000	4184.61523437500000000000	4143.07666015625000000000	4146.15380859375000000000	4215.38427734375000000000	4176.92285156250000000000	4184.61523437500000000000	4185.12792968750000000000	4165.64111328125000000000	4167.69238281250000000000	4175.38427734375000000000	4212.30761718750000000000	4200.51269531250000000000	4171.28173828125000000000	3310.00000000000000000000	10248.00000000000000000000	10231.00000000000000000000	0.00000000000000000000	0.00000000000000000000	0.00000000000000000000	2983.00000000000000000000	415.00000000000000000000	4.00000000000000000000	4.00000000000000000000	4.00000000000000000000	4.00000000000000000000	4.00000000000000000000	4.00000000000000000000	4.00000000000000000000	4.00000000000000000000	4.00000000000000000000	4.00000000000000000000	4.00000000000000000000	4.00000000000000000000	4.00000000000000000000	4.00000000000000000000	4.00000000000000000000	4.00000000000000000000
108.00000000000000000000	0.00000000000000000000	4174.87158203125000000000	4167.69238281250000000000	4141.02539062500000000000	4142.56396484375000000000	4186.15380859375000000000	4146.15380859375000000000	4160.00000000000000000000	4151.79492187500000000000	4127.69238281250000000000	4140.51269531250000000000	4158.46142578125000000000	4201.53857421875000000000	4178.97412109375000000000	4154.87158203125000000000	2680.00000000000000000000	10248.00000000000000000000	10231.00000000000000000000	0.00000000000000000000	0.00000000000000000000	0.00000000000000000000	2983.00000000000000000000	422.00000000000000000000	4.00000000000000000000	4.00000000000000000000	4.00000000000000000000	4.00000000000000000000	4.00000000000000000000	4.00000000000000000000	4.00000000000000000000	4.00000000000000000000	4.00000000000000000000	4.00000000000000000000	4.00000000000000000000	4.00000000000000000000	4.00000000000000000000	4.00000000000000000000	4.00000000000000000000	4.00000000000000000000
109.00000000000000000000	0.00000000000000000000	4182.56396484375000000000	4161.53857421875000000000	4156.92285156250000000000	4155.38427734375000000000	4157.94873046875000000000	4139.48730468750000000000	4155.38427734375000000000	4157.43603515625000000000	4119.48730468750000000000	4128.20507812500000000000	4149.23046875000000000000	4191.28173828125000000000	4174.87158203125000000000	4156.92285156250000000000	2605.00000000000000000000	10247.00000000000000000000	10230.00000000000000000000	0.00000000000000000000	0.00000000000000000000	0.00000000000000000000	2983.00000000000000000000	430.00000000000000000000	4.00000000000000000000	4.00000000000000000000	4.00000000000000000000	4.00000000000000000000	4.00000000000000000000	4.00000000000000000000	4.00000000000000000000	4.00000000000000000000	4.00000000000000000000	4.00000000000000000000	4.00000000000000000000	4.00000000000000000000	4.00000000000000000000	4.00000000000000000000	4.00000000000000000000	4.00000000000000000000
110.00000000000000000000	0.00000000000000000000	4170.76904296875000000000	4189.23046875000000000000	4168.71777343750000000000	4174.87158203125000000000	4190.76904296875000000000	4178.46142578125000000000	4184.10253906250000000000	4199.48730468750000000000	4167.69238281250000000000	4172.30761718750000000000	4184.10253906250000000000	4210.76904296875000000000	4218.97412109375000000000	4196.41015625000000000000	3495.00000000000000000000	10247.00000000000000000000	10230.00000000000000000000	0.00000000000000000000	0.00000000000000000000	0.00000000000000000000	2983.00000000000000000000	437.00000000000000000000	4.00000000000000000000	4.00000000000000000000	4.00000000000000000000	4.00000000000000000000	4.00000000000000000000	4.00000000000000000000	4.00000000000000000000	4.00000000000000000000	4.00000000000000000000	4.00000000000000000000	4.00000000000000000000	4.00000000000000000000	4.00000000000000000000	4.00000000000000000000	4.00000000000000000000	4.00000000000000000000
111.00000000000000000000	0.00000000000000000000	4185.64111328125000000000	4162.05126953125000000000	4161.02539062500000000000	4156.92285156250000000000	4179.48730468750000000000	4166.66650390625000000000	4168.71777343750000000000	4178.97412109375000000000	4153.84619140625000000000	4164.10253906250000000000	4177.94873046875000000000	4202.05126953125000000000	4204.61523437500000000000	4177.43603515625000000000	3310.00000000000000000000	10248.00000000000000000000	10229.00000000000000000000	0.00000000000000000000	0.00000000000000000000	0.00000000000000000000	2983.00000000000000000000	445.00000000000000000000	4.00000000000000000000	4.00000000000000000000	4.00000000000000000000	4.00000000000000000000	4.00000000000000000000	4.00000000000000000000	4.00000000000000000000	4.00000000000000000000	4.00000000000000000000	4.00000000000000000000	4.00000000000000000000	4.00000000000000000000	4.00000000000000000000	4.00000000000000000000	4.00000000000000000000	4.00000000000000000000
112.00000000000000000000	0.00000000000000000000	4163.07666015625000000000	4156.41015625000000000000	4145.64111328125000000000	4141.53857421875000000000	4182.56396484375000000000	4168.71777343750000000000	4175.38427734375000000000	4168.20507812500000000000	4136.41015625000000000000	4150.76904296875000000000	4160.51269531250000000000	4187.17919921875000000000	4181.53857421875000000000	4154.87158203125000000000	2680.00000000000000000000	10248.00000000000000000000	10229.00000000000000000000	0.00000000000000000000	0.00000000000000000000	0.00000000000000000000	2983.00000000000000000000	453.00000000000000000000	4.00000000000000000000	4.00000000000000000000	4.00000000000000000000	4.00000000000000000000	4.00000000000000000000	4.00000000000000000000	4.00000000000000000000	4.00000000000000000000	4.00000000000000000000	4.00000000000000000000	4.00000000000000000000	4.00000000000000000000	4.00000000000000000000	4.00000000000000000000	4.00000000000000000000	4.00000000000000000000
113.00000000000000000000	0.00000000000000000000	4168.20507812500000000000	4163.07666015625000000000	4138.97412109375000000000	4142.56396484375000000000	4183.58984375000000000000	4173.84619140625000000000	4187.17919921875000000000	4168.20507812500000000000	4137.94873046875000000000	4144.61523437500000000000	4154.87158203125000000000	4194.35888671875000000000	4173.84619140625000000000	4149.23046875000000000000	2605.00000000000000000000	10248.00000000000000000000	10228.00000000000000000000	0.00000000000000000000	0.00000000000000000000	0.00000000000000000000	2983.00000000000000000000	460.00000000000000000000	4.00000000000000000000	4.00000000000000000000	4.00000000000000000000	4.00000000000000000000	4.00000000000000000000	4.00000000000000000000	4.00000000000000000000	4.00000000000000000000	4.00000000000000000000	4.00000000000000000000	4.00000000000000000000	4.00000000000000000000	4.00000000000000000000	4.00000000000000000000	4.00000000000000000000	4.00000000000000000000
114.00000000000000000000	0.00000000000000000000	4187.69238281250000000000	4161.02539062500000000000	4150.25634765625000000000	4147.17919921875000000000	4171.79492187500000000000	4173.33300781250000000000	4187.17919921875000000000	4173.33300781250000000000	4149.74365234375000000000	4149.74365234375000000000	4165.12792968750000000000	4199.48730468750000000000	4192.30761718750000000000	4154.87158203125000000000	3495.00000000000000000000	10248.00000000000000000000	10228.00000000000000000000	0.00000000000000000000	0.00000000000000000000	0.00000000000000000000	2983.00000000000000000000	468.00000000000000000000	4.00000000000000000000	4.00000000000000000000	4.00000000000000000000	4.00000000000000000000	4.00000000000000000000	4.00000000000000000000	4.00000000000000000000	4.00000000000000000000	4.00000000000000000000	4.00000000000000000000	4.00000000000000000000	4.00000000000000000000	4.00000000000000000000	4.00000000000000000000	4.00000000000000000000	4.00000000000000000000
115.00000000000000000000	0.00000000000000000000	4165.64111328125000000000	4171.28173828125000000000	4149.74365234375000000000	4148.71777343750000000000	4183.07666015625000000000	4179.48730468750000000000	4196.92285156250000000000	4194.35888671875000000000	4164.61523437500000000000	4170.25634765625000000000	4181.53857421875000000000	4196.41015625000000000000	4207.17919921875000000000	4174.35888671875000000000	3310.00000000000000000000	10248.00000000000000000000	10228.00000000000000000000	0.00000000000000000000	0.00000000000000000000	0.00000000000000000000	2983.00000000000000000000	477.00000000000000000000	4.00000000000000000000	4.00000000000000000000	4.00000000000000000000	4.00000000000000000000	4.00000000000000000000	4.00000000000000000000	4.00000000000000000000	4.00000000000000000000	4.00000000000000000000	4.00000000000000000000	4.00000000000000000000	4.00000000000000000000	4.00000000000000000000	4.00000000000000000000	4.00000000000000000000	4.00000000000000000000
116.00000000000000000000	0.00000000000000000000	4183.58984375000000000000	4165.12792968750000000000	4151.28173828125000000000	4150.76904296875000000000	4178.97412109375000000000	4162.56396484375000000000	4193.84619140625000000000	4198.46142578125000000000	4148.71777343750000000000	4154.35888671875000000000	4166.15380859375000000000	4191.28173828125000000000	4171.28173828125000000000	4170.25634765625000000000	2680.00000000000000000000	10248.00000000000000000000	10228.00000000000000000000	0.00000000000000000000	0.00000000000000000000	0.00000000000000000000	2983.00000000000000000000	484.00000000000000000000	4.00000000000000000000	4.00000000000000000000	4.00000000000000000000	4.00000000000000000000	4.00000000000000000000	4.00000000000000000000	4.00000000000000000000	4.00000000000000000000	4.00000000000000000000	4.00000000000000000000	4.00000000000000000000	4.00000000000000000000	4.00000000000000000000	4.00000000000000000000	4.00000000000000000000	4.00000000000000000000
117.00000000000000000000	0.00000000000000000000	4172.30761718750000000000	4177.43603515625000000000	4153.33300781250000000000	4166.66650390625000000000	4193.33300781250000000000	4181.53857421875000000000	4209.23046875000000000000	4215.89746093750000000000	4171.28173828125000000000	4161.02539062500000000000	4157.94873046875000000000	4196.92285156250000000000	4178.46142578125000000000	4170.76904296875000000000	2605.00000000000000000000	10247.00000000000000000000	10229.00000000000000000000	0.00000000000000000000	0.00000000000000000000	0.00000000000000000000	2983.00000000000000000000	491.00000000000000000000	4.00000000000000000000	4.00000000000000000000	4.00000000000000000000	4.00000000000000000000	4.00000000000000000000	4.00000000000000000000	4.00000000000000000000	4.00000000000000000000	4.00000000000000000000	4.00000000000000000000	4.00000000000000000000	4.00000000000000000000	4.00000000000000000000	4.00000000000000000000	4.00000000000000000000	4.00000000000000000000
118.00000000000000000000	0.00000000000000000000	4169.74365234375000000000	4182.05126953125000000000	4148.71777343750000000000	4171.28173828125000000000	4197.43603515625000000000	4193.33300781250000000000	4200.51269531250000000000	4198.97412109375000000000	4180.00000000000000000000	4164.61523437500000000000	4161.53857421875000000000	4206.15380859375000000000	4195.89746093750000000000	4167.69238281250000000000	3495.00000000000000000000	10247.00000000000000000000	10229.00000000000000000000	0.00000000000000000000	0.00000000000000000000	0.00000000000000000000	2983.00000000000000000000	500.00000000000000000000	4.00000000000000000000	4.00000000000000000000	4.00000000000000000000	4.00000000000000000000	4.00000000000000000000	4.00000000000000000000	4.00000000000000000000	4.00000000000000000000	4.00000000000000000000	4.00000000000000000000	4.00000000000000000000	4.00000000000000000000	4.00000000000000000000	4.00000000000000000000	4.00000000000000000000	4.00000000000000000000
119.00000000000000000000	0.00000000000000000000	4184.61523437500000000000	4175.89746093750000000000	4150.76904296875000000000	4164.61523437500000000000	4183.58984375000000000000	4173.84619140625000000000	4181.02539062500000000000	4170.76904296875000000000	4149.74365234375000000000	4149.74365234375000000000	4172.82031250000000000000	4205.64111328125000000000	4182.56396484375000000000	4163.58984375000000000000	3310.00000000000000000000	10246.00000000000000000000	10229.00000000000000000000	0.00000000000000000000	0.00000000000000000000	0.00000000000000000000	2983.00000000000000000000	508.00000000000000000000	4.00000000000000000000	4.00000000000000000000	4.00000000000000000000	4.00000000000000000000	4.00000000000000000000	4.00000000000000000000	4.00000000000000000000	4.00000000000000000000	4.00000000000000000000	4.00000000000000000000	4.00000000000000000000	4.00000000000000000000	4.00000000000000000000	4.00000000000000000000	4.00000000000000000000	4.00000000000000000000
120.00000000000000000000	0.00000000000000000000	4160.00000000000000000000	4176.92285156250000000000	4141.02539062500000000000	4161.53857421875000000000	4184.61523437500000000000	4163.58984375000000000000	4175.38427734375000000000	4170.76904296875000000000	4142.05126953125000000000	4157.43603515625000000000	4175.89746093750000000000	4201.02539062500000000000	4185.12792968750000000000	4166.15380859375000000000	2680.00000000000000000000	10246.00000000000000000000	10229.00000000000000000000	0.00000000000000000000	0.00000000000000000000	0.00000000000000000000	2983.00000000000000000000	515.00000000000000000000	4.00000000000000000000	4.00000000000000000000	4.00000000000000000000	4.00000000000000000000	4.00000000000000000000	4.00000000000000000000	4.00000000000000000000	4.00000000000000000000	4.00000000000000000000	4.00000000000000000000	4.00000000000000000000	4.00000000000000000000	4.00000000000000000000	4.00000000000000000000	4.00000000000000000000	4.00000000000000000000
121.00000000000000000000	0.00000000000000000000	4181.02539062500000000000	4165.12792968750000000000	4140.51269531250000000000	4155.38427734375000000000	4181.53857421875000000000	4153.84619140625000000000	4157.43603515625000000000	4153.33300781250000000000	4133.33300781250000000000	4146.66650390625000000000	4150.25634765625000000000	4199.48730468750000000000	4178.97412109375000000000	4160.00000000000000000000	2605.00000000000000000000	10243.00000000000000000000	10228.00000000000000000000	0.00000000000000000000	0.00000000000000000000	0.00000000000000000000	2983.00000000000000000000	523.00000000000000000000	4.00000000000000000000	4.00000000000000000000	4.00000000000000000000	4.00000000000000000000	4.00000000000000000000	4.00000000000000000000	4.00000000000000000000	4.00000000000000000000	4.00000000000000000000	4.00000000000000000000	4.00000000000000000000	4.00000000000000000000	4.00000000000000000000	4.00000000000000000000	4.00000000000000000000	4.00000000000000000000
122.00000000000000000000	0.00000000000000000000	4177.94873046875000000000	4178.46142578125000000000	4154.87158203125000000000	4160.00000000000000000000	4200.00000000000000000000	4174.87158203125000000000	4178.97412109375000000000	4168.71777343750000000000	4151.28173828125000000000	4153.84619140625000000000	4159.48730468750000000000	4214.35888671875000000000	4189.74365234375000000000	4180.00000000000000000000	3495.00000000000000000000	10243.00000000000000000000	10228.00000000000000000000	0.00000000000000000000	0.00000000000000000000	0.00000000000000000000	2983.00000000000000000000	531.00000000000000000000	4.00000000000000000000	4.00000000000000000000	4.00000000000000000000	4.00000000000000000000	4.00000000000000000000	4.00000000000000000000	4.00000000000000000000	4.00000000000000000000	4.00000000000000000000	4.00000000000000000000	4.00000000000000000000	4.00000000000000000000	4.00000000000000000000	4.00000000000000000000	4.00000000000000000000	4.00000000000000000000
123.00000000000000000000	0.00000000000000000000	4168.20507812500000000000	4167.69238281250000000000	4153.33300781250000000000	4156.41015625000000000000	4177.43603515625000000000	4177.94873046875000000000	4191.79492187500000000000	4188.71777343750000000000	4158.46142578125000000000	4158.97412109375000000000	4176.41015625000000000000	4224.10253906250000000000	4185.12792968750000000000	4177.43603515625000000000	3310.00000000000000000000	10244.00000000000000000000	10229.00000000000000000000	0.00000000000000000000	0.00000000000000000000	0.00000000000000000000	2983.00000000000000000000	540.00000000000000000000	4.00000000000000000000	4.00000000000000000000	4.00000000000000000000	4.00000000000000000000	4.00000000000000000000	4.00000000000000000000	4.00000000000000000000	4.00000000000000000000	4.00000000000000000000	4.00000000000000000000	4.00000000000000000000	4.00000000000000000000	4.00000000000000000000	4.00000000000000000000	4.00000000000000000000	4.00000000000000000000
124.00000000000000000000	0.00000000000000000000	4184.10253906250000000000	4142.05126953125000000000	4151.79492187500000000000	4141.02539062500000000000	4147.69238281250000000000	4163.58984375000000000000	4182.05126953125000000000	4187.69238281250000000000	4150.25634765625000000000	4146.66650390625000000000	4173.33300781250000000000	4213.84619140625000000000	4170.76904296875000000000	4156.92285156250000000000	2680.00000000000000000000	10244.00000000000000000000	10229.00000000000000000000	0.00000000000000000000	0.00000000000000000000	0.00000000000000000000	2983.00000000000000000000	547.00000000000000000000	4.00000000000000000000	4.00000000000000000000	4.00000000000000000000	4.00000000000000000000	4.00000000000000000000	4.00000000000000000000	4.00000000000000000000	4.00000000000000000000	4.00000000000000000000	4.00000000000000000000	4.00000000000000000000	4.00000000000000000000	4.00000000000000000000	4.00000000000000000000	4.00000000000000000000	4.00000000000000000000
125.00000000000000000000	0.00000000000000000000	4166.66650390625000000000	4173.84619140625000000000	4153.33300781250000000000	4151.79492187500000000000	4187.69238281250000000000	4172.30761718750000000000	4194.87158203125000000000	4198.97412109375000000000	4168.71777343750000000000	4155.89746093750000000000	4179.48730468750000000000	4215.38427734375000000000	4189.23046875000000000000	4169.74365234375000000000	2605.00000000000000000000	10244.00000000000000000000	10227.00000000000000000000	0.00000000000000000000	0.00000000000000000000	0.00000000000000000000	2983.00000000000000000000	555.00000000000000000000	4.00000000000000000000	4.00000000000000000000	4.00000000000000000000	4.00000000000000000000	4.00000000000000000000	4.00000000000000000000	4.00000000000000000000	4.00000000000000000000	4.00000000000000000000	4.00000000000000000000	4.00000000000000000000	4.00000000000000000000	4.00000000000000000000	4.00000000000000000000	4.00000000000000000000	4.00000000000000000000
126.00000000000000000000	0.00000000000000000000	4186.15380859375000000000	4191.28173828125000000000	4155.38427734375000000000	4169.74365234375000000000	4197.94873046875000000000	4161.53857421875000000000	4184.10253906250000000000	4180.00000000000000000000	4150.25634765625000000000	4141.02539062500000000000	4158.97412109375000000000	4219.48730468750000000000	4173.84619140625000000000	4169.74365234375000000000	3495.00000000000000000000	10244.00000000000000000000	10227.00000000000000000000	0.00000000000000000000	0.00000000000000000000	0.00000000000000000000	2983.00000000000000000000	563.00000000000000000000	4.00000000000000000000	4.00000000000000000000	4.00000000000000000000	4.00000000000000000000	4.00000000000000000000	4.00000000000000000000	4.00000000000000000000	4.00000000000000000000	4.00000000000000000000	4.00000000000000000000	4.00000000000000000000	4.00000000000000000000	4.00000000000000000000	4.00000000000000000000	4.00000000000000000000	4.00000000000000000000
127.00000000000000000000	0.00000000000000000000	4182.05126953125000000000	4189.23046875000000000000	4157.94873046875000000000	4176.41015625000000000000	4192.30761718750000000000	4173.33300781250000000000	4188.20507812500000000000	4185.12792968750000000000	4155.89746093750000000000	4146.66650390625000000000	4158.97412109375000000000	4223.58984375000000000000	4178.97412109375000000000	4184.10253906250000000000	52.00000000000000000000	10244.00000000000000000000	10226.00000000000000000000	0.00000000000000000000	0.00000000000000000000	0.00000000000000000000	2983.00000000000000000000	571.00000000000000000000	4.00000000000000000000	4.00000000000000000000	4.00000000000000000000	4.00000000000000000000	4.00000000000000000000	4.00000000000000000000	4.00000000000000000000	4.00000000000000000000	4.00000000000000000000	4.00000000000000000000	4.00000000000000000000	4.00000000000000000000	4.00000000000000000000	4.00000000000000000000	4.00000000000000000000	4.00000000000000000000
0.00000000000000000000	0.00000000000000000000	4170.76904296875000000000	4178.46142578125000000000	4154.35888671875000000000	4169.23046875000000000000	4186.66650390625000000000	4174.87158203125000000000	4185.64111328125000000000	4196.41015625000000000000	4172.82031250000000000000	4158.97412109375000000000	4176.92285156250000000000	4227.69238281250000000000	4195.38427734375000000000	4191.28173828125000000000	2644.00000000000000000000	10244.00000000000000000000	10226.00000000000000000000	0.00000000000000000000	0.00000000000000000000	0.00000000000000000000	2983.00000000000000000000	578.00000000000000000000	4.00000000000000000000	4.00000000000000000000	4.00000000000000000000	4.00000000000000000000	4.00000000000000000000	4.00000000000000000000	4.00000000000000000000	4.00000000000000000000	4.00000000000000000000	4.00000000000000000000	4.00000000000000000000	4.00000000000000000000	4.00000000000000000000	4.00000000000000000000	4.00000000000000000000	4.00000000000000000000
1.00000000000000000000	0.00000000000000000000	4187.69238281250000000000	4173.84619140625000000000	4149.74365234375000000000	4157.94873046875000000000	4175.38427734375000000000	4150.76904296875000000000	4166.66650390625000000000	4167.17919921875000000000	4146.15380859375000000000	4133.33300781250000000000	4169.23046875000000000000	4218.97412109375000000000	4176.92285156250000000000	4169.23046875000000000000	2491.00000000000000000000	10244.00000000000000000000	10227.00000000000000000000	0.00000000000000000000	0.00000000000000000000	0.00000000000000000000	2983.00000000000000000000	586.00000000000000000000	4.00000000000000000000	4.00000000000000000000	4.00000000000000000000	4.00000000000000000000	4.00000000000000000000	4.00000000000000000000	4.00000000000000000000	4.00000000000000000000	4.00000000000000000000	4.00000000000000000000	4.00000000000000000000	4.00000000000000000000	4.00000000000000000000	4.00000000000000000000	4.00000000000000000000	4.00000000000000000000
2.00000000000000000000	0.00000000000000000000	4167.69238281250000000000	4191.79492187500000000000	4141.53857421875000000000	4165.64111328125000000000	4194.87158203125000000000	4171.79492187500000000000	4191.79492187500000000000	4172.30761718750000000000	4150.25634765625000000000	4135.89746093750000000000	4177.43603515625000000000	4213.33300781250000000000	4182.56396484375000000000	4168.20507812500000000000	1449.00000000000000000000	10244.00000000000000000000	10227.00000000000000000000	0.00000000000000000000	0.00000000000000000000	0.00000000000000000000	2983.00000000000000000000	594.00000000000000000000	4.00000000000000000000	4.00000000000000000000	4.00000000000000000000	4.00000000000000000000	4.00000000000000000000	4.00000000000000000000	4.00000000000000000000	4.00000000000000000000	4.00000000000000000000	4.00000000000000000000	4.00000000000000000000	4.00000000000000000000	4.00000000000000000000	4.00000000000000000000	4.00000000000000000000	4.00000000000000000000
3.00000000000000000000	0.00000000000000000000	4188.20507812500000000000	4169.74365234375000000000	4144.61523437500000000000	4166.66650390625000000000	4184.61523437500000000000	4180.00000000000000000000	4194.35888671875000000000	4180.00000000000000000000	4155.38427734375000000000	4146.66650390625000000000	4177.94873046875000000000	4212.30761718750000000000	4186.15380859375000000000	4166.66650390625000000000	3486.00000000000000000000	10246.00000000000000000000	10227.00000000000000000000	0.00000000000000000000	0.00000000000000000000	0.00000000000000000000	2983.00000000000000000000	602.00000000000000000000	4.00000000000000000000	4.00000000000000000000	4.00000000000000000000	4.00000000000000000000	4.00000000000000000000	4.00000000000000000000	4.00000000000000000000	4.00000000000000000000	4.00000000000000000000	4.00000000000000000000	4.00000000000000000000	4.00000000000000000000	4.00000000000000000000	4.00000000000000000000	4.00000000000000000000	4.00000000000000000000
4.00000000000000000000	0.00000000000000000000	4187.69238281250000000000	4173.33300781250000000000	4153.33300781250000000000	4161.02539062500000000000	4189.74365234375000000000	4179.48730468750000000000	4190.25634765625000000000	4187.17919921875000000000	4158.97412109375000000000	4158.97412109375000000000	4176.41015625000000000000	4222.56396484375000000000	4194.35888671875000000000	4184.61523437500000000000	3552.00000000000000000000	10246.00000000000000000000	10227.00000000000000000000	0.00000000000000000000	0.00000000000000000000	0.00000000000000000000	2983.00000000000000000000	611.00000000000000000000	4.00000000000000000000	4.00000000000000000000	4.00000000000000000000	4.00000000000000000000	4.00000000000000000000	4.00000000000000000000	4.00000000000000000000	4.00000000000000000000	4.00000000000000000000	4.00000000000000000000	4.00000000000000000000	4.00000000000000000000	4.00000000000000000000	4.00000000000000000000	4.00000000000000000000	4.00000000000000000000
5.00000000000000000000	0.00000000000000000000	4166.66650390625000000000	4185.64111328125000000000	4149.74365234375000000000	4161.53857421875000000000	4187.17919921875000000000	4166.15380859375000000000	4181.02539062500000000000	4186.15380859375000000000	4150.25634765625000000000	4147.69238281250000000000	4172.82031250000000000000	4225.12792968750000000000	4189.23046875000000000000	4195.38427734375000000000	3429.00000000000000000000	10247.00000000000000000000	10226.00000000000000000000	0.00000000000000000000	0.00000000000000000000	0.00000000000000000000	2983.00000000000000000000	618.00000000000000000000	4.00000000000000000000	4.00000000000000000000	4.00000000000000000000	4.00000000000000000000	4.00000000000000000000	4.00000000000000000000	4.00000000000000000000	4.00000000000000000000	4.00000000000000000000	4.00000000000000000000	4.00000000000000000000	4.00000000000000000000	4.00000000000000000000	4.00000000000000000000	4.00000000000000000000	4.00000000000000000000
6.00000000000000000000	0.00000000000000000000	4191.28173828125000000000	4165.64111328125000000000	4153.84619140625000000000	4163.58984375000000000000	4160.00000000000000000000	4146.15380859375000000000	4161.53857421875000000000	4173.84619140625000000000	4138.46142578125000000000	4125.64111328125000000000	4171.28173828125000000000	4215.89746093750000000000	4180.00000000000000000000	4183.07666015625000000000	3499.00000000000000000000	10247.00000000000000000000	10226.00000000000000000000	0.00000000000000000000	0.00000000000000000000	0.00000000000000000000	2983.00000000000000000000	625.00000000000000000000	4.00000000000000000000	4.00000000000000000000	4.00000000000000000000	4.00000000000000000000	4.00000000000000000000	4.00000000000000000000	4.00000000000000000000	4.00000000000000000000	4.00000000000000000000	4.00000000000000000000	4.00000000000000000000	4.00000000000000000000	4.00000000000000000000	4.00000000000000000000	4.00000000000000000000	4.00000000000000000000
7.00000000000000000000	0.00000000000000000000	4179.48730468750000000000	4183.07666015625000000000	4146.66650390625000000000	4172.30761718750000000000	4186.66650390625000000000	4174.87158203125000000000	4188.71777343750000000000	4203.07666015625000000000	4175.38427734375000000000	4160.51269531250000000000	4194.35888671875000000000	4229.74365234375000000000	4209.74365234375000000000	4196.92285156250000000000	3412.00000000000000000000	10245.00000000000000000000	10225.00000000000000000000	0.00000000000000000000	0.00000000000000000000	0.00000000000000000000	2983.00000000000000000000	633.00000000000000000000	4.00000000000000000000	4.00000000000000000000	4.00000000000000000000	4.00000000000000000000	4.00000000000000000000	4.00000000000000000000	4.00000000000000000000	4.00000000000000000000	4.00000000000000000000	4.00000000000000000000	4.00000000000000000000	4.00000000000000000000	4.00000000000000000000	4.00000000000000000000	4.00000000000000000000	4.00000000000000000000
8.00000000000000000000	0.00000000000000000000	4190.25634765625000000000	4191.28173828125000000000	4133.33300781250000000000	4156.92285156250000000000	4200.00000000000000000000	4180.00000000000000000000	4187.17919921875000000000	4193.33300781250000000000	4172.30761718750000000000	4165.64111328125000000000	4179.48730468750000000000	4236.92285156250000000000	4194.87158203125000000000	4194.87158203125000000000	3464.00000000000000000000	10245.00000000000000000000	10225.00000000000000000000	0.00000000000000000000	0.00000000000000000000	0.00000000000000000000	2983.00000000000000000000	641.00000000000000000000	4.00000000000000000000	4.00000000000000000000	4.00000000000000000000	4.00000000000000000000	4.00000000000000000000	4.00000000000000000000	4.00000000000000000000	4.00000000000000000000	4.00000000000000000000	4.00000000000000000000	4.00000000000000000000	4.00000000000000000000	4.00000000000000000000	4.00000000000000000000	4.00000000000000000000	4.00000000000000000000
9.00000000000000000000	0.00000000000000000000	4188.20507812500000000000	4189.23046875000000000000	4133.33300781250000000000	4144.61523437500000000000	4190.25634765625000000000	4173.33300781250000000000	4160.51269531250000000000	4152.30761718750000000000	4144.10253906250000000000	4143.07666015625000000000	4156.92285156250000000000	4217.94873046875000000000	4180.51269531250000000000	4187.69238281250000000000	3130.00000000000000000000	10245.00000000000000000000	10224.00000000000000000000	0.00000000000000000000	0.00000000000000000000	0.00000000000000000000	2983.00000000000000000000	648.00000000000000000000	4.00000000000000000000	4.00000000000000000000	4.00000000000000000000	4.00000000000000000000	4.00000000000000000000	4.00000000000000000000	4.00000000000000000000	4.00000000000000000000	4.00000000000000000000	4.00000000000000000000	4.00000000000000000000	4.00000000000000000000	4.00000000000000000000	4.00000000000000000000	4.00000000000000000000	4.00000000000000000000
10.00000000000000000000	0.00000000000000000000	4164.61523437500000000000	4180.00000000000000000000	4130.76904296875000000000	4159.48730468750000000000	4164.10253906250000000000	4168.71777343750000000000	4154.87158203125000000000	4141.02539062500000000000	4134.35888671875000000000	4131.28173828125000000000	4166.15380859375000000000	4201.02539062500000000000	4186.15380859375000000000	4177.43603515625000000000	3507.00000000000000000000	10245.00000000000000000000	10224.00000000000000000000	0.00000000000000000000	0.00000000000000000000	0.00000000000000000000	2983.00000000000000000000	656.00000000000000000000	4.00000000000000000000	4.00000000000000000000	4.00000000000000000000	4.00000000000000000000	4.00000000000000000000	4.00000000000000000000	4.00000000000000000000	4.00000000000000000000	4.00000000000000000000	4.00000000000000000000	4.00000000000000000000	4.00000000000000000000	4.00000000000000000000	4.00000000000000000000	4.00000000000000000000	4.00000000000000000000
11.00000000000000000000	0.00000000000000000000	4186.15380859375000000000	4168.20507812500000000000	4147.17919921875000000000	4156.92285156250000000000	4153.84619140625000000000	4148.71777343750000000000	4156.92285156250000000000	4149.23046875000000000000	4123.58984375000000000000	4117.43603515625000000000	4175.89746093750000000000	4208.20507812500000000000	4172.30761718750000000000	4167.69238281250000000000	3308.00000000000000000000	10246.00000000000000000000	10227.00000000000000000000	0.00000000000000000000	0.00000000000000000000	0.00000000000000000000	2983.00000000000000000000	665.00000000000000000000	4.00000000000000000000	4.00000000000000000000	4.00000000000000000000	4.00000000000000000000	4.00000000000000000000	4.00000000000000000000	4.00000000000000000000	4.00000000000000000000	4.00000000000000000000	4.00000000000000000000	4.00000000000000000000	4.00000000000000000000	4.00000000000000000000	4.00000000000000000000	4.00000000000000000000	4.00000000000000000000
12.00000000000000000000	0.00000000000000000000	4178.97412109375000000000	4198.46142578125000000000	4158.46142578125000000000	4152.82031250000000000000	4212.30761718750000000000	4165.64111328125000000000	4182.56396484375000000000	4180.51269531250000000000	4149.74365234375000000000	4146.66650390625000000000	4190.25634765625000000000	4234.35888671875000000000	4193.84619140625000000000	4200.51269531250000000000	2675.00000000000000000000	10246.00000000000000000000	10227.00000000000000000000	0.00000000000000000000	0.00000000000000000000	0.00000000000000000000	2983.00000000000000000000	672.00000000000000000000	4.00000000000000000000	4.00000000000000000000	4.00000000000000000000	4.00000000000000000000	4.00000000000000000000	4.00000000000000000000	4.00000000000000000000	4.00000000000000000000	4.00000000000000000000	4.00000000000000000000	4.00000000000000000000	4.00000000000000000000	4.00000000000000000000	4.00000000000000000000	4.00000000000000000000	4.00000000000000000000
13.00000000000000000000	0.00000000000000000000	4190.76904296875000000000	4193.33300781250000000000	4141.53857421875000000000	4163.58984375000000000000	4211.79492187500000000000	4172.82031250000000000000	4178.46142578125000000000	4174.35888671875000000000	4158.97412109375000000000	4155.38427734375000000000	4185.12792968750000000000	4235.89746093750000000000	4198.46142578125000000000	4204.10253906250000000000	2602.00000000000000000000	10246.00000000000000000000	10226.00000000000000000000	0.00000000000000000000	0.00000000000000000000	0.00000000000000000000	2983.00000000000000000000	680.00000000000000000000	4.00000000000000000000	4.00000000000000000000	4.00000000000000000000	4.00000000000000000000	4.00000000000000000000	4.00000000000000000000	4.00000000000000000000	4.00000000000000000000	4.00000000000000000000	4.00000000000000000000	4.00000000000000000000	4.00000000000000000000	4.00000000000000000000	4.00000000000000000000	4.00000000000000000000	4.00000000000000000000
14.00000000000000000000	0.00000000000000000000	4193.33300781250000000000	4184.10253906250000000000	4137.43603515625000000000	4172.82031250000000000000	4176.41015625000000000000	4174.87158203125000000000	4176.92285156250000000000	4167.69238281250000000000	4153.33300781250000000000	4143.58984375000000000000	4177.94873046875000000000	4223.07666015625000000000	4190.76904296875000000000	4188.71777343750000000000	3507.00000000000000000000	10246.00000000000000000000	10226.00000000000000000000	0.00000000000000000000	0.00000000000000000000	0.00000000000000000000	2983.00000000000000000000	689.00000000000000000000	4.00000000000000000000	4.00000000000000000000	4.00000000000000000000	4.00000000000000000000	4.00000000000000000000	4.00000000000000000000	4.00000000000000000000	4.00000000000000000000	4.00000000000000000000	4.00000000000000000000	4.00000000000000000000	4.00000000000000000000	4.00000000000000000000	4.00000000000000000000	4.00000000000000000000	4.00000000000000000000
15.00000000000000000000	0.00000000000000000000	4172.82031250000000000000	4203.07666015625000000000	4148.20507812500000000000	4167.17919921875000000000	4188.20507812500000000000	4176.92285156250000000000	4186.66650390625000000000	4190.76904296875000000000	4158.46142578125000000000	4149.23046875000000000000	4180.00000000000000000000	4232.30761718750000000000	4204.61523437500000000000	4200.51269531250000000000	3308.00000000000000000000	10244.00000000000000000000	10227.00000000000000000000	0.00000000000000000000	0.00000000000000000000	0.00000000000000000000	2983.00000000000000000000	697.00000000000000000000	4.00000000000000000000	4.00000000000000000000	4.00000000000000000000	4.00000000000000000000	4.00000000000000000000	4.00000000000000000000	4.00000000000000000000	4.00000000000000000000	4.00000000000000000000	4.00000000000000000000	4.00000000000000000000	4.00000000000000000000	4.00000000000000000000	4.00000000000000000000	4.00000000000000000000	4.00000000000000000000
16.00000000000000000000	0.00000000000000000000	4194.87158203125000000000	4188.71777343750000000000	4156.41015625000000000000	4151.28173828125000000000	4185.64111328125000000000	4153.33300781250000000000	4162.05126953125000000000	4181.02539062500000000000	4142.05126953125000000000	4138.46142578125000000000	4173.33300781250000000000	4236.92285156250000000000	4192.30761718750000000000	4191.28173828125000000000	0.00000000000000000000	10244.00000000000000000000	10227.00000000000000000000	0.00000000000000000000	0.00000000000000000000	0.00000000000000000000	2983.00000000000000000000	705.00000000000000000000	4.00000000000000000000	4.00000000000000000000	4.00000000000000000000	4.00000000000000000000	4.00000000000000000000	4.00000000000000000000	4.00000000000000000000	4.00000000000000000000	4.00000000000000000000	4.00000000000000000000	4.00000000000000000000	4.00000000000000000000	4.00000000000000000000	4.00000000000000000000	4.00000000000000000000	4.00000000000000000000
17.00000000000000000000	0.00000000000000000000	4171.79492187500000000000	4175.89746093750000000000	4142.56396484375000000000	4145.12792968750000000000	4185.12792968750000000000	4167.69238281250000000000	4157.94873046875000000000	4179.48730468750000000000	4159.48730468750000000000	4149.23046875000000000000	4190.25634765625000000000	4229.23046875000000000000	4188.71777343750000000000	4178.46142578125000000000	0.00000000000000000000	10244.00000000000000000000	10228.00000000000000000000	0.00000000000000000000	0.00000000000000000000	0.00000000000000000000	2983.00000000000000000000	714.00000000000000000000	4.00000000000000000000	4.00000000000000000000	4.00000000000000000000	4.00000000000000000000	4.00000000000000000000	4.00000000000000000000	4.00000000000000000000	4.00000000000000000000	4.00000000000000000000	4.00000000000000000000	4.00000000000000000000	4.00000000000000000000	4.00000000000000000000	4.00000000000000000000	4.00000000000000000000	4.00000000000000000000
18.00000000000000000000	0.00000000000000000000	4167.69238281250000000000	4165.64111328125000000000	4128.20507812500000000000	4140.00000000000000000000	4182.05126953125000000000	4178.46142578125000000000	4158.46142578125000000000	4174.87158203125000000000	4168.20507812500000000000	4150.25634765625000000000	4191.79492187500000000000	4224.10253906250000000000	4185.12792968750000000000	4173.33300781250000000000	0.00000000000000000000	10244.00000000000000000000	10228.00000000000000000000	0.00000000000000000000	0.00000000000000000000	0.00000000000000000000	2983.00000000000000000000	722.00000000000000000000	4.00000000000000000000	4.00000000000000000000	4.00000000000000000000	4.00000000000000000000	4.00000000000000000000	4.00000000000000000000	4.00000000000000000000	4.00000000000000000000	4.00000000000000000000	4.00000000000000000000	4.00000000000000000000	4.00000000000000000000	4.00000000000000000000	4.00000000000000000000	4.00000000000000000000	4.00000000000000000000
19.00000000000000000000	0.00000000000000000000	4183.58984375000000000000	4184.10253906250000000000	4137.94873046875000000000	4149.23046875000000000000	4187.69238281250000000000	4181.02539062500000000000	4171.79492187500000000000	4170.25634765625000000000	4156.92285156250000000000	4143.07666015625000000000	4183.58984375000000000000	4228.20507812500000000000	4196.92285156250000000000	4186.15380859375000000000	0.00000000000000000000	10246.00000000000000000000	10230.00000000000000000000	0.00000000000000000000	0.00000000000000000000	0.00000000000000000000	2983.00000000000000000000	730.00000000000000000000	4.00000000000000000000	4.00000000000000000000	4.00000000000000000000	4.00000000000000000000	4.00000000000000000000	4.00000000000000000000	4.00000000000000000000	4.00000000000000000000	4.00000000000000000000	4.00000000000000000000	4.00000000000000000000	4.00000000000000000000	4.00000000000000000000	4.00000000000000000000	4.00000000000000000000	4.00000000000000000000
20.00000000000000000000	0.00000000000000000000	4170.76904296875000000000	4206.15380859375000000000	4140.00000000000000000000	4168.20507812500000000000	4201.02539062500000000000	4183.58984375000000000000	4188.20507812500000000000	4170.76904296875000000000	4152.30761718750000000000	4149.23046875000000000000	4188.20507812500000000000	4232.82031250000000000000	4209.23046875000000000000	4189.74365234375000000000	0.00000000000000000000	10246.00000000000000000000	10230.00000000000000000000	0.00000000000000000000	0.00000000000000000000	0.00000000000000000000	2983.00000000000000000000	738.00000000000000000000	4.00000000000000000000	4.00000000000000000000	4.00000000000000000000	4.00000000000000000000	4.00000000000000000000	4.00000000000000000000	4.00000000000000000000	4.00000000000000000000	4.00000000000000000000	4.00000000000000000000	4.00000000000000000000	4.00000000000000000000	4.00000000000000000000	4.00000000000000000000	4.00000000000000000000	4.00000000000000000000
21.00000000000000000000	0.00000000000000000000	4188.20507812500000000000	4184.61523437500000000000	4143.58984375000000000000	4168.20507812500000000000	4186.66650390625000000000	4159.48730468750000000000	4165.12792968750000000000	4148.20507812500000000000	4133.33300781250000000000	4132.82031250000000000000	4167.69238281250000000000	4223.58984375000000000000	4173.33300781250000000000	4167.69238281250000000000	0.00000000000000000000	10247.00000000000000000000	10229.00000000000000000000	0.00000000000000000000	0.00000000000000000000	0.00000000000000000000	2983.00000000000000000000	745.00000000000000000000	4.00000000000000000000	4.00000000000000000000	4.00000000000000000000	4.00000000000000000000	4.00000000000000000000	4.00000000000000000000	4.00000000000000000000	4.00000000000000000000	4.00000000000000000000	4.00000000000000000000	4.00000000000000000000	4.00000000000000000000	4.00000000000000000000	4.00000000000000000000	4.00000000000000000000	4.00000000000000000000
22.00000000000000000000	0.00000000000000000000	4171.28173828125000000000	4195.89746093750000000000	4151.28173828125000000000	4161.53857421875000000000	4193.33300781250000000000	4173.33300781250000000000	4171.79492187500000000000	4166.66650390625000000000	4158.46142578125000000000	4146.66650390625000000000	4173.33300781250000000000	4227.17919921875000000000	4180.00000000000000000000	4192.30761718750000000000	0.00000000000000000000	10247.00000000000000000000	10229.00000000000000000000	0.00000000000000000000	0.00000000000000000000	0.00000000000000000000	2983.00000000000000000000	753.00000000000000000000	4.00000000000000000000	4.00000000000000000000	4.00000000000000000000	4.00000000000000000000	4.00000000000000000000	4.00000000000000000000	4.00000000000000000000	4.00000000000000000000	4.00000000000000000000	4.00000000000000000000	4.00000000000000000000	4.00000000000000000000	4.00000000000000000000	4.00000000000000000000	4.00000000000000000000	4.00000000000000000000
23.00000000000000000000	0.00000000000000000000	4171.79492187500000000000	4191.28173828125000000000	4143.07666015625000000000	4149.74365234375000000000	4174.87158203125000000000	4177.94873046875000000000	4170.76904296875000000000	4175.89746093750000000000	4161.02539062500000000000	4151.28173828125000000000	4190.76904296875000000000	4231.79492187500000000000	4199.48730468750000000000	4201.53857421875000000000	0.00000000000000000000	10246.00000000000000000000	10228.00000000000000000000	0.00000000000000000000	0.00000000000000000000	0.00000000000000000000	2983.00000000000000000000	762.00000000000000000000	4.00000000000000000000	4.00000000000000000000	4.00000000000000000000	4.00000000000000000000	4.00000000000000000000	4.00000000000000000000	4.00000000000000000000	4.00000000000000000000	4.00000000000000000000	4.00000000000000000000	4.00000000000000000000	4.00000000000000000000	4.00000000000000000000	4.00000000000000000000	4.00000000000000000000	4.00000000000000000000
[truncated: 236 more rows]
