# Supplementary material for: Discriminating three motor imagery states of the same joint for brain-computer interface
Source: PeerJ. 2021 Aug 24;9:e12027. doi: 10.7717/peerj.12027 (PMC8395581; doi:10.7717/peerj.12027)
Supplement: Supplemental Information 1 [file peerj-09-12027-s001.zip › dataset/C/01-06-04.11.17.17.48.25.csv]

title:06	recorded:04.11.17 17.48.25	sampling:128	subject:01	labels:COUNTER INTERPOLATED AF3 F7 F3 FC5 T7 P7 O1 O2 P8 T8 FC6 F4 F8 AF4 RAW_CQ GYROX GYROY MARKER MARKER_HARDWARE SYNC TIME_STAMP_s TIME_STAMP_ms CQ_AF3 CQ_F7 CQ_F3 CQ_FC5 CQ_T7 CQ_P7 CQ_O1 CQ_O2 CQ_P8 CQ_T8 CQ_FC6 CQ_F4 CQ_F8 CQ_AF4 CQ_CMS CQ_DRL	chan:40	units:emotiv
58.00000000000000000000	0.00000000000000000000	4200.51269531250000000000	4186.66650390625000000000	4176.92285156250000000000	4227.17919921875000000000	4177.43603515625000000000	4160.00000000000000000000	4162.05126953125000000000	4135.89746093750000000000	4147.69238281250000000000	4172.30761718750000000000	4188.20507812500000000000	4225.64111328125000000000	4170.76904296875000000000	4172.30761718750000000000	0.00000000000000000000	10247.00000000000000000000	10231.00000000000000000000	0.00000000000000000000	0.00000000000000000000	0.00000000000000000000	538.00000000000000000000	147.00000000000000000000	0.00000000000000000000	0.00000000000000000000	0.00000000000000000000	0.00000000000000000000	0.00000000000000000000	0.00000000000000000000	0.00000000000000000000	0.00000000000000000000	0.00000000000000000000	0.00000000000000000000	0.00000000000000000000	0.00000000000000000000	0.00000000000000000000	0.00000000000000000000	0.00000000000000000000	0.00000000000000000000
59.00000000000000000000	0.00000000000000000000	4177.94873046875000000000	4194.35888671875000000000	4157.94873046875000000000	4221.02539062500000000000	4165.64111328125000000000	4167.17919921875000000000	4168.20507812500000000000	4156.92285156250000000000	4164.61523437500000000000	4187.17919921875000000000	4188.20507812500000000000	4225.64111328125000000000	4191.28173828125000000000	4165.12792968750000000000	0.00000000000000000000	10245.00000000000000000000	10231.00000000000000000000	0.00000000000000000000	0.00000000000000000000	0.00000000000000000000	538.00000000000000000000	156.00000000000000000000	0.00000000000000000000	0.00000000000000000000	0.00000000000000000000	0.00000000000000000000	0.00000000000000000000	0.00000000000000000000	0.00000000000000000000	0.00000000000000000000	0.00000000000000000000	0.00000000000000000000	0.00000000000000000000	0.00000000000000000000	0.00000000000000000000	0.00000000000000000000	0.00000000000000000000	0.00000000000000000000
60.00000000000000000000	0.00000000000000000000	4174.87158203125000000000	4181.53857421875000000000	4165.12792968750000000000	4215.38427734375000000000	4160.51269531250000000000	4157.43603515625000000000	4161.53857421875000000000	4163.58984375000000000000	4172.30761718750000000000	4181.53857421875000000000	4183.58984375000000000000	4231.28173828125000000000	4178.46142578125000000000	4159.48730468750000000000	0.00000000000000000000	10245.00000000000000000000	10231.00000000000000000000	0.00000000000000000000	0.00000000000000000000	0.00000000000000000000	538.00000000000000000000	164.00000000000000000000	0.00000000000000000000	0.00000000000000000000	0.00000000000000000000	0.00000000000000000000	0.00000000000000000000	0.00000000000000000000	0.00000000000000000000	0.00000000000000000000	0.00000000000000000000	0.00000000000000000000	0.00000000000000000000	0.00000000000000000000	0.00000000000000000000	0.00000000000000000000	0.00000000000000000000	0.00000000000000000000
61.00000000000000000000	0.00000000000000000000	4180.51269531250000000000	4172.82031250000000000000	4165.12792968750000000000	4194.87158203125000000000	4158.46142578125000000000	4155.38427734375000000000	4166.15380859375000000000	4155.38427734375000000000	4166.66650390625000000000	4180.00000000000000000000	4192.82031250000000000000	4234.35888671875000000000	4168.20507812500000000000	4167.69238281250000000000	0.00000000000000000000	10246.00000000000000000000	10230.00000000000000000000	0.00000000000000000000	0.00000000000000000000	0.00000000000000000000	538.00000000000000000000	173.00000000000000000000	0.00000000000000000000	0.00000000000000000000	0.00000000000000000000	0.00000000000000000000	0.00000000000000000000	0.00000000000000000000	0.00000000000000000000	0.00000000000000000000	0.00000000000000000000	0.00000000000000000000	0.00000000000000000000	0.00000000000000000000	0.00000000000000000000	0.00000000000000000000	0.00000000000000000000	0.00000000000000000000
62.00000000000000000000	0.00000000000000000000	4168.71777343750000000000	4170.76904296875000000000	4147.69238281250000000000	4181.53857421875000000000	4149.23046875000000000000	4172.30761718750000000000	4169.23046875000000000000	4140.00000000000000000000	4154.35888671875000000000	4177.94873046875000000000	4187.17919921875000000000	4220.51269531250000000000	4161.53857421875000000000	4155.38427734375000000000	0.00000000000000000000	10246.00000000000000000000	10230.00000000000000000000	0.00000000000000000000	0.00000000000000000000	0.00000000000000000000	538.00000000000000000000	180.00000000000000000000	0.00000000000000000000	0.00000000000000000000	0.00000000000000000000	0.00000000000000000000	0.00000000000000000000	0.00000000000000000000	0.00000000000000000000	0.00000000000000000000	0.00000000000000000000	0.00000000000000000000	0.00000000000000000000	0.00000000000000000000	0.00000000000000000000	0.00000000000000000000	0.00000000000000000000	0.00000000000000000000
63.00000000000000000000	0.00000000000000000000	4186.15380859375000000000	4151.79492187500000000000	4170.25634765625000000000	4197.94873046875000000000	4148.20507812500000000000	4162.05126953125000000000	4148.71777343750000000000	4118.97412109375000000000	4134.87158203125000000000	4154.87158203125000000000	4144.61523437500000000000	4211.79492187500000000000	4145.12792968750000000000	4140.51269531250000000000	0.00000000000000000000	10247.00000000000000000000	10230.00000000000000000000	0.00000000000000000000	0.00000000000000000000	0.00000000000000000000	538.00000000000000000000	188.00000000000000000000	0.00000000000000000000	0.00000000000000000000	0.00000000000000000000	0.00000000000000000000	0.00000000000000000000	0.00000000000000000000	0.00000000000000000000	0.00000000000000000000	0.00000000000000000000	0.00000000000000000000	0.00000000000000000000	0.00000000000000000000	0.00000000000000000000	0.00000000000000000000	0.00000000000000000000	0.00000000000000000000
64.00000000000000000000	0.00000000000000000000	4177.94873046875000000000	4175.89746093750000000000	4165.12792968750000000000	4224.61523437500000000000	4192.82031250000000000000	4177.94873046875000000000	4170.76904296875000000000	4156.92285156250000000000	4172.30761718750000000000	4187.17919921875000000000	4174.35888671875000000000	4240.00000000000000000000	4191.28173828125000000000	4193.33300781250000000000	1132.00000000000000000000	10247.00000000000000000000	10230.00000000000000000000	0.00000000000000000000	0.00000000000000000000	0.00000000000000000000	538.00000000000000000000	196.00000000000000000000	4.00000000000000000000	0.00000000000000000000	0.00000000000000000000	0.00000000000000000000	0.00000000000000000000	0.00000000000000000000	0.00000000000000000000	0.00000000000000000000	0.00000000000000000000	0.00000000000000000000	0.00000000000000000000	0.00000000000000000000	0.00000000000000000000	0.00000000000000000000	0.00000000000000000000	0.00000000000000000000
65.00000000000000000000	0.00000000000000000000	4185.64111328125000000000	4171.79492187500000000000	4167.69238281250000000000	4213.84619140625000000000	4166.15380859375000000000	4167.69238281250000000000	4160.00000000000000000000	4151.79492187500000000000	4165.64111328125000000000	4194.87158203125000000000	4222.56396484375000000000	4241.02539062500000000000	4192.30761718750000000000	4196.41015625000000000000	2182.00000000000000000000	10249.00000000000000000000	10229.00000000000000000000	0.00000000000000000000	0.00000000000000000000	0.00000000000000000000	538.00000000000000000000	203.00000000000000000000	4.00000000000000000000	4.00000000000000000000	0.00000000000000000000	0.00000000000000000000	0.00000000000000000000	0.00000000000000000000	0.00000000000000000000	0.00000000000000000000	0.00000000000000000000	0.00000000000000000000	0.00000000000000000000	0.00000000000000000000	0.00000000000000000000	0.00000000000000000000	0.00000000000000000000	0.00000000000000000000
66.00000000000000000000	0.00000000000000000000	4191.79492187500000000000	4169.74365234375000000000	4171.28173828125000000000	4212.82031250000000000000	4148.20507812500000000000	4161.53857421875000000000	4156.92285156250000000000	4140.51269531250000000000	4154.35888671875000000000	4183.07666015625000000000	4220.00000000000000000000	4223.07666015625000000000	4171.79492187500000000000	4168.71777343750000000000	1431.00000000000000000000	10249.00000000000000000000	10229.00000000000000000000	0.00000000000000000000	0.00000000000000000000	0.00000000000000000000	538.00000000000000000000	211.00000000000000000000	4.00000000000000000000	4.00000000000000000000	4.00000000000000000000	0.00000000000000000000	0.00000000000000000000	0.00000000000000000000	0.00000000000000000000	0.00000000000000000000	0.00000000000000000000	0.00000000000000000000	0.00000000000000000000	0.00000000000000000000	0.00000000000000000000	0.00000000000000000000	4.00000000000000000000	0.00000000000000000000
67.00000000000000000000	0.00000000000000000000	4171.79492187500000000000	4185.12792968750000000000	4157.94873046875000000000	4212.30761718750000000000	4174.87158203125000000000	4173.84619140625000000000	4181.02539062500000000000	4162.05126953125000000000	4177.94873046875000000000	4192.30761718750000000000	4185.64111328125000000000	4228.20507812500000000000	4178.97412109375000000000	4170.76904296875000000000	3478.00000000000000000000	10248.00000000000000000000	10229.00000000000000000000	0.00000000000000000000	0.00000000000000000000	0.00000000000000000000	538.00000000000000000000	220.00000000000000000000	4.00000000000000000000	4.00000000000000000000	4.00000000000000000000	4.00000000000000000000	0.00000000000000000000	0.00000000000000000000	0.00000000000000000000	0.00000000000000000000	0.00000000000000000000	0.00000000000000000000	0.00000000000000000000	0.00000000000000000000	0.00000000000000000000	0.00000000000000000000	4.00000000000000000000	4.00000000000000000000
68.00000000000000000000	0.00000000000000000000	4189.74365234375000000000	4165.64111328125000000000	4173.84619140625000000000	4181.53857421875000000000	4145.64111328125000000000	4161.02539062500000000000	4162.05126953125000000000	4141.53857421875000000000	4154.35888671875000000000	4173.84619140625000000000	4155.89746093750000000000	4225.12792968750000000000	4165.64111328125000000000	4156.41015625000000000000	3555.00000000000000000000	10248.00000000000000000000	10229.00000000000000000000	0.00000000000000000000	0.00000000000000000000	0.00000000000000000000	538.00000000000000000000	228.00000000000000000000	4.00000000000000000000	4.00000000000000000000	4.00000000000000000000	4.00000000000000000000	4.00000000000000000000	0.00000000000000000000	0.00000000000000000000	0.00000000000000000000	0.00000000000000000000	0.00000000000000000000	0.00000000000000000000	0.00000000000000000000	0.00000000000000000000	0.00000000000000000000	4.00000000000000000000	4.00000000000000000000
69.00000000000000000000	0.00000000000000000000	4181.53857421875000000000	4183.07666015625000000000	4162.56396484375000000000	4194.87158203125000000000	4161.02539062500000000000	4178.97412109375000000000	4168.71777343750000000000	4147.17919921875000000000	4161.53857421875000000000	4184.61523437500000000000	4180.00000000000000000000	4223.58984375000000000000	4194.87158203125000000000	4177.43603515625000000000	3440.00000000000000000000	10250.00000000000000000000	10229.00000000000000000000	0.00000000000000000000	0.00000000000000000000	0.00000000000000000000	538.00000000000000000000	236.00000000000000000000	4.00000000000000000000	4.00000000000000000000	4.00000000000000000000	4.00000000000000000000	4.00000000000000000000	4.00000000000000000000	0.00000000000000000000	0.00000000000000000000	0.00000000000000000000	0.00000000000000000000	0.00000000000000000000	0.00000000000000000000	0.00000000000000000000	0.00000000000000000000	4.00000000000000000000	4.00000000000000000000
70.00000000000000000000	0.00000000000000000000	4183.58984375000000000000	4185.12792968750000000000	4163.07666015625000000000	4222.05126953125000000000	4182.05126953125000000000	4173.84619140625000000000	4164.61523437500000000000	4151.28173828125000000000	4166.66650390625000000000	4183.07666015625000000000	4195.89746093750000000000	4225.64111328125000000000	4209.23046875000000000000	4190.76904296875000000000	3484.00000000000000000000	10250.00000000000000000000	10229.00000000000000000000	0.00000000000000000000	0.00000000000000000000	0.00000000000000000000	538.00000000000000000000	245.00000000000000000000	4.00000000000000000000	4.00000000000000000000	4.00000000000000000000	4.00000000000000000000	4.00000000000000000000	4.00000000000000000000	4.00000000000000000000	0.00000000000000000000	0.00000000000000000000	0.00000000000000000000	0.00000000000000000000	0.00000000000000000000	0.00000000000000000000	0.00000000000000000000	4.00000000000000000000	4.00000000000000000000
71.00000000000000000000	0.00000000000000000000	4193.33300781250000000000	4172.30761718750000000000	4172.30761718750000000000	4213.84619140625000000000	4168.71777343750000000000	4171.79492187500000000000	4165.64111328125000000000	4151.79492187500000000000	4166.66650390625000000000	4180.51269531250000000000	4220.51269531250000000000	4228.71777343750000000000	4196.41015625000000000000	4183.58984375000000000000	3285.00000000000000000000	10251.00000000000000000000	10229.00000000000000000000	0.00000000000000000000	0.00000000000000000000	0.00000000000000000000	538.00000000000000000000	253.00000000000000000000	4.00000000000000000000	4.00000000000000000000	4.00000000000000000000	4.00000000000000000000	4.00000000000000000000	4.00000000000000000000	4.00000000000000000000	4.00000000000000000000	0.00000000000000000000	0.00000000000000000000	0.00000000000000000000	0.00000000000000000000	0.00000000000000000000	0.00000000000000000000	4.00000000000000000000	4.00000000000000000000
72.00000000000000000000	0.00000000000000000000	4171.28173828125000000000	4175.38427734375000000000	4160.51269531250000000000	4205.12792968750000000000	4162.56396484375000000000	4187.69238281250000000000	4184.10253906250000000000	4167.17919921875000000000	4187.69238281250000000000	4203.07666015625000000000	4229.74365234375000000000	4235.89746093750000000000	4192.30761718750000000000	4183.07666015625000000000	3436.00000000000000000000	10251.00000000000000000000	10229.00000000000000000000	0.00000000000000000000	0.00000000000000000000	0.00000000000000000000	538.00000000000000000000	262.00000000000000000000	4.00000000000000000000	4.00000000000000000000	4.00000000000000000000	4.00000000000000000000	4.00000000000000000000	4.00000000000000000000	4.00000000000000000000	4.00000000000000000000	4.00000000000000000000	0.00000000000000000000	0.00000000000000000000	0.00000000000000000000	0.00000000000000000000	0.00000000000000000000	4.00000000000000000000	4.00000000000000000000
73.00000000000000000000	0.00000000000000000000	4188.20507812500000000000	4157.43603515625000000000	4178.46142578125000000000	4202.05126953125000000000	4145.64111328125000000000	4159.48730468750000000000	4165.12792968750000000000	4149.74365234375000000000	4168.71777343750000000000	4175.38427734375000000000	4162.56396484375000000000	4228.20507812500000000000	4166.15380859375000000000	4163.58984375000000000000	3098.00000000000000000000	10250.00000000000000000000	10227.00000000000000000000	0.00000000000000000000	0.00000000000000000000	0.00000000000000000000	538.00000000000000000000	270.00000000000000000000	4.00000000000000000000	4.00000000000000000000	4.00000000000000000000	4.00000000000000000000	4.00000000000000000000	4.00000000000000000000	4.00000000000000000000	4.00000000000000000000	4.00000000000000000000	4.00000000000000000000	0.00000000000000000000	0.00000000000000000000	0.00000000000000000000	0.00000000000000000000	4.00000000000000000000	4.00000000000000000000
74.00000000000000000000	0.00000000000000000000	4181.53857421875000000000	4173.33300781250000000000	4164.61523437500000000000	4204.10253906250000000000	4157.94873046875000000000	4163.07666015625000000000	4168.71777343750000000000	4154.87158203125000000000	4168.20507812500000000000	4169.74365234375000000000	4151.79492187500000000000	4225.12792968750000000000	4171.79492187500000000000	4172.30761718750000000000	3493.00000000000000000000	10250.00000000000000000000	10227.00000000000000000000	0.00000000000000000000	0.00000000000000000000	0.00000000000000000000	538.00000000000000000000	278.00000000000000000000	4.00000000000000000000	4.00000000000000000000	4.00000000000000000000	4.00000000000000000000	4.00000000000000000000	4.00000000000000000000	4.00000000000000000000	4.00000000000000000000	4.00000000000000000000	4.00000000000000000000	4.00000000000000000000	0.00000000000000000000	0.00000000000000000000	0.00000000000000000000	4.00000000000000000000	4.00000000000000000000
75.00000000000000000000	0.00000000000000000000	4177.43603515625000000000	4177.43603515625000000000	4155.38427734375000000000	4205.12792968750000000000	4154.87158203125000000000	4161.53857421875000000000	4153.84619140625000000000	4138.97412109375000000000	4152.82031250000000000000	4171.79492187500000000000	4183.07666015625000000000	4218.97412109375000000000	4162.56396484375000000000	4170.25634765625000000000	3209.00000000000000000000	10249.00000000000000000000	10228.00000000000000000000	0.00000000000000000000	0.00000000000000000000	0.00000000000000000000	538.00000000000000000000	287.00000000000000000000	4.00000000000000000000	4.00000000000000000000	4.00000000000000000000	4.00000000000000000000	4.00000000000000000000	4.00000000000000000000	4.00000000000000000000	4.00000000000000000000	4.00000000000000000000	4.00000000000000000000	4.00000000000000000000	4.00000000000000000000	0.00000000000000000000	0.00000000000000000000	4.00000000000000000000	4.00000000000000000000
76.00000000000000000000	0.00000000000000000000	4192.30761718750000000000	4190.76904296875000000000	4169.74365234375000000000	4217.94873046875000000000	4169.74365234375000000000	4160.00000000000000000000	4148.20507812500000000000	4136.41015625000000000000	4153.84619140625000000000	4185.64111328125000000000	4208.71777343750000000000	4220.51269531250000000000	4177.94873046875000000000	4169.74365234375000000000	2595.00000000000000000000	10249.00000000000000000000	10228.00000000000000000000	0.00000000000000000000	0.00000000000000000000	0.00000000000000000000	538.00000000000000000000	295.00000000000000000000	4.00000000000000000000	4.00000000000000000000	4.00000000000000000000	4.00000000000000000000	4.00000000000000000000	4.00000000000000000000	4.00000000000000000000	4.00000000000000000000	4.00000000000000000000	4.00000000000000000000	4.00000000000000000000	4.00000000000000000000	4.00000000000000000000	0.00000000000000000000	4.00000000000000000000	4.00000000000000000000
77.00000000000000000000	0.00000000000000000000	4171.28173828125000000000	4204.10253906250000000000	4157.94873046875000000000	4224.10253906250000000000	4195.38427734375000000000	4178.46142578125000000000	4175.89746093750000000000	4178.97412109375000000000	4195.89746093750000000000	4226.15380859375000000000	4207.69238281250000000000	4228.71777343750000000000	4211.28173828125000000000	4178.97412109375000000000	2386.00000000000000000000	10250.00000000000000000000	10227.00000000000000000000	0.00000000000000000000	0.00000000000000000000	0.00000000000000000000	538.00000000000000000000	303.00000000000000000000	4.00000000000000000000	4.00000000000000000000	4.00000000000000000000	4.00000000000000000000	4.00000000000000000000	4.00000000000000000000	4.00000000000000000000	4.00000000000000000000	4.00000000000000000000	4.00000000000000000000	4.00000000000000000000	4.00000000000000000000	4.00000000000000000000	4.00000000000000000000	4.00000000000000000000	4.00000000000000000000
78.00000000000000000000	0.00000000000000000000	4180.00000000000000000000	4156.41015625000000000000	4170.25634765625000000000	4205.12792968750000000000	4164.10253906250000000000	4163.07666015625000000000	4161.02539062500000000000	4167.69238281250000000000	4180.51269531250000000000	4203.07666015625000000000	4167.69238281250000000000	4222.56396484375000000000	4152.82031250000000000000	4155.89746093750000000000	3493.00000000000000000000	10250.00000000000000000000	10227.00000000000000000000	0.00000000000000000000	0.00000000000000000000	0.00000000000000000000	538.00000000000000000000	312.00000000000000000000	4.00000000000000000000	4.00000000000000000000	4.00000000000000000000	4.00000000000000000000	4.00000000000000000000	4.00000000000000000000	4.00000000000000000000	4.00000000000000000000	4.00000000000000000000	4.00000000000000000000	4.00000000000000000000	4.00000000000000000000	4.00000000000000000000	4.00000000000000000000	4.00000000000000000000	4.00000000000000000000
79.00000000000000000000	0.00000000000000000000	4180.51269531250000000000	4174.35888671875000000000	4165.12792968750000000000	4209.74365234375000000000	4179.48730468750000000000	4183.58984375000000000000	4177.94873046875000000000	4172.82031250000000000000	4186.15380859375000000000	4195.89746093750000000000	4188.71777343750000000000	4231.79492187500000000000	4153.33300781250000000000	4173.33300781250000000000	3209.00000000000000000000	10248.00000000000000000000	10226.00000000000000000000	0.00000000000000000000	0.00000000000000000000	0.00000000000000000000	538.00000000000000000000	320.00000000000000000000	4.00000000000000000000	4.00000000000000000000	4.00000000000000000000	4.00000000000000000000	4.00000000000000000000	4.00000000000000000000	4.00000000000000000000	4.00000000000000000000	4.00000000000000000000	4.00000000000000000000	4.00000000000000000000	4.00000000000000000000	4.00000000000000000000	4.00000000000000000000	4.00000000000000000000	4.00000000000000000000
80.00000000000000000000	0.00000000000000000000	4176.41015625000000000000	4184.10253906250000000000	4157.43603515625000000000	4202.56396484375000000000	4155.89746093750000000000	4171.79492187500000000000	4170.76904296875000000000	4160.00000000000000000000	4172.82031250000000000000	4186.66650390625000000000	4202.05126953125000000000	4225.64111328125000000000	4168.20507812500000000000	4164.10253906250000000000	2595.00000000000000000000	10248.00000000000000000000	10226.00000000000000000000	0.00000000000000000000	0.00000000000000000000	0.00000000000000000000	538.00000000000000000000	328.00000000000000000000	4.00000000000000000000	4.00000000000000000000	4.00000000000000000000	4.00000000000000000000	4.00000000000000000000	4.00000000000000000000	4.00000000000000000000	4.00000000000000000000	4.00000000000000000000	4.00000000000000000000	4.00000000000000000000	4.00000000000000000000	4.00000000000000000000	4.00000000000000000000	4.00000000000000000000	4.00000000000000000000
81.00000000000000000000	0.00000000000000000000	4186.66650390625000000000	4145.12792968750000000000	4167.17919921875000000000	4175.89746093750000000000	4111.79492187500000000000	4145.12792968750000000000	4144.61523437500000000000	4128.20507812500000000000	4130.25634765625000000000	4159.48730468750000000000	4174.35888671875000000000	4210.25634765625000000000	4125.64111328125000000000	4144.10253906250000000000	2386.00000000000000000000	10247.00000000000000000000	10227.00000000000000000000	0.00000000000000000000	0.00000000000000000000	0.00000000000000000000	538.00000000000000000000	336.00000000000000000000	4.00000000000000000000	4.00000000000000000000	4.00000000000000000000	4.00000000000000000000	4.00000000000000000000	4.00000000000000000000	4.00000000000000000000	4.00000000000000000000	4.00000000000000000000	4.00000000000000000000	4.00000000000000000000	4.00000000000000000000	4.00000000000000000000	4.00000000000000000000	4.00000000000000000000	4.00000000000000000000
82.00000000000000000000	0.00000000000000000000	4169.74365234375000000000	4158.97412109375000000000	4157.43603515625000000000	4186.15380859375000000000	4163.58984375000000000000	4175.38427734375000000000	4170.76904296875000000000	4156.41015625000000000000	4146.15380859375000000000	4174.35888671875000000000	4196.92285156250000000000	4227.69238281250000000000	4140.00000000000000000000	4188.71777343750000000000	3493.00000000000000000000	10247.00000000000000000000	10227.00000000000000000000	0.00000000000000000000	0.00000000000000000000	0.00000000000000000000	538.00000000000000000000	343.00000000000000000000	4.00000000000000000000	4.00000000000000000000	4.00000000000000000000	4.00000000000000000000	4.00000000000000000000	4.00000000000000000000	4.00000000000000000000	4.00000000000000000000	4.00000000000000000000	4.00000000000000000000	4.00000000000000000000	4.00000000000000000000	4.00000000000000000000	4.00000000000000000000	4.00000000000000000000	4.00000000000000000000
83.00000000000000000000	0.00000000000000000000	4184.61523437500000000000	4174.87158203125000000000	4173.33300781250000000000	4201.02539062500000000000	4184.10253906250000000000	4166.15380859375000000000	4163.07666015625000000000	4160.51269531250000000000	4148.71777343750000000000	4165.12792968750000000000	4197.43603515625000000000	4230.25634765625000000000	4160.00000000000000000000	4195.89746093750000000000	3209.00000000000000000000	10247.00000000000000000000	10227.00000000000000000000	0.00000000000000000000	0.00000000000000000000	0.00000000000000000000	538.00000000000000000000	350.00000000000000000000	4.00000000000000000000	4.00000000000000000000	4.00000000000000000000	4.00000000000000000000	4.00000000000000000000	4.00000000000000000000	4.00000000000000000000	4.00000000000000000000	4.00000000000000000000	4.00000000000000000000	4.00000000000000000000	4.00000000000000000000	4.00000000000000000000	4.00000000000000000000	4.00000000000000000000	4.00000000000000000000
84.00000000000000000000	0.00000000000000000000	4180.51269531250000000000	4197.94873046875000000000	4165.64111328125000000000	4209.74365234375000000000	4185.64111328125000000000	4180.51269531250000000000	4175.38427734375000000000	4166.15380859375000000000	4167.17919921875000000000	4176.92285156250000000000	4168.71777343750000000000	4221.53857421875000000000	4162.05126953125000000000	4170.76904296875000000000	2595.00000000000000000000	10247.00000000000000000000	10227.00000000000000000000	0.00000000000000000000	0.00000000000000000000	0.00000000000000000000	538.00000000000000000000	358.00000000000000000000	4.00000000000000000000	4.00000000000000000000	4.00000000000000000000	4.00000000000000000000	4.00000000000000000000	4.00000000000000000000	4.00000000000000000000	4.00000000000000000000	4.00000000000000000000	4.00000000000000000000	4.00000000000000000000	4.00000000000000000000	4.00000000000000000000	4.00000000000000000000	4.00000000000000000000	4.00000000000000000000
85.00000000000000000000	0.00000000000000000000	4168.71777343750000000000	4197.43603515625000000000	4157.43603515625000000000	4211.28173828125000000000	4180.00000000000000000000	4195.38427734375000000000	4188.20507812500000000000	4166.66650390625000000000	4172.82031250000000000000	4188.20507812500000000000	4179.48730468750000000000	4219.48730468750000000000	4138.46142578125000000000	4142.05126953125000000000	2386.00000000000000000000	10248.00000000000000000000	10228.00000000000000000000	0.00000000000000000000	0.00000000000000000000	0.00000000000000000000	538.00000000000000000000	365.00000000000000000000	4.00000000000000000000	4.00000000000000000000	4.00000000000000000000	4.00000000000000000000	4.00000000000000000000	4.00000000000000000000	4.00000000000000000000	4.00000000000000000000	4.00000000000000000000	4.00000000000000000000	4.00000000000000000000	4.00000000000000000000	4.00000000000000000000	4.00000000000000000000	4.00000000000000000000	4.00000000000000000000
86.00000000000000000000	0.00000000000000000000	4185.12792968750000000000	4173.84619140625000000000	4171.79492187500000000000	4203.58984375000000000000	4152.82031250000000000000	4166.66650390625000000000	4164.61523437500000000000	4148.20507812500000000000	4150.76904296875000000000	4173.33300781250000000000	4204.10253906250000000000	4215.89746093750000000000	4138.97412109375000000000	4142.56396484375000000000	3493.00000000000000000000	10248.00000000000000000000	10228.00000000000000000000	0.00000000000000000000	0.00000000000000000000	0.00000000000000000000	538.00000000000000000000	373.00000000000000000000	4.00000000000000000000	4.00000000000000000000	4.00000000000000000000	4.00000000000000000000	4.00000000000000000000	4.00000000000000000000	4.00000000000000000000	4.00000000000000000000	4.00000000000000000000	4.00000000000000000000	4.00000000000000000000	4.00000000000000000000	4.00000000000000000000	4.00000000000000000000	4.00000000000000000000	4.00000000000000000000
87.00000000000000000000	0.00000000000000000000	4166.66650390625000000000	4179.48730468750000000000	4155.89746093750000000000	4193.33300781250000000000	4162.05126953125000000000	4166.66650390625000000000	4164.61523437500000000000	4165.64111328125000000000	4169.74365234375000000000	4193.84619140625000000000	4199.48730468750000000000	4222.05126953125000000000	4177.94873046875000000000	4180.00000000000000000000	3209.00000000000000000000	10249.00000000000000000000	10227.00000000000000000000	0.00000000000000000000	0.00000000000000000000	0.00000000000000000000	538.00000000000000000000	380.00000000000000000000	4.00000000000000000000	4.00000000000000000000	4.00000000000000000000	4.00000000000000000000	4.00000000000000000000	4.00000000000000000000	4.00000000000000000000	4.00000000000000000000	4.00000000000000000000	4.00000000000000000000	4.00000000000000000000	4.00000000000000000000	4.00000000000000000000	4.00000000000000000000	4.00000000000000000000	4.00000000000000000000
88.00000000000000000000	0.00000000000000000000	4177.94873046875000000000	4168.20507812500000000000	4171.28173828125000000000	4184.61523437500000000000	4159.48730468750000000000	4158.97412109375000000000	4151.79492187500000000000	4162.56396484375000000000	4167.17919921875000000000	4186.66650390625000000000	4180.00000000000000000000	4228.20507812500000000000	4163.07666015625000000000	4176.92285156250000000000	2595.00000000000000000000	10249.00000000000000000000	10227.00000000000000000000	0.00000000000000000000	0.00000000000000000000	0.00000000000000000000	538.00000000000000000000	387.00000000000000000000	4.00000000000000000000	4.00000000000000000000	4.00000000000000000000	4.00000000000000000000	4.00000000000000000000	4.00000000000000000000	4.00000000000000000000	4.00000000000000000000	4.00000000000000000000	4.00000000000000000000	4.00000000000000000000	4.00000000000000000000	4.00000000000000000000	4.00000000000000000000	4.00000000000000000000	4.00000000000000000000
89.00000000000000000000	0.00000000000000000000	4182.56396484375000000000	4180.51269531250000000000	4172.82031250000000000000	4199.48730468750000000000	4168.71777343750000000000	4169.74365234375000000000	4172.82031250000000000000	4176.41015625000000000000	4176.92285156250000000000	4187.69238281250000000000	4209.23046875000000000000	4235.38427734375000000000	4172.82031250000000000000	4184.10253906250000000000	2386.00000000000000000000	10248.00000000000000000000	10227.00000000000000000000	0.00000000000000000000	0.00000000000000000000	0.00000000000000000000	538.00000000000000000000	395.00000000000000000000	4.00000000000000000000	4.00000000000000000000	4.00000000000000000000	4.00000000000000000000	4.00000000000000000000	4.00000000000000000000	4.00000000000000000000	4.00000000000000000000	4.00000000000000000000	4.00000000000000000000	4.00000000000000000000	4.00000000000000000000	4.00000000000000000000	4.00000000000000000000	4.00000000000000000000	4.00000000000000000000
90.00000000000000000000	0.00000000000000000000	4169.23046875000000000000	4175.89746093750000000000	4158.46142578125000000000	4197.43603515625000000000	4157.94873046875000000000	4169.23046875000000000000	4186.15380859375000000000	4178.46142578125000000000	4180.00000000000000000000	4194.87158203125000000000	4227.69238281250000000000	4230.25634765625000000000	4179.48730468750000000000	4176.41015625000000000000	3493.00000000000000000000	10248.00000000000000000000	10227.00000000000000000000	0.00000000000000000000	0.00000000000000000000	0.00000000000000000000	538.00000000000000000000	402.00000000000000000000	4.00000000000000000000	4.00000000000000000000	4.00000000000000000000	4.00000000000000000000	4.00000000000000000000	4.00000000000000000000	4.00000000000000000000	4.00000000000000000000	4.00000000000000000000	4.00000000000000000000	4.00000000000000000000	4.00000000000000000000	4.00000000000000000000	4.00000000000000000000	4.00000000000000000000	4.00000000000000000000
91.00000000000000000000	0.00000000000000000000	4183.07666015625000000000	4152.30761718750000000000	4173.84619140625000000000	4186.66650390625000000000	4138.97412109375000000000	4152.82031250000000000000	4163.58984375000000000000	4151.28173828125000000000	4152.82031250000000000000	4175.38427734375000000000	4193.33300781250000000000	4223.07666015625000000000	4140.51269531250000000000	4151.79492187500000000000	3209.00000000000000000000	10251.00000000000000000000	10227.00000000000000000000	0.00000000000000000000	0.00000000000000000000	0.00000000000000000000	538.00000000000000000000	409.00000000000000000000	4.00000000000000000000	4.00000000000000000000	4.00000000000000000000	4.00000000000000000000	4.00000000000000000000	4.00000000000000000000	4.00000000000000000000	4.00000000000000000000	4.00000000000000000000	4.00000000000000000000	4.00000000000000000000	4.00000000000000000000	4.00000000000000000000	4.00000000000000000000	4.00000000000000000000	4.00000000000000000000
92.00000000000000000000	0.00000000000000000000	4168.20507812500000000000	4173.33300781250000000000	4158.97412109375000000000	4197.94873046875000000000	4166.15380859375000000000	4167.17919921875000000000	4172.82031250000000000000	4162.05126953125000000000	4161.02539062500000000000	4177.43603515625000000000	4180.00000000000000000000	4231.79492187500000000000	4149.74365234375000000000	4169.74365234375000000000	2595.00000000000000000000	10251.00000000000000000000	10227.00000000000000000000	0.00000000000000000000	0.00000000000000000000	0.00000000000000000000	538.00000000000000000000	417.00000000000000000000	4.00000000000000000000	4.00000000000000000000	4.00000000000000000000	4.00000000000000000000	4.00000000000000000000	4.00000000000000000000	4.00000000000000000000	4.00000000000000000000	4.00000000000000000000	4.00000000000000000000	4.00000000000000000000	4.00000000000000000000	4.00000000000000000000	4.00000000000000000000	4.00000000000000000000	4.00000000000000000000
93.00000000000000000000	0.00000000000000000000	4174.35888671875000000000	4151.28173828125000000000	4161.53857421875000000000	4186.66650390625000000000	4144.10253906250000000000	4141.53857421875000000000	4155.89746093750000000000	4144.61523437500000000000	4138.46142578125000000000	4145.64111328125000000000	4165.12792968750000000000	4221.02539062500000000000	4150.76904296875000000000	4153.84619140625000000000	2386.00000000000000000000	10250.00000000000000000000	10226.00000000000000000000	0.00000000000000000000	0.00000000000000000000	0.00000000000000000000	538.00000000000000000000	424.00000000000000000000	4.00000000000000000000	4.00000000000000000000	4.00000000000000000000	4.00000000000000000000	4.00000000000000000000	4.00000000000000000000	4.00000000000000000000	4.00000000000000000000	4.00000000000000000000	4.00000000000000000000	4.00000000000000000000	4.00000000000000000000	4.00000000000000000000	4.00000000000000000000	4.00000000000000000000	4.00000000000000000000
94.00000000000000000000	0.00000000000000000000	4171.28173828125000000000	4152.30761718750000000000	4163.07666015625000000000	4185.64111328125000000000	4136.41015625000000000000	4139.48730468750000000000	4156.41015625000000000000	4144.61523437500000000000	4138.97412109375000000000	4147.69238281250000000000	4168.20507812500000000000	4214.35888671875000000000	4151.79492187500000000000	4147.17919921875000000000	3493.00000000000000000000	10250.00000000000000000000	10226.00000000000000000000	0.00000000000000000000	0.00000000000000000000	0.00000000000000000000	538.00000000000000000000	431.00000000000000000000	4.00000000000000000000	4.00000000000000000000	4.00000000000000000000	4.00000000000000000000	4.00000000000000000000	4.00000000000000000000	4.00000000000000000000	4.00000000000000000000	4.00000000000000000000	4.00000000000000000000	4.00000000000000000000	4.00000000000000000000	4.00000000000000000000	4.00000000000000000000	4.00000000000000000000	4.00000000000000000000
95.00000000000000000000	0.00000000000000000000	4155.38427734375000000000	4176.92285156250000000000	4154.87158203125000000000	4188.71777343750000000000	4150.25634765625000000000	4154.87158203125000000000	4165.64111328125000000000	4163.07666015625000000000	4162.56396484375000000000	4187.17919921875000000000	4186.66650390625000000000	4220.51269531250000000000	4152.30761718750000000000	4162.05126953125000000000	3209.00000000000000000000	10247.00000000000000000000	10227.00000000000000000000	0.00000000000000000000	0.00000000000000000000	0.00000000000000000000	538.00000000000000000000	440.00000000000000000000	4.00000000000000000000	4.00000000000000000000	4.00000000000000000000	4.00000000000000000000	4.00000000000000000000	4.00000000000000000000	4.00000000000000000000	4.00000000000000000000	4.00000000000000000000	4.00000000000000000000	4.00000000000000000000	4.00000000000000000000	4.00000000000000000000	4.00000000000000000000	4.00000000000000000000	4.00000000000000000000
96.00000000000000000000	0.00000000000000000000	4183.58984375000000000000	4166.15380859375000000000	4174.87158203125000000000	4179.48730468750000000000	4150.25634765625000000000	4151.28173828125000000000	4154.35888671875000000000	4152.30761718750000000000	4154.87158203125000000000	4182.56396484375000000000	4198.46142578125000000000	4223.58984375000000000000	4142.56396484375000000000	4158.46142578125000000000	2595.00000000000000000000	10247.00000000000000000000	10227.00000000000000000000	0.00000000000000000000	0.00000000000000000000	0.00000000000000000000	538.00000000000000000000	448.00000000000000000000	4.00000000000000000000	4.00000000000000000000	4.00000000000000000000	4.00000000000000000000	4.00000000000000000000	4.00000000000000000000	4.00000000000000000000	4.00000000000000000000	4.00000000000000000000	4.00000000000000000000	4.00000000000000000000	4.00000000000000000000	4.00000000000000000000	4.00000000000000000000	4.00000000000000000000	4.00000000000000000000
97.00000000000000000000	0.00000000000000000000	4177.94873046875000000000	4185.12792968750000000000	4163.58984375000000000000	4202.56396484375000000000	4183.58984375000000000000	4179.48730468750000000000	4176.41015625000000000000	4168.71777343750000000000	4174.87158203125000000000	4193.84619140625000000000	4209.74365234375000000000	4237.43603515625000000000	4171.28173828125000000000	4175.89746093750000000000	2386.00000000000000000000	10247.00000000000000000000	10227.00000000000000000000	0.00000000000000000000	0.00000000000000000000	0.00000000000000000000	538.00000000000000000000	457.00000000000000000000	4.00000000000000000000	4.00000000000000000000	4.00000000000000000000	4.00000000000000000000	4.00000000000000000000	4.00000000000000000000	4.00000000000000000000	4.00000000000000000000	4.00000000000000000000	4.00000000000000000000	4.00000000000000000000	4.00000000000000000000	4.00000000000000000000	4.00000000000000000000	4.00000000000000000000	4.00000000000000000000
98.00000000000000000000	0.00000000000000000000	4174.35888671875000000000	4172.30761718750000000000	4161.53857421875000000000	4208.71777343750000000000	4162.56396484375000000000	4164.10253906250000000000	4158.46142578125000000000	4146.66650390625000000000	4151.79492187500000000000	4176.92285156250000000000	4161.53857421875000000000	4224.61523437500000000000	4153.84619140625000000000	4153.33300781250000000000	3493.00000000000000000000	10247.00000000000000000000	10227.00000000000000000000	0.00000000000000000000	0.00000000000000000000	0.00000000000000000000	538.00000000000000000000	465.00000000000000000000	4.00000000000000000000	4.00000000000000000000	4.00000000000000000000	4.00000000000000000000	4.00000000000000000000	4.00000000000000000000	4.00000000000000000000	4.00000000000000000000	4.00000000000000000000	4.00000000000000000000	4.00000000000000000000	4.00000000000000000000	4.00000000000000000000	4.00000000000000000000	4.00000000000000000000	4.00000000000000000000
99.00000000000000000000	0.00000000000000000000	4172.82031250000000000000	4160.51269531250000000000	4160.51269531250000000000	4181.02539062500000000000	4140.51269531250000000000	4150.76904296875000000000	4154.35888671875000000000	4136.41015625000000000000	4135.38427734375000000000	4164.10253906250000000000	4149.74365234375000000000	4209.74365234375000000000	4147.17919921875000000000	4135.89746093750000000000	3209.00000000000000000000	10248.00000000000000000000	10226.00000000000000000000	0.00000000000000000000	0.00000000000000000000	0.00000000000000000000	538.00000000000000000000	473.00000000000000000000	4.00000000000000000000	4.00000000000000000000	4.00000000000000000000	4.00000000000000000000	4.00000000000000000000	4.00000000000000000000	4.00000000000000000000	4.00000000000000000000	4.00000000000000000000	4.00000000000000000000	4.00000000000000000000	4.00000000000000000000	4.00000000000000000000	4.00000000000000000000	4.00000000000000000000	4.00000000000000000000
100.00000000000000000000	0.00000000000000000000	4160.00000000000000000000	4163.07666015625000000000	4151.28173828125000000000	4176.41015625000000000000	4146.66650390625000000000	4160.51269531250000000000	4174.87158203125000000000	4169.23046875000000000000	4164.61523437500000000000	4181.53857421875000000000	4201.02539062500000000000	4230.25634765625000000000	4173.33300781250000000000	4156.92285156250000000000	2595.00000000000000000000	10248.00000000000000000000	10226.00000000000000000000	0.00000000000000000000	0.00000000000000000000	0.00000000000000000000	538.00000000000000000000	482.00000000000000000000	4.00000000000000000000	4.00000000000000000000	4.00000000000000000000	4.00000000000000000000	4.00000000000000000000	4.00000000000000000000	4.00000000000000000000	4.00000000000000000000	4.00000000000000000000	4.00000000000000000000	4.00000000000000000000	4.00000000000000000000	4.00000000000000000000	4.00000000000000000000	4.00000000000000000000	4.00000000000000000000
101.00000000000000000000	0.00000000000000000000	4180.00000000000000000000	4137.43603515625000000000	4170.76904296875000000000	4188.20507812500000000000	4128.71777343750000000000	4151.28173828125000000000	4164.61523437500000000000	4167.17919921875000000000	4164.61523437500000000000	4174.35888671875000000000	4199.48730468750000000000	4240.00000000000000000000	4158.97412109375000000000	4160.51269531250000000000	2386.00000000000000000000	10250.00000000000000000000	10227.00000000000000000000	0.00000000000000000000	0.00000000000000000000	0.00000000000000000000	538.00000000000000000000	490.00000000000000000000	4.00000000000000000000	4.00000000000000000000	4.00000000000000000000	4.00000000000000000000	4.00000000000000000000	4.00000000000000000000	4.00000000000000000000	4.00000000000000000000	4.00000000000000000000	4.00000000000000000000	4.00000000000000000000	4.00000000000000000000	4.00000000000000000000	4.00000000000000000000	4.00000000000000000000	4.00000000000000000000
102.00000000000000000000	0.00000000000000000000	4171.79492187500000000000	4154.87158203125000000000	4162.05126953125000000000	4186.15380859375000000000	4162.05126953125000000000	4185.12792968750000000000	4191.28173828125000000000	4174.87158203125000000000	4178.97412109375000000000	4184.10253906250000000000	4188.71777343750000000000	4238.97412109375000000000	4164.10253906250000000000	4172.30761718750000000000	3493.00000000000000000000	10250.00000000000000000000	10227.00000000000000000000	0.00000000000000000000	0.00000000000000000000	0.00000000000000000000	538.00000000000000000000	498.00000000000000000000	4.00000000000000000000	4.00000000000000000000	4.00000000000000000000	4.00000000000000000000	4.00000000000000000000	4.00000000000000000000	4.00000000000000000000	4.00000000000000000000	4.00000000000000000000	4.00000000000000000000	4.00000000000000000000	4.00000000000000000000	4.00000000000000000000	4.00000000000000000000	4.00000000000000000000	4.00000000000000000000
103.00000000000000000000	0.00000000000000000000	4177.43603515625000000000	4163.58984375000000000000	4166.15380859375000000000	4187.17919921875000000000	4171.79492187500000000000	4185.64111328125000000000	4185.64111328125000000000	4158.46142578125000000000	4164.61523437500000000000	4171.79492187500000000000	4178.46142578125000000000	4230.25634765625000000000	4151.79492187500000000000	4160.00000000000000000000	3209.00000000000000000000	10249.00000000000000000000	10231.00000000000000000000	0.00000000000000000000	0.00000000000000000000	0.00000000000000000000	538.00000000000000000000	507.00000000000000000000	4.00000000000000000000	4.00000000000000000000	4.00000000000000000000	4.00000000000000000000	4.00000000000000000000	4.00000000000000000000	4.00000000000000000000	4.00000000000000000000	4.00000000000000000000	4.00000000000000000000	4.00000000000000000000	4.00000000000000000000	4.00000000000000000000	4.00000000000000000000	4.00000000000000000000	4.00000000000000000000
104.00000000000000000000	0.00000000000000000000	4176.41015625000000000000	4160.00000000000000000000	4165.64111328125000000000	4200.00000000000000000000	4149.23046875000000000000	4157.94873046875000000000	4158.46142578125000000000	4141.02539062500000000000	4141.02539062500000000000	4167.17919921875000000000	4165.64111328125000000000	4213.33300781250000000000	4148.20507812500000000000	4144.61523437500000000000	2595.00000000000000000000	10249.00000000000000000000	10231.00000000000000000000	0.00000000000000000000	0.00000000000000000000	0.00000000000000000000	538.00000000000000000000	515.00000000000000000000	4.00000000000000000000	4.00000000000000000000	4.00000000000000000000	4.00000000000000000000	4.00000000000000000000	4.00000000000000000000	4.00000000000000000000	4.00000000000000000000	4.00000000000000000000	4.00000000000000000000	4.00000000000000000000	4.00000000000000000000	4.00000000000000000000	4.00000000000000000000	4.00000000000000000000	4.00000000000000000000
105.00000000000000000000	0.00000000000000000000	4150.25634765625000000000	4164.10253906250000000000	4145.12792968750000000000	4187.17919921875000000000	4147.69238281250000000000	4150.25634765625000000000	4153.84619140625000000000	4150.76904296875000000000	4148.20507812500000000000	4173.33300781250000000000	4170.25634765625000000000	4203.58984375000000000000	4171.28173828125000000000	4146.15380859375000000000	2386.00000000000000000000	10248.00000000000000000000	10231.00000000000000000000	0.00000000000000000000	0.00000000000000000000	0.00000000000000000000	538.00000000000000000000	523.00000000000000000000	4.00000000000000000000	4.00000000000000000000	4.00000000000000000000	4.00000000000000000000	4.00000000000000000000	4.00000000000000000000	4.00000000000000000000	4.00000000000000000000	4.00000000000000000000	4.00000000000000000000	4.00000000000000000000	4.00000000000000000000	4.00000000000000000000	4.00000000000000000000	4.00000000000000000000	4.00000000000000000000
106.00000000000000000000	0.00000000000000000000	4176.41015625000000000000	4161.02539062500000000000	4164.61523437500000000000	4179.48730468750000000000	4144.10253906250000000000	4144.10253906250000000000	4140.51269531250000000000	4144.10253906250000000000	4141.53857421875000000000	4152.30761718750000000000	4168.71777343750000000000	4207.69238281250000000000	4162.56396484375000000000	4139.48730468750000000000	3493.00000000000000000000	10248.00000000000000000000	10231.00000000000000000000	0.00000000000000000000	0.00000000000000000000	0.00000000000000000000	538.00000000000000000000	532.00000000000000000000	4.00000000000000000000	4.00000000000000000000	4.00000000000000000000	4.00000000000000000000	4.00000000000000000000	4.00000000000000000000	4.00000000000000000000	4.00000000000000000000	4.00000000000000000000	4.00000000000000000000	4.00000000000000000000	4.00000000000000000000	4.00000000000000000000	4.00000000000000000000	4.00000000000000000000	4.00000000000000000000
107.00000000000000000000	0.00000000000000000000	4179.48730468750000000000	4192.30761718750000000000	4161.53857421875000000000	4208.71777343750000000000	4185.64111328125000000000	4185.64111328125000000000	4176.41015625000000000000	4172.82031250000000000000	4177.94873046875000000000	4192.30761718750000000000	4207.17919921875000000000	4229.23046875000000000000	4177.43603515625000000000	4168.20507812500000000000	3209.00000000000000000000	10248.00000000000000000000	10231.00000000000000000000	0.00000000000000000000	0.00000000000000000000	0.00000000000000000000	538.00000000000000000000	540.00000000000000000000	4.00000000000000000000	4.00000000000000000000	4.00000000000000000000	4.00000000000000000000	4.00000000000000000000	4.00000000000000000000	4.00000000000000000000	4.00000000000000000000	4.00000000000000000000	4.00000000000000000000	4.00000000000000000000	4.00000000000000000000	4.00000000000000000000	4.00000000000000000000	4.00000000000000000000	4.00000000000000000000
108.00000000000000000000	0.00000000000000000000	4174.35888671875000000000	4162.05126953125000000000	4164.61523437500000000000	4187.17919921875000000000	4171.28173828125000000000	4183.58984375000000000000	4177.94873046875000000000	4165.12792968750000000000	4176.41015625000000000000	4187.69238281250000000000	4196.92285156250000000000	4227.69238281250000000000	4155.38427734375000000000	4159.48730468750000000000	2595.00000000000000000000	10248.00000000000000000000	10231.00000000000000000000	0.00000000000000000000	0.00000000000000000000	0.00000000000000000000	538.00000000000000000000	548.00000000000000000000	4.00000000000000000000	4.00000000000000000000	4.00000000000000000000	4.00000000000000000000	4.00000000000000000000	4.00000000000000000000	4.00000000000000000000	4.00000000000000000000	4.00000000000000000000	4.00000000000000000000	4.00000000000000000000	4.00000000000000000000	4.00000000000000000000	4.00000000000000000000	4.00000000000000000000	4.00000000000000000000
109.00000000000000000000	0.00000000000000000000	4176.92285156250000000000	4125.64111328125000000000	4171.28173828125000000000	4152.82031250000000000000	4125.12792968750000000000	4153.33300781250000000000	4151.28173828125000000000	4136.92285156250000000000	4135.38427734375000000000	4132.82031250000000000000	4138.46142578125000000000	4212.82031250000000000000	4136.92285156250000000000	4129.23046875000000000000	2386.00000000000000000000	10247.00000000000000000000	10232.00000000000000000000	0.00000000000000000000	0.00000000000000000000	0.00000000000000000000	538.00000000000000000000	555.00000000000000000000	4.00000000000000000000	4.00000000000000000000	4.00000000000000000000	4.00000000000000000000	4.00000000000000000000	4.00000000000000000000	4.00000000000000000000	4.00000000000000000000	4.00000000000000000000	4.00000000000000000000	4.00000000000000000000	4.00000000000000000000	4.00000000000000000000	4.00000000000000000000	4.00000000000000000000	4.00000000000000000000
110.00000000000000000000	0.00000000000000000000	4160.00000000000000000000	4163.07666015625000000000	4148.71777343750000000000	4182.56396484375000000000	4147.17919921875000000000	4157.43603515625000000000	4160.00000000000000000000	4150.76904296875000000000	4144.61523437500000000000	4151.79492187500000000000	4149.74365234375000000000	4212.82031250000000000000	4170.25634765625000000000	4150.25634765625000000000	3493.00000000000000000000	10247.00000000000000000000	10232.00000000000000000000	0.00000000000000000000	0.00000000000000000000	0.00000000000000000000	538.00000000000000000000	562.00000000000000000000	4.00000000000000000000	4.00000000000000000000	4.00000000000000000000	4.00000000000000000000	4.00000000000000000000	4.00000000000000000000	4.00000000000000000000	4.00000000000000000000	4.00000000000000000000	4.00000000000000000000	4.00000000000000000000	4.00000000000000000000	4.00000000000000000000	4.00000000000000000000	4.00000000000000000000	4.00000000000000000000
111.00000000000000000000	0.00000000000000000000	4182.05126953125000000000	4164.61523437500000000000	4163.58984375000000000000	4198.46142578125000000000	4157.43603515625000000000	4147.17919921875000000000	4153.84619140625000000000	4145.12792968750000000000	4144.61523437500000000000	4162.05126953125000000000	4168.71777343750000000000	4208.71777343750000000000	4154.35888671875000000000	4158.46142578125000000000	3209.00000000000000000000	10249.00000000000000000000	10230.00000000000000000000	0.00000000000000000000	0.00000000000000000000	0.00000000000000000000	538.00000000000000000000	570.00000000000000000000	4.00000000000000000000	4.00000000000000000000	4.00000000000000000000	4.00000000000000000000	4.00000000000000000000	4.00000000000000000000	4.00000000000000000000	4.00000000000000000000	4.00000000000000000000	4.00000000000000000000	4.00000000000000000000	4.00000000000000000000	4.00000000000000000000	4.00000000000000000000	4.00000000000000000000	4.00000000000000000000
112.00000000000000000000	0.00000000000000000000	4174.87158203125000000000	4164.61523437500000000000	4162.05126953125000000000	4183.07666015625000000000	4165.64111328125000000000	4170.76904296875000000000	4171.28173828125000000000	4163.07666015625000000000	4161.02539062500000000000	4160.00000000000000000000	4184.61523437500000000000	4208.20507812500000000000	4145.64111328125000000000	4153.33300781250000000000	2595.00000000000000000000	10249.00000000000000000000	10230.00000000000000000000	0.00000000000000000000	0.00000000000000000000	0.00000000000000000000	538.00000000000000000000	577.00000000000000000000	4.00000000000000000000	4.00000000000000000000	4.00000000000000000000	4.00000000000000000000	4.00000000000000000000	4.00000000000000000000	4.00000000000000000000	4.00000000000000000000	4.00000000000000000000	4.00000000000000000000	4.00000000000000000000	4.00000000000000000000	4.00000000000000000000	4.00000000000000000000	4.00000000000000000000	4.00000000000000000000
113.00000000000000000000	0.00000000000000000000	4163.07666015625000000000	4150.25634765625000000000	4161.53857421875000000000	4172.82031250000000000000	4153.84619140625000000000	4173.84619140625000000000	4166.66650390625000000000	4167.17919921875000000000	4161.02539062500000000000	4153.33300781250000000000	4186.66650390625000000000	4207.17919921875000000000	4148.20507812500000000000	4136.92285156250000000000	2386.00000000000000000000	10248.00000000000000000000	10229.00000000000000000000	0.00000000000000000000	0.00000000000000000000	0.00000000000000000000	538.00000000000000000000	584.00000000000000000000	4.00000000000000000000	4.00000000000000000000	4.00000000000000000000	4.00000000000000000000	4.00000000000000000000	4.00000000000000000000	4.00000000000000000000	4.00000000000000000000	4.00000000000000000000	4.00000000000000000000	4.00000000000000000000	4.00000000000000000000	4.00000000000000000000	4.00000000000000000000	4.00000000000000000000	4.00000000000000000000
114.00000000000000000000	0.00000000000000000000	4176.41015625000000000000	4128.71777343750000000000	4171.28173828125000000000	4167.69238281250000000000	4141.02539062500000000000	4156.41015625000000000000	4150.76904296875000000000	4148.71777343750000000000	4146.66650390625000000000	4136.92285156250000000000	4157.43603515625000000000	4204.10253906250000000000	4144.61523437500000000000	4134.87158203125000000000	3493.00000000000000000000	10248.00000000000000000000	10229.00000000000000000000	0.00000000000000000000	0.00000000000000000000	0.00000000000000000000	538.00000000000000000000	592.00000000000000000000	4.00000000000000000000	4.00000000000000000000	4.00000000000000000000	4.00000000000000000000	4.00000000000000000000	4.00000000000000000000	4.00000000000000000000	4.00000000000000000000	4.00000000000000000000	4.00000000000000000000	4.00000000000000000000	4.00000000000000000000	4.00000000000000000000	4.00000000000000000000	4.00000000000000000000	4.00000000000000000000
115.00000000000000000000	0.00000000000000000000	4160.00000000000000000000	4145.64111328125000000000	4150.76904296875000000000	4163.07666015625000000000	4148.71777343750000000000	4167.17919921875000000000	4160.00000000000000000000	4151.28173828125000000000	4154.87158203125000000000	4140.00000000000000000000	4139.48730468750000000000	4204.10253906250000000000	4148.71777343750000000000	4143.58984375000000000000	3209.00000000000000000000	10246.00000000000000000000	10229.00000000000000000000	0.00000000000000000000	0.00000000000000000000	0.00000000000000000000	538.00000000000000000000	599.00000000000000000000	4.00000000000000000000	4.00000000000000000000	4.00000000000000000000	4.00000000000000000000	4.00000000000000000000	4.00000000000000000000	4.00000000000000000000	4.00000000000000000000	4.00000000000000000000	4.00000000000000000000	4.00000000000000000000	4.00000000000000000000	4.00000000000000000000	4.00000000000000000000	4.00000000000000000000	4.00000000000000000000
116.00000000000000000000	0.00000000000000000000	4171.28173828125000000000	4164.10253906250000000000	4164.61523437500000000000	4189.74365234375000000000	4149.23046875000000000000	4157.94873046875000000000	4147.69238281250000000000	4140.51269531250000000000	4143.07666015625000000000	4146.15380859375000000000	4156.41015625000000000000	4201.53857421875000000000	4138.97412109375000000000	4130.25634765625000000000	2595.00000000000000000000	10246.00000000000000000000	10229.00000000000000000000	0.00000000000000000000	0.00000000000000000000	0.00000000000000000000	538.00000000000000000000	606.00000000000000000000	4.00000000000000000000	4.00000000000000000000	4.00000000000000000000	4.00000000000000000000	4.00000000000000000000	4.00000000000000000000	4.00000000000000000000	4.00000000000000000000	4.00000000000000000000	4.00000000000000000000	4.00000000000000000000	4.00000000000000000000	4.00000000000000000000	4.00000000000000000000	4.00000000000000000000	4.00000000000000000000
117.00000000000000000000	0.00000000000000000000	4169.23046875000000000000	4196.41015625000000000000	4165.12792968750000000000	4224.10253906250000000000	4188.71777343750000000000	4172.30761718750000000000	4166.66650390625000000000	4165.64111328125000000000	4170.76904296875000000000	4182.05126953125000000000	4198.46142578125000000000	4215.38427734375000000000	4174.35888671875000000000	4157.94873046875000000000	2386.00000000000000000000	10246.00000000000000000000	10226.00000000000000000000	0.00000000000000000000	0.00000000000000000000	0.00000000000000000000	538.00000000000000000000	615.00000000000000000000	4.00000000000000000000	4.00000000000000000000	4.00000000000000000000	4.00000000000000000000	4.00000000000000000000	4.00000000000000000000	4.00000000000000000000	4.00000000000000000000	4.00000000000000000000	4.00000000000000000000	4.00000000000000000000	4.00000000000000000000	4.00000000000000000000	4.00000000000000000000	4.00000000000000000000	4.00000000000000000000
118.00000000000000000000	0.00000000000000000000	4162.56396484375000000000	4163.58984375000000000000	4157.94873046875000000000	4186.66650390625000000000	4164.10253906250000000000	4163.07666015625000000000	4153.33300781250000000000	4159.48730468750000000000	4163.58984375000000000000	4156.92285156250000000000	4182.05126953125000000000	4214.87158203125000000000	4168.20507812500000000000	4151.79492187500000000000	3493.00000000000000000000	10246.00000000000000000000	10226.00000000000000000000	0.00000000000000000000	0.00000000000000000000	0.00000000000000000000	538.00000000000000000000	623.00000000000000000000	4.00000000000000000000	4.00000000000000000000	4.00000000000000000000	4.00000000000000000000	4.00000000000000000000	4.00000000000000000000	4.00000000000000000000	4.00000000000000000000	4.00000000000000000000	4.00000000000000000000	4.00000000000000000000	4.00000000000000000000	4.00000000000000000000	4.00000000000000000000	4.00000000000000000000	4.00000000000000000000
118.00000000000000000000	0.00000000000000000000	4162.56396484375000000000	4163.58984375000000000000	4157.94873046875000000000	4186.66650390625000000000	4164.10253906250000000000	4163.07666015625000000000	4153.33300781250000000000	4159.48730468750000000000	4163.58984375000000000000	4156.92285156250000000000	4182.05126953125000000000	4214.87158203125000000000	4168.20507812500000000000	4151.79492187500000000000	3493.00000000000000000000	10246.00000000000000000000	10226.00000000000000000000	0.00000000000000000000	0.00000000000000000000	0.00000000000000000000	538.00000000000000000000	632.00000000000000000000	4.00000000000000000000	4.00000000000000000000	4.00000000000000000000	4.00000000000000000000	4.00000000000000000000	4.00000000000000000000	4.00000000000000000000	4.00000000000000000000	4.00000000000000000000	4.00000000000000000000	4.00000000000000000000	4.00000000000000000000	4.00000000000000000000	4.00000000000000000000	4.00000000000000000000	4.00000000000000000000
119.00000000000000000000	0.00000000000000000000	4176.41015625000000000000	4133.33300781250000000000	4168.20507812500000000000	4167.17919921875000000000	4122.56396484375000000000	4148.71777343750000000000	4132.30761718750000000000	4134.87158203125000000000	4136.41015625000000000000	4118.46142578125000000000	4153.84619140625000000000	4211.28173828125000000000	4140.00000000000000000000	4133.33300781250000000000	3209.00000000000000000000	10247.00000000000000000000	10226.00000000000000000000	0.00000000000000000000	0.00000000000000000000	0.00000000000000000000	538.00000000000000000000	640.00000000000000000000	4.00000000000000000000	4.00000000000000000000	4.00000000000000000000	4.00000000000000000000	4.00000000000000000000	4.00000000000000000000	4.00000000000000000000	4.00000000000000000000	4.00000000000000000000	4.00000000000000000000	4.00000000000000000000	4.00000000000000000000	4.00000000000000000000	4.00000000000000000000	4.00000000000000000000	4.00000000000000000000
120.00000000000000000000	0.00000000000000000000	4162.05126953125000000000	4170.76904296875000000000	4155.89746093750000000000	4202.05126953125000000000	4168.71777343750000000000	4176.92285156250000000000	4172.82031250000000000000	4165.64111328125000000000	4168.71777343750000000000	4167.17919921875000000000	4165.64111328125000000000	4233.84619140625000000000	4170.76904296875000000000	4166.66650390625000000000	2595.00000000000000000000	10247.00000000000000000000	10226.00000000000000000000	0.00000000000000000000	0.00000000000000000000	0.00000000000000000000	538.00000000000000000000	648.00000000000000000000	4.00000000000000000000	4.00000000000000000000	4.00000000000000000000	4.00000000000000000000	4.00000000000000000000	4.00000000000000000000	4.00000000000000000000	4.00000000000000000000	4.00000000000000000000	4.00000000000000000000	4.00000000000000000000	4.00000000000000000000	4.00000000000000000000	4.00000000000000000000	4.00000000000000000000	4.00000000000000000000
121.00000000000000000000	0.00000000000000000000	4173.84619140625000000000	4154.87158203125000000000	4166.66650390625000000000	4186.66650390625000000000	4164.10253906250000000000	4160.51269531250000000000	4162.56396484375000000000	4145.64111328125000000000	4148.20507812500000000000	4163.07666015625000000000	4161.53857421875000000000	4218.46142578125000000000	4159.48730468750000000000	4147.17919921875000000000	2386.00000000000000000000	10245.00000000000000000000	10226.00000000000000000000	0.00000000000000000000	0.00000000000000000000	0.00000000000000000000	538.00000000000000000000	657.00000000000000000000	4.00000000000000000000	4.00000000000000000000	4.00000000000000000000	4.00000000000000000000	4.00000000000000000000	4.00000000000000000000	4.00000000000000000000	4.00000000000000000000	4.00000000000000000000	4.00000000000000000000	4.00000000000000000000	4.00000000000000000000	4.00000000000000000000	4.00000000000000000000	4.00000000000000000000	4.00000000000000000000
122.00000000000000000000	0.00000000000000000000	4169.74365234375000000000	4150.76904296875000000000	4159.48730468750000000000	4168.71777343750000000000	4151.28173828125000000000	4159.48730468750000000000	4149.23046875000000000000	4134.87158203125000000000	4137.43603515625000000000	4137.94873046875000000000	4181.02539062500000000000	4199.48730468750000000000	4165.12792968750000000000	4141.02539062500000000000	3493.00000000000000000000	10245.00000000000000000000	10226.00000000000000000000	0.00000000000000000000	0.00000000000000000000	0.00000000000000000000	538.00000000000000000000	665.00000000000000000000	4.00000000000000000000	4.00000000000000000000	4.00000000000000000000	4.00000000000000000000	4.00000000000000000000	4.00000000000000000000	4.00000000000000000000	4.00000000000000000000	4.00000000000000000000	4.00000000000000000000	4.00000000000000000000	4.00000000000000000000	4.00000000000000000000	4.00000000000000000000	4.00000000000000000000	4.00000000000000000000
123.00000000000000000000	0.00000000000000000000	4161.02539062500000000000	4162.56396484375000000000	4154.35888671875000000000	4194.35888671875000000000	4165.12792968750000000000	4164.61523437500000000000	4152.30761718750000000000	4157.94873046875000000000	4164.10253906250000000000	4148.71777343750000000000	4193.84619140625000000000	4228.71777343750000000000	4185.12792968750000000000	4172.82031250000000000000	3209.00000000000000000000	10247.00000000000000000000	10226.00000000000000000000	0.00000000000000000000	0.00000000000000000000	0.00000000000000000000	538.00000000000000000000	673.00000000000000000000	4.00000000000000000000	4.00000000000000000000	4.00000000000000000000	4.00000000000000000000	4.00000000000000000000	4.00000000000000000000	4.00000000000000000000	4.00000000000000000000	4.00000000000000000000	4.00000000000000000000	4.00000000000000000000	4.00000000000000000000	4.00000000000000000000	4.00000000000000000000	4.00000000000000000000	4.00000000000000000000
124.00000000000000000000	0.00000000000000000000	4185.64111328125000000000	4157.94873046875000000000	4174.35888671875000000000	4204.61523437500000000000	4167.17919921875000000000	4162.05126953125000000000	4150.76904296875000000000	4165.12792968750000000000	4175.38427734375000000000	4162.56396484375000000000	4171.79492187500000000000	4251.28173828125000000000	4168.71777343750000000000	4174.87158203125000000000	2595.00000000000000000000	10247.00000000000000000000	10226.00000000000000000000	0.00000000000000000000	0.00000000000000000000	0.00000000000000000000	538.00000000000000000000	682.00000000000000000000	4.00000000000000000000	4.00000000000000000000	4.00000000000000000000	4.00000000000000000000	4.00000000000000000000	4.00000000000000000000	4.00000000000000000000	4.00000000000000000000	4.00000000000000000000	4.00000000000000000000	4.00000000000000000000	4.00000000000000000000	4.00000000000000000000	4.00000000000000000000	4.00000000000000000000	4.00000000000000000000
125.00000000000000000000	0.00000000000000000000	4172.82031250000000000000	4175.38427734375000000000	4160.00000000000000000000	4193.84619140625000000000	4179.48730468750000000000	4191.28173828125000000000	4178.46142578125000000000	4181.02539062500000000000	4193.33300781250000000000	4191.28173828125000000000	4184.61523437500000000000	4237.94873046875000000000	4182.56396484375000000000	4162.05126953125000000000	2386.00000000000000000000	10248.00000000000000000000	10227.00000000000000000000	0.00000000000000000000	0.00000000000000000000	0.00000000000000000000	538.00000000000000000000	690.00000000000000000000	4.00000000000000000000	4.00000000000000000000	4.00000000000000000000	4.00000000000000000000	4.00000000000000000000	4.00000000000000000000	4.00000000000000000000	4.00000000000000000000	4.00000000000000000000	4.00000000000000000000	4.00000000000000000000	4.00000000000000000000	4.00000000000000000000	4.00000000000000000000	4.00000000000000000000	4.00000000000000000000
126.00000000000000000000	0.00000000000000000000	4174.35888671875000000000	4153.33300781250000000000	4167.17919921875000000000	4181.02539062500000000000	4153.33300781250000000000	4163.07666015625000000000	4157.94873046875000000000	4150.25634765625000000000	4159.48730468750000000000	4173.33300781250000000000	4187.69238281250000000000	4204.10253906250000000000	4177.94873046875000000000	4133.33300781250000000000	3493.00000000000000000000	10248.00000000000000000000	10227.00000000000000000000	0.00000000000000000000	0.00000000000000000000	0.00000000000000000000	538.00000000000000000000	697.00000000000000000000	4.00000000000000000000	4.00000000000000000000	4.00000000000000000000	4.00000000000000000000	4.00000000000000000000	4.00000000000000000000	4.00000000000000000000	4.00000000000000000000	4.00000000000000000000	4.00000000000000000000	4.00000000000000000000	4.00000000000000000000	4.00000000000000000000	4.00000000000000000000	4.00000000000000000000	4.00000000000000000000
127.00000000000000000000	0.00000000000000000000	4171.79492187500000000000	4157.94873046875000000000	4164.10253906250000000000	4188.20507812500000000000	4159.48730468750000000000	4149.74365234375000000000	4150.76904296875000000000	4142.05126953125000000000	4148.20507812500000000000	4170.76904296875000000000	4195.89746093750000000000	4208.20507812500000000000	4176.41015625000000000000	4158.97412109375000000000	52.00000000000000000000	10248.00000000000000000000	10229.00000000000000000000	0.00000000000000000000	0.00000000000000000000	0.00000000000000000000	538.00000000000000000000	705.00000000000000000000	4.00000000000000000000	4.00000000000000000000	4.00000000000000000000	4.00000000000000000000	4.00000000000000000000	4.00000000000000000000	4.00000000000000000000	4.00000000000000000000	4.00000000000000000000	4.00000000000000000000	4.00000000000000000000	4.00000000000000000000	4.00000000000000000000	4.00000000000000000000	4.00000000000000000000	4.00000000000000000000
0.00000000000000000000	0.00000000000000000000	4159.48730468750000000000	4174.35888671875000000000	4150.25634765625000000000	4196.92285156250000000000	4166.15380859375000000000	4157.94873046875000000000	4156.92285156250000000000	4150.25634765625000000000	4156.41015625000000000000	4165.12792968750000000000	4181.02539062500000000000	4226.15380859375000000000	4166.66650390625000000000	4177.43603515625000000000	1125.00000000000000000000	10248.00000000000000000000	10229.00000000000000000000	0.00000000000000000000	0.00000000000000000000	0.00000000000000000000	538.00000000000000000000	712.00000000000000000000	4.00000000000000000000	4.00000000000000000000	4.00000000000000000000	4.00000000000000000000	4.00000000000000000000	4.00000000000000000000	4.00000000000000000000	4.00000000000000000000	4.00000000000000000000	4.00000000000000000000	4.00000000000000000000	4.00000000000000000000	4.00000000000000000000	4.00000000000000000000	4.00000000000000000000	4.00000000000000000000
1.00000000000000000000	0.00000000000000000000	4177.43603515625000000000	4148.71777343750000000000	4165.64111328125000000000	4184.61523437500000000000	4136.41015625000000000000	4144.10253906250000000000	4138.46142578125000000000	4132.30761718750000000000	4135.89746093750000000000	4123.07666015625000000000	4142.56396484375000000000	4220.00000000000000000000	4141.53857421875000000000	4146.66650390625000000000	2155.00000000000000000000	10247.00000000000000000000	10227.00000000000000000000	0.00000000000000000000	0.00000000000000000000	0.00000000000000000000	538.00000000000000000000	720.00000000000000000000	4.00000000000000000000	4.00000000000000000000	4.00000000000000000000	4.00000000000000000000	4.00000000000000000000	4.00000000000000000000	4.00000000000000000000	4.00000000000000000000	4.00000000000000000000	4.00000000000000000000	4.00000000000000000000	4.00000000000000000000	4.00000000000000000000	4.00000000000000000000	4.00000000000000000000	4.00000000000000000000
2.00000000000000000000	0.00000000000000000000	4163.07666015625000000000	4148.71777343750000000000	4155.89746093750000000000	4176.92285156250000000000	4162.56396484375000000000	4171.28173828125000000000	4164.61523437500000000000	4160.51269531250000000000	4162.05126953125000000000	4151.79492187500000000000	4178.46142578125000000000	4231.79492187500000000000	4173.33300781250000000000	4161.53857421875000000000	1422.00000000000000000000	10247.00000000000000000000	10227.00000000000000000000	0.00000000000000000000	0.00000000000000000000	0.00000000000000000000	538.00000000000000000000	727.00000000000000000000	4.00000000000000000000	4.00000000000000000000	4.00000000000000000000	4.00000000000000000000	4.00000000000000000000	4.00000000000000000000	4.00000000000000000000	4.00000000000000000000	4.00000000000000000000	4.00000000000000000000	4.00000000000000000000	4.00000000000000000000	4.00000000000000000000	4.00000000000000000000	4.00000000000000000000	4.00000000000000000000
3.00000000000000000000	0.00000000000000000000	4171.28173828125000000000	4142.56396484375000000000	4165.64111328125000000000	4180.51269531250000000000	4166.66650390625000000000	4170.25634765625000000000	4169.74365234375000000000	4165.12792968750000000000	4167.17919921875000000000	4178.97412109375000000000	4200.00000000000000000000	4234.87158203125000000000	4175.89746093750000000000	4162.56396484375000000000	3473.00000000000000000000	10247.00000000000000000000	10226.00000000000000000000	0.00000000000000000000	0.00000000000000000000	0.00000000000000000000	538.00000000000000000000	734.00000000000000000000	4.00000000000000000000	4.00000000000000000000	4.00000000000000000000	4.00000000000000000000	4.00000000000000000000	4.00000000000000000000	4.00000000000000000000	4.00000000000000000000	4.00000000000000000000	4.00000000000000000000	4.00000000000000000000	4.00000000000000000000	4.00000000000000000000	4.00000000000000000000	4.00000000000000000000	4.00000000000000000000
4.00000000000000000000	0.00000000000000000000	4178.46142578125000000000	4163.07666015625000000000	4166.15380859375000000000	4199.48730468750000000000	4168.20507812500000000000	4166.15380859375000000000	4170.76904296875000000000	4157.94873046875000000000	4160.51269531250000000000	4178.46142578125000000000	4190.25634765625000000000	4227.17919921875000000000	4173.33300781250000000000	4158.46142578125000000000	3545.00000000000000000000	10247.00000000000000000000	10226.00000000000000000000	0.00000000000000000000	0.00000000000000000000	0.00000000000000000000	538.00000000000000000000	742.00000000000000000000	4.00000000000000000000	4.00000000000000000000	4.00000000000000000000	4.00000000000000000000	4.00000000000000000000	4.00000000000000000000	4.00000000000000000000	4.00000000000000000000	4.00000000000000000000	4.00000000000000000000	4.00000000000000000000	4.00000000000000000000	4.00000000000000000000	4.00000000000000000000	4.00000000000000000000	4.00000000000000000000
5.00000000000000000000	0.00000000000000000000	4161.53857421875000000000	4173.33300781250000000000	4148.71777343750000000000	4194.87158203125000000000	4166.15380859375000000000	4156.41015625000000000000	4162.56396484375000000000	4155.38427734375000000000	4154.87158203125000000000	4165.12792968750000000000	4176.92285156250000000000	4223.58984375000000000000	4167.69238281250000000000	4163.58984375000000000000	3425.00000000000000000000	10247.00000000000000000000	10227.00000000000000000000	0.00000000000000000000	0.00000000000000000000	0.00000000000000000000	538.00000000000000000000	749.00000000000000000000	4.00000000000000000000	4.00000000000000000000	4.00000000000000000000	4.00000000000000000000	4.00000000000000000000	4.00000000000000000000	4.00000000000000000000	4.00000000000000000000	4.00000000000000000000	4.00000000000000000000	4.00000000000000000000	4.00000000000000000000	4.00000000000000000000	4.00000000000000000000	4.00000000000000000000	4.00000000000000000000
6.00000000000000000000	0.00000000000000000000	4176.41015625000000000000	4140.51269531250000000000	4165.64111328125000000000	4174.35888671875000000000	4132.82031250000000000000	4132.30761718750000000000	4137.43603515625000000000	4141.53857421875000000000	4131.79492187500000000000	4133.84619140625000000000	4155.38427734375000000000	4212.30761718750000000000	4131.28173828125000000000	4142.56396484375000000000	3471.00000000000000000000	10247.00000000000000000000	10227.00000000000000000000	0.00000000000000000000	0.00000000000000000000	0.00000000000000000000	538.00000000000000000000	756.00000000000000000000	4.00000000000000000000	4.00000000000000000000	4.00000000000000000000	4.00000000000000000000	4.00000000000000000000	4.00000000000000000000	4.00000000000000000000	4.00000000000000000000	4.00000000000000000000	4.00000000000000000000	4.00000000000000000000	4.00000000000000000000	4.00000000000000000000	4.00000000000000000000	4.00000000000000000000	4.00000000000000000000
7.00000000000000000000	0.00000000000000000000	4164.10253906250000000000	4160.00000000000000000000	4160.00000000000000000000	4196.92285156250000000000	4159.48730468750000000000	4165.64111328125000000000	4167.69238281250000000000	4172.82031250000000000000	4165.64111328125000000000	4160.00000000000000000000	4176.92285156250000000000	4221.02539062500000000000	4159.48730468750000000000	4148.71777343750000000000	3359.00000000000000000000	10249.00000000000000000000	10227.00000000000000000000	0.00000000000000000000	0.00000000000000000000	0.00000000000000000000	538.00000000000000000000	764.00000000000000000000	4.00000000000000000000	4.00000000000000000000	4.00000000000000000000	4.00000000000000000000	4.00000000000000000000	4.00000000000000000000	4.00000000000000000000	4.00000000000000000000	4.00000000000000000000	4.00000000000000000000	4.00000000000000000000	4.00000000000000000000	4.00000000000000000000	4.00000000000000000000	4.00000000000000000000	4.00000000000000000000
8.00000000000000000000	0.00000000000000000000	4167.69238281250000000000	4155.89746093750000000000	4164.61523437500000000000	4204.10253906250000000000	4167.17919921875000000000	4163.07666015625000000000	4163.07666015625000000000	4166.66650390625000000000	4169.74365234375000000000	4172.30761718750000000000	4180.51269531250000000000	4225.12792968750000000000	4170.25634765625000000000	4145.64111328125000000000	3419.00000000000000000000	10249.00000000000000000000	10227.00000000000000000000	0.00000000000000000000	0.00000000000000000000	0.00000000000000000000	538.00000000000000000000	771.00000000000000000000	4.00000000000000000000	4.00000000000000000000	4.00000000000000000000	4.00000000000000000000	4.00000000000000000000	4.00000000000000000000	4.00000000000000000000	4.00000000000000000000	4.00000000000000000000	4.00000000000000000000	4.00000000000000000000	4.00000000000000000000	4.00000000000000000000	4.00000000000000000000	4.00000000000000000000	4.00000000000000000000
9.00000000000000000000	0.00000000000000000000	4171.79492187500000000000	4133.84619140625000000000	4163.07666015625000000000	4172.82031250000000000000	4156.92285156250000000000	4154.35888671875000000000	4152.82031250000000000000	4147.69238281250000000000	4152.82031250000000000000	4170.25634765625000000000	4185.12792968750000000000	4216.41015625000000000000	4156.92285156250000000000	4132.30761718750000000000	3125.00000000000000000000	10247.00000000000000000000	10225.00000000000000000000	0.00000000000000000000	0.00000000000000000000	0.00000000000000000000	538.00000000000000000000	778.00000000000000000000	4.00000000000000000000	4.00000000000000000000	4.00000000000000000000	4.00000000000000000000	4.00000000000000000000	4.00000000000000000000	4.00000000000000000000	4.00000000000000000000	4.00000000000000000000	4.00000000000000000000	4.00000000000000000000	4.00000000000000000000	4.00000000000000000000	4.00000000000000000000	4.00000000000000000000	4.00000000000000000000
10.00000000000000000000	0.00000000000000000000	4153.33300781250000000000	4138.46142578125000000000	4145.12792968750000000000	4162.05126953125000000000	4161.53857421875000000000	4174.87158203125000000000	4167.17919921875000000000	4150.76904296875000000000	4152.82031250000000000000	4166.15380859375000000000	4191.28173828125000000000	4217.43603515625000000000	4148.71777343750000000000	4130.76904296875000000000	3492.00000000000000000000	10247.00000000000000000000	10225.00000000000000000000	0.00000000000000000000	0.00000000000000000000	0.00000000000000000000	538.00000000000000000000	786.00000000000000000000	4.00000000000000000000	4.00000000000000000000	4.00000000000000000000	4.00000000000000000000	4.00000000000000000000	4.00000000000000000000	4.00000000000000000000	4.00000000000000000000	4.00000000000000000000	4.00000000000000000000	4.00000000000000000000	4.00000000000000000000	4.00000000000000000000	4.00000000000000000000	4.00000000000000000000	4.00000000000000000000
11.00000000000000000000	0.00000000000000000000	4174.87158203125000000000	4146.15380859375000000000	4162.56396484375000000000	4187.17919921875000000000	4155.38427734375000000000	4163.07666015625000000000	4156.41015625000000000000	4134.87158203125000000000	4134.87158203125000000000	4136.41015625000000000000	4158.46142578125000000000	4223.58984375000000000000	4131.28173828125000000000	4132.82031250000000000000	3284.00000000000000000000	10247.00000000000000000000	10227.00000000000000000000	0.00000000000000000000	0.00000000000000000000	0.00000000000000000000	538.00000000000000000000	793.00000000000000000000	4.00000000000000000000	4.00000000000000000000	4.00000000000000000000	4.00000000000000000000	4.00000000000000000000	4.00000000000000000000	4.00000000000000000000	4.00000000000000000000	4.00000000000000000000	4.00000000000000000000	4.00000000000000000000	4.00000000000000000000	4.00000000000000000000	4.00000000000000000000	4.00000000000000000000	4.00000000000000000000
12.00000000000000000000	0.00000000000000000000	4166.15380859375000000000	4177.43603515625000000000	4155.89746093750000000000	4211.79492187500000000000	4184.61523437500000000000	4171.79492187500000000000	4172.82031250000000000000	4162.05126953125000000000	4164.61523437500000000000	4168.71777343750000000000	4176.41015625000000000000	4234.35888671875000000000	4172.82031250000000000000	4156.92285156250000000000	2629.00000000000000000000	10247.00000000000000000000	10227.00000000000000000000	0.00000000000000000000	0.00000000000000000000	0.00000000000000000000	538.00000000000000000000	800.00000000000000000000	4.00000000000000000000	4.00000000000000000000	4.00000000000000000000	4.00000000000000000000	4.00000000000000000000	4.00000000000000000000	4.00000000000000000000	4.00000000000000000000	4.00000000000000000000	4.00000000000000000000	4.00000000000000000000	4.00000000000000000000	4.00000000000000000000	4.00000000000000000000	4.00000000000000000000	4.00000000000000000000
13.00000000000000000000	0.00000000000000000000	4161.53857421875000000000	4157.94873046875000000000	4161.02539062500000000000	4201.02539062500000000000	4178.46142578125000000000	4168.20507812500000000000	4161.53857421875000000000	4165.64111328125000000000	4170.76904296875000000000	4186.66650390625000000000	4200.51269531250000000000	4233.84619140625000000000	4188.20507812500000000000	4147.69238281250000000000	2458.00000000000000000000	10246.00000000000000000000	10228.00000000000000000000	0.00000000000000000000	0.00000000000000000000	0.00000000000000000000	538.00000000000000000000	809.00000000000000000000	4.00000000000000000000	4.00000000000000000000	4.00000000000000000000	4.00000000000000000000	4.00000000000000000000	4.00000000000000000000	4.00000000000000000000	4.00000000000000000000	4.00000000000000000000	4.00000000000000000000	4.00000000000000000000	4.00000000000000000000	4.00000000000000000000	4.00000000000000000000	4.00000000000000000000	4.00000000000000000000
14.00000000000000000000	0.00000000000000000000	4174.87158203125000000000	4144.10253906250000000000	4170.25634765625000000000	4189.74365234375000000000	4168.71777343750000000000	4171.79492187500000000000	4152.82031250000000000000	4151.28173828125000000000	4153.84619140625000000000	4172.30761718750000000000	4189.23046875000000000000	4233.84619140625000000000	4175.89746093750000000000	4150.25634765625000000000	3492.00000000000000000000	10246.00000000000000000000	10228.00000000000000000000	0.00000000000000000000	0.00000000000000000000	0.00000000000000000000	538.00000000000000000000	817.00000000000000000000	4.00000000000000000000	4.00000000000000000000	4.00000000000000000000	4.00000000000000000000	4.00000000000000000000	4.00000000000000000000	4.00000000000000000000	4.00000000000000000000	4.00000000000000000000	4.00000000000000000000	4.00000000000000000000	4.00000000000000000000	4.00000000000000000000	4.00000000000000000000	4.00000000000000000000	4.00000000000000000000
15.00000000000000000000	0.00000000000000000000	4163.58984375000000000000	4166.15380859375000000000	4154.35888671875000000000	4181.02539062500000000000	4164.61523437500000000000	4178.97412109375000000000	4164.61523437500000000000	4151.28173828125000000000	4153.84619140625000000000	4166.15380859375000000000	4189.23046875000000000000	4231.79492187500000000000	4158.97412109375000000000	4159.48730468750000000000	3284.00000000000000000000	10246.00000000000000000000	10230.00000000000000000000	0.00000000000000000000	0.00000000000000000000	0.00000000000000000000	538.00000000000000000000	826.00000000000000000000	4.00000000000000000000	4.00000000000000000000	4.00000000000000000000	4.00000000000000000000	4.00000000000000000000	4.00000000000000000000	4.00000000000000000000	4.00000000000000000000	4.00000000000000000000	4.00000000000000000000	4.00000000000000000000	4.00000000000000000000	4.00000000000000000000	4.00000000000000000000	4.00000000000000000000	4.00000000000000000000
16.00000000000000000000	0.00000000000000000000	4179.48730468750000000000	4149.74365234375000000000	4172.82031250000000000000	4173.33300781250000000000	4139.48730468750000000000	4150.25634765625000000000	4144.10253906250000000000	4128.71777343750000000000	4137.43603515625000000000	4143.58984375000000000000	4172.82031250000000000000	4218.97412109375000000000	4124.10253906250000000000	4134.87158203125000000000	0.00000000000000000000	10246.00000000000000000000	10230.00000000000000000000	0.00000000000000000000	0.00000000000000000000	0.00000000000000000000	538.00000000000000000000	834.00000000000000000000	4.00000000000000000000	4.00000000000000000000	4.00000000000000000000	4.00000000000000000000	4.00000000000000000000	4.00000000000000000000	4.00000000000000000000	4.00000000000000000000	4.00000000000000000000	4.00000000000000000000	4.00000000000000000000	4.00000000000000000000	4.00000000000000000000	4.00000000000000000000	4.00000000000000000000	4.00000000000000000000
17.00000000000000000000	0.00000000000000000000	4171.79492187500000000000	4156.92285156250000000000	4164.61523437500000000000	4198.97412109375000000000	4178.97412109375000000000	4170.76904296875000000000	4162.56396484375000000000	4156.92285156250000000000	4163.58984375000000000000	4169.23046875000000000000	4177.43603515625000000000	4223.07666015625000000000	4166.66650390625000000000	4162.56396484375000000000	0.00000000000000000000	10246.00000000000000000000	10229.00000000000000000000	0.00000000000000000000	0.00000000000000000000	0.00000000000000000000	538.00000000000000000000	842.00000000000000000000	4.00000000000000000000	4.00000000000000000000	4.00000000000000000000	4.00000000000000000000	4.00000000000000000000	4.00000000000000000000	4.00000000000000000000	4.00000000000000000000	4.00000000000000000000	4.00000000000000000000	4.00000000000000000000	4.00000000000000000000	4.00000000000000000000	4.00000000000000000000	4.00000000000000000000	4.00000000000000000000
18.00000000000000000000	0.00000000000000000000	4169.23046875000000000000	4155.89746093750000000000	4155.89746093750000000000	4207.69238281250000000000	4174.87158203125000000000	4171.28173828125000000000	4157.94873046875000000000	4162.05126953125000000000	4157.94873046875000000000	4173.84619140625000000000	4175.38427734375000000000	4217.94873046875000000000	4187.69238281250000000000	4165.12792968750000000000	0.00000000000000000000	10246.00000000000000000000	10229.00000000000000000000	0.00000000000000000000	0.00000000000000000000	0.00000000000000000000	538.00000000000000000000	851.00000000000000000000	4.00000000000000000000	4.00000000000000000000	4.00000000000000000000	4.00000000000000000000	4.00000000000000000000	4.00000000000000000000	4.00000000000000000000	4.00000000000000000000	4.00000000000000000000	4.00000000000000000000	4.00000000000000000000	4.00000000000000000000	4.00000000000000000000	4.00000000000000000000	4.00000000000000000000	4.00000000000000000000
19.00000000000000000000	0.00000000000000000000	4178.97412109375000000000	4156.41015625000000000000	4167.69238281250000000000	4190.76904296875000000000	4145.12792968750000000000	4150.76904296875000000000	4143.07666015625000000000	4141.02539062500000000000	4139.48730468750000000000	4158.97412109375000000000	4170.76904296875000000000	4210.76904296875000000000	4160.51269531250000000000	4140.51269531250000000000	0.00000000000000000000	10247.00000000000000000000	10229.00000000000000000000	0.00000000000000000000	0.00000000000000000000	0.00000000000000000000	538.00000000000000000000	859.00000000000000000000	4.00000000000000000000	4.00000000000000000000	4.00000000000000000000	4.00000000000000000000	4.00000000000000000000	4.00000000000000000000	4.00000000000000000000	4.00000000000000000000	4.00000000000000000000	4.00000000000000000000	4.00000000000000000000	4.00000000000000000000	4.00000000000000000000	4.00000000000000000000	4.00000000000000000000	4.00000000000000000000
20.00000000000000000000	0.00000000000000000000	4163.07666015625000000000	4178.97412109375000000000	4161.53857421875000000000	4196.41015625000000000000	4175.38427734375000000000	4167.17919921875000000000	4170.76904296875000000000	4165.12792968750000000000	4174.35888671875000000000	4179.48730468750000000000	4194.87158203125000000000	4224.61523437500000000000	4154.87158203125000000000	4154.87158203125000000000	0.00000000000000000000	10247.00000000000000000000	10229.00000000000000000000	0.00000000000000000000	0.00000000000000000000	0.00000000000000000000	538.00000000000000000000	867.00000000000000000000	4.00000000000000000000	4.00000000000000000000	4.00000000000000000000	4.00000000000000000000	4.00000000000000000000	4.00000000000000000000	4.00000000000000000000	4.00000000000000000000	4.00000000000000000000	4.00000000000000000000	4.00000000000000000000	4.00000000000000000000	4.00000000000000000000	4.00000000000000000000	4.00000000000000000000	4.00000000000000000000
21.00000000000000000000	0.00000000000000000000	4181.53857421875000000000	4156.41015625000000000000	4175.38427734375000000000	4193.33300781250000000000	4160.51269531250000000000	4159.48730468750000000000	4161.53857421875000000000	4157.43603515625000000000	4162.56396484375000000000	4161.53857421875000000000	4183.07666015625000000000	4224.10253906250000000000	4125.12792968750000000000	4150.25634765625000000000	0.00000000000000000000	10248.00000000000000000000	10228.00000000000000000000	0.00000000000000000000	0.00000000000000000000	0.00000000000000000000	538.00000000000000000000	876.00000000000000000000	4.00000000000000000000	4.00000000000000000000	4.00000000000000000000	4.00000000000000000000	4.00000000000000000000	4.00000000000000000000	4.00000000000000000000	4.00000000000000000000	4.00000000000000000000	4.00000000000000000000	4.00000000000000000000	4.00000000000000000000	4.00000000000000000000	4.00000000000000000000	4.00000000000000000000	4.00000000000000000000
22.00000000000000000000	0.00000000000000000000	4176.41015625000000000000	4166.15380859375000000000	4162.05126953125000000000	4176.41015625000000000000	4162.05126953125000000000	4169.23046875000000000000	4162.56396484375000000000	4157.43603515625000000000	4162.05126953125000000000	4161.02539062500000000000	4172.30761718750000000000	4224.10253906250000000000	4144.61523437500000000000	4163.58984375000000000000	0.00000000000000000000	10248.00000000000000000000	10228.00000000000000000000	0.00000000000000000000	0.00000000000000000000	0.00000000000000000000	538.00000000000000000000	884.00000000000000000000	4.00000000000000000000	4.00000000000000000000	4.00000000000000000000	4.00000000000000000000	4.00000000000000000000	4.00000000000000000000	4.00000000000000000000	4.00000000000000000000	4.00000000000000000000	4.00000000000000000000	4.00000000000000000000	4.00000000000000000000	4.00000000000000000000	4.00000000000000000000	4.00000000000000000000	4.00000000000000000000
23.00000000000000000000	0.00000000000000000000	4168.71777343750000000000	4168.20507812500000000000	4154.35888671875000000000	4164.61523437500000000000	4164.61523437500000000000	4159.48730468750000000000	4151.28173828125000000000	4151.28173828125000000000	4162.05126953125000000000	4166.66650390625000000000	4161.02539062500000000000	4219.48730468750000000000	4166.66650390625000000000	4158.46142578125000000000	0.00000000000000000000	10248.00000000000000000000	10228.00000000000000000000	0.00000000000000000000	0.00000000000000000000	0.00000000000000000000	538.00000000000000000000	892.00000000000000000000	4.00000000000000000000	4.00000000000000000000	4.00000000000000000000	4.00000000000000000000	4.00000000000000000000	4.00000000000000000000	4.00000000000000000000	4.00000000000000000000	4.00000000000000000000	4.00000000000000000000	4.00000000000000000000	4.00000000000000000000	4.00000000000000000000	4.00000000000000000000	4.00000000000000000000	4.00000000000000000000
24.00000000000000000000	0.00000000000000000000	4184.10253906250000000000	4154.35888671875000000000	4170.25634765625000000000	4174.87158203125000000000	4146.66650390625000000000	4150.76904296875000000000	4146.66650390625000000000	4146.15380859375000000000	4151.28173828125000000000	4165.12792968750000000000	4176.41015625000000000000	4219.48730468750000000000	4151.28173828125000000000	4150.25634765625000000000	0.00000000000000000000	10248.00000000000000000000	10228.00000000000000000000	0.00000000000000000000	0.00000000000000000000	0.00000000000000000000	538.00000000000000000000	901.00000000000000000000	4.00000000000000000000	4.00000000000000000000	4.00000000000000000000	4.00000000000000000000	4.00000000000000000000	4.00000000000000000000	4.00000000000000000000	4.00000000000000000000	4.00000000000000000000	4.00000000000000000000	4.00000000000000000000	4.00000000000000000000	4.00000000000000000000	4.00000000000000000000	4.00000000000000000000	4.00000000000000000000
25.00000000000000000000	0.00000000000000000000	4168.71777343750000000000	4176.92285156250000000000	4157.43603515625000000000	4193.84619140625000000000	4173.33300781250000000000	4192.82031250000000000000	4185.64111328125000000000	4185.64111328125000000000	4189.23046875000000000000	4197.94873046875000000000	4220.51269531250000000000	4242.56396484375000000000	4167.17919921875000000000	4180.51269531250000000000	0.00000000000000000000	10250.00000000000000000000	10230.00000000000000000000	0.00000000000000000000	0.00000000000000000000	0.00000000000000000000	538.00000000000000000000	909.00000000000000000000	4.00000000000000000000	4.00000000000000000000	4.00000000000000000000	4.00000000000000000000	4.00000000000000000000	4.00000000000000000000	4.00000000000000000000	4.00000000000000000000	4.00000000000000000000	4.00000000000000000000	4.00000000000000000000	4.00000000000000000000	4.00000000000000000000	4.00000000000000000000	4.00000000000000000000	4.00000000000000000000
26.00000000000000000000	0.00000000000000000000	4178.46142578125000000000	4165.64111328125000000000	4167.17919921875000000000	4190.25634765625000000000	4177.43603515625000000000	4190.76904296875000000000	4173.84619140625000000000	4185.64111328125000000000	4193.84619140625000000000	4196.41015625000000000000	4207.17919921875000000000	4241.02539062500000000000	4164.10253906250000000000	4171.28173828125000000000	0.00000000000000000000	10250.00000000000000000000	10230.00000000000000000000	0.00000000000000000000	0.00000000000000000000	0.00000000000000000000	538.00000000000000000000	917.00000000000000000000	4.00000000000000000000	4.00000000000000000000	4.00000000000000000000	4.00000000000000000000	4.00000000000000000000	4.00000000000000000000	4.00000000000000000000	4.00000000000000000000	4.00000000000000000000	4.00000000000000000000	4.00000000000000000000	4.00000000000000000000	4.00000000000000000000	4.00000000000000000000	4.00000000000000000000	4.00000000000000000000
27.00000000000000000000	0.00000000000000000000	4175.38427734375000000000	4170.76904296875000000000	4161.02539062500000000000	4197.43603515625000000000	4175.89746093750000000000	4182.56396484375000000000	4171.79492187500000000000	4181.02539062500000000000	4190.76904296875000000000	4198.46142578125000000000	4182.56396484375000000000	4235.38427734375000000000	4171.28173828125000000000	4169.74365234375000000000	0.00000000000000000000	10250.00000000000000000000	10229.00000000000000000000	0.00000000000000000000	0.00000000000000000000	0.00000000000000000000	538.00000000000000000000	925.00000000000000000000	4.00000000000000000000	4.00000000000000000000	4.00000000000000000000	4.00000000000000000000	4.00000000000000000000	4.00000000000000000000	4.00000000000000000000	4.00000000000000000000	4.00000000000000000000	4.00000000000000000000	4.00000000000000000000	4.00000000000000000000	4.00000000000000000000	4.00000000000000000000	4.00000000000000000000	4.00000000000000000000
28.00000000000000000000	0.00000000000000000000	4168.20507812500000000000	4167.17919921875000000000	4156.41015625000000000000	4196.41015625000000000000	4159.48730468750000000000	4168.20507812500000000000	4172.82031250000000000000	4165.64111328125000000000	4174.35888671875000000000	4191.28173828125000000000	4174.35888671875000000000	4236.92285156250000000000	4163.07666015625000000000	4165.12792968750000000000	0.00000000000000000000	10250.00000000000000000000	10229.00000000000000000000	0.00000000000000000000	0.00000000000000000000	0.00000000000000000000	538.00000000000000000000	932.00000000000000000000	4.00000000000000000000	4.00000000000000000000	4.00000000000000000000	4.00000000000000000000	4.00000000000000000000	4.00000000000000000000	4.00000000000000000000	4.00000000000000000000	4.00000000000000000000	4.00000000000000000000	4.00000000000000000000	4.00000000000000000000	4.00000000000000000000	4.00000000000000000000	4.00000000000000000000	4.00000000000000000000
29.00000000000000000000	0.00000000000000000000	4181.53857421875000000000	4135.89746093750000000000	4168.71777343750000000000	4169.74365234375000000000	4136.41015625000000000000	4153.84619140625000000000	4155.89746093750000000000	4142.56396484375000000000	4149.74365234375000000000	4165.64111328125000000000	4179.48730468750000000000	4222.05126953125000000000	4146.15380859375000000000	4142.05126953125000000000	0.00000000000000000000	10250.00000000000000000000	10229.00000000000000000000	0.00000000000000000000	0.00000000000000000000	0.00000000000000000000	538.00000000000000000000	940.00000000000000000000	4.00000000000000000000	4.00000000000000000000	4.00000000000000000000	4.00000000000000000000	4.00000000000000000000	4.00000000000000000000	4.00000000000000000000	4.00000000000000000000	4.00000000000000000000	4.00000000000000000000	4.00000000000000000000	4.00000000000000000000	4.00000000000000000000	4.00000000000000000000	4.00000000000000000000	4.00000000000000000000
30.00000000000000000000	0.00000000000000000000	4158.46142578125000000000	4145.64111328125000000000	4150.25634765625000000000	4175.89746093750000000000	4158.46142578125000000000	4170.76904296875000000000	4168.71777343750000000000	4170.76904296875000000000	4178.97412109375000000000	4184.10253906250000000000	4202.56396484375000000000	4215.89746093750000000000	4169.23046875000000000000	4153.84619140625000000000	0.00000000000000000000	10250.00000000000000000000	10229.00000000000000000000	0.00000000000000000000	0.00000000000000000000	0.00000000000000000000	538.00000000000000000000	947.00000000000000000000	4.00000000000000000000	4.00000000000000000000	4.00000000000000000000	4.00000000000000000000	4.00000000000000000000	4.00000000000000000000	4.00000000000000000000	4.00000000000000000000	4.00000000000000000000	4.00000000000000000000	4.00000000000000000000	4.00000000000000000000	4.00000000000000000000	4.00000000000000000000	4.00000000000000000000	4.00000000000000000000
31.00000000000000000000	0.00000000000000000000	4172.30761718750000000000	4148.20507812500000000000	4165.12792968750000000000	4197.43603515625000000000	4149.74365234375000000000	4152.30761718750000000000	4157.43603515625000000000	4173.33300781250000000000	4182.56396484375000000000	4184.61523437500000000000	4203.58984375000000000000	4218.46142578125000000000	4154.87158203125000000000	4157.94873046875000000000	0.00000000000000000000	10250.00000000000000000000	10228.00000000000000000000	0.00000000000000000000	0.00000000000000000000	0.00000000000000000000	538.00000000000000000000	954.00000000000000000000	4.00000000000000000000	4.00000000000000000000	4.00000000000000000000	4.00000000000000000000	4.00000000000000000000	4.00000000000000000000	4.00000000000000000000	4.00000000000000000000	4.00000000000000000000	4.00000000000000000000	4.00000000000000000000	4.00000000000000000000	4.00000000000000000000	4.00000000000000000000	4.00000000000000000000	4.00000000000000000000
32.00000000000000000000	0.00000000000000000000	4178.46142578125000000000	4163.58984375000000000000	4170.25634765625000000000	4201.02539062500000000000	4149.74365234375000000000	4162.56396484375000000000	4171.79492187500000000000	4177.43603515625000000000	4182.56396484375000000000	4186.66650390625000000000	4189.74365234375000000000	4234.35888671875000000000	4156.41015625000000000000	4177.43603515625000000000	0.00000000000000000000	10250.00000000000000000000	10228.00000000000000000000	0.00000000000000000000	0.00000000000000000000	0.00000000000000000000	538.00000000000000000000	962.00000000000000000000	4.00000000000000000000	4.00000000000000000000	4.00000000000000000000	4.00000000000000000000	4.00000000000000000000	4.00000000000000000000	4.00000000000000000000	4.00000000000000000000	4.00000000000000000000	4.00000000000000000000	4.00000000000000000000	4.00000000000000000000	4.00000000000000000000	4.00000000000000000000	4.00000000000000000000	4.00000000000000000000
33.00000000000000000000	0.00000000000000000000	4167.17919921875000000000	4163.58984375000000000000	4160.00000000000000000000	4189.74365234375000000000	4155.89746093750000000000	4180.51269531250000000000	4184.10253906250000000000	4176.92285156250000000000	4178.97412109375000000000	4178.97412109375000000000	4167.69238281250000000000	4243.58984375000000000000	4157.43603515625000000000	4178.46142578125000000000	0.00000000000000000000	10251.00000000000000000000	10228.00000000000000000000	0.00000000000000000000	0.00000000000000000000	0.00000000000000000000	538.00000000000000000000	969.00000000000000000000	4.00000000000000000000	4.00000000000000000000	4.00000000000000000000	4.00000000000000000000	4.00000000000000000000	4.00000000000000000000	4.00000000000000000000	4.00000000000000000000	4.00000000000000000000	4.00000000000000000000	4.00000000000000000000	4.00000000000000000000	4.00000000000000000000	4.00000000000000000000	4.00000000000000000000	4.00000000000000000000
34.00000000000000000000	0.00000000000000000000	4192.30761718750000000000	4161.02539062500000000000	4175.89746093750000000000	4193.33300781250000000000	4155.38427734375000000000	4174.87158203125000000000	4176.41015625000000000000	4166.66650390625000000000	4175.38427734375000000000	4176.92285156250000000000	4174.87158203125000000000	4238.97412109375000000000	4147.69238281250000000000	4167.69238281250000000000	0.00000000000000000000	10251.00000000000000000000	10228.00000000000000000000	0.00000000000000000000	0.00000000000000000000	0.00000000000000000000	538.00000000000000000000	976.00000000000000000000	4.00000000000000000000	4.00000000000000000000	4.00000000000000000000	4.00000000000000000000	4.00000000000000000000	4.00000000000000000000	4.00000000000000000000	4.00000000000000000000	4.00000000000000000000	4.00000000000000000000	4.00000000000000000000	4.00000000000000000000	4.00000000000000000000	4.00000000000000000000	4.00000000000000000000	4.00000000000000000000
35.00000000000000000000	0.00000000000000000000	4180.00000000000000000000	4192.82031250000000000000	4160.00000000000000000000	4209.23046875000000000000	4173.33300781250000000000	4184.10253906250000000000	4191.28173828125000000000	4194.87158203125000000000	4207.17919921875000000000	4221.02539062500000000000	4220.51269531250000000000	4251.28173828125000000000	4192.30761718750000000000	4197.94873046875000000000	0.00000000000000000000	10249.00000000000000000000	10229.00000000000000000000	0.00000000000000000000	0.00000000000000000000	0.00000000000000000000	538.00000000000000000000	984.00000000000000000000	4.00000000000000000000	4.00000000000000000000	4.00000000000000000000	4.00000000000000000000	4.00000000000000000000	4.00000000000000000000	4.00000000000000000000	4.00000000000000000000	4.00000000000000000000	4.00000000000000000000	4.00000000000000000000	4.00000000000000000000	4.00000000000000000000	4.00000000000000000000	4.00000000000000000000	4.00000000000000000000
36.00000000000000000000	0.00000000000000000000	4178.97412109375000000000	4166.66650390625000000000	4164.61523437500000000000	4198.46142578125000000000	4139.48730468750000000000	4151.79492187500000000000	4160.00000000000000000000	4177.43603515625000000000	4181.53857421875000000000	4188.20507812500000000000	4218.97412109375000000000	4256.92285156250000000000	4188.71777343750000000000	4185.64111328125000000000	0.00000000000000000000	10249.00000000000000000000	10229.00000000000000000000	0.00000000000000000000	0.00000000000000000000	0.00000000000000000000	538.00000000000000000000	992.00000000000000000000	4.00000000000000000000	4.00000000000000000000	4.00000000000000000000	4.00000000000000000000	4.00000000000000000000	4.00000000000000000000	4.00000000000000000000	4.00000000000000000000	4.00000000000000000000	4.00000000000000000000	4.00000000000000000000	4.00000000000000000000	4.00000000000000000000	4.00000000000000000000	4.00000000000000000000	4.00000000000000000000
37.00000000000000000000	0.00000000000000000000	4181.02539062500000000000	4167.69238281250000000000	4169.23046875000000000000	4195.38427734375000000000	4144.61523437500000000000	4162.56396484375000000000	4163.07666015625000000000	4175.89746093750000000000	4177.43603515625000000000	4170.76904296875000000000	4202.56396484375000000000	4258.97412109375000000000	4175.38427734375000000000	4172.30761718750000000000	0.00000000000000000000	10247.00000000000000000000	10229.00000000000000000000	0.00000000000000000000	0.00000000000000000000	0.00000000000000000000	538.00000000000000000000	1000.00000000000000000000	4.00000000000000000000	4.00000000000000000000	4.00000000000000000000	4.00000000000000000000	4.00000000000000000000	4.00000000000000000000	4.00000000000000000000	4.00000000000000000000	4.00000000000000000000	4.00000000000000000000	4.00000000000000000000	4.00000000000000000000	4.00000000000000000000	4.00000000000000000000	4.00000000000000000000	4.00000000000000000000
38.00000000000000000000	0.00000000000000000000	4173.33300781250000000000	4194.35888671875000000000	4164.61523437500000000000	4202.56396484375000000000	4177.43603515625000000000	4194.87158203125000000000	4192.82031250000000000000	4195.38427734375000000000	4205.64111328125000000000	4213.84619140625000000000	4196.41015625000000000000	4260.51269531250000000000	4183.58984375000000000000	4182.56396484375000000000	0.00000000000000000000	10247.00000000000000000000	10229.00000000000000000000	0.00000000000000000000	0.00000000000000000000	0.00000000000000000000	539.00000000000000000000	8.00000000000000000000	4.00000000000000000000	4.00000000000000000000	4.00000000000000000000	4.00000000000000000000	4.00000000000000000000	4.00000000000000000000	4.00000000000000000000	4.00000000000000000000	4.00000000000000000000	4.00000000000000000000	4.00000000000000000000	4.00000000000000000000	4.00000000000000000000	4.00000000000000000000	4.00000000000000000000	4.00000000000000000000
39.00000000000000000000	0.00000000000000000000	4194.87158203125000000000	4180.51269531250000000000	4181.02539062500000000000	4203.58984375000000000000	4164.10253906250000000000	4176.41015625000000000000	4174.35888671875000000000	4174.35888671875000000000	4186.15380859375000000000	4206.15380859375000000000	4195.38427734375000000000	4252.30761718750000000000	4183.07666015625000000000	4176.41015625000000000000	0.00000000000000000000	10246.00000000000000000000	10229.00000000000000000000	0.00000000000000000000	0.00000000000000000000	0.00000000000000000000	539.00000000000000000000	17.00000000000000000000	4.00000000000000000000	4.00000000000000000000	4.00000000000000000000	4.00000000000000000000	4.00000000000000000000	4.00000000000000000000	4.00000000000000000000	4.00000000000000000000	4.00000000000000000000	4.00000000000000000000	4.00000000000000000000	4.00000000000000000000	4.00000000000000000000	4.00000000000000000000	4.00000000000000000000	4.00000000000000000000
40.00000000000000000000	0.00000000000000000000	4183.07666015625000000000	4196.92285156250000000000	4162.56396484375000000000	4207.69238281250000000000	4171.79492187500000000000	4183.07666015625000000000	4176.92285156250000000000	4175.89746093750000000000	4186.15380859375000000000	4195.38427734375000000000	4216.92285156250000000000	4251.28173828125000000000	4196.41015625000000000000	4188.71777343750000000000	0.00000000000000000000	10246.00000000000000000000	10229.00000000000000000000	0.00000000000000000000	0.00000000000000000000	0.00000000000000000000	539.00000000000000000000	25.00000000000000000000	4.00000000000000000000	4.00000000000000000000	4.00000000000000000000	4.00000000000000000000	4.00000000000000000000	4.00000000000000000000	4.00000000000000000000	4.00000000000000000000	4.00000000000000000000	4.00000000000000000000	4.00000000000000000000	4.00000000000000000000	4.00000000000000000000	4.00000000000000000000	4.00000000000000000000	4.00000000000000000000
41.00000000000000000000	0.00000000000000000000	4185.12792968750000000000	4180.00000000000000000000	4164.10253906250000000000	4184.61523437500000000000	4144.10253906250000000000	4168.71777343750000000000	4160.51269531250000000000	4155.89746093750000000000	4165.64111328125000000000	4171.79492187500000000000	4191.28173828125000000000	4240.00000000000000000000	4166.15380859375000000000	4184.10253906250000000000	0.00000000000000000000	10245.00000000000000000000	10229.00000000000000000000	0.00000000000000000000	0.00000000000000000000	0.00000000000000000000	539.00000000000000000000	33.00000000000000000000	4.00000000000000000000	4.00000000000000000000	4.00000000000000000000	4.00000000000000000000	4.00000000000000000000	4.00000000000000000000	4.00000000000000000000	4.00000000000000000000	4.00000000000000000000	4.00000000000000000000	4.00000000000000000000	4.00000000000000000000	4.00000000000000000000	4.00000000000000000000	4.00000000000000000000	4.00000000000000000000
42.00000000000000000000	0.00000000000000000000	4182.56396484375000000000	4163.07666015625000000000	4169.74365234375000000000	4176.92285156250000000000	4140.00000000000000000000	4159.48730468750000000000	4156.41015625000000000000	4153.33300781250000000000	4158.97412109375000000000	4171.79492187500000000000	4181.53857421875000000000	4237.94873046875000000000	4177.43603515625000000000	4187.69238281250000000000	0.00000000000000000000	10245.00000000000000000000	10229.00000000000000000000	0.00000000000000000000	0.00000000000000000000	0.00000000000000000000	539.00000000000000000000	41.00000000000000000000	4.00000000000000000000	4.00000000000000000000	4.00000000000000000000	4.00000000000000000000	4.00000000000000000000	4.00000000000000000000	4.00000000000000000000	4.00000000000000000000	4.00000000000000000000	4.00000000000000000000	4.00000000000000000000	4.00000000000000000000	4.00000000000000000000	4.00000000000000000000	4.00000000000000000000	4.00000000000000000000
43.00000000000000000000	0.00000000000000000000	4164.61523437500000000000	4166.15380859375000000000	4156.92285156250000000000	4195.89746093750000000000	4161.02539062500000000000	4165.64111328125000000000	4167.17919921875000000000	4175.38427734375000000000	4180.51269531250000000000	4192.30761718750000000000	4196.41015625000000000000	4251.79492187500000000000	4206.15380859375000000000	4186.66650390625000000000	0.00000000000000000000	10246.00000000000000000000	10230.00000000000000000000	0.00000000000000000000	0.00000000000000000000	0.00000000000000000000	539.00000000000000000000	49.00000000000000000000	4.00000000000000000000	4.00000000000000000000	4.00000000000000000000	4.00000000000000000000	4.00000000000000000000	4.00000000000000000000	4.00000000000000000000	4.00000000000000000000	4.00000000000000000000	4.00000000000000000000	4.00000000000000000000	4.00000000000000000000	4.00000000000000000000	4.00000000000000000000	4.00000000000000000000	4.00000000000000000000
44.00000000000000000000	0.00000000000000000000	4188.71777343750000000000	4159.48730468750000000000	4173.33300781250000000000	4196.41015625000000000000	4152.82031250000000000000	4158.97412109375000000000	4158.97412109375000000000	4164.10253906250000000000	4170.76904296875000000000	4181.53857421875000000000	4188.20507812500000000000	4252.82031250000000000000	4174.87158203125000000000	4166.66650390625000000000	0.00000000000000000000	10246.00000000000000000000	10230.00000000000000000000	0.00000000000000000000	0.00000000000000000000	0.00000000000000000000	539.00000000000000000000	56.00000000000000000000	4.00000000000000000000	4.00000000000000000000	4.00000000000000000000	4.00000000000000000000	4.00000000000000000000	4.00000000000000000000	4.00000000000000000000	4.00000000000000000000	4.00000000000000000000	4.00000000000000000000	4.00000000000000000000	4.00000000000000000000	4.00000000000000000000	4.00000000000000000000	4.00000000000000000000	4.00000000000000000000
45.00000000000000000000	0.00000000000000000000	4180.51269531250000000000	4189.74365234375000000000	4163.07666015625000000000	4196.92285156250000000000	4172.82031250000000000000	4183.58984375000000000000	4179.48730468750000000000	4173.33300781250000000000	4180.51269531250000000000	4189.74365234375000000000	4220.00000000000000000000	4251.79492187500000000000	4182.56396484375000000000	4186.15380859375000000000	0.00000000000000000000	10245.00000000000000000000	10229.00000000000000000000	0.00000000000000000000	0.00000000000000000000	0.00000000000000000000	539.00000000000000000000	64.00000000000000000000	4.00000000000000000000	4.00000000000000000000	4.00000000000000000000	4.00000000000000000000	4.00000000000000000000	4.00000000000000000000	4.00000000000000000000	4.00000000000000000000	4.00000000000000000000	4.00000000000000000000	4.00000000000000000000	4.00000000000000000000	4.00000000000000000000	4.00000000000000000000	4.00000000000000000000	4.00000000000000000000
46.00000000000000000000	0.00000000000000000000	4182.56396484375000000000	4172.82031250000000000000	4165.12792968750000000000	4190.76904296875000000000	4149.74365234375000000000	4168.71777343750000000000	4158.97412109375000000000	4152.30761718750000000000	4156.92285156250000000000	4161.02539062500000000000	4196.41015625000000000000	4242.56396484375000000000	4173.33300781250000000000	4175.89746093750000000000	0.00000000000000000000	10245.00000000000000000000	10229.00000000000000000000	0.00000000000000000000	0.00000000000000000000	0.00000000000000000000	539.00000000000000000000	72.00000000000000000000	4.00000000000000000000	4.00000000000000000000	4.00000000000000000000	4.00000000000000000000	4.00000000000000000000	4.00000000000000000000	4.00000000000000000000	4.00000000000000000000	4.00000000000000000000	4.00000000000000000000	4.00000000000000000000	4.00000000000000000000	4.00000000000000000000	4.00000000000000000000	4.00000000000000000000	4.00000000000000000000
47.00000000000000000000	0.00000000000000000000	4190.76904296875000000000	4163.58984375000000000000	4169.23046875000000000000	4189.23046875000000000000	4148.71777343750000000000	4164.61523437500000000000	4151.79492187500000000000	4150.25634765625000000000	4153.84619140625000000000	4153.84619140625000000000	4161.53857421875000000000	4243.58984375000000000000	4169.74365234375000000000	4170.76904296875000000000	0.00000000000000000000	10246.00000000000000000000	10230.00000000000000000000	0.00000000000000000000	0.00000000000000000000	0.00000000000000000000	539.00000000000000000000	81.00000000000000000000	4.00000000000000000000	4.00000000000000000000	4.00000000000000000000	4.00000000000000000000	4.00000000000000000000	4.00000000000000000000	4.00000000000000000000	4.00000000000000000000	4.00000000000000000000	4.00000000000000000000	4.00000000000000000000	4.00000000000000000000	4.00000000000000000000	4.00000000000000000000	4.00000000000000000000	4.00000000000000000000
48.00000000000000000000	0.00000000000000000000	4165.12792968750000000000	4175.38427734375000000000	4152.82031250000000000000	4186.66650390625000000000	4170.25634765625000000000	4174.35888671875000000000	4168.20507812500000000000	4177.94873046875000000000	4186.15380859375000000000	4190.25634765625000000000	4192.82031250000000000000	4245.12792968750000000000	4188.71777343750000000000	4179.48730468750000000000	0.00000000000000000000	10246.00000000000000000000	10230.00000000000000000000	0.00000000000000000000	0.00000000000000000000	0.00000000000000000000	539.00000000000000000000	88.00000000000000000000	4.00000000000000000000	4.00000000000000000000	4.00000000000000000000	4.00000000000000000000	4.00000000000000000000	4.00000000000000000000	4.00000000000000000000	4.00000000000000000000	4.00000000000000000000	4.00000000000000000000	4.00000000000000000000	4.00000000000000000000	4.00000000000000000000	4.00000000000000000000	4.00000000000000000000	4.00000000000000000000
49.00000000000000000000	0.00000000000000000000	4171.28173828125000000000	4140.00000000000000000000	4166.15380859375000000000	4169.23046875000000000000	4136.41015625000000000000	4148.20507812500000000000	4144.10253906250000000000	4151.28173828125000000000	4162.05126953125000000000	4166.66650390625000000000	4176.92285156250000000000	4221.53857421875000000000	4159.48730468750000000000	4143.07666015625000000000	0.00000000000000000000	10247.00000000000000000000	10230.00000000000000000000	0.00000000000000000000	0.00000000000000000000	0.00000000000000000000	539.00000000000000000000	95.00000000000000000000	4.00000000000000000000	4.00000000000000000000	4.00000000000000000000	4.00000000000000000000	4.00000000000000000000	4.00000000000000000000	4.00000000000000000000	4.00000000000000000000	4.00000000000000000000	4.00000000000000000000	4.00000000000000000000	4.00000000000000000000	4.00000000000000000000	4.00000000000000000000	4.00000000000000000000	4.00000000000000000000
50.00000000000000000000	0.00000000000000000000	4169.23046875000000000000	4157.94873046875000000000	4159.48730468750000000000	4182.56396484375000000000	4161.02539062500000000000	4177.94873046875000000000	4165.12792968750000000000	4158.46142578125000000000	4170.25634765625000000000	4163.07666015625000000000	4184.61523437500000000000	4225.64111328125000000000	4157.94873046875000000000	4146.66650390625000000000	0.00000000000000000000	10247.00000000000000000000	10230.00000000000000000000	0.00000000000000000000	0.00000000000000000000	0.00000000000000000000	539.00000000000000000000	103.00000000000000000000	4.00000000000000000000	4.00000000000000000000	4.00000000000000000000	4.00000000000000000000	4.00000000000000000000	4.00000000000000000000	4.00000000000000000000	4.00000000000000000000	4.00000000000000000000	4.00000000000000000000	4.00000000000000000000	4.00000000000000000000	4.00000000000000000000	4.00000000000000000000	4.00000000000000000000	4.00000000000000000000
51.00000000000000000000	0.00000000000000000000	4178.46142578125000000000	4172.82031250000000000000	4164.10253906250000000000	4195.38427734375000000000	4168.71777343750000000000	4178.97412109375000000000	4167.17919921875000000000	4158.46142578125000000000	4167.69238281250000000000	4163.58984375000000000000	4192.30761718750000000000	4236.92285156250000000000	4145.12792968750000000000	4150.76904296875000000000	0.00000000000000000000	10248.00000000000000000000	10228.00000000000000000000	0.00000000000000000000	0.00000000000000000000	0.00000000000000000000	539.00000000000000000000	112.00000000000000000000	4.00000000000000000000	4.00000000000000000000	4.00000000000000000000	4.00000000000000000000	4.00000000000000000000	4.00000000000000000000	4.00000000000000000000	4.00000000000000000000	4.00000000000000000000	4.00000000000000000000	4.00000000000000000000	4.00000000000000000000	4.00000000000000000000	4.00000000000000000000	4.00000000000000000000	4.00000000000000000000
52.00000000000000000000	0.00000000000000000000	4185.64111328125000000000	4158.97412109375000000000	4169.74365234375000000000	4193.84619140625000000000	4144.10253906250000000000	4155.38427734375000000000	4155.38427734375000000000	4149.23046875000000000000	4152.30761718750000000000	4154.35888671875000000000	4155.89746093750000000000	4236.41015625000000000000	4136.41015625000000000000	4146.15380859375000000000	0.00000000000000000000	10248.00000000000000000000	10228.00000000000000000000	0.00000000000000000000	0.00000000000000000000	0.00000000000000000000	539.00000000000000000000	119.00000000000000000000	4.00000000000000000000	4.00000000000000000000	4.00000000000000000000	4.00000000000000000000	4.00000000000000000000	4.00000000000000000000	4.00000000000000000000	4.00000000000000000000	4.00000000000000000000	4.00000000000000000000	4.00000000000000000000	4.00000000000000000000	4.00000000000000000000	4.00000000000000000000	4.00000000000000000000	4.00000000000000000000
53.00000000000000000000	0.00000000000000000000	4160.51269531250000000000	4160.51269531250000000000	4149.74365234375000000000	4186.15380859375000000000	4155.38427734375000000000	4166.66650390625000000000	4167.69238281250000000000	4174.35888671875000000000	4175.38427734375000000000	4170.76904296875000000000	4170.76904296875000000000	4244.61523437500000000000	4175.89746093750000000000	4164.61523437500000000000	0.00000000000000000000	10247.00000000000000000000	10229.00000000000000000000	0.00000000000000000000	0.00000000000000000000	0.00000000000000000000	539.00000000000000000000	127.00000000000000000000	4.00000000000000000000	4.00000000000000000000	4.00000000000000000000	4.00000000000000000000	4.00000000000000000000	4.00000000000000000000	4.00000000000000000000	4.00000000000000000000	4.00000000000000000000	4.00000000000000000000	4.00000000000000000000	4.00000000000000000000	4.00000000000000000000	4.00000000000000000000	4.00000000000000000000	4.00000000000000000000
54.00000000000000000000	0.00000000000000000000	4175.89746093750000000000	4143.58984375000000000000	4164.10253906250000000000	4171.28173828125000000000	4134.87158203125000000000	4150.76904296875000000000	4143.07666015625000000000	4157.94873046875000000000	4161.53857421875000000000	4167.69238281250000000000	4199.48730468750000000000	4240.00000000000000000000	4178.46142578125000000000	4150.76904296875000000000	0.00000000000000000000	10247.00000000000000000000	10229.00000000000000000000	0.00000000000000000000	0.00000000000000000000	0.00000000000000000000	539.00000000000000000000	135.00000000000000000000	4.00000000000000000000	4.00000000000000000000	4.00000000000000000000	4.00000000000000000000	4.00000000000000000000	4.00000000000000000000	4.00000000000000000000	4.00000000000000000000	4.00000000000000000000	4.00000000000000000000	4.00000000000000000000	4.00000000000000000000	4.00000000000000000000	4.00000000000000000000	4.00000000000000000000	4.00000000000000000000
55.00000000000000000000	0.00000000000000000000	4172.30761718750000000000	4153.33300781250000000000	4157.94873046875000000000	4186.66650390625000000000	4140.00000000000000000000	4162.56396484375000000000	4153.33300781250000000000	4161.02539062500000000000	4168.71777343750000000000	4182.05126953125000000000	4204.10253906250000000000	4239.48730468750000000000	4169.23046875000000000000	4157.94873046875000000000	0.00000000000000000000	10248.00000000000000000000	10228.00000000000000000000	0.00000000000000000000	0.00000000000000000000	0.00000000000000000000	539.00000000000000000000	142.00000000000000000000	4.00000000000000000000	4.00000000000000000000	4.00000000000000000000	4.00000000000000000000	4.00000000000000000000	4.00000000000000000000	4.00000000000000000000	4.00000000000000000000	4.00000000000000000000	4.00000000000000000000	4.00000000000000000000	4.00000000000000000000	4.00000000000000000000	4.00000000000000000000	4.00000000000000000000	4.00000000000000000000
56.00000000000000000000	0.00000000000000000000	4170.25634765625000000000	4153.33300781250000000000	4161.02539062500000000000	4195.38427734375000000000	4157.43603515625000000000	4168.20507812500000000000	4157.94873046875000000000	4163.58984375000000000000	4173.33300781250000000000	4171.79492187500000000000	4177.94873046875000000000	4242.05126953125000000000	4147.69238281250000000000	4162.05126953125000000000	0.00000000000000000000	10248.00000000000000000000	10228.00000000000000000000	0.00000000000000000000	0.00000000000000000000	0.00000000000000000000	539.00000000000000000000	150.00000000000000000000	4.00000000000000000000	4.00000000000000000000	4.00000000000000000000	4.00000000000000000000	4.00000000000000000000	4.00000000000000000000	4.00000000000000000000	4.00000000000000000000	4.00000000000000000000	4.00000000000000000000	4.00000000000000000000	4.00000000000000000000	4.00000000000000000000	4.00000000000000000000	4.00000000000000000000	4.00000000000000000000
57.00000000000000000000	0.00000000000000000000	4184.10253906250000000000	4153.33300781250000000000	4175.38427734375000000000	4187.17919921875000000000	4147.69238281250000000000	4158.97412109375000000000	4145.64111328125000000000	4150.76904296875000000000	4159.48730468750000000000	4158.46142578125000000000	4167.69238281250000000000	4242.05126953125000000000	4153.33300781250000000000	4161.53857421875000000000	0.00000000000000000000	10248.00000000000000000000	10227.00000000000000000000	0.00000000000000000000	0.00000000000000000000	0.00000000000000000000	539.00000000000000000000	158.00000000000000000000	4.00000000000000000000	4.00000000000000000000	4.00000000000000000000	4.00000000000000000000	4.00000000000000000000	4.00000000000000000000	4.00000000000000000000	4.00000000000000000000	4.00000000000000000000	4.00000000000000000000	4.00000000000000000000	4.00000000000000000000	4.00000000000000000000	4.00000000000000000000	4.00000000000000000000	4.00000000000000000000
58.00000000000000000000	0.00000000000000000000	4162.05126953125000000000	4167.69238281250000000000	4152.82031250000000000000	4191.79492187500000000000	4144.10253906250000000000	4168.71777343750000000000	4155.89746093750000000000	4158.97412109375000000000	4164.10253906250000000000	4175.89746093750000000000	4183.07666015625000000000	4246.15380859375000000000	4190.25634765625000000000	4173.84619140625000000000	0.00000000000000000000	10248.00000000000000000000	10227.00000000000000000000	0.00000000000000000000	0.00000000000000000000	0.00000000000000000000	539.00000000000000000000	166.00000000000000000000	4.00000000000000000000	4.00000000000000000000	4.00000000000000000000	4.00000000000000000000	4.00000000000000000000	4.00000000000000000000	4.00000000000000000000	4.00000000000000000000	4.00000000000000000000	4.00000000000000000000	4.00000000000000000000	4.00000000000000000000	4.00000000000000000000	4.00000000000000000000	4.00000000000000000000	4.00000000000000000000
59.00000000000000000000	0.00000000000000000000	4172.30761718750000000000	4142.05126953125000000000	4164.10253906250000000000	4188.71777343750000000000	4130.76904296875000000000	4148.20507812500000000000	4138.97412109375000000000	4142.56396484375000000000	4143.58984375000000000000	4153.33300781250000000000	4181.53857421875000000000	4236.92285156250000000000	4166.66650390625000000000	4150.76904296875000000000	0.00000000000000000000	10247.00000000000000000000	10226.00000000000000000000	0.00000000000000000000	0.00000000000000000000	0.00000000000000000000	539.00000000000000000000	175.00000000000000000000	4.00000000000000000000	4.00000000000000000000	4.00000000000000000000	4.00000000000000000000	4.00000000000000000000	4.00000000000000000000	4.00000000000000000000	4.00000000000000000000	4.00000000000000000000	4.00000000000000000000	4.00000000000000000000	4.00000000000000000000	4.00000000000000000000	4.00000000000000000000	4.00000000000000000000	4.00000000000000000000
60.00000000000000000000	0.00000000000000000000	4174.35888671875000000000	4155.89746093750000000000	4166.15380859375000000000	4183.07666015625000000000	4150.25634765625000000000	4158.97412109375000000000	4159.48730468750000000000	4162.56396484375000000000	4165.64111328125000000000	4171.79492187500000000000	4211.28173828125000000000	4246.15380859375000000000	4164.61523437500000000000	4160.51269531250000000000	0.00000000000000000000	10247.00000000000000000000	10226.00000000000000000000	0.00000000000000000000	0.00000000000000000000	0.00000000000000000000	539.00000000000000000000	182.00000000000000000000	4.00000000000000000000	4.00000000000000000000	4.00000000000000000000	4.00000000000000000000	4.00000000000000000000	4.00000000000000000000	4.00000000000000000000	4.00000000000000000000	4.00000000000000000000	4.00000000000000000000	4.00000000000000000000	4.00000000000000000000	4.00000000000000000000	4.00000000000000000000	4.00000000000000000000	4.00000000000000000000
61.00000000000000000000	0.00000000000000000000	4173.84619140625000000000	4160.51269531250000000000	4165.64111328125000000000	4175.89746093750000000000	4152.30761718750000000000	4168.71777343750000000000	4175.38427734375000000000	4177.94873046875000000000	4182.56396484375000000000	4195.89746093750000000000	4209.74365234375000000000	4261.02539062500000000000	4171.28173828125000000000	4172.82031250000000000000	0.00000000000000000000	10248.00000000000000000000	10227.00000000000000000000	0.00000000000000000000	0.00000000000000000000	0.00000000000000000000	539.00000000000000000000	190.00000000000000000000	4.00000000000000000000	4.00000000000000000000	4.00000000000000000000	4.00000000000000000000	4.00000000000000000000	4.00000000000000000000	4.00000000000000000000	4.00000000000000000000	4.00000000000000000000	4.00000000000000000000	4.00000000000000000000	4.00000000000000000000	4.00000000000000000000	4.00000000000000000000	4.00000000000000000000	4.00000000000000000000
62.00000000000000000000	0.00000000000000000000	4189.23046875000000000000	4148.71777343750000000000	4175.38427734375000000000	4178.46142578125000000000	4152.30761718750000000000	4167.69238281250000000000	4164.10253906250000000000	4171.79492187500000000000	4172.30761718750000000000	4180.00000000000000000000	4169.74365234375000000000	4258.46142578125000000000	4163.58984375000000000000	4172.30761718750000000000	0.00000000000000000000	10248.00000000000000000000	10227.00000000000000000000	0.00000000000000000000	0.00000000000000000000	0.00000000000000000000	539.00000000000000000000	197.00000000000000000000	4.00000000000000000000	4.00000000000000000000	4.00000000000000000000	4.00000000000000000000	4.00000000000000000000	4.00000000000000000000	4.00000000000000000000	4.00000000000000000000	4.00000000000000000000	4.00000000000000000000	4.00000000000000000000	4.00000000000000000000	4.00000000000000000000	4.00000000000000000000	4.00000000000000000000	4.00000000000000000000
63.00000000000000000000	0.00000000000000000000	4168.20507812500000000000	4168.71777343750000000000	4155.89746093750000000000	4182.56396484375000000000	4174.87158203125000000000	4187.17919921875000000000	4174.35888671875000000000	4181.53857421875000000000	4181.53857421875000000000	4187.17919921875000000000	4172.30761718750000000000	4257.94873046875000000000	4185.64111328125000000000	4184.61523437500000000000	0.00000000000000000000	10247.00000000000000000000	10227.00000000000000000000	0.00000000000000000000	0.00000000000000000000	0.00000000000000000000	539.00000000000000000000	205.00000000000000000000	4.00000000000000000000	4.00000000000000000000	4.00000000000000000000	4.00000000000000000000	4.00000000000000000000	4.00000000000000000000	4.00000000000000000000	4.00000000000000000000	4.00000000000000000000	4.00000000000000000000	4.00000000000000000000	4.00000000000000000000	4.00000000000000000000	4.00000000000000000000	4.00000000000000000000	4.00000000000000000000
64.00000000000000000000	0.00000000000000000000	4178.46142578125000000000	4159.48730468750000000000	4165.64111328125000000000	4162.05126953125000000000	4149.74365234375000000000	4163.07666015625000000000	4152.82031250000000000000	4150.25634765625000000000	4148.20507812500000000000	4165.64111328125000000000	4199.48730468750000000000	4248.20507812500000000000	4173.33300781250000000000	4162.05126953125000000000	1112.00000000000000000000	10247.00000000000000000000	10227.00000000000000000000	0.00000000000000000000	0.00000000000000000000	0.00000000000000000000	539.00000000000000000000	214.00000000000000000000	4.00000000000000000000	4.00000000000000000000	4.00000000000000000000	4.00000000000000000000	4.00000000000000000000	4.00000000000000000000	4.00000000000000000000	4.00000000000000000000	4.00000000000000000000	4.00000000000000000000	4.00000000000000000000	4.00000000000000000000	4.00000000000000000000	4.00000000000000000000	4.00000000000000000000	4.00000000000000000000
65.00000000000000000000	0.00000000000000000000	4178.46142578125000000000	4175.89746093750000000000	4162.56396484375000000000	4151.79492187500000000000	4161.53857421875000000000	4166.66650390625000000000	4158.46142578125000000000	4158.46142578125000000000	4157.43603515625000000000	4169.74365234375000000000	4212.30761718750000000000	4242.56396484375000000000	4186.66650390625000000000	4162.56396484375000000000	2172.00000000000000000000	10247.00000000000000000000	10227.00000000000000000000	0.00000000000000000000	0.00000000000000000000	0.00000000000000000000	539.00000000000000000000	221.00000000000000000000	4.00000000000000000000	4.00000000000000000000	4.00000000000000000000	4.00000000000000000000	4.00000000000000000000	4.00000000000000000000	4.00000000000000000000	4.00000000000000000000	4.00000000000000000000	4.00000000000000000000	4.00000000000000000000	4.00000000000000000000	4.00000000000000000000	4.00000000000000000000	4.00000000000000000000	4.00000000000000000000
66.00000000000000000000	0.00000000000000000000	4171.79492187500000000000	4182.05126953125000000000	4158.97412109375000000000	4145.64111328125000000000	4177.43603515625000000000	4182.05126953125000000000	4173.84619140625000000000	4190.76904296875000000000	4195.38427734375000000000	4197.43603515625000000000	4188.71777343750000000000	4254.35888671875000000000	4205.64111328125000000000	4183.58984375000000000000	1417.00000000000000000000	10247.00000000000000000000	10227.00000000000000000000	0.00000000000000000000	0.00000000000000000000	0.00000000000000000000	539.00000000000000000000	229.00000000000000000000	4.00000000000000000000	4.00000000000000000000	4.00000000000000000000	4.00000000000000000000	4.00000000000000000000	4.00000000000000000000	4.00000000000000000000	4.00000000000000000000	4.00000000000000000000	4.00000000000000000000	4.00000000000000000000	4.00000000000000000000	4.00000000000000000000	4.00000000000000000000	4.00000000000000000000	4.00000000000000000000
67.00000000000000000000	0.00000000000000000000	4191.28173828125000000000	4154.35888671875000000000	4177.43603515625000000000	4126.15380859375000000000	4155.38427734375000000000	4170.76904296875000000000	4167.69238281250000000000	4184.61523437500000000000	4192.30761718750000000000	4185.12792968750000000000	4192.30761718750000000000	4259.48730468750000000000	4184.61523437500000000000	4188.71777343750000000000	3463.00000000000000000000	10247.00000000000000000000	10228.00000000000000000000	0.00000000000000000000	0.00000000000000000000	0.00000000000000000000	539.00000000000000000000	237.00000000000000000000	4.00000000000000000000	4.00000000000000000000	4.00000000000000000000	4.00000000000000000000	4.00000000000000000000	4.00000000000000000000	4.00000000000000000000	4.00000000000000000000	4.00000000000000000000	4.00000000000000000000	4.00000000000000000000	4.00000000000000000000	4.00000000000000000000	4.00000000000000000000	4.00000000000000000000	4.00000000000000000000
68.00000000000000000000	0.00000000000000000000	4173.33300781250000000000	4155.89746093750000000000	4157.43603515625000000000	4112.82031250000000000000	4169.23046875000000000000	4184.10253906250000000000	4182.56396484375000000000	4183.58984375000000000000	4192.82031250000000000000	4184.61523437500000000000	4209.74365234375000000000	4256.41015625000000000000	4182.56396484375000000000	4191.79492187500000000000	3521.00000000000000000000	10247.00000000000000000000	10228.00000000000000000000	0.00000000000000000000	0.00000000000000000000	0.00000000000000000000	539.00000000000000000000	245.00000000000000000000	4.00000000000000000000	4.00000000000000000000	4.00000000000000000000	4.00000000000000000000	4.00000000000000000000	4.00000000000000000000	4.00000000000000000000	4.00000000000000000000	4.00000000000000000000	4.00000000000000000000	4.00000000000000000000	4.00000000000000000000	4.00000000000000000000	4.00000000000000000000	4.00000000000000000000	4.00000000000000000000
69.00000000000000000000	0.00000000000000000000	4180.00000000000000000000	4144.61523437500000000000	4162.05126953125000000000	4119.48730468750000000000	4158.46142578125000000000	4173.33300781250000000000	4167.17919921875000000000	4160.00000000000000000000	4167.17919921875000000000	4182.56396484375000000000	4180.00000000000000000000	4247.17919921875000000000	4169.74365234375000000000	4170.76904296875000000000	3410.00000000000000000000	10246.00000000000000000000	10230.00000000000000000000	0.00000000000000000000	0.00000000000000000000	0.00000000000000000000	539.00000000000000000000	252.00000000000000000000	4.00000000000000000000	4.00000000000000000000	4.00000000000000000000	4.00000000000000000000	4.00000000000000000000	4.00000000000000000000	4.00000000000000000000	4.00000000000000000000	4.00000000000000000000	4.00000000000000000000	4.00000000000000000000	4.00000000000000000000	4.00000000000000000000	4.00000000000000000000	4.00000000000000000000	4.00000000000000000000
70.00000000000000000000	0.00000000000000000000	4179.48730468750000000000	4152.82031250000000000000	4163.58984375000000000000	4138.97412109375000000000	4147.17919921875000000000	4174.87158203125000000000	4168.20507812500000000000	4164.61523437500000000000	4168.71777343750000000000	4192.30761718750000000000	4185.64111328125000000000	4249.74365234375000000000	4189.23046875000000000000	4173.33300781250000000000	3453.00000000000000000000	10246.00000000000000000000	10230.00000000000000000000	0.00000000000000000000	0.00000000000000000000	0.00000000000000000000	539.00000000000000000000	261.00000000000000000000	4.00000000000000000000	4.00000000000000000000	4.00000000000000000000	4.00000000000000000000	4.00000000000000000000	4.00000000000000000000	4.00000000000000000000	4.00000000000000000000	4.00000000000000000000	4.00000000000000000000	4.00000000000000000000	4.00000000000000000000	4.00000000000000000000	4.00000000000000000000	4.00000000000000000000	4.00000000000000000000
71.00000000000000000000	0.00000000000000000000	4162.05126953125000000000	4160.00000000000000000000	4152.82031250000000000000	4130.76904296875000000000	4144.10253906250000000000	4170.76904296875000000000	4165.64111328125000000000	4177.43603515625000000000	4177.94873046875000000000	4189.74365234375000000000	4213.84619140625000000000	4250.25634765625000000000	4203.07666015625000000000	4178.97412109375000000000	3357.00000000000000000000	10247.00000000000000000000	10228.00000000000000000000	0.00000000000000000000	0.00000000000000000000	0.00000000000000000000	539.00000000000000000000	269.00000000000000000000	4.00000000000000000000	4.00000000000000000000	4.00000000000000000000	4.00000000000000000000	4.00000000000000000000	4.00000000000000000000	4.00000000000000000000	4.00000000000000000000	4.00000000000000000000	4.00000000000000000000	4.00000000000000000000	4.00000000000000000000	4.00000000000000000000	4.00000000000000000000	4.00000000000000000000	4.00000000000000000000
72.00000000000000000000	0.00000000000000000000	4177.43603515625000000000	4154.35888671875000000000	4168.20507812500000000000	4112.82031250000000000000	4140.51269531250000000000	4153.33300781250000000000	4147.69238281250000000000	4165.12792968750000000000	4161.53857421875000000000	4168.71777343750000000000	4214.87158203125000000000	4249.23046875000000000000	4186.15380859375000000000	4176.41015625000000000000	3406.00000000000000000000	10247.00000000000000000000	10228.00000000000000000000	0.00000000000000000000	0.00000000000000000000	0.00000000000000000000	539.00000000000000000000	277.00000000000000000000	4.00000000000000000000	4.00000000000000000000	4.00000000000000000000	4.00000000000000000000	4.00000000000000000000	4.00000000000000000000	4.00000000000000000000	4.00000000000000000000	4.00000000000000000000	4.00000000000000000000	4.00000000000000000000	4.00000000000000000000	4.00000000000000000000	4.00000000000000000000	4.00000000000000000000	4.00000000000000000000
73.00000000000000000000	0.00000000000000000000	4169.23046875000000000000	4176.41015625000000000000	4158.97412109375000000000	4121.02539062500000000000	4170.76904296875000000000	4179.48730468750000000000	4176.41015625000000000000	4186.15380859375000000000	4185.12792968750000000000	4180.00000000000000000000	4217.43603515625000000000	4266.15380859375000000000	4194.87158203125000000000	4189.74365234375000000000	3099.00000000000000000000	10247.00000000000000000000	10227.00000000000000000000	0.00000000000000000000	0.00000000000000000000	0.00000000000000000000	539.00000000000000000000	284.00000000000000000000	4.00000000000000000000	4.00000000000000000000	4.00000000000000000000	4.00000000000000000000	4.00000000000000000000	4.00000000000000000000	4.00000000000000000000	4.00000000000000000000	4.00000000000000000000	4.00000000000000000000	4.00000000000000000000	4.00000000000000000000	4.00000000000000000000	4.00000000000000000000	4.00000000000000000000	4.00000000000000000000
74.00000000000000000000	0.00000000000000000000	4179.48730468750000000000	4152.82031250000000000000	4167.69238281250000000000	4120.51269531250000000000	4144.10253906250000000000	4164.61523437500000000000	4160.51269531250000000000	4166.66650390625000000000	4169.74365234375000000000	4163.07666015625000000000	4174.87158203125000000000	4259.48730468750000000000	4155.89746093750000000000	4153.84619140625000000000	3483.00000000000000000000	10247.00000000000000000000	10227.00000000000000000000	0.00000000000000000000	0.00000000000000000000	0.00000000000000000000	539.00000000000000000000	293.00000000000000000000	4.00000000000000000000	4.00000000000000000000	4.00000000000000000000	4.00000000000000000000	4.00000000000000000000	4.00000000000000000000	4.00000000000000000000	4.00000000000000000000	4.00000000000000000000	4.00000000000000000000	4.00000000000000000000	4.00000000000000000000	4.00000000000000000000	4.00000000000000000000	4.00000000000000000000	4.00000000000000000000
75.00000000000000000000	0.00000000000000000000	4178.46142578125000000000	4149.74365234375000000000	4166.66650390625000000000	4128.20507812500000000000	4130.25634765625000000000	4157.43603515625000000000	4150.25634765625000000000	4150.76904296875000000000	4156.41015625000000000000	4167.17919921875000000000	4142.56396484375000000000	4243.07666015625000000000	4157.43603515625000000000	4143.58984375000000000000	3284.00000000000000000000	10248.00000000000000000000	10228.00000000000000000000	0.00000000000000000000	0.00000000000000000000	0.00000000000000000000	539.00000000000000000000	300.00000000000000000000	4.00000000000000000000	4.00000000000000000000	4.00000000000000000000	4.00000000000000000000	4.00000000000000000000	4.00000000000000000000	4.00000000000000000000	4.00000000000000000000	4.00000000000000000000	4.00000000000000000000	4.00000000000000000000	4.00000000000000000000	4.00000000000000000000	4.00000000000000000000	4.00000000000000000000	4.00000000000000000000
76.00000000000000000000	0.00000000000000000000	4158.97412109375000000000	4170.76904296875000000000	4151.28173828125000000000	4148.71777343750000000000	4148.20507812500000000000	4164.61523437500000000000	4158.46142578125000000000	4158.97412109375000000000	4164.10253906250000000000	4177.43603515625000000000	4171.79492187500000000000	4237.94873046875000000000	4202.56396484375000000000	4175.38427734375000000000	2582.00000000000000000000	10248.00000000000000000000	10228.00000000000000000000	0.00000000000000000000	0.00000000000000000000	0.00000000000000000000	539.00000000000000000000	307.00000000000000000000	4.00000000000000000000	4.00000000000000000000	4.00000000000000000000	4.00000000000000000000	4.00000000000000000000	4.00000000000000000000	4.00000000000000000000	4.00000000000000000000	4.00000000000000000000	4.00000000000000000000	4.00000000000000000000	4.00000000000000000000	4.00000000000000000000	4.00000000000000000000	4.00000000000000000000	4.00000000000000000000
77.00000000000000000000	0.00000000000000000000	4178.46142578125000000000	4150.25634765625000000000	4165.12792968750000000000	4142.56396484375000000000	4143.07666015625000000000	4145.12792968750000000000	4140.00000000000000000000	4142.56396484375000000000	4143.07666015625000000000	4149.23046875000000000000	4195.89746093750000000000	4231.28173828125000000000	4180.51269531250000000000	4164.61523437500000000000	2462.00000000000000000000	10245.00000000000000000000	10228.00000000000000000000	0.00000000000000000000	0.00000000000000000000	0.00000000000000000000	539.00000000000000000000	315.00000000000000000000	4.00000000000000000000	4.00000000000000000000	4.00000000000000000000	4.00000000000000000000	4.00000000000000000000	4.00000000000000000000	4.00000000000000000000	4.00000000000000000000	4.00000000000000000000	4.00000000000000000000	4.00000000000000000000	4.00000000000000000000	4.00000000000000000000	4.00000000000000000000	4.00000000000000000000	4.00000000000000000000
78.00000000000000000000	0.00000000000000000000	4164.61523437500000000000	4157.94873046875000000000	4152.30761718750000000000	4128.71777343750000000000	4160.51269531250000000000	4165.64111328125000000000	4159.48730468750000000000	4164.10253906250000000000	4164.61523437500000000000	4164.61523437500000000000	4215.38427734375000000000	4239.48730468750000000000	4163.07666015625000000000	4161.02539062500000000000	3483.00000000000000000000	10245.00000000000000000000	10228.00000000000000000000	0.00000000000000000000	0.00000000000000000000	0.00000000000000000000	539.00000000000000000000	322.00000000000000000000	4.00000000000000000000	4.00000000000000000000	4.00000000000000000000	4.00000000000000000000	4.00000000000000000000	4.00000000000000000000	4.00000000000000000000	4.00000000000000000000	4.00000000000000000000	4.00000000000000000000	4.00000000000000000000	4.00000000000000000000	4.00000000000000000000	4.00000000000000000000	4.00000000000000000000	4.00000000000000000000
79.00000000000000000000	0.00000000000000000000	4168.20507812500000000000	4153.84619140625000000000	4164.61523437500000000000	4128.71777343750000000000	4144.61523437500000000000	4165.12792968750000000000	4155.89746093750000000000	4167.69238281250000000000	4167.69238281250000000000	4162.56396484375000000000	4186.15380859375000000000	4237.43603515625000000000	4156.41015625000000000000	4156.41015625000000000000	3284.00000000000000000000	10244.00000000000000000000	10228.00000000000000000000	0.00000000000000000000	0.00000000000000000000	0.00000000000000000000	539.00000000000000000000	330.00000000000000000000	4.00000000000000000000	4.00000000000000000000	4.00000000000000000000	4.00000000000000000000	4.00000000000000000000	4.00000000000000000000	4.00000000000000000000	4.00000000000000000000	4.00000000000000000000	4.00000000000000000000	4.00000000000000000000	4.00000000000000000000	4.00000000000000000000	4.00000000000000000000	4.00000000000000000000	4.00000000000000000000
80.00000000000000000000	0.00000000000000000000	4185.64111328125000000000	4164.61523437500000000000	4176.41015625000000000000	4154.35888671875000000000	4159.48730468750000000000	4176.92285156250000000000	4163.07666015625000000000	4173.84619140625000000000	4170.25634765625000000000	4167.69238281250000000000	4147.17919921875000000000	4239.48730468750000000000	4180.00000000000000000000	4173.33300781250000000000	2582.00000000000000000000	10244.00000000000000000000	10228.00000000000000000000	0.00000000000000000000	0.00000000000000000000	0.00000000000000000000	539.00000000000000000000	338.00000000000000000000	4.00000000000000000000	4.00000000000000000000	4.00000000000000000000	4.00000000000000000000	4.00000000000000000000	4.00000000000000000000	4.00000000000000000000	4.00000000000000000000	4.00000000000000000000	4.00000000000000000000	4.00000000000000000000	4.00000000000000000000	4.00000000000000000000	4.00000000000000000000	4.00000000000000000000	4.00000000000000000000
81.00000000000000000000	0.00000000000000000000	4171.79492187500000000000	4176.41015625000000000000	4154.87158203125000000000	4163.07666015625000000000	4170.76904296875000000000	4192.82031250000000000000	4178.97412109375000000000	4182.56396484375000000000	4177.94873046875000000000	4184.61523437500000000000	4161.53857421875000000000	4243.07666015625000000000	4193.84619140625000000000	4183.07666015625000000000	2462.00000000000000000000	10246.00000000000000000000	10228.00000000000000000000	0.00000000000000000000	0.00000000000000000000	0.00000000000000000000	539.00000000000000000000	347.00000000000000000000	4.00000000000000000000	4.00000000000000000000	4.00000000000000000000	4.00000000000000000000	4.00000000000000000000	4.00000000000000000000	4.00000000000000000000	4.00000000000000000000	4.00000000000000000000	4.00000000000000000000	4.00000000000000000000	4.00000000000000000000	4.00000000000000000000	4.00000000000000000000	4.00000000000000000000	4.00000000000000000000
82.00000000000000000000	0.00000000000000000000	4185.12792968750000000000	4158.46142578125000000000	4168.20507812500000000000	4147.17919921875000000000	4127.17919921875000000000	4161.53857421875000000000	4154.87158203125000000000	4157.43603515625000000000	4153.84619140625000000000	4161.53857421875000000000	4196.92285156250000000000	4233.84619140625000000000	4171.79492187500000000000	4165.64111328125000000000	3483.00000000000000000000	10246.00000000000000000000	10228.00000000000000000000	0.00000000000000000000	0.00000000000000000000	0.00000000000000000000	539.00000000000000000000	355.00000000000000000000	4.00000000000000000000	4.00000000000000000000	4.00000000000000000000	4.00000000000000000000	4.00000000000000000000	4.00000000000000000000	4.00000000000000000000	4.00000000000000000000	4.00000000000000000000	4.00000000000000000000	4.00000000000000000000	4.00000000000000000000	4.00000000000000000000	4.00000000000000000000	4.00000000000000000000	4.00000000000000000000
83.00000000000000000000	0.00000000000000000000	4174.35888671875000000000	4187.17919921875000000000	4163.58984375000000000000	4168.71777343750000000000	4161.02539062500000000000	4174.87158203125000000000	4172.82031250000000000000	4187.69238281250000000000	4186.15380859375000000000	4186.15380859375000000000	4237.43603515625000000000	4256.41015625000000000000	4195.89746093750000000000	4196.41015625000000000000	3284.00000000000000000000	10247.00000000000000000000	10226.00000000000000000000	0.00000000000000000000	0.00000000000000000000	0.00000000000000000000	539.00000000000000000000	363.00000000000000000000	4.00000000000000000000	4.00000000000000000000	4.00000000000000000000	4.00000000000000000000	4.00000000000000000000	4.00000000000000000000	4.00000000000000000000	4.00000000000000000000	4.00000000000000000000	4.00000000000000000000	4.00000000000000000000	4.00000000000000000000	4.00000000000000000000	4.00000000000000000000	4.00000000000000000000	4.00000000000000000000
84.00000000000000000000	0.00000000000000000000	4172.30761718750000000000	4173.33300781250000000000	4163.58984375000000000000	4177.43603515625000000000	4166.66650390625000000000	4170.25634765625000000000	4166.15380859375000000000	4191.28173828125000000000	4193.84619140625000000000	4188.71777343750000000000	4203.07666015625000000000	4265.12792968750000000000	4173.33300781250000000000	4186.66650390625000000000	2582.00000000000000000000	10247.00000000000000000000	10226.00000000000000000000	0.00000000000000000000	0.00000000000000000000	0.00000000000000000000	539.00000000000000000000	371.00000000000000000000	4.00000000000000000000	4.00000000000000000000	4.00000000000000000000	4.00000000000000000000	4.00000000000000000000	4.00000000000000000000	4.00000000000000000000	4.00000000000000000000	4.00000000000000000000	4.00000000000000000000	4.00000000000000000000	4.00000000000000000000	4.00000000000000000000	4.00000000000000000000	4.00000000000000000000	4.00000000000000000000
85.00000000000000000000	0.00000000000000000000	4182.56396484375000000000	4141.53857421875000000000	4169.23046875000000000000	4150.25634765625000000000	4136.41015625000000000000	4163.07666015625000000000	4157.43603515625000000000	4171.79492187500000000000	4175.89746093750000000000	4169.74365234375000000000	4152.82031250000000000000	4248.20507812500000000000	4153.84619140625000000000	4154.35888671875000000000	2462.00000000000000000000	10250.00000000000000000000	10231.00000000000000000000	0.00000000000000000000	0.00000000000000000000	0.00000000000000000000	539.00000000000000000000	379.00000000000000000000	4.00000000000000000000	4.00000000000000000000	4.00000000000000000000	4.00000000000000000000	4.00000000000000000000	4.00000000000000000000	4.00000000000000000000	4.00000000000000000000	4.00000000000000000000	4.00000000000000000000	4.00000000000000000000	4.00000000000000000000	4.00000000000000000000	4.00000000000000000000	4.00000000000000000000	4.00000000000000000000
86.00000000000000000000	0.00000000000000000000	4167.69238281250000000000	4151.79492187500000000000	4157.43603515625000000000	4141.53857421875000000000	4142.56396484375000000000	4180.51269531250000000000	4170.76904296875000000000	4173.33300781250000000000	4175.38427734375000000000	4176.92285156250000000000	4158.97412109375000000000	4246.66650390625000000000	4183.07666015625000000000	4157.43603515625000000000	3483.00000000000000000000	10250.00000000000000000000	10231.00000000000000000000	0.00000000000000000000	0.00000000000000000000	0.00000000000000000000	539.00000000000000000000	386.00000000000000000000	4.00000000000000000000	4.00000000000000000000	4.00000000000000000000	4.00000000000000000000	4.00000000000000000000	4.00000000000000000000	4.00000000000000000000	4.00000000000000000000	4.00000000000000000000	4.00000000000000000000	4.00000000000000000000	4.00000000000000000000	4.00000000000000000000	4.00000000000000000000	4.00000000000000000000	4.00000000000000000000
87.00000000000000000000	0.00000000000000000000	4179.48730468750000000000	4143.07666015625000000000	4169.74365234375000000000	4151.79492187500000000000	4121.02539062500000000000	4155.89746093750000000000	4140.51269531250000000000	4141.53857421875000000000	4140.51269531250000000000	4145.64111328125000000000	4158.97412109375000000000	4237.43603515625000000000	4156.92285156250000000000	4148.71777343750000000000	3284.00000000000000000000	10249.00000000000000000000	10231.00000000000000000000	0.00000000000000000000	0.00000000000000000000	0.00000000000000000000	539.00000000000000000000	394.00000000000000000000	4.00000000000000000000	4.00000000000000000000	4.00000000000000000000	4.00000000000000000000	4.00000000000000000000	4.00000000000000000000	4.00000000000000000000	4.00000000000000000000	4.00000000000000000000	4.00000000000000000000	4.00000000000000000000	4.00000000000000000000	4.00000000000000000000	4.00000000000000000000	4.00000000000000000000	4.00000000000000000000
88.00000000000000000000	0.00000000000000000000	4168.20507812500000000000	4159.48730468750000000000	4158.46142578125000000000	4168.71777343750000000000	4139.48730468750000000000	4168.20507812500000000000	4151.79492187500000000000	4163.58984375000000000000	4163.07666015625000000000	4163.07666015625000000000	4198.97412109375000000000	4244.61523437500000000000	4167.69238281250000000000	4169.74365234375000000000	2582.00000000000000000000	10249.00000000000000000000	10231.00000000000000000000	0.00000000000000000000	0.00000000000000000000	0.00000000000000000000	539.00000000000000000000	402.00000000000000000000	4.00000000000000000000	4.00000000000000000000	4.00000000000000000000	4.00000000000000000000	4.00000000000000000000	4.00000000000000000000	4.00000000000000000000	4.00000000000000000000	4.00000000000000000000	4.00000000000000000000	4.00000000000000000000	4.00000000000000000000	4.00000000000000000000	4.00000000000000000000	4.00000000000000000000	4.00000000000000000000
89.00000000000000000000	0.00000000000000000000	4172.82031250000000000000	4168.71777343750000000000	4161.53857421875000000000	4182.56396484375000000000	4164.10253906250000000000	4180.51269531250000000000	4168.71777343750000000000	4194.35888671875000000000	4197.43603515625000000000	4199.48730468750000000000	4223.58984375000000000000	4261.53857421875000000000	4195.89746093750000000000	4181.02539062500000000000	2462.00000000000000000000	10246.00000000000000000000	10232.00000000000000000000	0.00000000000000000000	0.00000000000000000000	0.00000000000000000000	539.00000000000000000000	409.00000000000000000000	4.00000000000000000000	4.00000000000000000000	4.00000000000000000000	4.00000000000000000000	4.00000000000000000000	4.00000000000000000000	4.00000000000000000000	4.00000000000000000000	4.00000000000000000000	4.00000000000000000000	4.00000000000000000000	4.00000000000000000000	4.00000000000000000000	4.00000000000000000000	4.00000000000000000000	4.00000000000000000000
90.00000000000000000000	0.00000000000000000000	4192.82031250000000000000	4171.79492187500000000000	4175.38427734375000000000	4183.07666015625000000000	4162.56396484375000000000	4183.58984375000000000000	4175.38427734375000000000	4191.28173828125000000000	4197.94873046875000000000	4194.35888671875000000000	4191.28173828125000000000	4264.61523437500000000000	4196.41015625000000000000	4182.56396484375000000000	3483.00000000000000000000	10246.00000000000000000000	10232.00000000000000000000	0.00000000000000000000	0.00000000000000000000	0.00000000000000000000	539.00000000000000000000	417.00000000000000000000	4.00000000000000000000	4.00000000000000000000	4.00000000000000000000	4.00000000000000000000	4.00000000000000000000	4.00000000000000000000	4.00000000000000000000	4.00000000000000000000	4.00000000000000000000	4.00000000000000000000	4.00000000000000000000	4.00000000000000000000	4.00000000000000000000	4.00000000000000000000	4.00000000000000000000	4.00000000000000000000
91.00000000000000000000	0.00000000000000000000	4174.35888671875000000000	4184.61523437500000000000	4164.61523437500000000000	4164.10253906250000000000	4169.23046875000000000000	4202.05126953125000000000	4193.33300781250000000000	4192.82031250000000000000	4201.53857421875000000000	4185.12792968750000000000	4183.07666015625000000000	4264.10253906250000000000	4197.43603515625000000000	4188.71777343750000000000	3284.00000000000000000000	10246.00000000000000000000	10232.00000000000000000000	0.00000000000000000000	0.00000000000000000000	0.00000000000000000000	539.00000000000000000000	425.00000000000000000000	4.00000000000000000000	4.00000000000000000000	4.00000000000000000000	4.00000000000000000000	4.00000000000000000000	4.00000000000000000000	4.00000000000000000000	4.00000000000000000000	4.00000000000000000000	4.00000000000000000000	4.00000000000000000000	4.00000000000000000000	4.00000000000000000000	4.00000000000000000000	4.00000000000000000000	4.00000000000000000000
92.00000000000000000000	0.00000000000000000000	4178.46142578125000000000	4155.89746093750000000000	4173.84619140625000000000	4150.76904296875000000000	4140.00000000000000000000	4176.92285156250000000000	4165.64111328125000000000	4163.58984375000000000000	4171.79492187500000000000	4156.92285156250000000000	4172.30761718750000000000	4251.28173828125000000000	4165.64111328125000000000	4154.87158203125000000000	2582.00000000000000000000	10246.00000000000000000000	10232.00000000000000000000	0.00000000000000000000	0.00000000000000000000	0.00000000000000000000	539.00000000000000000000	433.00000000000000000000	4.00000000000000000000	4.00000000000000000000	4.00000000000000000000	4.00000000000000000000	4.00000000000000000000	4.00000000000000000000	4.00000000000000000000	4.00000000000000000000	4.00000000000000000000	4.00000000000000000000	4.00000000000000000000	4.00000000000000000000	4.00000000000000000000	4.00000000000000000000	4.00000000000000000000	4.00000000000000000000
93.00000000000000000000	0.00000000000000000000	4163.58984375000000000000	4160.51269531250000000000	4152.82031250000000000000	4172.30761718750000000000	4145.12792968750000000000	4177.43603515625000000000	4163.07666015625000000000	4169.74365234375000000000	4176.92285156250000000000	4160.00000000000000000000	4173.33300781250000000000	4250.25634765625000000000	4169.23046875000000000000	4163.58984375000000000000	2462.00000000000000000000	10249.00000000000000000000	10230.00000000000000000000	0.00000000000000000000	0.00000000000000000000	0.00000000000000000000	539.00000000000000000000	441.00000000000000000000	4.00000000000000000000	4.00000000000000000000	4.00000000000000000000	4.00000000000000000000	4.00000000000000000000	4.00000000000000000000	4.00000000000000000000	4.00000000000000000000	4.00000000000000000000	4.00000000000000000000	4.00000000000000000000	4.00000000000000000000	4.00000000000000000000	4.00000000000000000000	4.00000000000000000000	4.00000000000000000000
94.00000000000000000000	0.00000000000000000000	4163.07666015625000000000	4165.12792968750000000000	4147.69238281250000000000	4180.00000000000000000000	4156.41015625000000000000	4182.05126953125000000000	4163.58984375000000000000	4179.48730468750000000000	4182.56396484375000000000	4156.41015625000000000000	4195.89746093750000000000	4256.41015625000000000000	4183.07666015625000000000	4181.53857421875000000000	3483.00000000000000000000	10249.00000000000000000000	10230.00000000000000000000	0.00000000000000000000	0.00000000000000000000	0.00000000000000000000	539.00000000000000000000	449.00000000000000000000	4.00000000000000000000	4.00000000000000000000	4.00000000000000000000	4.00000000000000000000	4.00000000000000000000	4.00000000000000000000	4.00000000000000000000	4.00000000000000000000	4.00000000000000000000	4.00000000000000000000	4.00000000000000000000	4.00000000000000000000	4.00000000000000000000	4.00000000000000000000	4.00000000000000000000	4.00000000000000000000
95.00000000000000000000	0.00000000000000000000	4183.07666015625000000000	4144.61523437500000000000	4167.69238281250000000000	4167.69238281250000000000	4143.58984375000000000000	4176.41015625000000000000	4157.43603515625000000000	4169.74365234375000000000	4168.71777343750000000000	4133.84619140625000000000	4211.28173828125000000000	4253.33300781250000000000	4169.23046875000000000000	4168.20507812500000000000	3284.00000000000000000000	10249.00000000000000000000	10229.00000000000000000000	0.00000000000000000000	0.00000000000000000000	0.00000000000000000000	539.00000000000000000000	458.00000000000000000000	4.00000000000000000000	4.00000000000000000000	4.00000000000000000000	4.00000000000000000000	4.00000000000000000000	4.00000000000000000000	4.00000000000000000000	4.00000000000000000000	4.00000000000000000000	4.00000000000000000000	4.00000000000000000000	4.00000000000000000000	4.00000000000000000000	4.00000000000000000000	4.00000000000000000000	4.00000000000000000000
96.00000000000000000000	0.00000000000000000000	4162.56396484375000000000	4142.05126953125000000000	4154.87158203125000000000	4160.00000000000000000000	4141.02539062500000000000	4177.94873046875000000000	4172.82031250000000000000	4178.97412109375000000000	4182.05126953125000000000	4142.05126953125000000000	4187.17919921875000000000	4255.38427734375000000000	4150.76904296875000000000	4164.10253906250000000000	2582.00000000000000000000	10249.00000000000000000000	10229.00000000000000000000	0.00000000000000000000	0.00000000000000000000	0.00000000000000000000	539.00000000000000000000	466.00000000000000000000	4.00000000000000000000	4.00000000000000000000	4.00000000000000000000	4.00000000000000000000	4.00000000000000000000	4.00000000000000000000	4.00000000000000000000	4.00000000000000000000	4.00000000000000000000	4.00000000000000000000	4.00000000000000000000	4.00000000000000000000	4.00000000000000000000	4.00000000000000000000	4.00000000000000000000	4.00000000000000000000
97.00000000000000000000	0.00000000000000000000	4176.41015625000000000000	4134.87158203125000000000	4169.74365234375000000000	4155.38427734375000000000	4127.17919921875000000000	4153.84619140625000000000	4155.38427734375000000000	4162.56396484375000000000	4168.20507812500000000000	4139.48730468750000000000	4144.10253906250000000000	4249.23046875000000000000	4131.79492187500000000000	4145.12792968750000000000	2462.00000000000000000000	10246.00000000000000000000	10228.00000000000000000000	0.00000000000000000000	0.00000000000000000000	0.00000000000000000000	539.00000000000000000000	474.00000000000000000000	4.00000000000000000000	4.00000000000000000000	4.00000000000000000000	4.00000000000000000000	4.00000000000000000000	4.00000000000000000000	4.00000000000000000000	4.00000000000000000000	4.00000000000000000000	4.00000000000000000000	4.00000000000000000000	4.00000000000000000000	4.00000000000000000000	4.00000000000000000000	4.00000000000000000000	4.00000000000000000000
98.00000000000000000000	0.00000000000000000000	4172.30761718750000000000	4170.25634765625000000000	4162.05126953125000000000	4168.20507812500000000000	4145.64111328125000000000	4168.20507812500000000000	4158.97412109375000000000	4164.61523437500000000000	4169.23046875000000000000	4147.69238281250000000000	4148.71777343750000000000	4250.76904296875000000000	4171.28173828125000000000	4150.25634765625000000000	3483.00000000000000000000	10246.00000000000000000000	10228.00000000000000000000	0.00000000000000000000	0.00000000000000000000	0.00000000000000000000	539.00000000000000000000	483.00000000000000000000	4.00000000000000000000	4.00000000000000000000	4.00000000000000000000	4.00000000000000000000	4.00000000000000000000	4.00000000000000000000	4.00000000000000000000	4.00000000000000000000	4.00000000000000000000	4.00000000000000000000	4.00000000000000000000	4.00000000000000000000	4.00000000000000000000	4.00000000000000000000	4.00000000000000000000	4.00000000000000000000
99.00000000000000000000	0.00000000000000000000	4158.97412109375000000000	4173.84619140625000000000	4148.71777343750000000000	4171.79492187500000000000	4134.87158203125000000000	4168.20507812500000000000	4149.74365234375000000000	4154.35888671875000000000	4152.30761718750000000000	4127.17919921875000000000	4153.33300781250000000000	4249.74365234375000000000	4164.61523437500000000000	4152.82031250000000000000	3284.00000000000000000000	10245.00000000000000000000	10228.00000000000000000000	0.00000000000000000000	0.00000000000000000000	0.00000000000000000000	539.00000000000000000000	491.00000000000000000000	4.00000000000000000000	4.00000000000000000000	4.00000000000000000000	4.00000000000000000000	4.00000000000000000000	4.00000000000000000000	4.00000000000000000000	4.00000000000000000000	4.00000000000000000000	4.00000000000000000000	4.00000000000000000000	4.00000000000000000000	4.00000000000000000000	4.00000000000000000000	4.00000000000000000000	4.00000000000000000000
100.00000000000000000000	0.00000000000000000000	4178.46142578125000000000	4135.89746093750000000000	4167.17919921875000000000	4173.84619140625000000000	4116.41015625000000000000	4150.76904296875000000000	4137.94873046875000000000	4142.56396484375000000000	4131.79492187500000000000	4101.53857421875000000000	4173.84619140625000000000	4242.05126953125000000000	4123.07666015625000000000	4150.76904296875000000000	2582.00000000000000000000	10245.00000000000000000000	10228.00000000000000000000	0.00000000000000000000	0.00000000000000000000	0.00000000000000000000	539.00000000000000000000	498.00000000000000000000	4.00000000000000000000	4.00000000000000000000	4.00000000000000000000	4.00000000000000000000	4.00000000000000000000	4.00000000000000000000	4.00000000000000000000	4.00000000000000000000	4.00000000000000000000	4.00000000000000000000	4.00000000000000000000	4.00000000000000000000	4.00000000000000000000	4.00000000000000000000	4.00000000000000000000	4.00000000000000000000
101.00000000000000000000	0.00000000000000000000	4164.10253906250000000000	4138.46142578125000000000	4157.43603515625000000000	4185.12792968750000000000	4147.17919921875000000000	4173.33300781250000000000	4166.66650390625000000000	4179.48730468750000000000	4173.33300781250000000000	4142.56396484375000000000	4196.41015625000000000000	4243.07666015625000000000	4153.84619140625000000000	4168.71777343750000000000	2462.00000000000000000000	10246.00000000000000000000	10227.00000000000000000000	0.00000000000000000000	0.00000000000000000000	0.00000000000000000000	539.00000000000000000000	506.00000000000000000000	4.00000000000000000000	4.00000000000000000000	4.00000000000000000000	4.00000000000000000000	4.00000000000000000000	4.00000000000000000000	4.00000000000000000000	4.00000000000000000000	4.00000000000000000000	4.00000000000000000000	4.00000000000000000000	4.00000000000000000000	4.00000000000000000000	4.00000000000000000000	4.00000000000000000000	4.00000000000000000000
102.00000000000000000000	0.00000000000000000000	4168.20507812500000000000	4128.71777343750000000000	4166.15380859375000000000	4166.15380859375000000000	4128.20507812500000000000	4161.53857421875000000000	4150.76904296875000000000	4165.64111328125000000000	4167.69238281250000000000	4147.17919921875000000000	4151.28173828125000000000	4231.28173828125000000000	4152.30761718750000000000	4138.97412109375000000000	3483.00000000000000000000	10246.00000000000000000000	10227.00000000000000000000	0.00000000000000000000	0.00000000000000000000	0.00000000000000000000	539.00000000000000000000	513.00000000000000000000	4.00000000000000000000	4.00000000000000000000	4.00000000000000000000	4.00000000000000000000	4.00000000000000000000	4.00000000000000000000	4.00000000000000000000	4.00000000000000000000	4.00000000000000000000	4.00000000000000000000	4.00000000000000000000	4.00000000000000000000	4.00000000000000000000	4.00000000000000000000	4.00000000000000000000	4.00000000000000000000
103.00000000000000000000	0.00000000000000000000	4171.28173828125000000000	4160.51269531250000000000	4162.56396484375000000000	4171.79492187500000000000	4135.89746093750000000000	4167.69238281250000000000	4154.87158203125000000000	4160.00000000000000000000	4160.00000000000000000000	4136.92285156250000000000	4151.28173828125000000000	4233.33300781250000000000	4152.30761718750000000000	4142.05126953125000000000	3284.00000000000000000000	10244.00000000000000000000	10227.00000000000000000000	0.00000000000000000000	0.00000000000000000000	0.00000000000000000000	539.00000000000000000000	521.00000000000000000000	4.00000000000000000000	4.00000000000000000000	4.00000000000000000000	4.00000000000000000000	4.00000000000000000000	4.00000000000000000000	4.00000000000000000000	4.00000000000000000000	4.00000000000000000000	4.00000000000000000000	4.00000000000000000000	4.00000000000000000000	4.00000000000000000000	4.00000000000000000000	4.00000000000000000000	4.00000000000000000000
104.00000000000000000000	0.00000000000000000000	4167.69238281250000000000	4180.51269531250000000000	4151.28173828125000000000	4190.25634765625000000000	4148.20507812500000000000	4165.64111328125000000000	4161.53857421875000000000	4161.53857421875000000000	4161.53857421875000000000	4125.64111328125000000000	4162.05126953125000000000	4244.61523437500000000000	4161.53857421875000000000	4165.12792968750000000000	2582.00000000000000000000	10244.00000000000000000000	10227.00000000000000000000	0.00000000000000000000	0.00000000000000000000	0.00000000000000000000	539.00000000000000000000	529.00000000000000000000	4.00000000000000000000	4.00000000000000000000	4.00000000000000000000	4.00000000000000000000	4.00000000000000000000	4.00000000000000000000	4.00000000000000000000	4.00000000000000000000	4.00000000000000000000	4.00000000000000000000	4.00000000000000000000	4.00000000000000000000	4.00000000000000000000	4.00000000000000000000	4.00000000000000000000	4.00000000000000000000
105.00000000000000000000	0.00000000000000000000	4183.58984375000000000000	4146.66650390625000000000	4167.69238281250000000000	4170.25634765625000000000	4122.56396484375000000000	4137.94873046875000000000	4142.56396484375000000000	4137.94873046875000000000	4141.02539062500000000000	4110.76904296875000000000	4131.79492187500000000000	4239.48730468750000000000	4137.43603515625000000000	4150.76904296875000000000	2462.00000000000000000000	10245.00000000000000000000	10226.00000000000000000000	0.00000000000000000000	0.00000000000000000000	0.00000000000000000000	539.00000000000000000000	537.00000000000000000000	4.00000000000000000000	4.00000000000000000000	4.00000000000000000000	4.00000000000000000000	4.00000000000000000000	4.00000000000000000000	4.00000000000000000000	4.00000000000000000000	4.00000000000000000000	4.00000000000000000000	4.00000000000000000000	4.00000000000000000000	4.00000000000000000000	4.00000000000000000000	4.00000000000000000000	4.00000000000000000000
106.00000000000000000000	0.00000000000000000000	4165.64111328125000000000	4148.20507812500000000000	4157.43603515625000000000	4170.76904296875000000000	4131.28173828125000000000	4154.35888671875000000000	4156.92285156250000000000	4161.53857421875000000000	4164.61523437500000000000	4145.12792968750000000000	4164.61523437500000000000	4236.41015625000000000000	4145.64111328125000000000	4158.46142578125000000000	3483.00000000000000000000	10245.00000000000000000000	10226.00000000000000000000	0.00000000000000000000	0.00000000000000000000	0.00000000000000000000	539.00000000000000000000	545.00000000000000000000	4.00000000000000000000	4.00000000000000000000	4.00000000000000000000	4.00000000000000000000	4.00000000000000000000	4.00000000000000000000	4.00000000000000000000	4.00000000000000000000	4.00000000000000000000	4.00000000000000000000	4.00000000000000000000	4.00000000000000000000	4.00000000000000000000	4.00000000000000000000	4.00000000000000000000	4.00000000000000000000
107.00000000000000000000	0.00000000000000000000	4177.94873046875000000000	4149.23046875000000000000	4168.20507812500000000000	4193.84619140625000000000	4123.58984375000000000000	4150.76904296875000000000	4146.66650390625000000000	4164.61523437500000000000	4166.15380859375000000000	4138.46142578125000000000	4192.82031250000000000000	4238.46142578125000000000	4153.33300781250000000000	4168.71777343750000000000	3284.00000000000000000000	10245.00000000000000000000	10226.00000000000000000000	0.00000000000000000000	0.00000000000000000000	0.00000000000000000000	539.00000000000000000000	552.00000000000000000000	4.00000000000000000000	4.00000000000000000000	4.00000000000000000000	4.00000000000000000000	4.00000000000000000000	4.00000000000000000000	4.00000000000000000000	4.00000000000000000000	4.00000000000000000000	4.00000000000000000000	4.00000000000000000000	4.00000000000000000000	4.00000000000000000000	4.00000000000000000000	4.00000000000000000000	4.00000000000000000000
108.00000000000000000000	0.00000000000000000000	4185.12792968750000000000	4177.94873046875000000000	4170.25634765625000000000	4203.58984375000000000000	4149.74365234375000000000	4177.43603515625000000000	4163.58984375000000000000	4168.20507812500000000000	4173.33300781250000000000	4147.17919921875000000000	4189.74365234375000000000	4255.38427734375000000000	4185.12792968750000000000	4188.71777343750000000000	2582.00000000000000000000	10245.00000000000000000000	10226.00000000000000000000	0.00000000000000000000	0.00000000000000000000	0.00000000000000000000	539.00000000000000000000	561.00000000000000000000	4.00000000000000000000	4.00000000000000000000	4.00000000000000000000	4.00000000000000000000	4.00000000000000000000	4.00000000000000000000	4.00000000000000000000	4.00000000000000000000	4.00000000000000000000	4.00000000000000000000	4.00000000000000000000	4.00000000000000000000	4.00000000000000000000	4.00000000000000000000	4.00000000000000000000	4.00000000000000000000
109.00000000000000000000	0.00000000000000000000	4167.69238281250000000000	4180.00000000000000000000	4157.94873046875000000000	4187.69238281250000000000	4155.89746093750000000000	4194.35888671875000000000	4174.87158203125000000000	4166.66650390625000000000	4173.84619140625000000000	4162.05126953125000000000	4169.23046875000000000000	4252.30761718750000000000	4180.51269531250000000000	4168.20507812500000000000	2462.00000000000000000000	10246.00000000000000000000	10227.00000000000000000000	0.00000000000000000000	0.00000000000000000000	0.00000000000000000000	539.00000000000000000000	569.00000000000000000000	4.00000000000000000000	4.00000000000000000000	4.00000000000000000000	4.00000000000000000000	4.00000000000000000000	4.00000000000000000000	4.00000000000000000000	4.00000000000000000000	4.00000000000000000000	4.00000000000000000000	4.00000000000000000000	4.00000000000000000000	4.00000000000000000000	4.00000000000000000000	4.00000000000000000000	4.00000000000000000000
110.00000000000000000000	0.00000000000000000000	4181.53857421875000000000	4142.05126953125000000000	4171.28173828125000000000	4174.87158203125000000000	4108.71777343750000000000	4152.82031250000000000000	4142.56396484375000000000	4139.48730468750000000000	4142.05126953125000000000	4123.58984375000000000000	4133.84619140625000000000	4234.35888671875000000000	4128.71777343750000000000	4131.28173828125000000000	3483.00000000000000000000	10246.00000000000000000000	10227.00000000000000000000	0.00000000000000000000	0.00000000000000000000	0.00000000000000000000	539.00000000000000000000	577.00000000000000000000	4.00000000000000000000	4.00000000000000000000	4.00000000000000000000	4.00000000000000000000	4.00000000000000000000	4.00000000000000000000	4.00000000000000000000	4.00000000000000000000	4.00000000000000000000	4.00000000000000000000	4.00000000000000000000	4.00000000000000000000	4.00000000000000000000	4.00000000000000000000	4.00000000000000000000	4.00000000000000000000
111.00000000000000000000	0.00000000000000000000	4170.76904296875000000000	4171.28173828125000000000	4157.94873046875000000000	4191.28173828125000000000	4138.97412109375000000000	4158.46142578125000000000	4158.46142578125000000000	4164.10253906250000000000	4165.64111328125000000000	4140.00000000000000000000	4163.58984375000000000000	4248.71777343750000000000	4164.61523437500000000000	4168.20507812500000000000	3284.00000000000000000000	10247.00000000000000000000	10230.00000000000000000000	0.00000000000000000000	0.00000000000000000000	0.00000000000000000000	539.00000000000000000000	584.00000000000000000000	4.00000000000000000000	4.00000000000000000000	4.00000000000000000000	4.00000000000000000000	4.00000000000000000000	4.00000000000000000000	4.00000000000000000000	4.00000000000000000000	4.00000000000000000000	4.00000000000000000000	4.00000000000000000000	4.00000000000000000000	4.00000000000000000000	4.00000000000000000000	4.00000000000000000000	4.00000000000000000000
112.00000000000000000000	0.00000000000000000000	4175.89746093750000000000	4170.76904296875000000000	4162.56396484375000000000	4196.41015625000000000000	4153.84619140625000000000	4153.33300781250000000000	4149.74365234375000000000	4162.56396484375000000000	4166.66650390625000000000	4145.64111328125000000000	4186.15380859375000000000	4251.79492187500000000000	4182.05126953125000000000	4178.97412109375000000000	2582.00000000000000000000	10247.00000000000000000000	10230.00000000000000000000	0.00000000000000000000	0.00000000000000000000	0.00000000000000000000	539.00000000000000000000	592.00000000000000000000	4.00000000000000000000	4.00000000000000000000	4.00000000000000000000	4.00000000000000000000	4.00000000000000000000	4.00000000000000000000	4.00000000000000000000	4.00000000000000000000	4.00000000000000000000	4.00000000000000000000	4.00000000000000000000	4.00000000000000000000	4.00000000000000000000	4.00000000000000000000	4.00000000000000000000	4.00000000000000000000
113.00000000000000000000	0.00000000000000000000	4177.94873046875000000000	4157.94873046875000000000	4164.61523437500000000000	4190.25634765625000000000	4135.89746093750000000000	4152.30761718750000000000	4146.66650390625000000000	4160.00000000000000000000	4165.12792968750000000000	4139.48730468750000000000	4185.12792968750000000000	4248.71777343750000000000	4162.56396484375000000000	4174.87158203125000000000	2462.00000000000000000000	10246.00000000000000000000	10228.00000000000000000000	0.00000000000000000000	0.00000000000000000000	0.00000000000000000000	539.00000000000000000000	600.00000000000000000000	4.00000000000000000000	4.00000000000000000000	4.00000000000000000000	4.00000000000000000000	4.00000000000000000000	4.00000000000000000000	4.00000000000000000000	4.00000000000000000000	4.00000000000000000000	4.00000000000000000000	4.00000000000000000000	4.00000000000000000000	4.00000000000000000000	4.00000000000000000000	4.00000000000000000000	4.00000000000000000000
114.00000000000000000000	0.00000000000000000000	4162.05126953125000000000	4163.07666015625000000000	4155.89746093750000000000	4179.48730468750000000000	4126.66650390625000000000	4166.15380859375000000000	4162.56396484375000000000	4167.69238281250000000000	4175.38427734375000000000	4151.79492187500000000000	4188.71777343750000000000	4249.23046875000000000000	4154.35888671875000000000	4164.10253906250000000000	3483.00000000000000000000	10246.00000000000000000000	10228.00000000000000000000	0.00000000000000000000	0.00000000000000000000	0.00000000000000000000	539.00000000000000000000	607.00000000000000000000	4.00000000000000000000	4.00000000000000000000	4.00000000000000000000	4.00000000000000000000	4.00000000000000000000	4.00000000000000000000	4.00000000000000000000	4.00000000000000000000	4.00000000000000000000	4.00000000000000000000	4.00000000000000000000	4.00000000000000000000	4.00000000000000000000	4.00000000000000000000	4.00000000000000000000	4.00000000000000000000
115.00000000000000000000	0.00000000000000000000	4177.43603515625000000000	4147.69238281250000000000	4172.82031250000000000000	4171.79492187500000000000	4115.38427734375000000000	4155.89746093750000000000	4144.10253906250000000000	4139.48730468750000000000	4149.74365234375000000000	4141.02539062500000000000	4157.94873046875000000000	4230.25634765625000000000	4137.43603515625000000000	4124.61523437500000000000	3284.00000000000000000000	10246.00000000000000000000	10226.00000000000000000000	0.00000000000000000000	0.00000000000000000000	0.00000000000000000000	539.00000000000000000000	615.00000000000000000000	4.00000000000000000000	4.00000000000000000000	4.00000000000000000000	4.00000000000000000000	4.00000000000000000000	4.00000000000000000000	4.00000000000000000000	4.00000000000000000000	4.00000000000000000000	4.00000000000000000000	4.00000000000000000000	4.00000000000000000000	4.00000000000000000000	4.00000000000000000000	4.00000000000000000000	4.00000000000000000000
116.00000000000000000000	0.00000000000000000000	4164.10253906250000000000	4163.58984375000000000000	4154.87158203125000000000	4188.71777343750000000000	4147.17919921875000000000	4168.71777343750000000000	4154.87158203125000000000	4155.89746093750000000000	4163.07666015625000000000	4149.74365234375000000000	4148.20507812500000000000	4234.35888671875000000000	4162.05126953125000000000	4148.20507812500000000000	2582.00000000000000000000	10246.00000000000000000000	10226.00000000000000000000	0.00000000000000000000	0.00000000000000000000	0.00000000000000000000	539.00000000000000000000	623.00000000000000000000	4.00000000000000000000	4.00000000000000000000	4.00000000000000000000	4.00000000000000000000	4.00000000000000000000	4.00000000000000000000	4.00000000000000000000	4.00000000000000000000	4.00000000000000000000	4.00000000000000000000	4.00000000000000000000	4.00000000000000000000	4.00000000000000000000	4.00000000000000000000	4.00000000000000000000	4.00000000000000000000
117.00000000000000000000	0.00000000000000000000	4170.25634765625000000000	4157.43603515625000000000	4158.97412109375000000000	4192.82031250000000000000	4147.69238281250000000000	4156.92285156250000000000	4151.79492187500000000000	4165.64111328125000000000	4171.28173828125000000000	4141.02539062500000000000	4169.23046875000000000000	4250.76904296875000000000	4168.20507812500000000000	4172.30761718750000000000	2462.00000000000000000000	10248.00000000000000000000	10227.00000000000000000000	0.00000000000000000000	0.00000000000000000000	0.00000000000000000000	539.00000000000000000000	631.00000000000000000000	4.00000000000000000000	4.00000000000000000000	4.00000000000000000000	4.00000000000000000000	4.00000000000000000000	4.00000000000000000000	4.00000000000000000000	4.00000000000000000000	4.00000000000000000000	4.00000000000000000000	4.00000000000000000000	4.00000000000000000000	4.00000000000000000000	4.00000000000000000000	4.00000000000000000000	4.00000000000000000000
118.00000000000000000000	0.00000000000000000000	4180.51269531250000000000	4157.43603515625000000000	4168.20507812500000000000	4189.74365234375000000000	4140.00000000000000000000	4157.94873046875000000000	4152.82031250000000000000	4168.20507812500000000000	4174.87158203125000000000	4145.64111328125000000000	4194.35888671875000000000	4250.25634765625000000000	4165.12792968750000000000	4162.56396484375000000000	3483.00000000000000000000	10248.00000000000000000000	10227.00000000000000000000	0.00000000000000000000	0.00000000000000000000	0.00000000000000000000	539.00000000000000000000	640.00000000000000000000	4.00000000000000000000	4.00000000000000000000	4.00000000000000000000	4.00000000000000000000	4.00000000000000000000	4.00000000000000000000	4.00000000000000000000	4.00000000000000000000	4.00000000000000000000	4.00000000000000000000	4.00000000000000000000	4.00000000000000000000	4.00000000000000000000	4.00000000000000000000	4.00000000000000000000	4.00000000000000000000
119.00000000000000000000	0.00000000000000000000	4160.51269531250000000000	4172.82031250000000000000	4151.79492187500000000000	4195.38427734375000000000	4143.58984375000000000000	4172.30761718750000000000	4164.10253906250000000000	4178.97412109375000000000	4179.48730468750000000000	4171.28173828125000000000	4187.69238281250000000000	4243.07666015625000000000	4165.64111328125000000000	4154.87158203125000000000	3284.00000000000000000000	10249.00000000000000000000	10227.00000000000000000000	0.00000000000000000000	0.00000000000000000000	0.00000000000000000000	539.00000000000000000000	648.00000000000000000000	4.00000000000000000000	4.00000000000000000000	4.00000000000000000000	4.00000000000000000000	4.00000000000000000000	4.00000000000000000000	4.00000000000000000000	4.00000000000000000000	4.00000000000000000000	4.00000000000000000000	4.00000000000000000000	4.00000000000000000000	4.00000000000000000000	4.00000000000000000000	4.00000000000000000000	4.00000000000000000000
120.00000000000000000000	0.00000000000000000000	4176.41015625000000000000	4149.74365234375000000000	4170.25634765625000000000	4187.69238281250000000000	4120.51269531250000000000	4152.30761718750000000000	4146.15380859375000000000	4158.97412109375000000000	4152.30761718750000000000	4149.23046875000000000000	4146.66650390625000000000	4240.00000000000000000000	4139.48730468750000000000	4151.28173828125000000000	2582.00000000000000000000	10249.00000000000000000000	10227.00000000000000000000	0.00000000000000000000	0.00000000000000000000	0.00000000000000000000	539.00000000000000000000	655.00000000000000000000	4.00000000000000000000	4.00000000000000000000	4.00000000000000000000	4.00000000000000000000	4.00000000000000000000	4.00000000000000000000	4.00000000000000000000	4.00000000000000000000	4.00000000000000000000	4.00000000000000000000	4.00000000000000000000	4.00000000000000000000	4.00000000000000000000	4.00000000000000000000	4.00000000000000000000	4.00000000000000000000
121.00000000000000000000	0.00000000000000000000	4168.20507812500000000000	4157.43603515625000000000	4164.10253906250000000000	4187.17919921875000000000	4145.64111328125000000000	4172.82031250000000000000	4166.15380859375000000000	4172.30761718750000000000	4177.43603515625000000000	4156.41015625000000000000	4165.64111328125000000000	4249.74365234375000000000	4164.10253906250000000000	4172.30761718750000000000	2462.00000000000000000000	10250.00000000000000000000	10226.00000000000000000000	0.00000000000000000000	0.00000000000000000000	0.00000000000000000000	539.00000000000000000000	663.00000000000000000000	4.00000000000000000000	4.00000000000000000000	4.00000000000000000000	4.00000000000000000000	4.00000000000000000000	4.00000000000000000000	4.00000000000000000000	4.00000000000000000000	4.00000000000000000000	4.00000000000000000000	4.00000000000000000000	4.00000000000000000000	4.00000000000000000000	4.00000000000000000000	4.00000000000000000000	4.00000000000000000000
122.00000000000000000000	0.00000000000000000000	4165.64111328125000000000	4155.89746093750000000000	4161.02539062500000000000	4177.94873046875000000000	4140.51269531250000000000	4166.15380859375000000000	4158.97412109375000000000	4163.07666015625000000000	4177.94873046875000000000	4161.53857421875000000000	4178.46142578125000000000	4246.15380859375000000000	4166.66650390625000000000	4159.48730468750000000000	3483.00000000000000000000	10250.00000000000000000000	10226.00000000000000000000	0.00000000000000000000	0.00000000000000000000	0.00000000000000000000	539.00000000000000000000	672.00000000000000000000	4.00000000000000000000	4.00000000000000000000	4.00000000000000000000	4.00000000000000000000	4.00000000000000000000	4.00000000000000000000	4.00000000000000000000	4.00000000000000000000	4.00000000000000000000	4.00000000000000000000	4.00000000000000000000	4.00000000000000000000	4.00000000000000000000	4.00000000000000000000	4.00000000000000000000	4.00000000000000000000
123.00000000000000000000	0.00000000000000000000	4180.51269531250000000000	4162.56396484375000000000	4167.17919921875000000000	4181.53857421875000000000	4121.53857421875000000000	4152.30761718750000000000	4149.74365234375000000000	4156.92285156250000000000	4164.10253906250000000000	4157.43603515625000000000	4170.25634765625000000000	4247.69238281250000000000	4162.56396484375000000000	4166.66650390625000000000	3284.00000000000000000000	10246.00000000000000000000	10227.00000000000000000000	0.00000000000000000000	0.00000000000000000000	0.00000000000000000000	539.00000000000000000000	679.00000000000000000000	4.00000000000000000000	4.00000000000000000000	4.00000000000000000000	4.00000000000000000000	4.00000000000000000000	4.00000000000000000000	4.00000000000000000000	4.00000000000000000000	4.00000000000000000000	4.00000000000000000000	4.00000000000000000000	4.00000000000000000000	4.00000000000000000000	4.00000000000000000000	4.00000000000000000000	4.00000000000000000000
124.00000000000000000000	0.00000000000000000000	4171.28173828125000000000	4192.30761718750000000000	4157.94873046875000000000	4214.87158203125000000000	4146.15380859375000000000	4174.35888671875000000000	4176.92285156250000000000	4191.28173828125000000000	4200.00000000000000000000	4182.56396484375000000000	4200.00000000000000000000	4268.71777343750000000000	4195.38427734375000000000	4206.15380859375000000000	2582.00000000000000000000	10246.00000000000000000000	10227.00000000000000000000	0.00000000000000000000	0.00000000000000000000	0.00000000000000000000	539.00000000000000000000	686.00000000000000000000	4.00000000000000000000	4.00000000000000000000	4.00000000000000000000	4.00000000000000000000	4.00000000000000000000	4.00000000000000000000	4.00000000000000000000	4.00000000000000000000	4.00000000000000000000	4.00000000000000000000	4.00000000000000000000	4.00000000000000000000	4.00000000000000000000	4.00000000000000000000	4.00000000000000000000	4.00000000000000000000
125.00000000000000000000	0.00000000000000000000	4188.71777343750000000000	4170.25634765625000000000	4176.92285156250000000000	4213.84619140625000000000	4142.05126953125000000000	4160.51269531250000000000	4162.56396484375000000000	4181.02539062500000000000	4196.41015625000000000000	4178.46142578125000000000	4197.43603515625000000000	4265.64111328125000000000	4182.56396484375000000000	4188.71777343750000000000	2462.00000000000000000000	10247.00000000000000000000	10229.00000000000000000000	0.00000000000000000000	0.00000000000000000000	0.00000000000000000000	539.00000000000000000000	694.00000000000000000000	4.00000000000000000000	4.00000000000000000000	4.00000000000000000000	4.00000000000000000000	4.00000000000000000000	4.00000000000000000000	4.00000000000000000000	4.00000000000000000000	4.00000000000000000000	4.00000000000000000000	4.00000000000000000000	4.00000000000000000000	4.00000000000000000000	4.00000000000000000000	4.00000000000000000000	4.00000000000000000000
126.00000000000000000000	0.00000000000000000000	4178.46142578125000000000	4169.23046875000000000000	4164.61523437500000000000	4186.15380859375000000000	4154.87158203125000000000	4173.84619140625000000000	4171.28173828125000000000	4182.05126953125000000000	4193.84619140625000000000	4184.61523437500000000000	4182.56396484375000000000	4257.94873046875000000000	4182.56396484375000000000	4174.87158203125000000000	3483.00000000000000000000	10247.00000000000000000000	10229.00000000000000000000	0.00000000000000000000	0.00000000000000000000	0.00000000000000000000	539.00000000000000000000	701.00000000000000000000	4.00000000000000000000	4.00000000000000000000	4.00000000000000000000	4.00000000000000000000	4.00000000000000000000	4.00000000000000000000	4.00000000000000000000	4.00000000000000000000	4.00000000000000000000	4.00000000000000000000	4.00000000000000000000	4.00000000000000000000	4.00000000000000000000	4.00000000000000000000	4.00000000000000000000	4.00000000000000000000
127.00000000000000000000	0.00000000000000000000	4168.20507812500000000000	4162.05126953125000000000	4156.41015625000000000000	4171.79492187500000000000	4142.56396484375000000000	4173.33300781250000000000	4169.74365234375000000000	4168.71777343750000000000	4172.30761718750000000000	4168.71777343750000000000	4166.15380859375000000000	4247.17919921875000000000	4166.15380859375000000000	4156.92285156250000000000	52.00000000000000000000	10247.00000000000000000000	10227.00000000000000000000	0.00000000000000000000	0.00000000000000000000	0.00000000000000000000	539.00000000000000000000	709.00000000000000000000	4.00000000000000000000	4.00000000000000000000	4.00000000000000000000	4.00000000000000000000	4.00000000000000000000	4.00000000000000000000	4.00000000000000000000	4.00000000000000000000	4.00000000000000000000	4.00000000000000000000	4.00000000000000000000	4.00000000000000000000	4.00000000000000000000	4.00000000000000000000	4.00000000000000000000	4.00000000000000000000
0.00000000000000000000	0.00000000000000000000	4181.53857421875000000000	4153.33300781250000000000	4167.17919921875000000000	4188.71777343750000000000	4127.17919921875000000000	4153.84619140625000000000	4157.94873046875000000000	4153.33300781250000000000	4157.43603515625000000000	4152.82031250000000000000	4171.79492187500000000000	4236.92285156250000000000	4145.12792968750000000000	4153.33300781250000000000	1108.00000000000000000000	10247.00000000000000000000	10227.00000000000000000000	0.00000000000000000000	0.00000000000000000000	0.00000000000000000000	539.00000000000000000000	717.00000000000000000000	4.00000000000000000000	4.00000000000000000000	4.00000000000000000000	4.00000000000000000000	4.00000000000000000000	4.00000000000000000000	4.00000000000000000000	4.00000000000000000000	4.00000000000000000000	4.00000000000000000000	4.00000000000000000000	4.00000000000000000000	4.00000000000000000000	4.00000000000000000000	4.00000000000000000000	4.00000000000000000000
1.00000000000000000000	0.00000000000000000000	4167.69238281250000000000	4169.23046875000000000000	4151.79492187500000000000	4203.58984375000000000000	4140.00000000000000000000	4157.94873046875000000000	4169.23046875000000000000	4176.41015625000000000000	4185.64111328125000000000	4177.43603515625000000000	4196.92285156250000000000	4244.61523437500000000000	4171.79492187500000000000	4188.71777343750000000000	2153.00000000000000000000	10247.00000000000000000000	10228.00000000000000000000	0.00000000000000000000	0.00000000000000000000	0.00000000000000000000	539.00000000000000000000	726.00000000000000000000	4.00000000000000000000	4.00000000000000000000	4.00000000000000000000	4.00000000000000000000	4.00000000000000000000	4.00000000000000000000	4.00000000000000000000	4.00000000000000000000	4.00000000000000000000	4.00000000000000000000	4.00000000000000000000	4.00000000000000000000	4.00000000000000000000	4.00000000000000000000	4.00000000000000000000	4.00000000000000000000
2.00000000000000000000	0.00000000000000000000	4183.58984375000000000000	4144.61523437500000000000	4166.66650390625000000000	4191.28173828125000000000	4116.92285156250000000000	4148.20507812500000000000	4153.84619140625000000000	4167.69238281250000000000	4172.82031250000000000000	4168.20507812500000000000	4180.51269531250000000000	4248.71777343750000000000	4177.43603515625000000000	4182.05126953125000000000	1403.00000000000000000000	10247.00000000000000000000	10228.00000000000000000000	0.00000000000000000000	0.00000000000000000000	0.00000000000000000000	539.00000000000000000000	734.00000000000000000000	4.00000000000000000000	4.00000000000000000000	4.00000000000000000000	4.00000000000000000000	4.00000000000000000000	4.00000000000000000000	4.00000000000000000000	4.00000000000000000000	4.00000000000000000000	4.00000000000000000000	4.00000000000000000000	4.00000000000000000000	4.00000000000000000000	4.00000000000000000000	4.00000000000000000000	4.00000000000000000000
3.00000000000000000000	0.00000000000000000000	4177.94873046875000000000	4153.33300781250000000000	4165.64111328125000000000	4187.69238281250000000000	4139.48730468750000000000	4175.89746093750000000000	4174.35888671875000000000	4177.94873046875000000000	4186.15380859375000000000	4182.05126953125000000000	4171.79492187500000000000	4253.84619140625000000000	4188.71777343750000000000	4172.30761718750000000000	3436.00000000000000000000	10248.00000000000000000000	10230.00000000000000000000	0.00000000000000000000	0.00000000000000000000	0.00000000000000000000	539.00000000000000000000	742.00000000000000000000	4.00000000000000000000	4.00000000000000000000	4.00000000000000000000	4.00000000000000000000	4.00000000000000000000	4.00000000000000000000	4.00000000000000000000	4.00000000000000000000	4.00000000000000000000	4.00000000000000000000	4.00000000000000000000	4.00000000000000000000	4.00000000000000000000	4.00000000000000000000	4.00000000000000000000	4.00000000000000000000
4.00000000000000000000	0.00000000000000000000	4171.28173828125000000000	4170.25634765625000000000	4163.58984375000000000000	4188.20507812500000000000	4164.10253906250000000000	4183.07666015625000000000	4178.46142578125000000000	4179.48730468750000000000	4198.46142578125000000000	4194.87158203125000000000	4177.94873046875000000000	4256.41015625000000000000	4171.28173828125000000000	4170.25634765625000000000	3510.00000000000000000000	10248.00000000000000000000	10230.00000000000000000000	0.00000000000000000000	0.00000000000000000000	0.00000000000000000000	539.00000000000000000000	751.00000000000000000000	4.00000000000000000000	4.00000000000000000000	4.00000000000000000000	4.00000000000000000000	4.00000000000000000000	4.00000000000000000000	4.00000000000000000000	4.00000000000000000000	4.00000000000000000000	4.00000000000000000000	4.00000000000000000000	4.00000000000000000000	4.00000000000000000000	4.00000000000000000000	4.00000000000000000000	4.00000000000000000000
5.00000000000000000000	0.00000000000000000000	4188.20507812500000000000	4177.43603515625000000000	4176.41015625000000000000	4198.46142578125000000000	4162.56396484375000000000	4169.23046875000000000000	4160.51269531250000000000	4165.64111328125000000000	4182.56396484375000000000	4184.10253906250000000000	4200.51269531250000000000	4255.38427734375000000000	4158.46142578125000000000	4180.51269531250000000000	3391.00000000000000000000	10247.00000000000000000000	10229.00000000000000000000	0.00000000000000000000	0.00000000000000000000	0.00000000000000000000	539.00000000000000000000	759.00000000000000000000	4.00000000000000000000	4.00000000000000000000	4.00000000000000000000	4.00000000000000000000	4.00000000000000000000	4.00000000000000000000	4.00000000000000000000	4.00000000000000000000	4.00000000000000000000	4.00000000000000000000	4.00000000000000000000	4.00000000000000000000	4.00000000000000000000	4.00000000000000000000	4.00000000000000000000	4.00000000000000000000
6.00000000000000000000	0.00000000000000000000	4166.66650390625000000000	4188.20507812500000000000	4156.41015625000000000000	4210.25634765625000000000	4160.51269531250000000000	4172.30761718750000000000	4168.71777343750000000000	4176.92285156250000000000	4185.12792968750000000000	4178.46142578125000000000	4194.35888671875000000000	4258.46142578125000000000	4183.07666015625000000000	4197.94873046875000000000	3456.00000000000000000000	10247.00000000000000000000	10229.00000000000000000000	0.00000000000000000000	0.00000000000000000000	0.00000000000000000000	539.00000000000000000000	768.00000000000000000000	4.00000000000000000000	4.00000000000000000000	4.00000000000000000000	4.00000000000000000000	4.00000000000000000000	4.00000000000000000000	4.00000000000000000000	4.00000000000000000000	4.00000000000000000000	4.00000000000000000000	4.00000000000000000000	4.00000000000000000000	4.00000000000000000000	4.00000000000000000000	4.00000000000000000000	4.00000000000000000000
7.00000000000000000000	0.00000000000000000000	4176.41015625000000000000	4150.25634765625000000000	4165.64111328125000000000	4195.89746093750000000000	4123.58984375000000000000	4146.15380859375000000000	4144.61523437500000000000	4155.38427734375000000000	4160.51269531250000000000	4146.66650390625000000000	4137.94873046875000000000	4251.79492187500000000000	4160.00000000000000000000	4171.79492187500000000000	3366.00000000000000000000	10248.00000000000000000000	10229.00000000000000000000	0.00000000000000000000	0.00000000000000000000	0.00000000000000000000	539.00000000000000000000	775.00000000000000000000	4.00000000000000000000	4.00000000000000000000	4.00000000000000000000	4.00000000000000000000	4.00000000000000000000	4.00000000000000000000	4.00000000000000000000	4.00000000000000000000	4.00000000000000000000	4.00000000000000000000	4.00000000000000000000	4.00000000000000000000	4.00000000000000000000	4.00000000000000000000	4.00000000000000000000	4.00000000000000000000
8.00000000000000000000	0.00000000000000000000	4175.89746093750000000000	4150.25634765625000000000	4165.12792968750000000000	4180.00000000000000000000	4145.12792968750000000000	4166.15380859375000000000	4155.38427734375000000000	4162.56396484375000000000	4175.38427734375000000000	4174.35888671875000000000	4167.17919921875000000000	4249.23046875000000000000	4172.30761718750000000000	4171.79492187500000000000	3410.00000000000000000000	10248.00000000000000000000	10229.00000000000000000000	0.00000000000000000000	0.00000000000000000000	0.00000000000000000000	539.00000000000000000000	782.00000000000000000000	4.00000000000000000000	4.00000000000000000000	4.00000000000000000000	4.00000000000000000000	4.00000000000000000000	4.00000000000000000000	4.00000000000000000000	4.00000000000000000000	4.00000000000000000000	4.00000000000000000000	4.00000000000000000000	4.00000000000000000000	4.00000000000000000000	4.00000000000000000000	4.00000000000000000000	4.00000000000000000000
9.00000000000000000000	0.00000000000000000000	4164.10253906250000000000	4159.48730468750000000000	4159.48730468750000000000	4170.25634765625000000000	4160.00000000000000000000	4175.38427734375000000000	4165.12792968750000000000	4170.76904296875000000000	4188.71777343750000000000	4196.41015625000000000000	4208.71777343750000000000	4237.94873046875000000000	4176.92285156250000000000	4170.76904296875000000000	3073.00000000000000000000	10247.00000000000000000000	10228.00000000000000000000	0.00000000000000000000	0.00000000000000000000	0.00000000000000000000	539.00000000000000000000	790.00000000000000000000	4.00000000000000000000	4.00000000000000000000	4.00000000000000000000	4.00000000000000000000	4.00000000000000000000	4.00000000000000000000	4.00000000000000000000	4.00000000000000000000	4.00000000000000000000	4.00000000000000000000	4.00000000000000000000	4.00000000000000000000	4.00000000000000000000	4.00000000000000000000	4.00000000000000000000	4.00000000000000000000
10.00000000000000000000	0.00000000000000000000	4182.56396484375000000000	4160.00000000000000000000	4173.33300781250000000000	4186.66650390625000000000	4139.48730468750000000000	4150.25634765625000000000	4150.76904296875000000000	4156.92285156250000000000	4168.20507812500000000000	4167.69238281250000000000	4191.28173828125000000000	4226.15380859375000000000	4141.53857421875000000000	4156.92285156250000000000	3484.00000000000000000000	10247.00000000000000000000	10228.00000000000000000000	0.00000000000000000000	0.00000000000000000000	0.00000000000000000000	539.00000000000000000000	797.00000000000000000000	4.00000000000000000000	4.00000000000000000000	4.00000000000000000000	4.00000000000000000000	4.00000000000000000000	4.00000000000000000000	4.00000000000000000000	4.00000000000000000000	4.00000000000000000000	4.00000000000000000000	4.00000000000000000000	4.00000000000000000000	4.00000000000000000000	4.00000000000000000000	4.00000000000000000000	4.00000000000000000000
11.00000000000000000000	0.00000000000000000000	4169.74365234375000000000	4187.17919921875000000000	4155.38427734375000000000	4214.35888671875000000000	4161.53857421875000000000	4170.76904296875000000000	4169.23046875000000000000	4174.35888671875000000000	4183.07666015625000000000	4182.56396484375000000000	4183.58984375000000000000	4238.46142578125000000000	4173.84619140625000000000	4180.51269531250000000000	3294.00000000000000000000	10248.00000000000000000000	10228.00000000000000000000	0.00000000000000000000	0.00000000000000000000	0.00000000000000000000	539.00000000000000000000	804.00000000000000000000	4.00000000000000000000	4.00000000000000000000	4.00000000000000000000	4.00000000000000000000	4.00000000000000000000	4.00000000000000000000	4.00000000000000000000	4.00000000000000000000	4.00000000000000000000	4.00000000000000000000	4.00000000000000000000	4.00000000000000000000	4.00000000000000000000	4.00000000000000000000	4.00000000000000000000	4.00000000000000000000
12.00000000000000000000	0.00000000000000000000	4178.46142578125000000000	4155.89746093750000000000	4164.10253906250000000000	4192.82031250000000000000	4140.00000000000000000000	4158.97412109375000000000	4149.23046875000000000000	4153.84619140625000000000	4162.56396484375000000000	4165.12792968750000000000	4147.69238281250000000000	4231.79492187500000000000	4190.76904296875000000000	4171.79492187500000000000	2563.00000000000000000000	10248.00000000000000000000	10228.00000000000000000000	0.00000000000000000000	0.00000000000000000000	0.00000000000000000000	539.00000000000000000000	812.00000000000000000000	4.00000000000000000000	4.00000000000000000000	4.00000000000000000000	4.00000000000000000000	4.00000000000000000000	4.00000000000000000000	4.00000000000000000000	4.00000000000000000000	4.00000000000000000000	4.00000000000000000000	4.00000000000000000000	4.00000000000000000000	4.00000000000000000000	4.00000000000000000000	4.00000000000000000000	4.00000000000000000000
13.00000000000000000000	0.00000000000000000000	4180.00000000000000000000	4145.12792968750000000000	4166.15380859375000000000	4177.94873046875000000000	4129.23046875000000000000	4152.82031250000000000000	4150.76904296875000000000	4158.46142578125000000000	4167.17919921875000000000	4156.92285156250000000000	4160.00000000000000000000	4230.76904296875000000000	4177.43603515625000000000	4177.94873046875000000000	2470.00000000000000000000	10249.00000000000000000000	10228.00000000000000000000	0.00000000000000000000	0.00000000000000000000	0.00000000000000000000	539.00000000000000000000	819.00000000000000000000	4.00000000000000000000	4.00000000000000000000	4.00000000000000000000	4.00000000000000000000	4.00000000000000000000	4.00000000000000000000	4.00000000000000000000	4.00000000000000000000	4.00000000000000000000	4.00000000000000000000	4.00000000000000000000	4.00000000000000000000	4.00000000000000000000	4.00000000000000000000	4.00000000000000000000	4.00000000000000000000
14.00000000000000000000	0.00000000000000000000	4167.17919921875000000000	4146.66650390625000000000	4160.51269531250000000000	4180.00000000000000000000	4136.92285156250000000000	4155.38427734375000000000	4162.56396484375000000000	4177.94873046875000000000	4194.35888671875000000000	4179.48730468750000000000	4208.71777343750000000000	4236.92285156250000000000	4156.92285156250000000000	4178.97412109375000000000	3484.00000000000000000000	10249.00000000000000000000	10228.00000000000000000000	0.00000000000000000000	0.00000000000000000000	0.00000000000000000000	539.00000000000000000000	827.00000000000000000000	4.00000000000000000000	4.00000000000000000000	4.00000000000000000000	4.00000000000000000000	4.00000000000000000000	4.00000000000000000000	4.00000000000000000000	4.00000000000000000000	4.00000000000000000000	4.00000000000000000000	4.00000000000000000000	4.00000000000000000000	4.00000000000000000000	4.00000000000000000000	4.00000000000000000000	4.00000000000000000000
15.00000000000000000000	0.00000000000000000000	4177.94873046875000000000	4127.17919921875000000000	4175.38427734375000000000	4157.43603515625000000000	4123.07666015625000000000	4143.58984375000000000000	4143.07666015625000000000	4154.35888671875000000000	4169.74365234375000000000	4171.79492187500000000000	4189.23046875000000000000	4216.92285156250000000000	4149.74365234375000000000	4147.17919921875000000000	3294.00000000000000000000	10249.00000000000000000000	10229.00000000000000000000	0.00000000000000000000	0.00000000000000000000	0.00000000000000000000	539.00000000000000000000	835.00000000000000000000	4.00000000000000000000	4.00000000000000000000	4.00000000000000000000	4.00000000000000000000	4.00000000000000000000	4.00000000000000000000	4.00000000000000000000	4.00000000000000000000	4.00000000000000000000	4.00000000000000000000	4.00000000000000000000	4.00000000000000000000	4.00000000000000000000	4.00000000000000000000	4.00000000000000000000	4.00000000000000000000
16.00000000000000000000	0.00000000000000000000	4163.07666015625000000000	4168.71777343750000000000	4156.92285156250000000000	4160.00000000000000000000	4160.00000000000000000000	4171.28173828125000000000	4167.17919921875000000000	4164.10253906250000000000	4176.41015625000000000000	4187.17919921875000000000	4195.38427734375000000000	4216.41015625000000000000	4188.20507812500000000000	4171.28173828125000000000	0.00000000000000000000	10249.00000000000000000000	10229.00000000000000000000	0.00000000000000000000	0.00000000000000000000	0.00000000000000000000	539.00000000000000000000	844.00000000000000000000	4.00000000000000000000	4.00000000000000000000	4.00000000000000000000	4.00000000000000000000	4.00000000000000000000	4.00000000000000000000	4.00000000000000000000	4.00000000000000000000	4.00000000000000000000	4.00000000000000000000	4.00000000000000000000	4.00000000000000000000	4.00000000000000000000	4.00000000000000000000	4.00000000000000000000	4.00000000000000000000
17.00000000000000000000	0.00000000000000000000	4177.43603515625000000000	4181.02539062500000000000	4167.17919921875000000000	4175.89746093750000000000	4167.17919921875000000000	4165.12792968750000000000	4165.64111328125000000000	4157.94873046875000000000	4172.30761718750000000000	4175.38427734375000000000	4178.97412109375000000000	4221.02539062500000000000	4173.84619140625000000000	4175.89746093750000000000	0.00000000000000000000	10249.00000000000000000000	10227.00000000000000000000	0.00000000000000000000	0.00000000000000000000	0.00000000000000000000	539.00000000000000000000	852.00000000000000000000	4.00000000000000000000	4.00000000000000000000	4.00000000000000000000	4.00000000000000000000	4.00000000000000000000	4.00000000000000000000	4.00000000000000000000	4.00000000000000000000	4.00000000000000000000	4.00000000000000000000	4.00000000000000000000	4.00000000000000000000	4.00000000000000000000	4.00000000000000000000	4.00000000000000000000	4.00000000000000000000
18.00000000000000000000	0.00000000000000000000	4181.02539062500000000000	4169.74365234375000000000	4171.28173828125000000000	4174.35888671875000000000	4161.53857421875000000000	4166.15380859375000000000	4160.00000000000000000000	4158.97412109375000000000	4171.79492187500000000000	4163.58984375000000000000	4128.20507812500000000000	4217.94873046875000000000	4168.71777343750000000000	4168.20507812500000000000	0.00000000000000000000	10249.00000000000000000000	10227.00000000000000000000	0.00000000000000000000	0.00000000000000000000	0.00000000000000000000	539.00000000000000000000	860.00000000000000000000	4.00000000000000000000	4.00000000000000000000	4.00000000000000000000	4.00000000000000000000	4.00000000000000000000	4.00000000000000000000	4.00000000000000000000	4.00000000000000000000	4.00000000000000000000	4.00000000000000000000	4.00000000000000000000	4.00000000000000000000	4.00000000000000000000	4.00000000000000000000	4.00000000000000000000	4.00000000000000000000
19.00000000000000000000	0.00000000000000000000	4162.05126953125000000000	4161.53857421875000000000	4152.30761718750000000000	4167.17919921875000000000	4152.82031250000000000000	4171.28173828125000000000	4162.05126953125000000000	4175.38427734375000000000	4182.05126953125000000000	4181.53857421875000000000	4163.58984375000000000000	4218.46142578125000000000	4187.17919921875000000000	4180.51269531250000000000	0.00000000000000000000	10248.00000000000000000000	10228.00000000000000000000	0.00000000000000000000	0.00000000000000000000	0.00000000000000000000	539.00000000000000000000	867.00000000000000000000	4.00000000000000000000	4.00000000000000000000	4.00000000000000000000	4.00000000000000000000	4.00000000000000000000	4.00000000000000000000	4.00000000000000000000	4.00000000000000000000	4.00000000000000000000	4.00000000000000000000	4.00000000000000000000	4.00000000000000000000	4.00000000000000000000	4.00000000000000000000	4.00000000000000000000	4.00000000000000000000
20.00000000000000000000	0.00000000000000000000	4178.46142578125000000000	4141.53857421875000000000	4167.69238281250000000000	4165.12792968750000000000	4123.58984375000000000000	4154.87158203125000000000	4150.25634765625000000000	4165.64111328125000000000	4172.30761718750000000000	4186.66650390625000000000	4227.17919921875000000000	4213.84619140625000000000	4170.25634765625000000000	4175.38427734375000000000	0.00000000000000000000	10248.00000000000000000000	10228.00000000000000000000	0.00000000000000000000	0.00000000000000000000	0.00000000000000000000	539.00000000000000000000	875.00000000000000000000	4.00000000000000000000	4.00000000000000000000	4.00000000000000000000	4.00000000000000000000	4.00000000000000000000	4.00000000000000000000	4.00000000000000000000	4.00000000000000000000	4.00000000000000000000	4.00000000000000000000	4.00000000000000000000	4.00000000000000000000	4.00000000000000000000	4.00000000000000000000	4.00000000000000000000	4.00000000000000000000
21.00000000000000000000	0.00000000000000000000	4169.23046875000000000000	4171.79492187500000000000	4163.07666015625000000000	4175.38427734375000000000	4163.07666015625000000000	4189.23046875000000000000	4184.10253906250000000000	4188.20507812500000000000	4198.97412109375000000000	4210.76904296875000000000	4224.10253906250000000000	4222.05126953125000000000	4186.66650390625000000000	4182.05126953125000000000	0.00000000000000000000	10246.00000000000000000000	10229.00000000000000000000	0.00000000000000000000	0.00000000000000000000	0.00000000000000000000	539.00000000000000000000	882.00000000000000000000	4.00000000000000000000	4.00000000000000000000	4.00000000000000000000	4.00000000000000000000	4.00000000000000000000	4.00000000000000000000	4.00000000000000000000	4.00000000000000000000	4.00000000000000000000	4.00000000000000000000	4.00000000000000000000	4.00000000000000000000	4.00000000000000000000	4.00000000000000000000	4.00000000000000000000	4.00000000000000000000
22.00000000000000000000	0.00000000000000000000	4176.92285156250000000000	4174.35888671875000000000	4167.69238281250000000000	4163.07666015625000000000	4171.28173828125000000000	4178.97412109375000000000	4175.38427734375000000000	4177.94873046875000000000	4185.12792968750000000000	4196.92285156250000000000	4169.23046875000000000000	4217.94873046875000000000	4175.89746093750000000000	4169.74365234375000000000	0.00000000000000000000	10246.00000000000000000000	10229.00000000000000000000	0.00000000000000000000	0.00000000000000000000	0.00000000000000000000	539.00000000000000000000	890.00000000000000000000	4.00000000000000000000	4.00000000000000000000	4.00000000000000000000	4.00000000000000000000	4.00000000000000000000	4.00000000000000000000	4.00000000000000000000	4.00000000000000000000	4.00000000000000000000	4.00000000000000000000	4.00000000000000000000	4.00000000000000000000	4.00000000000000000000	4.00000000000000000000	4.00000000000000000000	4.00000000000000000000
23.00000000000000000000	0.00000000000000000000	4180.51269531250000000000	4166.15380859375000000000	4165.64111328125000000000	4158.97412109375000000000	4143.07666015625000000000	4146.66650390625000000000	4157.43603515625000000000	4164.10253906250000000000	4168.71777343750000000000	4174.35888671875000000000	4153.84619140625000000000	4212.30761718750000000000	4174.35888671875000000000	4168.20507812500000000000	0.00000000000000000000	10245.00000000000000000000	10229.00000000000000000000	0.00000000000000000000	0.00000000000000000000	0.00000000000000000000	539.00000000000000000000	898.00000000000000000000	4.00000000000000000000	4.00000000000000000000	4.00000000000000000000	4.00000000000000000000	4.00000000000000000000	4.00000000000000000000	4.00000000000000000000	4.00000000000000000000	4.00000000000000000000	4.00000000000000000000	4.00000000000000000000	4.00000000000000000000	4.00000000000000000000	4.00000000000000000000	4.00000000000000000000	4.00000000000000000000
24.00000000000000000000	0.00000000000000000000	4159.48730468750000000000	4171.28173828125000000000	4152.30761718750000000000	4179.48730468750000000000	4144.61523437500000000000	4154.35888671875000000000	4163.07666015625000000000	4175.38427734375000000000	4177.94873046875000000000	4172.30761718750000000000	4170.25634765625000000000	4218.46142578125000000000	4187.69238281250000000000	4179.48730468750000000000	0.00000000000000000000	10245.00000000000000000000	10229.00000000000000000000	0.00000000000000000000	0.00000000000000000000	0.00000000000000000000	539.00000000000000000000	906.00000000000000000000	4.00000000000000000000	4.00000000000000000000	4.00000000000000000000	4.00000000000000000000	4.00000000000000000000	4.00000000000000000000	4.00000000000000000000	4.00000000000000000000	4.00000000000000000000	4.00000000000000000000	4.00000000000000000000	4.00000000000000000000	4.00000000000000000000	4.00000000000000000000	4.00000000000000000000	4.00000000000000000000
25.00000000000000000000	0.00000000000000000000	4176.41015625000000000000	4149.74365234375000000000	4168.20507812500000000000	4168.20507812500000000000	4134.35888671875000000000	4156.41015625000000000000	4148.71777343750000000000	4154.87158203125000000000	4153.84619140625000000000	4165.12792968750000000000	4184.10253906250000000000	4207.69238281250000000000	4152.82031250000000000000	4166.15380859375000000000	0.00000000000000000000	10244.00000000000000000000	10229.00000000000000000000	0.00000000000000000000	0.00000000000000000000	0.00000000000000000000	539.00000000000000000000	913.00000000000000000000	4.00000000000000000000	4.00000000000000000000	4.00000000000000000000	4.00000000000000000000	4.00000000000000000000	4.00000000000000000000	4.00000000000000000000	4.00000000000000000000	4.00000000000000000000	4.00000000000000000000	4.00000000000000000000	4.00000000000000000000	4.00000000000000000000	4.00000000000000000000	4.00000000000000000000	4.00000000000000000000
26.00000000000000000000	0.00000000000000000000	4165.12792968750000000000	4152.82031250000000000000	4154.35888671875000000000	4148.20507812500000000000	4146.15380859375000000000	4172.30761718750000000000	4168.20507812500000000000	4165.64111328125000000000	4169.74365234375000000000	4193.33300781250000000000	4205.12792968750000000000	4200.51269531250000000000	4158.46142578125000000000	4167.17919921875000000000	0.00000000000000000000	10244.00000000000000000000	10229.00000000000000000000	0.00000000000000000000	0.00000000000000000000	0.00000000000000000000	539.00000000000000000000	922.00000000000000000000	4.00000000000000000000	4.00000000000000000000	4.00000000000000000000	4.00000000000000000000	4.00000000000000000000	4.00000000000000000000	4.00000000000000000000	4.00000000000000000000	4.00000000000000000000	4.00000000000000000000	4.00000000000000000000	4.00000000000000000000	4.00000000000000000000	4.00000000000000000000	4.00000000000000000000	4.00000000000000000000
27.00000000000000000000	0.00000000000000000000	4165.64111328125000000000	4144.61523437500000000000	4163.07666015625000000000	4149.23046875000000000000	4147.17919921875000000000	4158.46142578125000000000	4169.74365234375000000000	4172.30761718750000000000	4176.92285156250000000000	4181.53857421875000000000	4174.35888671875000000000	4202.56396484375000000000	4157.94873046875000000000	4152.30761718750000000000	0.00000000000000000000	10244.00000000000000000000	10230.00000000000000000000	0.00000000000000000000	0.00000000000000000000	0.00000000000000000000	539.00000000000000000000	929.00000000000000000000	4.00000000000000000000	4.00000000000000000000	4.00000000000000000000	4.00000000000000000000	4.00000000000000000000	4.00000000000000000000	4.00000000000000000000	4.00000000000000000000	4.00000000000000000000	4.00000000000000000000	4.00000000000000000000	4.00000000000000000000	4.00000000000000000000	4.00000000000000000000	4.00000000000000000000	4.00000000000000000000
28.00000000000000000000	0.00000000000000000000	4174.35888671875000000000	4144.10253906250000000000	4170.25634765625000000000	4156.92285156250000000000	4143.07666015625000000000	4153.84619140625000000000	4168.20507812500000000000	4171.28173828125000000000	4167.17919921875000000000	4152.30761718750000000000	4147.69238281250000000000	4205.64111328125000000000	4152.30761718750000000000	4151.79492187500000000000	0.00000000000000000000	10244.00000000000000000000	10230.00000000000000000000	0.00000000000000000000	0.00000000000000000000	0.00000000000000000000	539.00000000000000000000	938.00000000000000000000	4.00000000000000000000	4.00000000000000000000	4.00000000000000000000	4.00000000000000000000	4.00000000000000000000	4.00000000000000000000	4.00000000000000000000	4.00000000000000000000	4.00000000000000000000	4.00000000000000000000	4.00000000000000000000	4.00000000000000000000	4.00000000000000000000	4.00000000000000000000	4.00000000000000000000	4.00000000000000000000
29.00000000000000000000	0.00000000000000000000	4151.79492187500000000000	4148.71777343750000000000	4146.66650390625000000000	4156.92285156250000000000	4137.94873046875000000000	4164.61523437500000000000	4173.84619140625000000000	4174.35888671875000000000	4164.61523437500000000000	4156.92285156250000000000	4150.25634765625000000000	4200.00000000000000000000	4161.02539062500000000000	4161.53857421875000000000	0.00000000000000000000	10244.00000000000000000000	10230.00000000000000000000	0.00000000000000000000	0.00000000000000000000	0.00000000000000000000	539.00000000000000000000	946.00000000000000000000	4.00000000000000000000	4.00000000000000000000	4.00000000000000000000	4.00000000000000000000	4.00000000000000000000	4.00000000000000000000	4.00000000000000000000	4.00000000000000000000	4.00000000000000000000	4.00000000000000000000	4.00000000000000000000	4.00000000000000000000	4.00000000000000000000	4.00000000000000000000	4.00000000000000000000	4.00000000000000000000
30.00000000000000000000	0.00000000000000000000	4169.74365234375000000000	4133.84619140625000000000	4166.15380859375000000000	4166.15380859375000000000	4127.69238281250000000000	4147.69238281250000000000	4153.33300781250000000000	4158.46142578125000000000	4148.20507812500000000000	4153.33300781250000000000	4158.46142578125000000000	4191.79492187500000000000	4133.33300781250000000000	4150.25634765625000000000	0.00000000000000000000	10244.00000000000000000000	10230.00000000000000000000	0.00000000000000000000	0.00000000000000000000	0.00000000000000000000	539.00000000000000000000	954.00000000000000000000	4.00000000000000000000	4.00000000000000000000	4.00000000000000000000	4.00000000000000000000	4.00000000000000000000	4.00000000000000000000	4.00000000000000000000	4.00000000000000000000	4.00000000000000000000	4.00000000000000000000	4.00000000000000000000	4.00000000000000000000	4.00000000000000000000	4.00000000000000000000	4.00000000000000000000	4.00000000000000000000
31.00000000000000000000	0.00000000000000000000	4166.66650390625000000000	4163.58984375000000000000	4162.56396484375000000000	4182.05126953125000000000	4155.38427734375000000000	4164.61523437500000000000	4172.82031250000000000000	4185.64111328125000000000	4180.00000000000000000000	4176.41015625000000000000	4194.87158203125000000000	4207.17919921875000000000	4142.05126953125000000000	4168.71777343750000000000	0.00000000000000000000	10245.00000000000000000000	10230.00000000000000000000	0.00000000000000000000	0.00000000000000000000	0.00000000000000000000	539.00000000000000000000	962.00000000000000000000	4.00000000000000000000	4.00000000000000000000	4.00000000000000000000	4.00000000000000000000	4.00000000000000000000	4.00000000000000000000	4.00000000000000000000	4.00000000000000000000	4.00000000000000000000	4.00000000000000000000	4.00000000000000000000	4.00000000000000000000	4.00000000000000000000	4.00000000000000000000	4.00000000000000000000	4.00000000000000000000
32.00000000000000000000	0.00000000000000000000	4160.00000000000000000000	4146.66650390625000000000	4157.43603515625000000000	4155.38427734375000000000	4129.74365234375000000000	4148.20507812500000000000	4162.56396484375000000000	4177.94873046875000000000	4175.38427734375000000000	4163.07666015625000000000	4175.38427734375000000000	4206.66650390625000000000	4150.76904296875000000000	4153.84619140625000000000	0.00000000000000000000	10245.00000000000000000000	10230.00000000000000000000	0.00000000000000000000	0.00000000000000000000	0.00000000000000000000	539.00000000000000000000	970.00000000000000000000	4.00000000000000000000	4.00000000000000000000	4.00000000000000000000	4.00000000000000000000	4.00000000000000000000	4.00000000000000000000	4.00000000000000000000	4.00000000000000000000	4.00000000000000000000	4.00000000000000000000	4.00000000000000000000	4.00000000000000000000	4.00000000000000000000	4.00000000000000000000	4.00000000000000000000	4.00000000000000000000
33.00000000000000000000	0.00000000000000000000	4168.71777343750000000000	4118.97412109375000000000	4166.15380859375000000000	4147.17919921875000000000	4116.41015625000000000000	4134.35888671875000000000	4146.15380859375000000000	4149.23046875000000000000	4149.23046875000000000000	4140.00000000000000000000	4146.15380859375000000000	4193.84619140625000000000	4144.10253906250000000000	4139.48730468750000000000	0.00000000000000000000	10247.00000000000000000000	10230.00000000000000000000	0.00000000000000000000	0.00000000000000000000	0.00000000000000000000	539.00000000000000000000	978.00000000000000000000	4.00000000000000000000	4.00000000000000000000	4.00000000000000000000	4.00000000000000000000	4.00000000000000000000	4.00000000000000000000	4.00000000000000000000	4.00000000000000000000	4.00000000000000000000	4.00000000000000000000	4.00000000000000000000	4.00000000000000000000	4.00000000000000000000	4.00000000000000000000	4.00000000000000000000	4.00000000000000000000
34.00000000000000000000	0.00000000000000000000	4157.43603515625000000000	4147.17919921875000000000	4156.92285156250000000000	4173.33300781250000000000	4155.38427734375000000000	4164.10253906250000000000	4164.10253906250000000000	4154.87158203125000000000	4161.53857421875000000000	4164.61523437500000000000	4168.20507812500000000000	4195.89746093750000000000	4149.74365234375000000000	4156.92285156250000000000	0.00000000000000000000	10247.00000000000000000000	10230.00000000000000000000	0.00000000000000000000	0.00000000000000000000	0.00000000000000000000	539.00000000000000000000	985.00000000000000000000	4.00000000000000000000	4.00000000000000000000	4.00000000000000000000	4.00000000000000000000	4.00000000000000000000	4.00000000000000000000	4.00000000000000000000	4.00000000000000000000	4.00000000000000000000	4.00000000000000000000	4.00000000000000000000	4.00000000000000000000	4.00000000000000000000	4.00000000000000000000	4.00000000000000000000	4.00000000000000000000
35.00000000000000000000	0.00000000000000000000	4174.87158203125000000000	4152.82031250000000000000	4172.82031250000000000000	4171.28173828125000000000	4152.30761718750000000000	4154.87158203125000000000	4150.25634765625000000000	4136.92285156250000000000	4145.12792968750000000000	4148.20507812500000000000	4151.28173828125000000000	4192.82031250000000000000	4143.58984375000000000000	4147.69238281250000000000	0.00000000000000000000	10247.00000000000000000000	10229.00000000000000000000	0.00000000000000000000	0.00000000000000000000	0.00000000000000000000	539.00000000000000000000	992.00000000000000000000	4.00000000000000000000	4.00000000000000000000	4.00000000000000000000	4.00000000000000000000	4.00000000000000000000	4.00000000000000000000	4.00000000000000000000	4.00000000000000000000	4.00000000000000000000	4.00000000000000000000	4.00000000000000000000	4.00000000000000000000	4.00000000000000000000	4.00000000000000000000	4.00000000000000000000	4.00000000000000000000
36.00000000000000000000	0.00000000000000000000	4161.53857421875000000000	4158.97412109375000000000	4157.94873046875000000000	4170.76904296875000000000	4166.66650390625000000000	4162.05126953125000000000	4161.53857421875000000000	4154.87158203125000000000	4158.46142578125000000000	4149.23046875000000000000	4147.17919921875000000000	4191.28173828125000000000	4158.46142578125000000000	4165.64111328125000000000	0.00000000000000000000	10247.00000000000000000000	10229.00000000000000000000	0.00000000000000000000	0.00000000000000000000	0.00000000000000000000	539.00000000000000000000	1000.00000000000000000000	4.00000000000000000000	4.00000000000000000000	4.00000000000000000000	4.00000000000000000000	4.00000000000000000000	4.00000000000000000000	4.00000000000000000000	4.00000000000000000000	4.00000000000000000000	4.00000000000000000000	4.00000000000000000000	4.00000000000000000000	4.00000000000000000000	4.00000000000000000000	4.00000000000000000000	4.00000000000000000000
37.00000000000000000000	0.00000000000000000000	4146.66650390625000000000	4128.71777343750000000000	4146.66650390625000000000	4165.64111328125000000000	4135.89746093750000000000	4151.79492187500000000000	4146.66650390625000000000	4151.79492187500000000000	4154.87158203125000000000	4151.79492187500000000000	4169.23046875000000000000	4170.25634765625000000000	4137.43603515625000000000	4151.79492187500000000000	0.00000000000000000000	10249.00000000000000000000	10229.00000000000000000000	0.00000000000000000000	0.00000000000000000000	0.00000000000000000000	540.00000000000000000000	8.00000000000000000000	4.00000000000000000000	4.00000000000000000000	4.00000000000000000000	4.00000000000000000000	4.00000000000000000000	4.00000000000000000000	4.00000000000000000000	4.00000000000000000000	4.00000000000000000000	4.00000000000000000000	4.00000000000000000000	4.00000000000000000000	4.00000000000000000000	4.00000000000000000000	4.00000000000000000000	4.00000000000000000000
43.00000000000000000000	0.00000000000000000000	4175.89746093750000000000	4139.48730468750000000000	4165.64111328125000000000	4190.25634765625000000000	4134.87158203125000000000	4142.05126953125000000000	4150.76904296875000000000	4156.41015625000000000000	4151.28173828125000000000	4149.23046875000000000000	4174.87158203125000000000	4160.51269531250000000000	4142.56396484375000000000	4156.41015625000000000000	0.00000000000000000000	10248.00000000000000000000	10227.00000000000000000000	0.00000000000000000000	0.00000000000000000000	0.00000000000000000000	540.00000000000000000000	16.00000000000000000000	4.00000000000000000000	4.00000000000000000000	4.00000000000000000000	4.00000000000000000000	4.00000000000000000000	4.00000000000000000000	4.00000000000000000000	4.00000000000000000000	4.00000000000000000000	4.00000000000000000000	4.00000000000000000000	4.00000000000000000000	4.00000000000000000000	4.00000000000000000000	4.00000000000000000000	4.00000000000000000000
44.00000000000000000000	0.00000000000000000000	4162.56396484375000000000	4160.00000000000000000000	4160.51269531250000000000	4180.51269531250000000000	4170.25634765625000000000	4171.28173828125000000000	4182.56396484375000000000	4181.02539062500000000000	4177.94873046875000000000	4177.43603515625000000000	4184.10253906250000000000	4174.87158203125000000000	4148.20507812500000000000	4177.43603515625000000000	0.00000000000000000000	10248.00000000000000000000	10227.00000000000000000000	0.00000000000000000000	0.00000000000000000000	0.00000000000000000000	540.00000000000000000000	25.00000000000000000000	4.00000000000000000000	4.00000000000000000000	4.00000000000000000000	4.00000000000000000000	4.00000000000000000000	4.00000000000000000000	4.00000000000000000000	4.00000000000000000000	4.00000000000000000000	4.00000000000000000000	4.00000000000000000000	4.00000000000000000000	4.00000000000000000000	4.00000000000000000000	4.00000000000000000000	4.00000000000000000000
45.00000000000000000000	0.00000000000000000000	4175.89746093750000000000	4134.35888671875000000000	4176.92285156250000000000	4161.02539062500000000000	4153.33300781250000000000	4154.87158203125000000000	4171.28173828125000000000	4166.15380859375000000000	4170.25634765625000000000	4175.38427734375000000000	4160.00000000000000000000	4172.82031250000000000000	4145.12792968750000000000	4154.35888671875000000000	0.00000000000000000000	10248.00000000000000000000	10227.00000000000000000000	0.00000000000000000000	0.00000000000000000000	0.00000000000000000000	540.00000000000000000000	33.00000000000000000000	4.00000000000000000000	4.00000000000000000000	4.00000000000000000000	4.00000000000000000000	4.00000000000000000000	4.00000000000000000000	4.00000000000000000000	4.00000000000000000000	4.00000000000000000000	4.00000000000000000000	4.00000000000000000000	4.00000000000000000000	4.00000000000000000000	4.00000000000000000000	4.00000000000000000000	4.00000000000000000000
46.00000000000000000000	0.00000000000000000000	4175.38427734375000000000	4137.43603515625000000000	4165.64111328125000000000	4164.61523437500000000000	4143.58984375000000000000	4154.35888671875000000000	4164.10253906250000000000	4160.00000000000000000000	4168.71777343750000000000	4175.89746093750000000000	4151.79492187500000000000	4163.07666015625000000000	4156.92285156250000000000	4148.71777343750000000000	0.00000000000000000000	10248.00000000000000000000	10227.00000000000000000000	0.00000000000000000000	0.00000000000000000000	0.00000000000000000000	540.00000000000000000000	42.00000000000000000000	4.00000000000000000000	4.00000000000000000000	4.00000000000000000000	4.00000000000000000000	4.00000000000000000000	4.00000000000000000000	4.00000000000000000000	4.00000000000000000000	4.00000000000000000000	4.00000000000000000000	4.00000000000000000000	4.00000000000000000000	4.00000000000000000000	4.00000000000000000000	4.00000000000000000000	4.00000000000000000000
47.00000000000000000000	0.00000000000000000000	4163.58984375000000000000	4166.66650390625000000000	4152.30761718750000000000	4187.17919921875000000000	4154.87158203125000000000	4170.76904296875000000000	4168.71777343750000000000	4171.79492187500000000000	4176.92285156250000000000	4181.53857421875000000000	4182.56396484375000000000	4165.12792968750000000000	4160.00000000000000000000	4171.28173828125000000000	0.00000000000000000000	10247.00000000000000000000	10227.00000000000000000000	0.00000000000000000000	0.00000000000000000000	0.00000000000000000000	540.00000000000000000000	50.00000000000000000000	4.00000000000000000000	4.00000000000000000000	4.00000000000000000000	4.00000000000000000000	4.00000000000000000000	4.00000000000000000000	4.00000000000000000000	4.00000000000000000000	4.00000000000000000000	4.00000000000000000000	4.00000000000000000000	4.00000000000000000000	4.00000000000000000000	4.00000000000000000000	4.00000000000000000000	4.00000000000000000000
48.00000000000000000000	0.00000000000000000000	4178.97412109375000000000	4155.89746093750000000000	4168.20507812500000000000	4184.61523437500000000000	4144.61523437500000000000	4156.92285156250000000000	4158.46142578125000000000	4161.53857421875000000000	4159.48730468750000000000	4164.10253906250000000000	4184.61523437500000000000	4160.00000000000000000000	4128.71777343750000000000	4170.76904296875000000000	0.00000000000000000000	10247.00000000000000000000	10227.00000000000000000000	0.00000000000000000000	0.00000000000000000000	0.00000000000000000000	540.00000000000000000000	58.00000000000000000000	4.00000000000000000000	4.00000000000000000000	4.00000000000000000000	4.00000000000000000000	4.00000000000000000000	4.00000000000000000000	4.00000000000000000000	4.00000000000000000000	4.00000000000000000000	4.00000000000000000000	4.00000000000000000000	4.00000000000000000000	4.00000000000000000000	4.00000000000000000000	4.00000000000000000000	4.00000000000000000000
49.00000000000000000000	0.00000000000000000000	4162.56396484375000000000	4146.15380859375000000000	4155.89746093750000000000	4167.69238281250000000000	4151.79492187500000000000	4161.53857421875000000000	4172.82031250000000000000	4179.48730468750000000000	4175.38427734375000000000	4168.20507812500000000000	4180.00000000000000000000	4163.07666015625000000000	4151.28173828125000000000	4183.58984375000000000000	0.00000000000000000000	10247.00000000000000000000	10228.00000000000000000000	0.00000000000000000000	0.00000000000000000000	0.00000000000000000000	540.00000000000000000000	67.00000000000000000000	4.00000000000000000000	4.00000000000000000000	4.00000000000000000000	4.00000000000000000000	4.00000000000000000000	4.00000000000000000000	4.00000000000000000000	4.00000000000000000000	4.00000000000000000000	4.00000000000000000000	4.00000000000000000000	4.00000000000000000000	4.00000000000000000000	4.00000000000000000000	4.00000000000000000000	4.00000000000000000000
50.00000000000000000000	0.00000000000000000000	4172.82031250000000000000	4123.58984375000000000000	4171.79492187500000000000	4166.66650390625000000000	4141.53857421875000000000	4147.69238281250000000000	4161.53857421875000000000	4173.84619140625000000000	4167.17919921875000000000	4158.97412109375000000000	4169.23046875000000000000	4163.07666015625000000000	4159.48730468750000000000	4169.74365234375000000000	0.00000000000000000000	10247.00000000000000000000	10228.00000000000000000000	0.00000000000000000000	0.00000000000000000000	0.00000000000000000000	540.00000000000000000000	75.00000000000000000000	4.00000000000000000000	4.00000000000000000000	4.00000000000000000000	4.00000000000000000000	4.00000000000000000000	4.00000000000000000000	4.00000000000000000000	4.00000000000000000000	4.00000000000000000000	4.00000000000000000000	4.00000000000000000000	4.00000000000000000000	4.00000000000000000000	4.00000000000000000000	4.00000000000000000000	4.00000000000000000000
51.00000000000000000000	0.00000000000000000000	4179.48730468750000000000	4144.10253906250000000000	4170.76904296875000000000	4181.02539062500000000000	4159.48730468750000000000	4156.41015625000000000000	4167.17919921875000000000	4168.71777343750000000000	4167.69238281250000000000	4172.82031250000000000000	4168.20507812500000000000	4155.89746093750000000000	4148.71777343750000000000	4157.43603515625000000000	0.00000000000000000000	10247.00000000000000000000	10227.00000000000000000000	0.00000000000000000000	0.00000000000000000000	0.00000000000000000000	540.00000000000000000000	83.00000000000000000000	4.00000000000000000000	4.00000000000000000000	4.00000000000000000000	4.00000000000000000000	4.00000000000000000000	4.00000000000000000000	4.00000000000000000000	4.00000000000000000000	4.00000000000000000000	4.00000000000000000000	4.00000000000000000000	4.00000000000000000000	4.00000000000000000000	4.00000000000000000000	4.00000000000000000000	4.00000000000000000000
52.00000000000000000000	0.00000000000000000000	4165.12792968750000000000	4161.02539062500000000000	4150.76904296875000000000	4173.33300781250000000000	4156.41015625000000000000	4166.15380859375000000000	4166.66650390625000000000	4158.46142578125000000000	4165.64111328125000000000	4167.17919921875000000000	4154.35888671875000000000	4143.58984375000000000000	4131.28173828125000000000	4153.33300781250000000000	0.00000000000000000000	10247.00000000000000000000	10227.00000000000000000000	0.00000000000000000000	0.00000000000000000000	0.00000000000000000000	540.00000000000000000000	92.00000000000000000000	4.00000000000000000000	4.00000000000000000000	4.00000000000000000000	4.00000000000000000000	4.00000000000000000000	4.00000000000000000000	4.00000000000000000000	4.00000000000000000000	4.00000000000000000000	4.00000000000000000000	4.00000000000000000000	4.00000000000000000000	4.00000000000000000000	4.00000000000000000000	4.00000000000000000000	4.00000000000000000000
53.00000000000000000000	0.00000000000000000000	4183.58984375000000000000	4151.28173828125000000000	4168.71777343750000000000	4173.33300781250000000000	4133.33300781250000000000	4157.43603515625000000000	4148.20507812500000000000	4141.53857421875000000000	4151.79492187500000000000	4147.17919921875000000000	4171.28173828125000000000	4144.10253906250000000000	4131.79492187500000000000	4164.61523437500000000000	0.00000000000000000000	10246.00000000000000000000	10228.00000000000000000000	0.00000000000000000000	0.00000000000000000000	0.00000000000000000000	540.00000000000000000000	100.00000000000000000000	4.00000000000000000000	4.00000000000000000000	4.00000000000000000000	4.00000000000000000000	4.00000000000000000000	4.00000000000000000000	4.00000000000000000000	4.00000000000000000000	4.00000000000000000000	4.00000000000000000000	4.00000000000000000000	4.00000000000000000000	4.00000000000000000000	4.00000000000000000000	4.00000000000000000000	4.00000000000000000000
54.00000000000000000000	0.00000000000000000000	4171.79492187500000000000	4173.33300781250000000000	4163.07666015625000000000	4197.94873046875000000000	4165.12792968750000000000	4175.89746093750000000000	4171.28173828125000000000	4178.46142578125000000000	4192.30761718750000000000	4196.41015625000000000000	4215.38427734375000000000	4161.53857421875000000000	4188.20507812500000000000	4203.07666015625000000000	0.00000000000000000000	10246.00000000000000000000	10228.00000000000000000000	0.00000000000000000000	0.00000000000000000000	0.00000000000000000000	540.00000000000000000000	108.00000000000000000000	4.00000000000000000000	4.00000000000000000000	4.00000000000000000000	4.00000000000000000000	4.00000000000000000000	4.00000000000000000000	4.00000000000000000000	4.00000000000000000000	4.00000000000000000000	4.00000000000000000000	4.00000000000000000000	4.00000000000000000000	4.00000000000000000000	4.00000000000000000000	4.00000000000000000000	4.00000000000000000000
55.00000000000000000000	0.00000000000000000000	4171.79492187500000000000	4150.25634765625000000000	4165.12792968750000000000	4186.15380859375000000000	4143.07666015625000000000	4148.20507812500000000000	4147.17919921875000000000	4168.71777343750000000000	4178.46142578125000000000	4182.56396484375000000000	4177.43603515625000000000	4148.71777343750000000000	4168.71777343750000000000	4180.00000000000000000000	0.00000000000000000000	10246.00000000000000000000	10226.00000000000000000000	0.00000000000000000000	0.00000000000000000000	0.00000000000000000000	540.00000000000000000000	117.00000000000000000000	4.00000000000000000000	4.00000000000000000000	4.00000000000000000000	4.00000000000000000000	4.00000000000000000000	4.00000000000000000000	4.00000000000000000000	4.00000000000000000000	4.00000000000000000000	4.00000000000000000000	4.00000000000000000000	4.00000000000000000000	4.00000000000000000000	4.00000000000000000000	4.00000000000000000000	4.00000000000000000000
56.00000000000000000000	0.00000000000000000000	4173.84619140625000000000	4146.15380859375000000000	4165.64111328125000000000	4177.43603515625000000000	4135.38427734375000000000	4146.66650390625000000000	4144.61523437500000000000	4153.33300781250000000000	4156.41015625000000000000	4154.87158203125000000000	4157.43603515625000000000	4134.35888671875000000000	4143.58984375000000000000	4158.46142578125000000000	0.00000000000000000000	10246.00000000000000000000	10226.00000000000000000000	0.00000000000000000000	0.00000000000000000000	0.00000000000000000000	540.00000000000000000000	125.00000000000000000000	4.00000000000000000000	4.00000000000000000000	4.00000000000000000000	4.00000000000000000000	4.00000000000000000000	4.00000000000000000000	4.00000000000000000000	4.00000000000000000000	4.00000000000000000000	4.00000000000000000000	4.00000000000000000000	4.00000000000000000000	4.00000000000000000000	4.00000000000000000000	4.00000000000000000000	4.00000000000000000000
57.00000000000000000000	0.00000000000000000000	4164.10253906250000000000	4165.64111328125000000000	4160.00000000000000000000	4182.05126953125000000000	4160.51269531250000000000	4170.76904296875000000000	4174.87158203125000000000	4166.66650390625000000000	4173.33300781250000000000	4186.15380859375000000000	4175.89746093750000000000	4136.92285156250000000000	4155.89746093750000000000	4162.05126953125000000000	0.00000000000000000000	10247.00000000000000000000	10226.00000000000000000000	0.00000000000000000000	0.00000000000000000000	0.00000000000000000000	540.00000000000000000000	134.00000000000000000000	4.00000000000000000000	4.00000000000000000000	4.00000000000000000000	4.00000000000000000000	4.00000000000000000000	4.00000000000000000000	4.00000000000000000000	4.00000000000000000000	4.00000000000000000000	4.00000000000000000000	4.00000000000000000000	4.00000000000000000000	4.00000000000000000000	4.00000000000000000000	4.00000000000000000000	4.00000000000000000000
58.00000000000000000000	0.00000000000000000000	4180.51269531250000000000	4138.97412109375000000000	4174.35888671875000000000	4155.38427734375000000000	4133.84619140625000000000	4145.12792968750000000000	4152.82031250000000000000	4148.71777343750000000000	4152.82031250000000000000	4169.23046875000000000000	4167.17919921875000000000	4127.69238281250000000000	4131.79492187500000000000	4148.20507812500000000000	0.00000000000000000000	10247.00000000000000000000	10226.00000000000000000000	0.00000000000000000000	0.00000000000000000000	0.00000000000000000000	540.00000000000000000000	142.00000000000000000000	4.00000000000000000000	4.00000000000000000000	4.00000000000000000000	4.00000000000000000000	4.00000000000000000000	4.00000000000000000000	4.00000000000000000000	4.00000000000000000000	4.00000000000000000000	4.00000000000000000000	4.00000000000000000000	4.00000000000000000000	4.00000000000000000000	4.00000000000000000000	4.00000000000000000000	4.00000000000000000000
59.00000000000000000000	0.00000000000000000000	4162.05126953125000000000	4152.82031250000000000000	4153.84619140625000000000	4151.28173828125000000000	4142.05126953125000000000	4156.41015625000000000000	4154.35888671875000000000	4161.53857421875000000000	4157.43603515625000000000	4162.56396484375000000000	4191.79492187500000000000	4133.33300781250000000000	4148.20507812500000000000	4167.17919921875000000000	0.00000000000000000000	10246.00000000000000000000	10226.00000000000000000000	0.00000000000000000000	0.00000000000000000000	0.00000000000000000000	540.00000000000000000000	150.00000000000000000000	4.00000000000000000000	4.00000000000000000000	4.00000000000000000000	4.00000000000000000000	4.00000000000000000000	4.00000000000000000000	4.00000000000000000000	4.00000000000000000000	4.00000000000000000000	4.00000000000000000000	4.00000000000000000000	4.00000000000000000000	4.00000000000000000000	4.00000000000000000000	4.00000000000000000000	4.00000000000000000000
60.00000000000000000000	0.00000000000000000000	4168.71777343750000000000	4168.20507812500000000000	4163.07666015625000000000	4168.71777343750000000000	4156.41015625000000000000	4161.53857421875000000000	4153.33300781250000000000	4167.17919921875000000000	4165.64111328125000000000	4175.38427734375000000000	4200.51269531250000000000	4142.56396484375000000000	4172.82031250000000000000	4173.84619140625000000000	0.00000000000000000000	10246.00000000000000000000	10226.00000000000000000000	0.00000000000000000000	0.00000000000000000000	0.00000000000000000000	540.00000000000000000000	158.00000000000000000000	4.00000000000000000000	4.00000000000000000000	4.00000000000000000000	4.00000000000000000000	4.00000000000000000000	4.00000000000000000000	4.00000000000000000000	4.00000000000000000000	4.00000000000000000000	4.00000000000000000000	4.00000000000000000000	4.00000000000000000000	4.00000000000000000000	4.00000000000000000000	4.00000000000000000000	4.00000000000000000000
61.00000000000000000000	0.00000000000000000000	4184.10253906250000000000	4168.71777343750000000000	4178.97412109375000000000	4168.71777343750000000000	4162.05126953125000000000	4164.61523437500000000000	4160.00000000000000000000	4172.82031250000000000000	4177.94873046875000000000	4186.15380859375000000000	4185.12792968750000000000	4151.28173828125000000000	4181.02539062500000000000	4179.48730468750000000000	0.00000000000000000000	10246.00000000000000000000	10228.00000000000000000000	0.00000000000000000000	0.00000000000000000000	0.00000000000000000000	540.00000000000000000000	165.00000000000000000000	4.00000000000000000000	4.00000000000000000000	4.00000000000000000000	4.00000000000000000000	4.00000000000000000000	4.00000000000000000000	4.00000000000000000000	4.00000000000000000000	4.00000000000000000000	4.00000000000000000000	4.00000000000000000000	4.00000000000000000000	4.00000000000000000000	4.00000000000000000000	4.00000000000000000000	4.00000000000000000000
62.00000000000000000000	0.00000000000000000000	4166.15380859375000000000	4164.61523437500000000000	4162.56396484375000000000	4148.71777343750000000000	4163.58984375000000000000	4177.43603515625000000000	4172.82031250000000000000	4179.48730468750000000000	4188.20507812500000000000	4194.35888671875000000000	4183.58984375000000000000	4152.30761718750000000000	4162.56396484375000000000	4180.00000000000000000000	0.00000000000000000000	10246.00000000000000000000	10228.00000000000000000000	0.00000000000000000000	0.00000000000000000000	0.00000000000000000000	540.00000000000000000000	172.00000000000000000000	4.00000000000000000000	4.00000000000000000000	4.00000000000000000000	4.00000000000000000000	4.00000000000000000000	4.00000000000000000000	4.00000000000000000000	4.00000000000000000000	4.00000000000000000000	4.00000000000000000000	4.00000000000000000000	4.00000000000000000000	4.00000000000000000000	4.00000000000000000000	4.00000000000000000000	4.00000000000000000000
63.00000000000000000000	0.00000000000000000000	4181.53857421875000000000	4154.87158203125000000000	4175.38427734375000000000	4137.43603515625000000000	4150.76904296875000000000	4161.02539062500000000000	4157.43603515625000000000	4153.84619140625000000000	4163.58984375000000000000	4183.07666015625000000000	4181.53857421875000000000	4133.33300781250000000000	4139.48730468750000000000	4158.97412109375000000000	0.00000000000000000000	10246.00000000000000000000	10226.00000000000000000000	0.00000000000000000000	0.00000000000000000000	0.00000000000000000000	540.00000000000000000000	180.00000000000000000000	4.00000000000000000000	4.00000000000000000000	4.00000000000000000000	4.00000000000000000000	4.00000000000000000000	4.00000000000000000000	4.00000000000000000000	4.00000000000000000000	4.00000000000000000000	4.00000000000000000000	4.00000000000000000000	4.00000000000000000000	4.00000000000000000000	4.00000000000000000000	4.00000000000000000000	4.00000000000000000000
64.00000000000000000000	0.00000000000000000000	4169.23046875000000000000	4186.15380859375000000000	4163.07666015625000000000	4157.94873046875000000000	4166.66650390625000000000	4168.71777343750000000000	4170.76904296875000000000	4167.17919921875000000000	4175.38427734375000000000	4192.82031250000000000000	4192.82031250000000000000	4133.84619140625000000000	4183.07666015625000000000	4184.61523437500000000000	1129.00000000000000000000	10246.00000000000000000000	10226.00000000000000000000	0.00000000000000000000	0.00000000000000000000	0.00000000000000000000	540.00000000000000000000	187.00000000000000000000	4.00000000000000000000	4.00000000000000000000	4.00000000000000000000	4.00000000000000000000	4.00000000000000000000	4.00000000000000000000	4.00000000000000000000	4.00000000000000000000	4.00000000000000000000	4.00000000000000000000	4.00000000000000000000	4.00000000000000000000	4.00000000000000000000	4.00000000000000000000	4.00000000000000000000	4.00000000000000000000
65.00000000000000000000	0.00000000000000000000	4164.10253906250000000000	4160.00000000000000000000	4158.46142578125000000000	4142.05126953125000000000	4128.20507812500000000000	4150.25634765625000000000	4149.74365234375000000000	4155.89746093750000000000	4158.97412109375000000000	4162.05126953125000000000	4183.58984375000000000000	4138.97412109375000000000	4167.69238281250000000000	4187.69238281250000000000	2170.00000000000000000000	10245.00000000000000000000	10226.00000000000000000000	0.00000000000000000000	0.00000000000000000000	0.00000000000000000000	540.00000000000000000000	194.00000000000000000000	4.00000000000000000000	4.00000000000000000000	4.00000000000000000000	4.00000000000000000000	4.00000000000000000000	4.00000000000000000000	4.00000000000000000000	4.00000000000000000000	4.00000000000000000000	4.00000000000000000000	4.00000000000000000000	4.00000000000000000000	4.00000000000000000000	4.00000000000000000000	4.00000000000000000000	4.00000000000000000000
66.00000000000000000000	0.00000000000000000000	4176.92285156250000000000	4137.43603515625000000000	4168.71777343750000000000	4114.35888671875000000000	4122.05126953125000000000	4145.64111328125000000000	4148.71777343750000000000	4157.43603515625000000000	4158.97412109375000000000	4160.51269531250000000000	4193.84619140625000000000	4141.02539062500000000000	4148.20507812500000000000	4173.84619140625000000000	1649.00000000000000000000	10245.00000000000000000000	10226.00000000000000000000	0.00000000000000000000	0.00000000000000000000	0.00000000000000000000	540.00000000000000000000	202.00000000000000000000	4.00000000000000000000	4.00000000000000000000	4.00000000000000000000	4.00000000000000000000	4.00000000000000000000	4.00000000000000000000	4.00000000000000000000	4.00000000000000000000	4.00000000000000000000	4.00000000000000000000	4.00000000000000000000	4.00000000000000000000	4.00000000000000000000	4.00000000000000000000	4.00000000000000000000	4.00000000000000000000
67.00000000000000000000	0.00000000000000000000	4165.64111328125000000000	4175.89746093750000000000	4162.56396484375000000000	4140.51269531250000000000	4182.56396484375000000000	4181.02539062500000000000	4191.28173828125000000000	4201.02539062500000000000	4205.12792968750000000000	4211.28173828125000000000	4211.79492187500000000000	4146.15380859375000000000	4181.53857421875000000000	4183.07666015625000000000	3455.00000000000000000000	10248.00000000000000000000	10227.00000000000000000000	0.00000000000000000000	0.00000000000000000000	0.00000000000000000000	540.00000000000000000000	209.00000000000000000000	4.00000000000000000000	4.00000000000000000000	4.00000000000000000000	4.00000000000000000000	4.00000000000000000000	4.00000000000000000000	4.00000000000000000000	4.00000000000000000000	4.00000000000000000000	4.00000000000000000000	4.00000000000000000000	4.00000000000000000000	4.00000000000000000000	4.00000000000000000000	4.00000000000000000000	4.00000000000000000000
68.00000000000000000000	0.00000000000000000000	4181.02539062500000000000	4173.84619140625000000000	4177.43603515625000000000	4161.02539062500000000000	4157.43603515625000000000	4167.17919921875000000000	4172.82031250000000000000	4183.58984375000000000000	4185.64111328125000000000	4189.74365234375000000000	4168.71777343750000000000	4138.97412109375000000000	4153.84619140625000000000	4174.87158203125000000000	3540.00000000000000000000	10248.00000000000000000000	10227.00000000000000000000	0.00000000000000000000	0.00000000000000000000	0.00000000000000000000	540.00000000000000000000	217.00000000000000000000	4.00000000000000000000	4.00000000000000000000	4.00000000000000000000	4.00000000000000000000	4.00000000000000000000	4.00000000000000000000	4.00000000000000000000	4.00000000000000000000	4.00000000000000000000	4.00000000000000000000	4.00000000000000000000	4.00000000000000000000	4.00000000000000000000	4.00000000000000000000	4.00000000000000000000	4.00000000000000000000
69.00000000000000000000	0.00000000000000000000	4168.20507812500000000000	4175.89746093750000000000	4160.51269531250000000000	4149.74365234375000000000	4141.02539062500000000000	4166.66650390625000000000	4164.10253906250000000000	4169.23046875000000000000	4171.79492187500000000000	4177.43603515625000000000	4165.64111328125000000000	4137.94873046875000000000	4148.20507812500000000000	4186.66650390625000000000	3420.00000000000000000000	10250.00000000000000000000	10228.00000000000000000000	0.00000000000000000000	0.00000000000000000000	0.00000000000000000000	540.00000000000000000000	224.00000000000000000000	4.00000000000000000000	4.00000000000000000000	4.00000000000000000000	4.00000000000000000000	4.00000000000000000000	4.00000000000000000000	4.00000000000000000000	4.00000000000000000000	4.00000000000000000000	4.00000000000000000000	4.00000000000000000000	4.00000000000000000000	4.00000000000000000000	4.00000000000000000000	4.00000000000000000000	4.00000000000000000000
70.00000000000000000000	0.00000000000000000000	4166.66650390625000000000	4164.61523437500000000000	4155.38427734375000000000	4133.33300781250000000000	4155.38427734375000000000	4156.41015625000000000000	4154.35888671875000000000	4154.87158203125000000000	4156.41015625000000000000	4178.46142578125000000000	4186.15380859375000000000	4132.30761718750000000000	4148.71777343750000000000	4174.35888671875000000000	3462.00000000000000000000	10250.00000000000000000000	10228.00000000000000000000	0.00000000000000000000	0.00000000000000000000	0.00000000000000000000	540.00000000000000000000	231.00000000000000000000	4.00000000000000000000	4.00000000000000000000	4.00000000000000000000	4.00000000000000000000	4.00000000000000000000	4.00000000000000000000	4.00000000000000000000	4.00000000000000000000	4.00000000000000000000	4.00000000000000000000	4.00000000000000000000	4.00000000000000000000	4.00000000000000000000	4.00000000000000000000	4.00000000000000000000	4.00000000000000000000
71.00000000000000000000	0.00000000000000000000	4183.58984375000000000000	4150.25634765625000000000	4169.74365234375000000000	4136.41015625000000000000	4148.20507812500000000000	4146.66650390625000000000	4147.69238281250000000000	4148.71777343750000000000	4146.66650390625000000000	4168.20507812500000000000	4175.38427734375000000000	4131.28173828125000000000	4134.35888671875000000000	4165.64111328125000000000	3380.00000000000000000000	10250.00000000000000000000	10229.00000000000000000000	0.00000000000000000000	0.00000000000000000000	0.00000000000000000000	540.00000000000000000000	239.00000000000000000000	4.00000000000000000000	4.00000000000000000000	4.00000000000000000000	4.00000000000000000000	4.00000000000000000000	4.00000000000000000000	4.00000000000000000000	4.00000000000000000000	4.00000000000000000000	4.00000000000000000000	4.00000000000000000000	4.00000000000000000000	4.00000000000000000000	4.00000000000000000000	4.00000000000000000000	4.00000000000000000000
72.00000000000000000000	0.00000000000000000000	4159.48730468750000000000	4155.38427734375000000000	4154.87158203125000000000	4140.00000000000000000000	4133.84619140625000000000	4159.48730468750000000000	4164.10253906250000000000	4176.41015625000000000000	4175.38427734375000000000	4176.92285156250000000000	4172.30761718750000000000	4144.10253906250000000000	4153.84619140625000000000	4185.64111328125000000000	3424.00000000000000000000	10250.00000000000000000000	10229.00000000000000000000	0.00000000000000000000	0.00000000000000000000	0.00000000000000000000	540.00000000000000000000	246.00000000000000000000	4.00000000000000000000	4.00000000000000000000	4.00000000000000000000	4.00000000000000000000	4.00000000000000000000	4.00000000000000000000	4.00000000000000000000	4.00000000000000000000	4.00000000000000000000	4.00000000000000000000	4.00000000000000000000	4.00000000000000000000	4.00000000000000000000	4.00000000000000000000	4.00000000000000000000	4.00000000000000000000
73.00000000000000000000	0.00000000000000000000	4173.33300781250000000000	4146.15380859375000000000	4169.23046875000000000000	4137.43603515625000000000	4118.97412109375000000000	4142.05126953125000000000	4148.71777343750000000000	4170.25634765625000000000	4168.71777343750000000000	4171.28173828125000000000	4172.82031250000000000000	4139.48730468750000000000	4152.30761718750000000000	4170.25634765625000000000	3127.00000000000000000000	10249.00000000000000000000	10230.00000000000000000000	0.00000000000000000000	0.00000000000000000000	0.00000000000000000000	540.00000000000000000000	253.00000000000000000000	4.00000000000000000000	4.00000000000000000000	4.00000000000000000000	4.00000000000000000000	4.00000000000000000000	4.00000000000000000000	4.00000000000000000000	4.00000000000000000000	4.00000000000000000000	4.00000000000000000000	4.00000000000000000000	4.00000000000000000000	4.00000000000000000000	4.00000000000000000000	4.00000000000000000000	4.00000000000000000000
74.00000000000000000000	0.00000000000000000000	4181.02539062500000000000	4181.53857421875000000000	4167.69238281250000000000	4160.00000000000000000000	4164.61523437500000000000	4164.10253906250000000000	4170.76904296875000000000	4182.05126953125000000000	4183.58984375000000000000	4187.69238281250000000000	4195.38427734375000000000	4145.12792968750000000000	4168.20507812500000000000	4183.58984375000000000000	3507.00000000000000000000	10249.00000000000000000000	10230.00000000000000000000	0.00000000000000000000	0.00000000000000000000	0.00000000000000000000	540.00000000000000000000	261.00000000000000000000	4.00000000000000000000	4.00000000000000000000	4.00000000000000000000	4.00000000000000000000	4.00000000000000000000	4.00000000000000000000	4.00000000000000000000	4.00000000000000000000	4.00000000000000000000	4.00000000000000000000	4.00000000000000000000	4.00000000000000000000	4.00000000000000000000	4.00000000000000000000	4.00000000000000000000	4.00000000000000000000
75.00000000000000000000	0.00000000000000000000	4174.35888671875000000000	4176.92285156250000000000	4164.61523437500000000000	4156.41015625000000000000	4162.56396484375000000000	4167.17919921875000000000	4171.28173828125000000000	4168.71777343750000000000	4174.87158203125000000000	4176.92285156250000000000	4186.66650390625000000000	4146.15380859375000000000	4156.41015625000000000000	4179.48730468750000000000	3321.00000000000000000000	10250.00000000000000000000	10230.00000000000000000000	0.00000000000000000000	0.00000000000000000000	0.00000000000000000000	540.00000000000000000000	268.00000000000000000000	4.00000000000000000000	4.00000000000000000000	4.00000000000000000000	4.00000000000000000000	4.00000000000000000000	4.00000000000000000000	4.00000000000000000000	4.00000000000000000000	4.00000000000000000000	4.00000000000000000000	4.00000000000000000000	4.00000000000000000000	4.00000000000000000000	4.00000000000000000000	4.00000000000000000000	4.00000000000000000000
76.00000000000000000000	0.00000000000000000000	4176.92285156250000000000	4136.41015625000000000000	4174.87158203125000000000	4133.33300781250000000000	4127.69238281250000000000	4152.82031250000000000000	4148.71777343750000000000	4144.10253906250000000000	4146.66650390625000000000	4157.94873046875000000000	4158.97412109375000000000	4134.35888671875000000000	4130.76904296875000000000	4158.46142578125000000000	2612.00000000000000000000	10250.00000000000000000000	10230.00000000000000000000	0.00000000000000000000	0.00000000000000000000	0.00000000000000000000	540.00000000000000000000	275.00000000000000000000	4.00000000000000000000	4.00000000000000000000	4.00000000000000000000	4.00000000000000000000	4.00000000000000000000	4.00000000000000000000	4.00000000000000000000	4.00000000000000000000	4.00000000000000000000	4.00000000000000000000	4.00000000000000000000	4.00000000000000000000	4.00000000000000000000	4.00000000000000000000	4.00000000000000000000	4.00000000000000000000
77.00000000000000000000	0.00000000000000000000	4157.94873046875000000000	4145.12792968750000000000	4158.46142578125000000000	4142.05126953125000000000	4148.71777343750000000000	4172.30761718750000000000	4165.12792968750000000000	4174.87158203125000000000	4173.84619140625000000000	4183.58984375000000000000	4173.33300781250000000000	4143.07666015625000000000	4162.05126953125000000000	4188.20507812500000000000	2492.00000000000000000000	10250.00000000000000000000	10230.00000000000000000000	0.00000000000000000000	0.00000000000000000000	0.00000000000000000000	540.00000000000000000000	283.00000000000000000000	4.00000000000000000000	4.00000000000000000000	4.00000000000000000000	4.00000000000000000000	4.00000000000000000000	4.00000000000000000000	4.00000000000000000000	4.00000000000000000000	4.00000000000000000000	4.00000000000000000000	4.00000000000000000000	4.00000000000000000000	4.00000000000000000000	4.00000000000000000000	4.00000000000000000000	4.00000000000000000000
78.00000000000000000000	0.00000000000000000000	4170.76904296875000000000	4136.41015625000000000000	4166.15380859375000000000	4150.25634765625000000000	4122.56396484375000000000	4137.43603515625000000000	4136.92285156250000000000	4153.84619140625000000000	4153.84619140625000000000	4161.53857421875000000000	4160.51269531250000000000	4138.97412109375000000000	4151.79492187500000000000	4177.94873046875000000000	3507.00000000000000000000	10250.00000000000000000000	10230.00000000000000000000	0.00000000000000000000	0.00000000000000000000	0.00000000000000000000	540.00000000000000000000	290.00000000000000000000	4.00000000000000000000	4.00000000000000000000	4.00000000000000000000	4.00000000000000000000	4.00000000000000000000	4.00000000000000000000	4.00000000000000000000	4.00000000000000000000	4.00000000000000000000	4.00000000000000000000	4.00000000000000000000	4.00000000000000000000	4.00000000000000000000	4.00000000000000000000	4.00000000000000000000	4.00000000000000000000
79.00000000000000000000	0.00000000000000000000	4165.12792968750000000000	4155.89746093750000000000	4158.97412109375000000000	4155.38427734375000000000	4116.92285156250000000000	4130.76904296875000000000	4133.84619140625000000000	4141.02539062500000000000	4138.46142578125000000000	4151.28173828125000000000	4164.10253906250000000000	4132.30761718750000000000	4138.46142578125000000000	4161.53857421875000000000	3321.00000000000000000000	10250.00000000000000000000	10228.00000000000000000000	0.00000000000000000000	0.00000000000000000000	0.00000000000000000000	540.00000000000000000000	298.00000000000000000000	4.00000000000000000000	4.00000000000000000000	4.00000000000000000000	4.00000000000000000000	4.00000000000000000000	4.00000000000000000000	4.00000000000000000000	4.00000000000000000000	4.00000000000000000000	4.00000000000000000000	4.00000000000000000000	4.00000000000000000000	4.00000000000000000000	4.00000000000000000000	4.00000000000000000000	4.00000000000000000000
80.00000000000000000000	0.00000000000000000000	4161.02539062500000000000	4159.48730468750000000000	4159.48730468750000000000	4151.28173828125000000000	4136.41015625000000000000	4149.23046875000000000000	4151.79492187500000000000	4155.38427734375000000000	4151.79492187500000000000	4161.02539062500000000000	4174.87158203125000000000	4136.41015625000000000000	4139.48730468750000000000	4161.53857421875000000000	2612.00000000000000000000	10250.00000000000000000000	10228.00000000000000000000	0.00000000000000000000	0.00000000000000000000	0.00000000000000000000	540.00000000000000000000	307.00000000000000000000	4.00000000000000000000	4.00000000000000000000	4.00000000000000000000	4.00000000000000000000	4.00000000000000000000	4.00000000000000000000	4.00000000000000000000	4.00000000000000000000	4.00000000000000000000	4.00000000000000000000	4.00000000000000000000	4.00000000000000000000	4.00000000000000000000	4.00000000000000000000	4.00000000000000000000	4.00000000000000000000
81.00000000000000000000	0.00000000000000000000	4180.51269531250000000000	4121.53857421875000000000	4176.41015625000000000000	4140.51269531250000000000	4132.82031250000000000000	4144.10253906250000000000	4140.51269531250000000000	4145.64111328125000000000	4144.61523437500000000000	4153.84619140625000000000	4170.76904296875000000000	4131.28173828125000000000	4144.10253906250000000000	4154.87158203125000000000	2492.00000000000000000000	10248.00000000000000000000	10228.00000000000000000000	0.00000000000000000000	0.00000000000000000000	0.00000000000000000000	540.00000000000000000000	315.00000000000000000000	4.00000000000000000000	4.00000000000000000000	4.00000000000000000000	4.00000000000000000000	4.00000000000000000000	4.00000000000000000000	4.00000000000000000000	4.00000000000000000000	4.00000000000000000000	4.00000000000000000000	4.00000000000000000000	4.00000000000000000000	4.00000000000000000000	4.00000000000000000000	4.00000000000000000000	4.00000000000000000000
82.00000000000000000000	0.00000000000000000000	4156.41015625000000000000	4140.51269531250000000000	4152.82031250000000000000	4147.17919921875000000000	4143.58984375000000000000	4158.97412109375000000000	4146.66650390625000000000	4157.43603515625000000000	4156.41015625000000000000	4176.92285156250000000000	4186.15380859375000000000	4131.79492187500000000000	4177.94873046875000000000	4164.10253906250000000000	3507.00000000000000000000	10248.00000000000000000000	10228.00000000000000000000	0.00000000000000000000	0.00000000000000000000	0.00000000000000000000	540.00000000000000000000	323.00000000000000000000	4.00000000000000000000	4.00000000000000000000	4.00000000000000000000	4.00000000000000000000	4.00000000000000000000	4.00000000000000000000	4.00000000000000000000	4.00000000000000000000	4.00000000000000000000	4.00000000000000000000	4.00000000000000000000	4.00000000000000000000	4.00000000000000000000	4.00000000000000000000	4.00000000000000000000	4.00000000000000000000
83.00000000000000000000	0.00000000000000000000	4164.10253906250000000000	4160.51269531250000000000	4162.56396484375000000000	4159.48730468750000000000	4128.71777343750000000000	4149.74365234375000000000	4140.00000000000000000000	4156.92285156250000000000	4150.76904296875000000000	4172.30761718750000000000	4157.43603515625000000000	4137.94873046875000000000	4166.15380859375000000000	4167.69238281250000000000	3321.00000000000000000000	10245.00000000000000000000	10226.00000000000000000000	0.00000000000000000000	0.00000000000000000000	0.00000000000000000000	540.00000000000000000000	332.00000000000000000000	4.00000000000000000000	4.00000000000000000000	4.00000000000000000000	4.00000000000000000000	4.00000000000000000000	4.00000000000000000000	4.00000000000000000000	4.00000000000000000000	4.00000000000000000000	4.00000000000000000000	4.00000000000000000000	4.00000000000000000000	4.00000000000000000000	4.00000000000000000000	4.00000000000000000000	4.00000000000000000000
84.00000000000000000000	0.00000000000000000000	4168.20507812500000000000	4168.20507812500000000000	4166.15380859375000000000	4168.20507812500000000000	4133.84619140625000000000	4153.84619140625000000000	4157.43603515625000000000	4170.25634765625000000000	4169.23046875000000000000	4181.53857421875000000000	4155.89746093750000000000	4151.28173828125000000000	4157.43603515625000000000	4188.20507812500000000000	2612.00000000000000000000	10245.00000000000000000000	10226.00000000000000000000	0.00000000000000000000	0.00000000000000000000	0.00000000000000000000	540.00000000000000000000	340.00000000000000000000	4.00000000000000000000	4.00000000000000000000	4.00000000000000000000	4.00000000000000000000	4.00000000000000000000	4.00000000000000000000	4.00000000000000000000	4.00000000000000000000	4.00000000000000000000	4.00000000000000000000	4.00000000000000000000	4.00000000000000000000	4.00000000000000000000	4.00000000000000000000	4.00000000000000000000	4.00000000000000000000
85.00000000000000000000	0.00000000000000000000	4154.35888671875000000000	4147.69238281250000000000	4156.92285156250000000000	4163.07666015625000000000	4128.71777343750000000000	4152.82031250000000000000	4155.89746093750000000000	4166.15380859375000000000	4172.82031250000000000000	4191.79492187500000000000	4196.41015625000000000000	4147.17919921875000000000	4150.25634765625000000000	4172.82031250000000000000	2492.00000000000000000000	10245.00000000000000000000	10226.00000000000000000000	0.00000000000000000000	0.00000000000000000000	0.00000000000000000000	540.00000000000000000000	348.00000000000000000000	4.00000000000000000000	4.00000000000000000000	4.00000000000000000000	4.00000000000000000000	4.00000000000000000000	4.00000000000000000000	4.00000000000000000000	4.00000000000000000000	4.00000000000000000000	4.00000000000000000000	4.00000000000000000000	4.00000000000000000000	4.00000000000000000000	4.00000000000000000000	4.00000000000000000000	4.00000000000000000000
86.00000000000000000000	0.00000000000000000000	4175.89746093750000000000	4142.05126953125000000000	4177.43603515625000000000	4171.28173828125000000000	4124.10253906250000000000	4145.12792968750000000000	4134.87158203125000000000	4141.02539062500000000000	4146.15380859375000000000	4167.17919921875000000000	4187.17919921875000000000	4132.30761718750000000000	4144.10253906250000000000	4145.12792968750000000000	3507.00000000000000000000	10245.00000000000000000000	10226.00000000000000000000	0.00000000000000000000	0.00000000000000000000	0.00000000000000000000	540.00000000000000000000	357.00000000000000000000	4.00000000000000000000	4.00000000000000000000	4.00000000000000000000	4.00000000000000000000	4.00000000000000000000	4.00000000000000000000	4.00000000000000000000	4.00000000000000000000	4.00000000000000000000	4.00000000000000000000	4.00000000000000000000	4.00000000000000000000	4.00000000000000000000	4.00000000000000000000	4.00000000000000000000	4.00000000000000000000
87.00000000000000000000	0.00000000000000000000	4163.07666015625000000000	4180.51269531250000000000	4163.58984375000000000000	4184.10253906250000000000	4162.05126953125000000000	4166.15380859375000000000	4153.33300781250000000000	4153.33300781250000000000	4161.53857421875000000000	4167.69238281250000000000	4160.00000000000000000000	4140.51269531250000000000	4176.92285156250000000000	4170.76904296875000000000	3321.00000000000000000000	10245.00000000000000000000	10226.00000000000000000000	0.00000000000000000000	0.00000000000000000000	0.00000000000000000000	540.00000000000000000000	365.00000000000000000000	4.00000000000000000000	4.00000000000000000000	4.00000000000000000000	4.00000000000000000000	4.00000000000000000000	4.00000000000000000000	4.00000000000000000000	4.00000000000000000000	4.00000000000000000000	4.00000000000000000000	4.00000000000000000000	4.00000000000000000000	4.00000000000000000000	4.00000000000000000000	4.00000000000000000000	4.00000000000000000000
88.00000000000000000000	0.00000000000000000000	4167.69238281250000000000	4156.41015625000000000000	4163.07666015625000000000	4170.25634765625000000000	4138.46142578125000000000	4145.12792968750000000000	4133.33300781250000000000	4135.89746093750000000000	4145.64111328125000000000	4154.87158203125000000000	4157.43603515625000000000	4137.94873046875000000000	4164.10253906250000000000	4169.23046875000000000000	2612.00000000000000000000	10245.00000000000000000000	10226.00000000000000000000	0.00000000000000000000	0.00000000000000000000	0.00000000000000000000	540.00000000000000000000	374.00000000000000000000	4.00000000000000000000	4.00000000000000000000	4.00000000000000000000	4.00000000000000000000	4.00000000000000000000	4.00000000000000000000	4.00000000000000000000	4.00000000000000000000	4.00000000000000000000	4.00000000000000000000	4.00000000000000000000	4.00000000000000000000	4.00000000000000000000	4.00000000000000000000	4.00000000000000000000	4.00000000000000000000
89.00000000000000000000	0.00000000000000000000	4173.33300781250000000000	4147.17919921875000000000	4164.10253906250000000000	4176.92285156250000000000	4131.79492187500000000000	4152.82031250000000000000	4142.05126953125000000000	4151.28173828125000000000	4151.79492187500000000000	4176.92285156250000000000	4185.12792968750000000000	4138.97412109375000000000	4166.66650390625000000000	4177.94873046875000000000	2492.00000000000000000000	10245.00000000000000000000	10226.00000000000000000000	0.00000000000000000000	0.00000000000000000000	0.00000000000000000000	540.00000000000000000000	382.00000000000000000000	4.00000000000000000000	4.00000000000000000000	4.00000000000000000000	4.00000000000000000000	4.00000000000000000000	4.00000000000000000000	4.00000000000000000000	4.00000000000000000000	4.00000000000000000000	4.00000000000000000000	4.00000000000000000000	4.00000000000000000000	4.00000000000000000000	4.00000000000000000000	4.00000000000000000000	4.00000000000000000000
90.00000000000000000000	0.00000000000000000000	4158.46142578125000000000	4161.02539062500000000000	4160.51269531250000000000	4184.61523437500000000000	4155.38427734375000000000	4171.79492187500000000000	4168.20507812500000000000	4182.56396484375000000000	4176.92285156250000000000	4203.07666015625000000000	4194.35888671875000000000	4149.23046875000000000000	4179.48730468750000000000	4193.84619140625000000000	3507.00000000000000000000	10245.00000000000000000000	10226.00000000000000000000	0.00000000000000000000	0.00000000000000000000	0.00000000000000000000	540.00000000000000000000	390.00000000000000000000	4.00000000000000000000	4.00000000000000000000	4.00000000000000000000	4.00000000000000000000	4.00000000000000000000	4.00000000000000000000	4.00000000000000000000	4.00000000000000000000	4.00000000000000000000	4.00000000000000000000	4.00000000000000000000	4.00000000000000000000	4.00000000000000000000	4.00000000000000000000	4.00000000000000000000	4.00000000000000000000
91.00000000000000000000	0.00000000000000000000	4172.82031250000000000000	4144.10253906250000000000	4175.38427734375000000000	4166.15380859375000000000	4132.30761718750000000000	4149.74365234375000000000	4148.20507812500000000000	4164.61523437500000000000	4158.46142578125000000000	4169.74365234375000000000	4172.30761718750000000000	4138.97412109375000000000	4152.30761718750000000000	4169.23046875000000000000	3321.00000000000000000000	10246.00000000000000000000	10227.00000000000000000000	0.00000000000000000000	0.00000000000000000000	0.00000000000000000000	540.00000000000000000000	399.00000000000000000000	4.00000000000000000000	4.00000000000000000000	4.00000000000000000000	4.00000000000000000000	4.00000000000000000000	4.00000000000000000000	4.00000000000000000000	4.00000000000000000000	4.00000000000000000000	4.00000000000000000000	4.00000000000000000000	4.00000000000000000000	4.00000000000000000000	4.00000000000000000000	4.00000000000000000000	4.00000000000000000000
92.00000000000000000000	0.00000000000000000000	4161.53857421875000000000	4156.92285156250000000000	4156.41015625000000000000	4171.28173828125000000000	4132.30761718750000000000	4161.02539062500000000000	4153.84619140625000000000	4169.74365234375000000000	4167.17919921875000000000	4175.38427734375000000000	4177.43603515625000000000	4136.41015625000000000000	4158.97412109375000000000	4168.71777343750000000000	2612.00000000000000000000	10246.00000000000000000000	10227.00000000000000000000	0.00000000000000000000	0.00000000000000000000	0.00000000000000000000	540.00000000000000000000	407.00000000000000000000	4.00000000000000000000	4.00000000000000000000	4.00000000000000000000	4.00000000000000000000	4.00000000000000000000	4.00000000000000000000	4.00000000000000000000	4.00000000000000000000	4.00000000000000000000	4.00000000000000000000	4.00000000000000000000	4.00000000000000000000	4.00000000000000000000	4.00000000000000000000	4.00000000000000000000	4.00000000000000000000
93.00000000000000000000	0.00000000000000000000	4167.69238281250000000000	4146.66650390625000000000	4163.58984375000000000000	4176.41015625000000000000	4133.33300781250000000000	4152.82031250000000000000	4143.07666015625000000000	4151.79492187500000000000	4154.87158203125000000000	4180.51269531250000000000	4179.48730468750000000000	4137.94873046875000000000	4151.28173828125000000000	4160.51269531250000000000	2492.00000000000000000000	10247.00000000000000000000	10228.00000000000000000000	0.00000000000000000000	0.00000000000000000000	0.00000000000000000000	540.00000000000000000000	415.00000000000000000000	4.00000000000000000000	4.00000000000000000000	4.00000000000000000000	4.00000000000000000000	4.00000000000000000000	4.00000000000000000000	4.00000000000000000000	4.00000000000000000000	4.00000000000000000000	4.00000000000000000000	4.00000000000000000000	4.00000000000000000000	4.00000000000000000000	4.00000000000000000000	4.00000000000000000000	4.00000000000000000000
94.00000000000000000000	0.00000000000000000000	4172.30761718750000000000	4147.69238281250000000000	4168.20507812500000000000	4176.41015625000000000000	4145.64111328125000000000	4153.33300781250000000000	4145.64111328125000000000	4148.20507812500000000000	4153.33300781250000000000	4177.94873046875000000000	4183.07666015625000000000	4141.53857421875000000000	4162.05126953125000000000	4165.12792968750000000000	3507.00000000000000000000	10247.00000000000000000000	10228.00000000000000000000	0.00000000000000000000	0.00000000000000000000	0.00000000000000000000	540.00000000000000000000	424.00000000000000000000	4.00000000000000000000	4.00000000000000000000	4.00000000000000000000	4.00000000000000000000	4.00000000000000000000	4.00000000000000000000	4.00000000000000000000	4.00000000000000000000	4.00000000000000000000	4.00000000000000000000	4.00000000000000000000	4.00000000000000000000	4.00000000000000000000	4.00000000000000000000	4.00000000000000000000	4.00000000000000000000
95.00000000000000000000	0.00000000000000000000	4154.35888671875000000000	4155.89746093750000000000	4149.74365234375000000000	4186.15380859375000000000	4150.25634765625000000000	4162.05126953125000000000	4156.92285156250000000000	4172.30761718750000000000	4170.76904296875000000000	4185.12792968750000000000	4184.10253906250000000000	4140.51269531250000000000	4182.56396484375000000000	4180.51269531250000000000	3321.00000000000000000000	10248.00000000000000000000	10227.00000000000000000000	0.00000000000000000000	0.00000000000000000000	0.00000000000000000000	540.00000000000000000000	432.00000000000000000000	4.00000000000000000000	4.00000000000000000000	4.00000000000000000000	4.00000000000000000000	4.00000000000000000000	4.00000000000000000000	4.00000000000000000000	4.00000000000000000000	4.00000000000000000000	4.00000000000000000000	4.00000000000000000000	4.00000000000000000000	4.00000000000000000000	4.00000000000000000000	4.00000000000000000000	4.00000000000000000000
96.00000000000000000000	0.00000000000000000000	4171.79492187500000000000	4127.17919921875000000000	4168.20507812500000000000	4178.97412109375000000000	4124.61523437500000000000	4142.05126953125000000000	4137.94873046875000000000	4158.46142578125000000000	4150.76904296875000000000	4172.30761718750000000000	4166.66650390625000000000	4132.82031250000000000000	4156.41015625000000000000	4170.25634765625000000000	2612.00000000000000000000	10248.00000000000000000000	10227.00000000000000000000	0.00000000000000000000	0.00000000000000000000	0.00000000000000000000	540.00000000000000000000	440.00000000000000000000	4.00000000000000000000	4.00000000000000000000	4.00000000000000000000	4.00000000000000000000	4.00000000000000000000	4.00000000000000000000	4.00000000000000000000	4.00000000000000000000	4.00000000000000000000	4.00000000000000000000	4.00000000000000000000	4.00000000000000000000	4.00000000000000000000	4.00000000000000000000	4.00000000000000000000	4.00000000000000000000
97.00000000000000000000	0.00000000000000000000	4161.53857421875000000000	4153.84619140625000000000	4165.12792968750000000000	4182.56396484375000000000	4152.82031250000000000000	4170.25634765625000000000	4168.20507812500000000000	4173.84619140625000000000	4171.28173828125000000000	4187.69238281250000000000	4190.25634765625000000000	4150.76904296875000000000	4166.15380859375000000000	4180.00000000000000000000	2492.00000000000000000000	10248.00000000000000000000	10229.00000000000000000000	0.00000000000000000000	0.00000000000000000000	0.00000000000000000000	540.00000000000000000000	449.00000000000000000000	4.00000000000000000000	4.00000000000000000000	4.00000000000000000000	4.00000000000000000000	4.00000000000000000000	4.00000000000000000000	4.00000000000000000000	4.00000000000000000000	4.00000000000000000000	4.00000000000000000000	4.00000000000000000000	4.00000000000000000000	4.00000000000000000000	4.00000000000000000000	4.00000000000000000000	4.00000000000000000000
98.00000000000000000000	0.00000000000000000000	4157.94873046875000000000	4161.02539062500000000000	4165.64111328125000000000	4182.56396484375000000000	4144.61523437500000000000	4168.71777343750000000000	4166.66650390625000000000	4162.05126953125000000000	4158.97412109375000000000	4180.51269531250000000000	4173.84619140625000000000	4147.69238281250000000000	4153.84619140625000000000	4155.89746093750000000000	3507.00000000000000000000	10248.00000000000000000000	10229.00000000000000000000	0.00000000000000000000	0.00000000000000000000	0.00000000000000000000	540.00000000000000000000	457.00000000000000000000	4.00000000000000000000	4.00000000000000000000	4.00000000000000000000	4.00000000000000000000	4.00000000000000000000	4.00000000000000000000	4.00000000000000000000	4.00000000000000000000	4.00000000000000000000	4.00000000000000000000	4.00000000000000000000	4.00000000000000000000	4.00000000000000000000	4.00000000000000000000	4.00000000000000000000	4.00000000000000000000
99.00000000000000000000	0.00000000000000000000	4157.94873046875000000000	4138.46142578125000000000	4164.61523437500000000000	4165.12792968750000000000	4128.20507812500000000000	4152.82031250000000000000	4143.07666015625000000000	4135.38427734375000000000	4128.20507812500000000000	4178.46142578125000000000	4148.20507812500000000000	4120.51269531250000000000	4142.05126953125000000000	4138.46142578125000000000	3321.00000000000000000000	10247.00000000000000000000	10226.00000000000000000000	0.00000000000000000000	0.00000000000000000000	0.00000000000000000000	540.00000000000000000000	465.00000000000000000000	4.00000000000000000000	4.00000000000000000000	4.00000000000000000000	4.00000000000000000000	4.00000000000000000000	4.00000000000000000000	4.00000000000000000000	4.00000000000000000000	4.00000000000000000000	4.00000000000000000000	4.00000000000000000000	4.00000000000000000000	4.00000000000000000000	4.00000000000000000000	4.00000000000000000000	4.00000000000000000000
100.00000000000000000000	0.00000000000000000000	4140.51269531250000000000	4136.92285156250000000000	4148.20507812500000000000	4163.58984375000000000000	4148.71777343750000000000	4155.38427734375000000000	4143.58984375000000000000	4146.66650390625000000000	4142.56396484375000000000	4188.20507812500000000000	4170.25634765625000000000	4116.41015625000000000000	4165.12792968750000000000	4159.48730468750000000000	2612.00000000000000000000	10247.00000000000000000000	10226.00000000000000000000	0.00000000000000000000	0.00000000000000000000	0.00000000000000000000	540.00000000000000000000	474.00000000000000000000	4.00000000000000000000	4.00000000000000000000	4.00000000000000000000	4.00000000000000000000	4.00000000000000000000	4.00000000000000000000	4.00000000000000000000	4.00000000000000000000	4.00000000000000000000	4.00000000000000000000	4.00000000000000000000	4.00000000000000000000	4.00000000000000000000	4.00000000000000000000	4.00000000000000000000	4.00000000000000000000
101.00000000000000000000	0.00000000000000000000	4164.10253906250000000000	4129.23046875000000000000	4168.20507812500000000000	4181.02539062500000000000	4130.25634765625000000000	4135.38427734375000000000	4132.30761718750000000000	4144.10253906250000000000	4138.46142578125000000000	4157.94873046875000000000	4177.43603515625000000000	4129.74365234375000000000	4154.35888671875000000000	4157.43603515625000000000	2492.00000000000000000000	10246.00000000000000000000	10225.00000000000000000000	0.00000000000000000000	0.00000000000000000000	0.00000000000000000000	540.00000000000000000000	482.00000000000000000000	4.00000000000000000000	4.00000000000000000000	4.00000000000000000000	4.00000000000000000000	4.00000000000000000000	4.00000000000000000000	4.00000000000000000000	4.00000000000000000000	4.00000000000000000000	4.00000000000000000000	4.00000000000000000000	4.00000000000000000000	4.00000000000000000000	4.00000000000000000000	4.00000000000000000000	4.00000000000000000000
102.00000000000000000000	0.00000000000000000000	4162.05126953125000000000	4156.41015625000000000000	4165.64111328125000000000	4197.43603515625000000000	4145.64111328125000000000	4165.12792968750000000000	4166.66650390625000000000	4174.87158203125000000000	4163.07666015625000000000	4189.74365234375000000000	4196.92285156250000000000	4149.74365234375000000000	4166.15380859375000000000	4178.97412109375000000000	3507.00000000000000000000	10246.00000000000000000000	10225.00000000000000000000	0.00000000000000000000	0.00000000000000000000	0.00000000000000000000	540.00000000000000000000	490.00000000000000000000	4.00000000000000000000	4.00000000000000000000	4.00000000000000000000	4.00000000000000000000	4.00000000000000000000	4.00000000000000000000	4.00000000000000000000	4.00000000000000000000	4.00000000000000000000	4.00000000000000000000	4.00000000000000000000	4.00000000000000000000	4.00000000000000000000	4.00000000000000000000	4.00000000000000000000	4.00000000000000000000
103.00000000000000000000	0.00000000000000000000	4163.07666015625000000000	4159.48730468750000000000	4167.17919921875000000000	4187.17919921875000000000	4154.87158203125000000000	4176.92285156250000000000	4175.38427734375000000000	4183.07666015625000000000	4171.79492187500000000000	4207.69238281250000000000	4185.12792968750000000000	4150.25634765625000000000	4160.51269531250000000000	4176.92285156250000000000	3321.00000000000000000000	10248.00000000000000000000	10226.00000000000000000000	0.00000000000000000000	0.00000000000000000000	0.00000000000000000000	540.00000000000000000000	497.00000000000000000000	4.00000000000000000000	4.00000000000000000000	4.00000000000000000000	4.00000000000000000000	4.00000000000000000000	4.00000000000000000000	4.00000000000000000000	4.00000000000000000000	4.00000000000000000000	4.00000000000000000000	4.00000000000000000000	4.00000000000000000000	4.00000000000000000000	4.00000000000000000000	4.00000000000000000000	4.00000000000000000000
104.00000000000000000000	0.00000000000000000000	4173.84619140625000000000	4163.07666015625000000000	4173.33300781250000000000	4189.23046875000000000000	4152.82031250000000000000	4168.71777343750000000000	4165.64111328125000000000	4169.74365234375000000000	4160.51269531250000000000	4173.33300781250000000000	4156.41015625000000000000	4139.48730468750000000000	4160.51269531250000000000	4161.53857421875000000000	2612.00000000000000000000	10248.00000000000000000000	10226.00000000000000000000	0.00000000000000000000	0.00000000000000000000	0.00000000000000000000	540.00000000000000000000	504.00000000000000000000	4.00000000000000000000	4.00000000000000000000	4.00000000000000000000	4.00000000000000000000	4.00000000000000000000	4.00000000000000000000	4.00000000000000000000	4.00000000000000000000	4.00000000000000000000	4.00000000000000000000	4.00000000000000000000	4.00000000000000000000	4.00000000000000000000	4.00000000000000000000	4.00000000000000000000	4.00000000000000000000
105.00000000000000000000	0.00000000000000000000	4154.87158203125000000000	4181.02539062500000000000	4155.89746093750000000000	4195.89746093750000000000	4162.05126953125000000000	4174.35888671875000000000	4172.30761718750000000000	4171.28173828125000000000	4163.58984375000000000000	4180.51269531250000000000	4160.51269531250000000000	4140.00000000000000000000	4182.05126953125000000000	4174.87158203125000000000	2492.00000000000000000000	10249.00000000000000000000	10227.00000000000000000000	0.00000000000000000000	0.00000000000000000000	0.00000000000000000000	540.00000000000000000000	512.00000000000000000000	4.00000000000000000000	4.00000000000000000000	4.00000000000000000000	4.00000000000000000000	4.00000000000000000000	4.00000000000000000000	4.00000000000000000000	4.00000000000000000000	4.00000000000000000000	4.00000000000000000000	4.00000000000000000000	4.00000000000000000000	4.00000000000000000000	4.00000000000000000000	4.00000000000000000000	4.00000000000000000000
106.00000000000000000000	0.00000000000000000000	4173.33300781250000000000	4157.43603515625000000000	4170.76904296875000000000	4179.48730468750000000000	4143.07666015625000000000	4154.35888671875000000000	4152.82031250000000000000	4149.74365234375000000000	4142.05126953125000000000	4182.56396484375000000000	4173.84619140625000000000	4143.58984375000000000000	4154.35888671875000000000	4171.28173828125000000000	3507.00000000000000000000	10249.00000000000000000000	10227.00000000000000000000	0.00000000000000000000	0.00000000000000000000	0.00000000000000000000	540.00000000000000000000	519.00000000000000000000	4.00000000000000000000	4.00000000000000000000	4.00000000000000000000	4.00000000000000000000	4.00000000000000000000	4.00000000000000000000	4.00000000000000000000	4.00000000000000000000	4.00000000000000000000	4.00000000000000000000	4.00000000000000000000	4.00000000000000000000	4.00000000000000000000	4.00000000000000000000	4.00000000000000000000	4.00000000000000000000
107.00000000000000000000	0.00000000000000000000	4168.71777343750000000000	4164.61523437500000000000	4163.07666015625000000000	4183.58984375000000000000	4162.05126953125000000000	4173.84619140625000000000	4173.33300781250000000000	4172.30761718750000000000	4164.10253906250000000000	4191.28173828125000000000	4200.00000000000000000000	4155.89746093750000000000	4171.79492187500000000000	4182.56396484375000000000	3321.00000000000000000000	10248.00000000000000000000	10228.00000000000000000000	0.00000000000000000000	0.00000000000000000000	0.00000000000000000000	540.00000000000000000000	526.00000000000000000000	4.00000000000000000000	4.00000000000000000000	4.00000000000000000000	4.00000000000000000000	4.00000000000000000000	4.00000000000000000000	4.00000000000000000000	4.00000000000000000000	4.00000000000000000000	4.00000000000000000000	4.00000000000000000000	4.00000000000000000000	4.00000000000000000000	4.00000000000000000000	4.00000000000000000000	4.00000000000000000000
108.00000000000000000000	0.00000000000000000000	4161.53857421875000000000	4154.87158203125000000000	4163.58984375000000000000	4187.69238281250000000000	4154.35888671875000000000	4167.17919921875000000000	4170.25634765625000000000	4177.43603515625000000000	4168.71777343750000000000	4186.15380859375000000000	4184.61523437500000000000	4149.23046875000000000000	4178.46142578125000000000	4178.46142578125000000000	2612.00000000000000000000	10248.00000000000000000000	10228.00000000000000000000	0.00000000000000000000	0.00000000000000000000	0.00000000000000000000	540.00000000000000000000	534.00000000000000000000	4.00000000000000000000	4.00000000000000000000	4.00000000000000000000	4.00000000000000000000	4.00000000000000000000	4.00000000000000000000	4.00000000000000000000	4.00000000000000000000	4.00000000000000000000	4.00000000000000000000	4.00000000000000000000	4.00000000000000000000	4.00000000000000000000	4.00000000000000000000	4.00000000000000000000	4.00000000000000000000
109.00000000000000000000	0.00000000000000000000	4177.94873046875000000000	4148.71777343750000000000	4182.56396484375000000000	4183.58984375000000000000	4140.51269531250000000000	4148.71777343750000000000	4152.30761718750000000000	4159.48730468750000000000	4155.89746093750000000000	4179.48730468750000000000	4161.02539062500000000000	4136.41015625000000000000	4152.30761718750000000000	4164.61523437500000000000	2492.00000000000000000000	10247.00000000000000000000	10229.00000000000000000000	0.00000000000000000000	0.00000000000000000000	0.00000000000000000000	540.00000000000000000000	541.00000000000000000000	4.00000000000000000000	4.00000000000000000000	4.00000000000000000000	4.00000000000000000000	4.00000000000000000000	4.00000000000000000000	4.00000000000000000000	4.00000000000000000000	4.00000000000000000000	4.00000000000000000000	4.00000000000000000000	4.00000000000000000000	4.00000000000000000000	4.00000000000000000000	4.00000000000000000000	4.00000000000000000000
110.00000000000000000000	0.00000000000000000000	4163.58984375000000000000	4178.97412109375000000000	4163.58984375000000000000	4191.28173828125000000000	4166.15380859375000000000	4172.30761718750000000000	4171.28173828125000000000	4170.76904296875000000000	4173.33300781250000000000	4192.30761718750000000000	4166.66650390625000000000	4146.15380859375000000000	4166.15380859375000000000	4177.94873046875000000000	3507.00000000000000000000	10247.00000000000000000000	10229.00000000000000000000	0.00000000000000000000	0.00000000000000000000	0.00000000000000000000	540.00000000000000000000	548.00000000000000000000	4.00000000000000000000	4.00000000000000000000	4.00000000000000000000	4.00000000000000000000	4.00000000000000000000	4.00000000000000000000	4.00000000000000000000	4.00000000000000000000	4.00000000000000000000	4.00000000000000000000	4.00000000000000000000	4.00000000000000000000	4.00000000000000000000	4.00000000000000000000	4.00000000000000000000	4.00000000000000000000
111.00000000000000000000	0.00000000000000000000	4174.87158203125000000000	4156.92285156250000000000	4169.74365234375000000000	4182.05126953125000000000	4144.61523437500000000000	4160.00000000000000000000	4155.89746093750000000000	4149.23046875000000000000	4143.58984375000000000000	4163.58984375000000000000	4156.92285156250000000000	4144.10253906250000000000	4147.69238281250000000000	4174.35888671875000000000	3321.00000000000000000000	10248.00000000000000000000	10230.00000000000000000000	0.00000000000000000000	0.00000000000000000000	0.00000000000000000000	540.00000000000000000000	556.00000000000000000000	4.00000000000000000000	4.00000000000000000000	4.00000000000000000000	4.00000000000000000000	4.00000000000000000000	4.00000000000000000000	4.00000000000000000000	4.00000000000000000000	4.00000000000000000000	4.00000000000000000000	4.00000000000000000000	4.00000000000000000000	4.00000000000000000000	4.00000000000000000000	4.00000000000000000000	4.00000000000000000000
112.00000000000000000000	0.00000000000000000000	4170.76904296875000000000	4159.48730468750000000000	4168.71777343750000000000	4182.05126953125000000000	4157.43603515625000000000	4167.17919921875000000000	4164.61523437500000000000	4166.66650390625000000000	4153.33300781250000000000	4171.79492187500000000000	4187.17919921875000000000	4148.71777343750000000000	4157.43603515625000000000	4189.74365234375000000000	2612.00000000000000000000	10248.00000000000000000000	10230.00000000000000000000	0.00000000000000000000	0.00000000000000000000	0.00000000000000000000	540.00000000000000000000	563.00000000000000000000	4.00000000000000000000	4.00000000000000000000	4.00000000000000000000	4.00000000000000000000	4.00000000000000000000	4.00000000000000000000	4.00000000000000000000	4.00000000000000000000	4.00000000000000000000	4.00000000000000000000	4.00000000000000000000	4.00000000000000000000	4.00000000000000000000	4.00000000000000000000	4.00000000000000000000	4.00000000000000000000
113.00000000000000000000	0.00000000000000000000	4166.66650390625000000000	4167.17919921875000000000	4169.74365234375000000000	4194.87158203125000000000	4174.35888671875000000000	4173.33300781250000000000	4172.30761718750000000000	4190.25634765625000000000	4182.05126953125000000000	4192.82031250000000000000	4211.28173828125000000000	4155.89746093750000000000	4185.12792968750000000000	4185.64111328125000000000	2492.00000000000000000000	10247.00000000000000000000	10231.00000000000000000000	0.00000000000000000000	0.00000000000000000000	0.00000000000000000000	540.00000000000000000000	570.00000000000000000000	4.00000000000000000000	4.00000000000000000000	4.00000000000000000000	4.00000000000000000000	4.00000000000000000000	4.00000000000000000000	4.00000000000000000000	4.00000000000000000000	4.00000000000000000000	4.00000000000000000000	4.00000000000000000000	4.00000000000000000000	4.00000000000000000000	4.00000000000000000000	4.00000000000000000000	4.00000000000000000000
114.00000000000000000000	0.00000000000000000000	4180.51269531250000000000	4160.00000000000000000000	4180.00000000000000000000	4202.56396484375000000000	4162.05126953125000000000	4163.58984375000000000000	4166.15380859375000000000	4178.46142578125000000000	4173.33300781250000000000	4193.84619140625000000000	4178.46142578125000000000	4147.17919921875000000000	4173.84619140625000000000	4164.10253906250000000000	3507.00000000000000000000	10247.00000000000000000000	10231.00000000000000000000	0.00000000000000000000	0.00000000000000000000	0.00000000000000000000	540.00000000000000000000	578.00000000000000000000	4.00000000000000000000	4.00000000000000000000	4.00000000000000000000	4.00000000000000000000	4.00000000000000000000	4.00000000000000000000	4.00000000000000000000	4.00000000000000000000	4.00000000000000000000	4.00000000000000000000	4.00000000000000000000	4.00000000000000000000	4.00000000000000000000	4.00000000000000000000	4.00000000000000000000	4.00000000000000000000
115.00000000000000000000	0.00000000000000000000	4156.41015625000000000000	4178.46142578125000000000	4158.46142578125000000000	4196.92285156250000000000	4174.87158203125000000000	4180.00000000000000000000	4183.07666015625000000000	4178.97412109375000000000	4173.33300781250000000000	4207.17919921875000000000	4157.43603515625000000000	4141.02539062500000000000	4149.74365234375000000000	4167.17919921875000000000	3321.00000000000000000000	10247.00000000000000000000	10231.00000000000000000000	0.00000000000000000000	0.00000000000000000000	0.00000000000000000000	540.00000000000000000000	585.00000000000000000000	4.00000000000000000000	4.00000000000000000000	4.00000000000000000000	4.00000000000000000000	4.00000000000000000000	4.00000000000000000000	4.00000000000000000000	4.00000000000000000000	4.00000000000000000000	4.00000000000000000000	4.00000000000000000000	4.00000000000000000000	4.00000000000000000000	4.00000000000000000000	4.00000000000000000000	4.00000000000000000000
116.00000000000000000000	0.00000000000000000000	4167.17919921875000000000	4160.51269531250000000000	4171.28173828125000000000	4177.43603515625000000000	4156.41015625000000000000	4170.25634765625000000000	4167.69238281250000000000	4158.97412109375000000000	4153.84619140625000000000	4177.94873046875000000000	4156.92285156250000000000	4127.69238281250000000000	4126.66650390625000000000	4149.74365234375000000000	2612.00000000000000000000	10247.00000000000000000000	10231.00000000000000000000	0.00000000000000000000	0.00000000000000000000	0.00000000000000000000	540.00000000000000000000	592.00000000000000000000	4.00000000000000000000	4.00000000000000000000	4.00000000000000000000	4.00000000000000000000	4.00000000000000000000	4.00000000000000000000	4.00000000000000000000	4.00000000000000000000	4.00000000000000000000	4.00000000000000000000	4.00000000000000000000	4.00000000000000000000	4.00000000000000000000	4.00000000000000000000	4.00000000000000000000	4.00000000000000000000
117.00000000000000000000	0.00000000000000000000	4168.71777343750000000000	4161.53857421875000000000	4168.71777343750000000000	4182.05126953125000000000	4152.82031250000000000000	4172.82031250000000000000	4173.33300781250000000000	4173.33300781250000000000	4168.71777343750000000000	4185.12792968750000000000	4178.46142578125000000000	4129.23046875000000000000	4169.23046875000000000000	4167.17919921875000000000	2492.00000000000000000000	10248.00000000000000000000	10230.00000000000000000000	0.00000000000000000000	0.00000000000000000000	0.00000000000000000000	540.00000000000000000000	600.00000000000000000000	4.00000000000000000000	4.00000000000000000000	4.00000000000000000000	4.00000000000000000000	4.00000000000000000000	4.00000000000000000000	4.00000000000000000000	4.00000000000000000000	4.00000000000000000000	4.00000000000000000000	4.00000000000000000000	4.00000000000000000000	4.00000000000000000000	4.00000000000000000000	4.00000000000000000000	4.00000000000000000000
118.00000000000000000000	0.00000000000000000000	4155.89746093750000000000	4158.97412109375000000000	4157.43603515625000000000	4193.84619140625000000000	4150.76904296875000000000	4161.02539062500000000000	4171.79492187500000000000	4187.69238281250000000000	4181.02539062500000000000	4197.94873046875000000000	4184.10253906250000000000	4136.92285156250000000000	4183.58984375000000000000	4185.64111328125000000000	3507.00000000000000000000	10248.00000000000000000000	10230.00000000000000000000	0.00000000000000000000	0.00000000000000000000	0.00000000000000000000	540.00000000000000000000	607.00000000000000000000	4.00000000000000000000	4.00000000000000000000	4.00000000000000000000	4.00000000000000000000	4.00000000000000000000	4.00000000000000000000	4.00000000000000000000	4.00000000000000000000	4.00000000000000000000	4.00000000000000000000	4.00000000000000000000	4.00000000000000000000	4.00000000000000000000	4.00000000000000000000	4.00000000000000000000	4.00000000000000000000
119.00000000000000000000	0.00000000000000000000	4177.94873046875000000000	4149.74365234375000000000	4177.43603515625000000000	4199.48730468750000000000	4156.41015625000000000000	4152.82031250000000000000	4164.10253906250000000000	4181.02539062500000000000	4174.35888671875000000000	4182.56396484375000000000	4183.58984375000000000000	4134.87158203125000000000	4168.71777343750000000000	4188.20507812500000000000	3321.00000000000000000000	10248.00000000000000000000	10229.00000000000000000000	0.00000000000000000000	0.00000000000000000000	0.00000000000000000000	540.00000000000000000000	615.00000000000000000000	4.00000000000000000000	4.00000000000000000000	4.00000000000000000000	4.00000000000000000000	4.00000000000000000000	4.00000000000000000000	4.00000000000000000000	4.00000000000000000000	4.00000000000000000000	4.00000000000000000000	4.00000000000000000000	4.00000000000000000000	4.00000000000000000000	4.00000000000000000000	4.00000000000000000000	4.00000000000000000000
120.00000000000000000000	0.00000000000000000000	4164.10253906250000000000	4177.43603515625000000000	4167.69238281250000000000	4197.43603515625000000000	4193.33300781250000000000	4195.38427734375000000000	4199.48730468750000000000	4202.05126953125000000000	4204.10253906250000000000	4211.79492187500000000000	4198.97412109375000000000	4136.92285156250000000000	4191.28173828125000000000	4202.56396484375000000000	2612.00000000000000000000	10248.00000000000000000000	10229.00000000000000000000	0.00000000000000000000	0.00000000000000000000	0.00000000000000000000	540.00000000000000000000	623.00000000000000000000	4.00000000000000000000	4.00000000000000000000	4.00000000000000000000	4.00000000000000000000	4.00000000000000000000	4.00000000000000000000	4.00000000000000000000	4.00000000000000000000	4.00000000000000000000	4.00000000000000000000	4.00000000000000000000	4.00000000000000000000	4.00000000000000000000	4.00000000000000000000	4.00000000000000000000	4.00000000000000000000
121.00000000000000000000	0.00000000000000000000	4164.10253906250000000000	4153.33300781250000000000	4171.28173828125000000000	4173.33300781250000000000	4157.94873046875000000000	4177.43603515625000000000	4177.43603515625000000000	4171.79492187500000000000	4178.46142578125000000000	4198.97412109375000000000	4167.69238281250000000000	4124.10253906250000000000	4150.76904296875000000000	4153.33300781250000000000	2492.00000000000000000000	10248.00000000000000000000	10229.00000000000000000000	0.00000000000000000000	0.00000000000000000000	0.00000000000000000000	540.00000000000000000000	631.00000000000000000000	4.00000000000000000000	4.00000000000000000000	4.00000000000000000000	4.00000000000000000000	4.00000000000000000000	4.00000000000000000000	4.00000000000000000000	4.00000000000000000000	4.00000000000000000000	4.00000000000000000000	4.00000000000000000000	4.00000000000000000000	4.00000000000000000000	4.00000000000000000000	4.00000000000000000000	4.00000000000000000000
122.00000000000000000000	0.00000000000000000000	4167.17919921875000000000	4158.97412109375000000000	4168.71777343750000000000	4181.02539062500000000000	4148.20507812500000000000	4164.61523437500000000000	4168.71777343750000000000	4163.58984375000000000000	4162.56396484375000000000	4186.66650390625000000000	4159.48730468750000000000	4124.10253906250000000000	4145.64111328125000000000	4143.58984375000000000000	3507.00000000000000000000	10248.00000000000000000000	10229.00000000000000000000	0.00000000000000000000	0.00000000000000000000	0.00000000000000000000	540.00000000000000000000	640.00000000000000000000	4.00000000000000000000	4.00000000000000000000	4.00000000000000000000	4.00000000000000000000	4.00000000000000000000	4.00000000000000000000	4.00000000000000000000	4.00000000000000000000	4.00000000000000000000	4.00000000000000000000	4.00000000000000000000	4.00000000000000000000	4.00000000000000000000	4.00000000000000000000	4.00000000000000000000	4.00000000000000000000
123.00000000000000000000	0.00000000000000000000	4164.61523437500000000000	4184.10253906250000000000	4161.02539062500000000000	4201.02539062500000000000	4183.58984375000000000000	4178.97412109375000000000	4185.64111328125000000000	4185.12792968750000000000	4178.97412109375000000000	4198.46142578125000000000	4176.41015625000000000000	4136.92285156250000000000	4178.46142578125000000000	4183.58984375000000000000	3321.00000000000000000000	10249.00000000000000000000	10229.00000000000000000000	0.00000000000000000000	0.00000000000000000000	0.00000000000000000000	540.00000000000000000000	648.00000000000000000000	4.00000000000000000000	4.00000000000000000000	4.00000000000000000000	4.00000000000000000000	4.00000000000000000000	4.00000000000000000000	4.00000000000000000000	4.00000000000000000000	4.00000000000000000000	4.00000000000000000000	4.00000000000000000000	4.00000000000000000000	4.00000000000000000000	4.00000000000000000000	4.00000000000000000000	4.00000000000000000000
124.00000000000000000000	0.00000000000000000000	4179.48730468750000000000	4148.20507812500000000000	4175.89746093750000000000	4184.10253906250000000000	4162.05126953125000000000	4163.07666015625000000000	4168.20507812500000000000	4170.25634765625000000000	4165.64111328125000000000	4174.87158203125000000000	4153.33300781250000000000	4129.74365234375000000000	4160.00000000000000000000	4172.30761718750000000000	2612.00000000000000000000	10249.00000000000000000000	10229.00000000000000000000	0.00000000000000000000	0.00000000000000000000	0.00000000000000000000	540.00000000000000000000	656.00000000000000000000	4.00000000000000000000	4.00000000000000000000	4.00000000000000000000	4.00000000000000000000	4.00000000000000000000	4.00000000000000000000	4.00000000000000000000	4.00000000000000000000	4.00000000000000000000	4.00000000000000000000	4.00000000000000000000	4.00000000000000000000	4.00000000000000000000	4.00000000000000000000	4.00000000000000000000	4.00000000000000000000
125.00000000000000000000	0.00000000000000000000	4158.97412109375000000000	4143.58984375000000000000	4163.58984375000000000000	4175.38427734375000000000	4150.25634765625000000000	4175.89746093750000000000	4182.05126953125000000000	4186.66650390625000000000	4186.66650390625000000000	4182.05126953125000000000	4175.89746093750000000000	4132.30761718750000000000	4165.64111328125000000000	4170.25634765625000000000	2492.00000000000000000000	10248.00000000000000000000	10229.00000000000000000000	0.00000000000000000000	0.00000000000000000000	0.00000000000000000000	540.00000000000000000000	665.00000000000000000000	4.00000000000000000000	4.00000000000000000000	4.00000000000000000000	4.00000000000000000000	4.00000000000000000000	4.00000000000000000000	4.00000000000000000000	4.00000000000000000000	4.00000000000000000000	4.00000000000000000000	4.00000000000000000000	4.00000000000000000000	4.00000000000000000000	4.00000000000000000000	4.00000000000000000000	4.00000000000000000000
126.00000000000000000000	0.00000000000000000000	4169.74365234375000000000	4146.15380859375000000000	4172.82031250000000000000	4177.43603515625000000000	4143.58984375000000000000	4166.66650390625000000000	4176.41015625000000000000	4183.07666015625000000000	4184.61523437500000000000	4189.23046875000000000000	4196.92285156250000000000	4138.46142578125000000000	4161.02539062500000000000	4167.17919921875000000000	3507.00000000000000000000	10248.00000000000000000000	10229.00000000000000000000	0.00000000000000000000	0.00000000000000000000	0.00000000000000000000	540.00000000000000000000	673.00000000000000000000	4.00000000000000000000	4.00000000000000000000	4.00000000000000000000	4.00000000000000000000	4.00000000000000000000	4.00000000000000000000	4.00000000000000000000	4.00000000000000000000	4.00000000000000000000	4.00000000000000000000	4.00000000000000000000	4.00000000000000000000	4.00000000000000000000	4.00000000000000000000	4.00000000000000000000	4.00000000000000000000
127.00000000000000000000	0.00000000000000000000	4177.43603515625000000000	4161.02539062500000000000	4176.92285156250000000000	4185.12792968750000000000	4168.71777343750000000000	4169.74365234375000000000	4177.94873046875000000000	4182.56396484375000000000	4186.66650390625000000000	4201.53857421875000000000	4189.74365234375000000000	4143.58984375000000000000	4164.61523437500000000000	4174.35888671875000000000	52.00000000000000000000	10250.00000000000000000000	10228.00000000000000000000	0.00000000000000000000	0.00000000000000000000	0.00000000000000000000	540.00000000000000000000	681.00000000000000000000	4.00000000000000000000	4.00000000000000000000	4.00000000000000000000	4.00000000000000000000	4.00000000000000000000	4.00000000000000000000	4.00000000000000000000	4.00000000000000000000	4.00000000000000000000	4.00000000000000000000	4.00000000000000000000	4.00000000000000000000	4.00000000000000000000	4.00000000000000000000	4.00000000000000000000	4.00000000000000000000
0.00000000000000000000	0.00000000000000000000	4160.00000000000000000000	4161.53857421875000000000	4163.58984375000000000000	4185.64111328125000000000	4176.92285156250000000000	4176.41015625000000000000	4183.58984375000000000000	4185.12792968750000000000	4193.33300781250000000000	4200.00000000000000000000	4173.33300781250000000000	4144.10253906250000000000	4181.02539062500000000000	4174.35888671875000000000	1128.00000000000000000000	10250.00000000000000000000	10228.00000000000000000000	0.00000000000000000000	0.00000000000000000000	0.00000000000000000000	540.00000000000000000000	690.00000000000000000000	4.00000000000000000000	4.00000000000000000000	4.00000000000000000000	4.00000000000000000000	4.00000000000000000000	4.00000000000000000000	4.00000000000000000000	4.00000000000000000000	4.00000000000000000000	4.00000000000000000000	4.00000000000000000000	4.00000000000000000000	4.00000000000000000000	4.00000000000000000000	4.00000000000000000000	4.00000000000000000000
1.00000000000000000000	0.00000000000000000000	4176.41015625000000000000	4129.23046875000000000000	4175.38427734375000000000	4171.79492187500000000000	4141.53857421875000000000	4149.74365234375000000000	4155.38427734375000000000	4152.30761718750000000000	4154.87158203125000000000	4160.51269531250000000000	4149.74365234375000000000	4135.38427734375000000000	4169.23046875000000000000	4154.87158203125000000000	2196.00000000000000000000	10250.00000000000000000000	10229.00000000000000000000	0.00000000000000000000	0.00000000000000000000	0.00000000000000000000	540.00000000000000000000	698.00000000000000000000	4.00000000000000000000	4.00000000000000000000	4.00000000000000000000	4.00000000000000000000	4.00000000000000000000	4.00000000000000000000	4.00000000000000000000	4.00000000000000000000	4.00000000000000000000	4.00000000000000000000	4.00000000000000000000	4.00000000000000000000	4.00000000000000000000	4.00000000000000000000	4.00000000000000000000	4.00000000000000000000
2.00000000000000000000	0.00000000000000000000	4164.10253906250000000000	4150.25634765625000000000	4160.51269531250000000000	4176.41015625000000000000	4163.07666015625000000000	4167.17919921875000000000	4170.76904296875000000000	4173.33300781250000000000	4166.15380859375000000000	4178.97412109375000000000	4175.38427734375000000000	4149.23046875000000000000	4184.61523437500000000000	4177.43603515625000000000	1470.00000000000000000000	10250.00000000000000000000	10229.00000000000000000000	0.00000000000000000000	0.00000000000000000000	0.00000000000000000000	540.00000000000000000000	706.00000000000000000000	4.00000000000000000000	4.00000000000000000000	4.00000000000000000000	4.00000000000000000000	4.00000000000000000000	4.00000000000000000000	4.00000000000000000000	4.00000000000000000000	4.00000000000000000000	4.00000000000000000000	4.00000000000000000000	4.00000000000000000000	4.00000000000000000000	4.00000000000000000000	4.00000000000000000000	4.00000000000000000000
3.00000000000000000000	0.00000000000000000000	4164.10253906250000000000	4155.38427734375000000000	4168.71777343750000000000	4180.51269531250000000000	4145.64111328125000000000	4160.00000000000000000000	4165.12792968750000000000	4175.89746093750000000000	4166.15380859375000000000	4180.00000000000000000000	4181.53857421875000000000	4151.28173828125000000000	4164.10253906250000000000	4171.79492187500000000000	3472.00000000000000000000	10246.00000000000000000000	10229.00000000000000000000	0.00000000000000000000	0.00000000000000000000	0.00000000000000000000	540.00000000000000000000	715.00000000000000000000	4.00000000000000000000	4.00000000000000000000	4.00000000000000000000	4.00000000000000000000	4.00000000000000000000	4.00000000000000000000	4.00000000000000000000	4.00000000000000000000	4.00000000000000000000	4.00000000000000000000	4.00000000000000000000	4.00000000000000000000	4.00000000000000000000	4.00000000000000000000	4.00000000000000000000	4.00000000000000000000
4.00000000000000000000	0.00000000000000000000	4174.35888671875000000000	4160.51269531250000000000	4178.46142578125000000000	4182.05126953125000000000	4141.02539062500000000000	4164.10253906250000000000	4171.28173828125000000000	4170.25634765625000000000	4165.12792968750000000000	4167.69238281250000000000	4174.87158203125000000000	4147.17919921875000000000	4158.97412109375000000000	4168.71777343750000000000	3543.00000000000000000000	10246.00000000000000000000	10229.00000000000000000000	0.00000000000000000000	0.00000000000000000000	0.00000000000000000000	540.00000000000000000000	723.00000000000000000000	4.00000000000000000000	4.00000000000000000000	4.00000000000000000000	4.00000000000000000000	4.00000000000000000000	4.00000000000000000000	4.00000000000000000000	4.00000000000000000000	4.00000000000000000000	4.00000000000000000000	4.00000000000000000000	4.00000000000000000000	4.00000000000000000000	4.00000000000000000000	4.00000000000000000000	4.00000000000000000000
5.00000000000000000000	0.00000000000000000000	4165.64111328125000000000	4176.41015625000000000000	4166.15380859375000000000	4180.51269531250000000000	4189.23046875000000000000	4191.28173828125000000000	4199.48730468750000000000	4188.20507812500000000000	4188.71777343750000000000	4194.35888671875000000000	4190.25634765625000000000	4156.41015625000000000000	4189.74365234375000000000	4187.69238281250000000000	3420.00000000000000000000	10246.00000000000000000000	10228.00000000000000000000	0.00000000000000000000	0.00000000000000000000	0.00000000000000000000	540.00000000000000000000	731.00000000000000000000	4.00000000000000000000	4.00000000000000000000	4.00000000000000000000	4.00000000000000000000	4.00000000000000000000	4.00000000000000000000	4.00000000000000000000	4.00000000000000000000	4.00000000000000000000	4.00000000000000000000	4.00000000000000000000	4.00000000000000000000	4.00000000000000000000	4.00000000000000000000	4.00000000000000000000	4.00000000000000000000
6.00000000000000000000	0.00000000000000000000	4180.51269531250000000000	4157.43603515625000000000	4178.46142578125000000000	4170.76904296875000000000	4171.28173828125000000000	4171.79492187500000000000	4179.48730468750000000000	4170.76904296875000000000	4169.23046875000000000000	4185.64111328125000000000	4182.05126953125000000000	4151.28173828125000000000	4176.92285156250000000000	4174.87158203125000000000	3260.00000000000000000000	10246.00000000000000000000	10228.00000000000000000000	0.00000000000000000000	0.00000000000000000000	0.00000000000000000000	540.00000000000000000000	740.00000000000000000000	4.00000000000000000000	4.00000000000000000000	4.00000000000000000000	4.00000000000000000000	4.00000000000000000000	4.00000000000000000000	4.00000000000000000000	4.00000000000000000000	4.00000000000000000000	4.00000000000000000000	4.00000000000000000000	4.00000000000000000000	4.00000000000000000000	4.00000000000000000000	4.00000000000000000000	4.00000000000000000000
7.00000000000000000000	0.00000000000000000000	4163.07666015625000000000	4163.58984375000000000000	4158.46142578125000000000	4176.92285156250000000000	4162.05126953125000000000	4174.87158203125000000000	4177.94873046875000000000	4176.41015625000000000000	4173.84619140625000000000	4174.35888671875000000000	4174.35888671875000000000	4155.89746093750000000000	4184.61523437500000000000	4179.48730468750000000000	3380.00000000000000000000	10247.00000000000000000000	10230.00000000000000000000	0.00000000000000000000	0.00000000000000000000	0.00000000000000000000	540.00000000000000000000	748.00000000000000000000	4.00000000000000000000	4.00000000000000000000	4.00000000000000000000	4.00000000000000000000	4.00000000000000000000	4.00000000000000000000	4.00000000000000000000	4.00000000000000000000	4.00000000000000000000	4.00000000000000000000	4.00000000000000000000	4.00000000000000000000	4.00000000000000000000	4.00000000000000000000	4.00000000000000000000	4.00000000000000000000
8.00000000000000000000	0.00000000000000000000	4164.61523437500000000000	4149.23046875000000000000	4161.02539062500000000000	4182.05126953125000000000	4159.48730468750000000000	4160.51269531250000000000	4161.53857421875000000000	4169.74365234375000000000	4167.69238281250000000000	4159.48730468750000000000	4161.53857421875000000000	4154.87158203125000000000	4179.48730468750000000000	4172.30761718750000000000	3435.00000000000000000000	10247.00000000000000000000	10230.00000000000000000000	0.00000000000000000000	0.00000000000000000000	0.00000000000000000000	540.00000000000000000000	756.00000000000000000000	4.00000000000000000000	4.00000000000000000000	4.00000000000000000000	4.00000000000000000000	4.00000000000000000000	4.00000000000000000000	4.00000000000000000000	4.00000000000000000000	4.00000000000000000000	4.00000000000000000000	4.00000000000000000000	4.00000000000000000000	4.00000000000000000000	4.00000000000000000000	4.00000000000000000000	4.00000000000000000000
9.00000000000000000000	0.00000000000000000000	4183.58984375000000000000	4153.33300781250000000000	4177.94873046875000000000	4186.66650390625000000000	4166.15380859375000000000	4155.89746093750000000000	4161.53857421875000000000	4167.17919921875000000000	4166.66650390625000000000	4176.41015625000000000000	4181.53857421875000000000	4149.23046875000000000000	4173.33300781250000000000	4177.43603515625000000000	2946.00000000000000000000	10246.00000000000000000000	10230.00000000000000000000	0.00000000000000000000	0.00000000000000000000	0.00000000000000000000	540.00000000000000000000	763.00000000000000000000	4.00000000000000000000	4.00000000000000000000	4.00000000000000000000	4.00000000000000000000	4.00000000000000000000	4.00000000000000000000	4.00000000000000000000	4.00000000000000000000	4.00000000000000000000	4.00000000000000000000	4.00000000000000000000	4.00000000000000000000	4.00000000000000000000	4.00000000000000000000	4.00000000000000000000	4.00000000000000000000
10.00000000000000000000	0.00000000000000000000	4166.66650390625000000000	4173.84619140625000000000	4164.10253906250000000000	4180.00000000000000000000	4175.38427734375000000000	4176.41015625000000000000	4185.12792968750000000000	4178.46142578125000000000	4181.02539062500000000000	4201.02539062500000000000	4200.51269531250000000000	4150.25634765625000000000	4185.64111328125000000000	4185.12792968750000000000	3520.00000000000000000000	10246.00000000000000000000	10230.00000000000000000000	0.00000000000000000000	0.00000000000000000000	0.00000000000000000000	540.00000000000000000000	770.00000000000000000000	4.00000000000000000000	4.00000000000000000000	4.00000000000000000000	4.00000000000000000000	4.00000000000000000000	4.00000000000000000000	4.00000000000000000000	4.00000000000000000000	4.00000000000000000000	4.00000000000000000000	4.00000000000000000000	4.00000000000000000000	4.00000000000000000000	4.00000000000000000000	4.00000000000000000000	4.00000000000000000000
11.00000000000000000000	0.00000000000000000000	4176.92285156250000000000	4150.76904296875000000000	4179.48730468750000000000	4163.07666015625000000000	4156.92285156250000000000	4163.58984375000000000000	4168.20507812500000000000	4152.82031250000000000000	4154.35888671875000000000	4166.66650390625000000000	4162.05126953125000000000	4138.46142578125000000000	4172.30761718750000000000	4156.92285156250000000000	3309.00000000000000000000	10245.00000000000000000000	10229.00000000000000000000	0.00000000000000000000	0.00000000000000000000	0.00000000000000000000	540.00000000000000000000	778.00000000000000000000	4.00000000000000000000	4.00000000000000000000	4.00000000000000000000	4.00000000000000000000	4.00000000000000000000	4.00000000000000000000	4.00000000000000000000	4.00000000000000000000	4.00000000000000000000	4.00000000000000000000	4.00000000000000000000	4.00000000000000000000	4.00000000000000000000	4.00000000000000000000	4.00000000000000000000	4.00000000000000000000
12.00000000000000000000	0.00000000000000000000	4168.71777343750000000000	4169.74365234375000000000	4169.23046875000000000000	4182.05126953125000000000	4182.05126953125000000000	4176.92285156250000000000	4180.00000000000000000000	4171.28173828125000000000	4170.25634765625000000000	4169.74365234375000000000	4157.43603515625000000000	4142.05126953125000000000	4191.79492187500000000000	4180.00000000000000000000	2568.00000000000000000000	10245.00000000000000000000	10229.00000000000000000000	0.00000000000000000000	0.00000000000000000000	0.00000000000000000000	540.00000000000000000000	785.00000000000000000000	4.00000000000000000000	4.00000000000000000000	4.00000000000000000000	4.00000000000000000000	4.00000000000000000000	4.00000000000000000000	4.00000000000000000000	4.00000000000000000000	4.00000000000000000000	4.00000000000000000000	4.00000000000000000000	4.00000000000000000000	4.00000000000000000000	4.00000000000000000000	4.00000000000000000000	4.00000000000000000000
13.00000000000000000000	0.00000000000000000000	4163.58984375000000000000	4164.10253906250000000000	4161.53857421875000000000	4184.10253906250000000000	4167.69238281250000000000	4162.05126953125000000000	4164.61523437500000000000	4171.28173828125000000000	4169.74365234375000000000	4164.61523437500000000000	4187.69238281250000000000	4142.05126953125000000000	4176.92285156250000000000	4186.15380859375000000000	2491.00000000000000000000	10246.00000000000000000000	10230.00000000000000000000	0.00000000000000000000	0.00000000000000000000	0.00000000000000000000	540.00000000000000000000	792.00000000000000000000	4.00000000000000000000	4.00000000000000000000	4.00000000000000000000	4.00000000000000000000	4.00000000000000000000	4.00000000000000000000	4.00000000000000000000	4.00000000000000000000	4.00000000000000000000	4.00000000000000000000	4.00000000000000000000	4.00000000000000000000	4.00000000000000000000	4.00000000000000000000	4.00000000000000000000	4.00000000000000000000
14.00000000000000000000	0.00000000000000000000	4170.25634765625000000000	4141.02539062500000000000	4171.28173828125000000000	4153.33300781250000000000	4140.00000000000000000000	4150.25634765625000000000	4147.17919921875000000000	4148.20507812500000000000	4152.82031250000000000000	4158.46142578125000000000	4213.33300781250000000000	4128.20507812500000000000	4161.02539062500000000000	4156.41015625000000000000	3520.00000000000000000000	10246.00000000000000000000	10230.00000000000000000000	0.00000000000000000000	0.00000000000000000000	0.00000000000000000000	540.00000000000000000000	800.00000000000000000000	4.00000000000000000000	4.00000000000000000000	4.00000000000000000000	4.00000000000000000000	4.00000000000000000000	4.00000000000000000000	4.00000000000000000000	4.00000000000000000000	4.00000000000000000000	4.00000000000000000000	4.00000000000000000000	4.00000000000000000000	4.00000000000000000000	4.00000000000000000000	4.00000000000000000000	4.00000000000000000000
15.00000000000000000000	0.00000000000000000000	4151.79492187500000000000	4154.35888671875000000000	4161.53857421875000000000	4153.33300781250000000000	4161.53857421875000000000	4174.87158203125000000000	4173.84619140625000000000	4163.07666015625000000000	4174.35888671875000000000	4188.71777343750000000000	4205.12792968750000000000	4128.20507812500000000000	4190.76904296875000000000	4155.89746093750000000000	3309.00000000000000000000	10247.00000000000000000000	10230.00000000000000000000	0.00000000000000000000	0.00000000000000000000	0.00000000000000000000	540.00000000000000000000	807.00000000000000000000	4.00000000000000000000	4.00000000000000000000	4.00000000000000000000	4.00000000000000000000	4.00000000000000000000	4.00000000000000000000	4.00000000000000000000	4.00000000000000000000	4.00000000000000000000	4.00000000000000000000	4.00000000000000000000	4.00000000000000000000	4.00000000000000000000	4.00000000000000000000	4.00000000000000000000	4.00000000000000000000
16.00000000000000000000	0.00000000000000000000	4172.82031250000000000000	4140.00000000000000000000	4178.97412109375000000000	4173.84619140625000000000	4158.46142578125000000000	4158.97412109375000000000	4165.12792968750000000000	4156.41015625000000000000	4164.61523437500000000000	4170.25634765625000000000	4150.25634765625000000000	4128.71777343750000000000	4172.30761718750000000000	4154.35888671875000000000	0.00000000000000000000	10247.00000000000000000000	10230.00000000000000000000	0.00000000000000000000	0.00000000000000000000	0.00000000000000000000	540.00000000000000000000	814.00000000000000000000	4.00000000000000000000	4.00000000000000000000	4.00000000000000000000	4.00000000000000000000	4.00000000000000000000	4.00000000000000000000	4.00000000000000000000	4.00000000000000000000	4.00000000000000000000	4.00000000000000000000	4.00000000000000000000	4.00000000000000000000	4.00000000000000000000	4.00000000000000000000	4.00000000000000000000	4.00000000000000000000
17.00000000000000000000	0.00000000000000000000	4176.41015625000000000000	4162.05126953125000000000	4174.87158203125000000000	4187.69238281250000000000	4184.61523437500000000000	4172.82031250000000000000	4175.38427734375000000000	4169.23046875000000000000	4176.92285156250000000000	4173.84619140625000000000	4186.66650390625000000000	4133.84619140625000000000	4180.00000000000000000000	4181.02539062500000000000	0.00000000000000000000	10248.00000000000000000000	10229.00000000000000000000	0.00000000000000000000	0.00000000000000000000	0.00000000000000000000	540.00000000000000000000	822.00000000000000000000	4.00000000000000000000	4.00000000000000000000	4.00000000000000000000	4.00000000000000000000	4.00000000000000000000	4.00000000000000000000	4.00000000000000000000	4.00000000000000000000	4.00000000000000000000	4.00000000000000000000	4.00000000000000000000	4.00000000000000000000	4.00000000000000000000	4.00000000000000000000	4.00000000000000000000	4.00000000000000000000
18.00000000000000000000	0.00000000000000000000	4171.79492187500000000000	4178.46142578125000000000	4164.61523437500000000000	4176.41015625000000000000	4177.43603515625000000000	4171.28173828125000000000	4169.74365234375000000000	4161.53857421875000000000	4169.23046875000000000000	4171.28173828125000000000	4235.89746093750000000000	4135.89746093750000000000	4183.58984375000000000000	4182.05126953125000000000	0.00000000000000000000	10248.00000000000000000000	10229.00000000000000000000	0.00000000000000000000	0.00000000000000000000	0.00000000000000000000	540.00000000000000000000	829.00000000000000000000	4.00000000000000000000	4.00000000000000000000	4.00000000000000000000	4.00000000000000000000	4.00000000000000000000	4.00000000000000000000	4.00000000000000000000	4.00000000000000000000	4.00000000000000000000	4.00000000000000000000	4.00000000000000000000	4.00000000000000000000	4.00000000000000000000	4.00000000000000000000	4.00000000000000000000	4.00000000000000000000
19.00000000000000000000	0.00000000000000000000	4182.56396484375000000000	4163.07666015625000000000	4169.23046875000000000000	4168.20507812500000000000	4136.92285156250000000000	4147.17919921875000000000	4153.84619140625000000000	4147.69238281250000000000	4147.17919921875000000000	4148.20507812500000000000	4216.92285156250000000000	4136.41015625000000000000	4164.61523437500000000000	4164.61523437500000000000	0.00000000000000000000	10248.00000000000000000000	10228.00000000000000000000	0.00000000000000000000	0.00000000000000000000	0.00000000000000000000	540.00000000000000000000	837.00000000000000000000	4.00000000000000000000	4.00000000000000000000	4.00000000000000000000	4.00000000000000000000	4.00000000000000000000	4.00000000000000000000	4.00000000000000000000	4.00000000000000000000	4.00000000000000000000	4.00000000000000000000	4.00000000000000000000	4.00000000000000000000	4.00000000000000000000	4.00000000000000000000	4.00000000000000000000	4.00000000000000000000
20.00000000000000000000	0.00000000000000000000	4162.05126953125000000000	4167.17919921875000000000	4162.05126953125000000000	4183.58984375000000000000	4158.46142578125000000000	4165.12792968750000000000	4178.46142578125000000000	4190.25634765625000000000	4181.53857421875000000000	4177.94873046875000000000	4232.82031250000000000000	4150.25634765625000000000	4196.92285156250000000000	4187.17919921875000000000	0.00000000000000000000	10248.00000000000000000000	10228.00000000000000000000	0.00000000000000000000	0.00000000000000000000	0.00000000000000000000	540.00000000000000000000	845.00000000000000000000	4.00000000000000000000	4.00000000000000000000	4.00000000000000000000	4.00000000000000000000	4.00000000000000000000	4.00000000000000000000	4.00000000000000000000	4.00000000000000000000	4.00000000000000000000	4.00000000000000000000	4.00000000000000000000	4.00000000000000000000	4.00000000000000000000	4.00000000000000000000	4.00000000000000000000	4.00000000000000000000
21.00000000000000000000	0.00000000000000000000	4178.97412109375000000000	4167.17919921875000000000	4186.66650390625000000000	4183.07666015625000000000	4176.41015625000000000000	4165.64111328125000000000	4172.30761718750000000000	4188.71777343750000000000	4179.48730468750000000000	4184.10253906250000000000	4216.41015625000000000000	4154.87158203125000000000	4198.97412109375000000000	4192.82031250000000000000	0.00000000000000000000	10248.00000000000000000000	10229.00000000000000000000	0.00000000000000000000	0.00000000000000000000	0.00000000000000000000	540.00000000000000000000	854.00000000000000000000	4.00000000000000000000	4.00000000000000000000	4.00000000000000000000	4.00000000000000000000	4.00000000000000000000	4.00000000000000000000	4.00000000000000000000	4.00000000000000000000	4.00000000000000000000	4.00000000000000000000	4.00000000000000000000	4.00000000000000000000	4.00000000000000000000	4.00000000000000000000	4.00000000000000000000	4.00000000000000000000
22.00000000000000000000	0.00000000000000000000	4182.05126953125000000000	4187.69238281250000000000	4178.97412109375000000000	4176.92285156250000000000	4191.79492187500000000000	4183.58984375000000000000	4184.10253906250000000000	4176.92285156250000000000	4171.79492187500000000000	4186.66650390625000000000	4187.69238281250000000000	4154.35888671875000000000	4181.02539062500000000000	4197.43603515625000000000	0.00000000000000000000	10248.00000000000000000000	10229.00000000000000000000	0.00000000000000000000	0.00000000000000000000	0.00000000000000000000	540.00000000000000000000	862.00000000000000000000	4.00000000000000000000	4.00000000000000000000	4.00000000000000000000	4.00000000000000000000	4.00000000000000000000	4.00000000000000000000	4.00000000000000000000	4.00000000000000000000	4.00000000000000000000	4.00000000000000000000	4.00000000000000000000	4.00000000000000000000	4.00000000000000000000	4.00000000000000000000	4.00000000000000000000	4.00000000000000000000
23.00000000000000000000	0.00000000000000000000	4169.74365234375000000000	4169.23046875000000000000	4163.58984375000000000000	4171.28173828125000000000	4178.46142578125000000000	4184.10253906250000000000	4180.51269531250000000000	4161.02539062500000000000	4158.46142578125000000000	4175.89746093750000000000	4209.74365234375000000000	4136.41015625000000000000	4161.53857421875000000000	4172.82031250000000000000	0.00000000000000000000	10249.00000000000000000000	10228.00000000000000000000	0.00000000000000000000	0.00000000000000000000	0.00000000000000000000	540.00000000000000000000	870.00000000000000000000	4.00000000000000000000	4.00000000000000000000	4.00000000000000000000	4.00000000000000000000	4.00000000000000000000	4.00000000000000000000	4.00000000000000000000	4.00000000000000000000	4.00000000000000000000	4.00000000000000000000	4.00000000000000000000	4.00000000000000000000	4.00000000000000000000	4.00000000000000000000	4.00000000000000000000	4.00000000000000000000
24.00000000000000000000	0.00000000000000000000	4181.02539062500000000000	4142.05126953125000000000	4175.38427734375000000000	4173.33300781250000000000	4160.51269531250000000000	4154.35888671875000000000	4154.87158203125000000000	4143.07666015625000000000	4140.00000000000000000000	4144.61523437500000000000	4239.48730468750000000000	4124.10253906250000000000	4165.12792968750000000000	4147.69238281250000000000	0.00000000000000000000	10249.00000000000000000000	10228.00000000000000000000	0.00000000000000000000	0.00000000000000000000	0.00000000000000000000	540.00000000000000000000	879.00000000000000000000	4.00000000000000000000	4.00000000000000000000	4.00000000000000000000	4.00000000000000000000	4.00000000000000000000	4.00000000000000000000	4.00000000000000000000	4.00000000000000000000	4.00000000000000000000	4.00000000000000000000	4.00000000000000000000	4.00000000000000000000	4.00000000000000000000	4.00000000000000000000	4.00000000000000000000	4.00000000000000000000
25.00000000000000000000	0.00000000000000000000	4159.48730468750000000000	4156.92285156250000000000	4157.94873046875000000000	4177.94873046875000000000	4163.07666015625000000000	4151.79492187500000000000	4164.10253906250000000000	4166.15380859375000000000	4163.58984375000000000000	4155.38427734375000000000	4222.56396484375000000000	4135.89746093750000000000	4186.66650390625000000000	4168.20507812500000000000	0.00000000000000000000	10248.00000000000000000000	10227.00000000000000000000	0.00000000000000000000	0.00000000000000000000	0.00000000000000000000	540.00000000000000000000	887.00000000000000000000	4.00000000000000000000	4.00000000000000000000	4.00000000000000000000	4.00000000000000000000	4.00000000000000000000	4.00000000000000000000	4.00000000000000000000	4.00000000000000000000	4.00000000000000000000	4.00000000000000000000	4.00000000000000000000	4.00000000000000000000	4.00000000000000000000	4.00000000000000000000	4.00000000000000000000	4.00000000000000000000
26.00000000000000000000	0.00000000000000000000	4166.66650390625000000000	4132.30761718750000000000	4171.79492187500000000000	4167.69238281250000000000	4131.28173828125000000000	4140.00000000000000000000	4155.38427734375000000000	4162.56396484375000000000	4156.92285156250000000000	4162.56396484375000000000	4178.97412109375000000000	4132.82031250000000000000	4149.23046875000000000000	4161.53857421875000000000	0.00000000000000000000	10248.00000000000000000000	10227.00000000000000000000	0.00000000000000000000	0.00000000000000000000	0.00000000000000000000	540.00000000000000000000	894.00000000000000000000	4.00000000000000000000	4.00000000000000000000	4.00000000000000000000	4.00000000000000000000	4.00000000000000000000	4.00000000000000000000	4.00000000000000000000	4.00000000000000000000	4.00000000000000000000	4.00000000000000000000	4.00000000000000000000	4.00000000000000000000	4.00000000000000000000	4.00000000000000000000	4.00000000000000000000	4.00000000000000000000
27.00000000000000000000	0.00000000000000000000	4173.33300781250000000000	4149.74365234375000000000	4178.46142578125000000000	4173.84619140625000000000	4167.69238281250000000000	4168.20507812500000000000	4182.05126953125000000000	4177.43603515625000000000	4171.79492187500000000000	4188.20507812500000000000	4210.76904296875000000000	4142.56396484375000000000	4162.05126953125000000000	4177.43603515625000000000	0.00000000000000000000	10249.00000000000000000000	10227.00000000000000000000	0.00000000000000000000	0.00000000000000000000	0.00000000000000000000	540.00000000000000000000	903.00000000000000000000	4.00000000000000000000	4.00000000000000000000	4.00000000000000000000	4.00000000000000000000	4.00000000000000000000	4.00000000000000000000	4.00000000000000000000	4.00000000000000000000	4.00000000000000000000	4.00000000000000000000	4.00000000000000000000	4.00000000000000000000	4.00000000000000000000	4.00000000000000000000	4.00000000000000000000	4.00000000000000000000
28.00000000000000000000	0.00000000000000000000	4168.71777343750000000000	4177.43603515625000000000	4170.25634765625000000000	4169.74365234375000000000	4209.23046875000000000000	4186.66650390625000000000	4195.38427734375000000000	4182.56396484375000000000	4188.20507812500000000000	4196.92285156250000000000	4249.23046875000000000000	4152.82031250000000000000	4189.23046875000000000000	4185.12792968750000000000	0.00000000000000000000	10249.00000000000000000000	10227.00000000000000000000	0.00000000000000000000	0.00000000000000000000	0.00000000000000000000	540.00000000000000000000	910.00000000000000000000	4.00000000000000000000	4.00000000000000000000	4.00000000000000000000	4.00000000000000000000	4.00000000000000000000	4.00000000000000000000	4.00000000000000000000	4.00000000000000000000	4.00000000000000000000	4.00000000000000000000	4.00000000000000000000	4.00000000000000000000	4.00000000000000000000	4.00000000000000000000	4.00000000000000000000	4.00000000000000000000
29.00000000000000000000	0.00000000000000000000	4181.53857421875000000000	4155.38427734375000000000	4179.48730468750000000000	4084.61523437500000000000	4189.23046875000000000000	4171.28173828125000000000	4169.74365234375000000000	4155.89746093750000000000	4166.66650390625000000000	4170.25634765625000000000	4241.02539062500000000000	4141.02539062500000000000	4170.76904296875000000000	4158.97412109375000000000	0.00000000000000000000	10247.00000000000000000000	10227.00000000000000000000	0.00000000000000000000	0.00000000000000000000	0.00000000000000000000	540.00000000000000000000	918.00000000000000000000	4.00000000000000000000	4.00000000000000000000	4.00000000000000000000	4.00000000000000000000	4.00000000000000000000	4.00000000000000000000	4.00000000000000000000	4.00000000000000000000	4.00000000000000000000	4.00000000000000000000	4.00000000000000000000	4.00000000000000000000	4.00000000000000000000	4.00000000000000000000	4.00000000000000000000	4.00000000000000000000
30.00000000000000000000	0.00000000000000000000	4155.89746093750000000000	4161.53857421875000000000	4158.46142578125000000000	4094.87158203125000000000	4188.20507812500000000000	4175.89746093750000000000	4172.82031250000000000000	4167.17919921875000000000	4173.84619140625000000000	4178.46142578125000000000	4225.12792968750000000000	4146.66650390625000000000	4180.51269531250000000000	4173.33300781250000000000	0.00000000000000000000	10247.00000000000000000000	10227.00000000000000000000	0.00000000000000000000	0.00000000000000000000	0.00000000000000000000	540.00000000000000000000	925.00000000000000000000	4.00000000000000000000	4.00000000000000000000	4.00000000000000000000	4.00000000000000000000	4.00000000000000000000	4.00000000000000000000	4.00000000000000000000	4.00000000000000000000	4.00000000000000000000	4.00000000000000000000	4.00000000000000000000	4.00000000000000000000	4.00000000000000000000	4.00000000000000000000	4.00000000000000000000	4.00000000000000000000
31.00000000000000000000	0.00000000000000000000	4168.20507812500000000000	4149.74365234375000000000	4164.10253906250000000000	4440.51269531250000000000	4149.74365234375000000000	4140.51269531250000000000	4148.71777343750000000000	4155.38427734375000000000	4162.05126953125000000000	4166.66650390625000000000	4203.07666015625000000000	4147.69238281250000000000	4172.82031250000000000000	4173.84619140625000000000	0.00000000000000000000	10248.00000000000000000000	10226.00000000000000000000	0.00000000000000000000	0.00000000000000000000	0.00000000000000000000	540.00000000000000000000	933.00000000000000000000	4.00000000000000000000	4.00000000000000000000	4.00000000000000000000	4.00000000000000000000	4.00000000000000000000	4.00000000000000000000	4.00000000000000000000	4.00000000000000000000	4.00000000000000000000	4.00000000000000000000	4.00000000000000000000	4.00000000000000000000	4.00000000000000000000	4.00000000000000000000	4.00000000000000000000	4.00000000000000000000
32.00000000000000000000	0.00000000000000000000	4176.92285156250000000000	4156.92285156250000000000	4167.17919921875000000000	4064.10253906250000000000	4161.02539062500000000000	4154.87158203125000000000	4169.23046875000000000000	4177.43603515625000000000	4186.15380859375000000000	4192.82031250000000000000	4226.15380859375000000000	4147.69238281250000000000	4193.84619140625000000000	4182.56396484375000000000	0.00000000000000000000	10248.00000000000000000000	10226.00000000000000000000	0.00000000000000000000	0.00000000000000000000	0.00000000000000000000	540.00000000000000000000	940.00000000000000000000	4.00000000000000000000	4.00000000000000000000	4.00000000000000000000	4.00000000000000000000	4.00000000000000000000	4.00000000000000000000	4.00000000000000000000	4.00000000000000000000	4.00000000000000000000	4.00000000000000000000	4.00000000000000000000	4.00000000000000000000	4.00000000000000000000	4.00000000000000000000	4.00000000000000000000	4.00000000000000000000
33.00000000000000000000	0.00000000000000000000	4158.97412109375000000000	4156.92285156250000000000	4160.51269531250000000000	3953.33325195312500000000	4188.71777343750000000000	4179.48730468750000000000	4189.74365234375000000000	4192.82031250000000000000	4198.97412109375000000000	4213.33300781250000000000	4248.20507812500000000000	4146.15380859375000000000	4191.79492187500000000000	4178.46142578125000000000	0.00000000000000000000	10248.00000000000000000000	10226.00000000000000000000	0.00000000000000000000	0.00000000000000000000	0.00000000000000000000	540.00000000000000000000	948.00000000000000000000	4.00000000000000000000	4.00000000000000000000	4.00000000000000000000	4.00000000000000000000	4.00000000000000000000	4.00000000000000000000	4.00000000000000000000	4.00000000000000000000	4.00000000000000000000	4.00000000000000000000	4.00000000000000000000	4.00000000000000000000	4.00000000000000000000	4.00000000000000000000	4.00000000000000000000	4.00000000000000000000
34.00000000000000000000	0.00000000000000000000	4187.17919921875000000000	4129.74365234375000000000	4182.05126953125000000000	5908.20507812500000000000	4150.76904296875000000000	4148.71777343750000000000	4153.84619140625000000000	4145.64111328125000000000	4146.66650390625000000000	4165.12792968750000000000	4242.56396484375000000000	4131.28173828125000000000	4146.66650390625000000000	4143.58984375000000000000	0.00000000000000000000	10248.00000000000000000000	10226.00000000000000000000	0.00000000000000000000	0.00000000000000000000	0.00000000000000000000	540.00000000000000000000	955.00000000000000000000	4.00000000000000000000	4.00000000000000000000	4.00000000000000000000	4.00000000000000000000	4.00000000000000000000	4.00000000000000000000	4.00000000000000000000	4.00000000000000000000	4.00000000000000000000	4.00000000000000000000	4.00000000000000000000	4.00000000000000000000	4.00000000000000000000	4.00000000000000000000	4.00000000000000000000	4.00000000000000000000
35.00000000000000000000	0.00000000000000000000	4188.20507812500000000000	4170.25634765625000000000	4171.28173828125000000000	6405.64062500000000000000	4175.89746093750000000000	4175.38427734375000000000	4180.51269531250000000000	4168.20507812500000000000	4166.15380859375000000000	4175.38427734375000000000	4244.10253906250000000000	4147.17919921875000000000	4186.66650390625000000000	4170.25634765625000000000	0.00000000000000000000	10247.00000000000000000000	10226.00000000000000000000	0.00000000000000000000	0.00000000000000000000	0.00000000000000000000	540.00000000000000000000	964.00000000000000000000	4.00000000000000000000	4.00000000000000000000	4.00000000000000000000	4.00000000000000000000	4.00000000000000000000	4.00000000000000000000	4.00000000000000000000	4.00000000000000000000	4.00000000000000000000	4.00000000000000000000	4.00000000000000000000	4.00000000000000000000	4.00000000000000000000	4.00000000000000000000	4.00000000000000000000	4.00000000000000000000
36.00000000000000000000	0.00000000000000000000	4178.97412109375000000000	4172.30761718750000000000	4171.79492187500000000000	3866.66650390625000000000	4194.87158203125000000000	4188.71777343750000000000	4195.38427734375000000000	4192.82031250000000000000	4189.23046875000000000000	4182.05126953125000000000	4207.17919921875000000000	4162.05126953125000000000	4192.30761718750000000000	4186.15380859375000000000	0.00000000000000000000	10247.00000000000000000000	10226.00000000000000000000	0.00000000000000000000	0.00000000000000000000	0.00000000000000000000	540.00000000000000000000	972.00000000000000000000	4.00000000000000000000	4.00000000000000000000	4.00000000000000000000	4.00000000000000000000	4.00000000000000000000	4.00000000000000000000	4.00000000000000000000	4.00000000000000000000	4.00000000000000000000	4.00000000000000000000	4.00000000000000000000	4.00000000000000000000	4.00000000000000000000	4.00000000000000000000	4.00000000000000000000	4.00000000000000000000
36.00000000000000000000	0.00000000000000000000	4178.97412109375000000000	4172.30761718750000000000	4171.79492187500000000000	3866.66650390625000000000	4194.87158203125000000000	4188.71777343750000000000	4195.38427734375000000000	4192.82031250000000000000	4189.23046875000000000000	4182.05126953125000000000	4207.17919921875000000000	4162.05126953125000000000	4192.30761718750000000000	4186.15380859375000000000	0.00000000000000000000	10247.00000000000000000000	10226.00000000000000000000	0.00000000000000000000	0.00000000000000000000	0.00000000000000000000	540.00000000000000000000	980.00000000000000000000	4.00000000000000000000	4.00000000000000000000	4.00000000000000000000	4.00000000000000000000	4.00000000000000000000	4.00000000000000000000	4.00000000000000000000	4.00000000000000000000	4.00000000000000000000	4.00000000000000000000	4.00000000000000000000	4.00000000000000000000	4.00000000000000000000	4.00000000000000000000	4.00000000000000000000	4.00000000000000000000
37.00000000000000000000	0.00000000000000000000	4167.17919921875000000000	4151.79492187500000000000	4168.20507812500000000000	2865.12817382812500000000	4164.61523437500000000000	4172.30761718750000000000	4180.00000000000000000000	4183.58984375000000000000	4181.53857421875000000000	4173.33300781250000000000	4202.05126953125000000000	4149.23046875000000000000	4153.84619140625000000000	4164.10253906250000000000	0.00000000000000000000	10248.00000000000000000000	10228.00000000000000000000	0.00000000000000000000	0.00000000000000000000	0.00000000000000000000	540.00000000000000000000	989.00000000000000000000	4.00000000000000000000	4.00000000000000000000	4.00000000000000000000	4.00000000000000000000	4.00000000000000000000	4.00000000000000000000	4.00000000000000000000	4.00000000000000000000	4.00000000000000000000	4.00000000000000000000	4.00000000000000000000	4.00000000000000000000	4.00000000000000000000	4.00000000000000000000	4.00000000000000000000	4.00000000000000000000
38.00000000000000000000	0.00000000000000000000	4158.97412109375000000000	4158.46142578125000000000	4155.89746093750000000000	4100.51269531250000000000	4150.76904296875000000000	4161.53857421875000000000	4175.38427734375000000000	4183.07666015625000000000	4181.02539062500000000000	4190.25634765625000000000	4242.56396484375000000000	4142.05126953125000000000	4159.48730468750000000000	4152.82031250000000000000	0.00000000000000000000	10248.00000000000000000000	10228.00000000000000000000	0.00000000000000000000	0.00000000000000000000	0.00000000000000000000	540.00000000000000000000	997.00000000000000000000	4.00000000000000000000	4.00000000000000000000	4.00000000000000000000	4.00000000000000000000	4.00000000000000000000	4.00000000000000000000	4.00000000000000000000	4.00000000000000000000	4.00000000000000000000	4.00000000000000000000	4.00000000000000000000	4.00000000000000000000	4.00000000000000000000	4.00000000000000000000	4.00000000000000000000	4.00000000000000000000
39.00000000000000000000	0.00000000000000000000	4186.15380859375000000000	4148.71777343750000000000	4182.05126953125000000000	4123.58984375000000000000	4157.94873046875000000000	4151.79492187500000000000	4166.15380859375000000000	4172.30761718750000000000	4164.61523437500000000000	4179.48730468750000000000	4222.56396484375000000000	4147.69238281250000000000	4164.10253906250000000000	4152.30761718750000000000	0.00000000000000000000	10248.00000000000000000000	10227.00000000000000000000	0.00000000000000000000	0.00000000000000000000	0.00000000000000000000	541.00000000000000000000	5.00000000000000000000	4.00000000000000000000	4.00000000000000000000	4.00000000000000000000	4.00000000000000000000	4.00000000000000000000	4.00000000000000000000	4.00000000000000000000	4.00000000000000000000	4.00000000000000000000	4.00000000000000000000	4.00000000000000000000	4.00000000000000000000	4.00000000000000000000	4.00000000000000000000	4.00000000000000000000	4.00000000000000000000
40.00000000000000000000	0.00000000000000000000	4173.84619140625000000000	4167.69238281250000000000	4174.35888671875000000000	3628.20507812500000000000	4187.69238281250000000000	4179.48730468750000000000	4183.58984375000000000000	4180.00000000000000000000	4174.87158203125000000000	4182.05126953125000000000	4217.43603515625000000000	4157.94873046875000000000	4171.79492187500000000000	4172.82031250000000000000	0.00000000000000000000	10248.00000000000000000000	10227.00000000000000000000	0.00000000000000000000	0.00000000000000000000	0.00000000000000000000	541.00000000000000000000	14.00000000000000000000	4.00000000000000000000	4.00000000000000000000	4.00000000000000000000	4.00000000000000000000	4.00000000000000000000	4.00000000000000000000	4.00000000000000000000	4.00000000000000000000	4.00000000000000000000	4.00000000000000000000	4.00000000000000000000	4.00000000000000000000	4.00000000000000000000	4.00000000000000000000	4.00000000000000000000	4.00000000000000000000
41.00000000000000000000	0.00000000000000000000	4177.94873046875000000000	4175.89746093750000000000	4173.33300781250000000000	3995.38452148437500000000	4175.38427734375000000000	4175.38427734375000000000	4175.38427734375000000000	4161.02539062500000000000	4166.66650390625000000000	4178.97412109375000000000	4230.76904296875000000000	4155.38427734375000000000	4160.51269531250000000000	4171.79492187500000000000	0.00000000000000000000	10247.00000000000000000000	10225.00000000000000000000	0.00000000000000000000	0.00000000000000000000	0.00000000000000000000	541.00000000000000000000	21.00000000000000000000	4.00000000000000000000	4.00000000000000000000	4.00000000000000000000	4.00000000000000000000	4.00000000000000000000	4.00000000000000000000	4.00000000000000000000	4.00000000000000000000	4.00000000000000000000	4.00000000000000000000	4.00000000000000000000	4.00000000000000000000	4.00000000000000000000	4.00000000000000000000	4.00000000000000000000	4.00000000000000000000
42.00000000000000000000	0.00000000000000000000	4188.71777343750000000000	4189.23046875000000000000	4180.00000000000000000000	4032.30761718750000000000	4178.97412109375000000000	4173.33300781250000000000	4180.00000000000000000000	4169.23046875000000000000	4176.41015625000000000000	4187.69238281250000000000	4224.61523437500000000000	4166.15380859375000000000	4184.10253906250000000000	4191.28173828125000000000	0.00000000000000000000	10247.00000000000000000000	10225.00000000000000000000	0.00000000000000000000	0.00000000000000000000	0.00000000000000000000	541.00000000000000000000	28.00000000000000000000	4.00000000000000000000	4.00000000000000000000	4.00000000000000000000	4.00000000000000000000	4.00000000000000000000	4.00000000000000000000	4.00000000000000000000	4.00000000000000000000	4.00000000000000000000	4.00000000000000000000	4.00000000000000000000	4.00000000000000000000	4.00000000000000000000	4.00000000000000000000	4.00000000000000000000	4.00000000000000000000
43.00000000000000000000	0.00000000000000000000	4165.64111328125000000000	4192.82031250000000000000	4164.61523437500000000000	3949.23071289062500000000	4184.10253906250000000000	4177.43603515625000000000	4187.69238281250000000000	4203.07666015625000000000	4203.07666015625000000000	4198.46142578125000000000	4236.92285156250000000000	4180.00000000000000000000	4215.38427734375000000000	4206.15380859375000000000	0.00000000000000000000	10248.00000000000000000000	10226.00000000000000000000	0.00000000000000000000	0.00000000000000000000	0.00000000000000000000	541.00000000000000000000	36.00000000000000000000	4.00000000000000000000	4.00000000000000000000	4.00000000000000000000	4.00000000000000000000	4.00000000000000000000	4.00000000000000000000	4.00000000000000000000	4.00000000000000000000	4.00000000000000000000	4.00000000000000000000	4.00000000000000000000	4.00000000000000000000	4.00000000000000000000	4.00000000000000000000	4.00000000000000000000	4.00000000000000000000
44.00000000000000000000	0.00000000000000000000	4178.97412109375000000000	4150.25634765625000000000	4178.46142578125000000000	3974.87158203125000000000	4140.51269531250000000000	4142.56396484375000000000	4156.41015625000000000000	4175.38427734375000000000	4171.28173828125000000000	4172.30761718750000000000	4243.58984375000000000000	4166.15380859375000000000	4177.94873046875000000000	4174.87158203125000000000	0.00000000000000000000	10248.00000000000000000000	10226.00000000000000000000	0.00000000000000000000	0.00000000000000000000	0.00000000000000000000	541.00000000000000000000	43.00000000000000000000	4.00000000000000000000	4.00000000000000000000	4.00000000000000000000	4.00000000000000000000	4.00000000000000000000	4.00000000000000000000	4.00000000000000000000	4.00000000000000000000	4.00000000000000000000	4.00000000000000000000	4.00000000000000000000	4.00000000000000000000	4.00000000000000000000	4.00000000000000000000	4.00000000000000000000	4.00000000000000000000
45.00000000000000000000	0.00000000000000000000	4176.92285156250000000000	4157.43603515625000000000	4172.82031250000000000000	3938.46142578125000000000	4165.64111328125000000000	4162.56396484375000000000	4180.51269531250000000000	4177.43603515625000000000	4177.43603515625000000000	4191.28173828125000000000	4245.64111328125000000000	4168.71777343750000000000	4173.33300781250000000000	4183.07666015625000000000	0.00000000000000000000	10245.00000000000000000000	10227.00000000000000000000	0.00000000000000000000	0.00000000000000000000	0.00000000000000000000	541.00000000000000000000	51.00000000000000000000	4.00000000000000000000	4.00000000000000000000	4.00000000000000000000	4.00000000000000000000	4.00000000000000000000	4.00000000000000000000	4.00000000000000000000	4.00000000000000000000	4.00000000000000000000	4.00000000000000000000	4.00000000000000000000	4.00000000000000000000	4.00000000000000000000	4.00000000000000000000	4.00000000000000000000	4.00000000000000000000
46.00000000000000000000	0.00000000000000000000	4180.51269531250000000000	4176.41015625000000000000	4175.89746093750000000000	3973.84594726562500000000	4191.79492187500000000000	4183.07666015625000000000	4195.89746093750000000000	4189.23046875000000000000	4187.17919921875000000000	4204.61523437500000000000	4230.25634765625000000000	4171.28173828125000000000	4177.94873046875000000000	4177.94873046875000000000	0.00000000000000000000	10245.00000000000000000000	10227.00000000000000000000	0.00000000000000000000	0.00000000000000000000	0.00000000000000000000	541.00000000000000000000	58.00000000000000000000	4.00000000000000000000	4.00000000000000000000	4.00000000000000000000	4.00000000000000000000	4.00000000000000000000	4.00000000000000000000	4.00000000000000000000	4.00000000000000000000	4.00000000000000000000	4.00000000000000000000	4.00000000000000000000	4.00000000000000000000	4.00000000000000000000	4.00000000000000000000	4.00000000000000000000	4.00000000000000000000
47.00000000000000000000	0.00000000000000000000	4188.20507812500000000000	4187.17919921875000000000	4180.51269531250000000000	3985.64086914062500000000	4192.82031250000000000000	4184.61523437500000000000	4189.23046875000000000000	4189.74365234375000000000	4182.05126953125000000000	4193.84619140625000000000	4230.25634765625000000000	4168.20507812500000000000	4177.94873046875000000000	4180.51269531250000000000	0.00000000000000000000	10245.00000000000000000000	10227.00000000000000000000	0.00000000000000000000	0.00000000000000000000	0.00000000000000000000	541.00000000000000000000	65.00000000000000000000	4.00000000000000000000	4.00000000000000000000	4.00000000000000000000	4.00000000000000000000	4.00000000000000000000	4.00000000000000000000	4.00000000000000000000	4.00000000000000000000	4.00000000000000000000	4.00000000000000000000	4.00000000000000000000	4.00000000000000000000	4.00000000000000000000	4.00000000000000000000	4.00000000000000000000	4.00000000000000000000
48.00000000000000000000	0.00000000000000000000	4165.64111328125000000000	4188.20507812500000000000	4156.41015625000000000000	3987.69213867187500000000	4192.82031250000000000000	4181.53857421875000000000	4190.76904296875000000000	4197.94873046875000000000	4191.28173828125000000000	4186.66650390625000000000	4247.17919921875000000000	4171.79492187500000000000	4189.74365234375000000000	4209.23046875000000000000	0.00000000000000000000	10245.00000000000000000000	10227.00000000000000000000	0.00000000000000000000	0.00000000000000000000	0.00000000000000000000	541.00000000000000000000	73.00000000000000000000	4.00000000000000000000	4.00000000000000000000	4.00000000000000000000	4.00000000000000000000	4.00000000000000000000	4.00000000000000000000	4.00000000000000000000	4.00000000000000000000	4.00000000000000000000	4.00000000000000000000	4.00000000000000000000	4.00000000000000000000	4.00000000000000000000	4.00000000000000000000	4.00000000000000000000	4.00000000000000000000
49.00000000000000000000	0.00000000000000000000	4176.41015625000000000000	4155.89746093750000000000	4170.76904296875000000000	3978.46142578125000000000	4145.64111328125000000000	4143.07666015625000000000	4162.56396484375000000000	4175.38427734375000000000	4166.66650390625000000000	4155.38427734375000000000	4232.82031250000000000000	4155.89746093750000000000	4168.71777343750000000000	4178.46142578125000000000	0.00000000000000000000	10245.00000000000000000000	10227.00000000000000000000	0.00000000000000000000	0.00000000000000000000	0.00000000000000000000	541.00000000000000000000	80.00000000000000000000	4.00000000000000000000	4.00000000000000000000	4.00000000000000000000	4.00000000000000000000	4.00000000000000000000	4.00000000000000000000	4.00000000000000000000	4.00000000000000000000	4.00000000000000000000	4.00000000000000000000	4.00000000000000000000	4.00000000000000000000	4.00000000000000000000	4.00000000000000000000	4.00000000000000000000	4.00000000000000000000
50.00000000000000000000	0.00000000000000000000	4166.66650390625000000000	4162.56396484375000000000	4170.25634765625000000000	3980.00000000000000000000	4161.02539062500000000000	4162.56396484375000000000	4183.07666015625000000000	4189.74365234375000000000	4179.48730468750000000000	4176.92285156250000000000	4240.51269531250000000000	4149.74365234375000000000	4178.46142578125000000000	4165.12792968750000000000	0.00000000000000000000	10245.00000000000000000000	10227.00000000000000000000	0.00000000000000000000	0.00000000000000000000	0.00000000000000000000	541.00000000000000000000	87.00000000000000000000	4.00000000000000000000	4.00000000000000000000	4.00000000000000000000	4.00000000000000000000	4.00000000000000000000	4.00000000000000000000	4.00000000000000000000	4.00000000000000000000	4.00000000000000000000	4.00000000000000000000	4.00000000000000000000	4.00000000000000000000	4.00000000000000000000	4.00000000000000000000	4.00000000000000000000	4.00000000000000000000
51.00000000000000000000	0.00000000000000000000	4166.66650390625000000000	4157.43603515625000000000	4172.82031250000000000000	3961.53833007812500000000	4182.56396484375000000000	4171.79492187500000000000	4188.71777343750000000000	4183.58984375000000000000	4175.89746093750000000000	4179.48730468750000000000	4220.51269531250000000000	4152.30761718750000000000	4166.66650390625000000000	4162.56396484375000000000	0.00000000000000000000	10246.00000000000000000000	10226.00000000000000000000	0.00000000000000000000	0.00000000000000000000	0.00000000000000000000	541.00000000000000000000	95.00000000000000000000	4.00000000000000000000	4.00000000000000000000	4.00000000000000000000	4.00000000000000000000	4.00000000000000000000	4.00000000000000000000	4.00000000000000000000	4.00000000000000000000	4.00000000000000000000	4.00000000000000000000	4.00000000000000000000	4.00000000000000000000	4.00000000000000000000	4.00000000000000000000	4.00000000000000000000	4.00000000000000000000
52.00000000000000000000	0.00000000000000000000	4187.17919921875000000000	4160.00000000000000000000	4179.48730468750000000000	3957.43579101562500000000	4167.17919921875000000000	4150.76904296875000000000	4169.74365234375000000000	4161.53857421875000000000	4158.97412109375000000000	4147.69238281250000000000	4197.94873046875000000000	4148.20507812500000000000	4156.92285156250000000000	4161.53857421875000000000	0.00000000000000000000	10246.00000000000000000000	10226.00000000000000000000	0.00000000000000000000	0.00000000000000000000	0.00000000000000000000	541.00000000000000000000	102.00000000000000000000	4.00000000000000000000	4.00000000000000000000	4.00000000000000000000	4.00000000000000000000	4.00000000000000000000	4.00000000000000000000	4.00000000000000000000	4.00000000000000000000	4.00000000000000000000	4.00000000000000000000	4.00000000000000000000	4.00000000000000000000	4.00000000000000000000	4.00000000000000000000	4.00000000000000000000	4.00000000000000000000
53.00000000000000000000	0.00000000000000000000	4172.30761718750000000000	4195.89746093750000000000	4161.53857421875000000000	3985.12817382812500000000	4182.05126953125000000000	4169.23046875000000000000	4181.02539062500000000000	4181.02539062500000000000	4183.07666015625000000000	4166.66650390625000000000	4242.05126953125000000000	4153.84619140625000000000	4193.33300781250000000000	4190.25634765625000000000	0.00000000000000000000	10251.00000000000000000000	10228.00000000000000000000	0.00000000000000000000	0.00000000000000000000	0.00000000000000000000	541.00000000000000000000	110.00000000000000000000	4.00000000000000000000	4.00000000000000000000	4.00000000000000000000	4.00000000000000000000	4.00000000000000000000	4.00000000000000000000	4.00000000000000000000	4.00000000000000000000	4.00000000000000000000	4.00000000000000000000	4.00000000000000000000	4.00000000000000000000	4.00000000000000000000	4.00000000000000000000	4.00000000000000000000	4.00000000000000000000
54.00000000000000000000	0.00000000000000000000	4182.05126953125000000000	4175.38427734375000000000	4177.43603515625000000000	3980.00000000000000000000	4172.30761718750000000000	4165.12792968750000000000	4164.61523437500000000000	4166.66650390625000000000	4168.20507812500000000000	4155.89746093750000000000	4242.05126953125000000000	4153.84619140625000000000	4175.38427734375000000000	4187.17919921875000000000	0.00000000000000000000	10251.00000000000000000000	10228.00000000000000000000	0.00000000000000000000	0.00000000000000000000	0.00000000000000000000	541.00000000000000000000	119.00000000000000000000	4.00000000000000000000	4.00000000000000000000	4.00000000000000000000	4.00000000000000000000	4.00000000000000000000	4.00000000000000000000	4.00000000000000000000	4.00000000000000000000	4.00000000000000000000	4.00000000000000000000	4.00000000000000000000	4.00000000000000000000	4.00000000000000000000	4.00000000000000000000	4.00000000000000000000	4.00000000000000000000
55.00000000000000000000	0.00000000000000000000	4168.71777343750000000000	4167.17919921875000000000	4169.74365234375000000000	3977.94873046875000000000	4169.74365234375000000000	4165.12792968750000000000	4171.28173828125000000000	4167.17919921875000000000	4170.76904296875000000000	4141.53857421875000000000	4210.76904296875000000000	4156.92285156250000000000	4159.48730468750000000000	4181.02539062500000000000	0.00000000000000000000	10251.00000000000000000000	10229.00000000000000000000	0.00000000000000000000	0.00000000000000000000	0.00000000000000000000	541.00000000000000000000	127.00000000000000000000	4.00000000000000000000	4.00000000000000000000	4.00000000000000000000	4.00000000000000000000	4.00000000000000000000	4.00000000000000000000	4.00000000000000000000	4.00000000000000000000	4.00000000000000000000	4.00000000000000000000	4.00000000000000000000	4.00000000000000000000	4.00000000000000000000	4.00000000000000000000	4.00000000000000000000	4.00000000000000000000
56.00000000000000000000	0.00000000000000000000	4161.02539062500000000000	4159.48730468750000000000	4165.12792968750000000000	3974.87158203125000000000	4164.10253906250000000000	4152.82031250000000000000	4169.74365234375000000000	4168.71777343750000000000	4179.48730468750000000000	4151.28173828125000000000	4209.23046875000000000000	4155.38427734375000000000	4154.35888671875000000000	4163.58984375000000000000	0.00000000000000000000	10251.00000000000000000000	10229.00000000000000000000	0.00000000000000000000	0.00000000000000000000	0.00000000000000000000	541.00000000000000000000	135.00000000000000000000	4.00000000000000000000	4.00000000000000000000	4.00000000000000000000	4.00000000000000000000	4.00000000000000000000	4.00000000000000000000	4.00000000000000000000	4.00000000000000000000	4.00000000000000000000	4.00000000000000000000	4.00000000000000000000	4.00000000000000000000	4.00000000000000000000	4.00000000000000000000	4.00000000000000000000	4.00000000000000000000
57.00000000000000000000	0.00000000000000000000	4182.05126953125000000000	4152.30761718750000000000	4183.07666015625000000000	3964.61523437500000000000	4168.71777343750000000000	4146.66650390625000000000	4160.00000000000000000000	4156.41015625000000000000	4172.82031250000000000000	4160.51269531250000000000	4227.69238281250000000000	4153.33300781250000000000	4161.02539062500000000000	4152.82031250000000000000	0.00000000000000000000	10248.00000000000000000000	10229.00000000000000000000	0.00000000000000000000	0.00000000000000000000	0.00000000000000000000	541.00000000000000000000	144.00000000000000000000	4.00000000000000000000	4.00000000000000000000	4.00000000000000000000	4.00000000000000000000	4.00000000000000000000	4.00000000000000000000	4.00000000000000000000	4.00000000000000000000	4.00000000000000000000	4.00000000000000000000	4.00000000000000000000	4.00000000000000000000	4.00000000000000000000	4.00000000000000000000	4.00000000000000000000	4.00000000000000000000
58.00000000000000000000	0.00000000000000000000	4163.58984375000000000000	4177.94873046875000000000	4162.56396484375000000000	3968.20507812500000000000	4186.15380859375000000000	4166.66650390625000000000	4176.92285156250000000000	4162.56396484375000000000	4173.33300781250000000000	4148.71777343750000000000	4224.10253906250000000000	4163.07666015625000000000	4174.87158203125000000000	4170.25634765625000000000	0.00000000000000000000	10248.00000000000000000000	10229.00000000000000000000	0.00000000000000000000	0.00000000000000000000	0.00000000000000000000	541.00000000000000000000	152.00000000000000000000	4.00000000000000000000	4.00000000000000000000	4.00000000000000000000	4.00000000000000000000	4.00000000000000000000	4.00000000000000000000	4.00000000000000000000	4.00000000000000000000	4.00000000000000000000	4.00000000000000000000	4.00000000000000000000	4.00000000000000000000	4.00000000000000000000	4.00000000000000000000	4.00000000000000000000	4.00000000000000000000
59.00000000000000000000	0.00000000000000000000	4174.35888671875000000000	4167.69238281250000000000	4169.23046875000000000000	3969.74340820312500000000	4160.00000000000000000000	4151.79492187500000000000	4160.00000000000000000000	4141.53857421875000000000	4143.07666015625000000000	4108.71777343750000000000	4186.66650390625000000000	4155.38427734375000000000	4135.89746093750000000000	4160.00000000000000000000	0.00000000000000000000	10248.00000000000000000000	10230.00000000000000000000	0.00000000000000000000	0.00000000000000000000	0.00000000000000000000	541.00000000000000000000	160.00000000000000000000	4.00000000000000000000	4.00000000000000000000	4.00000000000000000000	4.00000000000000000000	4.00000000000000000000	4.00000000000000000000	4.00000000000000000000	4.00000000000000000000	4.00000000000000000000	4.00000000000000000000	4.00000000000000000000	4.00000000000000000000	4.00000000000000000000	4.00000000000000000000	4.00000000000000000000	4.00000000000000000000
60.00000000000000000000	0.00000000000000000000	4173.84619140625000000000	4176.41015625000000000000	4168.20507812500000000000	3975.89721679687500000000	4176.41015625000000000000	4164.61523437500000000000	4170.25634765625000000000	4162.05126953125000000000	4163.07666015625000000000	4142.05126953125000000000	4206.15380859375000000000	4156.41015625000000000000	4147.17919921875000000000	4173.84619140625000000000	0.00000000000000000000	10248.00000000000000000000	10230.00000000000000000000	0.00000000000000000000	0.00000000000000000000	0.00000000000000000000	541.00000000000000000000	169.00000000000000000000	4.00000000000000000000	4.00000000000000000000	4.00000000000000000000	4.00000000000000000000	4.00000000000000000000	4.00000000000000000000	4.00000000000000000000	4.00000000000000000000	4.00000000000000000000	4.00000000000000000000	4.00000000000000000000	4.00000000000000000000	4.00000000000000000000	4.00000000000000000000	4.00000000000000000000	4.00000000000000000000
61.00000000000000000000	0.00000000000000000000	4154.87158203125000000000	4165.12792968750000000000	4161.53857421875000000000	3966.15380859375000000000	4175.38427734375000000000	4164.10253906250000000000	4167.69238281250000000000	4173.84619140625000000000	4176.41015625000000000000	4156.92285156250000000000	4223.07666015625000000000	4165.64111328125000000000	4166.66650390625000000000	4180.00000000000000000000	0.00000000000000000000	10250.00000000000000000000	10231.00000000000000000000	0.00000000000000000000	0.00000000000000000000	0.00000000000000000000	541.00000000000000000000	177.00000000000000000000	4.00000000000000000000	4.00000000000000000000	4.00000000000000000000	4.00000000000000000000	4.00000000000000000000	4.00000000000000000000	4.00000000000000000000	4.00000000000000000000	4.00000000000000000000	4.00000000000000000000	4.00000000000000000000	4.00000000000000000000	4.00000000000000000000	4.00000000000000000000	4.00000000000000000000	4.00000000000000000000
62.00000000000000000000	0.00000000000000000000	4170.76904296875000000000	4152.82031250000000000000	4181.02539062500000000000	3964.61523437500000000000	4164.10253906250000000000	4160.00000000000000000000	4156.41015625000000000000	4153.84619140625000000000	4155.38427734375000000000	4133.84619140625000000000	4214.87158203125000000000	4163.58984375000000000000	4159.48730468750000000000	4165.12792968750000000000	0.00000000000000000000	10250.00000000000000000000	10231.00000000000000000000	0.00000000000000000000	0.00000000000000000000	0.00000000000000000000	541.00000000000000000000	185.00000000000000000000	4.00000000000000000000	4.00000000000000000000	4.00000000000000000000	4.00000000000000000000	4.00000000000000000000	4.00000000000000000000	4.00000000000000000000	4.00000000000000000000	4.00000000000000000000	4.00000000000000000000	4.00000000000000000000	4.00000000000000000000	4.00000000000000000000	4.00000000000000000000	4.00000000000000000000	4.00000000000000000000
63.00000000000000000000	0.00000000000000000000	4173.33300781250000000000	4209.23046875000000000000	4172.82031250000000000000	3997.43579101562500000000	4221.02539062500000000000	4203.07666015625000000000	4198.97412109375000000000	4185.64111328125000000000	4193.33300781250000000000	4184.10253906250000000000	4247.17919921875000000000	4168.20507812500000000000	4198.46142578125000000000	4182.56396484375000000000	0.00000000000000000000	10250.00000000000000000000	10229.00000000000000000000	0.00000000000000000000	0.00000000000000000000	0.00000000000000000000	541.00000000000000000000	194.00000000000000000000	4.00000000000000000000	4.00000000000000000000	4.00000000000000000000	4.00000000000000000000	4.00000000000000000000	4.00000000000000000000	4.00000000000000000000	4.00000000000000000000	4.00000000000000000000	4.00000000000000000000	4.00000000000000000000	4.00000000000000000000	4.00000000000000000000	4.00000000000000000000	4.00000000000000000000	4.00000000000000000000
64.00000000000000000000	0.00000000000000000000	4189.74365234375000000000	4206.15380859375000000000	4178.97412109375000000000	3997.43579101562500000000	4202.05126953125000000000	4178.46142578125000000000	4186.15380859375000000000	4175.38427734375000000000	4193.84619140625000000000	4189.23046875000000000000	4231.28173828125000000000	4165.64111328125000000000	4188.20507812500000000000	4180.51269531250000000000	1116.00000000000000000000	10250.00000000000000000000	10229.00000000000000000000	0.00000000000000000000	0.00000000000000000000	0.00000000000000000000	541.00000000000000000000	202.00000000000000000000	4.00000000000000000000	4.00000000000000000000	4.00000000000000000000	4.00000000000000000000	4.00000000000000000000	4.00000000000000000000	4.00000000000000000000	4.00000000000000000000	4.00000000000000000000	4.00000000000000000000	4.00000000000000000000	4.00000000000000000000	4.00000000000000000000	4.00000000000000000000	4.00000000000000000000	4.00000000000000000000
65.00000000000000000000	0.00000000000000000000	4174.87158203125000000000	4181.02539062500000000000	4170.76904296875000000000	3972.30761718750000000000	4164.10253906250000000000	4159.48730468750000000000	4167.17919921875000000000	4162.05126953125000000000	4180.00000000000000000000	4162.05126953125000000000	4196.41015625000000000000	4167.17919921875000000000	4175.89746093750000000000	4188.20507812500000000000	2415.00000000000000000000	10248.00000000000000000000	10228.00000000000000000000	0.00000000000000000000	0.00000000000000000000	0.00000000000000000000	541.00000000000000000000	210.00000000000000000000	4.00000000000000000000	4.00000000000000000000	4.00000000000000000000	4.00000000000000000000	4.00000000000000000000	4.00000000000000000000	4.00000000000000000000	4.00000000000000000000	4.00000000000000000000	4.00000000000000000000	4.00000000000000000000	4.00000000000000000000	4.00000000000000000000	4.00000000000000000000	4.00000000000000000000	4.00000000000000000000
66.00000000000000000000	0.00000000000000000000	4148.71777343750000000000	4169.23046875000000000000	4157.94873046875000000000	3969.23071289062500000000	4171.28173828125000000000	4170.25634765625000000000	4167.17919921875000000000	4175.38427734375000000000	4183.58984375000000000000	4156.41015625000000000000	4202.05126953125000000000	4168.20507812500000000000	4189.23046875000000000000	4187.17919921875000000000	1423.00000000000000000000	10248.00000000000000000000	10228.00000000000000000000	0.00000000000000000000	0.00000000000000000000	0.00000000000000000000	541.00000000000000000000	217.00000000000000000000	4.00000000000000000000	4.00000000000000000000	4.00000000000000000000	4.00000000000000000000	4.00000000000000000000	4.00000000000000000000	4.00000000000000000000	4.00000000000000000000	4.00000000000000000000	4.00000000000000000000	4.00000000000000000000	4.00000000000000000000	4.00000000000000000000	4.00000000000000000000	4.00000000000000000000	4.00000000000000000000
67.00000000000000000000	0.00000000000000000000	4173.33300781250000000000	4160.51269531250000000000	4178.46142578125000000000	3990.76904296875000000000	4180.00000000000000000000	4168.71777343750000000000	4163.58984375000000000000	4175.38427734375000000000	4177.43603515625000000000	4159.48730468750000000000	4236.41015625000000000000	4165.64111328125000000000	4179.48730468750000000000	4171.28173828125000000000	3452.00000000000000000000	10246.00000000000000000000	10228.00000000000000000000	0.00000000000000000000	0.00000000000000000000	0.00000000000000000000	541.00000000000000000000	224.00000000000000000000	4.00000000000000000000	4.00000000000000000000	4.00000000000000000000	4.00000000000000000000	4.00000000000000000000	4.00000000000000000000	4.00000000000000000000	4.00000000000000000000	4.00000000000000000000	4.00000000000000000000	4.00000000000000000000	4.00000000000000000000	4.00000000000000000000	4.00000000000000000000	4.00000000000000000000	4.00000000000000000000
68.00000000000000000000	0.00000000000000000000	4166.66650390625000000000	4190.76904296875000000000	4170.25634765625000000000	4004.10253906250000000000	4210.25634765625000000000	4199.48730468750000000000	4195.38427734375000000000	4194.35888671875000000000	4202.56396484375000000000	4193.33300781250000000000	4267.17919921875000000000	4177.43603515625000000000	4180.51269531250000000000	4182.56396484375000000000	3539.00000000000000000000	10246.00000000000000000000	10228.00000000000000000000	0.00000000000000000000	0.00000000000000000000	0.00000000000000000000	541.00000000000000000000	232.00000000000000000000	4.00000000000000000000	4.00000000000000000000	4.00000000000000000000	4.00000000000000000000	4.00000000000000000000	4.00000000000000000000	4.00000000000000000000	4.00000000000000000000	4.00000000000000000000	4.00000000000000000000	4.00000000000000000000	4.00000000000000000000	4.00000000000000000000	4.00000000000000000000	4.00000000000000000000	4.00000000000000000000
69.00000000000000000000	0.00000000000000000000	4170.76904296875000000000	4178.46142578125000000000	4177.94873046875000000000	3989.74340820312500000000	4188.20507812500000000000	4180.51269531250000000000	4180.00000000000000000000	4168.20507812500000000000	4181.53857421875000000000	4158.97412109375000000000	4206.15380859375000000000	4168.20507812500000000000	4150.25634765625000000000	4152.82031250000000000000	3420.00000000000000000000	10244.00000000000000000000	10227.00000000000000000000	0.00000000000000000000	0.00000000000000000000	0.00000000000000000000	541.00000000000000000000	239.00000000000000000000	4.00000000000000000000	4.00000000000000000000	4.00000000000000000000	4.00000000000000000000	4.00000000000000000000	4.00000000000000000000	4.00000000000000000000	4.00000000000000000000	4.00000000000000000000	4.00000000000000000000	4.00000000000000000000	4.00000000000000000000	4.00000000000000000000	4.00000000000000000000	4.00000000000000000000	4.00000000000000000000
70.00000000000000000000	0.00000000000000000000	4177.43603515625000000000	4178.97412109375000000000	4177.43603515625000000000	3996.41015625000000000000	4186.66650390625000000000	4170.25634765625000000000	4177.94873046875000000000	4167.69238281250000000000	4175.38427734375000000000	4143.58984375000000000000	4175.38427734375000000000	4164.10253906250000000000	4164.61523437500000000000	4161.02539062500000000000	3413.00000000000000000000	10244.00000000000000000000	10227.00000000000000000000	0.00000000000000000000	0.00000000000000000000	0.00000000000000000000	541.00000000000000000000	246.00000000000000000000	4.00000000000000000000	4.00000000000000000000	4.00000000000000000000	4.00000000000000000000	4.00000000000000000000	4.00000000000000000000	4.00000000000000000000	4.00000000000000000000	4.00000000000000000000	4.00000000000000000000	4.00000000000000000000	4.00000000000000000000	4.00000000000000000000	4.00000000000000000000	4.00000000000000000000	4.00000000000000000000
71.00000000000000000000	0.00000000000000000000	4161.02539062500000000000	4184.10253906250000000000	4161.53857421875000000000	4005.12817382812500000000	4191.79492187500000000000	4177.94873046875000000000	4188.20507812500000000000	4191.79492187500000000000	4194.35888671875000000000	4182.56396484375000000000	4216.41015625000000000000	4174.87158203125000000000	4196.92285156250000000000	4193.84619140625000000000	3367.00000000000000000000	10246.00000000000000000000	10227.00000000000000000000	0.00000000000000000000	0.00000000000000000000	0.00000000000000000000	541.00000000000000000000	254.00000000000000000000	4.00000000000000000000	4.00000000000000000000	4.00000000000000000000	4.00000000000000000000	4.00000000000000000000	4.00000000000000000000	4.00000000000000000000	4.00000000000000000000	4.00000000000000000000	4.00000000000000000000	4.00000000000000000000	4.00000000000000000000	4.00000000000000000000	4.00000000000000000000	4.00000000000000000000	4.00000000000000000000
72.00000000000000000000	0.00000000000000000000	4168.71777343750000000000	4145.12792968750000000000	4172.82031250000000000000	3981.53833007812500000000	4144.61523437500000000000	4148.20507812500000000000	4152.82031250000000000000	4162.56396484375000000000	4161.53857421875000000000	4158.46142578125000000000	4216.92285156250000000000	4167.17919921875000000000	4158.46142578125000000000	4165.64111328125000000000	3412.00000000000000000000	10246.00000000000000000000	10227.00000000000000000000	0.00000000000000000000	0.00000000000000000000	0.00000000000000000000	541.00000000000000000000	261.00000000000000000000	4.00000000000000000000	4.00000000000000000000	4.00000000000000000000	4.00000000000000000000	4.00000000000000000000	4.00000000000000000000	4.00000000000000000000	4.00000000000000000000	4.00000000000000000000	4.00000000000000000000	4.00000000000000000000	4.00000000000000000000	4.00000000000000000000	4.00000000000000000000	4.00000000000000000000	4.00000000000000000000
73.00000000000000000000	0.00000000000000000000	4160.00000000000000000000	4163.07666015625000000000	4166.15380859375000000000	3987.69213867187500000000	4168.71777343750000000000	4163.07666015625000000000	4169.23046875000000000000	4169.74365234375000000000	4175.38427734375000000000	4162.56396484375000000000	4221.53857421875000000000	4173.33300781250000000000	4164.10253906250000000000	4170.76904296875000000000	3056.00000000000000000000	10245.00000000000000000000	10228.00000000000000000000	0.00000000000000000000	0.00000000000000000000	0.00000000000000000000	541.00000000000000000000	268.00000000000000000000	4.00000000000000000000	4.00000000000000000000	4.00000000000000000000	4.00000000000000000000	4.00000000000000000000	4.00000000000000000000	4.00000000000000000000	4.00000000000000000000	4.00000000000000000000	4.00000000000000000000	4.00000000000000000000	4.00000000000000000000	4.00000000000000000000	4.00000000000000000000	4.00000000000000000000	4.00000000000000000000
74.00000000000000000000	0.00000000000000000000	4176.41015625000000000000	4183.07666015625000000000	4182.56396484375000000000	4014.87158203125000000000	4195.38427734375000000000	4173.84619140625000000000	4183.07666015625000000000	4176.92285156250000000000	4189.23046875000000000000	4177.94873046875000000000	4218.97412109375000000000	4184.61523437500000000000	4180.51269531250000000000	4178.97412109375000000000	3500.00000000000000000000	10245.00000000000000000000	10228.00000000000000000000	0.00000000000000000000	0.00000000000000000000	0.00000000000000000000	541.00000000000000000000	277.00000000000000000000	4.00000000000000000000	4.00000000000000000000	4.00000000000000000000	4.00000000000000000000	4.00000000000000000000	4.00000000000000000000	4.00000000000000000000	4.00000000000000000000	4.00000000000000000000	4.00000000000000000000	4.00000000000000000000	4.00000000000000000000	4.00000000000000000000	4.00000000000000000000	4.00000000000000000000	4.00000000000000000000
75.00000000000000000000	0.00000000000000000000	4185.64111328125000000000	4191.79492187500000000000	4190.25634765625000000000	4017.43579101562500000000	4190.76904296875000000000	4173.33300781250000000000	4180.51269531250000000000	4177.43603515625000000000	4182.56396484375000000000	4175.89746093750000000000	4204.10253906250000000000	4188.71777343750000000000	4186.15380859375000000000	4178.97412109375000000000	3286.00000000000000000000	10246.00000000000000000000	10228.00000000000000000000	0.00000000000000000000	0.00000000000000000000	0.00000000000000000000	541.00000000000000000000	285.00000000000000000000	4.00000000000000000000	4.00000000000000000000	4.00000000000000000000	4.00000000000000000000	4.00000000000000000000	4.00000000000000000000	4.00000000000000000000	4.00000000000000000000	4.00000000000000000000	4.00000000000000000000	4.00000000000000000000	4.00000000000000000000	4.00000000000000000000	4.00000000000000000000	4.00000000000000000000	4.00000000000000000000
76.00000000000000000000	0.00000000000000000000	4167.17919921875000000000	4196.41015625000000000000	4168.20507812500000000000	4008.71777343750000000000	4181.53857421875000000000	4172.30761718750000000000	4177.43603515625000000000	4178.97412109375000000000	4180.51269531250000000000	4181.02539062500000000000	4222.05126953125000000000	4186.66650390625000000000	4188.71777343750000000000	4193.84619140625000000000	2576.00000000000000000000	10246.00000000000000000000	10228.00000000000000000000	0.00000000000000000000	0.00000000000000000000	0.00000000000000000000	541.00000000000000000000	293.00000000000000000000	4.00000000000000000000	4.00000000000000000000	4.00000000000000000000	4.00000000000000000000	4.00000000000000000000	4.00000000000000000000	4.00000000000000000000	4.00000000000000000000	4.00000000000000000000	4.00000000000000000000	4.00000000000000000000	4.00000000000000000000	4.00000000000000000000	4.00000000000000000000	4.00000000000000000000	4.00000000000000000000
77.00000000000000000000	0.00000000000000000000	4186.15380859375000000000	4171.79492187500000000000	4177.94873046875000000000	4006.66650390625000000000	4153.33300781250000000000	4147.17919921875000000000	4154.87158203125000000000	4151.28173828125000000000	4157.43603515625000000000	4165.64111328125000000000	4231.79492187500000000000	4182.05126953125000000000	4161.53857421875000000000	4188.71777343750000000000	2466.00000000000000000000	10245.00000000000000000000	10228.00000000000000000000	0.00000000000000000000	0.00000000000000000000	0.00000000000000000000	541.00000000000000000000	302.00000000000000000000	4.00000000000000000000	4.00000000000000000000	4.00000000000000000000	4.00000000000000000000	4.00000000000000000000	4.00000000000000000000	4.00000000000000000000	4.00000000000000000000	4.00000000000000000000	4.00000000000000000000	4.00000000000000000000	4.00000000000000000000	4.00000000000000000000	4.00000000000000000000	4.00000000000000000000	4.00000000000000000000
78.00000000000000000000	0.00000000000000000000	4172.82031250000000000000	4175.38427734375000000000	4170.25634765625000000000	4008.20507812500000000000	4163.07666015625000000000	4152.82031250000000000000	4170.25634765625000000000	4166.15380859375000000000	4170.25634765625000000000	4167.69238281250000000000	4213.33300781250000000000	4191.28173828125000000000	4172.30761718750000000000	4193.84619140625000000000	3500.00000000000000000000	10245.00000000000000000000	10228.00000000000000000000	0.00000000000000000000	0.00000000000000000000	0.00000000000000000000	541.00000000000000000000	310.00000000000000000000	4.00000000000000000000	4.00000000000000000000	4.00000000000000000000	4.00000000000000000000	4.00000000000000000000	4.00000000000000000000	4.00000000000000000000	4.00000000000000000000	4.00000000000000000000	4.00000000000000000000	4.00000000000000000000	4.00000000000000000000	4.00000000000000000000	4.00000000000000000000	4.00000000000000000000	4.00000000000000000000
79.00000000000000000000	0.00000000000000000000	4169.23046875000000000000	4167.17919921875000000000	4176.92285156250000000000	4003.07690429687500000000	4164.61523437500000000000	4147.17919921875000000000	4166.66650390625000000000	4169.23046875000000000000	4166.15380859375000000000	4162.05126953125000000000	4196.41015625000000000000	4179.48730468750000000000	4168.71777343750000000000	4176.92285156250000000000	3286.00000000000000000000	10248.00000000000000000000	10228.00000000000000000000	0.00000000000000000000	0.00000000000000000000	0.00000000000000000000	541.00000000000000000000	318.00000000000000000000	4.00000000000000000000	4.00000000000000000000	4.00000000000000000000	4.00000000000000000000	4.00000000000000000000	4.00000000000000000000	4.00000000000000000000	4.00000000000000000000	4.00000000000000000000	4.00000000000000000000	4.00000000000000000000	4.00000000000000000000	4.00000000000000000000	4.00000000000000000000	4.00000000000000000000	4.00000000000000000000
80.00000000000000000000	0.00000000000000000000	4187.17919921875000000000	4179.48730468750000000000	4187.17919921875000000000	4023.07690429687500000000	4183.07666015625000000000	4166.66650390625000000000	4170.25634765625000000000	4171.28173828125000000000	4172.30761718750000000000	4174.87158203125000000000	4224.10253906250000000000	4173.33300781250000000000	4171.79492187500000000000	4175.89746093750000000000	2576.00000000000000000000	10248.00000000000000000000	10228.00000000000000000000	0.00000000000000000000	0.00000000000000000000	0.00000000000000000000	541.00000000000000000000	326.00000000000000000000	4.00000000000000000000	4.00000000000000000000	4.00000000000000000000	4.00000000000000000000	4.00000000000000000000	4.00000000000000000000	4.00000000000000000000	4.00000000000000000000	4.00000000000000000000	4.00000000000000000000	4.00000000000000000000	4.00000000000000000000	4.00000000000000000000	4.00000000000000000000	4.00000000000000000000	4.00000000000000000000
[truncated: 236 more rows]
