# Supplementary material for: Discriminating three motor imagery states of the same joint for brain-computer interface
Source: PeerJ. 2021 Aug 24;9:e12027. doi: 10.7717/peerj.12027 (PMC8395581; doi:10.7717/peerj.12027)
Supplement: Supplemental Information 1 [file peerj-09-12027-s001.zip › dataset/C/01-07-04.11.17.16.50.59.csv]

title:07	recorded:04.11.17 16.50.59	sampling:128	subject:01	labels:COUNTER INTERPOLATED AF3 F7 F3 FC5 T7 P7 O1 O2 P8 T8 FC6 F4 F8 AF4 RAW_CQ GYROX GYROY MARKER MARKER_HARDWARE SYNC TIME_STAMP_s TIME_STAMP_ms CQ_AF3 CQ_F7 CQ_F3 CQ_FC5 CQ_T7 CQ_P7 CQ_O1 CQ_O2 CQ_P8 CQ_T8 CQ_FC6 CQ_F4 CQ_F8 CQ_AF4 CQ_CMS CQ_DRL	chan:40	units:emotiv
49.00000000000000000000	0.00000000000000000000	4169.74365234375000000000	4121.02539062500000000000	4171.79492187500000000000	4174.87158203125000000000	4147.69238281250000000000	4158.46142578125000000000	4166.15380859375000000000	4148.71777343750000000000	4160.51269531250000000000	4179.48730468750000000000	4167.69238281250000000000	4188.71777343750000000000	4158.97412109375000000000	4165.64111328125000000000	0.00000000000000000000	10248.00000000000000000000	10226.00000000000000000000	0.00000000000000000000	0.00000000000000000000	0.00000000000000000000	521.00000000000000000000	659.00000000000000000000	0.00000000000000000000	0.00000000000000000000	0.00000000000000000000	0.00000000000000000000	0.00000000000000000000	0.00000000000000000000	0.00000000000000000000	0.00000000000000000000	0.00000000000000000000	0.00000000000000000000	0.00000000000000000000	0.00000000000000000000	0.00000000000000000000	0.00000000000000000000	0.00000000000000000000	0.00000000000000000000
50.00000000000000000000	0.00000000000000000000	4148.20507812500000000000	4103.58984375000000000000	4149.23046875000000000000	4163.58984375000000000000	4115.89746093750000000000	4133.33300781250000000000	4144.61523437500000000000	4136.92285156250000000000	4141.53857421875000000000	4147.69238281250000000000	4133.84619140625000000000	4166.66650390625000000000	4132.82031250000000000000	4147.17919921875000000000	0.00000000000000000000	10248.00000000000000000000	10226.00000000000000000000	0.00000000000000000000	0.00000000000000000000	0.00000000000000000000	521.00000000000000000000	668.00000000000000000000	0.00000000000000000000	0.00000000000000000000	0.00000000000000000000	0.00000000000000000000	0.00000000000000000000	0.00000000000000000000	0.00000000000000000000	0.00000000000000000000	0.00000000000000000000	0.00000000000000000000	0.00000000000000000000	0.00000000000000000000	0.00000000000000000000	0.00000000000000000000	0.00000000000000000000	0.00000000000000000000
51.00000000000000000000	0.00000000000000000000	4164.10253906250000000000	4117.43603515625000000000	4164.61523437500000000000	4182.56396484375000000000	4128.20507812500000000000	4131.79492187500000000000	4148.20507812500000000000	4130.76904296875000000000	4125.64111328125000000000	4140.51269531250000000000	4144.61523437500000000000	4166.66650390625000000000	4128.71777343750000000000	4155.38427734375000000000	0.00000000000000000000	10248.00000000000000000000	10228.00000000000000000000	0.00000000000000000000	0.00000000000000000000	0.00000000000000000000	521.00000000000000000000	676.00000000000000000000	0.00000000000000000000	0.00000000000000000000	0.00000000000000000000	0.00000000000000000000	0.00000000000000000000	0.00000000000000000000	0.00000000000000000000	0.00000000000000000000	0.00000000000000000000	0.00000000000000000000	0.00000000000000000000	0.00000000000000000000	0.00000000000000000000	0.00000000000000000000	0.00000000000000000000	0.00000000000000000000
52.00000000000000000000	0.00000000000000000000	4170.25634765625000000000	4140.51269531250000000000	4167.17919921875000000000	4202.56396484375000000000	4157.94873046875000000000	4153.33300781250000000000	4169.74365234375000000000	4149.74365234375000000000	4147.69238281250000000000	4154.35888671875000000000	4174.87158203125000000000	4181.02539062500000000000	4154.35888671875000000000	4178.46142578125000000000	0.00000000000000000000	10248.00000000000000000000	10228.00000000000000000000	0.00000000000000000000	0.00000000000000000000	0.00000000000000000000	521.00000000000000000000	683.00000000000000000000	0.00000000000000000000	0.00000000000000000000	0.00000000000000000000	0.00000000000000000000	0.00000000000000000000	0.00000000000000000000	0.00000000000000000000	0.00000000000000000000	0.00000000000000000000	0.00000000000000000000	0.00000000000000000000	0.00000000000000000000	0.00000000000000000000	0.00000000000000000000	0.00000000000000000000	0.00000000000000000000
53.00000000000000000000	0.00000000000000000000	4160.00000000000000000000	4127.69238281250000000000	4155.38427734375000000000	4191.79492187500000000000	4144.61523437500000000000	4149.74365234375000000000	4165.12792968750000000000	4157.94873046875000000000	4163.58984375000000000000	4130.25634765625000000000	4154.35888671875000000000	4173.33300781250000000000	4153.33300781250000000000	4167.17919921875000000000	0.00000000000000000000	10248.00000000000000000000	10227.00000000000000000000	0.00000000000000000000	0.00000000000000000000	0.00000000000000000000	521.00000000000000000000	692.00000000000000000000	0.00000000000000000000	0.00000000000000000000	0.00000000000000000000	0.00000000000000000000	0.00000000000000000000	0.00000000000000000000	0.00000000000000000000	0.00000000000000000000	0.00000000000000000000	0.00000000000000000000	0.00000000000000000000	0.00000000000000000000	0.00000000000000000000	0.00000000000000000000	0.00000000000000000000	0.00000000000000000000
54.00000000000000000000	0.00000000000000000000	4165.64111328125000000000	4118.46142578125000000000	4163.58984375000000000000	4176.41015625000000000000	4134.87158203125000000000	4140.00000000000000000000	4157.94873046875000000000	4150.25634765625000000000	4149.23046875000000000000	4115.89746093750000000000	4120.51269531250000000000	4163.07666015625000000000	4136.41015625000000000000	4151.79492187500000000000	0.00000000000000000000	10248.00000000000000000000	10227.00000000000000000000	0.00000000000000000000	0.00000000000000000000	0.00000000000000000000	521.00000000000000000000	700.00000000000000000000	0.00000000000000000000	0.00000000000000000000	0.00000000000000000000	0.00000000000000000000	0.00000000000000000000	0.00000000000000000000	0.00000000000000000000	0.00000000000000000000	0.00000000000000000000	0.00000000000000000000	0.00000000000000000000	0.00000000000000000000	0.00000000000000000000	0.00000000000000000000	0.00000000000000000000	0.00000000000000000000
55.00000000000000000000	0.00000000000000000000	4155.89746093750000000000	4131.79492187500000000000	4152.30761718750000000000	4169.74365234375000000000	4156.92285156250000000000	4144.10253906250000000000	4168.71777343750000000000	4148.71777343750000000000	4137.43603515625000000000	4145.12792968750000000000	4133.84619140625000000000	4170.25634765625000000000	4142.56396484375000000000	4157.43603515625000000000	0.00000000000000000000	10247.00000000000000000000	10228.00000000000000000000	0.00000000000000000000	0.00000000000000000000	0.00000000000000000000	521.00000000000000000000	709.00000000000000000000	0.00000000000000000000	0.00000000000000000000	0.00000000000000000000	0.00000000000000000000	0.00000000000000000000	0.00000000000000000000	0.00000000000000000000	0.00000000000000000000	0.00000000000000000000	0.00000000000000000000	0.00000000000000000000	0.00000000000000000000	0.00000000000000000000	0.00000000000000000000	0.00000000000000000000	0.00000000000000000000
56.00000000000000000000	0.00000000000000000000	4158.97412109375000000000	4127.17919921875000000000	4156.41015625000000000000	4165.12792968750000000000	4148.20507812500000000000	4146.66650390625000000000	4168.20507812500000000000	4151.79492187500000000000	4151.79492187500000000000	4158.46142578125000000000	4161.02539062500000000000	4179.48730468750000000000	4149.74365234375000000000	4159.48730468750000000000	0.00000000000000000000	10247.00000000000000000000	10228.00000000000000000000	0.00000000000000000000	0.00000000000000000000	0.00000000000000000000	521.00000000000000000000	716.00000000000000000000	0.00000000000000000000	0.00000000000000000000	0.00000000000000000000	0.00000000000000000000	0.00000000000000000000	0.00000000000000000000	0.00000000000000000000	0.00000000000000000000	0.00000000000000000000	0.00000000000000000000	0.00000000000000000000	0.00000000000000000000	0.00000000000000000000	0.00000000000000000000	0.00000000000000000000	0.00000000000000000000
57.00000000000000000000	0.00000000000000000000	4157.94873046875000000000	4121.53857421875000000000	4162.56396484375000000000	4177.94873046875000000000	4147.17919921875000000000	4157.94873046875000000000	4167.17919921875000000000	4161.02539062500000000000	4175.38427734375000000000	4158.46142578125000000000	4165.64111328125000000000	4169.74365234375000000000	4148.20507812500000000000	4156.41015625000000000000	0.00000000000000000000	10245.00000000000000000000	10229.00000000000000000000	0.00000000000000000000	0.00000000000000000000	0.00000000000000000000	521.00000000000000000000	723.00000000000000000000	0.00000000000000000000	0.00000000000000000000	0.00000000000000000000	0.00000000000000000000	0.00000000000000000000	0.00000000000000000000	0.00000000000000000000	0.00000000000000000000	0.00000000000000000000	0.00000000000000000000	0.00000000000000000000	0.00000000000000000000	0.00000000000000000000	0.00000000000000000000	0.00000000000000000000	0.00000000000000000000
58.00000000000000000000	0.00000000000000000000	4159.48730468750000000000	4133.84619140625000000000	4163.07666015625000000000	4202.05126953125000000000	4175.89746093750000000000	4166.66650390625000000000	4172.30761718750000000000	4157.43603515625000000000	4162.05126953125000000000	4166.66650390625000000000	4168.20507812500000000000	4167.17919921875000000000	4144.61523437500000000000	4161.02539062500000000000	0.00000000000000000000	10245.00000000000000000000	10229.00000000000000000000	0.00000000000000000000	0.00000000000000000000	0.00000000000000000000	521.00000000000000000000	731.00000000000000000000	0.00000000000000000000	0.00000000000000000000	0.00000000000000000000	0.00000000000000000000	0.00000000000000000000	0.00000000000000000000	0.00000000000000000000	0.00000000000000000000	0.00000000000000000000	0.00000000000000000000	0.00000000000000000000	0.00000000000000000000	0.00000000000000000000	0.00000000000000000000	0.00000000000000000000	0.00000000000000000000
59.00000000000000000000	0.00000000000000000000	4163.07666015625000000000	4128.71777343750000000000	4162.05126953125000000000	4185.12792968750000000000	4154.87158203125000000000	4148.20507812500000000000	4158.97412109375000000000	4131.28173828125000000000	4133.84619140625000000000	4154.35888671875000000000	4157.94873046875000000000	4169.74365234375000000000	4142.05126953125000000000	4153.33300781250000000000	0.00000000000000000000	10244.00000000000000000000	10228.00000000000000000000	0.00000000000000000000	0.00000000000000000000	0.00000000000000000000	521.00000000000000000000	739.00000000000000000000	0.00000000000000000000	0.00000000000000000000	0.00000000000000000000	0.00000000000000000000	0.00000000000000000000	0.00000000000000000000	0.00000000000000000000	0.00000000000000000000	0.00000000000000000000	0.00000000000000000000	0.00000000000000000000	0.00000000000000000000	0.00000000000000000000	0.00000000000000000000	0.00000000000000000000	0.00000000000000000000
60.00000000000000000000	0.00000000000000000000	4146.66650390625000000000	4115.38427734375000000000	4147.17919921875000000000	4164.61523437500000000000	4122.56396484375000000000	4134.87158203125000000000	4143.07666015625000000000	4124.10253906250000000000	4133.84619140625000000000	4135.89746093750000000000	4125.12792968750000000000	4168.71777343750000000000	4138.97412109375000000000	4141.53857421875000000000	0.00000000000000000000	10244.00000000000000000000	10228.00000000000000000000	0.00000000000000000000	0.00000000000000000000	0.00000000000000000000	521.00000000000000000000	747.00000000000000000000	0.00000000000000000000	0.00000000000000000000	0.00000000000000000000	0.00000000000000000000	0.00000000000000000000	0.00000000000000000000	0.00000000000000000000	0.00000000000000000000	0.00000000000000000000	0.00000000000000000000	0.00000000000000000000	0.00000000000000000000	0.00000000000000000000	0.00000000000000000000	0.00000000000000000000	0.00000000000000000000
61.00000000000000000000	0.00000000000000000000	4158.97412109375000000000	4124.61523437500000000000	4165.12792968750000000000	4191.79492187500000000000	4143.58984375000000000000	4144.10253906250000000000	4148.71777343750000000000	4133.33300781250000000000	4135.89746093750000000000	4133.84619140625000000000	4116.92285156250000000000	4188.71777343750000000000	4132.30761718750000000000	4153.84619140625000000000	0.00000000000000000000	10244.00000000000000000000	10227.00000000000000000000	0.00000000000000000000	0.00000000000000000000	0.00000000000000000000	521.00000000000000000000	755.00000000000000000000	0.00000000000000000000	0.00000000000000000000	0.00000000000000000000	0.00000000000000000000	0.00000000000000000000	0.00000000000000000000	0.00000000000000000000	0.00000000000000000000	0.00000000000000000000	0.00000000000000000000	0.00000000000000000000	0.00000000000000000000	0.00000000000000000000	0.00000000000000000000	0.00000000000000000000	0.00000000000000000000
62.00000000000000000000	0.00000000000000000000	4165.64111328125000000000	4144.61523437500000000000	4171.79492187500000000000	4207.17919921875000000000	4178.46142578125000000000	4161.53857421875000000000	4168.71777343750000000000	4149.74365234375000000000	4146.66650390625000000000	4145.12792968750000000000	4162.05126953125000000000	4208.71777343750000000000	4141.53857421875000000000	4162.05126953125000000000	0.00000000000000000000	10244.00000000000000000000	10227.00000000000000000000	0.00000000000000000000	0.00000000000000000000	0.00000000000000000000	521.00000000000000000000	763.00000000000000000000	0.00000000000000000000	0.00000000000000000000	0.00000000000000000000	0.00000000000000000000	0.00000000000000000000	0.00000000000000000000	0.00000000000000000000	0.00000000000000000000	0.00000000000000000000	0.00000000000000000000	0.00000000000000000000	0.00000000000000000000	0.00000000000000000000	0.00000000000000000000	0.00000000000000000000	0.00000000000000000000
63.00000000000000000000	0.00000000000000000000	4151.79492187500000000000	4132.30761718750000000000	4154.87158203125000000000	4165.64111328125000000000	4156.41015625000000000000	4156.41015625000000000000	4165.64111328125000000000	4151.79492187500000000000	4155.89746093750000000000	4143.58984375000000000000	4172.82031250000000000000	4204.61523437500000000000	4143.07666015625000000000	4135.89746093750000000000	0.00000000000000000000	10246.00000000000000000000	10228.00000000000000000000	0.00000000000000000000	0.00000000000000000000	0.00000000000000000000	521.00000000000000000000	771.00000000000000000000	0.00000000000000000000	0.00000000000000000000	0.00000000000000000000	0.00000000000000000000	0.00000000000000000000	0.00000000000000000000	0.00000000000000000000	0.00000000000000000000	0.00000000000000000000	0.00000000000000000000	0.00000000000000000000	0.00000000000000000000	0.00000000000000000000	0.00000000000000000000	0.00000000000000000000	0.00000000000000000000
64.00000000000000000000	0.00000000000000000000	4151.79492187500000000000	4105.12792968750000000000	4155.89746093750000000000	4137.94873046875000000000	4124.61523437500000000000	4140.00000000000000000000	4147.17919921875000000000	4136.92285156250000000000	4141.02539062500000000000	4137.43603515625000000000	4126.15380859375000000000	4188.71777343750000000000	4124.61523437500000000000	4118.97412109375000000000	2328.00000000000000000000	10246.00000000000000000000	10228.00000000000000000000	0.00000000000000000000	0.00000000000000000000	0.00000000000000000000	521.00000000000000000000	779.00000000000000000000	4.00000000000000000000	0.00000000000000000000	0.00000000000000000000	0.00000000000000000000	0.00000000000000000000	0.00000000000000000000	0.00000000000000000000	0.00000000000000000000	0.00000000000000000000	0.00000000000000000000	0.00000000000000000000	0.00000000000000000000	0.00000000000000000000	0.00000000000000000000	0.00000000000000000000	0.00000000000000000000
65.00000000000000000000	0.00000000000000000000	4146.15380859375000000000	4122.05126953125000000000	4149.74365234375000000000	4178.46142578125000000000	4149.74365234375000000000	4149.74365234375000000000	4156.41015625000000000000	4145.64111328125000000000	4143.58984375000000000000	4151.28173828125000000000	4111.79492187500000000000	4189.23046875000000000000	4137.43603515625000000000	4142.05126953125000000000	2954.00000000000000000000	10249.00000000000000000000	10230.00000000000000000000	0.00000000000000000000	0.00000000000000000000	0.00000000000000000000	521.00000000000000000000	787.00000000000000000000	4.00000000000000000000	4.00000000000000000000	0.00000000000000000000	0.00000000000000000000	0.00000000000000000000	0.00000000000000000000	0.00000000000000000000	0.00000000000000000000	0.00000000000000000000	0.00000000000000000000	0.00000000000000000000	0.00000000000000000000	0.00000000000000000000	0.00000000000000000000	0.00000000000000000000	0.00000000000000000000
66.00000000000000000000	0.00000000000000000000	4158.46142578125000000000	4138.97412109375000000000	4158.97412109375000000000	4202.05126953125000000000	4166.15380859375000000000	4157.94873046875000000000	4168.71777343750000000000	4155.89746093750000000000	4153.84619140625000000000	4147.69238281250000000000	4136.41015625000000000000	4208.20507812500000000000	4157.43603515625000000000	4163.58984375000000000000	2299.00000000000000000000	10249.00000000000000000000	10230.00000000000000000000	0.00000000000000000000	0.00000000000000000000	0.00000000000000000000	521.00000000000000000000	795.00000000000000000000	4.00000000000000000000	4.00000000000000000000	4.00000000000000000000	0.00000000000000000000	0.00000000000000000000	0.00000000000000000000	0.00000000000000000000	0.00000000000000000000	0.00000000000000000000	0.00000000000000000000	0.00000000000000000000	0.00000000000000000000	0.00000000000000000000	0.00000000000000000000	4.00000000000000000000	0.00000000000000000000
67.00000000000000000000	0.00000000000000000000	4152.30761718750000000000	4118.46142578125000000000	4154.87158203125000000000	4170.76904296875000000000	4143.58984375000000000000	4144.10253906250000000000	4157.94873046875000000000	4142.05126953125000000000	4143.58984375000000000000	4129.23046875000000000000	4151.79492187500000000000	4209.23046875000000000000	4131.28173828125000000000	4153.84619140625000000000	3469.00000000000000000000	10247.00000000000000000000	10231.00000000000000000000	0.00000000000000000000	0.00000000000000000000	0.00000000000000000000	521.00000000000000000000	803.00000000000000000000	4.00000000000000000000	4.00000000000000000000	4.00000000000000000000	4.00000000000000000000	0.00000000000000000000	0.00000000000000000000	0.00000000000000000000	0.00000000000000000000	0.00000000000000000000	0.00000000000000000000	0.00000000000000000000	0.00000000000000000000	0.00000000000000000000	0.00000000000000000000	4.00000000000000000000	4.00000000000000000000
68.00000000000000000000	0.00000000000000000000	4138.97412109375000000000	4111.28173828125000000000	4149.23046875000000000000	4172.30761718750000000000	4132.30761718750000000000	4140.51269531250000000000	4149.74365234375000000000	4135.89746093750000000000	4138.97412109375000000000	4129.74365234375000000000	4152.30761718750000000000	4209.23046875000000000000	4114.35888671875000000000	4148.71777343750000000000	3493.00000000000000000000	10247.00000000000000000000	10231.00000000000000000000	0.00000000000000000000	0.00000000000000000000	0.00000000000000000000	521.00000000000000000000	810.00000000000000000000	4.00000000000000000000	4.00000000000000000000	4.00000000000000000000	4.00000000000000000000	4.00000000000000000000	0.00000000000000000000	0.00000000000000000000	0.00000000000000000000	0.00000000000000000000	0.00000000000000000000	0.00000000000000000000	0.00000000000000000000	0.00000000000000000000	0.00000000000000000000	4.00000000000000000000	4.00000000000000000000
69.00000000000000000000	0.00000000000000000000	4172.30761718750000000000	4138.46142578125000000000	4179.48730468750000000000	4196.92285156250000000000	4151.79492187500000000000	4159.48730468750000000000	4161.02539062500000000000	4152.30761718750000000000	4155.89746093750000000000	4143.58984375000000000000	4176.92285156250000000000	4228.20507812500000000000	4154.87158203125000000000	4168.71777343750000000000	3315.00000000000000000000	10248.00000000000000000000	10231.00000000000000000000	0.00000000000000000000	0.00000000000000000000	0.00000000000000000000	521.00000000000000000000	818.00000000000000000000	4.00000000000000000000	4.00000000000000000000	4.00000000000000000000	4.00000000000000000000	4.00000000000000000000	4.00000000000000000000	0.00000000000000000000	0.00000000000000000000	0.00000000000000000000	0.00000000000000000000	0.00000000000000000000	0.00000000000000000000	0.00000000000000000000	0.00000000000000000000	4.00000000000000000000	4.00000000000000000000
70.00000000000000000000	0.00000000000000000000	4175.38427734375000000000	4151.28173828125000000000	4173.33300781250000000000	4181.53857421875000000000	4167.17919921875000000000	4168.71777343750000000000	4173.84619140625000000000	4168.71777343750000000000	4168.71777343750000000000	4163.58984375000000000000	4179.48730468750000000000	4232.82031250000000000000	4181.02539062500000000000	4181.02539062500000000000	3415.00000000000000000000	10248.00000000000000000000	10231.00000000000000000000	0.00000000000000000000	0.00000000000000000000	0.00000000000000000000	521.00000000000000000000	827.00000000000000000000	4.00000000000000000000	4.00000000000000000000	4.00000000000000000000	4.00000000000000000000	4.00000000000000000000	4.00000000000000000000	4.00000000000000000000	0.00000000000000000000	0.00000000000000000000	0.00000000000000000000	0.00000000000000000000	0.00000000000000000000	0.00000000000000000000	0.00000000000000000000	4.00000000000000000000	4.00000000000000000000
70.00000000000000000000	0.00000000000000000000	4175.38427734375000000000	4151.28173828125000000000	4173.33300781250000000000	4181.53857421875000000000	4167.17919921875000000000	4168.71777343750000000000	4173.84619140625000000000	4168.71777343750000000000	4168.71777343750000000000	4163.58984375000000000000	4179.48730468750000000000	4232.82031250000000000000	4181.02539062500000000000	4181.02539062500000000000	3415.00000000000000000000	10248.00000000000000000000	10231.00000000000000000000	0.00000000000000000000	0.00000000000000000000	0.00000000000000000000	521.00000000000000000000	835.00000000000000000000	4.00000000000000000000	4.00000000000000000000	4.00000000000000000000	4.00000000000000000000	4.00000000000000000000	4.00000000000000000000	4.00000000000000000000	0.00000000000000000000	0.00000000000000000000	0.00000000000000000000	0.00000000000000000000	0.00000000000000000000	0.00000000000000000000	0.00000000000000000000	4.00000000000000000000	4.00000000000000000000
71.00000000000000000000	0.00000000000000000000	4161.02539062500000000000	4136.41015625000000000000	4163.07666015625000000000	4171.79492187500000000000	4163.58984375000000000000	4158.97412109375000000000	4172.82031250000000000000	4163.07666015625000000000	4161.53857421875000000000	4164.61523437500000000000	4121.53857421875000000000	4229.74365234375000000000	4156.92285156250000000000	4170.76904296875000000000	3437.00000000000000000000	10250.00000000000000000000	10232.00000000000000000000	0.00000000000000000000	0.00000000000000000000	0.00000000000000000000	521.00000000000000000000	843.00000000000000000000	4.00000000000000000000	4.00000000000000000000	4.00000000000000000000	4.00000000000000000000	4.00000000000000000000	4.00000000000000000000	4.00000000000000000000	4.00000000000000000000	0.00000000000000000000	0.00000000000000000000	0.00000000000000000000	0.00000000000000000000	0.00000000000000000000	0.00000000000000000000	4.00000000000000000000	4.00000000000000000000
72.00000000000000000000	0.00000000000000000000	4152.30761718750000000000	4134.35888671875000000000	4155.89746093750000000000	4183.58984375000000000000	4147.69238281250000000000	4150.76904296875000000000	4161.02539062500000000000	4147.17919921875000000000	4146.15380859375000000000	4150.76904296875000000000	4123.07666015625000000000	4212.82031250000000000000	4145.12792968750000000000	4150.76904296875000000000	3141.00000000000000000000	10250.00000000000000000000	10232.00000000000000000000	0.00000000000000000000	0.00000000000000000000	0.00000000000000000000	521.00000000000000000000	852.00000000000000000000	4.00000000000000000000	4.00000000000000000000	4.00000000000000000000	4.00000000000000000000	4.00000000000000000000	4.00000000000000000000	4.00000000000000000000	4.00000000000000000000	4.00000000000000000000	0.00000000000000000000	0.00000000000000000000	0.00000000000000000000	0.00000000000000000000	0.00000000000000000000	4.00000000000000000000	4.00000000000000000000
73.00000000000000000000	0.00000000000000000000	4144.61523437500000000000	4128.20507812500000000000	4142.05126953125000000000	4168.71777343750000000000	4117.43603515625000000000	4144.61523437500000000000	4148.71777343750000000000	4134.35888671875000000000	4130.76904296875000000000	4136.41015625000000000000	4165.64111328125000000000	4192.30761718750000000000	4153.33300781250000000000	4140.51269531250000000000	2842.00000000000000000000	10250.00000000000000000000	10229.00000000000000000000	0.00000000000000000000	0.00000000000000000000	0.00000000000000000000	521.00000000000000000000	860.00000000000000000000	4.00000000000000000000	4.00000000000000000000	4.00000000000000000000	4.00000000000000000000	4.00000000000000000000	4.00000000000000000000	4.00000000000000000000	4.00000000000000000000	4.00000000000000000000	4.00000000000000000000	0.00000000000000000000	0.00000000000000000000	0.00000000000000000000	0.00000000000000000000	4.00000000000000000000	4.00000000000000000000
74.00000000000000000000	0.00000000000000000000	4166.15380859375000000000	4120.00000000000000000000	4165.12792968750000000000	4167.69238281250000000000	4124.10253906250000000000	4146.15380859375000000000	4153.84619140625000000000	4134.87158203125000000000	4134.35888671875000000000	4125.12792968750000000000	4163.58984375000000000000	4211.28173828125000000000	4150.25634765625000000000	4161.53857421875000000000	3471.00000000000000000000	10250.00000000000000000000	10229.00000000000000000000	0.00000000000000000000	0.00000000000000000000	0.00000000000000000000	521.00000000000000000000	869.00000000000000000000	4.00000000000000000000	4.00000000000000000000	4.00000000000000000000	4.00000000000000000000	4.00000000000000000000	4.00000000000000000000	4.00000000000000000000	4.00000000000000000000	4.00000000000000000000	4.00000000000000000000	4.00000000000000000000	0.00000000000000000000	0.00000000000000000000	0.00000000000000000000	4.00000000000000000000	4.00000000000000000000
75.00000000000000000000	0.00000000000000000000	4166.15380859375000000000	4137.43603515625000000000	4165.12792968750000000000	4191.28173828125000000000	4165.12792968750000000000	4155.38427734375000000000	4165.12792968750000000000	4144.61523437500000000000	4150.76904296875000000000	4137.43603515625000000000	4167.69238281250000000000	4228.71777343750000000000	4155.38427734375000000000	4178.97412109375000000000	3240.00000000000000000000	10249.00000000000000000000	10227.00000000000000000000	0.00000000000000000000	0.00000000000000000000	0.00000000000000000000	521.00000000000000000000	876.00000000000000000000	4.00000000000000000000	4.00000000000000000000	4.00000000000000000000	4.00000000000000000000	4.00000000000000000000	4.00000000000000000000	4.00000000000000000000	4.00000000000000000000	4.00000000000000000000	4.00000000000000000000	4.00000000000000000000	4.00000000000000000000	0.00000000000000000000	0.00000000000000000000	4.00000000000000000000	4.00000000000000000000
76.00000000000000000000	0.00000000000000000000	4162.56396484375000000000	4145.12792968750000000000	4160.00000000000000000000	4181.53857421875000000000	4152.82031250000000000000	4153.33300781250000000000	4157.94873046875000000000	4137.43603515625000000000	4144.61523437500000000000	4159.48730468750000000000	4157.94873046875000000000	4219.48730468750000000000	4164.10253906250000000000	4166.66650390625000000000	3092.00000000000000000000	10249.00000000000000000000	10227.00000000000000000000	0.00000000000000000000	0.00000000000000000000	0.00000000000000000000	521.00000000000000000000	883.00000000000000000000	4.00000000000000000000	4.00000000000000000000	4.00000000000000000000	4.00000000000000000000	4.00000000000000000000	4.00000000000000000000	4.00000000000000000000	4.00000000000000000000	4.00000000000000000000	4.00000000000000000000	4.00000000000000000000	4.00000000000000000000	4.00000000000000000000	0.00000000000000000000	4.00000000000000000000	4.00000000000000000000
77.00000000000000000000	0.00000000000000000000	4158.46142578125000000000	4134.35888671875000000000	4162.56396484375000000000	4164.61523437500000000000	4124.61523437500000000000	4152.30761718750000000000	4152.30761718750000000000	4134.35888671875000000000	4137.43603515625000000000	4155.89746093750000000000	4111.79492187500000000000	4210.76904296875000000000	4158.97412109375000000000	4157.94873046875000000000	2865.00000000000000000000	10247.00000000000000000000	10227.00000000000000000000	0.00000000000000000000	0.00000000000000000000	0.00000000000000000000	521.00000000000000000000	891.00000000000000000000	4.00000000000000000000	4.00000000000000000000	4.00000000000000000000	4.00000000000000000000	4.00000000000000000000	4.00000000000000000000	4.00000000000000000000	4.00000000000000000000	4.00000000000000000000	4.00000000000000000000	4.00000000000000000000	4.00000000000000000000	4.00000000000000000000	4.00000000000000000000	4.00000000000000000000	4.00000000000000000000
78.00000000000000000000	0.00000000000000000000	4146.15380859375000000000	4128.20507812500000000000	4150.25634765625000000000	4178.97412109375000000000	4147.17919921875000000000	4161.02539062500000000000	4163.07666015625000000000	4153.84619140625000000000	4155.89746093750000000000	4146.66650390625000000000	4126.15380859375000000000	4215.89746093750000000000	4148.20507812500000000000	4162.05126953125000000000	3471.00000000000000000000	10247.00000000000000000000	10227.00000000000000000000	0.00000000000000000000	0.00000000000000000000	0.00000000000000000000	521.00000000000000000000	898.00000000000000000000	4.00000000000000000000	4.00000000000000000000	4.00000000000000000000	4.00000000000000000000	4.00000000000000000000	4.00000000000000000000	4.00000000000000000000	4.00000000000000000000	4.00000000000000000000	4.00000000000000000000	4.00000000000000000000	4.00000000000000000000	4.00000000000000000000	4.00000000000000000000	4.00000000000000000000	4.00000000000000000000
79.00000000000000000000	0.00000000000000000000	4163.58984375000000000000	4125.64111328125000000000	4155.38427734375000000000	4181.53857421875000000000	4144.10253906250000000000	4155.38427734375000000000	4160.51269531250000000000	4157.43603515625000000000	4156.41015625000000000000	4133.84619140625000000000	4197.94873046875000000000	4225.64111328125000000000	4142.05126953125000000000	4163.07666015625000000000	3240.00000000000000000000	10244.00000000000000000000	10228.00000000000000000000	0.00000000000000000000	0.00000000000000000000	0.00000000000000000000	521.00000000000000000000	905.00000000000000000000	4.00000000000000000000	4.00000000000000000000	4.00000000000000000000	4.00000000000000000000	4.00000000000000000000	4.00000000000000000000	4.00000000000000000000	4.00000000000000000000	4.00000000000000000000	4.00000000000000000000	4.00000000000000000000	4.00000000000000000000	4.00000000000000000000	4.00000000000000000000	4.00000000000000000000	4.00000000000000000000
80.00000000000000000000	0.00000000000000000000	4162.56396484375000000000	4136.92285156250000000000	4151.79492187500000000000	4177.43603515625000000000	4118.97412109375000000000	4149.74365234375000000000	4155.38427734375000000000	4150.76904296875000000000	4149.74365234375000000000	4121.53857421875000000000	4193.84619140625000000000	4223.58984375000000000000	4154.87158203125000000000	4161.53857421875000000000	3092.00000000000000000000	10244.00000000000000000000	10228.00000000000000000000	0.00000000000000000000	0.00000000000000000000	0.00000000000000000000	521.00000000000000000000	913.00000000000000000000	4.00000000000000000000	4.00000000000000000000	4.00000000000000000000	4.00000000000000000000	4.00000000000000000000	4.00000000000000000000	4.00000000000000000000	4.00000000000000000000	4.00000000000000000000	4.00000000000000000000	4.00000000000000000000	4.00000000000000000000	4.00000000000000000000	4.00000000000000000000	4.00000000000000000000	4.00000000000000000000
81.00000000000000000000	0.00000000000000000000	4164.61523437500000000000	4147.69238281250000000000	4162.05126953125000000000	4202.56396484375000000000	4138.46142578125000000000	4153.84619140625000000000	4165.64111328125000000000	4156.41015625000000000000	4162.05126953125000000000	4141.02539062500000000000	4121.02539062500000000000	4224.61523437500000000000	4167.69238281250000000000	4167.69238281250000000000	2865.00000000000000000000	10245.00000000000000000000	10228.00000000000000000000	0.00000000000000000000	0.00000000000000000000	0.00000000000000000000	521.00000000000000000000	920.00000000000000000000	4.00000000000000000000	4.00000000000000000000	4.00000000000000000000	4.00000000000000000000	4.00000000000000000000	4.00000000000000000000	4.00000000000000000000	4.00000000000000000000	4.00000000000000000000	4.00000000000000000000	4.00000000000000000000	4.00000000000000000000	4.00000000000000000000	4.00000000000000000000	4.00000000000000000000	4.00000000000000000000
82.00000000000000000000	0.00000000000000000000	4176.41015625000000000000	4139.48730468750000000000	4173.84619140625000000000	4208.71777343750000000000	4166.66650390625000000000	4158.97412109375000000000	4175.89746093750000000000	4164.61523437500000000000	4167.69238281250000000000	4173.84619140625000000000	4126.66650390625000000000	4228.20507812500000000000	4164.10253906250000000000	4174.87158203125000000000	3471.00000000000000000000	10245.00000000000000000000	10228.00000000000000000000	0.00000000000000000000	0.00000000000000000000	0.00000000000000000000	521.00000000000000000000	927.00000000000000000000	4.00000000000000000000	4.00000000000000000000	4.00000000000000000000	4.00000000000000000000	4.00000000000000000000	4.00000000000000000000	4.00000000000000000000	4.00000000000000000000	4.00000000000000000000	4.00000000000000000000	4.00000000000000000000	4.00000000000000000000	4.00000000000000000000	4.00000000000000000000	4.00000000000000000000	4.00000000000000000000
83.00000000000000000000	0.00000000000000000000	4152.82031250000000000000	4128.71777343750000000000	4150.25634765625000000000	4174.35888671875000000000	4156.92285156250000000000	4159.48730468750000000000	4171.28173828125000000000	4163.07666015625000000000	4157.94873046875000000000	4170.25634765625000000000	4182.05126953125000000000	4220.00000000000000000000	4154.35888671875000000000	4167.17919921875000000000	3240.00000000000000000000	10246.00000000000000000000	10226.00000000000000000000	0.00000000000000000000	0.00000000000000000000	0.00000000000000000000	521.00000000000000000000	935.00000000000000000000	4.00000000000000000000	4.00000000000000000000	4.00000000000000000000	4.00000000000000000000	4.00000000000000000000	4.00000000000000000000	4.00000000000000000000	4.00000000000000000000	4.00000000000000000000	4.00000000000000000000	4.00000000000000000000	4.00000000000000000000	4.00000000000000000000	4.00000000000000000000	4.00000000000000000000	4.00000000000000000000
84.00000000000000000000	0.00000000000000000000	4146.15380859375000000000	4118.46142578125000000000	4151.28173828125000000000	4153.84619140625000000000	4125.12792968750000000000	4146.15380859375000000000	4152.30761718750000000000	4141.02539062500000000000	4136.92285156250000000000	4129.23046875000000000000	4157.43603515625000000000	4213.33300781250000000000	4122.56396484375000000000	4153.84619140625000000000	3092.00000000000000000000	10246.00000000000000000000	10226.00000000000000000000	0.00000000000000000000	0.00000000000000000000	0.00000000000000000000	521.00000000000000000000	942.00000000000000000000	4.00000000000000000000	4.00000000000000000000	4.00000000000000000000	4.00000000000000000000	4.00000000000000000000	4.00000000000000000000	4.00000000000000000000	4.00000000000000000000	4.00000000000000000000	4.00000000000000000000	4.00000000000000000000	4.00000000000000000000	4.00000000000000000000	4.00000000000000000000	4.00000000000000000000	4.00000000000000000000
85.00000000000000000000	0.00000000000000000000	4154.87158203125000000000	4128.20507812500000000000	4157.43603515625000000000	4176.41015625000000000000	4130.76904296875000000000	4145.64111328125000000000	4151.79492187500000000000	4138.46142578125000000000	4137.43603515625000000000	4118.46142578125000000000	4124.10253906250000000000	4219.48730468750000000000	4117.43603515625000000000	4162.05126953125000000000	2865.00000000000000000000	10244.00000000000000000000	10227.00000000000000000000	0.00000000000000000000	0.00000000000000000000	0.00000000000000000000	521.00000000000000000000	949.00000000000000000000	4.00000000000000000000	4.00000000000000000000	4.00000000000000000000	4.00000000000000000000	4.00000000000000000000	4.00000000000000000000	4.00000000000000000000	4.00000000000000000000	4.00000000000000000000	4.00000000000000000000	4.00000000000000000000	4.00000000000000000000	4.00000000000000000000	4.00000000000000000000	4.00000000000000000000	4.00000000000000000000
86.00000000000000000000	0.00000000000000000000	4164.61523437500000000000	4137.43603515625000000000	4158.97412109375000000000	4195.38427734375000000000	4141.53857421875000000000	4148.71777343750000000000	4155.38427734375000000000	4143.58984375000000000000	4144.61523437500000000000	4138.46142578125000000000	4140.00000000000000000000	4226.15380859375000000000	4151.28173828125000000000	4167.69238281250000000000	3471.00000000000000000000	10244.00000000000000000000	10227.00000000000000000000	0.00000000000000000000	0.00000000000000000000	0.00000000000000000000	521.00000000000000000000	957.00000000000000000000	4.00000000000000000000	4.00000000000000000000	4.00000000000000000000	4.00000000000000000000	4.00000000000000000000	4.00000000000000000000	4.00000000000000000000	4.00000000000000000000	4.00000000000000000000	4.00000000000000000000	4.00000000000000000000	4.00000000000000000000	4.00000000000000000000	4.00000000000000000000	4.00000000000000000000	4.00000000000000000000
87.00000000000000000000	0.00000000000000000000	4166.66650390625000000000	4123.07666015625000000000	4162.05126953125000000000	4182.05126953125000000000	4129.23046875000000000000	4141.02539062500000000000	4147.69238281250000000000	4133.33300781250000000000	4137.43603515625000000000	4144.10253906250000000000	4148.71777343750000000000	4215.89746093750000000000	4162.56396484375000000000	4152.82031250000000000000	3240.00000000000000000000	10245.00000000000000000000	10227.00000000000000000000	0.00000000000000000000	0.00000000000000000000	0.00000000000000000000	521.00000000000000000000	964.00000000000000000000	4.00000000000000000000	4.00000000000000000000	4.00000000000000000000	4.00000000000000000000	4.00000000000000000000	4.00000000000000000000	4.00000000000000000000	4.00000000000000000000	4.00000000000000000000	4.00000000000000000000	4.00000000000000000000	4.00000000000000000000	4.00000000000000000000	4.00000000000000000000	4.00000000000000000000	4.00000000000000000000
88.00000000000000000000	0.00000000000000000000	4151.79492187500000000000	4122.56396484375000000000	4150.25634765625000000000	4180.00000000000000000000	4143.58984375000000000000	4145.64111328125000000000	4152.82031250000000000000	4137.94873046875000000000	4151.79492187500000000000	4147.69238281250000000000	4134.35888671875000000000	4210.25634765625000000000	4155.89746093750000000000	4154.87158203125000000000	3092.00000000000000000000	10245.00000000000000000000	10227.00000000000000000000	0.00000000000000000000	0.00000000000000000000	0.00000000000000000000	521.00000000000000000000	971.00000000000000000000	4.00000000000000000000	4.00000000000000000000	4.00000000000000000000	4.00000000000000000000	4.00000000000000000000	4.00000000000000000000	4.00000000000000000000	4.00000000000000000000	4.00000000000000000000	4.00000000000000000000	4.00000000000000000000	4.00000000000000000000	4.00000000000000000000	4.00000000000000000000	4.00000000000000000000	4.00000000000000000000
89.00000000000000000000	0.00000000000000000000	4160.00000000000000000000	4135.89746093750000000000	4161.02539062500000000000	4193.33300781250000000000	4154.87158203125000000000	4149.74365234375000000000	4161.02539062500000000000	4146.15380859375000000000	4161.53857421875000000000	4148.20507812500000000000	4125.64111328125000000000	4217.94873046875000000000	4149.23046875000000000000	4165.64111328125000000000	2865.00000000000000000000	10247.00000000000000000000	10229.00000000000000000000	0.00000000000000000000	0.00000000000000000000	0.00000000000000000000	521.00000000000000000000	979.00000000000000000000	4.00000000000000000000	4.00000000000000000000	4.00000000000000000000	4.00000000000000000000	4.00000000000000000000	4.00000000000000000000	4.00000000000000000000	4.00000000000000000000	4.00000000000000000000	4.00000000000000000000	4.00000000000000000000	4.00000000000000000000	4.00000000000000000000	4.00000000000000000000	4.00000000000000000000	4.00000000000000000000
90.00000000000000000000	0.00000000000000000000	4152.82031250000000000000	4130.76904296875000000000	4156.41015625000000000000	4183.58984375000000000000	4140.00000000000000000000	4146.66650390625000000000	4160.00000000000000000000	4148.71777343750000000000	4151.79492187500000000000	4139.48730468750000000000	4142.05126953125000000000	4212.82031250000000000000	4150.76904296875000000000	4159.48730468750000000000	3471.00000000000000000000	10247.00000000000000000000	10229.00000000000000000000	0.00000000000000000000	0.00000000000000000000	0.00000000000000000000	521.00000000000000000000	986.00000000000000000000	4.00000000000000000000	4.00000000000000000000	4.00000000000000000000	4.00000000000000000000	4.00000000000000000000	4.00000000000000000000	4.00000000000000000000	4.00000000000000000000	4.00000000000000000000	4.00000000000000000000	4.00000000000000000000	4.00000000000000000000	4.00000000000000000000	4.00000000000000000000	4.00000000000000000000	4.00000000000000000000
91.00000000000000000000	0.00000000000000000000	4147.69238281250000000000	4127.17919921875000000000	4153.84619140625000000000	4172.30761718750000000000	4149.23046875000000000000	4151.79492187500000000000	4162.05126953125000000000	4157.94873046875000000000	4152.82031250000000000000	4132.82031250000000000000	4157.94873046875000000000	4218.46142578125000000000	4152.82031250000000000000	4162.05126953125000000000	3240.00000000000000000000	10248.00000000000000000000	10230.00000000000000000000	0.00000000000000000000	0.00000000000000000000	0.00000000000000000000	521.00000000000000000000	994.00000000000000000000	4.00000000000000000000	4.00000000000000000000	4.00000000000000000000	4.00000000000000000000	4.00000000000000000000	4.00000000000000000000	4.00000000000000000000	4.00000000000000000000	4.00000000000000000000	4.00000000000000000000	4.00000000000000000000	4.00000000000000000000	4.00000000000000000000	4.00000000000000000000	4.00000000000000000000	4.00000000000000000000
92.00000000000000000000	0.00000000000000000000	4162.56396484375000000000	4133.84619140625000000000	4167.17919921875000000000	4182.05126953125000000000	4160.00000000000000000000	4155.38427734375000000000	4160.51269531250000000000	4151.28173828125000000000	4155.38427734375000000000	4141.02539062500000000000	4138.97412109375000000000	4223.07666015625000000000	4147.69238281250000000000	4164.61523437500000000000	3092.00000000000000000000	10248.00000000000000000000	10230.00000000000000000000	0.00000000000000000000	0.00000000000000000000	0.00000000000000000000	522.00000000000000000000	3.00000000000000000000	4.00000000000000000000	4.00000000000000000000	4.00000000000000000000	4.00000000000000000000	4.00000000000000000000	4.00000000000000000000	4.00000000000000000000	4.00000000000000000000	4.00000000000000000000	4.00000000000000000000	4.00000000000000000000	4.00000000000000000000	4.00000000000000000000	4.00000000000000000000	4.00000000000000000000	4.00000000000000000000
93.00000000000000000000	0.00000000000000000000	4150.25634765625000000000	4128.20507812500000000000	4149.74365234375000000000	4186.66650390625000000000	4130.25634765625000000000	4149.74365234375000000000	4147.69238281250000000000	4127.17919921875000000000	4138.46142578125000000000	4147.17919921875000000000	4118.97412109375000000000	4202.05126953125000000000	4147.69238281250000000000	4150.25634765625000000000	2865.00000000000000000000	10248.00000000000000000000	10230.00000000000000000000	0.00000000000000000000	0.00000000000000000000	0.00000000000000000000	522.00000000000000000000	11.00000000000000000000	4.00000000000000000000	4.00000000000000000000	4.00000000000000000000	4.00000000000000000000	4.00000000000000000000	4.00000000000000000000	4.00000000000000000000	4.00000000000000000000	4.00000000000000000000	4.00000000000000000000	4.00000000000000000000	4.00000000000000000000	4.00000000000000000000	4.00000000000000000000	4.00000000000000000000	4.00000000000000000000
94.00000000000000000000	0.00000000000000000000	4158.97412109375000000000	4126.15380859375000000000	4157.94873046875000000000	4180.51269531250000000000	4121.53857421875000000000	4148.71777343750000000000	4149.74365234375000000000	4126.15380859375000000000	4136.41015625000000000000	4130.25634765625000000000	4131.79492187500000000000	4209.74365234375000000000	4153.84619140625000000000	4158.97412109375000000000	3471.00000000000000000000	10248.00000000000000000000	10230.00000000000000000000	0.00000000000000000000	0.00000000000000000000	0.00000000000000000000	522.00000000000000000000	19.00000000000000000000	4.00000000000000000000	4.00000000000000000000	4.00000000000000000000	4.00000000000000000000	4.00000000000000000000	4.00000000000000000000	4.00000000000000000000	4.00000000000000000000	4.00000000000000000000	4.00000000000000000000	4.00000000000000000000	4.00000000000000000000	4.00000000000000000000	4.00000000000000000000	4.00000000000000000000	4.00000000000000000000
95.00000000000000000000	0.00000000000000000000	4166.15380859375000000000	4136.41015625000000000000	4165.12792968750000000000	4181.02539062500000000000	4151.28173828125000000000	4148.71777343750000000000	4164.10253906250000000000	4147.69238281250000000000	4159.48730468750000000000	4127.69238281250000000000	4158.46142578125000000000	4228.71777343750000000000	4157.94873046875000000000	4177.94873046875000000000	3240.00000000000000000000	10248.00000000000000000000	10227.00000000000000000000	0.00000000000000000000	0.00000000000000000000	0.00000000000000000000	522.00000000000000000000	28.00000000000000000000	4.00000000000000000000	4.00000000000000000000	4.00000000000000000000	4.00000000000000000000	4.00000000000000000000	4.00000000000000000000	4.00000000000000000000	4.00000000000000000000	4.00000000000000000000	4.00000000000000000000	4.00000000000000000000	4.00000000000000000000	4.00000000000000000000	4.00000000000000000000	4.00000000000000000000	4.00000000000000000000
96.00000000000000000000	0.00000000000000000000	4164.10253906250000000000	4131.79492187500000000000	4161.53857421875000000000	4186.15380859375000000000	4145.12792968750000000000	4142.56396484375000000000	4160.00000000000000000000	4141.02539062500000000000	4147.17919921875000000000	4141.53857421875000000000	4158.46142578125000000000	4219.48730468750000000000	4151.28173828125000000000	4164.61523437500000000000	3092.00000000000000000000	10248.00000000000000000000	10227.00000000000000000000	0.00000000000000000000	0.00000000000000000000	0.00000000000000000000	522.00000000000000000000	36.00000000000000000000	4.00000000000000000000	4.00000000000000000000	4.00000000000000000000	4.00000000000000000000	4.00000000000000000000	4.00000000000000000000	4.00000000000000000000	4.00000000000000000000	4.00000000000000000000	4.00000000000000000000	4.00000000000000000000	4.00000000000000000000	4.00000000000000000000	4.00000000000000000000	4.00000000000000000000	4.00000000000000000000
97.00000000000000000000	0.00000000000000000000	4177.43603515625000000000	4128.71777343750000000000	4178.46142578125000000000	4180.00000000000000000000	4127.69238281250000000000	4147.69238281250000000000	4153.84619140625000000000	4124.61523437500000000000	4126.15380859375000000000	4140.51269531250000000000	4122.56396484375000000000	4210.76904296875000000000	4147.17919921875000000000	4155.89746093750000000000	2865.00000000000000000000	10248.00000000000000000000	10225.00000000000000000000	0.00000000000000000000	0.00000000000000000000	0.00000000000000000000	522.00000000000000000000	44.00000000000000000000	4.00000000000000000000	4.00000000000000000000	4.00000000000000000000	4.00000000000000000000	4.00000000000000000000	4.00000000000000000000	4.00000000000000000000	4.00000000000000000000	4.00000000000000000000	4.00000000000000000000	4.00000000000000000000	4.00000000000000000000	4.00000000000000000000	4.00000000000000000000	4.00000000000000000000	4.00000000000000000000
98.00000000000000000000	0.00000000000000000000	4156.92285156250000000000	4142.05126953125000000000	4163.07666015625000000000	4174.35888671875000000000	4145.12792968750000000000	4153.33300781250000000000	4160.51269531250000000000	4134.35888671875000000000	4140.00000000000000000000	4130.25634765625000000000	4103.07666015625000000000	4209.23046875000000000000	4147.17919921875000000000	4161.53857421875000000000	3471.00000000000000000000	10248.00000000000000000000	10225.00000000000000000000	0.00000000000000000000	0.00000000000000000000	0.00000000000000000000	522.00000000000000000000	53.00000000000000000000	4.00000000000000000000	4.00000000000000000000	4.00000000000000000000	4.00000000000000000000	4.00000000000000000000	4.00000000000000000000	4.00000000000000000000	4.00000000000000000000	4.00000000000000000000	4.00000000000000000000	4.00000000000000000000	4.00000000000000000000	4.00000000000000000000	4.00000000000000000000	4.00000000000000000000	4.00000000000000000000
99.00000000000000000000	0.00000000000000000000	4156.92285156250000000000	4148.71777343750000000000	4161.53857421875000000000	4193.84619140625000000000	4155.38427734375000000000	4150.76904296875000000000	4163.07666015625000000000	4143.58984375000000000000	4150.76904296875000000000	4132.30761718750000000000	4138.97412109375000000000	4212.82031250000000000000	4148.71777343750000000000	4161.53857421875000000000	3240.00000000000000000000	10250.00000000000000000000	10227.00000000000000000000	0.00000000000000000000	0.00000000000000000000	0.00000000000000000000	522.00000000000000000000	61.00000000000000000000	4.00000000000000000000	4.00000000000000000000	4.00000000000000000000	4.00000000000000000000	4.00000000000000000000	4.00000000000000000000	4.00000000000000000000	4.00000000000000000000	4.00000000000000000000	4.00000000000000000000	4.00000000000000000000	4.00000000000000000000	4.00000000000000000000	4.00000000000000000000	4.00000000000000000000	4.00000000000000000000
100.00000000000000000000	0.00000000000000000000	4164.61523437500000000000	4140.51269531250000000000	4164.10253906250000000000	4197.43603515625000000000	4143.07666015625000000000	4148.20507812500000000000	4157.94873046875000000000	4138.46142578125000000000	4146.15380859375000000000	4135.89746093750000000000	4158.46142578125000000000	4215.89746093750000000000	4143.58984375000000000000	4164.61523437500000000000	3092.00000000000000000000	10250.00000000000000000000	10227.00000000000000000000	0.00000000000000000000	0.00000000000000000000	0.00000000000000000000	522.00000000000000000000	69.00000000000000000000	4.00000000000000000000	4.00000000000000000000	4.00000000000000000000	4.00000000000000000000	4.00000000000000000000	4.00000000000000000000	4.00000000000000000000	4.00000000000000000000	4.00000000000000000000	4.00000000000000000000	4.00000000000000000000	4.00000000000000000000	4.00000000000000000000	4.00000000000000000000	4.00000000000000000000	4.00000000000000000000
101.00000000000000000000	0.00000000000000000000	4148.71777343750000000000	4123.58984375000000000000	4150.25634765625000000000	4173.33300781250000000000	4136.92285156250000000000	4147.69238281250000000000	4155.89746093750000000000	4137.43603515625000000000	4148.20507812500000000000	4123.07666015625000000000	4128.20507812500000000000	4213.84619140625000000000	4136.41015625000000000000	4165.12792968750000000000	2865.00000000000000000000	10247.00000000000000000000	10227.00000000000000000000	0.00000000000000000000	0.00000000000000000000	0.00000000000000000000	522.00000000000000000000	78.00000000000000000000	4.00000000000000000000	4.00000000000000000000	4.00000000000000000000	4.00000000000000000000	4.00000000000000000000	4.00000000000000000000	4.00000000000000000000	4.00000000000000000000	4.00000000000000000000	4.00000000000000000000	4.00000000000000000000	4.00000000000000000000	4.00000000000000000000	4.00000000000000000000	4.00000000000000000000	4.00000000000000000000
102.00000000000000000000	0.00000000000000000000	4160.51269531250000000000	4116.41015625000000000000	4165.12792968750000000000	4169.23046875000000000000	4145.12792968750000000000	4153.33300781250000000000	4162.05126953125000000000	4147.69238281250000000000	4153.84619140625000000000	4128.71777343750000000000	4120.00000000000000000000	4211.79492187500000000000	4154.35888671875000000000	4156.41015625000000000000	3471.00000000000000000000	10247.00000000000000000000	10227.00000000000000000000	0.00000000000000000000	0.00000000000000000000	0.00000000000000000000	522.00000000000000000000	86.00000000000000000000	4.00000000000000000000	4.00000000000000000000	4.00000000000000000000	4.00000000000000000000	4.00000000000000000000	4.00000000000000000000	4.00000000000000000000	4.00000000000000000000	4.00000000000000000000	4.00000000000000000000	4.00000000000000000000	4.00000000000000000000	4.00000000000000000000	4.00000000000000000000	4.00000000000000000000	4.00000000000000000000
103.00000000000000000000	0.00000000000000000000	4165.64111328125000000000	4136.41015625000000000000	4167.69238281250000000000	4183.07666015625000000000	4154.87158203125000000000	4160.51269531250000000000	4174.35888671875000000000	4163.58984375000000000000	4157.94873046875000000000	4158.97412109375000000000	4152.82031250000000000000	4206.15380859375000000000	4173.84619140625000000000	4153.84619140625000000000	3240.00000000000000000000	10248.00000000000000000000	10227.00000000000000000000	0.00000000000000000000	0.00000000000000000000	0.00000000000000000000	522.00000000000000000000	94.00000000000000000000	4.00000000000000000000	4.00000000000000000000	4.00000000000000000000	4.00000000000000000000	4.00000000000000000000	4.00000000000000000000	4.00000000000000000000	4.00000000000000000000	4.00000000000000000000	4.00000000000000000000	4.00000000000000000000	4.00000000000000000000	4.00000000000000000000	4.00000000000000000000	4.00000000000000000000	4.00000000000000000000
104.00000000000000000000	0.00000000000000000000	4168.20507812500000000000	4147.69238281250000000000	4168.20507812500000000000	4180.51269531250000000000	4146.66650390625000000000	4153.33300781250000000000	4170.25634765625000000000	4157.43603515625000000000	4149.23046875000000000000	4146.66650390625000000000	4156.92285156250000000000	4214.87158203125000000000	4158.97412109375000000000	4164.10253906250000000000	3092.00000000000000000000	10248.00000000000000000000	10227.00000000000000000000	0.00000000000000000000	0.00000000000000000000	0.00000000000000000000	522.00000000000000000000	103.00000000000000000000	4.00000000000000000000	4.00000000000000000000	4.00000000000000000000	4.00000000000000000000	4.00000000000000000000	4.00000000000000000000	4.00000000000000000000	4.00000000000000000000	4.00000000000000000000	4.00000000000000000000	4.00000000000000000000	4.00000000000000000000	4.00000000000000000000	4.00000000000000000000	4.00000000000000000000	4.00000000000000000000
105.00000000000000000000	0.00000000000000000000	4168.71777343750000000000	4145.12792968750000000000	4168.20507812500000000000	4179.48730468750000000000	4151.28173828125000000000	4152.82031250000000000000	4161.53857421875000000000	4143.07666015625000000000	4143.07666015625000000000	4124.61523437500000000000	4135.89746093750000000000	4230.76904296875000000000	4148.20507812500000000000	4182.56396484375000000000	2865.00000000000000000000	10246.00000000000000000000	10230.00000000000000000000	0.00000000000000000000	0.00000000000000000000	0.00000000000000000000	522.00000000000000000000	111.00000000000000000000	4.00000000000000000000	4.00000000000000000000	4.00000000000000000000	4.00000000000000000000	4.00000000000000000000	4.00000000000000000000	4.00000000000000000000	4.00000000000000000000	4.00000000000000000000	4.00000000000000000000	4.00000000000000000000	4.00000000000000000000	4.00000000000000000000	4.00000000000000000000	4.00000000000000000000	4.00000000000000000000
106.00000000000000000000	0.00000000000000000000	4162.56396484375000000000	4150.25634765625000000000	4161.53857421875000000000	4192.30761718750000000000	4164.10253906250000000000	4161.02539062500000000000	4169.23046875000000000000	4149.74365234375000000000	4160.51269531250000000000	4152.82031250000000000000	4149.74365234375000000000	4230.25634765625000000000	4153.33300781250000000000	4183.07666015625000000000	3471.00000000000000000000	10246.00000000000000000000	10230.00000000000000000000	0.00000000000000000000	0.00000000000000000000	0.00000000000000000000	522.00000000000000000000	118.00000000000000000000	4.00000000000000000000	4.00000000000000000000	4.00000000000000000000	4.00000000000000000000	4.00000000000000000000	4.00000000000000000000	4.00000000000000000000	4.00000000000000000000	4.00000000000000000000	4.00000000000000000000	4.00000000000000000000	4.00000000000000000000	4.00000000000000000000	4.00000000000000000000	4.00000000000000000000	4.00000000000000000000
107.00000000000000000000	0.00000000000000000000	4175.89746093750000000000	4145.64111328125000000000	4176.92285156250000000000	4191.79492187500000000000	4150.76904296875000000000	4150.25634765625000000000	4169.74365234375000000000	4151.79492187500000000000	4160.51269531250000000000	4156.41015625000000000000	4165.12792968750000000000	4220.51269531250000000000	4153.84619140625000000000	4165.64111328125000000000	3240.00000000000000000000	10247.00000000000000000000	10228.00000000000000000000	0.00000000000000000000	0.00000000000000000000	0.00000000000000000000	522.00000000000000000000	125.00000000000000000000	4.00000000000000000000	4.00000000000000000000	4.00000000000000000000	4.00000000000000000000	4.00000000000000000000	4.00000000000000000000	4.00000000000000000000	4.00000000000000000000	4.00000000000000000000	4.00000000000000000000	4.00000000000000000000	4.00000000000000000000	4.00000000000000000000	4.00000000000000000000	4.00000000000000000000	4.00000000000000000000
108.00000000000000000000	0.00000000000000000000	4170.25634765625000000000	4140.00000000000000000000	4167.69238281250000000000	4183.58984375000000000000	4144.61523437500000000000	4147.69238281250000000000	4162.56396484375000000000	4147.69238281250000000000	4146.66650390625000000000	4130.25634765625000000000	4143.58984375000000000000	4215.89746093750000000000	4164.10253906250000000000	4163.58984375000000000000	3092.00000000000000000000	10247.00000000000000000000	10228.00000000000000000000	0.00000000000000000000	0.00000000000000000000	0.00000000000000000000	522.00000000000000000000	133.00000000000000000000	4.00000000000000000000	4.00000000000000000000	4.00000000000000000000	4.00000000000000000000	4.00000000000000000000	4.00000000000000000000	4.00000000000000000000	4.00000000000000000000	4.00000000000000000000	4.00000000000000000000	4.00000000000000000000	4.00000000000000000000	4.00000000000000000000	4.00000000000000000000	4.00000000000000000000	4.00000000000000000000
109.00000000000000000000	0.00000000000000000000	4170.76904296875000000000	4145.12792968750000000000	4166.15380859375000000000	4183.58984375000000000000	4154.87158203125000000000	4160.00000000000000000000	4164.10253906250000000000	4149.74365234375000000000	4151.79492187500000000000	4142.56396484375000000000	4114.87158203125000000000	4223.07666015625000000000	4170.76904296875000000000	4178.46142578125000000000	2865.00000000000000000000	10246.00000000000000000000	10228.00000000000000000000	0.00000000000000000000	0.00000000000000000000	0.00000000000000000000	522.00000000000000000000	140.00000000000000000000	4.00000000000000000000	4.00000000000000000000	4.00000000000000000000	4.00000000000000000000	4.00000000000000000000	4.00000000000000000000	4.00000000000000000000	4.00000000000000000000	4.00000000000000000000	4.00000000000000000000	4.00000000000000000000	4.00000000000000000000	4.00000000000000000000	4.00000000000000000000	4.00000000000000000000	4.00000000000000000000
110.00000000000000000000	0.00000000000000000000	4175.38427734375000000000	4153.84619140625000000000	4178.46142578125000000000	4181.53857421875000000000	4165.64111328125000000000	4165.12792968750000000000	4174.35888671875000000000	4154.35888671875000000000	4153.84619140625000000000	4153.33300781250000000000	4120.00000000000000000000	4223.07666015625000000000	4162.05126953125000000000	4180.51269531250000000000	3471.00000000000000000000	10246.00000000000000000000	10228.00000000000000000000	0.00000000000000000000	0.00000000000000000000	0.00000000000000000000	522.00000000000000000000	147.00000000000000000000	4.00000000000000000000	4.00000000000000000000	4.00000000000000000000	4.00000000000000000000	4.00000000000000000000	4.00000000000000000000	4.00000000000000000000	4.00000000000000000000	4.00000000000000000000	4.00000000000000000000	4.00000000000000000000	4.00000000000000000000	4.00000000000000000000	4.00000000000000000000	4.00000000000000000000	4.00000000000000000000
111.00000000000000000000	0.00000000000000000000	4163.07666015625000000000	4158.97412109375000000000	4167.69238281250000000000	4181.02539062500000000000	4163.58984375000000000000	4163.58984375000000000000	4182.56396484375000000000	4158.46142578125000000000	4144.10253906250000000000	4145.64111328125000000000	4158.97412109375000000000	4221.53857421875000000000	4158.97412109375000000000	4176.41015625000000000000	3240.00000000000000000000	10246.00000000000000000000	10228.00000000000000000000	0.00000000000000000000	0.00000000000000000000	0.00000000000000000000	522.00000000000000000000	155.00000000000000000000	4.00000000000000000000	4.00000000000000000000	4.00000000000000000000	4.00000000000000000000	4.00000000000000000000	4.00000000000000000000	4.00000000000000000000	4.00000000000000000000	4.00000000000000000000	4.00000000000000000000	4.00000000000000000000	4.00000000000000000000	4.00000000000000000000	4.00000000000000000000	4.00000000000000000000	4.00000000000000000000
112.00000000000000000000	0.00000000000000000000	4171.28173828125000000000	4148.20507812500000000000	4170.25634765625000000000	4181.53857421875000000000	4143.58984375000000000000	4161.53857421875000000000	4176.92285156250000000000	4155.38427734375000000000	4148.20507812500000000000	4159.48730468750000000000	4172.82031250000000000000	4222.56396484375000000000	4164.61523437500000000000	4181.02539062500000000000	3092.00000000000000000000	10246.00000000000000000000	10228.00000000000000000000	0.00000000000000000000	0.00000000000000000000	0.00000000000000000000	522.00000000000000000000	162.00000000000000000000	4.00000000000000000000	4.00000000000000000000	4.00000000000000000000	4.00000000000000000000	4.00000000000000000000	4.00000000000000000000	4.00000000000000000000	4.00000000000000000000	4.00000000000000000000	4.00000000000000000000	4.00000000000000000000	4.00000000000000000000	4.00000000000000000000	4.00000000000000000000	4.00000000000000000000	4.00000000000000000000
113.00000000000000000000	0.00000000000000000000	4160.00000000000000000000	4130.76904296875000000000	4159.48730468750000000000	4170.25634765625000000000	4138.46142578125000000000	4159.48730468750000000000	4167.17919921875000000000	4156.41015625000000000000	4161.53857421875000000000	4159.48730468750000000000	4149.74365234375000000000	4204.10253906250000000000	4174.87158203125000000000	4171.28173828125000000000	2865.00000000000000000000	10246.00000000000000000000	10228.00000000000000000000	0.00000000000000000000	0.00000000000000000000	0.00000000000000000000	522.00000000000000000000	169.00000000000000000000	4.00000000000000000000	4.00000000000000000000	4.00000000000000000000	4.00000000000000000000	4.00000000000000000000	4.00000000000000000000	4.00000000000000000000	4.00000000000000000000	4.00000000000000000000	4.00000000000000000000	4.00000000000000000000	4.00000000000000000000	4.00000000000000000000	4.00000000000000000000	4.00000000000000000000	4.00000000000000000000
114.00000000000000000000	0.00000000000000000000	4156.41015625000000000000	4125.64111328125000000000	4165.64111328125000000000	4164.10253906250000000000	4140.00000000000000000000	4154.35888671875000000000	4166.66650390625000000000	4157.43603515625000000000	4157.43603515625000000000	4134.35888671875000000000	4137.43603515625000000000	4204.61523437500000000000	4175.38427734375000000000	4167.69238281250000000000	3471.00000000000000000000	10246.00000000000000000000	10228.00000000000000000000	0.00000000000000000000	0.00000000000000000000	0.00000000000000000000	522.00000000000000000000	177.00000000000000000000	4.00000000000000000000	4.00000000000000000000	4.00000000000000000000	4.00000000000000000000	4.00000000000000000000	4.00000000000000000000	4.00000000000000000000	4.00000000000000000000	4.00000000000000000000	4.00000000000000000000	4.00000000000000000000	4.00000000000000000000	4.00000000000000000000	4.00000000000000000000	4.00000000000000000000	4.00000000000000000000
115.00000000000000000000	0.00000000000000000000	4177.43603515625000000000	4144.10253906250000000000	4186.15380859375000000000	4180.51269531250000000000	4147.17919921875000000000	4163.07666015625000000000	4177.94873046875000000000	4163.07666015625000000000	4157.43603515625000000000	4150.25634765625000000000	4152.30761718750000000000	4227.17919921875000000000	4174.87158203125000000000	4185.12792968750000000000	3240.00000000000000000000	10246.00000000000000000000	10227.00000000000000000000	0.00000000000000000000	0.00000000000000000000	0.00000000000000000000	522.00000000000000000000	184.00000000000000000000	4.00000000000000000000	4.00000000000000000000	4.00000000000000000000	4.00000000000000000000	4.00000000000000000000	4.00000000000000000000	4.00000000000000000000	4.00000000000000000000	4.00000000000000000000	4.00000000000000000000	4.00000000000000000000	4.00000000000000000000	4.00000000000000000000	4.00000000000000000000	4.00000000000000000000	4.00000000000000000000
116.00000000000000000000	0.00000000000000000000	4174.87158203125000000000	4155.38427734375000000000	4165.64111328125000000000	4197.94873046875000000000	4169.74365234375000000000	4173.33300781250000000000	4183.58984375000000000000	4172.82031250000000000000	4169.23046875000000000000	4175.38427734375000000000	4160.00000000000000000000	4232.82031250000000000000	4184.61523437500000000000	4192.82031250000000000000	3092.00000000000000000000	10246.00000000000000000000	10227.00000000000000000000	0.00000000000000000000	0.00000000000000000000	0.00000000000000000000	522.00000000000000000000	192.00000000000000000000	4.00000000000000000000	4.00000000000000000000	4.00000000000000000000	4.00000000000000000000	4.00000000000000000000	4.00000000000000000000	4.00000000000000000000	4.00000000000000000000	4.00000000000000000000	4.00000000000000000000	4.00000000000000000000	4.00000000000000000000	4.00000000000000000000	4.00000000000000000000	4.00000000000000000000	4.00000000000000000000
117.00000000000000000000	0.00000000000000000000	4178.97412109375000000000	4146.15380859375000000000	4152.82031250000000000000	4192.82031250000000000000	4168.20507812500000000000	4158.97412109375000000000	4172.82031250000000000000	4165.64111328125000000000	4163.07666015625000000000	4153.33300781250000000000	4145.64111328125000000000	4225.64111328125000000000	4180.51269531250000000000	4186.15380859375000000000	2865.00000000000000000000	10245.00000000000000000000	10226.00000000000000000000	0.00000000000000000000	0.00000000000000000000	0.00000000000000000000	522.00000000000000000000	201.00000000000000000000	4.00000000000000000000	4.00000000000000000000	4.00000000000000000000	4.00000000000000000000	4.00000000000000000000	4.00000000000000000000	4.00000000000000000000	4.00000000000000000000	4.00000000000000000000	4.00000000000000000000	4.00000000000000000000	4.00000000000000000000	4.00000000000000000000	4.00000000000000000000	4.00000000000000000000	4.00000000000000000000
118.00000000000000000000	0.00000000000000000000	4168.71777343750000000000	4148.20507812500000000000	4147.17919921875000000000	4176.41015625000000000000	4146.66650390625000000000	4151.28173828125000000000	4167.69238281250000000000	4155.89746093750000000000	4155.38427734375000000000	4151.79492187500000000000	4144.61523437500000000000	4212.82031250000000000000	4166.15380859375000000000	4180.00000000000000000000	3471.00000000000000000000	10245.00000000000000000000	10226.00000000000000000000	0.00000000000000000000	0.00000000000000000000	0.00000000000000000000	522.00000000000000000000	209.00000000000000000000	4.00000000000000000000	4.00000000000000000000	4.00000000000000000000	4.00000000000000000000	4.00000000000000000000	4.00000000000000000000	4.00000000000000000000	4.00000000000000000000	4.00000000000000000000	4.00000000000000000000	4.00000000000000000000	4.00000000000000000000	4.00000000000000000000	4.00000000000000000000	4.00000000000000000000	4.00000000000000000000
119.00000000000000000000	0.00000000000000000000	4165.12792968750000000000	4156.41015625000000000000	4156.92285156250000000000	4187.17919921875000000000	4157.94873046875000000000	4167.69238281250000000000	4173.84619140625000000000	4154.35888671875000000000	4154.87158203125000000000	4164.10253906250000000000	4148.20507812500000000000	4214.35888671875000000000	4164.10253906250000000000	4185.12792968750000000000	3240.00000000000000000000	10247.00000000000000000000	10227.00000000000000000000	0.00000000000000000000	0.00000000000000000000	0.00000000000000000000	522.00000000000000000000	217.00000000000000000000	4.00000000000000000000	4.00000000000000000000	4.00000000000000000000	4.00000000000000000000	4.00000000000000000000	4.00000000000000000000	4.00000000000000000000	4.00000000000000000000	4.00000000000000000000	4.00000000000000000000	4.00000000000000000000	4.00000000000000000000	4.00000000000000000000	4.00000000000000000000	4.00000000000000000000	4.00000000000000000000
120.00000000000000000000	0.00000000000000000000	4176.41015625000000000000	4152.30761718750000000000	4167.17919921875000000000	4203.07666015625000000000	4166.15380859375000000000	4166.66650390625000000000	4175.38427734375000000000	4155.38427734375000000000	4153.84619140625000000000	4150.25634765625000000000	4150.25634765625000000000	4220.51269531250000000000	4175.89746093750000000000	4190.25634765625000000000	3092.00000000000000000000	10247.00000000000000000000	10227.00000000000000000000	0.00000000000000000000	0.00000000000000000000	0.00000000000000000000	522.00000000000000000000	226.00000000000000000000	4.00000000000000000000	4.00000000000000000000	4.00000000000000000000	4.00000000000000000000	4.00000000000000000000	4.00000000000000000000	4.00000000000000000000	4.00000000000000000000	4.00000000000000000000	4.00000000000000000000	4.00000000000000000000	4.00000000000000000000	4.00000000000000000000	4.00000000000000000000	4.00000000000000000000	4.00000000000000000000
121.00000000000000000000	0.00000000000000000000	4164.61523437500000000000	4146.66650390625000000000	4150.76904296875000000000	4181.02539062500000000000	4146.66650390625000000000	4148.20507812500000000000	4172.82031250000000000000	4162.05126953125000000000	4163.58984375000000000000	4162.56396484375000000000	4158.97412109375000000000	4213.33300781250000000000	4192.30761718750000000000	4191.28173828125000000000	2865.00000000000000000000	10248.00000000000000000000	10229.00000000000000000000	0.00000000000000000000	0.00000000000000000000	0.00000000000000000000	522.00000000000000000000	234.00000000000000000000	4.00000000000000000000	4.00000000000000000000	4.00000000000000000000	4.00000000000000000000	4.00000000000000000000	4.00000000000000000000	4.00000000000000000000	4.00000000000000000000	4.00000000000000000000	4.00000000000000000000	4.00000000000000000000	4.00000000000000000000	4.00000000000000000000	4.00000000000000000000	4.00000000000000000000	4.00000000000000000000
122.00000000000000000000	0.00000000000000000000	4174.87158203125000000000	4140.00000000000000000000	4163.07666015625000000000	4170.76904296875000000000	4149.74365234375000000000	4150.76904296875000000000	4177.94873046875000000000	4169.74365234375000000000	4173.33300781250000000000	4182.05126953125000000000	4151.28173828125000000000	4224.61523437500000000000	4192.82031250000000000000	4197.43603515625000000000	3471.00000000000000000000	10248.00000000000000000000	10229.00000000000000000000	0.00000000000000000000	0.00000000000000000000	0.00000000000000000000	522.00000000000000000000	242.00000000000000000000	4.00000000000000000000	4.00000000000000000000	4.00000000000000000000	4.00000000000000000000	4.00000000000000000000	4.00000000000000000000	4.00000000000000000000	4.00000000000000000000	4.00000000000000000000	4.00000000000000000000	4.00000000000000000000	4.00000000000000000000	4.00000000000000000000	4.00000000000000000000	4.00000000000000000000	4.00000000000000000000
123.00000000000000000000	0.00000000000000000000	4172.82031250000000000000	4128.20507812500000000000	4155.89746093750000000000	4181.02539062500000000000	4156.92285156250000000000	4160.51269531250000000000	4176.92285156250000000000	4162.56396484375000000000	4159.48730468750000000000	4172.82031250000000000000	4147.17919921875000000000	4222.05126953125000000000	4181.53857421875000000000	4190.76904296875000000000	3240.00000000000000000000	10248.00000000000000000000	10227.00000000000000000000	0.00000000000000000000	0.00000000000000000000	0.00000000000000000000	522.00000000000000000000	250.00000000000000000000	4.00000000000000000000	4.00000000000000000000	4.00000000000000000000	4.00000000000000000000	4.00000000000000000000	4.00000000000000000000	4.00000000000000000000	4.00000000000000000000	4.00000000000000000000	4.00000000000000000000	4.00000000000000000000	4.00000000000000000000	4.00000000000000000000	4.00000000000000000000	4.00000000000000000000	4.00000000000000000000
124.00000000000000000000	0.00000000000000000000	4158.46142578125000000000	4124.61523437500000000000	4135.89746093750000000000	4170.25634765625000000000	4138.46142578125000000000	4151.79492187500000000000	4163.58984375000000000000	4146.15380859375000000000	4138.97412109375000000000	4161.02539062500000000000	4160.00000000000000000000	4197.94873046875000000000	4169.74365234375000000000	4165.64111328125000000000	3092.00000000000000000000	10248.00000000000000000000	10227.00000000000000000000	0.00000000000000000000	0.00000000000000000000	0.00000000000000000000	522.00000000000000000000	258.00000000000000000000	4.00000000000000000000	4.00000000000000000000	4.00000000000000000000	4.00000000000000000000	4.00000000000000000000	4.00000000000000000000	4.00000000000000000000	4.00000000000000000000	4.00000000000000000000	4.00000000000000000000	4.00000000000000000000	4.00000000000000000000	4.00000000000000000000	4.00000000000000000000	4.00000000000000000000	4.00000000000000000000
125.00000000000000000000	0.00000000000000000000	4164.10253906250000000000	4134.87158203125000000000	4145.12792968750000000000	4165.64111328125000000000	4141.53857421875000000000	4150.25634765625000000000	4162.56396484375000000000	4144.10253906250000000000	4145.64111328125000000000	4158.46142578125000000000	4148.71777343750000000000	4192.82031250000000000000	4155.89746093750000000000	4151.28173828125000000000	2865.00000000000000000000	10248.00000000000000000000	10227.00000000000000000000	0.00000000000000000000	0.00000000000000000000	0.00000000000000000000	522.00000000000000000000	266.00000000000000000000	4.00000000000000000000	4.00000000000000000000	4.00000000000000000000	4.00000000000000000000	4.00000000000000000000	4.00000000000000000000	4.00000000000000000000	4.00000000000000000000	4.00000000000000000000	4.00000000000000000000	4.00000000000000000000	4.00000000000000000000	4.00000000000000000000	4.00000000000000000000	4.00000000000000000000	4.00000000000000000000
126.00000000000000000000	0.00000000000000000000	4160.51269531250000000000	4144.61523437500000000000	4143.07666015625000000000	4175.89746093750000000000	4175.89746093750000000000	4171.79492187500000000000	4184.61523437500000000000	4163.07666015625000000000	4170.25634765625000000000	4158.46142578125000000000	4128.20507812500000000000	4203.58984375000000000000	4160.00000000000000000000	4159.48730468750000000000	3471.00000000000000000000	10248.00000000000000000000	10227.00000000000000000000	0.00000000000000000000	0.00000000000000000000	0.00000000000000000000	522.00000000000000000000	273.00000000000000000000	4.00000000000000000000	4.00000000000000000000	4.00000000000000000000	4.00000000000000000000	4.00000000000000000000	4.00000000000000000000	4.00000000000000000000	4.00000000000000000000	4.00000000000000000000	4.00000000000000000000	4.00000000000000000000	4.00000000000000000000	4.00000000000000000000	4.00000000000000000000	4.00000000000000000000	4.00000000000000000000
127.00000000000000000000	0.00000000000000000000	4168.20507812500000000000	4138.46142578125000000000	4153.33300781250000000000	4173.33300781250000000000	4173.33300781250000000000	4172.30761718750000000000	4189.74365234375000000000	4168.71777343750000000000	4164.61523437500000000000	4144.10253906250000000000	4132.82031250000000000000	4211.79492187500000000000	4166.15380859375000000000	4172.82031250000000000000	52.00000000000000000000	10247.00000000000000000000	10229.00000000000000000000	0.00000000000000000000	0.00000000000000000000	0.00000000000000000000	522.00000000000000000000	281.00000000000000000000	4.00000000000000000000	4.00000000000000000000	4.00000000000000000000	4.00000000000000000000	4.00000000000000000000	4.00000000000000000000	4.00000000000000000000	4.00000000000000000000	4.00000000000000000000	4.00000000000000000000	4.00000000000000000000	4.00000000000000000000	4.00000000000000000000	4.00000000000000000000	4.00000000000000000000	4.00000000000000000000
0.00000000000000000000	0.00000000000000000000	4164.61523437500000000000	4137.43603515625000000000	4150.25634765625000000000	4173.84619140625000000000	4143.07666015625000000000	4148.71777343750000000000	4170.76904296875000000000	4149.23046875000000000000	4140.00000000000000000000	4140.51269531250000000000	4146.15380859375000000000	4212.82031250000000000000	4161.53857421875000000000	4181.53857421875000000000	2342.00000000000000000000	10247.00000000000000000000	10229.00000000000000000000	0.00000000000000000000	0.00000000000000000000	0.00000000000000000000	522.00000000000000000000	289.00000000000000000000	4.00000000000000000000	4.00000000000000000000	4.00000000000000000000	4.00000000000000000000	4.00000000000000000000	4.00000000000000000000	4.00000000000000000000	4.00000000000000000000	4.00000000000000000000	4.00000000000000000000	4.00000000000000000000	4.00000000000000000000	4.00000000000000000000	4.00000000000000000000	4.00000000000000000000	4.00000000000000000000
1.00000000000000000000	0.00000000000000000000	4164.10253906250000000000	4150.25634765625000000000	4144.61523437500000000000	4198.46142578125000000000	4146.15380859375000000000	4143.58984375000000000000	4162.05126953125000000000	4135.38427734375000000000	4138.97412109375000000000	4160.00000000000000000000	4150.25634765625000000000	4213.33300781250000000000	4167.69238281250000000000	4181.02539062500000000000	2955.00000000000000000000	10246.00000000000000000000	10230.00000000000000000000	0.00000000000000000000	0.00000000000000000000	0.00000000000000000000	522.00000000000000000000	297.00000000000000000000	4.00000000000000000000	4.00000000000000000000	4.00000000000000000000	4.00000000000000000000	4.00000000000000000000	4.00000000000000000000	4.00000000000000000000	4.00000000000000000000	4.00000000000000000000	4.00000000000000000000	4.00000000000000000000	4.00000000000000000000	4.00000000000000000000	4.00000000000000000000	4.00000000000000000000	4.00000000000000000000
2.00000000000000000000	0.00000000000000000000	4185.64111328125000000000	4155.38427734375000000000	4165.12792968750000000000	4201.02539062500000000000	4171.79492187500000000000	4160.51269531250000000000	4175.89746093750000000000	4151.28173828125000000000	4160.51269531250000000000	4171.28173828125000000000	4150.76904296875000000000	4209.74365234375000000000	4184.61523437500000000000	4176.41015625000000000000	2323.00000000000000000000	10246.00000000000000000000	10230.00000000000000000000	0.00000000000000000000	0.00000000000000000000	0.00000000000000000000	522.00000000000000000000	306.00000000000000000000	4.00000000000000000000	4.00000000000000000000	4.00000000000000000000	4.00000000000000000000	4.00000000000000000000	4.00000000000000000000	4.00000000000000000000	4.00000000000000000000	4.00000000000000000000	4.00000000000000000000	4.00000000000000000000	4.00000000000000000000	4.00000000000000000000	4.00000000000000000000	4.00000000000000000000	4.00000000000000000000
3.00000000000000000000	0.00000000000000000000	4166.15380859375000000000	4147.17919921875000000000	4153.33300781250000000000	4180.51269531250000000000	4177.43603515625000000000	4164.61523437500000000000	4182.05126953125000000000	4161.53857421875000000000	4164.61523437500000000000	4166.15380859375000000000	4145.12792968750000000000	4194.87158203125000000000	4185.64111328125000000000	4172.82031250000000000000	3488.00000000000000000000	10244.00000000000000000000	10233.00000000000000000000	0.00000000000000000000	0.00000000000000000000	0.00000000000000000000	522.00000000000000000000	313.00000000000000000000	4.00000000000000000000	4.00000000000000000000	4.00000000000000000000	4.00000000000000000000	4.00000000000000000000	4.00000000000000000000	4.00000000000000000000	4.00000000000000000000	4.00000000000000000000	4.00000000000000000000	4.00000000000000000000	4.00000000000000000000	4.00000000000000000000	4.00000000000000000000	4.00000000000000000000	4.00000000000000000000
4.00000000000000000000	0.00000000000000000000	4154.87158203125000000000	4125.64111328125000000000	4152.30761718750000000000	4171.79492187500000000000	4149.23046875000000000000	4147.69238281250000000000	4163.58984375000000000000	4135.89746093750000000000	4137.43603515625000000000	4151.79492187500000000000	4148.20507812500000000000	4190.25634765625000000000	4158.97412109375000000000	4165.64111328125000000000	3541.00000000000000000000	10244.00000000000000000000	10233.00000000000000000000	0.00000000000000000000	0.00000000000000000000	0.00000000000000000000	522.00000000000000000000	321.00000000000000000000	4.00000000000000000000	4.00000000000000000000	4.00000000000000000000	4.00000000000000000000	4.00000000000000000000	4.00000000000000000000	4.00000000000000000000	4.00000000000000000000	4.00000000000000000000	4.00000000000000000000	4.00000000000000000000	4.00000000000000000000	4.00000000000000000000	4.00000000000000000000	4.00000000000000000000	4.00000000000000000000
5.00000000000000000000	0.00000000000000000000	4171.28173828125000000000	4128.20507812500000000000	4166.66650390625000000000	4174.87158203125000000000	4158.46142578125000000000	4154.87158203125000000000	4168.71777343750000000000	4147.69238281250000000000	4153.33300781250000000000	4156.92285156250000000000	4144.61523437500000000000	4210.25634765625000000000	4154.87158203125000000000	4174.87158203125000000000	3348.00000000000000000000	10244.00000000000000000000	10232.00000000000000000000	0.00000000000000000000	0.00000000000000000000	0.00000000000000000000	522.00000000000000000000	329.00000000000000000000	4.00000000000000000000	4.00000000000000000000	4.00000000000000000000	4.00000000000000000000	4.00000000000000000000	4.00000000000000000000	4.00000000000000000000	4.00000000000000000000	4.00000000000000000000	4.00000000000000000000	4.00000000000000000000	4.00000000000000000000	4.00000000000000000000	4.00000000000000000000	4.00000000000000000000	4.00000000000000000000
6.00000000000000000000	0.00000000000000000000	4180.51269531250000000000	4155.38427734375000000000	4167.69238281250000000000	4192.30761718750000000000	4194.35888671875000000000	4175.89746093750000000000	4196.41015625000000000000	4187.69238281250000000000	4188.20507812500000000000	4164.10253906250000000000	4119.48730468750000000000	4238.97412109375000000000	4183.58984375000000000000	4201.53857421875000000000	3443.00000000000000000000	10244.00000000000000000000	10232.00000000000000000000	0.00000000000000000000	0.00000000000000000000	0.00000000000000000000	522.00000000000000000000	337.00000000000000000000	4.00000000000000000000	4.00000000000000000000	4.00000000000000000000	4.00000000000000000000	4.00000000000000000000	4.00000000000000000000	4.00000000000000000000	4.00000000000000000000	4.00000000000000000000	4.00000000000000000000	4.00000000000000000000	4.00000000000000000000	4.00000000000000000000	4.00000000000000000000	4.00000000000000000000	4.00000000000000000000
7.00000000000000000000	0.00000000000000000000	4181.53857421875000000000	4157.94873046875000000000	4168.71777343750000000000	4195.89746093750000000000	4170.25634765625000000000	4163.07666015625000000000	4190.25634765625000000000	4169.74365234375000000000	4158.46142578125000000000	4149.23046875000000000000	4134.35888671875000000000	4233.84619140625000000000	4195.89746093750000000000	4204.10253906250000000000	3468.00000000000000000000	10244.00000000000000000000	10232.00000000000000000000	0.00000000000000000000	0.00000000000000000000	0.00000000000000000000	522.00000000000000000000	345.00000000000000000000	4.00000000000000000000	4.00000000000000000000	4.00000000000000000000	4.00000000000000000000	4.00000000000000000000	4.00000000000000000000	4.00000000000000000000	4.00000000000000000000	4.00000000000000000000	4.00000000000000000000	4.00000000000000000000	4.00000000000000000000	4.00000000000000000000	4.00000000000000000000	4.00000000000000000000	4.00000000000000000000
8.00000000000000000000	0.00000000000000000000	4156.41015625000000000000	4146.15380859375000000000	4150.76904296875000000000	4188.71777343750000000000	4137.43603515625000000000	4150.25634765625000000000	4170.76904296875000000000	4147.69238281250000000000	4140.51269531250000000000	4158.46142578125000000000	4174.35888671875000000000	4198.46142578125000000000	4186.66650390625000000000	4176.41015625000000000000	3159.00000000000000000000	10244.00000000000000000000	10232.00000000000000000000	0.00000000000000000000	0.00000000000000000000	0.00000000000000000000	522.00000000000000000000	353.00000000000000000000	4.00000000000000000000	4.00000000000000000000	4.00000000000000000000	4.00000000000000000000	4.00000000000000000000	4.00000000000000000000	4.00000000000000000000	4.00000000000000000000	4.00000000000000000000	4.00000000000000000000	4.00000000000000000000	4.00000000000000000000	4.00000000000000000000	4.00000000000000000000	4.00000000000000000000	4.00000000000000000000
9.00000000000000000000	0.00000000000000000000	4164.61523437500000000000	4137.43603515625000000000	4156.92285156250000000000	4185.64111328125000000000	4158.46142578125000000000	4163.58984375000000000000	4172.30761718750000000000	4163.07666015625000000000	4164.61523437500000000000	4178.97412109375000000000	4168.71777343750000000000	4201.02539062500000000000	4176.41015625000000000000	4170.25634765625000000000	2851.00000000000000000000	10245.00000000000000000000	10230.00000000000000000000	0.00000000000000000000	0.00000000000000000000	0.00000000000000000000	522.00000000000000000000	361.00000000000000000000	4.00000000000000000000	4.00000000000000000000	4.00000000000000000000	4.00000000000000000000	4.00000000000000000000	4.00000000000000000000	4.00000000000000000000	4.00000000000000000000	4.00000000000000000000	4.00000000000000000000	4.00000000000000000000	4.00000000000000000000	4.00000000000000000000	4.00000000000000000000	4.00000000000000000000	4.00000000000000000000
10.00000000000000000000	0.00000000000000000000	4177.43603515625000000000	4138.97412109375000000000	4164.61523437500000000000	4182.05126953125000000000	4188.71777343750000000000	4174.35888671875000000000	4182.56396484375000000000	4167.69238281250000000000	4166.66650390625000000000	4168.71777343750000000000	4150.76904296875000000000	4224.61523437500000000000	4187.69238281250000000000	4194.35888671875000000000	3469.00000000000000000000	10245.00000000000000000000	10230.00000000000000000000	0.00000000000000000000	0.00000000000000000000	0.00000000000000000000	522.00000000000000000000	369.00000000000000000000	4.00000000000000000000	4.00000000000000000000	4.00000000000000000000	4.00000000000000000000	4.00000000000000000000	4.00000000000000000000	4.00000000000000000000	4.00000000000000000000	4.00000000000000000000	4.00000000000000000000	4.00000000000000000000	4.00000000000000000000	4.00000000000000000000	4.00000000000000000000	4.00000000000000000000	4.00000000000000000000
11.00000000000000000000	0.00000000000000000000	4159.48730468750000000000	4147.69238281250000000000	4148.20507812500000000000	4187.69238281250000000000	4168.20507812500000000000	4159.48730468750000000000	4177.94873046875000000000	4154.35888671875000000000	4147.69238281250000000000	4161.02539062500000000000	4157.43603515625000000000	4216.41015625000000000000	4199.48730468750000000000	4198.97412109375000000000	3247.00000000000000000000	10245.00000000000000000000	10231.00000000000000000000	0.00000000000000000000	0.00000000000000000000	0.00000000000000000000	522.00000000000000000000	376.00000000000000000000	4.00000000000000000000	4.00000000000000000000	4.00000000000000000000	4.00000000000000000000	4.00000000000000000000	4.00000000000000000000	4.00000000000000000000	4.00000000000000000000	4.00000000000000000000	4.00000000000000000000	4.00000000000000000000	4.00000000000000000000	4.00000000000000000000	4.00000000000000000000	4.00000000000000000000	4.00000000000000000000
12.00000000000000000000	0.00000000000000000000	4175.38427734375000000000	4151.28173828125000000000	4156.92285156250000000000	4189.74365234375000000000	4138.46142578125000000000	4145.64111328125000000000	4167.17919921875000000000	4146.15380859375000000000	4146.66650390625000000000	4176.92285156250000000000	4164.10253906250000000000	4210.25634765625000000000	4189.23046875000000000000	4187.69238281250000000000	3006.00000000000000000000	10245.00000000000000000000	10231.00000000000000000000	0.00000000000000000000	0.00000000000000000000	0.00000000000000000000	522.00000000000000000000	384.00000000000000000000	4.00000000000000000000	4.00000000000000000000	4.00000000000000000000	4.00000000000000000000	4.00000000000000000000	4.00000000000000000000	4.00000000000000000000	4.00000000000000000000	4.00000000000000000000	4.00000000000000000000	4.00000000000000000000	4.00000000000000000000	4.00000000000000000000	4.00000000000000000000	4.00000000000000000000	4.00000000000000000000
13.00000000000000000000	0.00000000000000000000	4174.87158203125000000000	4149.74365234375000000000	4157.94873046875000000000	4179.48730468750000000000	4167.17919921875000000000	4167.17919921875000000000	4177.94873046875000000000	4159.48730468750000000000	4167.17919921875000000000	4176.92285156250000000000	4162.05126953125000000000	4220.00000000000000000000	4192.82031250000000000000	4191.28173828125000000000	2867.00000000000000000000	10245.00000000000000000000	10230.00000000000000000000	0.00000000000000000000	0.00000000000000000000	0.00000000000000000000	522.00000000000000000000	392.00000000000000000000	4.00000000000000000000	4.00000000000000000000	4.00000000000000000000	4.00000000000000000000	4.00000000000000000000	4.00000000000000000000	4.00000000000000000000	4.00000000000000000000	4.00000000000000000000	4.00000000000000000000	4.00000000000000000000	4.00000000000000000000	4.00000000000000000000	4.00000000000000000000	4.00000000000000000000	4.00000000000000000000
14.00000000000000000000	0.00000000000000000000	4162.05126953125000000000	4143.07666015625000000000	4160.00000000000000000000	4182.56396484375000000000	4189.23046875000000000000	4186.15380859375000000000	4193.33300781250000000000	4173.33300781250000000000	4176.92285156250000000000	4160.00000000000000000000	4158.97412109375000000000	4222.05126953125000000000	4197.94873046875000000000	4197.43603515625000000000	3469.00000000000000000000	10245.00000000000000000000	10230.00000000000000000000	0.00000000000000000000	0.00000000000000000000	0.00000000000000000000	522.00000000000000000000	400.00000000000000000000	4.00000000000000000000	4.00000000000000000000	4.00000000000000000000	4.00000000000000000000	4.00000000000000000000	4.00000000000000000000	4.00000000000000000000	4.00000000000000000000	4.00000000000000000000	4.00000000000000000000	4.00000000000000000000	4.00000000000000000000	4.00000000000000000000	4.00000000000000000000	4.00000000000000000000	4.00000000000000000000
15.00000000000000000000	0.00000000000000000000	4163.07666015625000000000	4131.79492187500000000000	4161.53857421875000000000	4192.82031250000000000000	4161.02539062500000000000	4171.79492187500000000000	4189.74365234375000000000	4170.25634765625000000000	4170.25634765625000000000	4171.28173828125000000000	4145.12792968750000000000	4211.79492187500000000000	4186.15380859375000000000	4185.64111328125000000000	3247.00000000000000000000	10246.00000000000000000000	10230.00000000000000000000	0.00000000000000000000	0.00000000000000000000	0.00000000000000000000	522.00000000000000000000	407.00000000000000000000	4.00000000000000000000	4.00000000000000000000	4.00000000000000000000	4.00000000000000000000	4.00000000000000000000	4.00000000000000000000	4.00000000000000000000	4.00000000000000000000	4.00000000000000000000	4.00000000000000000000	4.00000000000000000000	4.00000000000000000000	4.00000000000000000000	4.00000000000000000000	4.00000000000000000000	4.00000000000000000000
16.00000000000000000000	0.00000000000000000000	4157.43603515625000000000	4126.15380859375000000000	4147.69238281250000000000	4178.97412109375000000000	4146.15380859375000000000	4160.51269531250000000000	4186.15380859375000000000	4173.33300781250000000000	4171.28173828125000000000	4189.23046875000000000000	4145.12792968750000000000	4206.66650390625000000000	4186.66650390625000000000	4173.84619140625000000000	0.00000000000000000000	10246.00000000000000000000	10230.00000000000000000000	0.00000000000000000000	0.00000000000000000000	0.00000000000000000000	522.00000000000000000000	414.00000000000000000000	4.00000000000000000000	4.00000000000000000000	4.00000000000000000000	4.00000000000000000000	4.00000000000000000000	4.00000000000000000000	4.00000000000000000000	4.00000000000000000000	4.00000000000000000000	4.00000000000000000000	4.00000000000000000000	4.00000000000000000000	4.00000000000000000000	4.00000000000000000000	4.00000000000000000000	4.00000000000000000000
17.00000000000000000000	0.00000000000000000000	4168.20507812500000000000	4133.33300781250000000000	4158.46142578125000000000	4164.61523437500000000000	4156.41015625000000000000	4164.61523437500000000000	4187.17919921875000000000	4173.33300781250000000000	4170.76904296875000000000	4181.02539062500000000000	4167.69238281250000000000	4209.23046875000000000000	4187.69238281250000000000	4178.46142578125000000000	0.00000000000000000000	10247.00000000000000000000	10231.00000000000000000000	0.00000000000000000000	0.00000000000000000000	0.00000000000000000000	522.00000000000000000000	423.00000000000000000000	4.00000000000000000000	4.00000000000000000000	4.00000000000000000000	4.00000000000000000000	4.00000000000000000000	4.00000000000000000000	4.00000000000000000000	4.00000000000000000000	4.00000000000000000000	4.00000000000000000000	4.00000000000000000000	4.00000000000000000000	4.00000000000000000000	4.00000000000000000000	4.00000000000000000000	4.00000000000000000000
18.00000000000000000000	0.00000000000000000000	4162.56396484375000000000	4140.51269531250000000000	4151.79492187500000000000	4171.79492187500000000000	4156.41015625000000000000	4160.00000000000000000000	4180.51269531250000000000	4156.41015625000000000000	4153.84619140625000000000	4163.58984375000000000000	4172.30761718750000000000	4205.12792968750000000000	4184.10253906250000000000	4181.02539062500000000000	0.00000000000000000000	10247.00000000000000000000	10231.00000000000000000000	0.00000000000000000000	0.00000000000000000000	0.00000000000000000000	522.00000000000000000000	431.00000000000000000000	4.00000000000000000000	4.00000000000000000000	4.00000000000000000000	4.00000000000000000000	4.00000000000000000000	4.00000000000000000000	4.00000000000000000000	4.00000000000000000000	4.00000000000000000000	4.00000000000000000000	4.00000000000000000000	4.00000000000000000000	4.00000000000000000000	4.00000000000000000000	4.00000000000000000000	4.00000000000000000000
19.00000000000000000000	0.00000000000000000000	4168.71777343750000000000	4148.20507812500000000000	4154.35888671875000000000	4197.94873046875000000000	4160.00000000000000000000	4162.05126953125000000000	4182.05126953125000000000	4154.35888671875000000000	4154.35888671875000000000	4155.89746093750000000000	4165.64111328125000000000	4218.46142578125000000000	4201.53857421875000000000	4189.23046875000000000000	0.00000000000000000000	10247.00000000000000000000	10229.00000000000000000000	0.00000000000000000000	0.00000000000000000000	0.00000000000000000000	522.00000000000000000000	438.00000000000000000000	4.00000000000000000000	4.00000000000000000000	4.00000000000000000000	4.00000000000000000000	4.00000000000000000000	4.00000000000000000000	4.00000000000000000000	4.00000000000000000000	4.00000000000000000000	4.00000000000000000000	4.00000000000000000000	4.00000000000000000000	4.00000000000000000000	4.00000000000000000000	4.00000000000000000000	4.00000000000000000000
20.00000000000000000000	0.00000000000000000000	4185.12792968750000000000	4163.07666015625000000000	4174.87158203125000000000	4209.74365234375000000000	4176.41015625000000000000	4182.56396484375000000000	4196.92285156250000000000	4176.92285156250000000000	4181.53857421875000000000	4166.66650390625000000000	4158.97412109375000000000	4236.41015625000000000000	4214.35888671875000000000	4205.12792968750000000000	0.00000000000000000000	10247.00000000000000000000	10229.00000000000000000000	0.00000000000000000000	0.00000000000000000000	0.00000000000000000000	522.00000000000000000000	446.00000000000000000000	4.00000000000000000000	4.00000000000000000000	4.00000000000000000000	4.00000000000000000000	4.00000000000000000000	4.00000000000000000000	4.00000000000000000000	4.00000000000000000000	4.00000000000000000000	4.00000000000000000000	4.00000000000000000000	4.00000000000000000000	4.00000000000000000000	4.00000000000000000000	4.00000000000000000000	4.00000000000000000000
21.00000000000000000000	0.00000000000000000000	4168.71777343750000000000	4169.23046875000000000000	4163.07666015625000000000	4194.87158203125000000000	4183.58984375000000000000	4183.07666015625000000000	4201.02539062500000000000	4186.66650390625000000000	4188.71777343750000000000	4191.28173828125000000000	4152.82031250000000000000	4230.76904296875000000000	4208.20507812500000000000	4206.15380859375000000000	0.00000000000000000000	10247.00000000000000000000	10228.00000000000000000000	0.00000000000000000000	0.00000000000000000000	0.00000000000000000000	522.00000000000000000000	454.00000000000000000000	4.00000000000000000000	4.00000000000000000000	4.00000000000000000000	4.00000000000000000000	4.00000000000000000000	4.00000000000000000000	4.00000000000000000000	4.00000000000000000000	4.00000000000000000000	4.00000000000000000000	4.00000000000000000000	4.00000000000000000000	4.00000000000000000000	4.00000000000000000000	4.00000000000000000000	4.00000000000000000000
22.00000000000000000000	0.00000000000000000000	4171.79492187500000000000	4160.51269531250000000000	4166.66650390625000000000	4189.74365234375000000000	4178.97412109375000000000	4167.69238281250000000000	4188.20507812500000000000	4173.33300781250000000000	4172.30761718750000000000	4199.48730468750000000000	4167.69238281250000000000	4221.02539062500000000000	4205.12792968750000000000	4196.41015625000000000000	0.00000000000000000000	10247.00000000000000000000	10228.00000000000000000000	0.00000000000000000000	0.00000000000000000000	0.00000000000000000000	522.00000000000000000000	463.00000000000000000000	4.00000000000000000000	4.00000000000000000000	4.00000000000000000000	4.00000000000000000000	4.00000000000000000000	4.00000000000000000000	4.00000000000000000000	4.00000000000000000000	4.00000000000000000000	4.00000000000000000000	4.00000000000000000000	4.00000000000000000000	4.00000000000000000000	4.00000000000000000000	4.00000000000000000000	4.00000000000000000000
23.00000000000000000000	0.00000000000000000000	4166.66650390625000000000	4141.02539062500000000000	4158.97412109375000000000	4172.30761718750000000000	4163.58984375000000000000	4164.10253906250000000000	4180.00000000000000000000	4167.69238281250000000000	4167.17919921875000000000	4186.15380859375000000000	4189.23046875000000000000	4205.64111328125000000000	4198.46142578125000000000	4184.10253906250000000000	0.00000000000000000000	10248.00000000000000000000	10227.00000000000000000000	0.00000000000000000000	0.00000000000000000000	0.00000000000000000000	522.00000000000000000000	471.00000000000000000000	4.00000000000000000000	4.00000000000000000000	4.00000000000000000000	4.00000000000000000000	4.00000000000000000000	4.00000000000000000000	4.00000000000000000000	4.00000000000000000000	4.00000000000000000000	4.00000000000000000000	4.00000000000000000000	4.00000000000000000000	4.00000000000000000000	4.00000000000000000000	4.00000000000000000000	4.00000000000000000000
24.00000000000000000000	0.00000000000000000000	4157.94873046875000000000	4123.58984375000000000000	4149.23046875000000000000	4143.07666015625000000000	4149.23046875000000000000	4160.00000000000000000000	4182.05126953125000000000	4167.69238281250000000000	4166.15380859375000000000	4157.94873046875000000000	4146.15380859375000000000	4198.97412109375000000000	4174.87158203125000000000	4172.82031250000000000000	0.00000000000000000000	10248.00000000000000000000	10227.00000000000000000000	0.00000000000000000000	0.00000000000000000000	0.00000000000000000000	522.00000000000000000000	479.00000000000000000000	4.00000000000000000000	4.00000000000000000000	4.00000000000000000000	4.00000000000000000000	4.00000000000000000000	4.00000000000000000000	4.00000000000000000000	4.00000000000000000000	4.00000000000000000000	4.00000000000000000000	4.00000000000000000000	4.00000000000000000000	4.00000000000000000000	4.00000000000000000000	4.00000000000000000000	4.00000000000000000000
25.00000000000000000000	0.00000000000000000000	4167.17919921875000000000	4124.61523437500000000000	4159.48730468750000000000	4156.92285156250000000000	4150.25634765625000000000	4152.30761718750000000000	4181.02539062500000000000	4158.46142578125000000000	4154.87158203125000000000	4134.35888671875000000000	4107.17919921875000000000	4204.61523437500000000000	4160.00000000000000000000	4168.71777343750000000000	0.00000000000000000000	10247.00000000000000000000	10228.00000000000000000000	0.00000000000000000000	0.00000000000000000000	0.00000000000000000000	522.00000000000000000000	486.00000000000000000000	4.00000000000000000000	4.00000000000000000000	4.00000000000000000000	4.00000000000000000000	4.00000000000000000000	4.00000000000000000000	4.00000000000000000000	4.00000000000000000000	4.00000000000000000000	4.00000000000000000000	4.00000000000000000000	4.00000000000000000000	4.00000000000000000000	4.00000000000000000000	4.00000000000000000000	4.00000000000000000000
26.00000000000000000000	0.00000000000000000000	4163.58984375000000000000	4132.30761718750000000000	4154.35888671875000000000	4186.15380859375000000000	4164.61523437500000000000	4164.10253906250000000000	4183.58984375000000000000	4157.43603515625000000000	4157.43603515625000000000	4156.92285156250000000000	4164.61523437500000000000	4202.05126953125000000000	4177.94873046875000000000	4173.84619140625000000000	0.00000000000000000000	10247.00000000000000000000	10228.00000000000000000000	0.00000000000000000000	0.00000000000000000000	0.00000000000000000000	522.00000000000000000000	494.00000000000000000000	4.00000000000000000000	4.00000000000000000000	4.00000000000000000000	4.00000000000000000000	4.00000000000000000000	4.00000000000000000000	4.00000000000000000000	4.00000000000000000000	4.00000000000000000000	4.00000000000000000000	4.00000000000000000000	4.00000000000000000000	4.00000000000000000000	4.00000000000000000000	4.00000000000000000000	4.00000000000000000000
27.00000000000000000000	0.00000000000000000000	4183.07666015625000000000	4136.92285156250000000000	4175.89746093750000000000	4181.53857421875000000000	4168.71777343750000000000	4177.94873046875000000000	4191.28173828125000000000	4167.17919921875000000000	4164.61523437500000000000	4184.10253906250000000000	4190.76904296875000000000	4207.69238281250000000000	4206.66650390625000000000	4182.05126953125000000000	0.00000000000000000000	10249.00000000000000000000	10227.00000000000000000000	0.00000000000000000000	0.00000000000000000000	0.00000000000000000000	522.00000000000000000000	501.00000000000000000000	4.00000000000000000000	4.00000000000000000000	4.00000000000000000000	4.00000000000000000000	4.00000000000000000000	4.00000000000000000000	4.00000000000000000000	4.00000000000000000000	4.00000000000000000000	4.00000000000000000000	4.00000000000000000000	4.00000000000000000000	4.00000000000000000000	4.00000000000000000000	4.00000000000000000000	4.00000000000000000000
28.00000000000000000000	0.00000000000000000000	4184.61523437500000000000	4157.94873046875000000000	4178.46142578125000000000	4182.56396484375000000000	4166.15380859375000000000	4172.82031250000000000000	4199.48730468750000000000	4184.10253906250000000000	4177.43603515625000000000	4177.43603515625000000000	4156.41015625000000000000	4213.84619140625000000000	4207.69238281250000000000	4196.41015625000000000000	0.00000000000000000000	10249.00000000000000000000	10227.00000000000000000000	0.00000000000000000000	0.00000000000000000000	0.00000000000000000000	522.00000000000000000000	509.00000000000000000000	4.00000000000000000000	4.00000000000000000000	4.00000000000000000000	4.00000000000000000000	4.00000000000000000000	4.00000000000000000000	4.00000000000000000000	4.00000000000000000000	4.00000000000000000000	4.00000000000000000000	4.00000000000000000000	4.00000000000000000000	4.00000000000000000000	4.00000000000000000000	4.00000000000000000000	4.00000000000000000000
29.00000000000000000000	0.00000000000000000000	4171.28173828125000000000	4175.89746093750000000000	4162.56396484375000000000	4203.07666015625000000000	4174.35888671875000000000	4168.20507812500000000000	4204.10253906250000000000	4191.79492187500000000000	4195.89746093750000000000	4174.87158203125000000000	4154.35888671875000000000	4210.76904296875000000000	4187.17919921875000000000	4201.53857421875000000000	0.00000000000000000000	10249.00000000000000000000	10228.00000000000000000000	0.00000000000000000000	0.00000000000000000000	0.00000000000000000000	522.00000000000000000000	517.00000000000000000000	4.00000000000000000000	4.00000000000000000000	4.00000000000000000000	4.00000000000000000000	4.00000000000000000000	4.00000000000000000000	4.00000000000000000000	4.00000000000000000000	4.00000000000000000000	4.00000000000000000000	4.00000000000000000000	4.00000000000000000000	4.00000000000000000000	4.00000000000000000000	4.00000000000000000000	4.00000000000000000000
30.00000000000000000000	0.00000000000000000000	4185.12792968750000000000	4166.15380859375000000000	4175.89746093750000000000	4202.05126953125000000000	4182.05126953125000000000	4178.97412109375000000000	4204.61523437500000000000	4186.15380859375000000000	4193.84619140625000000000	4181.02539062500000000000	4151.28173828125000000000	4208.20507812500000000000	4193.84619140625000000000	4187.17919921875000000000	0.00000000000000000000	10249.00000000000000000000	10228.00000000000000000000	0.00000000000000000000	0.00000000000000000000	0.00000000000000000000	522.00000000000000000000	525.00000000000000000000	4.00000000000000000000	4.00000000000000000000	4.00000000000000000000	4.00000000000000000000	4.00000000000000000000	4.00000000000000000000	4.00000000000000000000	4.00000000000000000000	4.00000000000000000000	4.00000000000000000000	4.00000000000000000000	4.00000000000000000000	4.00000000000000000000	4.00000000000000000000	4.00000000000000000000	4.00000000000000000000
31.00000000000000000000	0.00000000000000000000	4175.38427734375000000000	4161.53857421875000000000	4173.84619140625000000000	4187.69238281250000000000	4191.28173828125000000000	4190.25634765625000000000	4203.58984375000000000000	4185.12792968750000000000	4185.12792968750000000000	4184.10253906250000000000	4151.28173828125000000000	4205.64111328125000000000	4211.28173828125000000000	4180.51269531250000000000	0.00000000000000000000	10249.00000000000000000000	10226.00000000000000000000	0.00000000000000000000	0.00000000000000000000	0.00000000000000000000	522.00000000000000000000	533.00000000000000000000	4.00000000000000000000	4.00000000000000000000	4.00000000000000000000	4.00000000000000000000	4.00000000000000000000	4.00000000000000000000	4.00000000000000000000	4.00000000000000000000	4.00000000000000000000	4.00000000000000000000	4.00000000000000000000	4.00000000000000000000	4.00000000000000000000	4.00000000000000000000	4.00000000000000000000	4.00000000000000000000
32.00000000000000000000	0.00000000000000000000	4170.25634765625000000000	4156.92285156250000000000	4174.35888671875000000000	4179.48730468750000000000	4179.48730468750000000000	4181.02539062500000000000	4196.41015625000000000000	4174.35888671875000000000	4177.43603515625000000000	4184.10253906250000000000	4182.56396484375000000000	4207.17919921875000000000	4192.30761718750000000000	4185.64111328125000000000	0.00000000000000000000	10249.00000000000000000000	10226.00000000000000000000	0.00000000000000000000	0.00000000000000000000	0.00000000000000000000	522.00000000000000000000	541.00000000000000000000	4.00000000000000000000	4.00000000000000000000	4.00000000000000000000	4.00000000000000000000	4.00000000000000000000	4.00000000000000000000	4.00000000000000000000	4.00000000000000000000	4.00000000000000000000	4.00000000000000000000	4.00000000000000000000	4.00000000000000000000	4.00000000000000000000	4.00000000000000000000	4.00000000000000000000	4.00000000000000000000
33.00000000000000000000	0.00000000000000000000	4170.76904296875000000000	4145.12792968750000000000	4166.66650390625000000000	4176.92285156250000000000	4157.94873046875000000000	4172.30761718750000000000	4190.25634765625000000000	4161.02539062500000000000	4173.84619140625000000000	4187.17919921875000000000	4186.66650390625000000000	4201.53857421875000000000	4183.58984375000000000000	4183.07666015625000000000	0.00000000000000000000	10248.00000000000000000000	10228.00000000000000000000	0.00000000000000000000	0.00000000000000000000	0.00000000000000000000	522.00000000000000000000	549.00000000000000000000	4.00000000000000000000	4.00000000000000000000	4.00000000000000000000	4.00000000000000000000	4.00000000000000000000	4.00000000000000000000	4.00000000000000000000	4.00000000000000000000	4.00000000000000000000	4.00000000000000000000	4.00000000000000000000	4.00000000000000000000	4.00000000000000000000	4.00000000000000000000	4.00000000000000000000	4.00000000000000000000
34.00000000000000000000	0.00000000000000000000	4166.15380859375000000000	4147.69238281250000000000	4161.02539062500000000000	4183.07666015625000000000	4162.05126953125000000000	4174.35888671875000000000	4189.23046875000000000000	4166.15380859375000000000	4171.28173828125000000000	4180.00000000000000000000	4148.20507812500000000000	4209.23046875000000000000	4194.35888671875000000000	4184.10253906250000000000	0.00000000000000000000	10248.00000000000000000000	10228.00000000000000000000	0.00000000000000000000	0.00000000000000000000	0.00000000000000000000	522.00000000000000000000	557.00000000000000000000	4.00000000000000000000	4.00000000000000000000	4.00000000000000000000	4.00000000000000000000	4.00000000000000000000	4.00000000000000000000	4.00000000000000000000	4.00000000000000000000	4.00000000000000000000	4.00000000000000000000	4.00000000000000000000	4.00000000000000000000	4.00000000000000000000	4.00000000000000000000	4.00000000000000000000	4.00000000000000000000
35.00000000000000000000	0.00000000000000000000	4181.53857421875000000000	4156.41015625000000000000	4183.07666015625000000000	4184.10253906250000000000	4181.02539062500000000000	4175.38427734375000000000	4193.33300781250000000000	4180.51269531250000000000	4173.84619140625000000000	4169.23046875000000000000	4148.71777343750000000000	4228.20507812500000000000	4196.92285156250000000000	4203.58984375000000000000	0.00000000000000000000	10247.00000000000000000000	10228.00000000000000000000	0.00000000000000000000	0.00000000000000000000	0.00000000000000000000	522.00000000000000000000	565.00000000000000000000	4.00000000000000000000	4.00000000000000000000	4.00000000000000000000	4.00000000000000000000	4.00000000000000000000	4.00000000000000000000	4.00000000000000000000	4.00000000000000000000	4.00000000000000000000	4.00000000000000000000	4.00000000000000000000	4.00000000000000000000	4.00000000000000000000	4.00000000000000000000	4.00000000000000000000	4.00000000000000000000
36.00000000000000000000	0.00000000000000000000	4178.46142578125000000000	4162.56396484375000000000	4181.02539062500000000000	4189.74365234375000000000	4191.79492187500000000000	4182.05126953125000000000	4199.48730468750000000000	4194.35888671875000000000	4188.71777343750000000000	4177.94873046875000000000	4194.87158203125000000000	4231.28173828125000000000	4209.74365234375000000000	4212.30761718750000000000	0.00000000000000000000	10247.00000000000000000000	10228.00000000000000000000	0.00000000000000000000	0.00000000000000000000	0.00000000000000000000	522.00000000000000000000	572.00000000000000000000	4.00000000000000000000	4.00000000000000000000	4.00000000000000000000	4.00000000000000000000	4.00000000000000000000	4.00000000000000000000	4.00000000000000000000	4.00000000000000000000	4.00000000000000000000	4.00000000000000000000	4.00000000000000000000	4.00000000000000000000	4.00000000000000000000	4.00000000000000000000	4.00000000000000000000	4.00000000000000000000
37.00000000000000000000	0.00000000000000000000	4180.00000000000000000000	4156.92285156250000000000	4185.12792968750000000000	4206.15380859375000000000	4181.53857421875000000000	4179.48730468750000000000	4195.89746093750000000000	4195.38427734375000000000	4198.97412109375000000000	4184.61523437500000000000	4195.89746093750000000000	4228.71777343750000000000	4213.84619140625000000000	4199.48730468750000000000	0.00000000000000000000	10245.00000000000000000000	10228.00000000000000000000	0.00000000000000000000	0.00000000000000000000	0.00000000000000000000	522.00000000000000000000	580.00000000000000000000	4.00000000000000000000	4.00000000000000000000	4.00000000000000000000	4.00000000000000000000	4.00000000000000000000	4.00000000000000000000	4.00000000000000000000	4.00000000000000000000	4.00000000000000000000	4.00000000000000000000	4.00000000000000000000	4.00000000000000000000	4.00000000000000000000	4.00000000000000000000	4.00000000000000000000	4.00000000000000000000
38.00000000000000000000	0.00000000000000000000	4178.46142578125000000000	4156.41015625000000000000	4185.64111328125000000000	4196.41015625000000000000	4181.53857421875000000000	4174.35888671875000000000	4194.35888671875000000000	4186.15380859375000000000	4193.84619140625000000000	4191.79492187500000000000	4160.00000000000000000000	4217.94873046875000000000	4203.07666015625000000000	4187.17919921875000000000	0.00000000000000000000	10245.00000000000000000000	10228.00000000000000000000	0.00000000000000000000	0.00000000000000000000	0.00000000000000000000	522.00000000000000000000	588.00000000000000000000	4.00000000000000000000	4.00000000000000000000	4.00000000000000000000	4.00000000000000000000	4.00000000000000000000	4.00000000000000000000	4.00000000000000000000	4.00000000000000000000	4.00000000000000000000	4.00000000000000000000	4.00000000000000000000	4.00000000000000000000	4.00000000000000000000	4.00000000000000000000	4.00000000000000000000	4.00000000000000000000
39.00000000000000000000	0.00000000000000000000	4170.76904296875000000000	4168.71777343750000000000	4173.84619140625000000000	4182.05126953125000000000	4188.20507812500000000000	4181.53857421875000000000	4194.35888671875000000000	4175.38427734375000000000	4171.79492187500000000000	4197.94873046875000000000	4162.56396484375000000000	4206.66650390625000000000	4201.02539062500000000000	4185.64111328125000000000	0.00000000000000000000	10244.00000000000000000000	10229.00000000000000000000	0.00000000000000000000	0.00000000000000000000	0.00000000000000000000	522.00000000000000000000	595.00000000000000000000	4.00000000000000000000	4.00000000000000000000	4.00000000000000000000	4.00000000000000000000	4.00000000000000000000	4.00000000000000000000	4.00000000000000000000	4.00000000000000000000	4.00000000000000000000	4.00000000000000000000	4.00000000000000000000	4.00000000000000000000	4.00000000000000000000	4.00000000000000000000	4.00000000000000000000	4.00000000000000000000
40.00000000000000000000	0.00000000000000000000	4182.56396484375000000000	4172.82031250000000000000	4185.64111328125000000000	4190.76904296875000000000	4184.61523437500000000000	4188.20507812500000000000	4192.82031250000000000000	4174.87158203125000000000	4163.07666015625000000000	4176.92285156250000000000	4181.53857421875000000000	4212.30761718750000000000	4191.28173828125000000000	4190.25634765625000000000	0.00000000000000000000	10244.00000000000000000000	10229.00000000000000000000	0.00000000000000000000	0.00000000000000000000	0.00000000000000000000	522.00000000000000000000	604.00000000000000000000	4.00000000000000000000	4.00000000000000000000	4.00000000000000000000	4.00000000000000000000	4.00000000000000000000	4.00000000000000000000	4.00000000000000000000	4.00000000000000000000	4.00000000000000000000	4.00000000000000000000	4.00000000000000000000	4.00000000000000000000	4.00000000000000000000	4.00000000000000000000	4.00000000000000000000	4.00000000000000000000
41.00000000000000000000	0.00000000000000000000	4170.25634765625000000000	4163.58984375000000000000	4171.79492187500000000000	4194.35888671875000000000	4184.61523437500000000000	4185.12792968750000000000	4198.46142578125000000000	4185.12792968750000000000	4182.56396484375000000000	4166.15380859375000000000	4170.25634765625000000000	4209.23046875000000000000	4180.00000000000000000000	4185.64111328125000000000	0.00000000000000000000	10244.00000000000000000000	10229.00000000000000000000	0.00000000000000000000	0.00000000000000000000	0.00000000000000000000	522.00000000000000000000	612.00000000000000000000	4.00000000000000000000	4.00000000000000000000	4.00000000000000000000	4.00000000000000000000	4.00000000000000000000	4.00000000000000000000	4.00000000000000000000	4.00000000000000000000	4.00000000000000000000	4.00000000000000000000	4.00000000000000000000	4.00000000000000000000	4.00000000000000000000	4.00000000000000000000	4.00000000000000000000	4.00000000000000000000
42.00000000000000000000	0.00000000000000000000	4170.76904296875000000000	4163.58984375000000000000	4170.76904296875000000000	4195.38427734375000000000	4185.12792968750000000000	4173.84619140625000000000	4200.00000000000000000000	4182.56396484375000000000	4188.71777343750000000000	4183.07666015625000000000	4157.94873046875000000000	4209.74365234375000000000	4198.46142578125000000000	4182.05126953125000000000	0.00000000000000000000	10244.00000000000000000000	10229.00000000000000000000	0.00000000000000000000	0.00000000000000000000	0.00000000000000000000	522.00000000000000000000	620.00000000000000000000	4.00000000000000000000	4.00000000000000000000	4.00000000000000000000	4.00000000000000000000	4.00000000000000000000	4.00000000000000000000	4.00000000000000000000	4.00000000000000000000	4.00000000000000000000	4.00000000000000000000	4.00000000000000000000	4.00000000000000000000	4.00000000000000000000	4.00000000000000000000	4.00000000000000000000	4.00000000000000000000
43.00000000000000000000	0.00000000000000000000	4180.00000000000000000000	4175.38427734375000000000	4185.64111328125000000000	4197.43603515625000000000	4191.28173828125000000000	4168.71777343750000000000	4196.41015625000000000000	4182.05126953125000000000	4177.43603515625000000000	4192.30761718750000000000	4164.61523437500000000000	4220.51269531250000000000	4214.87158203125000000000	4194.35888671875000000000	0.00000000000000000000	10246.00000000000000000000	10229.00000000000000000000	0.00000000000000000000	0.00000000000000000000	0.00000000000000000000	522.00000000000000000000	627.00000000000000000000	4.00000000000000000000	4.00000000000000000000	4.00000000000000000000	4.00000000000000000000	4.00000000000000000000	4.00000000000000000000	4.00000000000000000000	4.00000000000000000000	4.00000000000000000000	4.00000000000000000000	4.00000000000000000000	4.00000000000000000000	4.00000000000000000000	4.00000000000000000000	4.00000000000000000000	4.00000000000000000000
44.00000000000000000000	0.00000000000000000000	4173.84619140625000000000	4173.84619140625000000000	4179.48730468750000000000	4187.69238281250000000000	4192.30761718750000000000	4170.76904296875000000000	4198.46142578125000000000	4193.33300781250000000000	4181.02539062500000000000	4177.94873046875000000000	4166.66650390625000000000	4222.56396484375000000000	4196.41015625000000000000	4199.48730468750000000000	0.00000000000000000000	10246.00000000000000000000	10229.00000000000000000000	0.00000000000000000000	0.00000000000000000000	0.00000000000000000000	522.00000000000000000000	635.00000000000000000000	4.00000000000000000000	4.00000000000000000000	4.00000000000000000000	4.00000000000000000000	4.00000000000000000000	4.00000000000000000000	4.00000000000000000000	4.00000000000000000000	4.00000000000000000000	4.00000000000000000000	4.00000000000000000000	4.00000000000000000000	4.00000000000000000000	4.00000000000000000000	4.00000000000000000000	4.00000000000000000000
45.00000000000000000000	0.00000000000000000000	4186.66650390625000000000	4160.00000000000000000000	4188.20507812500000000000	4173.84619140625000000000	4183.07666015625000000000	4175.89746093750000000000	4202.05126953125000000000	4193.84619140625000000000	4194.87158203125000000000	4178.97412109375000000000	4184.10253906250000000000	4222.05126953125000000000	4186.66650390625000000000	4192.82031250000000000000	0.00000000000000000000	10249.00000000000000000000	10229.00000000000000000000	0.00000000000000000000	0.00000000000000000000	0.00000000000000000000	522.00000000000000000000	642.00000000000000000000	4.00000000000000000000	4.00000000000000000000	4.00000000000000000000	4.00000000000000000000	4.00000000000000000000	4.00000000000000000000	4.00000000000000000000	4.00000000000000000000	4.00000000000000000000	4.00000000000000000000	4.00000000000000000000	4.00000000000000000000	4.00000000000000000000	4.00000000000000000000	4.00000000000000000000	4.00000000000000000000
46.00000000000000000000	0.00000000000000000000	4170.76904296875000000000	4154.35888671875000000000	4172.82031250000000000000	4175.89746093750000000000	4184.61523437500000000000	4188.20507812500000000000	4204.61523437500000000000	4192.82031250000000000000	4202.05126953125000000000	4203.07666015625000000000	4198.46142578125000000000	4210.25634765625000000000	4207.17919921875000000000	4183.07666015625000000000	0.00000000000000000000	10249.00000000000000000000	10229.00000000000000000000	0.00000000000000000000	0.00000000000000000000	0.00000000000000000000	522.00000000000000000000	650.00000000000000000000	4.00000000000000000000	4.00000000000000000000	4.00000000000000000000	4.00000000000000000000	4.00000000000000000000	4.00000000000000000000	4.00000000000000000000	4.00000000000000000000	4.00000000000000000000	4.00000000000000000000	4.00000000000000000000	4.00000000000000000000	4.00000000000000000000	4.00000000000000000000	4.00000000000000000000	4.00000000000000000000
47.00000000000000000000	0.00000000000000000000	4164.61523437500000000000	4147.69238281250000000000	4167.17919921875000000000	4178.97412109375000000000	4178.97412109375000000000	4185.12792968750000000000	4197.43603515625000000000	4179.48730468750000000000	4181.53857421875000000000	4192.30761718750000000000	4165.64111328125000000000	4206.15380859375000000000	4208.71777343750000000000	4178.97412109375000000000	0.00000000000000000000	10250.00000000000000000000	10230.00000000000000000000	0.00000000000000000000	0.00000000000000000000	0.00000000000000000000	522.00000000000000000000	658.00000000000000000000	4.00000000000000000000	4.00000000000000000000	4.00000000000000000000	4.00000000000000000000	4.00000000000000000000	4.00000000000000000000	4.00000000000000000000	4.00000000000000000000	4.00000000000000000000	4.00000000000000000000	4.00000000000000000000	4.00000000000000000000	4.00000000000000000000	4.00000000000000000000	4.00000000000000000000	4.00000000000000000000
48.00000000000000000000	0.00000000000000000000	4188.20507812500000000000	4156.41015625000000000000	4191.28173828125000000000	4175.38427734375000000000	4175.38427734375000000000	4173.33300781250000000000	4197.43603515625000000000	4169.74365234375000000000	4162.05126953125000000000	4166.66650390625000000000	4149.74365234375000000000	4224.10253906250000000000	4195.38427734375000000000	4193.33300781250000000000	0.00000000000000000000	10250.00000000000000000000	10230.00000000000000000000	0.00000000000000000000	0.00000000000000000000	0.00000000000000000000	522.00000000000000000000	667.00000000000000000000	4.00000000000000000000	4.00000000000000000000	4.00000000000000000000	4.00000000000000000000	4.00000000000000000000	4.00000000000000000000	4.00000000000000000000	4.00000000000000000000	4.00000000000000000000	4.00000000000000000000	4.00000000000000000000	4.00000000000000000000	4.00000000000000000000	4.00000000000000000000	4.00000000000000000000	4.00000000000000000000
49.00000000000000000000	0.00000000000000000000	4180.00000000000000000000	4173.33300781250000000000	4187.69238281250000000000	4185.64111328125000000000	4180.51269531250000000000	4169.23046875000000000000	4207.17919921875000000000	4187.17919921875000000000	4177.43603515625000000000	4167.17919921875000000000	4174.35888671875000000000	4229.74365234375000000000	4190.76904296875000000000	4202.05126953125000000000	0.00000000000000000000	10248.00000000000000000000	10230.00000000000000000000	0.00000000000000000000	0.00000000000000000000	0.00000000000000000000	522.00000000000000000000	675.00000000000000000000	4.00000000000000000000	4.00000000000000000000	4.00000000000000000000	4.00000000000000000000	4.00000000000000000000	4.00000000000000000000	4.00000000000000000000	4.00000000000000000000	4.00000000000000000000	4.00000000000000000000	4.00000000000000000000	4.00000000000000000000	4.00000000000000000000	4.00000000000000000000	4.00000000000000000000	4.00000000000000000000
50.00000000000000000000	0.00000000000000000000	4176.41015625000000000000	4173.84619140625000000000	4184.61523437500000000000	4192.82031250000000000000	4164.61523437500000000000	4165.12792968750000000000	4197.43603515625000000000	4183.07666015625000000000	4181.53857421875000000000	4171.28173828125000000000	4175.89746093750000000000	4213.33300781250000000000	4183.07666015625000000000	4190.25634765625000000000	0.00000000000000000000	10248.00000000000000000000	10230.00000000000000000000	0.00000000000000000000	0.00000000000000000000	0.00000000000000000000	522.00000000000000000000	683.00000000000000000000	4.00000000000000000000	4.00000000000000000000	4.00000000000000000000	4.00000000000000000000	4.00000000000000000000	4.00000000000000000000	4.00000000000000000000	4.00000000000000000000	4.00000000000000000000	4.00000000000000000000	4.00000000000000000000	4.00000000000000000000	4.00000000000000000000	4.00000000000000000000	4.00000000000000000000	4.00000000000000000000
51.00000000000000000000	0.00000000000000000000	4173.84619140625000000000	4177.43603515625000000000	4175.89746093750000000000	4187.69238281250000000000	4169.23046875000000000000	4171.28173828125000000000	4190.76904296875000000000	4170.25634765625000000000	4176.92285156250000000000	4178.97412109375000000000	4166.66650390625000000000	4205.64111328125000000000	4195.38427734375000000000	4184.10253906250000000000	0.00000000000000000000	10249.00000000000000000000	10231.00000000000000000000	0.00000000000000000000	0.00000000000000000000	0.00000000000000000000	522.00000000000000000000	692.00000000000000000000	4.00000000000000000000	4.00000000000000000000	4.00000000000000000000	4.00000000000000000000	4.00000000000000000000	4.00000000000000000000	4.00000000000000000000	4.00000000000000000000	4.00000000000000000000	4.00000000000000000000	4.00000000000000000000	4.00000000000000000000	4.00000000000000000000	4.00000000000000000000	4.00000000000000000000	4.00000000000000000000
52.00000000000000000000	0.00000000000000000000	4177.94873046875000000000	4188.20507812500000000000	4181.53857421875000000000	4194.35888671875000000000	4197.43603515625000000000	4184.61523437500000000000	4202.56396484375000000000	4184.10253906250000000000	4185.64111328125000000000	4199.48730468750000000000	4180.00000000000000000000	4228.20507812500000000000	4207.69238281250000000000	4194.87158203125000000000	0.00000000000000000000	10249.00000000000000000000	10231.00000000000000000000	0.00000000000000000000	0.00000000000000000000	0.00000000000000000000	522.00000000000000000000	699.00000000000000000000	4.00000000000000000000	4.00000000000000000000	4.00000000000000000000	4.00000000000000000000	4.00000000000000000000	4.00000000000000000000	4.00000000000000000000	4.00000000000000000000	4.00000000000000000000	4.00000000000000000000	4.00000000000000000000	4.00000000000000000000	4.00000000000000000000	4.00000000000000000000	4.00000000000000000000	4.00000000000000000000
53.00000000000000000000	0.00000000000000000000	4183.58984375000000000000	4186.15380859375000000000	4189.23046875000000000000	4201.02539062500000000000	4185.12792968750000000000	4179.48730468750000000000	4200.00000000000000000000	4190.76904296875000000000	4183.07666015625000000000	4190.25634765625000000000	4168.71777343750000000000	4232.82031250000000000000	4186.15380859375000000000	4196.92285156250000000000	0.00000000000000000000	10249.00000000000000000000	10230.00000000000000000000	0.00000000000000000000	0.00000000000000000000	0.00000000000000000000	522.00000000000000000000	708.00000000000000000000	4.00000000000000000000	4.00000000000000000000	4.00000000000000000000	4.00000000000000000000	4.00000000000000000000	4.00000000000000000000	4.00000000000000000000	4.00000000000000000000	4.00000000000000000000	4.00000000000000000000	4.00000000000000000000	4.00000000000000000000	4.00000000000000000000	4.00000000000000000000	4.00000000000000000000	4.00000000000000000000
54.00000000000000000000	0.00000000000000000000	4162.05126953125000000000	4169.74365234375000000000	4165.12792968750000000000	4188.20507812500000000000	4164.61523437500000000000	4167.69238281250000000000	4186.66650390625000000000	4178.97412109375000000000	4172.82031250000000000000	4158.97412109375000000000	4152.30761718750000000000	4205.12792968750000000000	4165.64111328125000000000	4176.41015625000000000000	0.00000000000000000000	10249.00000000000000000000	10230.00000000000000000000	0.00000000000000000000	0.00000000000000000000	0.00000000000000000000	522.00000000000000000000	716.00000000000000000000	4.00000000000000000000	4.00000000000000000000	4.00000000000000000000	4.00000000000000000000	4.00000000000000000000	4.00000000000000000000	4.00000000000000000000	4.00000000000000000000	4.00000000000000000000	4.00000000000000000000	4.00000000000000000000	4.00000000000000000000	4.00000000000000000000	4.00000000000000000000	4.00000000000000000000	4.00000000000000000000
55.00000000000000000000	0.00000000000000000000	4166.15380859375000000000	4155.38427734375000000000	4168.71777343750000000000	4180.00000000000000000000	4172.30761718750000000000	4170.25634765625000000000	4187.17919921875000000000	4173.33300781250000000000	4170.76904296875000000000	4161.02539062500000000000	4177.43603515625000000000	4196.41015625000000000000	4177.43603515625000000000	4169.74365234375000000000	0.00000000000000000000	10249.00000000000000000000	10229.00000000000000000000	0.00000000000000000000	0.00000000000000000000	0.00000000000000000000	522.00000000000000000000	723.00000000000000000000	4.00000000000000000000	4.00000000000000000000	4.00000000000000000000	4.00000000000000000000	4.00000000000000000000	4.00000000000000000000	4.00000000000000000000	4.00000000000000000000	4.00000000000000000000	4.00000000000000000000	4.00000000000000000000	4.00000000000000000000	4.00000000000000000000	4.00000000000000000000	4.00000000000000000000	4.00000000000000000000
56.00000000000000000000	0.00000000000000000000	4169.23046875000000000000	4164.61523437500000000000	4173.33300781250000000000	4181.02539062500000000000	4179.48730468750000000000	4182.05126953125000000000	4200.51269531250000000000	4185.12792968750000000000	4184.10253906250000000000	4183.07666015625000000000	4195.38427734375000000000	4213.33300781250000000000	4204.10253906250000000000	4190.76904296875000000000	0.00000000000000000000	10249.00000000000000000000	10229.00000000000000000000	0.00000000000000000000	0.00000000000000000000	0.00000000000000000000	522.00000000000000000000	731.00000000000000000000	4.00000000000000000000	4.00000000000000000000	4.00000000000000000000	4.00000000000000000000	4.00000000000000000000	4.00000000000000000000	4.00000000000000000000	4.00000000000000000000	4.00000000000000000000	4.00000000000000000000	4.00000000000000000000	4.00000000000000000000	4.00000000000000000000	4.00000000000000000000	4.00000000000000000000	4.00000000000000000000
57.00000000000000000000	0.00000000000000000000	4165.12792968750000000000	4167.17919921875000000000	4175.89746093750000000000	4173.84619140625000000000	4170.25634765625000000000	4182.05126953125000000000	4204.10253906250000000000	4186.15380859375000000000	4188.20507812500000000000	4188.71777343750000000000	4176.41015625000000000000	4223.58984375000000000000	4202.56396484375000000000	4195.38427734375000000000	0.00000000000000000000	10246.00000000000000000000	10227.00000000000000000000	0.00000000000000000000	0.00000000000000000000	0.00000000000000000000	522.00000000000000000000	738.00000000000000000000	4.00000000000000000000	4.00000000000000000000	4.00000000000000000000	4.00000000000000000000	4.00000000000000000000	4.00000000000000000000	4.00000000000000000000	4.00000000000000000000	4.00000000000000000000	4.00000000000000000000	4.00000000000000000000	4.00000000000000000000	4.00000000000000000000	4.00000000000000000000	4.00000000000000000000	4.00000000000000000000
58.00000000000000000000	0.00000000000000000000	4174.35888671875000000000	4165.12792968750000000000	4185.12792968750000000000	4173.84619140625000000000	4168.71777343750000000000	4177.94873046875000000000	4202.56396484375000000000	4176.92285156250000000000	4177.94873046875000000000	4183.07666015625000000000	4158.46142578125000000000	4211.79492187500000000000	4185.64111328125000000000	4174.35888671875000000000	0.00000000000000000000	10246.00000000000000000000	10227.00000000000000000000	0.00000000000000000000	0.00000000000000000000	0.00000000000000000000	522.00000000000000000000	746.00000000000000000000	4.00000000000000000000	4.00000000000000000000	4.00000000000000000000	4.00000000000000000000	4.00000000000000000000	4.00000000000000000000	4.00000000000000000000	4.00000000000000000000	4.00000000000000000000	4.00000000000000000000	4.00000000000000000000	4.00000000000000000000	4.00000000000000000000	4.00000000000000000000	4.00000000000000000000	4.00000000000000000000
59.00000000000000000000	0.00000000000000000000	4166.66650390625000000000	4178.46142578125000000000	4171.28173828125000000000	4181.02539062500000000000	4185.64111328125000000000	4181.53857421875000000000	4207.17919921875000000000	4186.66650390625000000000	4178.46142578125000000000	4181.02539062500000000000	4173.33300781250000000000	4204.61523437500000000000	4187.69238281250000000000	4174.35888671875000000000	0.00000000000000000000	10245.00000000000000000000	10227.00000000000000000000	0.00000000000000000000	0.00000000000000000000	0.00000000000000000000	522.00000000000000000000	753.00000000000000000000	4.00000000000000000000	4.00000000000000000000	4.00000000000000000000	4.00000000000000000000	4.00000000000000000000	4.00000000000000000000	4.00000000000000000000	4.00000000000000000000	4.00000000000000000000	4.00000000000000000000	4.00000000000000000000	4.00000000000000000000	4.00000000000000000000	4.00000000000000000000	4.00000000000000000000	4.00000000000000000000
60.00000000000000000000	0.00000000000000000000	4168.20507812500000000000	4160.51269531250000000000	4175.89746093750000000000	4173.84619140625000000000	4164.10253906250000000000	4169.23046875000000000000	4197.43603515625000000000	4189.23046875000000000000	4177.94873046875000000000	4161.53857421875000000000	4188.20507812500000000000	4208.71777343750000000000	4184.10253906250000000000	4181.02539062500000000000	0.00000000000000000000	10245.00000000000000000000	10227.00000000000000000000	0.00000000000000000000	0.00000000000000000000	0.00000000000000000000	522.00000000000000000000	761.00000000000000000000	4.00000000000000000000	4.00000000000000000000	4.00000000000000000000	4.00000000000000000000	4.00000000000000000000	4.00000000000000000000	4.00000000000000000000	4.00000000000000000000	4.00000000000000000000	4.00000000000000000000	4.00000000000000000000	4.00000000000000000000	4.00000000000000000000	4.00000000000000000000	4.00000000000000000000	4.00000000000000000000
61.00000000000000000000	0.00000000000000000000	4162.05126953125000000000	4139.48730468750000000000	4171.28173828125000000000	4166.15380859375000000000	4133.84619140625000000000	4159.48730468750000000000	4186.15380859375000000000	4180.51269531250000000000	4178.46142578125000000000	4152.30761718750000000000	4158.46142578125000000000	4197.94873046875000000000	4176.41015625000000000000	4168.20507812500000000000	0.00000000000000000000	10246.00000000000000000000	10227.00000000000000000000	0.00000000000000000000	0.00000000000000000000	0.00000000000000000000	522.00000000000000000000	770.00000000000000000000	4.00000000000000000000	4.00000000000000000000	4.00000000000000000000	4.00000000000000000000	4.00000000000000000000	4.00000000000000000000	4.00000000000000000000	4.00000000000000000000	4.00000000000000000000	4.00000000000000000000	4.00000000000000000000	4.00000000000000000000	4.00000000000000000000	4.00000000000000000000	4.00000000000000000000	4.00000000000000000000
62.00000000000000000000	0.00000000000000000000	4167.69238281250000000000	4174.35888671875000000000	4168.71777343750000000000	4181.02539062500000000000	4169.23046875000000000000	4170.76904296875000000000	4192.82031250000000000000	4184.10253906250000000000	4185.12792968750000000000	4183.07666015625000000000	4141.53857421875000000000	4205.12792968750000000000	4189.74365234375000000000	4186.66650390625000000000	0.00000000000000000000	10246.00000000000000000000	10227.00000000000000000000	0.00000000000000000000	0.00000000000000000000	0.00000000000000000000	522.00000000000000000000	778.00000000000000000000	4.00000000000000000000	4.00000000000000000000	4.00000000000000000000	4.00000000000000000000	4.00000000000000000000	4.00000000000000000000	4.00000000000000000000	4.00000000000000000000	4.00000000000000000000	4.00000000000000000000	4.00000000000000000000	4.00000000000000000000	4.00000000000000000000	4.00000000000000000000	4.00000000000000000000	4.00000000000000000000
63.00000000000000000000	0.00000000000000000000	4186.66650390625000000000	4197.94873046875000000000	4183.58984375000000000000	4191.79492187500000000000	4200.51269531250000000000	4172.30761718750000000000	4196.41015625000000000000	4181.02539062500000000000	4173.33300781250000000000	4188.71777343750000000000	4181.02539062500000000000	4222.05126953125000000000	4196.41015625000000000000	4210.76904296875000000000	0.00000000000000000000	10246.00000000000000000000	10227.00000000000000000000	0.00000000000000000000	0.00000000000000000000	0.00000000000000000000	522.00000000000000000000	785.00000000000000000000	4.00000000000000000000	4.00000000000000000000	4.00000000000000000000	4.00000000000000000000	4.00000000000000000000	4.00000000000000000000	4.00000000000000000000	4.00000000000000000000	4.00000000000000000000	4.00000000000000000000	4.00000000000000000000	4.00000000000000000000	4.00000000000000000000	4.00000000000000000000	4.00000000000000000000	4.00000000000000000000
64.00000000000000000000	0.00000000000000000000	4168.71777343750000000000	4181.53857421875000000000	4170.25634765625000000000	4198.97412109375000000000	4185.12792968750000000000	4173.33300781250000000000	4198.46142578125000000000	4178.97412109375000000000	4165.64111328125000000000	4172.82031250000000000000	4218.46142578125000000000	4207.17919921875000000000	4193.84619140625000000000	4187.69238281250000000000	2332.00000000000000000000	10246.00000000000000000000	10227.00000000000000000000	0.00000000000000000000	0.00000000000000000000	0.00000000000000000000	522.00000000000000000000	793.00000000000000000000	4.00000000000000000000	4.00000000000000000000	4.00000000000000000000	4.00000000000000000000	4.00000000000000000000	4.00000000000000000000	4.00000000000000000000	4.00000000000000000000	4.00000000000000000000	4.00000000000000000000	4.00000000000000000000	4.00000000000000000000	4.00000000000000000000	4.00000000000000000000	4.00000000000000000000	4.00000000000000000000
65.00000000000000000000	0.00000000000000000000	4169.23046875000000000000	4170.25634765625000000000	4174.35888671875000000000	4191.28173828125000000000	4170.25634765625000000000	4185.12792968750000000000	4202.05126953125000000000	4186.15380859375000000000	4181.53857421875000000000	4173.33300781250000000000	4176.41015625000000000000	4201.02539062500000000000	4197.94873046875000000000	4166.66650390625000000000	2893.00000000000000000000	10245.00000000000000000000	10227.00000000000000000000	0.00000000000000000000	0.00000000000000000000	0.00000000000000000000	522.00000000000000000000	801.00000000000000000000	4.00000000000000000000	4.00000000000000000000	4.00000000000000000000	4.00000000000000000000	4.00000000000000000000	4.00000000000000000000	4.00000000000000000000	4.00000000000000000000	4.00000000000000000000	4.00000000000000000000	4.00000000000000000000	4.00000000000000000000	4.00000000000000000000	4.00000000000000000000	4.00000000000000000000	4.00000000000000000000
66.00000000000000000000	0.00000000000000000000	4169.23046875000000000000	4161.53857421875000000000	4173.84619140625000000000	4149.23046875000000000000	4164.61523437500000000000	4181.53857421875000000000	4196.92285156250000000000	4184.61523437500000000000	4186.66650390625000000000	4166.15380859375000000000	4114.87158203125000000000	4205.64111328125000000000	4196.41015625000000000000	4168.71777343750000000000	2303.00000000000000000000	10245.00000000000000000000	10227.00000000000000000000	0.00000000000000000000	0.00000000000000000000	0.00000000000000000000	522.00000000000000000000	809.00000000000000000000	4.00000000000000000000	4.00000000000000000000	4.00000000000000000000	4.00000000000000000000	4.00000000000000000000	4.00000000000000000000	4.00000000000000000000	4.00000000000000000000	4.00000000000000000000	4.00000000000000000000	4.00000000000000000000	4.00000000000000000000	4.00000000000000000000	4.00000000000000000000	4.00000000000000000000	4.00000000000000000000
67.00000000000000000000	0.00000000000000000000	4162.56396484375000000000	4153.33300781250000000000	4166.15380859375000000000	4149.23046875000000000000	4160.00000000000000000000	4167.69238281250000000000	4192.30761718750000000000	4178.46142578125000000000	4176.41015625000000000000	4155.89746093750000000000	4136.92285156250000000000	4204.61523437500000000000	4189.23046875000000000000	4175.38427734375000000000	3454.00000000000000000000	10246.00000000000000000000	10227.00000000000000000000	0.00000000000000000000	0.00000000000000000000	0.00000000000000000000	522.00000000000000000000	818.00000000000000000000	4.00000000000000000000	4.00000000000000000000	4.00000000000000000000	4.00000000000000000000	4.00000000000000000000	4.00000000000000000000	4.00000000000000000000	4.00000000000000000000	4.00000000000000000000	4.00000000000000000000	4.00000000000000000000	4.00000000000000000000	4.00000000000000000000	4.00000000000000000000	4.00000000000000000000	4.00000000000000000000
68.00000000000000000000	0.00000000000000000000	4184.61523437500000000000	4173.33300781250000000000	4190.76904296875000000000	4196.41015625000000000000	4182.05126953125000000000	4174.35888671875000000000	4201.02539062500000000000	4190.25634765625000000000	4184.61523437500000000000	4183.07666015625000000000	4197.94873046875000000000	4216.41015625000000000000	4200.00000000000000000000	4187.17919921875000000000	3510.00000000000000000000	10246.00000000000000000000	10227.00000000000000000000	0.00000000000000000000	0.00000000000000000000	0.00000000000000000000	522.00000000000000000000	825.00000000000000000000	4.00000000000000000000	4.00000000000000000000	4.00000000000000000000	4.00000000000000000000	4.00000000000000000000	4.00000000000000000000	4.00000000000000000000	4.00000000000000000000	4.00000000000000000000	4.00000000000000000000	4.00000000000000000000	4.00000000000000000000	4.00000000000000000000	4.00000000000000000000	4.00000000000000000000	4.00000000000000000000
69.00000000000000000000	0.00000000000000000000	4175.89746093750000000000	4191.79492187500000000000	4183.07666015625000000000	4194.35888671875000000000	4191.79492187500000000000	4174.87158203125000000000	4204.10253906250000000000	4201.53857421875000000000	4191.28173828125000000000	4202.56396484375000000000	4194.87158203125000000000	4219.48730468750000000000	4205.12792968750000000000	4188.71777343750000000000	3314.00000000000000000000	10246.00000000000000000000	10227.00000000000000000000	0.00000000000000000000	0.00000000000000000000	0.00000000000000000000	522.00000000000000000000	833.00000000000000000000	4.00000000000000000000	4.00000000000000000000	4.00000000000000000000	4.00000000000000000000	4.00000000000000000000	4.00000000000000000000	4.00000000000000000000	4.00000000000000000000	4.00000000000000000000	4.00000000000000000000	4.00000000000000000000	4.00000000000000000000	4.00000000000000000000	4.00000000000000000000	4.00000000000000000000	4.00000000000000000000
70.00000000000000000000	0.00000000000000000000	4170.76904296875000000000	4178.46142578125000000000	4174.35888671875000000000	4173.84619140625000000000	4155.38427734375000000000	4154.87158203125000000000	4188.71777343750000000000	4182.56396484375000000000	4171.79492187500000000000	4169.74365234375000000000	4148.71777343750000000000	4208.71777343750000000000	4190.25634765625000000000	4180.00000000000000000000	3423.00000000000000000000	10246.00000000000000000000	10227.00000000000000000000	0.00000000000000000000	0.00000000000000000000	0.00000000000000000000	522.00000000000000000000	841.00000000000000000000	4.00000000000000000000	4.00000000000000000000	4.00000000000000000000	4.00000000000000000000	4.00000000000000000000	4.00000000000000000000	4.00000000000000000000	4.00000000000000000000	4.00000000000000000000	4.00000000000000000000	4.00000000000000000000	4.00000000000000000000	4.00000000000000000000	4.00000000000000000000	4.00000000000000000000	4.00000000000000000000
71.00000000000000000000	0.00000000000000000000	4178.46142578125000000000	4186.15380859375000000000	4182.05126953125000000000	4200.00000000000000000000	4158.97412109375000000000	4162.56396484375000000000	4187.17919921875000000000	4175.38427734375000000000	4169.74365234375000000000	4162.56396484375000000000	4162.05126953125000000000	4206.15380859375000000000	4206.15380859375000000000	4192.30761718750000000000	3446.00000000000000000000	10248.00000000000000000000	10229.00000000000000000000	0.00000000000000000000	0.00000000000000000000	0.00000000000000000000	522.00000000000000000000	849.00000000000000000000	4.00000000000000000000	4.00000000000000000000	4.00000000000000000000	4.00000000000000000000	4.00000000000000000000	4.00000000000000000000	4.00000000000000000000	4.00000000000000000000	4.00000000000000000000	4.00000000000000000000	4.00000000000000000000	4.00000000000000000000	4.00000000000000000000	4.00000000000000000000	4.00000000000000000000	4.00000000000000000000
72.00000000000000000000	0.00000000000000000000	4174.35888671875000000000	4209.23046875000000000000	4178.97412109375000000000	4214.35888671875000000000	4196.92285156250000000000	4188.71777343750000000000	4203.58984375000000000000	4188.20507812500000000000	4188.20507812500000000000	4192.30761718750000000000	4184.10253906250000000000	4214.35888671875000000000	4232.30761718750000000000	4203.07666015625000000000	3159.00000000000000000000	10248.00000000000000000000	10229.00000000000000000000	0.00000000000000000000	0.00000000000000000000	0.00000000000000000000	522.00000000000000000000	856.00000000000000000000	4.00000000000000000000	4.00000000000000000000	4.00000000000000000000	4.00000000000000000000	4.00000000000000000000	4.00000000000000000000	4.00000000000000000000	4.00000000000000000000	4.00000000000000000000	4.00000000000000000000	4.00000000000000000000	4.00000000000000000000	4.00000000000000000000	4.00000000000000000000	4.00000000000000000000	4.00000000000000000000
73.00000000000000000000	0.00000000000000000000	4181.02539062500000000000	4196.41015625000000000000	4184.10253906250000000000	4192.30761718750000000000	4188.20507812500000000000	4191.28173828125000000000	4206.66650390625000000000	4188.71777343750000000000	4190.76904296875000000000	4193.33300781250000000000	4160.51269531250000000000	4218.46142578125000000000	4213.33300781250000000000	4187.17919921875000000000	2885.00000000000000000000	10248.00000000000000000000	10228.00000000000000000000	0.00000000000000000000	0.00000000000000000000	0.00000000000000000000	522.00000000000000000000	863.00000000000000000000	4.00000000000000000000	4.00000000000000000000	4.00000000000000000000	4.00000000000000000000	4.00000000000000000000	4.00000000000000000000	4.00000000000000000000	4.00000000000000000000	4.00000000000000000000	4.00000000000000000000	4.00000000000000000000	4.00000000000000000000	4.00000000000000000000	4.00000000000000000000	4.00000000000000000000	4.00000000000000000000
74.00000000000000000000	0.00000000000000000000	4165.12792968750000000000	4173.84619140625000000000	4171.79492187500000000000	4176.92285156250000000000	4179.48730468750000000000	4184.61523437500000000000	4196.41015625000000000000	4187.17919921875000000000	4192.82031250000000000000	4185.64111328125000000000	4169.74365234375000000000	4205.12792968750000000000	4195.38427734375000000000	4176.41015625000000000000	3468.00000000000000000000	10248.00000000000000000000	10228.00000000000000000000	0.00000000000000000000	0.00000000000000000000	0.00000000000000000000	522.00000000000000000000	871.00000000000000000000	4.00000000000000000000	4.00000000000000000000	4.00000000000000000000	4.00000000000000000000	4.00000000000000000000	4.00000000000000000000	4.00000000000000000000	4.00000000000000000000	4.00000000000000000000	4.00000000000000000000	4.00000000000000000000	4.00000000000000000000	4.00000000000000000000	4.00000000000000000000	4.00000000000000000000	4.00000000000000000000
75.00000000000000000000	0.00000000000000000000	4167.69238281250000000000	4170.25634765625000000000	4176.92285156250000000000	4177.43603515625000000000	4192.30761718750000000000	4184.61523437500000000000	4194.87158203125000000000	4183.58984375000000000000	4191.79492187500000000000	4189.74365234375000000000	4183.58984375000000000000	4201.53857421875000000000	4201.02539062500000000000	4175.89746093750000000000	3223.00000000000000000000	10247.00000000000000000000	10226.00000000000000000000	0.00000000000000000000	0.00000000000000000000	0.00000000000000000000	522.00000000000000000000	879.00000000000000000000	4.00000000000000000000	4.00000000000000000000	4.00000000000000000000	4.00000000000000000000	4.00000000000000000000	4.00000000000000000000	4.00000000000000000000	4.00000000000000000000	4.00000000000000000000	4.00000000000000000000	4.00000000000000000000	4.00000000000000000000	4.00000000000000000000	4.00000000000000000000	4.00000000000000000000	4.00000000000000000000
76.00000000000000000000	0.00000000000000000000	4178.46142578125000000000	4172.30761718750000000000	4181.53857421875000000000	4187.17919921875000000000	4183.07666015625000000000	4183.58984375000000000000	4202.05126953125000000000	4181.02539062500000000000	4182.05126953125000000000	4190.76904296875000000000	4161.02539062500000000000	4208.71777343750000000000	4198.97412109375000000000	4170.25634765625000000000	2949.00000000000000000000	10247.00000000000000000000	10226.00000000000000000000	0.00000000000000000000	0.00000000000000000000	0.00000000000000000000	522.00000000000000000000	887.00000000000000000000	4.00000000000000000000	4.00000000000000000000	4.00000000000000000000	4.00000000000000000000	4.00000000000000000000	4.00000000000000000000	4.00000000000000000000	4.00000000000000000000	4.00000000000000000000	4.00000000000000000000	4.00000000000000000000	4.00000000000000000000	4.00000000000000000000	4.00000000000000000000	4.00000000000000000000	4.00000000000000000000
77.00000000000000000000	0.00000000000000000000	4163.07666015625000000000	4170.76904296875000000000	4163.07666015625000000000	4187.69238281250000000000	4161.53857421875000000000	4174.87158203125000000000	4197.94873046875000000000	4183.58984375000000000000	4182.05126953125000000000	4183.58984375000000000000	4152.30761718750000000000	4210.25634765625000000000	4188.20507812500000000000	4161.53857421875000000000	2852.00000000000000000000	10248.00000000000000000000	10226.00000000000000000000	0.00000000000000000000	0.00000000000000000000	0.00000000000000000000	522.00000000000000000000	896.00000000000000000000	4.00000000000000000000	4.00000000000000000000	4.00000000000000000000	4.00000000000000000000	4.00000000000000000000	4.00000000000000000000	4.00000000000000000000	4.00000000000000000000	4.00000000000000000000	4.00000000000000000000	4.00000000000000000000	4.00000000000000000000	4.00000000000000000000	4.00000000000000000000	4.00000000000000000000	4.00000000000000000000
78.00000000000000000000	0.00000000000000000000	4181.53857421875000000000	4177.43603515625000000000	4184.61523437500000000000	4177.43603515625000000000	4158.97412109375000000000	4169.74365234375000000000	4195.89746093750000000000	4189.74365234375000000000	4191.28173828125000000000	4164.10253906250000000000	4167.69238281250000000000	4222.05126953125000000000	4194.87158203125000000000	4171.79492187500000000000	3468.00000000000000000000	10248.00000000000000000000	10226.00000000000000000000	0.00000000000000000000	0.00000000000000000000	0.00000000000000000000	522.00000000000000000000	904.00000000000000000000	4.00000000000000000000	4.00000000000000000000	4.00000000000000000000	4.00000000000000000000	4.00000000000000000000	4.00000000000000000000	4.00000000000000000000	4.00000000000000000000	4.00000000000000000000	4.00000000000000000000	4.00000000000000000000	4.00000000000000000000	4.00000000000000000000	4.00000000000000000000	4.00000000000000000000	4.00000000000000000000
79.00000000000000000000	0.00000000000000000000	4188.20507812500000000000	4202.05126953125000000000	4193.33300781250000000000	4192.82031250000000000000	4182.05126953125000000000	4182.05126953125000000000	4211.79492187500000000000	4206.15380859375000000000	4204.10253906250000000000	4172.82031250000000000000	4187.17919921875000000000	4231.79492187500000000000	4216.41015625000000000000	4194.87158203125000000000	3223.00000000000000000000	10249.00000000000000000000	10226.00000000000000000000	0.00000000000000000000	0.00000000000000000000	0.00000000000000000000	522.00000000000000000000	912.00000000000000000000	4.00000000000000000000	4.00000000000000000000	4.00000000000000000000	4.00000000000000000000	4.00000000000000000000	4.00000000000000000000	4.00000000000000000000	4.00000000000000000000	4.00000000000000000000	4.00000000000000000000	4.00000000000000000000	4.00000000000000000000	4.00000000000000000000	4.00000000000000000000	4.00000000000000000000	4.00000000000000000000
80.00000000000000000000	0.00000000000000000000	4178.97412109375000000000	4210.25634765625000000000	4183.58984375000000000000	4227.69238281250000000000	4196.92285156250000000000	4183.58984375000000000000	4212.82031250000000000000	4202.56396484375000000000	4189.74365234375000000000	4201.02539062500000000000	4198.97412109375000000000	4231.28173828125000000000	4220.51269531250000000000	4199.48730468750000000000	2949.00000000000000000000	10249.00000000000000000000	10226.00000000000000000000	0.00000000000000000000	0.00000000000000000000	0.00000000000000000000	522.00000000000000000000	919.00000000000000000000	4.00000000000000000000	4.00000000000000000000	4.00000000000000000000	4.00000000000000000000	4.00000000000000000000	4.00000000000000000000	4.00000000000000000000	4.00000000000000000000	4.00000000000000000000	4.00000000000000000000	4.00000000000000000000	4.00000000000000000000	4.00000000000000000000	4.00000000000000000000	4.00000000000000000000	4.00000000000000000000
81.00000000000000000000	0.00000000000000000000	4181.53857421875000000000	4195.89746093750000000000	4183.07666015625000000000	4222.05126953125000000000	4198.97412109375000000000	4176.41015625000000000000	4200.00000000000000000000	4179.48730468750000000000	4161.02539062500000000000	4201.53857421875000000000	4193.84619140625000000000	4224.10253906250000000000	4213.84619140625000000000	4190.76904296875000000000	2852.00000000000000000000	10248.00000000000000000000	10227.00000000000000000000	0.00000000000000000000	0.00000000000000000000	0.00000000000000000000	522.00000000000000000000	927.00000000000000000000	4.00000000000000000000	4.00000000000000000000	4.00000000000000000000	4.00000000000000000000	4.00000000000000000000	4.00000000000000000000	4.00000000000000000000	4.00000000000000000000	4.00000000000000000000	4.00000000000000000000	4.00000000000000000000	4.00000000000000000000	4.00000000000000000000	4.00000000000000000000	4.00000000000000000000	4.00000000000000000000
82.00000000000000000000	0.00000000000000000000	4169.74365234375000000000	4176.41015625000000000000	4171.28173828125000000000	4177.94873046875000000000	4184.10253906250000000000	4176.92285156250000000000	4195.89746093750000000000	4175.38427734375000000000	4157.94873046875000000000	4177.43603515625000000000	4164.61523437500000000000	4211.28173828125000000000	4202.05126953125000000000	4173.33300781250000000000	3468.00000000000000000000	10248.00000000000000000000	10227.00000000000000000000	0.00000000000000000000	0.00000000000000000000	0.00000000000000000000	522.00000000000000000000	935.00000000000000000000	4.00000000000000000000	4.00000000000000000000	4.00000000000000000000	4.00000000000000000000	4.00000000000000000000	4.00000000000000000000	4.00000000000000000000	4.00000000000000000000	4.00000000000000000000	4.00000000000000000000	4.00000000000000000000	4.00000000000000000000	4.00000000000000000000	4.00000000000000000000	4.00000000000000000000	4.00000000000000000000
83.00000000000000000000	0.00000000000000000000	4165.64111328125000000000	4153.33300781250000000000	4173.84619140625000000000	4153.84619140625000000000	4151.79492187500000000000	4164.61523437500000000000	4185.12792968750000000000	4174.35888671875000000000	4163.58984375000000000000	4156.92285156250000000000	4124.10253906250000000000	4205.12792968750000000000	4173.84619140625000000000	4150.25634765625000000000	3223.00000000000000000000	10247.00000000000000000000	10228.00000000000000000000	0.00000000000000000000	0.00000000000000000000	0.00000000000000000000	522.00000000000000000000	943.00000000000000000000	4.00000000000000000000	4.00000000000000000000	4.00000000000000000000	4.00000000000000000000	4.00000000000000000000	4.00000000000000000000	4.00000000000000000000	4.00000000000000000000	4.00000000000000000000	4.00000000000000000000	4.00000000000000000000	4.00000000000000000000	4.00000000000000000000	4.00000000000000000000	4.00000000000000000000	4.00000000000000000000
84.00000000000000000000	0.00000000000000000000	4162.56396484375000000000	4163.07666015625000000000	4168.71777343750000000000	4170.76904296875000000000	4168.71777343750000000000	4169.23046875000000000000	4191.79492187500000000000	4187.17919921875000000000	4191.28173828125000000000	4169.74365234375000000000	4138.97412109375000000000	4213.84619140625000000000	4178.46142578125000000000	4158.46142578125000000000	2949.00000000000000000000	10247.00000000000000000000	10228.00000000000000000000	0.00000000000000000000	0.00000000000000000000	0.00000000000000000000	522.00000000000000000000	951.00000000000000000000	4.00000000000000000000	4.00000000000000000000	4.00000000000000000000	4.00000000000000000000	4.00000000000000000000	4.00000000000000000000	4.00000000000000000000	4.00000000000000000000	4.00000000000000000000	4.00000000000000000000	4.00000000000000000000	4.00000000000000000000	4.00000000000000000000	4.00000000000000000000	4.00000000000000000000	4.00000000000000000000
85.00000000000000000000	0.00000000000000000000	4176.41015625000000000000	4186.66650390625000000000	4177.94873046875000000000	4196.41015625000000000000	4200.51269531250000000000	4198.46142578125000000000	4220.00000000000000000000	4214.35888671875000000000	4219.48730468750000000000	4183.58984375000000000000	4194.35888671875000000000	4233.33300781250000000000	4204.61523437500000000000	4188.20507812500000000000	2852.00000000000000000000	10246.00000000000000000000	10230.00000000000000000000	0.00000000000000000000	0.00000000000000000000	0.00000000000000000000	522.00000000000000000000	958.00000000000000000000	4.00000000000000000000	4.00000000000000000000	4.00000000000000000000	4.00000000000000000000	4.00000000000000000000	4.00000000000000000000	4.00000000000000000000	4.00000000000000000000	4.00000000000000000000	4.00000000000000000000	4.00000000000000000000	4.00000000000000000000	4.00000000000000000000	4.00000000000000000000	4.00000000000000000000	4.00000000000000000000
86.00000000000000000000	0.00000000000000000000	4189.74365234375000000000	4184.61523437500000000000	4190.76904296875000000000	4212.82031250000000000000	4181.53857421875000000000	4197.43603515625000000000	4222.05126953125000000000	4208.71777343750000000000	4198.97412109375000000000	4181.02539062500000000000	4216.92285156250000000000	4227.17919921875000000000	4207.17919921875000000000	4192.82031250000000000000	3468.00000000000000000000	10246.00000000000000000000	10230.00000000000000000000	0.00000000000000000000	0.00000000000000000000	0.00000000000000000000	522.00000000000000000000	966.00000000000000000000	4.00000000000000000000	4.00000000000000000000	4.00000000000000000000	4.00000000000000000000	4.00000000000000000000	4.00000000000000000000	4.00000000000000000000	4.00000000000000000000	4.00000000000000000000	4.00000000000000000000	4.00000000000000000000	4.00000000000000000000	4.00000000000000000000	4.00000000000000000000	4.00000000000000000000	4.00000000000000000000
87.00000000000000000000	0.00000000000000000000	4173.33300781250000000000	4189.74365234375000000000	4175.89746093750000000000	4213.84619140625000000000	4176.92285156250000000000	4174.87158203125000000000	4209.74365234375000000000	4191.79492187500000000000	4177.94873046875000000000	4197.43603515625000000000	4187.17919921875000000000	4217.43603515625000000000	4222.05126953125000000000	4188.20507812500000000000	3223.00000000000000000000	10247.00000000000000000000	10229.00000000000000000000	0.00000000000000000000	0.00000000000000000000	0.00000000000000000000	522.00000000000000000000	974.00000000000000000000	4.00000000000000000000	4.00000000000000000000	4.00000000000000000000	4.00000000000000000000	4.00000000000000000000	4.00000000000000000000	4.00000000000000000000	4.00000000000000000000	4.00000000000000000000	4.00000000000000000000	4.00000000000000000000	4.00000000000000000000	4.00000000000000000000	4.00000000000000000000	4.00000000000000000000	4.00000000000000000000
88.00000000000000000000	0.00000000000000000000	4180.51269531250000000000	4197.43603515625000000000	4185.64111328125000000000	4194.35888671875000000000	4193.33300781250000000000	4171.79492187500000000000	4202.56396484375000000000	4185.64111328125000000000	4183.58984375000000000000	4196.41015625000000000000	4135.38427734375000000000	4233.84619140625000000000	4220.00000000000000000000	4189.74365234375000000000	2949.00000000000000000000	10247.00000000000000000000	10229.00000000000000000000	0.00000000000000000000	0.00000000000000000000	0.00000000000000000000	522.00000000000000000000	981.00000000000000000000	4.00000000000000000000	4.00000000000000000000	4.00000000000000000000	4.00000000000000000000	4.00000000000000000000	4.00000000000000000000	4.00000000000000000000	4.00000000000000000000	4.00000000000000000000	4.00000000000000000000	4.00000000000000000000	4.00000000000000000000	4.00000000000000000000	4.00000000000000000000	4.00000000000000000000	4.00000000000000000000
89.00000000000000000000	0.00000000000000000000	4181.02539062500000000000	4186.15380859375000000000	4177.43603515625000000000	4182.56396484375000000000	4178.46142578125000000000	4173.84619140625000000000	4190.76904296875000000000	4179.48730468750000000000	4181.53857421875000000000	4167.69238281250000000000	4136.92285156250000000000	4228.71777343750000000000	4185.64111328125000000000	4176.41015625000000000000	2852.00000000000000000000	10247.00000000000000000000	10230.00000000000000000000	0.00000000000000000000	0.00000000000000000000	0.00000000000000000000	522.00000000000000000000	989.00000000000000000000	4.00000000000000000000	4.00000000000000000000	4.00000000000000000000	4.00000000000000000000	4.00000000000000000000	4.00000000000000000000	4.00000000000000000000	4.00000000000000000000	4.00000000000000000000	4.00000000000000000000	4.00000000000000000000	4.00000000000000000000	4.00000000000000000000	4.00000000000000000000	4.00000000000000000000	4.00000000000000000000
90.00000000000000000000	0.00000000000000000000	4176.41015625000000000000	4175.89746093750000000000	4165.64111328125000000000	4188.71777343750000000000	4164.10253906250000000000	4165.12792968750000000000	4182.56396484375000000000	4166.15380859375000000000	4162.05126953125000000000	4163.58984375000000000000	4201.53857421875000000000	4213.33300781250000000000	4189.23046875000000000000	4165.12792968750000000000	3468.00000000000000000000	10247.00000000000000000000	10230.00000000000000000000	0.00000000000000000000	0.00000000000000000000	0.00000000000000000000	522.00000000000000000000	998.00000000000000000000	4.00000000000000000000	4.00000000000000000000	4.00000000000000000000	4.00000000000000000000	4.00000000000000000000	4.00000000000000000000	4.00000000000000000000	4.00000000000000000000	4.00000000000000000000	4.00000000000000000000	4.00000000000000000000	4.00000000000000000000	4.00000000000000000000	4.00000000000000000000	4.00000000000000000000	4.00000000000000000000
91.00000000000000000000	0.00000000000000000000	4191.28173828125000000000	4188.71777343750000000000	4187.17919921875000000000	4196.92285156250000000000	4186.15380859375000000000	4173.33300781250000000000	4191.28173828125000000000	4165.64111328125000000000	4162.56396484375000000000	4185.64111328125000000000	4237.94873046875000000000	4221.02539062500000000000	4225.12792968750000000000	4178.46142578125000000000	3223.00000000000000000000	10245.00000000000000000000	10229.00000000000000000000	0.00000000000000000000	0.00000000000000000000	0.00000000000000000000	523.00000000000000000000	6.00000000000000000000	4.00000000000000000000	4.00000000000000000000	4.00000000000000000000	4.00000000000000000000	4.00000000000000000000	4.00000000000000000000	4.00000000000000000000	4.00000000000000000000	4.00000000000000000000	4.00000000000000000000	4.00000000000000000000	4.00000000000000000000	4.00000000000000000000	4.00000000000000000000	4.00000000000000000000	4.00000000000000000000
92.00000000000000000000	0.00000000000000000000	4183.58984375000000000000	4205.12792968750000000000	4183.07666015625000000000	4216.41015625000000000000	4198.97412109375000000000	4187.69238281250000000000	4203.58984375000000000000	4180.51269531250000000000	4191.79492187500000000000	4204.10253906250000000000	4194.87158203125000000000	4230.25634765625000000000	4235.38427734375000000000	4195.89746093750000000000	2949.00000000000000000000	10245.00000000000000000000	10229.00000000000000000000	0.00000000000000000000	0.00000000000000000000	0.00000000000000000000	523.00000000000000000000	14.00000000000000000000	4.00000000000000000000	4.00000000000000000000	4.00000000000000000000	4.00000000000000000000	4.00000000000000000000	4.00000000000000000000	4.00000000000000000000	4.00000000000000000000	4.00000000000000000000	4.00000000000000000000	4.00000000000000000000	4.00000000000000000000	4.00000000000000000000	4.00000000000000000000	4.00000000000000000000	4.00000000000000000000
93.00000000000000000000	0.00000000000000000000	4186.66650390625000000000	4200.00000000000000000000	4181.53857421875000000000	4222.05126953125000000000	4187.69238281250000000000	4180.00000000000000000000	4202.56396484375000000000	4182.05126953125000000000	4197.43603515625000000000	4197.94873046875000000000	4150.25634765625000000000	4234.87158203125000000000	4221.02539062500000000000	4201.02539062500000000000	2852.00000000000000000000	10246.00000000000000000000	10228.00000000000000000000	0.00000000000000000000	0.00000000000000000000	0.00000000000000000000	523.00000000000000000000	23.00000000000000000000	4.00000000000000000000	4.00000000000000000000	4.00000000000000000000	4.00000000000000000000	4.00000000000000000000	4.00000000000000000000	4.00000000000000000000	4.00000000000000000000	4.00000000000000000000	4.00000000000000000000	4.00000000000000000000	4.00000000000000000000	4.00000000000000000000	4.00000000000000000000	4.00000000000000000000	4.00000000000000000000
94.00000000000000000000	0.00000000000000000000	4174.87158203125000000000	4174.87158203125000000000	4170.76904296875000000000	4185.12792968750000000000	4183.58984375000000000000	4166.66650390625000000000	4192.82031250000000000000	4169.74365234375000000000	4175.38427734375000000000	4173.33300781250000000000	4151.79492187500000000000	4221.02539062500000000000	4200.51269531250000000000	4187.69238281250000000000	3468.00000000000000000000	10246.00000000000000000000	10228.00000000000000000000	0.00000000000000000000	0.00000000000000000000	0.00000000000000000000	523.00000000000000000000	31.00000000000000000000	4.00000000000000000000	4.00000000000000000000	4.00000000000000000000	4.00000000000000000000	4.00000000000000000000	4.00000000000000000000	4.00000000000000000000	4.00000000000000000000	4.00000000000000000000	4.00000000000000000000	4.00000000000000000000	4.00000000000000000000	4.00000000000000000000	4.00000000000000000000	4.00000000000000000000	4.00000000000000000000
95.00000000000000000000	0.00000000000000000000	4155.38427734375000000000	4163.58984375000000000000	4159.48730468750000000000	4178.46142578125000000000	4178.97412109375000000000	4167.17919921875000000000	4188.71777343750000000000	4161.02539062500000000000	4163.07666015625000000000	4174.35888671875000000000	4184.10253906250000000000	4200.00000000000000000000	4183.58984375000000000000	4163.07666015625000000000	3223.00000000000000000000	10245.00000000000000000000	10227.00000000000000000000	0.00000000000000000000	0.00000000000000000000	0.00000000000000000000	523.00000000000000000000	38.00000000000000000000	4.00000000000000000000	4.00000000000000000000	4.00000000000000000000	4.00000000000000000000	4.00000000000000000000	4.00000000000000000000	4.00000000000000000000	4.00000000000000000000	4.00000000000000000000	4.00000000000000000000	4.00000000000000000000	4.00000000000000000000	4.00000000000000000000	4.00000000000000000000	4.00000000000000000000	4.00000000000000000000
96.00000000000000000000	0.00000000000000000000	4171.28173828125000000000	4180.51269531250000000000	4175.38427734375000000000	4197.94873046875000000000	4178.46142578125000000000	4175.38427734375000000000	4195.89746093750000000000	4166.66650390625000000000	4175.38427734375000000000	4194.87158203125000000000	4199.48730468750000000000	4194.87158203125000000000	4191.28173828125000000000	4151.79492187500000000000	2949.00000000000000000000	10245.00000000000000000000	10227.00000000000000000000	0.00000000000000000000	0.00000000000000000000	0.00000000000000000000	523.00000000000000000000	46.00000000000000000000	4.00000000000000000000	4.00000000000000000000	4.00000000000000000000	4.00000000000000000000	4.00000000000000000000	4.00000000000000000000	4.00000000000000000000	4.00000000000000000000	4.00000000000000000000	4.00000000000000000000	4.00000000000000000000	4.00000000000000000000	4.00000000000000000000	4.00000000000000000000	4.00000000000000000000	4.00000000000000000000
97.00000000000000000000	0.00000000000000000000	4162.56396484375000000000	4172.82031250000000000000	4162.05126953125000000000	4174.87158203125000000000	4173.33300781250000000000	4173.33300781250000000000	4191.79492187500000000000	4168.20507812500000000000	4178.97412109375000000000	4180.00000000000000000000	4148.20507812500000000000	4191.28173828125000000000	4198.46142578125000000000	4146.15380859375000000000	2852.00000000000000000000	10247.00000000000000000000	10229.00000000000000000000	0.00000000000000000000	0.00000000000000000000	0.00000000000000000000	523.00000000000000000000	54.00000000000000000000	4.00000000000000000000	4.00000000000000000000	4.00000000000000000000	4.00000000000000000000	4.00000000000000000000	4.00000000000000000000	4.00000000000000000000	4.00000000000000000000	4.00000000000000000000	4.00000000000000000000	4.00000000000000000000	4.00000000000000000000	4.00000000000000000000	4.00000000000000000000	4.00000000000000000000	4.00000000000000000000
98.00000000000000000000	0.00000000000000000000	4156.41015625000000000000	4148.71777343750000000000	4157.94873046875000000000	4171.79492187500000000000	4154.35888671875000000000	4156.92285156250000000000	4177.43603515625000000000	4152.82031250000000000000	4162.05126953125000000000	4154.87158203125000000000	4123.07666015625000000000	4194.35888671875000000000	4180.00000000000000000000	4145.64111328125000000000	3468.00000000000000000000	10247.00000000000000000000	10229.00000000000000000000	0.00000000000000000000	0.00000000000000000000	0.00000000000000000000	523.00000000000000000000	62.00000000000000000000	4.00000000000000000000	4.00000000000000000000	4.00000000000000000000	4.00000000000000000000	4.00000000000000000000	4.00000000000000000000	4.00000000000000000000	4.00000000000000000000	4.00000000000000000000	4.00000000000000000000	4.00000000000000000000	4.00000000000000000000	4.00000000000000000000	4.00000000000000000000	4.00000000000000000000	4.00000000000000000000
99.00000000000000000000	0.00000000000000000000	4168.71777343750000000000	4174.87158203125000000000	4172.82031250000000000000	4205.12792968750000000000	4177.43603515625000000000	4162.56396484375000000000	4189.74365234375000000000	4164.10253906250000000000	4172.30761718750000000000	4182.56396484375000000000	4190.25634765625000000000	4208.71777343750000000000	4190.76904296875000000000	4165.12792968750000000000	3223.00000000000000000000	10248.00000000000000000000	10229.00000000000000000000	0.00000000000000000000	0.00000000000000000000	0.00000000000000000000	523.00000000000000000000	69.00000000000000000000	4.00000000000000000000	4.00000000000000000000	4.00000000000000000000	4.00000000000000000000	4.00000000000000000000	4.00000000000000000000	4.00000000000000000000	4.00000000000000000000	4.00000000000000000000	4.00000000000000000000	4.00000000000000000000	4.00000000000000000000	4.00000000000000000000	4.00000000000000000000	4.00000000000000000000	4.00000000000000000000
100.00000000000000000000	0.00000000000000000000	4172.30761718750000000000	4193.33300781250000000000	4173.33300781250000000000	4192.82031250000000000000	4202.56396484375000000000	4180.00000000000000000000	4200.00000000000000000000	4178.46142578125000000000	4189.74365234375000000000	4203.07666015625000000000	4235.38427734375000000000	4214.35888671875000000000	4224.10253906250000000000	4176.41015625000000000000	2949.00000000000000000000	10248.00000000000000000000	10229.00000000000000000000	0.00000000000000000000	0.00000000000000000000	0.00000000000000000000	523.00000000000000000000	76.00000000000000000000	4.00000000000000000000	4.00000000000000000000	4.00000000000000000000	4.00000000000000000000	4.00000000000000000000	4.00000000000000000000	4.00000000000000000000	4.00000000000000000000	4.00000000000000000000	4.00000000000000000000	4.00000000000000000000	4.00000000000000000000	4.00000000000000000000	4.00000000000000000000	4.00000000000000000000	4.00000000000000000000
101.00000000000000000000	0.00000000000000000000	4175.89746093750000000000	4168.20507812500000000000	4176.41015625000000000000	4162.56396484375000000000	4182.56396484375000000000	4179.48730468750000000000	4190.76904296875000000000	4167.69238281250000000000	4182.05126953125000000000	4188.71777343750000000000	4184.61523437500000000000	4211.79492187500000000000	4214.87158203125000000000	4176.92285156250000000000	2852.00000000000000000000	10249.00000000000000000000	10229.00000000000000000000	0.00000000000000000000	0.00000000000000000000	0.00000000000000000000	523.00000000000000000000	85.00000000000000000000	4.00000000000000000000	4.00000000000000000000	4.00000000000000000000	4.00000000000000000000	4.00000000000000000000	4.00000000000000000000	4.00000000000000000000	4.00000000000000000000	4.00000000000000000000	4.00000000000000000000	4.00000000000000000000	4.00000000000000000000	4.00000000000000000000	4.00000000000000000000	4.00000000000000000000	4.00000000000000000000
102.00000000000000000000	0.00000000000000000000	4164.61523437500000000000	4167.69238281250000000000	4167.69238281250000000000	4175.89746093750000000000	4174.87158203125000000000	4174.35888671875000000000	4196.41015625000000000000	4173.33300781250000000000	4186.15380859375000000000	4201.02539062500000000000	4152.30761718750000000000	4211.79492187500000000000	4190.25634765625000000000	4182.05126953125000000000	3468.00000000000000000000	10249.00000000000000000000	10229.00000000000000000000	0.00000000000000000000	0.00000000000000000000	0.00000000000000000000	523.00000000000000000000	93.00000000000000000000	4.00000000000000000000	4.00000000000000000000	4.00000000000000000000	4.00000000000000000000	4.00000000000000000000	4.00000000000000000000	4.00000000000000000000	4.00000000000000000000	4.00000000000000000000	4.00000000000000000000	4.00000000000000000000	4.00000000000000000000	4.00000000000000000000	4.00000000000000000000	4.00000000000000000000	4.00000000000000000000
103.00000000000000000000	0.00000000000000000000	4180.51269531250000000000	4186.15380859375000000000	4181.53857421875000000000	4204.61523437500000000000	4189.23046875000000000000	4174.87158203125000000000	4204.10253906250000000000	4182.05126953125000000000	4195.38427734375000000000	4204.10253906250000000000	4174.35888671875000000000	4220.51269531250000000000	4199.48730468750000000000	4184.61523437500000000000	3223.00000000000000000000	10249.00000000000000000000	10229.00000000000000000000	0.00000000000000000000	0.00000000000000000000	0.00000000000000000000	523.00000000000000000000	100.00000000000000000000	4.00000000000000000000	4.00000000000000000000	4.00000000000000000000	4.00000000000000000000	4.00000000000000000000	4.00000000000000000000	4.00000000000000000000	4.00000000000000000000	4.00000000000000000000	4.00000000000000000000	4.00000000000000000000	4.00000000000000000000	4.00000000000000000000	4.00000000000000000000	4.00000000000000000000	4.00000000000000000000
104.00000000000000000000	0.00000000000000000000	4185.12792968750000000000	4180.00000000000000000000	4186.66650390625000000000	4209.23046875000000000000	4183.58984375000000000000	4176.41015625000000000000	4196.41015625000000000000	4167.17919921875000000000	4185.64111328125000000000	4175.38427734375000000000	4193.84619140625000000000	4217.43603515625000000000	4213.33300781250000000000	4175.89746093750000000000	2949.00000000000000000000	10249.00000000000000000000	10229.00000000000000000000	0.00000000000000000000	0.00000000000000000000	0.00000000000000000000	523.00000000000000000000	108.00000000000000000000	4.00000000000000000000	4.00000000000000000000	4.00000000000000000000	4.00000000000000000000	4.00000000000000000000	4.00000000000000000000	4.00000000000000000000	4.00000000000000000000	4.00000000000000000000	4.00000000000000000000	4.00000000000000000000	4.00000000000000000000	4.00000000000000000000	4.00000000000000000000	4.00000000000000000000	4.00000000000000000000
105.00000000000000000000	0.00000000000000000000	4151.79492187500000000000	4162.05126953125000000000	4161.53857421875000000000	4186.66650390625000000000	4157.94873046875000000000	4163.07666015625000000000	4183.58984375000000000000	4161.02539062500000000000	4179.48730468750000000000	4166.66650390625000000000	4190.76904296875000000000	4202.56396484375000000000	4185.64111328125000000000	4160.00000000000000000000	2852.00000000000000000000	10248.00000000000000000000	10229.00000000000000000000	0.00000000000000000000	0.00000000000000000000	0.00000000000000000000	523.00000000000000000000	116.00000000000000000000	4.00000000000000000000	4.00000000000000000000	4.00000000000000000000	4.00000000000000000000	4.00000000000000000000	4.00000000000000000000	4.00000000000000000000	4.00000000000000000000	4.00000000000000000000	4.00000000000000000000	4.00000000000000000000	4.00000000000000000000	4.00000000000000000000	4.00000000000000000000	4.00000000000000000000	4.00000000000000000000
106.00000000000000000000	0.00000000000000000000	4156.92285156250000000000	4151.79492187500000000000	4169.23046875000000000000	4165.64111328125000000000	4147.17919921875000000000	4151.28173828125000000000	4176.41015625000000000000	4166.66650390625000000000	4178.97412109375000000000	4173.84619140625000000000	4168.71777343750000000000	4203.58984375000000000000	4164.10253906250000000000	4159.48730468750000000000	3468.00000000000000000000	10248.00000000000000000000	10229.00000000000000000000	0.00000000000000000000	0.00000000000000000000	0.00000000000000000000	523.00000000000000000000	124.00000000000000000000	4.00000000000000000000	4.00000000000000000000	4.00000000000000000000	4.00000000000000000000	4.00000000000000000000	4.00000000000000000000	4.00000000000000000000	4.00000000000000000000	4.00000000000000000000	4.00000000000000000000	4.00000000000000000000	4.00000000000000000000	4.00000000000000000000	4.00000000000000000000	4.00000000000000000000	4.00000000000000000000
107.00000000000000000000	0.00000000000000000000	4172.82031250000000000000	4170.25634765625000000000	4180.51269531250000000000	4177.94873046875000000000	4185.12792968750000000000	4176.41015625000000000000	4195.38427734375000000000	4177.94873046875000000000	4178.46142578125000000000	4187.17919921875000000000	4175.38427734375000000000	4222.56396484375000000000	4204.61523437500000000000	4186.15380859375000000000	3223.00000000000000000000	10248.00000000000000000000	10231.00000000000000000000	0.00000000000000000000	0.00000000000000000000	0.00000000000000000000	523.00000000000000000000	131.00000000000000000000	4.00000000000000000000	4.00000000000000000000	4.00000000000000000000	4.00000000000000000000	4.00000000000000000000	4.00000000000000000000	4.00000000000000000000	4.00000000000000000000	4.00000000000000000000	4.00000000000000000000	4.00000000000000000000	4.00000000000000000000	4.00000000000000000000	4.00000000000000000000	4.00000000000000000000	4.00000000000000000000
108.00000000000000000000	0.00000000000000000000	4180.00000000000000000000	4191.28173828125000000000	4185.64111328125000000000	4197.43603515625000000000	4205.64111328125000000000	4187.17919921875000000000	4207.17919921875000000000	4178.97412109375000000000	4173.84619140625000000000	4196.41015625000000000000	4178.46142578125000000000	4233.84619140625000000000	4223.58984375000000000000	4197.43603515625000000000	2949.00000000000000000000	10248.00000000000000000000	10231.00000000000000000000	0.00000000000000000000	0.00000000000000000000	0.00000000000000000000	523.00000000000000000000	140.00000000000000000000	4.00000000000000000000	4.00000000000000000000	4.00000000000000000000	4.00000000000000000000	4.00000000000000000000	4.00000000000000000000	4.00000000000000000000	4.00000000000000000000	4.00000000000000000000	4.00000000000000000000	4.00000000000000000000	4.00000000000000000000	4.00000000000000000000	4.00000000000000000000	4.00000000000000000000	4.00000000000000000000
109.00000000000000000000	0.00000000000000000000	4175.38427734375000000000	4182.56396484375000000000	4179.48730468750000000000	4193.84619140625000000000	4181.53857421875000000000	4165.12792968750000000000	4189.74365234375000000000	4168.20507812500000000000	4173.33300781250000000000	4190.76904296875000000000	4161.53857421875000000000	4213.33300781250000000000	4190.76904296875000000000	4180.00000000000000000000	2852.00000000000000000000	10245.00000000000000000000	10229.00000000000000000000	0.00000000000000000000	0.00000000000000000000	0.00000000000000000000	523.00000000000000000000	148.00000000000000000000	4.00000000000000000000	4.00000000000000000000	4.00000000000000000000	4.00000000000000000000	4.00000000000000000000	4.00000000000000000000	4.00000000000000000000	4.00000000000000000000	4.00000000000000000000	4.00000000000000000000	4.00000000000000000000	4.00000000000000000000	4.00000000000000000000	4.00000000000000000000	4.00000000000000000000	4.00000000000000000000
110.00000000000000000000	0.00000000000000000000	4169.23046875000000000000	4180.00000000000000000000	4171.79492187500000000000	4195.89746093750000000000	4178.97412109375000000000	4163.07666015625000000000	4185.64111328125000000000	4170.25634765625000000000	4187.17919921875000000000	4183.58984375000000000000	4197.43603515625000000000	4200.51269531250000000000	4189.74365234375000000000	4173.84619140625000000000	3468.00000000000000000000	10245.00000000000000000000	10229.00000000000000000000	0.00000000000000000000	0.00000000000000000000	0.00000000000000000000	523.00000000000000000000	156.00000000000000000000	4.00000000000000000000	4.00000000000000000000	4.00000000000000000000	4.00000000000000000000	4.00000000000000000000	4.00000000000000000000	4.00000000000000000000	4.00000000000000000000	4.00000000000000000000	4.00000000000000000000	4.00000000000000000000	4.00000000000000000000	4.00000000000000000000	4.00000000000000000000	4.00000000000000000000	4.00000000000000000000
111.00000000000000000000	0.00000000000000000000	4183.58984375000000000000	4182.05126953125000000000	4188.71777343750000000000	4198.46142578125000000000	4174.87158203125000000000	4165.64111328125000000000	4189.23046875000000000000	4161.02539062500000000000	4181.53857421875000000000	4181.53857421875000000000	4228.20507812500000000000	4210.25634765625000000000	4206.15380859375000000000	4168.71777343750000000000	3223.00000000000000000000	10245.00000000000000000000	10230.00000000000000000000	0.00000000000000000000	0.00000000000000000000	0.00000000000000000000	523.00000000000000000000	165.00000000000000000000	4.00000000000000000000	4.00000000000000000000	4.00000000000000000000	4.00000000000000000000	4.00000000000000000000	4.00000000000000000000	4.00000000000000000000	4.00000000000000000000	4.00000000000000000000	4.00000000000000000000	4.00000000000000000000	4.00000000000000000000	4.00000000000000000000	4.00000000000000000000	4.00000000000000000000	4.00000000000000000000
112.00000000000000000000	0.00000000000000000000	4164.61523437500000000000	4173.84619140625000000000	4169.23046875000000000000	4177.43603515625000000000	4167.69238281250000000000	4160.51269531250000000000	4181.02539062500000000000	4140.51269531250000000000	4162.56396484375000000000	4187.69238281250000000000	4173.84619140625000000000	4201.02539062500000000000	4206.66650390625000000000	4152.30761718750000000000	2949.00000000000000000000	10245.00000000000000000000	10230.00000000000000000000	0.00000000000000000000	0.00000000000000000000	0.00000000000000000000	523.00000000000000000000	172.00000000000000000000	4.00000000000000000000	4.00000000000000000000	4.00000000000000000000	4.00000000000000000000	4.00000000000000000000	4.00000000000000000000	4.00000000000000000000	4.00000000000000000000	4.00000000000000000000	4.00000000000000000000	4.00000000000000000000	4.00000000000000000000	4.00000000000000000000	4.00000000000000000000	4.00000000000000000000	4.00000000000000000000
113.00000000000000000000	0.00000000000000000000	4160.00000000000000000000	4174.87158203125000000000	4160.51269531250000000000	4179.48730468750000000000	4188.71777343750000000000	4174.35888671875000000000	4185.64111328125000000000	4146.15380859375000000000	4171.28173828125000000000	4185.64111328125000000000	4146.15380859375000000000	4205.12792968750000000000	4197.94873046875000000000	4160.00000000000000000000	2852.00000000000000000000	10243.00000000000000000000	10231.00000000000000000000	0.00000000000000000000	0.00000000000000000000	0.00000000000000000000	523.00000000000000000000	180.00000000000000000000	4.00000000000000000000	4.00000000000000000000	4.00000000000000000000	4.00000000000000000000	4.00000000000000000000	4.00000000000000000000	4.00000000000000000000	4.00000000000000000000	4.00000000000000000000	4.00000000000000000000	4.00000000000000000000	4.00000000000000000000	4.00000000000000000000	4.00000000000000000000	4.00000000000000000000	4.00000000000000000000
114.00000000000000000000	0.00000000000000000000	4176.41015625000000000000	4177.43603515625000000000	4178.46142578125000000000	4183.07666015625000000000	4195.38427734375000000000	4183.07666015625000000000	4199.48730468750000000000	4167.17919921875000000000	4191.28173828125000000000	4168.71777343750000000000	4169.74365234375000000000	4222.56396484375000000000	4183.07666015625000000000	4175.38427734375000000000	3468.00000000000000000000	10243.00000000000000000000	10231.00000000000000000000	0.00000000000000000000	0.00000000000000000000	0.00000000000000000000	523.00000000000000000000	189.00000000000000000000	4.00000000000000000000	4.00000000000000000000	4.00000000000000000000	4.00000000000000000000	4.00000000000000000000	4.00000000000000000000	4.00000000000000000000	4.00000000000000000000	4.00000000000000000000	4.00000000000000000000	4.00000000000000000000	4.00000000000000000000	4.00000000000000000000	4.00000000000000000000	4.00000000000000000000	4.00000000000000000000
115.00000000000000000000	0.00000000000000000000	4169.23046875000000000000	4170.76904296875000000000	4169.23046875000000000000	4168.20507812500000000000	4181.02539062500000000000	4174.35888671875000000000	4194.35888671875000000000	4169.74365234375000000000	4188.71777343750000000000	4174.35888671875000000000	4170.76904296875000000000	4216.41015625000000000000	4190.25634765625000000000	4175.89746093750000000000	3223.00000000000000000000	10244.00000000000000000000	10232.00000000000000000000	0.00000000000000000000	0.00000000000000000000	0.00000000000000000000	523.00000000000000000000	196.00000000000000000000	4.00000000000000000000	4.00000000000000000000	4.00000000000000000000	4.00000000000000000000	4.00000000000000000000	4.00000000000000000000	4.00000000000000000000	4.00000000000000000000	4.00000000000000000000	4.00000000000000000000	4.00000000000000000000	4.00000000000000000000	4.00000000000000000000	4.00000000000000000000	4.00000000000000000000	4.00000000000000000000
116.00000000000000000000	0.00000000000000000000	4177.94873046875000000000	4164.61523437500000000000	4175.89746093750000000000	4182.05126953125000000000	4169.74365234375000000000	4167.17919921875000000000	4185.64111328125000000000	4167.17919921875000000000	4179.48730468750000000000	4189.23046875000000000000	4176.92285156250000000000	4214.87158203125000000000	4202.05126953125000000000	4178.46142578125000000000	2949.00000000000000000000	10244.00000000000000000000	10232.00000000000000000000	0.00000000000000000000	0.00000000000000000000	0.00000000000000000000	523.00000000000000000000	203.00000000000000000000	4.00000000000000000000	4.00000000000000000000	4.00000000000000000000	4.00000000000000000000	4.00000000000000000000	4.00000000000000000000	4.00000000000000000000	4.00000000000000000000	4.00000000000000000000	4.00000000000000000000	4.00000000000000000000	4.00000000000000000000	4.00000000000000000000	4.00000000000000000000	4.00000000000000000000	4.00000000000000000000
117.00000000000000000000	0.00000000000000000000	4168.20507812500000000000	4168.71777343750000000000	4174.87158203125000000000	4197.94873046875000000000	4171.79492187500000000000	4171.79492187500000000000	4195.89746093750000000000	4185.64111328125000000000	4191.79492187500000000000	4192.82031250000000000000	4197.43603515625000000000	4221.02539062500000000000	4195.38427734375000000000	4175.89746093750000000000	2852.00000000000000000000	10245.00000000000000000000	10232.00000000000000000000	0.00000000000000000000	0.00000000000000000000	0.00000000000000000000	523.00000000000000000000	212.00000000000000000000	4.00000000000000000000	4.00000000000000000000	4.00000000000000000000	4.00000000000000000000	4.00000000000000000000	4.00000000000000000000	4.00000000000000000000	4.00000000000000000000	4.00000000000000000000	4.00000000000000000000	4.00000000000000000000	4.00000000000000000000	4.00000000000000000000	4.00000000000000000000	4.00000000000000000000	4.00000000000000000000
118.00000000000000000000	0.00000000000000000000	4162.56396484375000000000	4176.92285156250000000000	4179.48730468750000000000	4183.58984375000000000000	4188.20507812500000000000	4173.84619140625000000000	4200.00000000000000000000	4189.74365234375000000000	4188.20507812500000000000	4195.89746093750000000000	4202.56396484375000000000	4230.25634765625000000000	4195.38427734375000000000	4181.53857421875000000000	3468.00000000000000000000	10245.00000000000000000000	10232.00000000000000000000	0.00000000000000000000	0.00000000000000000000	0.00000000000000000000	523.00000000000000000000	219.00000000000000000000	4.00000000000000000000	4.00000000000000000000	4.00000000000000000000	4.00000000000000000000	4.00000000000000000000	4.00000000000000000000	4.00000000000000000000	4.00000000000000000000	4.00000000000000000000	4.00000000000000000000	4.00000000000000000000	4.00000000000000000000	4.00000000000000000000	4.00000000000000000000	4.00000000000000000000	4.00000000000000000000
119.00000000000000000000	0.00000000000000000000	4176.92285156250000000000	4179.48730468750000000000	4189.23046875000000000000	4168.20507812500000000000	4184.10253906250000000000	4158.97412109375000000000	4181.02539062500000000000	4158.97412109375000000000	4162.05126953125000000000	4187.17919921875000000000	4185.64111328125000000000	4232.82031250000000000000	4205.64111328125000000000	4191.79492187500000000000	3223.00000000000000000000	10246.00000000000000000000	10231.00000000000000000000	0.00000000000000000000	0.00000000000000000000	0.00000000000000000000	523.00000000000000000000	227.00000000000000000000	4.00000000000000000000	4.00000000000000000000	4.00000000000000000000	4.00000000000000000000	4.00000000000000000000	4.00000000000000000000	4.00000000000000000000	4.00000000000000000000	4.00000000000000000000	4.00000000000000000000	4.00000000000000000000	4.00000000000000000000	4.00000000000000000000	4.00000000000000000000	4.00000000000000000000	4.00000000000000000000
120.00000000000000000000	0.00000000000000000000	4156.41015625000000000000	4167.69238281250000000000	4164.61523437500000000000	4171.79492187500000000000	4164.61523437500000000000	4143.58984375000000000000	4172.30761718750000000000	4135.38427734375000000000	4148.71777343750000000000	4166.66650390625000000000	4172.82031250000000000000	4214.35888671875000000000	4202.56396484375000000000	4172.30761718750000000000	2949.00000000000000000000	10246.00000000000000000000	10231.00000000000000000000	0.00000000000000000000	0.00000000000000000000	0.00000000000000000000	523.00000000000000000000	234.00000000000000000000	4.00000000000000000000	4.00000000000000000000	4.00000000000000000000	4.00000000000000000000	4.00000000000000000000	4.00000000000000000000	4.00000000000000000000	4.00000000000000000000	4.00000000000000000000	4.00000000000000000000	4.00000000000000000000	4.00000000000000000000	4.00000000000000000000	4.00000000000000000000	4.00000000000000000000	4.00000000000000000000
121.00000000000000000000	0.00000000000000000000	4158.97412109375000000000	4152.30761718750000000000	4170.25634765625000000000	4175.38427734375000000000	4163.07666015625000000000	4156.41015625000000000000	4181.53857421875000000000	4142.05126953125000000000	4153.33300781250000000000	4154.35888671875000000000	4169.74365234375000000000	4213.84619140625000000000	4182.56396484375000000000	4162.05126953125000000000	2852.00000000000000000000	10246.00000000000000000000	10230.00000000000000000000	0.00000000000000000000	0.00000000000000000000	0.00000000000000000000	523.00000000000000000000	242.00000000000000000000	4.00000000000000000000	4.00000000000000000000	4.00000000000000000000	4.00000000000000000000	4.00000000000000000000	4.00000000000000000000	4.00000000000000000000	4.00000000000000000000	4.00000000000000000000	4.00000000000000000000	4.00000000000000000000	4.00000000000000000000	4.00000000000000000000	4.00000000000000000000	4.00000000000000000000	4.00000000000000000000
122.00000000000000000000	0.00000000000000000000	4167.17919921875000000000	4158.97412109375000000000	4172.30761718750000000000	4173.84619140625000000000	4171.28173828125000000000	4178.46142578125000000000	4189.74365234375000000000	4159.48730468750000000000	4169.74365234375000000000	4157.94873046875000000000	4178.46142578125000000000	4225.64111328125000000000	4180.00000000000000000000	4181.02539062500000000000	3468.00000000000000000000	10246.00000000000000000000	10230.00000000000000000000	0.00000000000000000000	0.00000000000000000000	0.00000000000000000000	523.00000000000000000000	251.00000000000000000000	4.00000000000000000000	4.00000000000000000000	4.00000000000000000000	4.00000000000000000000	4.00000000000000000000	4.00000000000000000000	4.00000000000000000000	4.00000000000000000000	4.00000000000000000000	4.00000000000000000000	4.00000000000000000000	4.00000000000000000000	4.00000000000000000000	4.00000000000000000000	4.00000000000000000000	4.00000000000000000000
123.00000000000000000000	0.00000000000000000000	4158.97412109375000000000	4161.53857421875000000000	4157.94873046875000000000	4175.89746093750000000000	4166.66650390625000000000	4172.30761718750000000000	4187.17919921875000000000	4154.35888671875000000000	4163.58984375000000000000	4162.56396484375000000000	4177.94873046875000000000	4216.41015625000000000000	4186.15380859375000000000	4175.38427734375000000000	3223.00000000000000000000	10247.00000000000000000000	10230.00000000000000000000	0.00000000000000000000	0.00000000000000000000	0.00000000000000000000	523.00000000000000000000	258.00000000000000000000	4.00000000000000000000	4.00000000000000000000	4.00000000000000000000	4.00000000000000000000	4.00000000000000000000	4.00000000000000000000	4.00000000000000000000	4.00000000000000000000	4.00000000000000000000	4.00000000000000000000	4.00000000000000000000	4.00000000000000000000	4.00000000000000000000	4.00000000000000000000	4.00000000000000000000	4.00000000000000000000
124.00000000000000000000	0.00000000000000000000	4166.66650390625000000000	4162.05126953125000000000	4172.82031250000000000000	4174.87158203125000000000	4174.87158203125000000000	4167.69238281250000000000	4191.28173828125000000000	4144.10253906250000000000	4146.66650390625000000000	4170.76904296875000000000	4161.53857421875000000000	4205.12792968750000000000	4188.71777343750000000000	4158.97412109375000000000	2949.00000000000000000000	10247.00000000000000000000	10230.00000000000000000000	0.00000000000000000000	0.00000000000000000000	0.00000000000000000000	523.00000000000000000000	266.00000000000000000000	4.00000000000000000000	4.00000000000000000000	4.00000000000000000000	4.00000000000000000000	4.00000000000000000000	4.00000000000000000000	4.00000000000000000000	4.00000000000000000000	4.00000000000000000000	4.00000000000000000000	4.00000000000000000000	4.00000000000000000000	4.00000000000000000000	4.00000000000000000000	4.00000000000000000000	4.00000000000000000000
125.00000000000000000000	0.00000000000000000000	4161.53857421875000000000	4170.25634765625000000000	4170.76904296875000000000	4174.87158203125000000000	4183.58984375000000000000	4176.41015625000000000000	4198.97412109375000000000	4155.89746093750000000000	4163.07666015625000000000	4178.97412109375000000000	4164.61523437500000000000	4208.71777343750000000000	4190.76904296875000000000	4162.05126953125000000000	2852.00000000000000000000	10247.00000000000000000000	10230.00000000000000000000	0.00000000000000000000	0.00000000000000000000	0.00000000000000000000	523.00000000000000000000	274.00000000000000000000	4.00000000000000000000	4.00000000000000000000	4.00000000000000000000	4.00000000000000000000	4.00000000000000000000	4.00000000000000000000	4.00000000000000000000	4.00000000000000000000	4.00000000000000000000	4.00000000000000000000	4.00000000000000000000	4.00000000000000000000	4.00000000000000000000	4.00000000000000000000	4.00000000000000000000	4.00000000000000000000
126.00000000000000000000	0.00000000000000000000	4160.00000000000000000000	4150.76904296875000000000	4166.66650390625000000000	4168.71777343750000000000	4159.48730468750000000000	4155.38427734375000000000	4182.56396484375000000000	4157.43603515625000000000	4168.71777343750000000000	4163.58984375000000000000	4161.53857421875000000000	4206.66650390625000000000	4178.97412109375000000000	4157.43603515625000000000	3468.00000000000000000000	10247.00000000000000000000	10230.00000000000000000000	0.00000000000000000000	0.00000000000000000000	0.00000000000000000000	523.00000000000000000000	283.00000000000000000000	4.00000000000000000000	4.00000000000000000000	4.00000000000000000000	4.00000000000000000000	4.00000000000000000000	4.00000000000000000000	4.00000000000000000000	4.00000000000000000000	4.00000000000000000000	4.00000000000000000000	4.00000000000000000000	4.00000000000000000000	4.00000000000000000000	4.00000000000000000000	4.00000000000000000000	4.00000000000000000000
127.00000000000000000000	0.00000000000000000000	4153.84619140625000000000	4137.94873046875000000000	4161.53857421875000000000	4157.94873046875000000000	4150.76904296875000000000	4137.94873046875000000000	4170.76904296875000000000	4151.28173828125000000000	4152.30761718750000000000	4162.05126953125000000000	4164.10253906250000000000	4191.79492187500000000000	4178.46142578125000000000	4149.74365234375000000000	52.00000000000000000000	10247.00000000000000000000	10230.00000000000000000000	0.00000000000000000000	0.00000000000000000000	0.00000000000000000000	523.00000000000000000000	290.00000000000000000000	4.00000000000000000000	4.00000000000000000000	4.00000000000000000000	4.00000000000000000000	4.00000000000000000000	4.00000000000000000000	4.00000000000000000000	4.00000000000000000000	4.00000000000000000000	4.00000000000000000000	4.00000000000000000000	4.00000000000000000000	4.00000000000000000000	4.00000000000000000000	4.00000000000000000000	4.00000000000000000000
0.00000000000000000000	0.00000000000000000000	4159.48730468750000000000	4173.84619140625000000000	4166.15380859375000000000	4180.51269531250000000000	4187.17919921875000000000	4169.74365234375000000000	4194.35888671875000000000	4169.74365234375000000000	4167.17919921875000000000	4184.10253906250000000000	4176.92285156250000000000	4203.07666015625000000000	4202.05126953125000000000	4165.64111328125000000000	2341.00000000000000000000	10247.00000000000000000000	10230.00000000000000000000	0.00000000000000000000	0.00000000000000000000	0.00000000000000000000	523.00000000000000000000	298.00000000000000000000	4.00000000000000000000	4.00000000000000000000	4.00000000000000000000	4.00000000000000000000	4.00000000000000000000	4.00000000000000000000	4.00000000000000000000	4.00000000000000000000	4.00000000000000000000	4.00000000000000000000	4.00000000000000000000	4.00000000000000000000	4.00000000000000000000	4.00000000000000000000	4.00000000000000000000	4.00000000000000000000
1.00000000000000000000	0.00000000000000000000	4180.51269531250000000000	4195.89746093750000000000	4185.12792968750000000000	4198.97412109375000000000	4201.53857421875000000000	4192.30761718750000000000	4211.28173828125000000000	4184.10253906250000000000	4188.71777343750000000000	4184.10253906250000000000	4185.64111328125000000000	4228.20507812500000000000	4209.23046875000000000000	4178.46142578125000000000	2952.00000000000000000000	10246.00000000000000000000	10230.00000000000000000000	0.00000000000000000000	0.00000000000000000000	0.00000000000000000000	523.00000000000000000000	306.00000000000000000000	4.00000000000000000000	4.00000000000000000000	4.00000000000000000000	4.00000000000000000000	4.00000000000000000000	4.00000000000000000000	4.00000000000000000000	4.00000000000000000000	4.00000000000000000000	4.00000000000000000000	4.00000000000000000000	4.00000000000000000000	4.00000000000000000000	4.00000000000000000000	4.00000000000000000000	4.00000000000000000000
2.00000000000000000000	0.00000000000000000000	4155.38427734375000000000	4167.17919921875000000000	4163.58984375000000000000	4169.23046875000000000000	4164.61523437500000000000	4166.66650390625000000000	4195.38427734375000000000	4168.20507812500000000000	4171.28173828125000000000	4164.10253906250000000000	4173.33300781250000000000	4216.41015625000000000000	4185.12792968750000000000	4165.12792968750000000000	2320.00000000000000000000	10246.00000000000000000000	10230.00000000000000000000	0.00000000000000000000	0.00000000000000000000	0.00000000000000000000	523.00000000000000000000	315.00000000000000000000	4.00000000000000000000	4.00000000000000000000	4.00000000000000000000	4.00000000000000000000	4.00000000000000000000	4.00000000000000000000	4.00000000000000000000	4.00000000000000000000	4.00000000000000000000	4.00000000000000000000	4.00000000000000000000	4.00000000000000000000	4.00000000000000000000	4.00000000000000000000	4.00000000000000000000	4.00000000000000000000
3.00000000000000000000	0.00000000000000000000	4149.23046875000000000000	4143.58984375000000000000	4161.02539062500000000000	4155.38427734375000000000	4145.64111328125000000000	4143.07666015625000000000	4181.02539062500000000000	4150.76904296875000000000	4152.82031250000000000000	4151.79492187500000000000	4154.87158203125000000000	4199.48730468750000000000	4172.30761718750000000000	4155.38427734375000000000	3482.00000000000000000000	10246.00000000000000000000	10229.00000000000000000000	0.00000000000000000000	0.00000000000000000000	0.00000000000000000000	523.00000000000000000000	322.00000000000000000000	4.00000000000000000000	4.00000000000000000000	4.00000000000000000000	4.00000000000000000000	4.00000000000000000000	4.00000000000000000000	4.00000000000000000000	4.00000000000000000000	4.00000000000000000000	4.00000000000000000000	4.00000000000000000000	4.00000000000000000000	4.00000000000000000000	4.00000000000000000000	4.00000000000000000000	4.00000000000000000000
4.00000000000000000000	0.00000000000000000000	4160.00000000000000000000	4150.76904296875000000000	4165.64111328125000000000	4174.87158203125000000000	4165.12792968750000000000	4148.20507812500000000000	4183.58984375000000000000	4154.87158203125000000000	4164.10253906250000000000	4160.51269531250000000000	4160.51269531250000000000	4193.33300781250000000000	4181.02539062500000000000	4153.33300781250000000000	3545.00000000000000000000	10246.00000000000000000000	10229.00000000000000000000	0.00000000000000000000	0.00000000000000000000	0.00000000000000000000	523.00000000000000000000	329.00000000000000000000	4.00000000000000000000	4.00000000000000000000	4.00000000000000000000	4.00000000000000000000	4.00000000000000000000	4.00000000000000000000	4.00000000000000000000	4.00000000000000000000	4.00000000000000000000	4.00000000000000000000	4.00000000000000000000	4.00000000000000000000	4.00000000000000000000	4.00000000000000000000	4.00000000000000000000	4.00000000000000000000
5.00000000000000000000	0.00000000000000000000	4157.94873046875000000000	4158.97412109375000000000	4154.35888671875000000000	4178.46142578125000000000	4168.20507812500000000000	4160.00000000000000000000	4185.64111328125000000000	4156.41015625000000000000	4163.07666015625000000000	4164.61523437500000000000	4170.76904296875000000000	4193.84619140625000000000	4177.43603515625000000000	4154.35888671875000000000	3326.00000000000000000000	10247.00000000000000000000	10229.00000000000000000000	0.00000000000000000000	0.00000000000000000000	0.00000000000000000000	523.00000000000000000000	337.00000000000000000000	4.00000000000000000000	4.00000000000000000000	4.00000000000000000000	4.00000000000000000000	4.00000000000000000000	4.00000000000000000000	4.00000000000000000000	4.00000000000000000000	4.00000000000000000000	4.00000000000000000000	4.00000000000000000000	4.00000000000000000000	4.00000000000000000000	4.00000000000000000000	4.00000000000000000000	4.00000000000000000000
6.00000000000000000000	0.00000000000000000000	4177.94873046875000000000	4164.61523437500000000000	4173.84619140625000000000	4175.38427734375000000000	4175.38427734375000000000	4175.38427734375000000000	4191.79492187500000000000	4156.41015625000000000000	4153.33300781250000000000	4164.10253906250000000000	4192.82031250000000000000	4206.66650390625000000000	4180.51269531250000000000	4174.35888671875000000000	3427.00000000000000000000	10247.00000000000000000000	10229.00000000000000000000	0.00000000000000000000	0.00000000000000000000	0.00000000000000000000	523.00000000000000000000	345.00000000000000000000	4.00000000000000000000	4.00000000000000000000	4.00000000000000000000	4.00000000000000000000	4.00000000000000000000	4.00000000000000000000	4.00000000000000000000	4.00000000000000000000	4.00000000000000000000	4.00000000000000000000	4.00000000000000000000	4.00000000000000000000	4.00000000000000000000	4.00000000000000000000	4.00000000000000000000	4.00000000000000000000
7.00000000000000000000	0.00000000000000000000	4173.33300781250000000000	4178.97412109375000000000	4169.23046875000000000000	4197.94873046875000000000	4202.56396484375000000000	4184.61523437500000000000	4203.58984375000000000000	4181.53857421875000000000	4180.00000000000000000000	4175.89746093750000000000	4193.33300781250000000000	4213.84619140625000000000	4207.17919921875000000000	4187.69238281250000000000	3462.00000000000000000000	10247.00000000000000000000	10230.00000000000000000000	0.00000000000000000000	0.00000000000000000000	0.00000000000000000000	523.00000000000000000000	353.00000000000000000000	4.00000000000000000000	4.00000000000000000000	4.00000000000000000000	4.00000000000000000000	4.00000000000000000000	4.00000000000000000000	4.00000000000000000000	4.00000000000000000000	4.00000000000000000000	4.00000000000000000000	4.00000000000000000000	4.00000000000000000000	4.00000000000000000000	4.00000000000000000000	4.00000000000000000000	4.00000000000000000000
8.00000000000000000000	0.00000000000000000000	4169.23046875000000000000	4177.43603515625000000000	4165.64111328125000000000	4204.10253906250000000000	4189.74365234375000000000	4174.87158203125000000000	4203.07666015625000000000	4189.23046875000000000000	4196.41015625000000000000	4176.41015625000000000000	4178.97412109375000000000	4221.02539062500000000000	4215.38427734375000000000	4175.38427734375000000000	3178.00000000000000000000	10247.00000000000000000000	10230.00000000000000000000	0.00000000000000000000	0.00000000000000000000	0.00000000000000000000	523.00000000000000000000	361.00000000000000000000	4.00000000000000000000	4.00000000000000000000	4.00000000000000000000	4.00000000000000000000	4.00000000000000000000	4.00000000000000000000	4.00000000000000000000	4.00000000000000000000	4.00000000000000000000	4.00000000000000000000	4.00000000000000000000	4.00000000000000000000	4.00000000000000000000	4.00000000000000000000	4.00000000000000000000	4.00000000000000000000
9.00000000000000000000	0.00000000000000000000	4170.25634765625000000000	4160.00000000000000000000	4173.33300781250000000000	4169.74365234375000000000	4165.12792968750000000000	4170.25634765625000000000	4203.07666015625000000000	4175.38427734375000000000	4177.94873046875000000000	4180.00000000000000000000	4189.23046875000000000000	4217.43603515625000000000	4201.02539062500000000000	4161.02539062500000000000	2912.00000000000000000000	10247.00000000000000000000	10231.00000000000000000000	0.00000000000000000000	0.00000000000000000000	0.00000000000000000000	523.00000000000000000000	369.00000000000000000000	4.00000000000000000000	4.00000000000000000000	4.00000000000000000000	4.00000000000000000000	4.00000000000000000000	4.00000000000000000000	4.00000000000000000000	4.00000000000000000000	4.00000000000000000000	4.00000000000000000000	4.00000000000000000000	4.00000000000000000000	4.00000000000000000000	4.00000000000000000000	4.00000000000000000000	4.00000000000000000000
10.00000000000000000000	0.00000000000000000000	4152.30761718750000000000	4142.05126953125000000000	4160.51269531250000000000	4158.46142578125000000000	4158.46142578125000000000	4166.66650390625000000000	4202.56396484375000000000	4173.33300781250000000000	4168.71777343750000000000	4184.10253906250000000000	4178.46142578125000000000	4195.89746093750000000000	4175.89746093750000000000	4149.74365234375000000000	3498.00000000000000000000	10247.00000000000000000000	10231.00000000000000000000	0.00000000000000000000	0.00000000000000000000	0.00000000000000000000	523.00000000000000000000	377.00000000000000000000	4.00000000000000000000	4.00000000000000000000	4.00000000000000000000	4.00000000000000000000	4.00000000000000000000	4.00000000000000000000	4.00000000000000000000	4.00000000000000000000	4.00000000000000000000	4.00000000000000000000	4.00000000000000000000	4.00000000000000000000	4.00000000000000000000	4.00000000000000000000	4.00000000000000000000	4.00000000000000000000
11.00000000000000000000	0.00000000000000000000	4158.97412109375000000000	4133.84619140625000000000	4166.15380859375000000000	4174.35888671875000000000	4145.64111328125000000000	4152.82031250000000000000	4187.69238281250000000000	4162.05126953125000000000	4165.12792968750000000000	4160.51269531250000000000	4160.51269531250000000000	4189.74365234375000000000	4152.30761718750000000000	4144.61523437500000000000	3247.00000000000000000000	10246.00000000000000000000	10229.00000000000000000000	0.00000000000000000000	0.00000000000000000000	0.00000000000000000000	523.00000000000000000000	385.00000000000000000000	4.00000000000000000000	4.00000000000000000000	4.00000000000000000000	4.00000000000000000000	4.00000000000000000000	4.00000000000000000000	4.00000000000000000000	4.00000000000000000000	4.00000000000000000000	4.00000000000000000000	4.00000000000000000000	4.00000000000000000000	4.00000000000000000000	4.00000000000000000000	4.00000000000000000000	4.00000000000000000000
12.00000000000000000000	0.00000000000000000000	4158.46142578125000000000	4152.30761718750000000000	4167.69238281250000000000	4182.05126953125000000000	4171.28173828125000000000	4159.48730468750000000000	4188.71777343750000000000	4154.87158203125000000000	4158.46142578125000000000	4146.66650390625000000000	4183.07666015625000000000	4203.07666015625000000000	4172.82031250000000000000	4158.97412109375000000000	3038.00000000000000000000	10246.00000000000000000000	10229.00000000000000000000	0.00000000000000000000	0.00000000000000000000	0.00000000000000000000	523.00000000000000000000	392.00000000000000000000	4.00000000000000000000	4.00000000000000000000	4.00000000000000000000	4.00000000000000000000	4.00000000000000000000	4.00000000000000000000	4.00000000000000000000	4.00000000000000000000	4.00000000000000000000	4.00000000000000000000	4.00000000000000000000	4.00000000000000000000	4.00000000000000000000	4.00000000000000000000	4.00000000000000000000	4.00000000000000000000
13.00000000000000000000	0.00000000000000000000	4156.41015625000000000000	4168.71777343750000000000	4174.87158203125000000000	4184.10253906250000000000	4198.46142578125000000000	4171.79492187500000000000	4200.00000000000000000000	4161.53857421875000000000	4154.87158203125000000000	4156.41015625000000000000	4187.17919921875000000000	4208.71777343750000000000	4194.35888671875000000000	4163.07666015625000000000	2861.00000000000000000000	10247.00000000000000000000	10228.00000000000000000000	0.00000000000000000000	0.00000000000000000000	0.00000000000000000000	523.00000000000000000000	400.00000000000000000000	4.00000000000000000000	4.00000000000000000000	4.00000000000000000000	4.00000000000000000000	4.00000000000000000000	4.00000000000000000000	4.00000000000000000000	4.00000000000000000000	4.00000000000000000000	4.00000000000000000000	4.00000000000000000000	4.00000000000000000000	4.00000000000000000000	4.00000000000000000000	4.00000000000000000000	4.00000000000000000000
14.00000000000000000000	0.00000000000000000000	4154.87158203125000000000	4159.48730468750000000000	4170.76904296875000000000	4189.23046875000000000000	4182.05126953125000000000	4165.12792968750000000000	4193.33300781250000000000	4160.51269531250000000000	4160.51269531250000000000	4161.02539062500000000000	4141.02539062500000000000	4194.35888671875000000000	4178.97412109375000000000	4149.23046875000000000000	3498.00000000000000000000	10247.00000000000000000000	10228.00000000000000000000	0.00000000000000000000	0.00000000000000000000	0.00000000000000000000	523.00000000000000000000	408.00000000000000000000	4.00000000000000000000	4.00000000000000000000	4.00000000000000000000	4.00000000000000000000	4.00000000000000000000	4.00000000000000000000	4.00000000000000000000	4.00000000000000000000	4.00000000000000000000	4.00000000000000000000	4.00000000000000000000	4.00000000000000000000	4.00000000000000000000	4.00000000000000000000	4.00000000000000000000	4.00000000000000000000
15.00000000000000000000	0.00000000000000000000	4140.00000000000000000000	4138.97412109375000000000	4146.66650390625000000000	4166.66650390625000000000	4164.61523437500000000000	4151.79492187500000000000	4180.00000000000000000000	4150.25634765625000000000	4164.10253906250000000000	4148.71777343750000000000	4151.28173828125000000000	4179.48730468750000000000	4158.97412109375000000000	4142.56396484375000000000	3247.00000000000000000000	10247.00000000000000000000	10227.00000000000000000000	0.00000000000000000000	0.00000000000000000000	0.00000000000000000000	523.00000000000000000000	416.00000000000000000000	4.00000000000000000000	4.00000000000000000000	4.00000000000000000000	4.00000000000000000000	4.00000000000000000000	4.00000000000000000000	4.00000000000000000000	4.00000000000000000000	4.00000000000000000000	4.00000000000000000000	4.00000000000000000000	4.00000000000000000000	4.00000000000000000000	4.00000000000000000000	4.00000000000000000000	4.00000000000000000000
16.00000000000000000000	0.00000000000000000000	4153.84619140625000000000	4135.89746093750000000000	4161.53857421875000000000	4135.38427734375000000000	4159.48730468750000000000	4153.33300781250000000000	4183.07666015625000000000	4152.30761718750000000000	4167.69238281250000000000	4145.64111328125000000000	4186.15380859375000000000	4186.66650390625000000000	4163.07666015625000000000	4144.10253906250000000000	0.00000000000000000000	10247.00000000000000000000	10227.00000000000000000000	0.00000000000000000000	0.00000000000000000000	0.00000000000000000000	523.00000000000000000000	423.00000000000000000000	4.00000000000000000000	4.00000000000000000000	4.00000000000000000000	4.00000000000000000000	4.00000000000000000000	4.00000000000000000000	4.00000000000000000000	4.00000000000000000000	4.00000000000000000000	4.00000000000000000000	4.00000000000000000000	4.00000000000000000000	4.00000000000000000000	4.00000000000000000000	4.00000000000000000000	4.00000000000000000000
17.00000000000000000000	0.00000000000000000000	4159.48730468750000000000	4163.58984375000000000000	4168.20507812500000000000	4160.00000000000000000000	4168.20507812500000000000	4169.23046875000000000000	4195.38427734375000000000	4174.35888671875000000000	4188.20507812500000000000	4174.87158203125000000000	4193.33300781250000000000	4196.41015625000000000000	4192.30761718750000000000	4151.28173828125000000000	0.00000000000000000000	10247.00000000000000000000	10228.00000000000000000000	0.00000000000000000000	0.00000000000000000000	0.00000000000000000000	523.00000000000000000000	432.00000000000000000000	4.00000000000000000000	4.00000000000000000000	4.00000000000000000000	4.00000000000000000000	4.00000000000000000000	4.00000000000000000000	4.00000000000000000000	4.00000000000000000000	4.00000000000000000000	4.00000000000000000000	4.00000000000000000000	4.00000000000000000000	4.00000000000000000000	4.00000000000000000000	4.00000000000000000000	4.00000000000000000000
18.00000000000000000000	0.00000000000000000000	4168.71777343750000000000	4186.66650390625000000000	4172.82031250000000000000	4213.84619140625000000000	4192.82031250000000000000	4179.48730468750000000000	4198.46142578125000000000	4186.15380859375000000000	4195.89746093750000000000	4187.69238281250000000000	4201.02539062500000000000	4208.20507812500000000000	4213.33300781250000000000	4173.84619140625000000000	0.00000000000000000000	10247.00000000000000000000	10228.00000000000000000000	0.00000000000000000000	0.00000000000000000000	0.00000000000000000000	523.00000000000000000000	439.00000000000000000000	4.00000000000000000000	4.00000000000000000000	4.00000000000000000000	4.00000000000000000000	4.00000000000000000000	4.00000000000000000000	4.00000000000000000000	4.00000000000000000000	4.00000000000000000000	4.00000000000000000000	4.00000000000000000000	4.00000000000000000000	4.00000000000000000000	4.00000000000000000000	4.00000000000000000000	4.00000000000000000000
19.00000000000000000000	0.00000000000000000000	4175.89746093750000000000	4176.92285156250000000000	4177.43603515625000000000	4211.28173828125000000000	4190.76904296875000000000	4168.20507812500000000000	4191.79492187500000000000	4173.84619140625000000000	4174.35888671875000000000	4157.43603515625000000000	4167.17919921875000000000	4210.76904296875000000000	4192.82031250000000000000	4178.46142578125000000000	0.00000000000000000000	10244.00000000000000000000	10229.00000000000000000000	0.00000000000000000000	0.00000000000000000000	0.00000000000000000000	523.00000000000000000000	447.00000000000000000000	4.00000000000000000000	4.00000000000000000000	4.00000000000000000000	4.00000000000000000000	4.00000000000000000000	4.00000000000000000000	4.00000000000000000000	4.00000000000000000000	4.00000000000000000000	4.00000000000000000000	4.00000000000000000000	4.00000000000000000000	4.00000000000000000000	4.00000000000000000000	4.00000000000000000000	4.00000000000000000000
20.00000000000000000000	0.00000000000000000000	4144.10253906250000000000	4147.69238281250000000000	4148.20507812500000000000	4156.41015625000000000000	4148.71777343750000000000	4145.64111328125000000000	4176.41015625000000000000	4148.20507812500000000000	4141.53857421875000000000	4138.97412109375000000000	4144.10253906250000000000	4180.00000000000000000000	4151.79492187500000000000	4140.51269531250000000000	0.00000000000000000000	10244.00000000000000000000	10229.00000000000000000000	0.00000000000000000000	0.00000000000000000000	0.00000000000000000000	523.00000000000000000000	455.00000000000000000000	4.00000000000000000000	4.00000000000000000000	4.00000000000000000000	4.00000000000000000000	4.00000000000000000000	4.00000000000000000000	4.00000000000000000000	4.00000000000000000000	4.00000000000000000000	4.00000000000000000000	4.00000000000000000000	4.00000000000000000000	4.00000000000000000000	4.00000000000000000000	4.00000000000000000000	4.00000000000000000000
21.00000000000000000000	0.00000000000000000000	4148.71777343750000000000	4140.51269531250000000000	4157.94873046875000000000	4154.35888671875000000000	4146.15380859375000000000	4143.07666015625000000000	4172.82031250000000000000	4134.87158203125000000000	4128.20507812500000000000	4143.07666015625000000000	4162.56396484375000000000	4170.25634765625000000000	4142.05126953125000000000	4130.25634765625000000000	0.00000000000000000000	10245.00000000000000000000	10229.00000000000000000000	0.00000000000000000000	0.00000000000000000000	0.00000000000000000000	523.00000000000000000000	463.00000000000000000000	4.00000000000000000000	4.00000000000000000000	4.00000000000000000000	4.00000000000000000000	4.00000000000000000000	4.00000000000000000000	4.00000000000000000000	4.00000000000000000000	4.00000000000000000000	4.00000000000000000000	4.00000000000000000000	4.00000000000000000000	4.00000000000000000000	4.00000000000000000000	4.00000000000000000000	4.00000000000000000000
22.00000000000000000000	0.00000000000000000000	4164.61523437500000000000	4170.25634765625000000000	4173.84619140625000000000	4196.41015625000000000000	4191.28173828125000000000	4167.69238281250000000000	4192.30761718750000000000	4153.33300781250000000000	4147.17919921875000000000	4146.66650390625000000000	4183.58984375000000000000	4195.38427734375000000000	4162.56396484375000000000	4165.64111328125000000000	0.00000000000000000000	10245.00000000000000000000	10229.00000000000000000000	0.00000000000000000000	0.00000000000000000000	0.00000000000000000000	523.00000000000000000000	471.00000000000000000000	4.00000000000000000000	4.00000000000000000000	4.00000000000000000000	4.00000000000000000000	4.00000000000000000000	4.00000000000000000000	4.00000000000000000000	4.00000000000000000000	4.00000000000000000000	4.00000000000000000000	4.00000000000000000000	4.00000000000000000000	4.00000000000000000000	4.00000000000000000000	4.00000000000000000000	4.00000000000000000000
23.00000000000000000000	0.00000000000000000000	4164.10253906250000000000	4176.41015625000000000000	4169.23046875000000000000	4195.89746093750000000000	4195.38427734375000000000	4177.94873046875000000000	4195.89746093750000000000	4164.10253906250000000000	4165.12792968750000000000	4150.76904296875000000000	4173.33300781250000000000	4202.56396484375000000000	4174.35888671875000000000	4166.15380859375000000000	0.00000000000000000000	10244.00000000000000000000	10228.00000000000000000000	0.00000000000000000000	0.00000000000000000000	0.00000000000000000000	523.00000000000000000000	480.00000000000000000000	4.00000000000000000000	4.00000000000000000000	4.00000000000000000000	4.00000000000000000000	4.00000000000000000000	4.00000000000000000000	4.00000000000000000000	4.00000000000000000000	4.00000000000000000000	4.00000000000000000000	4.00000000000000000000	4.00000000000000000000	4.00000000000000000000	4.00000000000000000000	4.00000000000000000000	4.00000000000000000000
24.00000000000000000000	0.00000000000000000000	4162.05126953125000000000	4147.17919921875000000000	4163.07666015625000000000	4181.02539062500000000000	4162.56396484375000000000	4165.12792968750000000000	4178.97412109375000000000	4147.69238281250000000000	4166.15380859375000000000	4156.41015625000000000000	4141.02539062500000000000	4184.61523437500000000000	4170.76904296875000000000	4135.89746093750000000000	0.00000000000000000000	10244.00000000000000000000	10228.00000000000000000000	0.00000000000000000000	0.00000000000000000000	0.00000000000000000000	523.00000000000000000000	487.00000000000000000000	4.00000000000000000000	4.00000000000000000000	4.00000000000000000000	4.00000000000000000000	4.00000000000000000000	4.00000000000000000000	4.00000000000000000000	4.00000000000000000000	4.00000000000000000000	4.00000000000000000000	4.00000000000000000000	4.00000000000000000000	4.00000000000000000000	4.00000000000000000000	4.00000000000000000000	4.00000000000000000000
25.00000000000000000000	0.00000000000000000000	4156.92285156250000000000	4155.38427734375000000000	4161.53857421875000000000	4170.76904296875000000000	4175.38427734375000000000	4169.23046875000000000000	4186.15380859375000000000	4152.82031250000000000000	4174.87158203125000000000	4169.23046875000000000000	4163.58984375000000000000	4191.28173828125000000000	4175.89746093750000000000	4155.89746093750000000000	0.00000000000000000000	10248.00000000000000000000	10229.00000000000000000000	0.00000000000000000000	0.00000000000000000000	0.00000000000000000000	523.00000000000000000000	495.00000000000000000000	4.00000000000000000000	4.00000000000000000000	4.00000000000000000000	4.00000000000000000000	4.00000000000000000000	4.00000000000000000000	4.00000000000000000000	4.00000000000000000000	4.00000000000000000000	4.00000000000000000000	4.00000000000000000000	4.00000000000000000000	4.00000000000000000000	4.00000000000000000000	4.00000000000000000000	4.00000000000000000000
26.00000000000000000000	0.00000000000000000000	4175.38427734375000000000	4180.51269531250000000000	4189.23046875000000000000	4082.05126953125000000000	4192.30761718750000000000	4172.82031250000000000000	4193.33300781250000000000	4166.15380859375000000000	4180.51269531250000000000	4171.79492187500000000000	4210.76904296875000000000	4215.38427734375000000000	4178.97412109375000000000	4193.33300781250000000000	0.00000000000000000000	10248.00000000000000000000	10229.00000000000000000000	0.00000000000000000000	0.00000000000000000000	0.00000000000000000000	523.00000000000000000000	503.00000000000000000000	4.00000000000000000000	4.00000000000000000000	4.00000000000000000000	4.00000000000000000000	4.00000000000000000000	4.00000000000000000000	4.00000000000000000000	4.00000000000000000000	4.00000000000000000000	4.00000000000000000000	4.00000000000000000000	4.00000000000000000000	4.00000000000000000000	4.00000000000000000000	4.00000000000000000000	4.00000000000000000000
27.00000000000000000000	0.00000000000000000000	4161.02539062500000000000	4167.17919921875000000000	4176.41015625000000000000	3948.20507812500000000000	4157.94873046875000000000	4155.38427734375000000000	4172.82031250000000000000	4154.87158203125000000000	4171.79492187500000000000	4154.35888671875000000000	4194.87158203125000000000	4197.43603515625000000000	4173.33300781250000000000	4166.15380859375000000000	0.00000000000000000000	10249.00000000000000000000	10229.00000000000000000000	0.00000000000000000000	0.00000000000000000000	0.00000000000000000000	523.00000000000000000000	511.00000000000000000000	4.00000000000000000000	4.00000000000000000000	4.00000000000000000000	4.00000000000000000000	4.00000000000000000000	4.00000000000000000000	4.00000000000000000000	4.00000000000000000000	4.00000000000000000000	4.00000000000000000000	4.00000000000000000000	4.00000000000000000000	4.00000000000000000000	4.00000000000000000000	4.00000000000000000000	4.00000000000000000000
28.00000000000000000000	0.00000000000000000000	4147.69238281250000000000	4158.46142578125000000000	4156.41015625000000000000	3916.92309570312500000000	4151.79492187500000000000	4150.25634765625000000000	4168.71777343750000000000	4155.89746093750000000000	4170.25634765625000000000	4151.79492187500000000000	4146.15380859375000000000	4186.66650390625000000000	4178.97412109375000000000	4145.12792968750000000000	0.00000000000000000000	10249.00000000000000000000	10229.00000000000000000000	0.00000000000000000000	0.00000000000000000000	0.00000000000000000000	523.00000000000000000000	519.00000000000000000000	4.00000000000000000000	4.00000000000000000000	4.00000000000000000000	4.00000000000000000000	4.00000000000000000000	4.00000000000000000000	4.00000000000000000000	4.00000000000000000000	4.00000000000000000000	4.00000000000000000000	4.00000000000000000000	4.00000000000000000000	4.00000000000000000000	4.00000000000000000000	4.00000000000000000000	4.00000000000000000000
29.00000000000000000000	0.00000000000000000000	4171.28173828125000000000	4168.71777343750000000000	4175.89746093750000000000	3927.69213867187500000000	4184.10253906250000000000	4155.89746093750000000000	4183.07666015625000000000	4172.30761718750000000000	4172.30761718750000000000	4161.02539062500000000000	4162.56396484375000000000	4200.51269531250000000000	4183.07666015625000000000	4168.20507812500000000000	0.00000000000000000000	10249.00000000000000000000	10229.00000000000000000000	0.00000000000000000000	0.00000000000000000000	0.00000000000000000000	523.00000000000000000000	527.00000000000000000000	4.00000000000000000000	4.00000000000000000000	4.00000000000000000000	4.00000000000000000000	4.00000000000000000000	4.00000000000000000000	4.00000000000000000000	4.00000000000000000000	4.00000000000000000000	4.00000000000000000000	4.00000000000000000000	4.00000000000000000000	4.00000000000000000000	4.00000000000000000000	4.00000000000000000000	4.00000000000000000000
30.00000000000000000000	0.00000000000000000000	4156.41015625000000000000	4159.48730468750000000000	4162.05126953125000000000	3878.46142578125000000000	4182.56396484375000000000	4159.48730468750000000000	4184.61523437500000000000	4167.17919921875000000000	4167.17919921875000000000	4154.35888671875000000000	4176.92285156250000000000	4181.02539062500000000000	4172.30761718750000000000	4160.51269531250000000000	0.00000000000000000000	10249.00000000000000000000	10229.00000000000000000000	0.00000000000000000000	0.00000000000000000000	0.00000000000000000000	523.00000000000000000000	536.00000000000000000000	4.00000000000000000000	4.00000000000000000000	4.00000000000000000000	4.00000000000000000000	4.00000000000000000000	4.00000000000000000000	4.00000000000000000000	4.00000000000000000000	4.00000000000000000000	4.00000000000000000000	4.00000000000000000000	4.00000000000000000000	4.00000000000000000000	4.00000000000000000000	4.00000000000000000000	4.00000000000000000000
31.00000000000000000000	0.00000000000000000000	4150.25634765625000000000	4140.00000000000000000000	4156.92285156250000000000	3845.12817382812500000000	4163.58984375000000000000	4168.20507812500000000000	4186.15380859375000000000	4147.69238281250000000000	4155.38427734375000000000	4130.76904296875000000000	4139.48730468750000000000	4163.07666015625000000000	4152.82031250000000000000	4133.33300781250000000000	0.00000000000000000000	10248.00000000000000000000	10231.00000000000000000000	0.00000000000000000000	0.00000000000000000000	0.00000000000000000000	523.00000000000000000000	543.00000000000000000000	4.00000000000000000000	4.00000000000000000000	4.00000000000000000000	4.00000000000000000000	4.00000000000000000000	4.00000000000000000000	4.00000000000000000000	4.00000000000000000000	4.00000000000000000000	4.00000000000000000000	4.00000000000000000000	4.00000000000000000000	4.00000000000000000000	4.00000000000000000000	4.00000000000000000000	4.00000000000000000000
32.00000000000000000000	0.00000000000000000000	4153.33300781250000000000	4139.48730468750000000000	4157.94873046875000000000	3859.48706054687500000000	4156.92285156250000000000	4170.25634765625000000000	4192.82031250000000000000	4149.23046875000000000000	4151.28173828125000000000	4123.07666015625000000000	4148.71777343750000000000	4167.17919921875000000000	4152.30761718750000000000	4136.41015625000000000000	0.00000000000000000000	10248.00000000000000000000	10231.00000000000000000000	0.00000000000000000000	0.00000000000000000000	0.00000000000000000000	523.00000000000000000000	550.00000000000000000000	4.00000000000000000000	4.00000000000000000000	4.00000000000000000000	4.00000000000000000000	4.00000000000000000000	4.00000000000000000000	4.00000000000000000000	4.00000000000000000000	4.00000000000000000000	4.00000000000000000000	4.00000000000000000000	4.00000000000000000000	4.00000000000000000000	4.00000000000000000000	4.00000000000000000000	4.00000000000000000000
33.00000000000000000000	0.00000000000000000000	4145.64111328125000000000	4141.53857421875000000000	4153.84619140625000000000	3863.58959960937500000000	4142.05126953125000000000	4151.79492187500000000000	4185.64111328125000000000	4153.84619140625000000000	4156.41015625000000000000	4138.97412109375000000000	4169.23046875000000000000	4177.43603515625000000000	4163.07666015625000000000	4151.28173828125000000000	0.00000000000000000000	10249.00000000000000000000	10232.00000000000000000000	0.00000000000000000000	0.00000000000000000000	0.00000000000000000000	523.00000000000000000000	559.00000000000000000000	4.00000000000000000000	4.00000000000000000000	4.00000000000000000000	4.00000000000000000000	4.00000000000000000000	4.00000000000000000000	4.00000000000000000000	4.00000000000000000000	4.00000000000000000000	4.00000000000000000000	4.00000000000000000000	4.00000000000000000000	4.00000000000000000000	4.00000000000000000000	4.00000000000000000000	4.00000000000000000000
34.00000000000000000000	0.00000000000000000000	4161.53857421875000000000	4149.23046875000000000000	4178.46142578125000000000	3850.76904296875000000000	4146.66650390625000000000	4153.33300781250000000000	4189.23046875000000000000	4161.02539062500000000000	4166.15380859375000000000	4150.25634765625000000000	4157.43603515625000000000	4201.53857421875000000000	4165.64111328125000000000	4169.74365234375000000000	0.00000000000000000000	10249.00000000000000000000	10232.00000000000000000000	0.00000000000000000000	0.00000000000000000000	0.00000000000000000000	523.00000000000000000000	566.00000000000000000000	4.00000000000000000000	4.00000000000000000000	4.00000000000000000000	4.00000000000000000000	4.00000000000000000000	4.00000000000000000000	4.00000000000000000000	4.00000000000000000000	4.00000000000000000000	4.00000000000000000000	4.00000000000000000000	4.00000000000000000000	4.00000000000000000000	4.00000000000000000000	4.00000000000000000000	4.00000000000000000000
35.00000000000000000000	0.00000000000000000000	4161.02539062500000000000	4163.58984375000000000000	4174.87158203125000000000	3848.71777343750000000000	4172.30761718750000000000	4170.25634765625000000000	4197.94873046875000000000	4173.84619140625000000000	4173.84619140625000000000	4153.84619140625000000000	4171.79492187500000000000	4202.05126953125000000000	4175.89746093750000000000	4173.84619140625000000000	0.00000000000000000000	10249.00000000000000000000	10230.00000000000000000000	0.00000000000000000000	0.00000000000000000000	0.00000000000000000000	523.00000000000000000000	573.00000000000000000000	4.00000000000000000000	4.00000000000000000000	4.00000000000000000000	4.00000000000000000000	4.00000000000000000000	4.00000000000000000000	4.00000000000000000000	4.00000000000000000000	4.00000000000000000000	4.00000000000000000000	4.00000000000000000000	4.00000000000000000000	4.00000000000000000000	4.00000000000000000000	4.00000000000000000000	4.00000000000000000000
36.00000000000000000000	0.00000000000000000000	4161.53857421875000000000	4152.30761718750000000000	4165.64111328125000000000	3854.35888671875000000000	4156.41015625000000000000	4157.43603515625000000000	4179.48730468750000000000	4162.56396484375000000000	4164.10253906250000000000	4140.00000000000000000000	4168.71777343750000000000	4186.66650390625000000000	4178.46142578125000000000	4157.94873046875000000000	0.00000000000000000000	10249.00000000000000000000	10230.00000000000000000000	0.00000000000000000000	0.00000000000000000000	0.00000000000000000000	523.00000000000000000000	581.00000000000000000000	4.00000000000000000000	4.00000000000000000000	4.00000000000000000000	4.00000000000000000000	4.00000000000000000000	4.00000000000000000000	4.00000000000000000000	4.00000000000000000000	4.00000000000000000000	4.00000000000000000000	4.00000000000000000000	4.00000000000000000000	4.00000000000000000000	4.00000000000000000000	4.00000000000000000000	4.00000000000000000000
37.00000000000000000000	0.00000000000000000000	4164.61523437500000000000	4147.17919921875000000000	4170.25634765625000000000	3852.82031250000000000000	4149.74365234375000000000	4157.43603515625000000000	4178.97412109375000000000	4158.46142578125000000000	4162.05126953125000000000	4129.23046875000000000000	4133.33300781250000000000	4190.76904296875000000000	4168.20507812500000000000	4158.46142578125000000000	0.00000000000000000000	10248.00000000000000000000	10230.00000000000000000000	0.00000000000000000000	0.00000000000000000000	0.00000000000000000000	523.00000000000000000000	589.00000000000000000000	4.00000000000000000000	4.00000000000000000000	4.00000000000000000000	4.00000000000000000000	4.00000000000000000000	4.00000000000000000000	4.00000000000000000000	4.00000000000000000000	4.00000000000000000000	4.00000000000000000000	4.00000000000000000000	4.00000000000000000000	4.00000000000000000000	4.00000000000000000000	4.00000000000000000000	4.00000000000000000000
38.00000000000000000000	0.00000000000000000000	4155.89746093750000000000	4151.79492187500000000000	4166.66650390625000000000	3846.15380859375000000000	4160.51269531250000000000	4170.25634765625000000000	4195.38427734375000000000	4163.07666015625000000000	4160.51269531250000000000	4130.25634765625000000000	4156.92285156250000000000	4190.25634765625000000000	4156.41015625000000000000	4165.12792968750000000000	0.00000000000000000000	10248.00000000000000000000	10230.00000000000000000000	0.00000000000000000000	0.00000000000000000000	0.00000000000000000000	523.00000000000000000000	597.00000000000000000000	4.00000000000000000000	4.00000000000000000000	4.00000000000000000000	4.00000000000000000000	4.00000000000000000000	4.00000000000000000000	4.00000000000000000000	4.00000000000000000000	4.00000000000000000000	4.00000000000000000000	4.00000000000000000000	4.00000000000000000000	4.00000000000000000000	4.00000000000000000000	4.00000000000000000000	4.00000000000000000000
39.00000000000000000000	0.00000000000000000000	4162.56396484375000000000	4144.61523437500000000000	4174.35888671875000000000	3834.87158203125000000000	4134.87158203125000000000	4155.89746093750000000000	4182.56396484375000000000	4143.58984375000000000000	4146.15380859375000000000	4116.92285156250000000000	4187.17919921875000000000	4180.00000000000000000000	4152.30761718750000000000	4160.51269531250000000000	0.00000000000000000000	10244.00000000000000000000	10229.00000000000000000000	0.00000000000000000000	0.00000000000000000000	0.00000000000000000000	523.00000000000000000000	606.00000000000000000000	4.00000000000000000000	4.00000000000000000000	4.00000000000000000000	4.00000000000000000000	4.00000000000000000000	4.00000000000000000000	4.00000000000000000000	4.00000000000000000000	4.00000000000000000000	4.00000000000000000000	4.00000000000000000000	4.00000000000000000000	4.00000000000000000000	4.00000000000000000000	4.00000000000000000000	4.00000000000000000000
40.00000000000000000000	0.00000000000000000000	4159.48730468750000000000	4163.07666015625000000000	4173.84619140625000000000	3836.41015625000000000000	4149.74365234375000000000	4160.00000000000000000000	4180.00000000000000000000	4150.76904296875000000000	4164.61523437500000000000	4135.38427734375000000000	4175.89746093750000000000	4191.79492187500000000000	4170.25634765625000000000	4171.79492187500000000000	0.00000000000000000000	10244.00000000000000000000	10229.00000000000000000000	0.00000000000000000000	0.00000000000000000000	0.00000000000000000000	523.00000000000000000000	614.00000000000000000000	4.00000000000000000000	4.00000000000000000000	4.00000000000000000000	4.00000000000000000000	4.00000000000000000000	4.00000000000000000000	4.00000000000000000000	4.00000000000000000000	4.00000000000000000000	4.00000000000000000000	4.00000000000000000000	4.00000000000000000000	4.00000000000000000000	4.00000000000000000000	4.00000000000000000000	4.00000000000000000000
41.00000000000000000000	0.00000000000000000000	4165.64111328125000000000	4180.51269531250000000000	4185.12792968750000000000	3851.79467773437500000000	4188.71777343750000000000	4174.35888671875000000000	4189.23046875000000000000	4173.84619140625000000000	4187.69238281250000000000	4166.66650390625000000000	4143.58984375000000000000	4212.30761718750000000000	4177.94873046875000000000	4177.43603515625000000000	0.00000000000000000000	10244.00000000000000000000	10228.00000000000000000000	0.00000000000000000000	0.00000000000000000000	0.00000000000000000000	523.00000000000000000000	622.00000000000000000000	4.00000000000000000000	4.00000000000000000000	4.00000000000000000000	4.00000000000000000000	4.00000000000000000000	4.00000000000000000000	4.00000000000000000000	4.00000000000000000000	4.00000000000000000000	4.00000000000000000000	4.00000000000000000000	4.00000000000000000000	4.00000000000000000000	4.00000000000000000000	4.00000000000000000000	4.00000000000000000000
42.00000000000000000000	0.00000000000000000000	4167.17919921875000000000	4160.00000000000000000000	4184.61523437500000000000	3850.25634765625000000000	4170.25634765625000000000	4157.43603515625000000000	4174.87158203125000000000	4161.53857421875000000000	4177.94873046875000000000	4152.82031250000000000000	4144.10253906250000000000	4194.35888671875000000000	4153.84619140625000000000	4161.02539062500000000000	0.00000000000000000000	10244.00000000000000000000	10228.00000000000000000000	0.00000000000000000000	0.00000000000000000000	0.00000000000000000000	523.00000000000000000000	630.00000000000000000000	4.00000000000000000000	4.00000000000000000000	4.00000000000000000000	4.00000000000000000000	4.00000000000000000000	4.00000000000000000000	4.00000000000000000000	4.00000000000000000000	4.00000000000000000000	4.00000000000000000000	4.00000000000000000000	4.00000000000000000000	4.00000000000000000000	4.00000000000000000000	4.00000000000000000000	4.00000000000000000000
43.00000000000000000000	0.00000000000000000000	4148.71777343750000000000	4147.17919921875000000000	4163.07666015625000000000	3838.97436523437500000000	4148.71777343750000000000	4144.61523437500000000000	4164.61523437500000000000	4156.92285156250000000000	4170.76904296875000000000	4126.66650390625000000000	4185.64111328125000000000	4173.84619140625000000000	4145.12792968750000000000	4157.94873046875000000000	0.00000000000000000000	10244.00000000000000000000	10228.00000000000000000000	0.00000000000000000000	0.00000000000000000000	0.00000000000000000000	523.00000000000000000000	637.00000000000000000000	4.00000000000000000000	4.00000000000000000000	4.00000000000000000000	4.00000000000000000000	4.00000000000000000000	4.00000000000000000000	4.00000000000000000000	4.00000000000000000000	4.00000000000000000000	4.00000000000000000000	4.00000000000000000000	4.00000000000000000000	4.00000000000000000000	4.00000000000000000000	4.00000000000000000000	4.00000000000000000000
44.00000000000000000000	0.00000000000000000000	4152.82031250000000000000	4154.35888671875000000000	4166.66650390625000000000	3831.28198242187500000000	4152.82031250000000000000	4158.97412109375000000000	4174.35888671875000000000	4168.71777343750000000000	4166.66650390625000000000	4113.84619140625000000000	4173.84619140625000000000	4172.82031250000000000000	4163.58984375000000000000	4156.92285156250000000000	0.00000000000000000000	10244.00000000000000000000	10228.00000000000000000000	0.00000000000000000000	0.00000000000000000000	0.00000000000000000000	523.00000000000000000000	644.00000000000000000000	4.00000000000000000000	4.00000000000000000000	4.00000000000000000000	4.00000000000000000000	4.00000000000000000000	4.00000000000000000000	4.00000000000000000000	4.00000000000000000000	4.00000000000000000000	4.00000000000000000000	4.00000000000000000000	4.00000000000000000000	4.00000000000000000000	4.00000000000000000000	4.00000000000000000000	4.00000000000000000000
45.00000000000000000000	0.00000000000000000000	4151.79492187500000000000	4158.97412109375000000000	4163.58984375000000000000	3840.51269531250000000000	4160.00000000000000000000	4174.87158203125000000000	4190.76904296875000000000	4174.87158203125000000000	4173.84619140625000000000	4132.30761718750000000000	4143.07666015625000000000	4171.28173828125000000000	4177.94873046875000000000	4153.33300781250000000000	0.00000000000000000000	10243.00000000000000000000	10228.00000000000000000000	0.00000000000000000000	0.00000000000000000000	0.00000000000000000000	523.00000000000000000000	653.00000000000000000000	4.00000000000000000000	4.00000000000000000000	4.00000000000000000000	4.00000000000000000000	4.00000000000000000000	4.00000000000000000000	4.00000000000000000000	4.00000000000000000000	4.00000000000000000000	4.00000000000000000000	4.00000000000000000000	4.00000000000000000000	4.00000000000000000000	4.00000000000000000000	4.00000000000000000000	4.00000000000000000000
46.00000000000000000000	0.00000000000000000000	4163.07666015625000000000	4163.07666015625000000000	4179.48730468750000000000	3858.46142578125000000000	4164.10253906250000000000	4175.38427734375000000000	4201.02539062500000000000	4175.89746093750000000000	4188.20507812500000000000	4158.97412109375000000000	4156.92285156250000000000	4191.79492187500000000000	4174.35888671875000000000	4170.76904296875000000000	0.00000000000000000000	10243.00000000000000000000	10228.00000000000000000000	0.00000000000000000000	0.00000000000000000000	0.00000000000000000000	523.00000000000000000000	661.00000000000000000000	4.00000000000000000000	4.00000000000000000000	4.00000000000000000000	4.00000000000000000000	4.00000000000000000000	4.00000000000000000000	4.00000000000000000000	4.00000000000000000000	4.00000000000000000000	4.00000000000000000000	4.00000000000000000000	4.00000000000000000000	4.00000000000000000000	4.00000000000000000000	4.00000000000000000000	4.00000000000000000000
47.00000000000000000000	0.00000000000000000000	4169.74365234375000000000	4164.61523437500000000000	4192.30761718750000000000	3843.07690429687500000000	4166.15380859375000000000	4164.61523437500000000000	4192.30761718750000000000	4165.12792968750000000000	4171.28173828125000000000	4150.25634765625000000000	4182.05126953125000000000	4203.07666015625000000000	4167.17919921875000000000	4175.38427734375000000000	0.00000000000000000000	10244.00000000000000000000	10229.00000000000000000000	0.00000000000000000000	0.00000000000000000000	0.00000000000000000000	523.00000000000000000000	668.00000000000000000000	4.00000000000000000000	4.00000000000000000000	4.00000000000000000000	4.00000000000000000000	4.00000000000000000000	4.00000000000000000000	4.00000000000000000000	4.00000000000000000000	4.00000000000000000000	4.00000000000000000000	4.00000000000000000000	4.00000000000000000000	4.00000000000000000000	4.00000000000000000000	4.00000000000000000000	4.00000000000000000000
48.00000000000000000000	0.00000000000000000000	4154.35888671875000000000	4164.10253906250000000000	4175.38427734375000000000	3824.61523437500000000000	4177.43603515625000000000	4157.43603515625000000000	4184.61523437500000000000	4163.07666015625000000000	4162.05126953125000000000	4139.48730468750000000000	4197.94873046875000000000	4190.76904296875000000000	4181.53857421875000000000	4163.07666015625000000000	0.00000000000000000000	10244.00000000000000000000	10229.00000000000000000000	0.00000000000000000000	0.00000000000000000000	0.00000000000000000000	523.00000000000000000000	676.00000000000000000000	4.00000000000000000000	4.00000000000000000000	4.00000000000000000000	4.00000000000000000000	4.00000000000000000000	4.00000000000000000000	4.00000000000000000000	4.00000000000000000000	4.00000000000000000000	4.00000000000000000000	4.00000000000000000000	4.00000000000000000000	4.00000000000000000000	4.00000000000000000000	4.00000000000000000000	4.00000000000000000000
49.00000000000000000000	0.00000000000000000000	4165.64111328125000000000	4162.56396484375000000000	4184.61523437500000000000	3849.23071289062500000000	4178.97412109375000000000	4160.51269531250000000000	4186.66650390625000000000	4173.33300781250000000000	4180.00000000000000000000	4148.71777343750000000000	4197.43603515625000000000	4194.35888671875000000000	4191.28173828125000000000	4173.84619140625000000000	0.00000000000000000000	10247.00000000000000000000	10229.00000000000000000000	0.00000000000000000000	0.00000000000000000000	0.00000000000000000000	523.00000000000000000000	684.00000000000000000000	4.00000000000000000000	4.00000000000000000000	4.00000000000000000000	4.00000000000000000000	4.00000000000000000000	4.00000000000000000000	4.00000000000000000000	4.00000000000000000000	4.00000000000000000000	4.00000000000000000000	4.00000000000000000000	4.00000000000000000000	4.00000000000000000000	4.00000000000000000000	4.00000000000000000000	4.00000000000000000000
50.00000000000000000000	0.00000000000000000000	4153.84619140625000000000	4155.89746093750000000000	4168.71777343750000000000	3865.64086914062500000000	4145.12792968750000000000	4157.43603515625000000000	4176.92285156250000000000	4162.56396484375000000000	4170.76904296875000000000	4135.89746093750000000000	4159.48730468750000000000	4188.20507812500000000000	4169.23046875000000000000	4174.35888671875000000000	0.00000000000000000000	10247.00000000000000000000	10229.00000000000000000000	0.00000000000000000000	0.00000000000000000000	0.00000000000000000000	523.00000000000000000000	692.00000000000000000000	4.00000000000000000000	4.00000000000000000000	4.00000000000000000000	4.00000000000000000000	4.00000000000000000000	4.00000000000000000000	4.00000000000000000000	4.00000000000000000000	4.00000000000000000000	4.00000000000000000000	4.00000000000000000000	4.00000000000000000000	4.00000000000000000000	4.00000000000000000000	4.00000000000000000000	4.00000000000000000000
51.00000000000000000000	0.00000000000000000000	4149.23046875000000000000	4152.82031250000000000000	4160.51269531250000000000	3847.17944335937500000000	4129.23046875000000000000	4148.71777343750000000000	4169.74365234375000000000	4146.66650390625000000000	4148.20507812500000000000	4118.46142578125000000000	4123.58984375000000000000	4179.48730468750000000000	4150.76904296875000000000	4151.79492187500000000000	0.00000000000000000000	10248.00000000000000000000	10229.00000000000000000000	0.00000000000000000000	0.00000000000000000000	0.00000000000000000000	523.00000000000000000000	700.00000000000000000000	4.00000000000000000000	4.00000000000000000000	4.00000000000000000000	4.00000000000000000000	4.00000000000000000000	4.00000000000000000000	4.00000000000000000000	4.00000000000000000000	4.00000000000000000000	4.00000000000000000000	4.00000000000000000000	4.00000000000000000000	4.00000000000000000000	4.00000000000000000000	4.00000000000000000000	4.00000000000000000000
52.00000000000000000000	0.00000000000000000000	4174.35888671875000000000	4164.10253906250000000000	4187.69238281250000000000	3848.71777343750000000000	4173.33300781250000000000	4163.58984375000000000000	4192.30761718750000000000	4170.25634765625000000000	4174.87158203125000000000	4151.79492187500000000000	4156.92285156250000000000	4196.92285156250000000000	4167.69238281250000000000	4162.05126953125000000000	0.00000000000000000000	10248.00000000000000000000	10229.00000000000000000000	0.00000000000000000000	0.00000000000000000000	0.00000000000000000000	523.00000000000000000000	707.00000000000000000000	4.00000000000000000000	4.00000000000000000000	4.00000000000000000000	4.00000000000000000000	4.00000000000000000000	4.00000000000000000000	4.00000000000000000000	4.00000000000000000000	4.00000000000000000000	4.00000000000000000000	4.00000000000000000000	4.00000000000000000000	4.00000000000000000000	4.00000000000000000000	4.00000000000000000000	4.00000000000000000000
53.00000000000000000000	0.00000000000000000000	4165.64111328125000000000	4167.69238281250000000000	4183.58984375000000000000	3864.61523437500000000000	4205.12792968750000000000	4177.94873046875000000000	4207.17919921875000000000	4195.38427734375000000000	4195.89746093750000000000	4181.02539062500000000000	4203.07666015625000000000	4211.28173828125000000000	4183.07666015625000000000	4187.69238281250000000000	0.00000000000000000000	10250.00000000000000000000	10229.00000000000000000000	0.00000000000000000000	0.00000000000000000000	0.00000000000000000000	523.00000000000000000000	715.00000000000000000000	4.00000000000000000000	4.00000000000000000000	4.00000000000000000000	4.00000000000000000000	4.00000000000000000000	4.00000000000000000000	4.00000000000000000000	4.00000000000000000000	4.00000000000000000000	4.00000000000000000000	4.00000000000000000000	4.00000000000000000000	4.00000000000000000000	4.00000000000000000000	4.00000000000000000000	4.00000000000000000000
54.00000000000000000000	0.00000000000000000000	4159.48730468750000000000	4149.74365234375000000000	4182.05126953125000000000	3846.15380859375000000000	4167.17919921875000000000	4155.89746093750000000000	4184.10253906250000000000	4172.30761718750000000000	4165.64111328125000000000	4156.41015625000000000000	4193.33300781250000000000	4195.89746093750000000000	4169.23046875000000000000	4173.84619140625000000000	0.00000000000000000000	10250.00000000000000000000	10229.00000000000000000000	0.00000000000000000000	0.00000000000000000000	0.00000000000000000000	523.00000000000000000000	723.00000000000000000000	4.00000000000000000000	4.00000000000000000000	4.00000000000000000000	4.00000000000000000000	4.00000000000000000000	4.00000000000000000000	4.00000000000000000000	4.00000000000000000000	4.00000000000000000000	4.00000000000000000000	4.00000000000000000000	4.00000000000000000000	4.00000000000000000000	4.00000000000000000000	4.00000000000000000000	4.00000000000000000000
55.00000000000000000000	0.00000000000000000000	4155.38427734375000000000	4152.30761718750000000000	4174.35888671875000000000	3839.48706054687500000000	4146.66650390625000000000	4150.76904296875000000000	4180.00000000000000000000	4167.17919921875000000000	4166.66650390625000000000	4143.58984375000000000000	4153.33300781250000000000	4180.00000000000000000000	4170.76904296875000000000	4155.38427734375000000000	0.00000000000000000000	10249.00000000000000000000	10227.00000000000000000000	0.00000000000000000000	0.00000000000000000000	0.00000000000000000000	523.00000000000000000000	731.00000000000000000000	4.00000000000000000000	4.00000000000000000000	4.00000000000000000000	4.00000000000000000000	4.00000000000000000000	4.00000000000000000000	4.00000000000000000000	4.00000000000000000000	4.00000000000000000000	4.00000000000000000000	4.00000000000000000000	4.00000000000000000000	4.00000000000000000000	4.00000000000000000000	4.00000000000000000000	4.00000000000000000000
56.00000000000000000000	0.00000000000000000000	4150.25634765625000000000	4165.64111328125000000000	4163.58984375000000000000	3859.48706054687500000000	4167.69238281250000000000	4171.28173828125000000000	4194.35888671875000000000	4183.07666015625000000000	4185.64111328125000000000	4149.23046875000000000000	4153.84619140625000000000	4189.23046875000000000000	4171.28173828125000000000	4164.61523437500000000000	0.00000000000000000000	10249.00000000000000000000	10227.00000000000000000000	0.00000000000000000000	0.00000000000000000000	0.00000000000000000000	523.00000000000000000000	739.00000000000000000000	4.00000000000000000000	4.00000000000000000000	4.00000000000000000000	4.00000000000000000000	4.00000000000000000000	4.00000000000000000000	4.00000000000000000000	4.00000000000000000000	4.00000000000000000000	4.00000000000000000000	4.00000000000000000000	4.00000000000000000000	4.00000000000000000000	4.00000000000000000000	4.00000000000000000000	4.00000000000000000000
57.00000000000000000000	0.00000000000000000000	4152.30761718750000000000	4152.30761718750000000000	4168.20507812500000000000	3845.64086914062500000000	4163.07666015625000000000	4167.17919921875000000000	4181.53857421875000000000	4160.00000000000000000000	4153.84619140625000000000	4133.33300781250000000000	4184.10253906250000000000	4184.10253906250000000000	4150.25634765625000000000	4161.02539062500000000000	0.00000000000000000000	10248.00000000000000000000	10226.00000000000000000000	0.00000000000000000000	0.00000000000000000000	0.00000000000000000000	523.00000000000000000000	747.00000000000000000000	4.00000000000000000000	4.00000000000000000000	4.00000000000000000000	4.00000000000000000000	4.00000000000000000000	4.00000000000000000000	4.00000000000000000000	4.00000000000000000000	4.00000000000000000000	4.00000000000000000000	4.00000000000000000000	4.00000000000000000000	4.00000000000000000000	4.00000000000000000000	4.00000000000000000000	4.00000000000000000000
58.00000000000000000000	0.00000000000000000000	4147.17919921875000000000	4149.74365234375000000000	4166.15380859375000000000	3841.53833007812500000000	4155.38427734375000000000	4162.05126953125000000000	4171.79492187500000000000	4147.69238281250000000000	4143.58984375000000000000	4135.89746093750000000000	4173.33300781250000000000	4169.74365234375000000000	4153.84619140625000000000	4156.41015625000000000000	0.00000000000000000000	10248.00000000000000000000	10226.00000000000000000000	0.00000000000000000000	0.00000000000000000000	0.00000000000000000000	523.00000000000000000000	755.00000000000000000000	4.00000000000000000000	4.00000000000000000000	4.00000000000000000000	4.00000000000000000000	4.00000000000000000000	4.00000000000000000000	4.00000000000000000000	4.00000000000000000000	4.00000000000000000000	4.00000000000000000000	4.00000000000000000000	4.00000000000000000000	4.00000000000000000000	4.00000000000000000000	4.00000000000000000000	4.00000000000000000000
59.00000000000000000000	0.00000000000000000000	4167.17919921875000000000	4166.15380859375000000000	4185.12792968750000000000	3881.53833007812500000000	4164.10253906250000000000	4170.25634765625000000000	4178.46142578125000000000	4170.25634765625000000000	4176.41015625000000000000	4161.02539062500000000000	4145.64111328125000000000	4183.58984375000000000000	4178.46142578125000000000	4173.84619140625000000000	0.00000000000000000000	10251.00000000000000000000	10226.00000000000000000000	0.00000000000000000000	0.00000000000000000000	0.00000000000000000000	523.00000000000000000000	763.00000000000000000000	4.00000000000000000000	4.00000000000000000000	4.00000000000000000000	4.00000000000000000000	4.00000000000000000000	4.00000000000000000000	4.00000000000000000000	4.00000000000000000000	4.00000000000000000000	4.00000000000000000000	4.00000000000000000000	4.00000000000000000000	4.00000000000000000000	4.00000000000000000000	4.00000000000000000000	4.00000000000000000000
60.00000000000000000000	0.00000000000000000000	4161.53857421875000000000	4162.56396484375000000000	4180.51269531250000000000	3873.84594726562500000000	4167.69238281250000000000	4161.02539062500000000000	4168.71777343750000000000	4170.25634765625000000000	4172.30761718750000000000	4152.30761718750000000000	4160.51269531250000000000	4185.12792968750000000000	4174.35888671875000000000	4168.71777343750000000000	0.00000000000000000000	10251.00000000000000000000	10226.00000000000000000000	0.00000000000000000000	0.00000000000000000000	0.00000000000000000000	523.00000000000000000000	771.00000000000000000000	4.00000000000000000000	4.00000000000000000000	4.00000000000000000000	4.00000000000000000000	4.00000000000000000000	4.00000000000000000000	4.00000000000000000000	4.00000000000000000000	4.00000000000000000000	4.00000000000000000000	4.00000000000000000000	4.00000000000000000000	4.00000000000000000000	4.00000000000000000000	4.00000000000000000000	4.00000000000000000000
61.00000000000000000000	0.00000000000000000000	4148.20507812500000000000	4148.20507812500000000000	4166.66650390625000000000	3835.38452148437500000000	4168.71777343750000000000	4155.89746093750000000000	4157.43603515625000000000	4156.41015625000000000000	4154.35888671875000000000	4130.25634765625000000000	4190.76904296875000000000	4177.94873046875000000000	4151.28173828125000000000	4156.41015625000000000000	0.00000000000000000000	10249.00000000000000000000	10226.00000000000000000000	0.00000000000000000000	0.00000000000000000000	0.00000000000000000000	523.00000000000000000000	779.00000000000000000000	4.00000000000000000000	4.00000000000000000000	4.00000000000000000000	4.00000000000000000000	4.00000000000000000000	4.00000000000000000000	4.00000000000000000000	4.00000000000000000000	4.00000000000000000000	4.00000000000000000000	4.00000000000000000000	4.00000000000000000000	4.00000000000000000000	4.00000000000000000000	4.00000000000000000000	4.00000000000000000000
62.00000000000000000000	0.00000000000000000000	4167.17919921875000000000	4161.02539062500000000000	4183.58984375000000000000	3851.79467773437500000000	4183.58984375000000000000	4169.23046875000000000000	4166.15380859375000000000	4168.20507812500000000000	4175.89746093750000000000	4146.66650390625000000000	4181.53857421875000000000	4189.23046875000000000000	4165.12792968750000000000	4175.38427734375000000000	0.00000000000000000000	10249.00000000000000000000	10226.00000000000000000000	0.00000000000000000000	0.00000000000000000000	0.00000000000000000000	523.00000000000000000000	787.00000000000000000000	4.00000000000000000000	4.00000000000000000000	4.00000000000000000000	4.00000000000000000000	4.00000000000000000000	4.00000000000000000000	4.00000000000000000000	4.00000000000000000000	4.00000000000000000000	4.00000000000000000000	4.00000000000000000000	4.00000000000000000000	4.00000000000000000000	4.00000000000000000000	4.00000000000000000000	4.00000000000000000000
63.00000000000000000000	0.00000000000000000000	4156.41015625000000000000	4177.94873046875000000000	4168.20507812500000000000	3880.00000000000000000000	4192.82031250000000000000	4174.87158203125000000000	4171.79492187500000000000	4182.05126953125000000000	4189.23046875000000000000	4169.74365234375000000000	4166.15380859375000000000	4185.12792968750000000000	4190.25634765625000000000	4174.35888671875000000000	0.00000000000000000000	10246.00000000000000000000	10227.00000000000000000000	0.00000000000000000000	0.00000000000000000000	0.00000000000000000000	523.00000000000000000000	794.00000000000000000000	4.00000000000000000000	4.00000000000000000000	4.00000000000000000000	4.00000000000000000000	4.00000000000000000000	4.00000000000000000000	4.00000000000000000000	4.00000000000000000000	4.00000000000000000000	4.00000000000000000000	4.00000000000000000000	4.00000000000000000000	4.00000000000000000000	4.00000000000000000000	4.00000000000000000000	4.00000000000000000000
64.00000000000000000000	0.00000000000000000000	4157.43603515625000000000	4165.64111328125000000000	4160.51269531250000000000	3872.30761718750000000000	4173.33300781250000000000	4172.30761718750000000000	4165.12792968750000000000	4173.33300781250000000000	4167.69238281250000000000	4153.84619140625000000000	4161.53857421875000000000	4182.05126953125000000000	4171.28173828125000000000	4159.48730468750000000000	2067.00000000000000000000	10246.00000000000000000000	10227.00000000000000000000	0.00000000000000000000	0.00000000000000000000	0.00000000000000000000	523.00000000000000000000	802.00000000000000000000	4.00000000000000000000	4.00000000000000000000	4.00000000000000000000	4.00000000000000000000	4.00000000000000000000	4.00000000000000000000	4.00000000000000000000	4.00000000000000000000	4.00000000000000000000	4.00000000000000000000	4.00000000000000000000	4.00000000000000000000	4.00000000000000000000	4.00000000000000000000	4.00000000000000000000	4.00000000000000000000
65.00000000000000000000	0.00000000000000000000	4168.71777343750000000000	4164.61523437500000000000	4172.82031250000000000000	3870.76904296875000000000	4166.15380859375000000000	4175.89746093750000000000	4175.89746093750000000000	4185.12792968750000000000	4177.94873046875000000000	4139.48730468750000000000	4170.76904296875000000000	4203.58984375000000000000	4161.02539062500000000000	4187.17919921875000000000	2977.00000000000000000000	10247.00000000000000000000	10230.00000000000000000000	0.00000000000000000000	0.00000000000000000000	0.00000000000000000000	523.00000000000000000000	810.00000000000000000000	4.00000000000000000000	4.00000000000000000000	4.00000000000000000000	4.00000000000000000000	4.00000000000000000000	4.00000000000000000000	4.00000000000000000000	4.00000000000000000000	4.00000000000000000000	4.00000000000000000000	4.00000000000000000000	4.00000000000000000000	4.00000000000000000000	4.00000000000000000000	4.00000000000000000000	4.00000000000000000000
66.00000000000000000000	0.00000000000000000000	4160.51269531250000000000	4170.76904296875000000000	4178.46142578125000000000	3871.79467773437500000000	4173.33300781250000000000	4164.61523437500000000000	4177.94873046875000000000	4194.87158203125000000000	4196.92285156250000000000	4143.58984375000000000000	4189.74365234375000000000	4209.23046875000000000000	4173.84619140625000000000	4200.00000000000000000000	2298.00000000000000000000	10247.00000000000000000000	10230.00000000000000000000	0.00000000000000000000	0.00000000000000000000	0.00000000000000000000	523.00000000000000000000	817.00000000000000000000	4.00000000000000000000	4.00000000000000000000	4.00000000000000000000	4.00000000000000000000	4.00000000000000000000	4.00000000000000000000	4.00000000000000000000	4.00000000000000000000	4.00000000000000000000	4.00000000000000000000	4.00000000000000000000	4.00000000000000000000	4.00000000000000000000	4.00000000000000000000	4.00000000000000000000	4.00000000000000000000
67.00000000000000000000	0.00000000000000000000	4167.69238281250000000000	4161.53857421875000000000	4183.58984375000000000000	3863.58959960937500000000	4176.92285156250000000000	4155.38427734375000000000	4160.00000000000000000000	4162.56396484375000000000	4166.15380859375000000000	4149.74365234375000000000	4199.48730468750000000000	4187.17919921875000000000	4165.12792968750000000000	4170.25634765625000000000	3464.00000000000000000000	10247.00000000000000000000	10228.00000000000000000000	0.00000000000000000000	0.00000000000000000000	0.00000000000000000000	523.00000000000000000000	825.00000000000000000000	4.00000000000000000000	4.00000000000000000000	4.00000000000000000000	4.00000000000000000000	4.00000000000000000000	4.00000000000000000000	4.00000000000000000000	4.00000000000000000000	4.00000000000000000000	4.00000000000000000000	4.00000000000000000000	4.00000000000000000000	4.00000000000000000000	4.00000000000000000000	4.00000000000000000000	4.00000000000000000000
68.00000000000000000000	0.00000000000000000000	4158.97412109375000000000	4166.66650390625000000000	4167.17919921875000000000	3876.41015625000000000000	4176.92285156250000000000	4171.28173828125000000000	4155.38427734375000000000	4149.74365234375000000000	4151.28173828125000000000	4157.94873046875000000000	4185.12792968750000000000	4171.79492187500000000000	4163.07666015625000000000	4154.87158203125000000000	3487.00000000000000000000	10247.00000000000000000000	10228.00000000000000000000	0.00000000000000000000	0.00000000000000000000	0.00000000000000000000	523.00000000000000000000	832.00000000000000000000	4.00000000000000000000	4.00000000000000000000	4.00000000000000000000	4.00000000000000000000	4.00000000000000000000	4.00000000000000000000	4.00000000000000000000	4.00000000000000000000	4.00000000000000000000	4.00000000000000000000	4.00000000000000000000	4.00000000000000000000	4.00000000000000000000	4.00000000000000000000	4.00000000000000000000	4.00000000000000000000
69.00000000000000000000	0.00000000000000000000	4158.97412109375000000000	4178.46142578125000000000	4176.41015625000000000000	3899.48706054687500000000	4168.20507812500000000000	4170.76904296875000000000	4158.97412109375000000000	4170.25634765625000000000	4173.33300781250000000000	4157.43603515625000000000	4162.05126953125000000000	4185.12792968750000000000	4169.74365234375000000000	4167.69238281250000000000	3312.00000000000000000000	10246.00000000000000000000	10229.00000000000000000000	0.00000000000000000000	0.00000000000000000000	0.00000000000000000000	523.00000000000000000000	840.00000000000000000000	4.00000000000000000000	4.00000000000000000000	4.00000000000000000000	4.00000000000000000000	4.00000000000000000000	4.00000000000000000000	4.00000000000000000000	4.00000000000000000000	4.00000000000000000000	4.00000000000000000000	4.00000000000000000000	4.00000000000000000000	4.00000000000000000000	4.00000000000000000000	4.00000000000000000000	4.00000000000000000000
70.00000000000000000000	0.00000000000000000000	4166.66650390625000000000	4177.43603515625000000000	4189.23046875000000000000	3892.30761718750000000000	4179.48730468750000000000	4161.53857421875000000000	4158.46142578125000000000	4177.94873046875000000000	4180.51269531250000000000	4154.87158203125000000000	4166.66650390625000000000	4203.58984375000000000000	4172.30761718750000000000	4187.69238281250000000000	3413.00000000000000000000	10246.00000000000000000000	10229.00000000000000000000	0.00000000000000000000	0.00000000000000000000	0.00000000000000000000	523.00000000000000000000	849.00000000000000000000	4.00000000000000000000	4.00000000000000000000	4.00000000000000000000	4.00000000000000000000	4.00000000000000000000	4.00000000000000000000	4.00000000000000000000	4.00000000000000000000	4.00000000000000000000	4.00000000000000000000	4.00000000000000000000	4.00000000000000000000	4.00000000000000000000	4.00000000000000000000	4.00000000000000000000	4.00000000000000000000
71.00000000000000000000	0.00000000000000000000	4158.46142578125000000000	4168.71777343750000000000	4176.41015625000000000000	3875.38452148437500000000	4192.82031250000000000000	4173.33300781250000000000	4156.41015625000000000000	4165.64111328125000000000	4164.61523437500000000000	4148.20507812500000000000	4186.66650390625000000000	4200.51269531250000000000	4173.84619140625000000000	4194.87158203125000000000	3205.00000000000000000000	10245.00000000000000000000	10230.00000000000000000000	0.00000000000000000000	0.00000000000000000000	0.00000000000000000000	523.00000000000000000000	857.00000000000000000000	4.00000000000000000000	4.00000000000000000000	4.00000000000000000000	4.00000000000000000000	4.00000000000000000000	4.00000000000000000000	4.00000000000000000000	4.00000000000000000000	4.00000000000000000000	4.00000000000000000000	4.00000000000000000000	4.00000000000000000000	4.00000000000000000000	4.00000000000000000000	4.00000000000000000000	4.00000000000000000000
72.00000000000000000000	0.00000000000000000000	4168.71777343750000000000	4169.74365234375000000000	4184.61523437500000000000	3891.28198242187500000000	4186.15380859375000000000	4182.56396484375000000000	4163.07666015625000000000	4164.10253906250000000000	4164.10253906250000000000	4146.66650390625000000000	4207.69238281250000000000	4192.30761718750000000000	4173.84619140625000000000	4184.61523437500000000000	3149.00000000000000000000	10245.00000000000000000000	10230.00000000000000000000	0.00000000000000000000	0.00000000000000000000	0.00000000000000000000	523.00000000000000000000	865.00000000000000000000	4.00000000000000000000	4.00000000000000000000	4.00000000000000000000	4.00000000000000000000	4.00000000000000000000	4.00000000000000000000	4.00000000000000000000	4.00000000000000000000	4.00000000000000000000	4.00000000000000000000	4.00000000000000000000	4.00000000000000000000	4.00000000000000000000	4.00000000000000000000	4.00000000000000000000	4.00000000000000000000
73.00000000000000000000	0.00000000000000000000	4162.56396484375000000000	4169.23046875000000000000	4175.89746093750000000000	3905.12817382812500000000	4181.02539062500000000000	4169.74365234375000000000	4168.20507812500000000000	4178.46142578125000000000	4175.89746093750000000000	4163.07666015625000000000	4202.56396484375000000000	4184.61523437500000000000	4174.87158203125000000000	4169.74365234375000000000	2867.00000000000000000000	10247.00000000000000000000	10228.00000000000000000000	0.00000000000000000000	0.00000000000000000000	0.00000000000000000000	523.00000000000000000000	874.00000000000000000000	4.00000000000000000000	4.00000000000000000000	4.00000000000000000000	4.00000000000000000000	4.00000000000000000000	4.00000000000000000000	4.00000000000000000000	4.00000000000000000000	4.00000000000000000000	4.00000000000000000000	4.00000000000000000000	4.00000000000000000000	4.00000000000000000000	4.00000000000000000000	4.00000000000000000000	4.00000000000000000000
74.00000000000000000000	0.00000000000000000000	4156.92285156250000000000	4149.23046875000000000000	4168.20507812500000000000	3891.28198242187500000000	4168.20507812500000000000	4153.84619140625000000000	4155.89746093750000000000	4172.30761718750000000000	4163.58984375000000000000	4153.33300781250000000000	4156.41015625000000000000	4183.58984375000000000000	4163.07666015625000000000	4166.15380859375000000000	3464.00000000000000000000	10247.00000000000000000000	10228.00000000000000000000	0.00000000000000000000	0.00000000000000000000	0.00000000000000000000	523.00000000000000000000	881.00000000000000000000	4.00000000000000000000	4.00000000000000000000	4.00000000000000000000	4.00000000000000000000	4.00000000000000000000	4.00000000000000000000	4.00000000000000000000	4.00000000000000000000	4.00000000000000000000	4.00000000000000000000	4.00000000000000000000	4.00000000000000000000	4.00000000000000000000	4.00000000000000000000	4.00000000000000000000	4.00000000000000000000
75.00000000000000000000	0.00000000000000000000	4166.15380859375000000000	4162.05126953125000000000	4174.87158203125000000000	3898.46142578125000000000	4169.23046875000000000000	4162.56396484375000000000	4157.43603515625000000000	4171.79492187500000000000	4170.76904296875000000000	4139.48730468750000000000	4151.28173828125000000000	4190.76904296875000000000	4160.00000000000000000000	4173.84619140625000000000	2970.00000000000000000000	10246.00000000000000000000	10228.00000000000000000000	0.00000000000000000000	0.00000000000000000000	0.00000000000000000000	523.00000000000000000000	888.00000000000000000000	4.00000000000000000000	4.00000000000000000000	4.00000000000000000000	4.00000000000000000000	4.00000000000000000000	4.00000000000000000000	4.00000000000000000000	4.00000000000000000000	4.00000000000000000000	4.00000000000000000000	4.00000000000000000000	4.00000000000000000000	4.00000000000000000000	4.00000000000000000000	4.00000000000000000000	4.00000000000000000000
76.00000000000000000000	0.00000000000000000000	4163.58984375000000000000	4198.97412109375000000000	4170.76904296875000000000	3928.71777343750000000000	4193.84619140625000000000	4178.46142578125000000000	4172.82031250000000000000	4186.15380859375000000000	4190.25634765625000000000	4167.69238281250000000000	4203.07666015625000000000	4194.87158203125000000000	4183.07666015625000000000	4175.38427734375000000000	2922.00000000000000000000	10246.00000000000000000000	10228.00000000000000000000	0.00000000000000000000	0.00000000000000000000	0.00000000000000000000	523.00000000000000000000	896.00000000000000000000	4.00000000000000000000	4.00000000000000000000	4.00000000000000000000	4.00000000000000000000	4.00000000000000000000	4.00000000000000000000	4.00000000000000000000	4.00000000000000000000	4.00000000000000000000	4.00000000000000000000	4.00000000000000000000	4.00000000000000000000	4.00000000000000000000	4.00000000000000000000	4.00000000000000000000	4.00000000000000000000
77.00000000000000000000	0.00000000000000000000	4165.64111328125000000000	4186.15380859375000000000	4171.28173828125000000000	3920.51269531250000000000	4183.07666015625000000000	4170.25634765625000000000	4162.05126953125000000000	4172.30761718750000000000	4166.66650390625000000000	4181.53857421875000000000	4214.35888671875000000000	4183.58984375000000000000	4182.56396484375000000000	4164.61523437500000000000	2853.00000000000000000000	10247.00000000000000000000	10229.00000000000000000000	0.00000000000000000000	0.00000000000000000000	0.00000000000000000000	523.00000000000000000000	905.00000000000000000000	4.00000000000000000000	4.00000000000000000000	4.00000000000000000000	4.00000000000000000000	4.00000000000000000000	4.00000000000000000000	4.00000000000000000000	4.00000000000000000000	4.00000000000000000000	4.00000000000000000000	4.00000000000000000000	4.00000000000000000000	4.00000000000000000000	4.00000000000000000000	4.00000000000000000000	4.00000000000000000000
78.00000000000000000000	0.00000000000000000000	4150.25634765625000000000	4153.33300781250000000000	4151.28173828125000000000	3894.35888671875000000000	4157.94873046875000000000	4159.48730468750000000000	4141.53857421875000000000	4154.35888671875000000000	4148.20507812500000000000	4163.58984375000000000000	4160.51269531250000000000	4167.69238281250000000000	4154.35888671875000000000	4150.76904296875000000000	3464.00000000000000000000	10247.00000000000000000000	10229.00000000000000000000	0.00000000000000000000	0.00000000000000000000	0.00000000000000000000	523.00000000000000000000	912.00000000000000000000	4.00000000000000000000	4.00000000000000000000	4.00000000000000000000	4.00000000000000000000	4.00000000000000000000	4.00000000000000000000	4.00000000000000000000	4.00000000000000000000	4.00000000000000000000	4.00000000000000000000	4.00000000000000000000	4.00000000000000000000	4.00000000000000000000	4.00000000000000000000	4.00000000000000000000	4.00000000000000000000
79.00000000000000000000	0.00000000000000000000	4155.38427734375000000000	4159.48730468750000000000	4156.41015625000000000000	3910.25634765625000000000	4178.97412109375000000000	4163.07666015625000000000	4145.64111328125000000000	4161.53857421875000000000	4161.02539062500000000000	4144.61523437500000000000	4146.66650390625000000000	4182.56396484375000000000	4153.33300781250000000000	4153.33300781250000000000	2970.00000000000000000000	10248.00000000000000000000	10228.00000000000000000000	0.00000000000000000000	0.00000000000000000000	0.00000000000000000000	523.00000000000000000000	920.00000000000000000000	4.00000000000000000000	4.00000000000000000000	4.00000000000000000000	4.00000000000000000000	4.00000000000000000000	4.00000000000000000000	4.00000000000000000000	4.00000000000000000000	4.00000000000000000000	4.00000000000000000000	4.00000000000000000000	4.00000000000000000000	4.00000000000000000000	4.00000000000000000000	4.00000000000000000000	4.00000000000000000000
80.00000000000000000000	0.00000000000000000000	4171.28173828125000000000	4175.38427734375000000000	4173.33300781250000000000	3927.69213867187500000000	4203.58984375000000000000	4170.25634765625000000000	4156.92285156250000000000	4172.82031250000000000000	4168.20507812500000000000	4135.89746093750000000000	4175.38427734375000000000	4198.46142578125000000000	4168.20507812500000000000	4163.58984375000000000000	2922.00000000000000000000	10248.00000000000000000000	10228.00000000000000000000	0.00000000000000000000	0.00000000000000000000	0.00000000000000000000	523.00000000000000000000	927.00000000000000000000	4.00000000000000000000	4.00000000000000000000	4.00000000000000000000	4.00000000000000000000	4.00000000000000000000	4.00000000000000000000	4.00000000000000000000	4.00000000000000000000	4.00000000000000000000	4.00000000000000000000	4.00000000000000000000	4.00000000000000000000	4.00000000000000000000	4.00000000000000000000	4.00000000000000000000	4.00000000000000000000
81.00000000000000000000	0.00000000000000000000	4153.84619140625000000000	4167.69238281250000000000	4154.35888671875000000000	3916.92309570312500000000	4186.15380859375000000000	4165.64111328125000000000	4149.74365234375000000000	4163.58984375000000000000	4160.00000000000000000000	4147.17919921875000000000	4182.56396484375000000000	4185.64111328125000000000	4163.07666015625000000000	4155.38427734375000000000	2853.00000000000000000000	10249.00000000000000000000	10228.00000000000000000000	0.00000000000000000000	0.00000000000000000000	0.00000000000000000000	523.00000000000000000000	936.00000000000000000000	4.00000000000000000000	4.00000000000000000000	4.00000000000000000000	4.00000000000000000000	4.00000000000000000000	4.00000000000000000000	4.00000000000000000000	4.00000000000000000000	4.00000000000000000000	4.00000000000000000000	4.00000000000000000000	4.00000000000000000000	4.00000000000000000000	4.00000000000000000000	4.00000000000000000000	4.00000000000000000000
82.00000000000000000000	0.00000000000000000000	4155.38427734375000000000	4148.71777343750000000000	4159.48730468750000000000	3904.61523437500000000000	4150.76904296875000000000	4152.30761718750000000000	4138.97412109375000000000	4143.07666015625000000000	4143.07666015625000000000	4150.76904296875000000000	4183.07666015625000000000	4173.84619140625000000000	4151.28173828125000000000	4140.00000000000000000000	3464.00000000000000000000	10249.00000000000000000000	10228.00000000000000000000	0.00000000000000000000	0.00000000000000000000	0.00000000000000000000	523.00000000000000000000	943.00000000000000000000	4.00000000000000000000	4.00000000000000000000	4.00000000000000000000	4.00000000000000000000	4.00000000000000000000	4.00000000000000000000	4.00000000000000000000	4.00000000000000000000	4.00000000000000000000	4.00000000000000000000	4.00000000000000000000	4.00000000000000000000	4.00000000000000000000	4.00000000000000000000	4.00000000000000000000	4.00000000000000000000
83.00000000000000000000	0.00000000000000000000	4154.35888671875000000000	4156.41015625000000000000	4162.56396484375000000000	3919.48706054687500000000	4158.46142578125000000000	4161.53857421875000000000	4156.92285156250000000000	4162.05126953125000000000	4155.89746093750000000000	4161.02539062500000000000	4187.17919921875000000000	4178.46142578125000000000	4161.02539062500000000000	4154.87158203125000000000	2970.00000000000000000000	10251.00000000000000000000	10229.00000000000000000000	0.00000000000000000000	0.00000000000000000000	0.00000000000000000000	523.00000000000000000000	951.00000000000000000000	4.00000000000000000000	4.00000000000000000000	4.00000000000000000000	4.00000000000000000000	4.00000000000000000000	4.00000000000000000000	4.00000000000000000000	4.00000000000000000000	4.00000000000000000000	4.00000000000000000000	4.00000000000000000000	4.00000000000000000000	4.00000000000000000000	4.00000000000000000000	4.00000000000000000000	4.00000000000000000000
84.00000000000000000000	0.00000000000000000000	4156.92285156250000000000	4177.43603515625000000000	4165.64111328125000000000	3937.43579101562500000000	4187.69238281250000000000	4173.84619140625000000000	4176.92285156250000000000	4199.48730468750000000000	4192.30761718750000000000	4190.76904296875000000000	4166.66650390625000000000	4202.56396484375000000000	4176.41015625000000000000	4185.12792968750000000000	2922.00000000000000000000	10251.00000000000000000000	10229.00000000000000000000	0.00000000000000000000	0.00000000000000000000	0.00000000000000000000	523.00000000000000000000	958.00000000000000000000	4.00000000000000000000	4.00000000000000000000	4.00000000000000000000	4.00000000000000000000	4.00000000000000000000	4.00000000000000000000	4.00000000000000000000	4.00000000000000000000	4.00000000000000000000	4.00000000000000000000	4.00000000000000000000	4.00000000000000000000	4.00000000000000000000	4.00000000000000000000	4.00000000000000000000	4.00000000000000000000
85.00000000000000000000	0.00000000000000000000	4164.10253906250000000000	4164.61523437500000000000	4174.87158203125000000000	3919.48706054687500000000	4182.56396484375000000000	4161.02539062500000000000	4166.15380859375000000000	4192.82031250000000000000	4187.69238281250000000000	4181.53857421875000000000	4159.48730468750000000000	4210.76904296875000000000	4176.92285156250000000000	4181.53857421875000000000	2853.00000000000000000000	10250.00000000000000000000	10230.00000000000000000000	0.00000000000000000000	0.00000000000000000000	0.00000000000000000000	523.00000000000000000000	966.00000000000000000000	4.00000000000000000000	4.00000000000000000000	4.00000000000000000000	4.00000000000000000000	4.00000000000000000000	4.00000000000000000000	4.00000000000000000000	4.00000000000000000000	4.00000000000000000000	4.00000000000000000000	4.00000000000000000000	4.00000000000000000000	4.00000000000000000000	4.00000000000000000000	4.00000000000000000000	4.00000000000000000000
86.00000000000000000000	0.00000000000000000000	4148.20507812500000000000	4146.66650390625000000000	4155.38427734375000000000	3921.02563476562500000000	4168.20507812500000000000	4154.87158203125000000000	4149.74365234375000000000	4171.28173828125000000000	4158.46142578125000000000	4146.66650390625000000000	4182.05126953125000000000	4187.69238281250000000000	4174.35888671875000000000	4158.46142578125000000000	3464.00000000000000000000	10250.00000000000000000000	10230.00000000000000000000	0.00000000000000000000	0.00000000000000000000	0.00000000000000000000	523.00000000000000000000	975.00000000000000000000	4.00000000000000000000	4.00000000000000000000	4.00000000000000000000	4.00000000000000000000	4.00000000000000000000	4.00000000000000000000	4.00000000000000000000	4.00000000000000000000	4.00000000000000000000	4.00000000000000000000	4.00000000000000000000	4.00000000000000000000	4.00000000000000000000	4.00000000000000000000	4.00000000000000000000	4.00000000000000000000
87.00000000000000000000	0.00000000000000000000	4155.89746093750000000000	4152.30761718750000000000	4159.48730468750000000000	3948.20507812500000000000	4157.43603515625000000000	4155.38427734375000000000	4144.10253906250000000000	4161.02539062500000000000	4148.20507812500000000000	4131.28173828125000000000	4178.46142578125000000000	4176.92285156250000000000	4156.41015625000000000000	4154.35888671875000000000	2970.00000000000000000000	10248.00000000000000000000	10230.00000000000000000000	0.00000000000000000000	0.00000000000000000000	0.00000000000000000000	523.00000000000000000000	982.00000000000000000000	4.00000000000000000000	4.00000000000000000000	4.00000000000000000000	4.00000000000000000000	4.00000000000000000000	4.00000000000000000000	4.00000000000000000000	4.00000000000000000000	4.00000000000000000000	4.00000000000000000000	4.00000000000000000000	4.00000000000000000000	4.00000000000000000000	4.00000000000000000000	4.00000000000000000000	4.00000000000000000000
88.00000000000000000000	0.00000000000000000000	4156.41015625000000000000	4153.33300781250000000000	4163.07666015625000000000	3929.23071289062500000000	4156.41015625000000000000	4153.84619140625000000000	4147.17919921875000000000	4157.43603515625000000000	4157.43603515625000000000	4139.48730468750000000000	4172.30761718750000000000	4182.56396484375000000000	4149.23046875000000000000	4161.53857421875000000000	2922.00000000000000000000	10248.00000000000000000000	10230.00000000000000000000	0.00000000000000000000	0.00000000000000000000	0.00000000000000000000	523.00000000000000000000	989.00000000000000000000	4.00000000000000000000	4.00000000000000000000	4.00000000000000000000	4.00000000000000000000	4.00000000000000000000	4.00000000000000000000	4.00000000000000000000	4.00000000000000000000	4.00000000000000000000	4.00000000000000000000	4.00000000000000000000	4.00000000000000000000	4.00000000000000000000	4.00000000000000000000	4.00000000000000000000	4.00000000000000000000
89.00000000000000000000	0.00000000000000000000	4157.43603515625000000000	4149.74365234375000000000	4166.15380859375000000000	3917.43579101562500000000	4172.82031250000000000000	4160.00000000000000000000	4156.41015625000000000000	4168.20507812500000000000	4167.17919921875000000000	4160.51269531250000000000	4173.33300781250000000000	4193.84619140625000000000	4179.48730468750000000000	4166.66650390625000000000	2853.00000000000000000000	10249.00000000000000000000	10230.00000000000000000000	0.00000000000000000000	0.00000000000000000000	0.00000000000000000000	523.00000000000000000000	998.00000000000000000000	4.00000000000000000000	4.00000000000000000000	4.00000000000000000000	4.00000000000000000000	4.00000000000000000000	4.00000000000000000000	4.00000000000000000000	4.00000000000000000000	4.00000000000000000000	4.00000000000000000000	4.00000000000000000000	4.00000000000000000000	4.00000000000000000000	4.00000000000000000000	4.00000000000000000000	4.00000000000000000000
90.00000000000000000000	0.00000000000000000000	4168.71777343750000000000	4160.00000000000000000000	4173.84619140625000000000	3953.84594726562500000000	4182.05126953125000000000	4163.07666015625000000000	4154.35888671875000000000	4172.82031250000000000000	4156.41015625000000000000	4169.23046875000000000000	4154.87158203125000000000	4197.94873046875000000000	4184.61523437500000000000	4169.23046875000000000000	3464.00000000000000000000	10249.00000000000000000000	10230.00000000000000000000	0.00000000000000000000	0.00000000000000000000	0.00000000000000000000	524.00000000000000000000	6.00000000000000000000	4.00000000000000000000	4.00000000000000000000	4.00000000000000000000	4.00000000000000000000	4.00000000000000000000	4.00000000000000000000	4.00000000000000000000	4.00000000000000000000	4.00000000000000000000	4.00000000000000000000	4.00000000000000000000	4.00000000000000000000	4.00000000000000000000	4.00000000000000000000	4.00000000000000000000	4.00000000000000000000
91.00000000000000000000	0.00000000000000000000	4149.23046875000000000000	4168.71777343750000000000	4153.33300781250000000000	3960.51269531250000000000	4172.82031250000000000000	4154.87158203125000000000	4146.15380859375000000000	4165.64111328125000000000	4151.28173828125000000000	4163.58984375000000000000	4171.79492187500000000000	4181.02539062500000000000	4161.53857421875000000000	4164.10253906250000000000	2970.00000000000000000000	10246.00000000000000000000	10231.00000000000000000000	0.00000000000000000000	0.00000000000000000000	0.00000000000000000000	524.00000000000000000000	14.00000000000000000000	4.00000000000000000000	4.00000000000000000000	4.00000000000000000000	4.00000000000000000000	4.00000000000000000000	4.00000000000000000000	4.00000000000000000000	4.00000000000000000000	4.00000000000000000000	4.00000000000000000000	4.00000000000000000000	4.00000000000000000000	4.00000000000000000000	4.00000000000000000000	4.00000000000000000000	4.00000000000000000000
92.00000000000000000000	0.00000000000000000000	4157.43603515625000000000	4160.00000000000000000000	4163.07666015625000000000	3943.07690429687500000000	4168.20507812500000000000	4154.87158203125000000000	4148.20507812500000000000	4166.15380859375000000000	4165.12792968750000000000	4153.84619140625000000000	4196.92285156250000000000	4176.92285156250000000000	4157.43603515625000000000	4157.94873046875000000000	2922.00000000000000000000	10246.00000000000000000000	10231.00000000000000000000	0.00000000000000000000	0.00000000000000000000	0.00000000000000000000	524.00000000000000000000	23.00000000000000000000	4.00000000000000000000	4.00000000000000000000	4.00000000000000000000	4.00000000000000000000	4.00000000000000000000	4.00000000000000000000	4.00000000000000000000	4.00000000000000000000	4.00000000000000000000	4.00000000000000000000	4.00000000000000000000	4.00000000000000000000	4.00000000000000000000	4.00000000000000000000	4.00000000000000000000	4.00000000000000000000
93.00000000000000000000	0.00000000000000000000	4163.58984375000000000000	4152.82031250000000000000	4169.23046875000000000000	3956.41015625000000000000	4170.25634765625000000000	4160.00000000000000000000	4151.28173828125000000000	4168.71777343750000000000	4164.61523437500000000000	4144.10253906250000000000	4170.25634765625000000000	4183.07666015625000000000	4163.07666015625000000000	4156.41015625000000000000	2853.00000000000000000000	10245.00000000000000000000	10232.00000000000000000000	0.00000000000000000000	0.00000000000000000000	0.00000000000000000000	524.00000000000000000000	31.00000000000000000000	4.00000000000000000000	4.00000000000000000000	4.00000000000000000000	4.00000000000000000000	4.00000000000000000000	4.00000000000000000000	4.00000000000000000000	4.00000000000000000000	4.00000000000000000000	4.00000000000000000000	4.00000000000000000000	4.00000000000000000000	4.00000000000000000000	4.00000000000000000000	4.00000000000000000000	4.00000000000000000000
94.00000000000000000000	0.00000000000000000000	4152.82031250000000000000	4150.25634765625000000000	4160.00000000000000000000	3967.17944335937500000000	4168.20507812500000000000	4154.35888671875000000000	4143.07666015625000000000	4159.48730468750000000000	4147.17919921875000000000	4132.30761718750000000000	4134.87158203125000000000	4182.56396484375000000000	4153.84619140625000000000	4155.38427734375000000000	3464.00000000000000000000	10245.00000000000000000000	10232.00000000000000000000	0.00000000000000000000	0.00000000000000000000	0.00000000000000000000	524.00000000000000000000	39.00000000000000000000	4.00000000000000000000	4.00000000000000000000	4.00000000000000000000	4.00000000000000000000	4.00000000000000000000	4.00000000000000000000	4.00000000000000000000	4.00000000000000000000	4.00000000000000000000	4.00000000000000000000	4.00000000000000000000	4.00000000000000000000	4.00000000000000000000	4.00000000000000000000	4.00000000000000000000	4.00000000000000000000
95.00000000000000000000	0.00000000000000000000	4164.61523437500000000000	4156.92285156250000000000	4169.23046875000000000000	3960.00000000000000000000	4173.84619140625000000000	4152.30761718750000000000	4141.02539062500000000000	4156.41015625000000000000	4153.33300781250000000000	4134.87158203125000000000	4147.17919921875000000000	4182.56396484375000000000	4151.79492187500000000000	4158.46142578125000000000	2970.00000000000000000000	10245.00000000000000000000	10232.00000000000000000000	0.00000000000000000000	0.00000000000000000000	0.00000000000000000000	524.00000000000000000000	46.00000000000000000000	4.00000000000000000000	4.00000000000000000000	4.00000000000000000000	4.00000000000000000000	4.00000000000000000000	4.00000000000000000000	4.00000000000000000000	4.00000000000000000000	4.00000000000000000000	4.00000000000000000000	4.00000000000000000000	4.00000000000000000000	4.00000000000000000000	4.00000000000000000000	4.00000000000000000000	4.00000000000000000000
96.00000000000000000000	0.00000000000000000000	4157.94873046875000000000	4176.92285156250000000000	4155.89746093750000000000	3969.23071289062500000000	4189.74365234375000000000	4160.00000000000000000000	4147.17919921875000000000	4160.00000000000000000000	4159.48730468750000000000	4157.43603515625000000000	4198.46142578125000000000	4179.48730468750000000000	4167.69238281250000000000	4169.74365234375000000000	2922.00000000000000000000	10245.00000000000000000000	10232.00000000000000000000	0.00000000000000000000	0.00000000000000000000	0.00000000000000000000	524.00000000000000000000	53.00000000000000000000	4.00000000000000000000	4.00000000000000000000	4.00000000000000000000	4.00000000000000000000	4.00000000000000000000	4.00000000000000000000	4.00000000000000000000	4.00000000000000000000	4.00000000000000000000	4.00000000000000000000	4.00000000000000000000	4.00000000000000000000	4.00000000000000000000	4.00000000000000000000	4.00000000000000000000	4.00000000000000000000
97.00000000000000000000	0.00000000000000000000	4160.00000000000000000000	4174.87158203125000000000	4158.97412109375000000000	3984.61523437500000000000	4182.56396484375000000000	4153.33300781250000000000	4138.46142578125000000000	4143.58984375000000000000	4135.38427734375000000000	4159.48730468750000000000	4207.17919921875000000000	4175.89746093750000000000	4163.58984375000000000000	4171.79492187500000000000	2853.00000000000000000000	10244.00000000000000000000	10232.00000000000000000000	0.00000000000000000000	0.00000000000000000000	0.00000000000000000000	524.00000000000000000000	62.00000000000000000000	4.00000000000000000000	4.00000000000000000000	4.00000000000000000000	4.00000000000000000000	4.00000000000000000000	4.00000000000000000000	4.00000000000000000000	4.00000000000000000000	4.00000000000000000000	4.00000000000000000000	4.00000000000000000000	4.00000000000000000000	4.00000000000000000000	4.00000000000000000000	4.00000000000000000000	4.00000000000000000000
98.00000000000000000000	0.00000000000000000000	4157.43603515625000000000	4155.38427734375000000000	4162.05126953125000000000	3970.76904296875000000000	4152.30761718750000000000	4135.38427734375000000000	4126.66650390625000000000	4133.33300781250000000000	4127.17919921875000000000	4136.92285156250000000000	4149.74365234375000000000	4165.12792968750000000000	4144.61523437500000000000	4152.82031250000000000000	3464.00000000000000000000	10244.00000000000000000000	10232.00000000000000000000	0.00000000000000000000	0.00000000000000000000	0.00000000000000000000	524.00000000000000000000	69.00000000000000000000	4.00000000000000000000	4.00000000000000000000	4.00000000000000000000	4.00000000000000000000	4.00000000000000000000	4.00000000000000000000	4.00000000000000000000	4.00000000000000000000	4.00000000000000000000	4.00000000000000000000	4.00000000000000000000	4.00000000000000000000	4.00000000000000000000	4.00000000000000000000	4.00000000000000000000	4.00000000000000000000
99.00000000000000000000	0.00000000000000000000	4147.17919921875000000000	4145.64111328125000000000	4154.87158203125000000000	3950.76904296875000000000	4147.69238281250000000000	4136.41015625000000000000	4132.82031250000000000000	4148.20507812500000000000	4140.51269531250000000000	4122.56396484375000000000	4112.30761718750000000000	4175.89746093750000000000	4134.87158203125000000000	4152.82031250000000000000	2970.00000000000000000000	10246.00000000000000000000	10231.00000000000000000000	0.00000000000000000000	0.00000000000000000000	0.00000000000000000000	524.00000000000000000000	77.00000000000000000000	4.00000000000000000000	4.00000000000000000000	4.00000000000000000000	4.00000000000000000000	4.00000000000000000000	4.00000000000000000000	4.00000000000000000000	4.00000000000000000000	4.00000000000000000000	4.00000000000000000000	4.00000000000000000000	4.00000000000000000000	4.00000000000000000000	4.00000000000000000000	4.00000000000000000000	4.00000000000000000000
100.00000000000000000000	0.00000000000000000000	4171.79492187500000000000	4161.02539062500000000000	4176.92285156250000000000	3975.89721679687500000000	4178.46142578125000000000	4160.51269531250000000000	4150.76904296875000000000	4173.33300781250000000000	4157.43603515625000000000	4143.58984375000000000000	4170.25634765625000000000	4204.61523437500000000000	4157.43603515625000000000	4182.56396484375000000000	2922.00000000000000000000	10246.00000000000000000000	10231.00000000000000000000	0.00000000000000000000	0.00000000000000000000	0.00000000000000000000	524.00000000000000000000	85.00000000000000000000	4.00000000000000000000	4.00000000000000000000	4.00000000000000000000	4.00000000000000000000	4.00000000000000000000	4.00000000000000000000	4.00000000000000000000	4.00000000000000000000	4.00000000000000000000	4.00000000000000000000	4.00000000000000000000	4.00000000000000000000	4.00000000000000000000	4.00000000000000000000	4.00000000000000000000	4.00000000000000000000
101.00000000000000000000	0.00000000000000000000	4170.76904296875000000000	4178.46142578125000000000	4171.28173828125000000000	4011.79467773437500000000	4198.46142578125000000000	4175.38427734375000000000	4156.92285156250000000000	4186.66650390625000000000	4169.23046875000000000000	4169.23046875000000000000	4228.71777343750000000000	4195.38427734375000000000	4187.17919921875000000000	4186.66650390625000000000	2853.00000000000000000000	10245.00000000000000000000	10231.00000000000000000000	0.00000000000000000000	0.00000000000000000000	0.00000000000000000000	524.00000000000000000000	93.00000000000000000000	4.00000000000000000000	4.00000000000000000000	4.00000000000000000000	4.00000000000000000000	4.00000000000000000000	4.00000000000000000000	4.00000000000000000000	4.00000000000000000000	4.00000000000000000000	4.00000000000000000000	4.00000000000000000000	4.00000000000000000000	4.00000000000000000000	4.00000000000000000000	4.00000000000000000000	4.00000000000000000000
102.00000000000000000000	0.00000000000000000000	4165.64111328125000000000	4168.71777343750000000000	4165.64111328125000000000	3996.41015625000000000000	4182.56396484375000000000	4160.00000000000000000000	4143.58984375000000000000	4165.64111328125000000000	4149.74365234375000000000	4156.41015625000000000000	4181.02539062500000000000	4179.48730468750000000000	4174.87158203125000000000	4164.61523437500000000000	3464.00000000000000000000	10245.00000000000000000000	10231.00000000000000000000	0.00000000000000000000	0.00000000000000000000	0.00000000000000000000	524.00000000000000000000	101.00000000000000000000	4.00000000000000000000	4.00000000000000000000	4.00000000000000000000	4.00000000000000000000	4.00000000000000000000	4.00000000000000000000	4.00000000000000000000	4.00000000000000000000	4.00000000000000000000	4.00000000000000000000	4.00000000000000000000	4.00000000000000000000	4.00000000000000000000	4.00000000000000000000	4.00000000000000000000	4.00000000000000000000
103.00000000000000000000	0.00000000000000000000	4169.23046875000000000000	4168.71777343750000000000	4171.79492187500000000000	3981.02563476562500000000	4176.41015625000000000000	4149.23046875000000000000	4142.05126953125000000000	4160.00000000000000000000	4146.66650390625000000000	4154.87158203125000000000	4148.20507812500000000000	4187.17919921875000000000	4159.48730468750000000000	4165.12792968750000000000	2970.00000000000000000000	10246.00000000000000000000	10231.00000000000000000000	0.00000000000000000000	0.00000000000000000000	0.00000000000000000000	524.00000000000000000000	109.00000000000000000000	4.00000000000000000000	4.00000000000000000000	4.00000000000000000000	4.00000000000000000000	4.00000000000000000000	4.00000000000000000000	4.00000000000000000000	4.00000000000000000000	4.00000000000000000000	4.00000000000000000000	4.00000000000000000000	4.00000000000000000000	4.00000000000000000000	4.00000000000000000000	4.00000000000000000000	4.00000000000000000000
104.00000000000000000000	0.00000000000000000000	4154.35888671875000000000	4171.28173828125000000000	4163.58984375000000000000	3992.82031250000000000000	4165.12792968750000000000	4147.69238281250000000000	4142.05126953125000000000	4168.20507812500000000000	4163.07666015625000000000	4158.97412109375000000000	4181.02539062500000000000	4182.56396484375000000000	4155.89746093750000000000	4166.66650390625000000000	2922.00000000000000000000	10246.00000000000000000000	10231.00000000000000000000	0.00000000000000000000	0.00000000000000000000	0.00000000000000000000	524.00000000000000000000	117.00000000000000000000	4.00000000000000000000	4.00000000000000000000	4.00000000000000000000	4.00000000000000000000	4.00000000000000000000	4.00000000000000000000	4.00000000000000000000	4.00000000000000000000	4.00000000000000000000	4.00000000000000000000	4.00000000000000000000	4.00000000000000000000	4.00000000000000000000	4.00000000000000000000	4.00000000000000000000	4.00000000000000000000
105.00000000000000000000	0.00000000000000000000	4157.94873046875000000000	4150.76904296875000000000	4169.74365234375000000000	3990.76904296875000000000	4138.46142578125000000000	4134.35888671875000000000	4124.10253906250000000000	4145.64111328125000000000	4143.07666015625000000000	4133.33300781250000000000	4177.94873046875000000000	4169.23046875000000000000	4147.17919921875000000000	4152.82031250000000000000	2853.00000000000000000000	10247.00000000000000000000	10231.00000000000000000000	0.00000000000000000000	0.00000000000000000000	0.00000000000000000000	524.00000000000000000000	125.00000000000000000000	4.00000000000000000000	4.00000000000000000000	4.00000000000000000000	4.00000000000000000000	4.00000000000000000000	4.00000000000000000000	4.00000000000000000000	4.00000000000000000000	4.00000000000000000000	4.00000000000000000000	4.00000000000000000000	4.00000000000000000000	4.00000000000000000000	4.00000000000000000000	4.00000000000000000000	4.00000000000000000000
106.00000000000000000000	0.00000000000000000000	4157.43603515625000000000	4159.48730468750000000000	4161.02539062500000000000	4001.53833007812500000000	4167.17919921875000000000	4147.69238281250000000000	4127.69238281250000000000	4138.46142578125000000000	4135.38427734375000000000	4146.15380859375000000000	4173.84619140625000000000	4173.84619140625000000000	4163.07666015625000000000	4160.51269531250000000000	3464.00000000000000000000	10247.00000000000000000000	10231.00000000000000000000	0.00000000000000000000	0.00000000000000000000	0.00000000000000000000	524.00000000000000000000	134.00000000000000000000	4.00000000000000000000	4.00000000000000000000	4.00000000000000000000	4.00000000000000000000	4.00000000000000000000	4.00000000000000000000	4.00000000000000000000	4.00000000000000000000	4.00000000000000000000	4.00000000000000000000	4.00000000000000000000	4.00000000000000000000	4.00000000000000000000	4.00000000000000000000	4.00000000000000000000	4.00000000000000000000
107.00000000000000000000	0.00000000000000000000	4165.12792968750000000000	4189.74365234375000000000	4169.74365234375000000000	4028.71777343750000000000	4207.17919921875000000000	4172.30761718750000000000	4151.28173828125000000000	4158.97412109375000000000	4157.43603515625000000000	4182.56396484375000000000	4198.97412109375000000000	4196.41015625000000000000	4184.61523437500000000000	4187.69238281250000000000	2970.00000000000000000000	10248.00000000000000000000	10231.00000000000000000000	0.00000000000000000000	0.00000000000000000000	0.00000000000000000000	524.00000000000000000000	142.00000000000000000000	4.00000000000000000000	4.00000000000000000000	4.00000000000000000000	4.00000000000000000000	4.00000000000000000000	4.00000000000000000000	4.00000000000000000000	4.00000000000000000000	4.00000000000000000000	4.00000000000000000000	4.00000000000000000000	4.00000000000000000000	4.00000000000000000000	4.00000000000000000000	4.00000000000000000000	4.00000000000000000000
108.00000000000000000000	0.00000000000000000000	4172.82031250000000000000	4179.48730468750000000000	4180.00000000000000000000	4011.79467773437500000000	4197.94873046875000000000	4165.12792968750000000000	4155.38427734375000000000	4169.74365234375000000000	4165.12792968750000000000	4171.79492187500000000000	4191.79492187500000000000	4201.02539062500000000000	4177.43603515625000000000	4189.23046875000000000000	2922.00000000000000000000	10248.00000000000000000000	10231.00000000000000000000	0.00000000000000000000	0.00000000000000000000	0.00000000000000000000	524.00000000000000000000	149.00000000000000000000	4.00000000000000000000	4.00000000000000000000	4.00000000000000000000	4.00000000000000000000	4.00000000000000000000	4.00000000000000000000	4.00000000000000000000	4.00000000000000000000	4.00000000000000000000	4.00000000000000000000	4.00000000000000000000	4.00000000000000000000	4.00000000000000000000	4.00000000000000000000	4.00000000000000000000	4.00000000000000000000
109.00000000000000000000	0.00000000000000000000	4157.43603515625000000000	4151.79492187500000000000	4157.94873046875000000000	3987.69213867187500000000	4170.25634765625000000000	4148.71777343750000000000	4145.64111328125000000000	4170.76904296875000000000	4155.89746093750000000000	4151.28173828125000000000	4177.43603515625000000000	4182.05126953125000000000	4166.15380859375000000000	4166.66650390625000000000	2853.00000000000000000000	10248.00000000000000000000	10231.00000000000000000000	0.00000000000000000000	0.00000000000000000000	0.00000000000000000000	524.00000000000000000000	157.00000000000000000000	4.00000000000000000000	4.00000000000000000000	4.00000000000000000000	4.00000000000000000000	4.00000000000000000000	4.00000000000000000000	4.00000000000000000000	4.00000000000000000000	4.00000000000000000000	4.00000000000000000000	4.00000000000000000000	4.00000000000000000000	4.00000000000000000000	4.00000000000000000000	4.00000000000000000000	4.00000000000000000000
110.00000000000000000000	0.00000000000000000000	4165.64111328125000000000	4162.56396484375000000000	4167.17919921875000000000	4017.94873046875000000000	4169.23046875000000000000	4157.94873046875000000000	4149.23046875000000000000	4170.25634765625000000000	4150.76904296875000000000	4158.46142578125000000000	4182.05126953125000000000	4180.00000000000000000000	4173.84619140625000000000	4165.12792968750000000000	3464.00000000000000000000	10248.00000000000000000000	10231.00000000000000000000	0.00000000000000000000	0.00000000000000000000	0.00000000000000000000	524.00000000000000000000	166.00000000000000000000	4.00000000000000000000	4.00000000000000000000	4.00000000000000000000	4.00000000000000000000	4.00000000000000000000	4.00000000000000000000	4.00000000000000000000	4.00000000000000000000	4.00000000000000000000	4.00000000000000000000	4.00000000000000000000	4.00000000000000000000	4.00000000000000000000	4.00000000000000000000	4.00000000000000000000	4.00000000000000000000
111.00000000000000000000	0.00000000000000000000	4158.97412109375000000000	4177.43603515625000000000	4164.10253906250000000000	4024.10253906250000000000	4175.38427734375000000000	4162.56396484375000000000	4152.82031250000000000000	4166.15380859375000000000	4152.82031250000000000000	4163.07666015625000000000	4184.61523437500000000000	4186.15380859375000000000	4175.89746093750000000000	4170.76904296875000000000	2970.00000000000000000000	10248.00000000000000000000	10230.00000000000000000000	0.00000000000000000000	0.00000000000000000000	0.00000000000000000000	524.00000000000000000000	173.00000000000000000000	4.00000000000000000000	4.00000000000000000000	4.00000000000000000000	4.00000000000000000000	4.00000000000000000000	4.00000000000000000000	4.00000000000000000000	4.00000000000000000000	4.00000000000000000000	4.00000000000000000000	4.00000000000000000000	4.00000000000000000000	4.00000000000000000000	4.00000000000000000000	4.00000000000000000000	4.00000000000000000000
112.00000000000000000000	0.00000000000000000000	4145.64111328125000000000	4150.25634765625000000000	4150.76904296875000000000	3986.15380859375000000000	4146.66650390625000000000	4137.43603515625000000000	4140.51269531250000000000	4155.38427734375000000000	4148.71777343750000000000	4148.20507812500000000000	4177.43603515625000000000	4178.46142578125000000000	4156.92285156250000000000	4154.35888671875000000000	2922.00000000000000000000	10248.00000000000000000000	10230.00000000000000000000	0.00000000000000000000	0.00000000000000000000	0.00000000000000000000	524.00000000000000000000	180.00000000000000000000	4.00000000000000000000	4.00000000000000000000	4.00000000000000000000	4.00000000000000000000	4.00000000000000000000	4.00000000000000000000	4.00000000000000000000	4.00000000000000000000	4.00000000000000000000	4.00000000000000000000	4.00000000000000000000	4.00000000000000000000	4.00000000000000000000	4.00000000000000000000	4.00000000000000000000	4.00000000000000000000
113.00000000000000000000	0.00000000000000000000	4156.41015625000000000000	4141.02539062500000000000	4164.10253906250000000000	4006.15380859375000000000	4150.76904296875000000000	4141.02539062500000000000	4144.10253906250000000000	4159.48730468750000000000	4148.71777343750000000000	4159.48730468750000000000	4173.33300781250000000000	4176.92285156250000000000	4165.12792968750000000000	4152.82031250000000000000	2853.00000000000000000000	10248.00000000000000000000	10228.00000000000000000000	0.00000000000000000000	0.00000000000000000000	0.00000000000000000000	524.00000000000000000000	188.00000000000000000000	4.00000000000000000000	4.00000000000000000000	4.00000000000000000000	4.00000000000000000000	4.00000000000000000000	4.00000000000000000000	4.00000000000000000000	4.00000000000000000000	4.00000000000000000000	4.00000000000000000000	4.00000000000000000000	4.00000000000000000000	4.00000000000000000000	4.00000000000000000000	4.00000000000000000000	4.00000000000000000000
114.00000000000000000000	0.00000000000000000000	4164.61523437500000000000	4168.71777343750000000000	4169.74365234375000000000	4037.94873046875000000000	4193.33300781250000000000	4162.56396484375000000000	4158.97412109375000000000	4177.43603515625000000000	4160.51269531250000000000	4174.87158203125000000000	4188.20507812500000000000	4186.15380859375000000000	4187.17919921875000000000	4164.61523437500000000000	3464.00000000000000000000	10248.00000000000000000000	10228.00000000000000000000	0.00000000000000000000	0.00000000000000000000	0.00000000000000000000	524.00000000000000000000	196.00000000000000000000	4.00000000000000000000	4.00000000000000000000	4.00000000000000000000	4.00000000000000000000	4.00000000000000000000	4.00000000000000000000	4.00000000000000000000	4.00000000000000000000	4.00000000000000000000	4.00000000000000000000	4.00000000000000000000	4.00000000000000000000	4.00000000000000000000	4.00000000000000000000	4.00000000000000000000	4.00000000000000000000
115.00000000000000000000	0.00000000000000000000	4177.94873046875000000000	4168.20507812500000000000	4171.79492187500000000000	4009.23071289062500000000	4185.12792968750000000000	4142.05126953125000000000	4148.71777343750000000000	4173.33300781250000000000	4162.56396484375000000000	4154.87158203125000000000	4212.82031250000000000000	4188.71777343750000000000	4172.82031250000000000000	4163.58984375000000000000	2970.00000000000000000000	10247.00000000000000000000	10228.00000000000000000000	0.00000000000000000000	0.00000000000000000000	0.00000000000000000000	524.00000000000000000000	203.00000000000000000000	4.00000000000000000000	4.00000000000000000000	4.00000000000000000000	4.00000000000000000000	4.00000000000000000000	4.00000000000000000000	4.00000000000000000000	4.00000000000000000000	4.00000000000000000000	4.00000000000000000000	4.00000000000000000000	4.00000000000000000000	4.00000000000000000000	4.00000000000000000000	4.00000000000000000000	4.00000000000000000000
116.00000000000000000000	0.00000000000000000000	4167.69238281250000000000	4166.66650390625000000000	4164.61523437500000000000	4005.64086914062500000000	4166.66650390625000000000	4134.35888671875000000000	4143.07666015625000000000	4160.51269531250000000000	4154.35888671875000000000	4162.05126953125000000000	4205.64111328125000000000	4185.12792968750000000000	4174.35888671875000000000	4170.76904296875000000000	2922.00000000000000000000	10247.00000000000000000000	10228.00000000000000000000	0.00000000000000000000	0.00000000000000000000	0.00000000000000000000	524.00000000000000000000	211.00000000000000000000	4.00000000000000000000	4.00000000000000000000	4.00000000000000000000	4.00000000000000000000	4.00000000000000000000	4.00000000000000000000	4.00000000000000000000	4.00000000000000000000	4.00000000000000000000	4.00000000000000000000	4.00000000000000000000	4.00000000000000000000	4.00000000000000000000	4.00000000000000000000	4.00000000000000000000	4.00000000000000000000
117.00000000000000000000	0.00000000000000000000	4162.56396484375000000000	4184.10253906250000000000	4175.89746093750000000000	4042.56396484375000000000	4184.61523437500000000000	4159.48730468750000000000	4149.74365234375000000000	4160.00000000000000000000	4146.66650390625000000000	4172.82031250000000000000	4162.56396484375000000000	4195.89746093750000000000	4193.84619140625000000000	4182.05126953125000000000	2853.00000000000000000000	10249.00000000000000000000	10230.00000000000000000000	0.00000000000000000000	0.00000000000000000000	0.00000000000000000000	524.00000000000000000000	219.00000000000000000000	4.00000000000000000000	4.00000000000000000000	4.00000000000000000000	4.00000000000000000000	4.00000000000000000000	4.00000000000000000000	4.00000000000000000000	4.00000000000000000000	4.00000000000000000000	4.00000000000000000000	4.00000000000000000000	4.00000000000000000000	4.00000000000000000000	4.00000000000000000000	4.00000000000000000000	4.00000000000000000000
118.00000000000000000000	0.00000000000000000000	4165.64111328125000000000	4174.87158203125000000000	4183.07666015625000000000	4034.35888671875000000000	4180.00000000000000000000	4158.97412109375000000000	4142.56396484375000000000	4155.38427734375000000000	4141.53857421875000000000	4148.71777343750000000000	4154.87158203125000000000	4188.71777343750000000000	4171.79492187500000000000	4168.20507812500000000000	3464.00000000000000000000	10249.00000000000000000000	10230.00000000000000000000	0.00000000000000000000	0.00000000000000000000	0.00000000000000000000	524.00000000000000000000	227.00000000000000000000	4.00000000000000000000	4.00000000000000000000	4.00000000000000000000	4.00000000000000000000	4.00000000000000000000	4.00000000000000000000	4.00000000000000000000	4.00000000000000000000	4.00000000000000000000	4.00000000000000000000	4.00000000000000000000	4.00000000000000000000	4.00000000000000000000	4.00000000000000000000	4.00000000000000000000	4.00000000000000000000
119.00000000000000000000	0.00000000000000000000	4151.28173828125000000000	4160.51269531250000000000	4157.94873046875000000000	4026.15380859375000000000	4168.20507812500000000000	4146.15380859375000000000	4139.48730468750000000000	4154.35888671875000000000	4145.12792968750000000000	4152.82031250000000000000	4192.82031250000000000000	4166.15380859375000000000	4159.48730468750000000000	4151.79492187500000000000	2970.00000000000000000000	10250.00000000000000000000	10231.00000000000000000000	0.00000000000000000000	0.00000000000000000000	0.00000000000000000000	524.00000000000000000000	235.00000000000000000000	4.00000000000000000000	4.00000000000000000000	4.00000000000000000000	4.00000000000000000000	4.00000000000000000000	4.00000000000000000000	4.00000000000000000000	4.00000000000000000000	4.00000000000000000000	4.00000000000000000000	4.00000000000000000000	4.00000000000000000000	4.00000000000000000000	4.00000000000000000000	4.00000000000000000000	4.00000000000000000000
120.00000000000000000000	0.00000000000000000000	4165.64111328125000000000	4167.69238281250000000000	4168.20507812500000000000	4052.82031250000000000000	4175.38427734375000000000	4148.20507812500000000000	4144.10253906250000000000	4159.48730468750000000000	4152.82031250000000000000	4167.17919921875000000000	4193.84619140625000000000	4173.33300781250000000000	4175.38427734375000000000	4150.76904296875000000000	2922.00000000000000000000	10250.00000000000000000000	10231.00000000000000000000	0.00000000000000000000	0.00000000000000000000	0.00000000000000000000	524.00000000000000000000	243.00000000000000000000	4.00000000000000000000	4.00000000000000000000	4.00000000000000000000	4.00000000000000000000	4.00000000000000000000	4.00000000000000000000	4.00000000000000000000	4.00000000000000000000	4.00000000000000000000	4.00000000000000000000	4.00000000000000000000	4.00000000000000000000	4.00000000000000000000	4.00000000000000000000	4.00000000000000000000	4.00000000000000000000
121.00000000000000000000	0.00000000000000000000	4158.97412109375000000000	4164.10253906250000000000	4169.23046875000000000000	4016.41015625000000000000	4162.05126953125000000000	4137.94873046875000000000	4133.33300781250000000000	4154.87158203125000000000	4153.84619140625000000000	4150.25634765625000000000	4153.33300781250000000000	4175.38427734375000000000	4168.71777343750000000000	4152.30761718750000000000	2853.00000000000000000000	10249.00000000000000000000	10230.00000000000000000000	0.00000000000000000000	0.00000000000000000000	0.00000000000000000000	524.00000000000000000000	251.00000000000000000000	4.00000000000000000000	4.00000000000000000000	4.00000000000000000000	4.00000000000000000000	4.00000000000000000000	4.00000000000000000000	4.00000000000000000000	4.00000000000000000000	4.00000000000000000000	4.00000000000000000000	4.00000000000000000000	4.00000000000000000000	4.00000000000000000000	4.00000000000000000000	4.00000000000000000000	4.00000000000000000000
122.00000000000000000000	0.00000000000000000000	4150.25634765625000000000	4157.94873046875000000000	4164.10253906250000000000	3987.17944335937500000000	4162.56396484375000000000	4130.76904296875000000000	4129.74365234375000000000	4150.76904296875000000000	4149.74365234375000000000	4152.82031250000000000000	4161.53857421875000000000	4170.25634765625000000000	4161.53857421875000000000	4161.53857421875000000000	3464.00000000000000000000	10249.00000000000000000000	10230.00000000000000000000	0.00000000000000000000	0.00000000000000000000	0.00000000000000000000	524.00000000000000000000	260.00000000000000000000	4.00000000000000000000	4.00000000000000000000	4.00000000000000000000	4.00000000000000000000	4.00000000000000000000	4.00000000000000000000	4.00000000000000000000	4.00000000000000000000	4.00000000000000000000	4.00000000000000000000	4.00000000000000000000	4.00000000000000000000	4.00000000000000000000	4.00000000000000000000	4.00000000000000000000	4.00000000000000000000
123.00000000000000000000	0.00000000000000000000	4172.30761718750000000000	4175.38427734375000000000	4184.10253906250000000000	4045.64086914062500000000	4189.74365234375000000000	4148.71777343750000000000	4144.61523437500000000000	4158.97412109375000000000	4149.74365234375000000000	4170.76904296875000000000	4202.05126953125000000000	4180.51269531250000000000	4178.46142578125000000000	4168.20507812500000000000	2970.00000000000000000000	10248.00000000000000000000	10228.00000000000000000000	0.00000000000000000000	0.00000000000000000000	0.00000000000000000000	524.00000000000000000000	267.00000000000000000000	4.00000000000000000000	4.00000000000000000000	4.00000000000000000000	4.00000000000000000000	4.00000000000000000000	4.00000000000000000000	4.00000000000000000000	4.00000000000000000000	4.00000000000000000000	4.00000000000000000000	4.00000000000000000000	4.00000000000000000000	4.00000000000000000000	4.00000000000000000000	4.00000000000000000000	4.00000000000000000000
124.00000000000000000000	0.00000000000000000000	4164.10253906250000000000	4188.20507812500000000000	4172.30761718750000000000	4077.43579101562500000000	4193.33300781250000000000	4164.10253906250000000000	4154.35888671875000000000	4170.25634765625000000000	4160.00000000000000000000	4163.58984375000000000000	4202.05126953125000000000	4184.10253906250000000000	4188.20507812500000000000	4157.94873046875000000000	2922.00000000000000000000	10248.00000000000000000000	10228.00000000000000000000	0.00000000000000000000	0.00000000000000000000	0.00000000000000000000	524.00000000000000000000	275.00000000000000000000	4.00000000000000000000	4.00000000000000000000	4.00000000000000000000	4.00000000000000000000	4.00000000000000000000	4.00000000000000000000	4.00000000000000000000	4.00000000000000000000	4.00000000000000000000	4.00000000000000000000	4.00000000000000000000	4.00000000000000000000	4.00000000000000000000	4.00000000000000000000	4.00000000000000000000	4.00000000000000000000
125.00000000000000000000	0.00000000000000000000	4162.05126953125000000000	4174.35888671875000000000	4166.15380859375000000000	4042.56396484375000000000	4173.84619140625000000000	4156.41015625000000000000	4146.15380859375000000000	4163.07666015625000000000	4157.43603515625000000000	4155.38427734375000000000	4182.56396484375000000000	4180.00000000000000000000	4179.48730468750000000000	4151.28173828125000000000	2853.00000000000000000000	10249.00000000000000000000	10228.00000000000000000000	0.00000000000000000000	0.00000000000000000000	0.00000000000000000000	524.00000000000000000000	283.00000000000000000000	4.00000000000000000000	4.00000000000000000000	4.00000000000000000000	4.00000000000000000000	4.00000000000000000000	4.00000000000000000000	4.00000000000000000000	4.00000000000000000000	4.00000000000000000000	4.00000000000000000000	4.00000000000000000000	4.00000000000000000000	4.00000000000000000000	4.00000000000000000000	4.00000000000000000000	4.00000000000000000000
126.00000000000000000000	0.00000000000000000000	4153.33300781250000000000	4149.23046875000000000000	4158.46142578125000000000	4013.84594726562500000000	4156.92285156250000000000	4142.05126953125000000000	4133.84619140625000000000	4144.61523437500000000000	4140.00000000000000000000	4147.69238281250000000000	4147.17919921875000000000	4163.58984375000000000000	4157.94873046875000000000	4139.48730468750000000000	3464.00000000000000000000	10249.00000000000000000000	10228.00000000000000000000	0.00000000000000000000	0.00000000000000000000	0.00000000000000000000	524.00000000000000000000	291.00000000000000000000	4.00000000000000000000	4.00000000000000000000	4.00000000000000000000	4.00000000000000000000	4.00000000000000000000	4.00000000000000000000	4.00000000000000000000	4.00000000000000000000	4.00000000000000000000	4.00000000000000000000	4.00000000000000000000	4.00000000000000000000	4.00000000000000000000	4.00000000000000000000	4.00000000000000000000	4.00000000000000000000
127.00000000000000000000	0.00000000000000000000	4138.46142578125000000000	4133.84619140625000000000	4148.20507812500000000000	4022.05126953125000000000	4151.28173828125000000000	4135.89746093750000000000	4130.76904296875000000000	4141.02539062500000000000	4134.87158203125000000000	4139.48730468750000000000	4143.58984375000000000000	4156.92285156250000000000	4140.51269531250000000000	4131.79492187500000000000	52.00000000000000000000	10248.00000000000000000000	10229.00000000000000000000	0.00000000000000000000	0.00000000000000000000	0.00000000000000000000	524.00000000000000000000	299.00000000000000000000	4.00000000000000000000	4.00000000000000000000	4.00000000000000000000	4.00000000000000000000	4.00000000000000000000	4.00000000000000000000	4.00000000000000000000	4.00000000000000000000	4.00000000000000000000	4.00000000000000000000	4.00000000000000000000	4.00000000000000000000	4.00000000000000000000	4.00000000000000000000	4.00000000000000000000	4.00000000000000000000
0.00000000000000000000	0.00000000000000000000	4157.43603515625000000000	4138.46142578125000000000	4166.15380859375000000000	4028.71777343750000000000	4165.12792968750000000000	4146.15380859375000000000	4138.97412109375000000000	4149.74365234375000000000	4138.46142578125000000000	4150.25634765625000000000	4183.07666015625000000000	4172.30761718750000000000	4151.28173828125000000000	4148.71777343750000000000	2277.00000000000000000000	10248.00000000000000000000	10229.00000000000000000000	0.00000000000000000000	0.00000000000000000000	0.00000000000000000000	524.00000000000000000000	306.00000000000000000000	4.00000000000000000000	4.00000000000000000000	4.00000000000000000000	4.00000000000000000000	4.00000000000000000000	4.00000000000000000000	4.00000000000000000000	4.00000000000000000000	4.00000000000000000000	4.00000000000000000000	4.00000000000000000000	4.00000000000000000000	4.00000000000000000000	4.00000000000000000000	4.00000000000000000000	4.00000000000000000000
1.00000000000000000000	0.00000000000000000000	4153.33300781250000000000	4137.94873046875000000000	4158.97412109375000000000	4034.35888671875000000000	4178.46142578125000000000	4151.28173828125000000000	4144.61523437500000000000	4150.25634765625000000000	4142.56396484375000000000	4157.43603515625000000000	4174.35888671875000000000	4171.79492187500000000000	4166.15380859375000000000	4148.71777343750000000000	2945.00000000000000000000	10245.00000000000000000000	10229.00000000000000000000	0.00000000000000000000	0.00000000000000000000	0.00000000000000000000	524.00000000000000000000	314.00000000000000000000	4.00000000000000000000	4.00000000000000000000	4.00000000000000000000	4.00000000000000000000	4.00000000000000000000	4.00000000000000000000	4.00000000000000000000	4.00000000000000000000	4.00000000000000000000	4.00000000000000000000	4.00000000000000000000	4.00000000000000000000	4.00000000000000000000	4.00000000000000000000	4.00000000000000000000	4.00000000000000000000
2.00000000000000000000	0.00000000000000000000	4153.84619140625000000000	4124.10253906250000000000	4161.02539062500000000000	4050.76904296875000000000	4167.17919921875000000000	4140.00000000000000000000	4141.02539062500000000000	4142.56396484375000000000	4143.58984375000000000000	4140.51269531250000000000	4138.97412109375000000000	4169.74365234375000000000	4157.43603515625000000000	4140.51269531250000000000	2309.00000000000000000000	10245.00000000000000000000	10229.00000000000000000000	0.00000000000000000000	0.00000000000000000000	0.00000000000000000000	524.00000000000000000000	323.00000000000000000000	4.00000000000000000000	4.00000000000000000000	4.00000000000000000000	4.00000000000000000000	4.00000000000000000000	4.00000000000000000000	4.00000000000000000000	4.00000000000000000000	4.00000000000000000000	4.00000000000000000000	4.00000000000000000000	4.00000000000000000000	4.00000000000000000000	4.00000000000000000000	4.00000000000000000000	4.00000000000000000000
3.00000000000000000000	0.00000000000000000000	4163.07666015625000000000	4125.12792968750000000000	4165.64111328125000000000	4048.71777343750000000000	4169.74365234375000000000	4145.12792968750000000000	4146.66650390625000000000	4153.84619140625000000000	4150.76904296875000000000	4142.05126953125000000000	4165.12792968750000000000	4174.87158203125000000000	4157.94873046875000000000	4155.38427734375000000000	3482.00000000000000000000	10244.00000000000000000000	10228.00000000000000000000	0.00000000000000000000	0.00000000000000000000	0.00000000000000000000	524.00000000000000000000	330.00000000000000000000	4.00000000000000000000	4.00000000000000000000	4.00000000000000000000	4.00000000000000000000	4.00000000000000000000	4.00000000000000000000	4.00000000000000000000	4.00000000000000000000	4.00000000000000000000	4.00000000000000000000	4.00000000000000000000	4.00000000000000000000	4.00000000000000000000	4.00000000000000000000	4.00000000000000000000	4.00000000000000000000
4.00000000000000000000	0.00000000000000000000	4158.97412109375000000000	4134.35888671875000000000	4158.46142578125000000000	4042.56396484375000000000	4183.07666015625000000000	4158.97412109375000000000	4158.46142578125000000000	4172.82031250000000000000	4163.58984375000000000000	4166.15380859375000000000	4202.05126953125000000000	4177.43603515625000000000	4171.28173828125000000000	4167.17919921875000000000	3521.00000000000000000000	10244.00000000000000000000	10228.00000000000000000000	0.00000000000000000000	0.00000000000000000000	0.00000000000000000000	524.00000000000000000000	337.00000000000000000000	4.00000000000000000000	4.00000000000000000000	4.00000000000000000000	4.00000000000000000000	4.00000000000000000000	4.00000000000000000000	4.00000000000000000000	4.00000000000000000000	4.00000000000000000000	4.00000000000000000000	4.00000000000000000000	4.00000000000000000000	4.00000000000000000000	4.00000000000000000000	4.00000000000000000000	4.00000000000000000000
5.00000000000000000000	0.00000000000000000000	4166.66650390625000000000	4132.30761718750000000000	4173.33300781250000000000	4061.02563476562500000000	4177.43603515625000000000	4157.43603515625000000000	4157.43603515625000000000	4168.71777343750000000000	4161.53857421875000000000	4162.56396484375000000000	4190.76904296875000000000	4187.17919921875000000000	4166.66650390625000000000	4169.74365234375000000000	3320.00000000000000000000	10246.00000000000000000000	10228.00000000000000000000	0.00000000000000000000	0.00000000000000000000	0.00000000000000000000	524.00000000000000000000	346.00000000000000000000	4.00000000000000000000	4.00000000000000000000	4.00000000000000000000	4.00000000000000000000	4.00000000000000000000	4.00000000000000000000	4.00000000000000000000	4.00000000000000000000	4.00000000000000000000	4.00000000000000000000	4.00000000000000000000	4.00000000000000000000	4.00000000000000000000	4.00000000000000000000	4.00000000000000000000	4.00000000000000000000
6.00000000000000000000	0.00000000000000000000	4157.43603515625000000000	4135.89746093750000000000	4163.07666015625000000000	4075.89721679687500000000	4183.07666015625000000000	4158.46142578125000000000	4152.30761718750000000000	4165.64111328125000000000	4157.94873046875000000000	4163.07666015625000000000	4169.74365234375000000000	4186.66650390625000000000	4163.58984375000000000000	4170.76904296875000000000	3425.00000000000000000000	10246.00000000000000000000	10228.00000000000000000000	0.00000000000000000000	0.00000000000000000000	0.00000000000000000000	524.00000000000000000000	354.00000000000000000000	4.00000000000000000000	4.00000000000000000000	4.00000000000000000000	4.00000000000000000000	4.00000000000000000000	4.00000000000000000000	4.00000000000000000000	4.00000000000000000000	4.00000000000000000000	4.00000000000000000000	4.00000000000000000000	4.00000000000000000000	4.00000000000000000000	4.00000000000000000000	4.00000000000000000000	4.00000000000000000000
7.00000000000000000000	0.00000000000000000000	4155.89746093750000000000	4124.10253906250000000000	4157.94873046875000000000	4053.33325195312500000000	4169.23046875000000000000	4144.61523437500000000000	4138.97412109375000000000	4154.87158203125000000000	4144.10253906250000000000	4151.79492187500000000000	4154.87158203125000000000	4176.41015625000000000000	4156.92285156250000000000	4159.48730468750000000000	3410.00000000000000000000	10247.00000000000000000000	10228.00000000000000000000	0.00000000000000000000	0.00000000000000000000	0.00000000000000000000	524.00000000000000000000	362.00000000000000000000	4.00000000000000000000	4.00000000000000000000	4.00000000000000000000	4.00000000000000000000	4.00000000000000000000	4.00000000000000000000	4.00000000000000000000	4.00000000000000000000	4.00000000000000000000	4.00000000000000000000	4.00000000000000000000	4.00000000000000000000	4.00000000000000000000	4.00000000000000000000	4.00000000000000000000	4.00000000000000000000
8.00000000000000000000	0.00000000000000000000	4161.53857421875000000000	4117.94873046875000000000	4167.17919921875000000000	4046.15380859375000000000	4154.87158203125000000000	4137.94873046875000000000	4136.41015625000000000000	4148.20507812500000000000	4138.97412109375000000000	4127.17919921875000000000	4184.10253906250000000000	4178.46142578125000000000	4156.92285156250000000000	4156.41015625000000000000	3160.00000000000000000000	10247.00000000000000000000	10228.00000000000000000000	0.00000000000000000000	0.00000000000000000000	0.00000000000000000000	524.00000000000000000000	369.00000000000000000000	4.00000000000000000000	4.00000000000000000000	4.00000000000000000000	4.00000000000000000000	4.00000000000000000000	4.00000000000000000000	4.00000000000000000000	4.00000000000000000000	4.00000000000000000000	4.00000000000000000000	4.00000000000000000000	4.00000000000000000000	4.00000000000000000000	4.00000000000000000000	4.00000000000000000000	4.00000000000000000000
9.00000000000000000000	0.00000000000000000000	4156.92285156250000000000	4140.00000000000000000000	4160.51269531250000000000	4070.76904296875000000000	4179.48730468750000000000	4157.94873046875000000000	4151.28173828125000000000	4165.12792968750000000000	4158.46142578125000000000	4147.17919921875000000000	4209.23046875000000000000	4188.71777343750000000000	4163.58984375000000000000	4170.76904296875000000000	2841.00000000000000000000	10247.00000000000000000000	10231.00000000000000000000	0.00000000000000000000	0.00000000000000000000	0.00000000000000000000	524.00000000000000000000	377.00000000000000000000	4.00000000000000000000	4.00000000000000000000	4.00000000000000000000	4.00000000000000000000	4.00000000000000000000	4.00000000000000000000	4.00000000000000000000	4.00000000000000000000	4.00000000000000000000	4.00000000000000000000	4.00000000000000000000	4.00000000000000000000	4.00000000000000000000	4.00000000000000000000	4.00000000000000000000	4.00000000000000000000
10.00000000000000000000	0.00000000000000000000	4164.61523437500000000000	4135.38427734375000000000	4161.53857421875000000000	4065.64086914062500000000	4181.02539062500000000000	4155.89746093750000000000	4143.07666015625000000000	4159.48730468750000000000	4155.89746093750000000000	4168.20507812500000000000	4155.89746093750000000000	4183.07666015625000000000	4140.00000000000000000000	4165.64111328125000000000	3467.00000000000000000000	10247.00000000000000000000	10231.00000000000000000000	0.00000000000000000000	0.00000000000000000000	0.00000000000000000000	524.00000000000000000000	385.00000000000000000000	4.00000000000000000000	4.00000000000000000000	4.00000000000000000000	4.00000000000000000000	4.00000000000000000000	4.00000000000000000000	4.00000000000000000000	4.00000000000000000000	4.00000000000000000000	4.00000000000000000000	4.00000000000000000000	4.00000000000000000000	4.00000000000000000000	4.00000000000000000000	4.00000000000000000000	4.00000000000000000000
11.00000000000000000000	0.00000000000000000000	4151.79492187500000000000	4113.84619140625000000000	4148.71777343750000000000	4046.15380859375000000000	4151.79492187500000000000	4139.48730468750000000000	4124.61523437500000000000	4137.43603515625000000000	4138.46142578125000000000	4152.30761718750000000000	4124.10253906250000000000	4165.64111328125000000000	4130.25634765625000000000	4150.76904296875000000000	3189.00000000000000000000	10246.00000000000000000000	10231.00000000000000000000	0.00000000000000000000	0.00000000000000000000	0.00000000000000000000	524.00000000000000000000	393.00000000000000000000	4.00000000000000000000	4.00000000000000000000	4.00000000000000000000	4.00000000000000000000	4.00000000000000000000	4.00000000000000000000	4.00000000000000000000	4.00000000000000000000	4.00000000000000000000	4.00000000000000000000	4.00000000000000000000	4.00000000000000000000	4.00000000000000000000	4.00000000000000000000	4.00000000000000000000	4.00000000000000000000
12.00000000000000000000	0.00000000000000000000	4156.92285156250000000000	4123.07666015625000000000	4161.53857421875000000000	4068.20507812500000000000	4148.71777343750000000000	4147.17919921875000000000	4127.69238281250000000000	4136.41015625000000000000	4132.30761718750000000000	4131.28173828125000000000	4163.07666015625000000000	4170.25634765625000000000	4147.69238281250000000000	4163.07666015625000000000	2976.00000000000000000000	10246.00000000000000000000	10231.00000000000000000000	0.00000000000000000000	0.00000000000000000000	0.00000000000000000000	524.00000000000000000000	401.00000000000000000000	4.00000000000000000000	4.00000000000000000000	4.00000000000000000000	4.00000000000000000000	4.00000000000000000000	4.00000000000000000000	4.00000000000000000000	4.00000000000000000000	4.00000000000000000000	4.00000000000000000000	4.00000000000000000000	4.00000000000000000000	4.00000000000000000000	4.00000000000000000000	4.00000000000000000000	4.00000000000000000000
13.00000000000000000000	0.00000000000000000000	4170.25634765625000000000	4145.64111328125000000000	4174.87158203125000000000	4093.84594726562500000000	4176.92285156250000000000	4156.41015625000000000000	4141.02539062500000000000	4150.76904296875000000000	4142.56396484375000000000	4142.56396484375000000000	4200.00000000000000000000	4177.43603515625000000000	4155.38427734375000000000	4180.00000000000000000000	2864.00000000000000000000	10248.00000000000000000000	10231.00000000000000000000	0.00000000000000000000	0.00000000000000000000	0.00000000000000000000	524.00000000000000000000	409.00000000000000000000	4.00000000000000000000	4.00000000000000000000	4.00000000000000000000	4.00000000000000000000	4.00000000000000000000	4.00000000000000000000	4.00000000000000000000	4.00000000000000000000	4.00000000000000000000	4.00000000000000000000	4.00000000000000000000	4.00000000000000000000	4.00000000000000000000	4.00000000000000000000	4.00000000000000000000	4.00000000000000000000
14.00000000000000000000	0.00000000000000000000	4153.84619140625000000000	4138.97412109375000000000	4151.28173828125000000000	4074.87158203125000000000	4180.00000000000000000000	4148.71777343750000000000	4143.58984375000000000000	4157.94873046875000000000	4154.35888671875000000000	4155.38427734375000000000	4193.84619140625000000000	4171.28173828125000000000	4149.23046875000000000000	4177.43603515625000000000	3467.00000000000000000000	10248.00000000000000000000	10231.00000000000000000000	0.00000000000000000000	0.00000000000000000000	0.00000000000000000000	524.00000000000000000000	417.00000000000000000000	4.00000000000000000000	4.00000000000000000000	4.00000000000000000000	4.00000000000000000000	4.00000000000000000000	4.00000000000000000000	4.00000000000000000000	4.00000000000000000000	4.00000000000000000000	4.00000000000000000000	4.00000000000000000000	4.00000000000000000000	4.00000000000000000000	4.00000000000000000000	4.00000000000000000000	4.00000000000000000000
15.00000000000000000000	0.00000000000000000000	4162.56396484375000000000	4119.48730468750000000000	4158.97412109375000000000	4060.00000000000000000000	4158.46142578125000000000	4145.12792968750000000000	4140.00000000000000000000	4155.89746093750000000000	4156.41015625000000000000	4150.25634765625000000000	4165.64111328125000000000	4178.46142578125000000000	4141.53857421875000000000	4174.87158203125000000000	3189.00000000000000000000	10249.00000000000000000000	10232.00000000000000000000	0.00000000000000000000	0.00000000000000000000	0.00000000000000000000	524.00000000000000000000	425.00000000000000000000	4.00000000000000000000	4.00000000000000000000	4.00000000000000000000	4.00000000000000000000	4.00000000000000000000	4.00000000000000000000	4.00000000000000000000	4.00000000000000000000	4.00000000000000000000	4.00000000000000000000	4.00000000000000000000	4.00000000000000000000	4.00000000000000000000	4.00000000000000000000	4.00000000000000000000	4.00000000000000000000
16.00000000000000000000	0.00000000000000000000	4164.61523437500000000000	4128.71777343750000000000	4165.12792968750000000000	4077.94873046875000000000	4175.38427734375000000000	4158.46142578125000000000	4146.66650390625000000000	4163.07666015625000000000	4162.56396484375000000000	4162.05126953125000000000	4170.76904296875000000000	4179.48730468750000000000	4152.30761718750000000000	4177.43603515625000000000	0.00000000000000000000	10249.00000000000000000000	10232.00000000000000000000	0.00000000000000000000	0.00000000000000000000	0.00000000000000000000	524.00000000000000000000	432.00000000000000000000	4.00000000000000000000	4.00000000000000000000	4.00000000000000000000	4.00000000000000000000	4.00000000000000000000	4.00000000000000000000	4.00000000000000000000	4.00000000000000000000	4.00000000000000000000	4.00000000000000000000	4.00000000000000000000	4.00000000000000000000	4.00000000000000000000	4.00000000000000000000	4.00000000000000000000	4.00000000000000000000
17.00000000000000000000	0.00000000000000000000	4159.48730468750000000000	4137.94873046875000000000	4164.10253906250000000000	4089.23071289062500000000	4192.30761718750000000000	4163.58984375000000000000	4150.76904296875000000000	4165.64111328125000000000	4160.51269531250000000000	4169.74365234375000000000	4190.76904296875000000000	4173.84619140625000000000	4167.17919921875000000000	4170.25634765625000000000	0.00000000000000000000	10249.00000000000000000000	10230.00000000000000000000	0.00000000000000000000	0.00000000000000000000	0.00000000000000000000	524.00000000000000000000	440.00000000000000000000	4.00000000000000000000	4.00000000000000000000	4.00000000000000000000	4.00000000000000000000	4.00000000000000000000	4.00000000000000000000	4.00000000000000000000	4.00000000000000000000	4.00000000000000000000	4.00000000000000000000	4.00000000000000000000	4.00000000000000000000	4.00000000000000000000	4.00000000000000000000	4.00000000000000000000	4.00000000000000000000
18.00000000000000000000	0.00000000000000000000	4156.92285156250000000000	4121.53857421875000000000	4163.58984375000000000000	4078.46142578125000000000	4162.05126953125000000000	4150.76904296875000000000	4145.12792968750000000000	4156.92285156250000000000	4146.66650390625000000000	4153.84619140625000000000	4177.94873046875000000000	4168.71777343750000000000	4154.87158203125000000000	4157.94873046875000000000	0.00000000000000000000	10249.00000000000000000000	10230.00000000000000000000	0.00000000000000000000	0.00000000000000000000	0.00000000000000000000	524.00000000000000000000	448.00000000000000000000	4.00000000000000000000	4.00000000000000000000	4.00000000000000000000	4.00000000000000000000	4.00000000000000000000	4.00000000000000000000	4.00000000000000000000	4.00000000000000000000	4.00000000000000000000	4.00000000000000000000	4.00000000000000000000	4.00000000000000000000	4.00000000000000000000	4.00000000000000000000	4.00000000000000000000	4.00000000000000000000
19.00000000000000000000	0.00000000000000000000	4137.43603515625000000000	4108.71777343750000000000	4144.61523437500000000000	4077.94873046875000000000	4138.46142578125000000000	4138.97412109375000000000	4139.48730468750000000000	4156.92285156250000000000	4134.35888671875000000000	4129.74365234375000000000	4153.33300781250000000000	4161.53857421875000000000	4127.17919921875000000000	4146.66650390625000000000	0.00000000000000000000	10248.00000000000000000000	10228.00000000000000000000	0.00000000000000000000	0.00000000000000000000	0.00000000000000000000	524.00000000000000000000	456.00000000000000000000	4.00000000000000000000	4.00000000000000000000	4.00000000000000000000	4.00000000000000000000	4.00000000000000000000	4.00000000000000000000	4.00000000000000000000	4.00000000000000000000	4.00000000000000000000	4.00000000000000000000	4.00000000000000000000	4.00000000000000000000	4.00000000000000000000	4.00000000000000000000	4.00000000000000000000	4.00000000000000000000
20.00000000000000000000	0.00000000000000000000	4148.71777343750000000000	4110.76904296875000000000	4155.38427734375000000000	4079.48706054687500000000	4144.61523437500000000000	4138.97412109375000000000	4138.97412109375000000000	4157.94873046875000000000	4130.76904296875000000000	4120.51269531250000000000	4146.66650390625000000000	4164.10253906250000000000	4118.97412109375000000000	4142.05126953125000000000	0.00000000000000000000	10248.00000000000000000000	10228.00000000000000000000	0.00000000000000000000	0.00000000000000000000	0.00000000000000000000	524.00000000000000000000	464.00000000000000000000	4.00000000000000000000	4.00000000000000000000	4.00000000000000000000	4.00000000000000000000	4.00000000000000000000	4.00000000000000000000	4.00000000000000000000	4.00000000000000000000	4.00000000000000000000	4.00000000000000000000	4.00000000000000000000	4.00000000000000000000	4.00000000000000000000	4.00000000000000000000	4.00000000000000000000	4.00000000000000000000
21.00000000000000000000	0.00000000000000000000	4156.92285156250000000000	4116.92285156250000000000	4162.05126953125000000000	4066.15380859375000000000	4166.66650390625000000000	4148.20507812500000000000	4145.64111328125000000000	4158.97412109375000000000	4139.48730468750000000000	4140.00000000000000000000	4168.20507812500000000000	4168.71777343750000000000	4134.87158203125000000000	4153.84619140625000000000	0.00000000000000000000	10246.00000000000000000000	10225.00000000000000000000	0.00000000000000000000	0.00000000000000000000	0.00000000000000000000	524.00000000000000000000	473.00000000000000000000	4.00000000000000000000	4.00000000000000000000	4.00000000000000000000	4.00000000000000000000	4.00000000000000000000	4.00000000000000000000	4.00000000000000000000	4.00000000000000000000	4.00000000000000000000	4.00000000000000000000	4.00000000000000000000	4.00000000000000000000	4.00000000000000000000	4.00000000000000000000	4.00000000000000000000	4.00000000000000000000
22.00000000000000000000	0.00000000000000000000	4153.84619140625000000000	4114.87158203125000000000	4157.43603515625000000000	4070.76904296875000000000	4180.00000000000000000000	4152.82031250000000000000	4148.20507812500000000000	4161.53857421875000000000	4148.20507812500000000000	4154.35888671875000000000	4170.76904296875000000000	4168.20507812500000000000	4143.58984375000000000000	4162.56396484375000000000	0.00000000000000000000	10246.00000000000000000000	10225.00000000000000000000	0.00000000000000000000	0.00000000000000000000	0.00000000000000000000	524.00000000000000000000	481.00000000000000000000	4.00000000000000000000	4.00000000000000000000	4.00000000000000000000	4.00000000000000000000	4.00000000000000000000	4.00000000000000000000	4.00000000000000000000	4.00000000000000000000	4.00000000000000000000	4.00000000000000000000	4.00000000000000000000	4.00000000000000000000	4.00000000000000000000	4.00000000000000000000	4.00000000000000000000	4.00000000000000000000
23.00000000000000000000	0.00000000000000000000	4158.97412109375000000000	4109.74365234375000000000	4158.46142578125000000000	4091.28198242187500000000	4158.97412109375000000000	4144.61523437500000000000	4141.53857421875000000000	4156.92285156250000000000	4145.12792968750000000000	4142.56396484375000000000	4148.71777343750000000000	4164.10253906250000000000	4137.43603515625000000000	4153.84619140625000000000	0.00000000000000000000	10245.00000000000000000000	10226.00000000000000000000	0.00000000000000000000	0.00000000000000000000	0.00000000000000000000	524.00000000000000000000	488.00000000000000000000	4.00000000000000000000	4.00000000000000000000	4.00000000000000000000	4.00000000000000000000	4.00000000000000000000	4.00000000000000000000	4.00000000000000000000	4.00000000000000000000	4.00000000000000000000	4.00000000000000000000	4.00000000000000000000	4.00000000000000000000	4.00000000000000000000	4.00000000000000000000	4.00000000000000000000	4.00000000000000000000
24.00000000000000000000	0.00000000000000000000	4154.87158203125000000000	4122.56396484375000000000	4151.79492187500000000000	4101.02539062500000000000	4151.79492187500000000000	4148.20507812500000000000	4142.56396484375000000000	4164.10253906250000000000	4153.33300781250000000000	4150.25634765625000000000	4173.84619140625000000000	4165.12792968750000000000	4144.10253906250000000000	4159.48730468750000000000	0.00000000000000000000	10245.00000000000000000000	10226.00000000000000000000	0.00000000000000000000	0.00000000000000000000	0.00000000000000000000	524.00000000000000000000	495.00000000000000000000	4.00000000000000000000	4.00000000000000000000	4.00000000000000000000	4.00000000000000000000	4.00000000000000000000	4.00000000000000000000	4.00000000000000000000	4.00000000000000000000	4.00000000000000000000	4.00000000000000000000	4.00000000000000000000	4.00000000000000000000	4.00000000000000000000	4.00000000000000000000	4.00000000000000000000	4.00000000000000000000
25.00000000000000000000	0.00000000000000000000	4168.71777343750000000000	4122.56396484375000000000	4170.76904296875000000000	4087.17944335937500000000	4163.07666015625000000000	4155.89746093750000000000	4145.12792968750000000000	4171.79492187500000000000	4159.48730468750000000000	4160.51269531250000000000	4198.46142578125000000000	4180.51269531250000000000	4151.28173828125000000000	4175.38427734375000000000	0.00000000000000000000	10246.00000000000000000000	10227.00000000000000000000	0.00000000000000000000	0.00000000000000000000	0.00000000000000000000	524.00000000000000000000	504.00000000000000000000	4.00000000000000000000	4.00000000000000000000	4.00000000000000000000	4.00000000000000000000	4.00000000000000000000	4.00000000000000000000	4.00000000000000000000	4.00000000000000000000	4.00000000000000000000	4.00000000000000000000	4.00000000000000000000	4.00000000000000000000	4.00000000000000000000	4.00000000000000000000	4.00000000000000000000	4.00000000000000000000
26.00000000000000000000	0.00000000000000000000	4160.00000000000000000000	4105.12792968750000000000	4168.20507812500000000000	4066.66650390625000000000	4158.97412109375000000000	4147.17919921875000000000	4142.05126953125000000000	4170.25634765625000000000	4152.30761718750000000000	4147.69238281250000000000	4167.17919921875000000000	4187.69238281250000000000	4153.84619140625000000000	4174.35888671875000000000	0.00000000000000000000	10246.00000000000000000000	10227.00000000000000000000	0.00000000000000000000	0.00000000000000000000	0.00000000000000000000	524.00000000000000000000	512.00000000000000000000	4.00000000000000000000	4.00000000000000000000	4.00000000000000000000	4.00000000000000000000	4.00000000000000000000	4.00000000000000000000	4.00000000000000000000	4.00000000000000000000	4.00000000000000000000	4.00000000000000000000	4.00000000000000000000	4.00000000000000000000	4.00000000000000000000	4.00000000000000000000	4.00000000000000000000	4.00000000000000000000
27.00000000000000000000	0.00000000000000000000	4148.71777343750000000000	4113.84619140625000000000	4158.46142578125000000000	4082.56396484375000000000	4162.05126953125000000000	4143.07666015625000000000	4144.61523437500000000000	4173.33300781250000000000	4157.43603515625000000000	4147.69238281250000000000	4143.07666015625000000000	4186.66650390625000000000	4167.17919921875000000000	4176.92285156250000000000	0.00000000000000000000	10246.00000000000000000000	10227.00000000000000000000	0.00000000000000000000	0.00000000000000000000	0.00000000000000000000	524.00000000000000000000	519.00000000000000000000	4.00000000000000000000	4.00000000000000000000	4.00000000000000000000	4.00000000000000000000	4.00000000000000000000	4.00000000000000000000	4.00000000000000000000	4.00000000000000000000	4.00000000000000000000	4.00000000000000000000	4.00000000000000000000	4.00000000000000000000	4.00000000000000000000	4.00000000000000000000	4.00000000000000000000	4.00000000000000000000
28.00000000000000000000	0.00000000000000000000	4166.15380859375000000000	4137.43603515625000000000	4173.84619140625000000000	4114.35888671875000000000	4175.38427734375000000000	4159.48730468750000000000	4153.33300781250000000000	4178.97412109375000000000	4168.71777343750000000000	4159.48730468750000000000	4174.87158203125000000000	4180.51269531250000000000	4174.87158203125000000000	4182.56396484375000000000	0.00000000000000000000	10246.00000000000000000000	10227.00000000000000000000	0.00000000000000000000	0.00000000000000000000	0.00000000000000000000	524.00000000000000000000	526.00000000000000000000	4.00000000000000000000	4.00000000000000000000	4.00000000000000000000	4.00000000000000000000	4.00000000000000000000	4.00000000000000000000	4.00000000000000000000	4.00000000000000000000	4.00000000000000000000	4.00000000000000000000	4.00000000000000000000	4.00000000000000000000	4.00000000000000000000	4.00000000000000000000	4.00000000000000000000	4.00000000000000000000
29.00000000000000000000	0.00000000000000000000	4155.38427734375000000000	4135.38427734375000000000	4155.38427734375000000000	4110.76904296875000000000	4168.71777343750000000000	4158.97412109375000000000	4153.33300781250000000000	4177.94873046875000000000	4164.61523437500000000000	4166.15380859375000000000	4209.74365234375000000000	4168.71777343750000000000	4167.69238281250000000000	4172.82031250000000000000	0.00000000000000000000	10244.00000000000000000000	10227.00000000000000000000	0.00000000000000000000	0.00000000000000000000	0.00000000000000000000	524.00000000000000000000	535.00000000000000000000	4.00000000000000000000	4.00000000000000000000	4.00000000000000000000	4.00000000000000000000	4.00000000000000000000	4.00000000000000000000	4.00000000000000000000	4.00000000000000000000	4.00000000000000000000	4.00000000000000000000	4.00000000000000000000	4.00000000000000000000	4.00000000000000000000	4.00000000000000000000	4.00000000000000000000	4.00000000000000000000
30.00000000000000000000	0.00000000000000000000	4161.02539062500000000000	4113.33300781250000000000	4156.92285156250000000000	4091.28198242187500000000	4148.20507812500000000000	4138.46142578125000000000	4143.07666015625000000000	4162.56396484375000000000	4140.00000000000000000000	4164.61523437500000000000	4207.17919921875000000000	4173.33300781250000000000	4160.51269531250000000000	4170.76904296875000000000	0.00000000000000000000	10244.00000000000000000000	10227.00000000000000000000	0.00000000000000000000	0.00000000000000000000	0.00000000000000000000	524.00000000000000000000	543.00000000000000000000	4.00000000000000000000	4.00000000000000000000	4.00000000000000000000	4.00000000000000000000	4.00000000000000000000	4.00000000000000000000	4.00000000000000000000	4.00000000000000000000	4.00000000000000000000	4.00000000000000000000	4.00000000000000000000	4.00000000000000000000	4.00000000000000000000	4.00000000000000000000	4.00000000000000000000	4.00000000000000000000
31.00000000000000000000	0.00000000000000000000	4165.12792968750000000000	4112.30761718750000000000	4167.69238281250000000000	4086.66650390625000000000	4147.17919921875000000000	4143.07666015625000000000	4143.58984375000000000000	4161.53857421875000000000	4140.00000000000000000000	4152.82031250000000000000	4165.12792968750000000000	4182.05126953125000000000	4172.30761718750000000000	4172.30761718750000000000	0.00000000000000000000	10246.00000000000000000000	10227.00000000000000000000	0.00000000000000000000	0.00000000000000000000	0.00000000000000000000	524.00000000000000000000	551.00000000000000000000	4.00000000000000000000	4.00000000000000000000	4.00000000000000000000	4.00000000000000000000	4.00000000000000000000	4.00000000000000000000	4.00000000000000000000	4.00000000000000000000	4.00000000000000000000	4.00000000000000000000	4.00000000000000000000	4.00000000000000000000	4.00000000000000000000	4.00000000000000000000	4.00000000000000000000	4.00000000000000000000
32.00000000000000000000	0.00000000000000000000	4150.76904296875000000000	4126.15380859375000000000	4161.02539062500000000000	4100.51269531250000000000	4168.71777343750000000000	4155.89746093750000000000	4155.89746093750000000000	4181.02539062500000000000	4168.20507812500000000000	4149.74365234375000000000	4150.25634765625000000000	4188.20507812500000000000	4176.41015625000000000000	4169.74365234375000000000	0.00000000000000000000	10246.00000000000000000000	10227.00000000000000000000	0.00000000000000000000	0.00000000000000000000	0.00000000000000000000	524.00000000000000000000	560.00000000000000000000	4.00000000000000000000	4.00000000000000000000	4.00000000000000000000	4.00000000000000000000	4.00000000000000000000	4.00000000000000000000	4.00000000000000000000	4.00000000000000000000	4.00000000000000000000	4.00000000000000000000	4.00000000000000000000	4.00000000000000000000	4.00000000000000000000	4.00000000000000000000	4.00000000000000000000	4.00000000000000000000
33.00000000000000000000	0.00000000000000000000	4158.97412109375000000000	4129.74365234375000000000	4165.12792968750000000000	4108.20507812500000000000	4177.94873046875000000000	4157.43603515625000000000	4160.00000000000000000000	4179.48730468750000000000	4170.25634765625000000000	4157.94873046875000000000	4190.76904296875000000000	4182.05126953125000000000	4163.07666015625000000000	4172.30761718750000000000	0.00000000000000000000	10246.00000000000000000000	10228.00000000000000000000	0.00000000000000000000	0.00000000000000000000	0.00000000000000000000	524.00000000000000000000	568.00000000000000000000	4.00000000000000000000	4.00000000000000000000	4.00000000000000000000	4.00000000000000000000	4.00000000000000000000	4.00000000000000000000	4.00000000000000000000	4.00000000000000000000	4.00000000000000000000	4.00000000000000000000	4.00000000000000000000	4.00000000000000000000	4.00000000000000000000	4.00000000000000000000	4.00000000000000000000	4.00000000000000000000
34.00000000000000000000	0.00000000000000000000	4156.41015625000000000000	4128.71777343750000000000	4155.38427734375000000000	4094.87158203125000000000	4178.97412109375000000000	4170.25634765625000000000	4162.05126953125000000000	4168.71777343750000000000	4157.94873046875000000000	4165.64111328125000000000	4208.20507812500000000000	4164.10253906250000000000	4169.74365234375000000000	4171.28173828125000000000	0.00000000000000000000	10246.00000000000000000000	10228.00000000000000000000	0.00000000000000000000	0.00000000000000000000	0.00000000000000000000	524.00000000000000000000	576.00000000000000000000	4.00000000000000000000	4.00000000000000000000	4.00000000000000000000	4.00000000000000000000	4.00000000000000000000	4.00000000000000000000	4.00000000000000000000	4.00000000000000000000	4.00000000000000000000	4.00000000000000000000	4.00000000000000000000	4.00000000000000000000	4.00000000000000000000	4.00000000000000000000	4.00000000000000000000	4.00000000000000000000
35.00000000000000000000	0.00000000000000000000	4160.51269531250000000000	4123.07666015625000000000	4161.53857421875000000000	4102.05126953125000000000	4176.92285156250000000000	4172.82031250000000000000	4158.97412109375000000000	4169.74365234375000000000	4156.41015625000000000000	4167.17919921875000000000	4185.12792968750000000000	4168.71777343750000000000	4178.46142578125000000000	4165.64111328125000000000	0.00000000000000000000	10245.00000000000000000000	10228.00000000000000000000	0.00000000000000000000	0.00000000000000000000	0.00000000000000000000	524.00000000000000000000	585.00000000000000000000	4.00000000000000000000	4.00000000000000000000	4.00000000000000000000	4.00000000000000000000	4.00000000000000000000	4.00000000000000000000	4.00000000000000000000	4.00000000000000000000	4.00000000000000000000	4.00000000000000000000	4.00000000000000000000	4.00000000000000000000	4.00000000000000000000	4.00000000000000000000	4.00000000000000000000	4.00000000000000000000
36.00000000000000000000	0.00000000000000000000	4151.79492187500000000000	4111.28173828125000000000	4154.87158203125000000000	4118.46142578125000000000	4158.46142578125000000000	4148.71777343750000000000	4144.10253906250000000000	4165.64111328125000000000	4153.33300781250000000000	4160.00000000000000000000	4171.28173828125000000000	4165.12792968750000000000	4165.12792968750000000000	4155.89746093750000000000	0.00000000000000000000	10245.00000000000000000000	10228.00000000000000000000	0.00000000000000000000	0.00000000000000000000	0.00000000000000000000	524.00000000000000000000	592.00000000000000000000	4.00000000000000000000	4.00000000000000000000	4.00000000000000000000	4.00000000000000000000	4.00000000000000000000	4.00000000000000000000	4.00000000000000000000	4.00000000000000000000	4.00000000000000000000	4.00000000000000000000	4.00000000000000000000	4.00000000000000000000	4.00000000000000000000	4.00000000000000000000	4.00000000000000000000	4.00000000000000000000
37.00000000000000000000	0.00000000000000000000	4136.92285156250000000000	4106.15380859375000000000	4142.56396484375000000000	4101.02539062500000000000	4143.07666015625000000000	4130.76904296875000000000	4134.87158203125000000000	4155.89746093750000000000	4142.56396484375000000000	4137.94873046875000000000	4165.64111328125000000000	4151.79492187500000000000	4144.61523437500000000000	4146.66650390625000000000	0.00000000000000000000	10245.00000000000000000000	10226.00000000000000000000	0.00000000000000000000	0.00000000000000000000	0.00000000000000000000	524.00000000000000000000	600.00000000000000000000	4.00000000000000000000	4.00000000000000000000	4.00000000000000000000	4.00000000000000000000	4.00000000000000000000	4.00000000000000000000	4.00000000000000000000	4.00000000000000000000	4.00000000000000000000	4.00000000000000000000	4.00000000000000000000	4.00000000000000000000	4.00000000000000000000	4.00000000000000000000	4.00000000000000000000	4.00000000000000000000
38.00000000000000000000	0.00000000000000000000	4162.56396484375000000000	4118.46142578125000000000	4165.64111328125000000000	4092.30761718750000000000	4157.94873046875000000000	4144.10253906250000000000	4146.15380859375000000000	4163.58984375000000000000	4151.79492187500000000000	4140.51269531250000000000	4154.87158203125000000000	4164.61523437500000000000	4143.58984375000000000000	4155.38427734375000000000	0.00000000000000000000	10245.00000000000000000000	10226.00000000000000000000	0.00000000000000000000	0.00000000000000000000	0.00000000000000000000	524.00000000000000000000	607.00000000000000000000	4.00000000000000000000	4.00000000000000000000	4.00000000000000000000	4.00000000000000000000	4.00000000000000000000	4.00000000000000000000	4.00000000000000000000	4.00000000000000000000	4.00000000000000000000	4.00000000000000000000	4.00000000000000000000	4.00000000000000000000	4.00000000000000000000	4.00000000000000000000	4.00000000000000000000	4.00000000000000000000
39.00000000000000000000	0.00000000000000000000	4159.48730468750000000000	4124.10253906250000000000	4157.43603515625000000000	4109.23046875000000000000	4178.46142578125000000000	4161.53857421875000000000	4155.89746093750000000000	4180.00000000000000000000	4169.74365234375000000000	4169.74365234375000000000	4154.35888671875000000000	4173.33300781250000000000	4145.12792968750000000000	4170.76904296875000000000	0.00000000000000000000	10249.00000000000000000000	10230.00000000000000000000	0.00000000000000000000	0.00000000000000000000	0.00000000000000000000	524.00000000000000000000	615.00000000000000000000	4.00000000000000000000	4.00000000000000000000	4.00000000000000000000	4.00000000000000000000	4.00000000000000000000	4.00000000000000000000	4.00000000000000000000	4.00000000000000000000	4.00000000000000000000	4.00000000000000000000	4.00000000000000000000	4.00000000000000000000	4.00000000000000000000	4.00000000000000000000	4.00000000000000000000	4.00000000000000000000
40.00000000000000000000	0.00000000000000000000	4146.15380859375000000000	4103.07666015625000000000	4152.30761718750000000000	4101.53857421875000000000	4176.41015625000000000000	4156.92285156250000000000	4147.69238281250000000000	4176.41015625000000000000	4157.43603515625000000000	4167.69238281250000000000	4177.94873046875000000000	4168.71777343750000000000	4137.94873046875000000000	4166.15380859375000000000	0.00000000000000000000	10249.00000000000000000000	10230.00000000000000000000	0.00000000000000000000	0.00000000000000000000	0.00000000000000000000	524.00000000000000000000	622.00000000000000000000	4.00000000000000000000	4.00000000000000000000	4.00000000000000000000	4.00000000000000000000	4.00000000000000000000	4.00000000000000000000	4.00000000000000000000	4.00000000000000000000	4.00000000000000000000	4.00000000000000000000	4.00000000000000000000	4.00000000000000000000	4.00000000000000000000	4.00000000000000000000	4.00000000000000000000	4.00000000000000000000
41.00000000000000000000	0.00000000000000000000	4147.17919921875000000000	4095.38452148437500000000	4157.94873046875000000000	4087.17944335937500000000	4161.53857421875000000000	4146.66650390625000000000	4138.46142578125000000000	4166.66650390625000000000	4138.97412109375000000000	4148.71777343750000000000	4186.66650390625000000000	4161.02539062500000000000	4143.07666015625000000000	4152.30761718750000000000	0.00000000000000000000	10249.00000000000000000000	10228.00000000000000000000	0.00000000000000000000	0.00000000000000000000	0.00000000000000000000	524.00000000000000000000	630.00000000000000000000	4.00000000000000000000	4.00000000000000000000	4.00000000000000000000	4.00000000000000000000	4.00000000000000000000	4.00000000000000000000	4.00000000000000000000	4.00000000000000000000	4.00000000000000000000	4.00000000000000000000	4.00000000000000000000	4.00000000000000000000	4.00000000000000000000	4.00000000000000000000	4.00000000000000000000	4.00000000000000000000
42.00000000000000000000	0.00000000000000000000	4147.69238281250000000000	4120.00000000000000000000	4148.71777343750000000000	4108.71777343750000000000	4146.15380859375000000000	4149.74365234375000000000	4141.02539062500000000000	4167.69238281250000000000	4136.92285156250000000000	4146.66650390625000000000	4166.15380859375000000000	4152.82031250000000000000	4146.66650390625000000000	4149.74365234375000000000	0.00000000000000000000	10249.00000000000000000000	10228.00000000000000000000	0.00000000000000000000	0.00000000000000000000	0.00000000000000000000	524.00000000000000000000	638.00000000000000000000	4.00000000000000000000	4.00000000000000000000	4.00000000000000000000	4.00000000000000000000	4.00000000000000000000	4.00000000000000000000	4.00000000000000000000	4.00000000000000000000	4.00000000000000000000	4.00000000000000000000	4.00000000000000000000	4.00000000000000000000	4.00000000000000000000	4.00000000000000000000	4.00000000000000000000	4.00000000000000000000
43.00000000000000000000	0.00000000000000000000	4170.76904296875000000000	4138.46142578125000000000	4170.25634765625000000000	4123.58984375000000000000	4151.28173828125000000000	4155.38427734375000000000	4150.76904296875000000000	4176.41015625000000000000	4149.74365234375000000000	4157.43603515625000000000	4154.87158203125000000000	4161.53857421875000000000	4146.66650390625000000000	4160.00000000000000000000	0.00000000000000000000	10248.00000000000000000000	10227.00000000000000000000	0.00000000000000000000	0.00000000000000000000	0.00000000000000000000	524.00000000000000000000	645.00000000000000000000	4.00000000000000000000	4.00000000000000000000	4.00000000000000000000	4.00000000000000000000	4.00000000000000000000	4.00000000000000000000	4.00000000000000000000	4.00000000000000000000	4.00000000000000000000	4.00000000000000000000	4.00000000000000000000	4.00000000000000000000	4.00000000000000000000	4.00000000000000000000	4.00000000000000000000	4.00000000000000000000
44.00000000000000000000	0.00000000000000000000	4170.76904296875000000000	4141.02539062500000000000	4175.89746093750000000000	4114.35888671875000000000	4177.43603515625000000000	4156.41015625000000000000	4157.94873046875000000000	4183.58984375000000000000	4165.64111328125000000000	4176.92285156250000000000	4177.43603515625000000000	4177.43603515625000000000	4167.17919921875000000000	4176.41015625000000000000	0.00000000000000000000	10248.00000000000000000000	10227.00000000000000000000	0.00000000000000000000	0.00000000000000000000	0.00000000000000000000	524.00000000000000000000	653.00000000000000000000	4.00000000000000000000	4.00000000000000000000	4.00000000000000000000	4.00000000000000000000	4.00000000000000000000	4.00000000000000000000	4.00000000000000000000	4.00000000000000000000	4.00000000000000000000	4.00000000000000000000	4.00000000000000000000	4.00000000000000000000	4.00000000000000000000	4.00000000000000000000	4.00000000000000000000	4.00000000000000000000
45.00000000000000000000	0.00000000000000000000	4161.02539062500000000000	4131.28173828125000000000	4169.74365234375000000000	4113.84619140625000000000	4171.28173828125000000000	4152.82031250000000000000	4146.15380859375000000000	4164.61523437500000000000	4150.25634765625000000000	4164.61523437500000000000	4185.64111328125000000000	4181.53857421875000000000	4172.30761718750000000000	4181.53857421875000000000	0.00000000000000000000	10246.00000000000000000000	10228.00000000000000000000	0.00000000000000000000	0.00000000000000000000	0.00000000000000000000	524.00000000000000000000	662.00000000000000000000	4.00000000000000000000	4.00000000000000000000	4.00000000000000000000	4.00000000000000000000	4.00000000000000000000	4.00000000000000000000	4.00000000000000000000	4.00000000000000000000	4.00000000000000000000	4.00000000000000000000	4.00000000000000000000	4.00000000000000000000	4.00000000000000000000	4.00000000000000000000	4.00000000000000000000	4.00000000000000000000
46.00000000000000000000	0.00000000000000000000	4157.94873046875000000000	4125.12792968750000000000	4168.20507812500000000000	4128.20507812500000000000	4154.35888671875000000000	4149.23046875000000000000	4136.92285156250000000000	4150.76904296875000000000	4139.48730468750000000000	4144.61523437500000000000	4188.71777343750000000000	4172.82031250000000000000	4153.84619140625000000000	4173.84619140625000000000	0.00000000000000000000	10246.00000000000000000000	10228.00000000000000000000	0.00000000000000000000	0.00000000000000000000	0.00000000000000000000	524.00000000000000000000	669.00000000000000000000	4.00000000000000000000	4.00000000000000000000	4.00000000000000000000	4.00000000000000000000	4.00000000000000000000	4.00000000000000000000	4.00000000000000000000	4.00000000000000000000	4.00000000000000000000	4.00000000000000000000	4.00000000000000000000	4.00000000000000000000	4.00000000000000000000	4.00000000000000000000	4.00000000000000000000	4.00000000000000000000
47.00000000000000000000	0.00000000000000000000	4141.53857421875000000000	4120.51269531250000000000	4147.69238281250000000000	4134.87158203125000000000	4147.17919921875000000000	4143.58984375000000000000	4140.51269531250000000000	4162.05126953125000000000	4154.87158203125000000000	4160.51269531250000000000	4196.41015625000000000000	4162.56396484375000000000	4153.84619140625000000000	4164.61523437500000000000	0.00000000000000000000	10249.00000000000000000000	10227.00000000000000000000	0.00000000000000000000	0.00000000000000000000	0.00000000000000000000	524.00000000000000000000	676.00000000000000000000	4.00000000000000000000	4.00000000000000000000	4.00000000000000000000	4.00000000000000000000	4.00000000000000000000	4.00000000000000000000	4.00000000000000000000	4.00000000000000000000	4.00000000000000000000	4.00000000000000000000	4.00000000000000000000	4.00000000000000000000	4.00000000000000000000	4.00000000000000000000	4.00000000000000000000	4.00000000000000000000
48.00000000000000000000	0.00000000000000000000	4154.35888671875000000000	4108.20507812500000000000	4151.79492187500000000000	4118.46142578125000000000	4135.38427734375000000000	4137.94873046875000000000	4139.48730468750000000000	4160.00000000000000000000	4147.17919921875000000000	4162.05126953125000000000	4152.30761718750000000000	4165.12792968750000000000	4161.02539062500000000000	4160.51269531250000000000	0.00000000000000000000	10249.00000000000000000000	10227.00000000000000000000	0.00000000000000000000	0.00000000000000000000	0.00000000000000000000	524.00000000000000000000	684.00000000000000000000	4.00000000000000000000	4.00000000000000000000	4.00000000000000000000	4.00000000000000000000	4.00000000000000000000	4.00000000000000000000	4.00000000000000000000	4.00000000000000000000	4.00000000000000000000	4.00000000000000000000	4.00000000000000000000	4.00000000000000000000	4.00000000000000000000	4.00000000000000000000	4.00000000000000000000	4.00000000000000000000
49.00000000000000000000	0.00000000000000000000	4161.53857421875000000000	4118.97412109375000000000	4160.00000000000000000000	4102.56396484375000000000	4168.20507812500000000000	4156.41015625000000000000	4151.79492187500000000000	4165.12792968750000000000	4143.58984375000000000000	4161.53857421875000000000	4137.94873046875000000000	4171.28173828125000000000	4165.64111328125000000000	4169.74365234375000000000	0.00000000000000000000	10248.00000000000000000000	10226.00000000000000000000	0.00000000000000000000	0.00000000000000000000	0.00000000000000000000	524.00000000000000000000	693.00000000000000000000	4.00000000000000000000	4.00000000000000000000	4.00000000000000000000	4.00000000000000000000	4.00000000000000000000	4.00000000000000000000	4.00000000000000000000	4.00000000000000000000	4.00000000000000000000	4.00000000000000000000	4.00000000000000000000	4.00000000000000000000	4.00000000000000000000	4.00000000000000000000	4.00000000000000000000	4.00000000000000000000
50.00000000000000000000	0.00000000000000000000	4164.61523437500000000000	4143.58984375000000000000	4167.69238281250000000000	4121.02539062500000000000	4201.53857421875000000000	4172.82031250000000000000	4161.53857421875000000000	4183.58984375000000000000	4168.20507812500000000000	4183.58984375000000000000	4189.23046875000000000000	4178.97412109375000000000	4167.69238281250000000000	4181.02539062500000000000	0.00000000000000000000	10248.00000000000000000000	10226.00000000000000000000	0.00000000000000000000	0.00000000000000000000	0.00000000000000000000	524.00000000000000000000	701.00000000000000000000	4.00000000000000000000	4.00000000000000000000	4.00000000000000000000	4.00000000000000000000	4.00000000000000000000	4.00000000000000000000	4.00000000000000000000	4.00000000000000000000	4.00000000000000000000	4.00000000000000000000	4.00000000000000000000	4.00000000000000000000	4.00000000000000000000	4.00000000000000000000	4.00000000000000000000	4.00000000000000000000
51.00000000000000000000	0.00000000000000000000	4165.64111328125000000000	4142.05126953125000000000	4168.71777343750000000000	4142.05126953125000000000	4177.94873046875000000000	4163.58984375000000000000	4151.79492187500000000000	4174.87158203125000000000	4163.07666015625000000000	4176.92285156250000000000	4214.35888671875000000000	4181.53857421875000000000	4165.64111328125000000000	4177.43603515625000000000	0.00000000000000000000	10247.00000000000000000000	10228.00000000000000000000	0.00000000000000000000	0.00000000000000000000	0.00000000000000000000	524.00000000000000000000	708.00000000000000000000	4.00000000000000000000	4.00000000000000000000	4.00000000000000000000	4.00000000000000000000	4.00000000000000000000	4.00000000000000000000	4.00000000000000000000	4.00000000000000000000	4.00000000000000000000	4.00000000000000000000	4.00000000000000000000	4.00000000000000000000	4.00000000000000000000	4.00000000000000000000	4.00000000000000000000	4.00000000000000000000
52.00000000000000000000	0.00000000000000000000	4142.56396484375000000000	4131.28173828125000000000	4146.66650390625000000000	4143.07666015625000000000	4161.02539062500000000000	4156.92285156250000000000	4149.74365234375000000000	4158.46142578125000000000	4141.53857421875000000000	4161.02539062500000000000	4195.89746093750000000000	4172.82031250000000000000	4172.82031250000000000000	4167.17919921875000000000	0.00000000000000000000	10247.00000000000000000000	10228.00000000000000000000	0.00000000000000000000	0.00000000000000000000	0.00000000000000000000	524.00000000000000000000	716.00000000000000000000	4.00000000000000000000	4.00000000000000000000	4.00000000000000000000	4.00000000000000000000	4.00000000000000000000	4.00000000000000000000	4.00000000000000000000	4.00000000000000000000	4.00000000000000000000	4.00000000000000000000	4.00000000000000000000	4.00000000000000000000	4.00000000000000000000	4.00000000000000000000	4.00000000000000000000	4.00000000000000000000
53.00000000000000000000	0.00000000000000000000	4154.87158203125000000000	4127.17919921875000000000	4158.46142578125000000000	4136.41015625000000000000	4158.97412109375000000000	4153.84619140625000000000	4153.33300781250000000000	4163.07666015625000000000	4149.23046875000000000000	4161.02539062500000000000	4162.05126953125000000000	4174.35888671875000000000	4168.20507812500000000000	4170.76904296875000000000	0.00000000000000000000	10247.00000000000000000000	10228.00000000000000000000	0.00000000000000000000	0.00000000000000000000	0.00000000000000000000	524.00000000000000000000	724.00000000000000000000	4.00000000000000000000	4.00000000000000000000	4.00000000000000000000	4.00000000000000000000	4.00000000000000000000	4.00000000000000000000	4.00000000000000000000	4.00000000000000000000	4.00000000000000000000	4.00000000000000000000	4.00000000000000000000	4.00000000000000000000	4.00000000000000000000	4.00000000000000000000	4.00000000000000000000	4.00000000000000000000
54.00000000000000000000	0.00000000000000000000	4164.61523437500000000000	4132.30761718750000000000	4165.12792968750000000000	4128.20507812500000000000	4166.15380859375000000000	4157.94873046875000000000	4159.48730468750000000000	4183.07666015625000000000	4166.15380859375000000000	4164.10253906250000000000	4159.48730468750000000000	4175.89746093750000000000	4168.71777343750000000000	4176.41015625000000000000	0.00000000000000000000	10247.00000000000000000000	10228.00000000000000000000	0.00000000000000000000	0.00000000000000000000	0.00000000000000000000	524.00000000000000000000	732.00000000000000000000	4.00000000000000000000	4.00000000000000000000	4.00000000000000000000	4.00000000000000000000	4.00000000000000000000	4.00000000000000000000	4.00000000000000000000	4.00000000000000000000	4.00000000000000000000	4.00000000000000000000	4.00000000000000000000	4.00000000000000000000	4.00000000000000000000	4.00000000000000000000	4.00000000000000000000	4.00000000000000000000
55.00000000000000000000	0.00000000000000000000	4151.28173828125000000000	4132.30761718750000000000	4153.84619140625000000000	4117.94873046875000000000	4172.30761718750000000000	4160.51269531250000000000	4162.56396484375000000000	4181.53857421875000000000	4152.82031250000000000000	4173.33300781250000000000	4183.58984375000000000000	4168.71777343750000000000	4176.41015625000000000000	4165.64111328125000000000	0.00000000000000000000	10246.00000000000000000000	10227.00000000000000000000	0.00000000000000000000	0.00000000000000000000	0.00000000000000000000	524.00000000000000000000	741.00000000000000000000	4.00000000000000000000	4.00000000000000000000	4.00000000000000000000	4.00000000000000000000	4.00000000000000000000	4.00000000000000000000	4.00000000000000000000	4.00000000000000000000	4.00000000000000000000	4.00000000000000000000	4.00000000000000000000	4.00000000000000000000	4.00000000000000000000	4.00000000000000000000	4.00000000000000000000	4.00000000000000000000
56.00000000000000000000	0.00000000000000000000	4150.76904296875000000000	4125.12792968750000000000	4156.92285156250000000000	4118.46142578125000000000	4153.33300781250000000000	4149.74365234375000000000	4150.76904296875000000000	4157.43603515625000000000	4127.17919921875000000000	4173.33300781250000000000	4192.30761718750000000000	4162.56396484375000000000	4158.46142578125000000000	4156.41015625000000000000	0.00000000000000000000	10246.00000000000000000000	10227.00000000000000000000	0.00000000000000000000	0.00000000000000000000	0.00000000000000000000	524.00000000000000000000	748.00000000000000000000	4.00000000000000000000	4.00000000000000000000	4.00000000000000000000	4.00000000000000000000	4.00000000000000000000	4.00000000000000000000	4.00000000000000000000	4.00000000000000000000	4.00000000000000000000	4.00000000000000000000	4.00000000000000000000	4.00000000000000000000	4.00000000000000000000	4.00000000000000000000	4.00000000000000000000	4.00000000000000000000
57.00000000000000000000	0.00000000000000000000	4146.66650390625000000000	4129.74365234375000000000	4153.84619140625000000000	4136.92285156250000000000	4153.33300781250000000000	4146.66650390625000000000	4145.12792968750000000000	4157.94873046875000000000	4138.46142578125000000000	4157.43603515625000000000	4176.92285156250000000000	4165.12792968750000000000	4142.05126953125000000000	4160.00000000000000000000	0.00000000000000000000	10247.00000000000000000000	10227.00000000000000000000	0.00000000000000000000	0.00000000000000000000	0.00000000000000000000	524.00000000000000000000	756.00000000000000000000	4.00000000000000000000	4.00000000000000000000	4.00000000000000000000	4.00000000000000000000	4.00000000000000000000	4.00000000000000000000	4.00000000000000000000	4.00000000000000000000	4.00000000000000000000	4.00000000000000000000	4.00000000000000000000	4.00000000000000000000	4.00000000000000000000	4.00000000000000000000	4.00000000000000000000	4.00000000000000000000
58.00000000000000000000	0.00000000000000000000	4160.51269531250000000000	4132.82031250000000000000	4172.30761718750000000000	4138.97412109375000000000	4182.05126953125000000000	4157.94873046875000000000	4156.92285156250000000000	4169.74365234375000000000	4155.89746093750000000000	4149.74365234375000000000	4162.56396484375000000000	4177.94873046875000000000	4157.94873046875000000000	4169.23046875000000000000	0.00000000000000000000	10247.00000000000000000000	10227.00000000000000000000	0.00000000000000000000	0.00000000000000000000	0.00000000000000000000	524.00000000000000000000	764.00000000000000000000	4.00000000000000000000	4.00000000000000000000	4.00000000000000000000	4.00000000000000000000	4.00000000000000000000	4.00000000000000000000	4.00000000000000000000	4.00000000000000000000	4.00000000000000000000	4.00000000000000000000	4.00000000000000000000	4.00000000000000000000	4.00000000000000000000	4.00000000000000000000	4.00000000000000000000	4.00000000000000000000
59.00000000000000000000	0.00000000000000000000	4158.46142578125000000000	4133.33300781250000000000	4174.35888671875000000000	4128.71777343750000000000	4185.12792968750000000000	4167.17919921875000000000	4167.69238281250000000000	4169.74365234375000000000	4151.79492187500000000000	4163.58984375000000000000	4170.76904296875000000000	4178.97412109375000000000	4178.46142578125000000000	4175.38427734375000000000	0.00000000000000000000	10248.00000000000000000000	10227.00000000000000000000	0.00000000000000000000	0.00000000000000000000	0.00000000000000000000	524.00000000000000000000	772.00000000000000000000	4.00000000000000000000	4.00000000000000000000	4.00000000000000000000	4.00000000000000000000	4.00000000000000000000	4.00000000000000000000	4.00000000000000000000	4.00000000000000000000	4.00000000000000000000	4.00000000000000000000	4.00000000000000000000	4.00000000000000000000	4.00000000000000000000	4.00000000000000000000	4.00000000000000000000	4.00000000000000000000
60.00000000000000000000	0.00000000000000000000	4150.25634765625000000000	4142.56396484375000000000	4164.10253906250000000000	4145.12792968750000000000	4165.12792968750000000000	4167.69238281250000000000	4169.23046875000000000000	4175.89746093750000000000	4156.92285156250000000000	4175.38427734375000000000	4202.56396484375000000000	4175.89746093750000000000	4180.00000000000000000000	4182.56396484375000000000	0.00000000000000000000	10248.00000000000000000000	10227.00000000000000000000	0.00000000000000000000	0.00000000000000000000	0.00000000000000000000	524.00000000000000000000	779.00000000000000000000	4.00000000000000000000	4.00000000000000000000	4.00000000000000000000	4.00000000000000000000	4.00000000000000000000	4.00000000000000000000	4.00000000000000000000	4.00000000000000000000	4.00000000000000000000	4.00000000000000000000	4.00000000000000000000	4.00000000000000000000	4.00000000000000000000	4.00000000000000000000	4.00000000000000000000	4.00000000000000000000
61.00000000000000000000	0.00000000000000000000	4170.25634765625000000000	4156.92285156250000000000	4177.94873046875000000000	4163.58984375000000000000	4173.84619140625000000000	4170.76904296875000000000	4172.82031250000000000000	4188.71777343750000000000	4172.82031250000000000000	4190.76904296875000000000	4213.84619140625000000000	4179.48730468750000000000	4183.07666015625000000000	4188.71777343750000000000	0.00000000000000000000	10247.00000000000000000000	10227.00000000000000000000	0.00000000000000000000	0.00000000000000000000	0.00000000000000000000	524.00000000000000000000	787.00000000000000000000	4.00000000000000000000	4.00000000000000000000	4.00000000000000000000	4.00000000000000000000	4.00000000000000000000	4.00000000000000000000	4.00000000000000000000	4.00000000000000000000	4.00000000000000000000	4.00000000000000000000	4.00000000000000000000	4.00000000000000000000	4.00000000000000000000	4.00000000000000000000	4.00000000000000000000	4.00000000000000000000
62.00000000000000000000	0.00000000000000000000	4163.07666015625000000000	4159.48730468750000000000	4169.74365234375000000000	4149.23046875000000000000	4191.28173828125000000000	4170.25634765625000000000	4175.38427734375000000000	4196.41015625000000000000	4176.92285156250000000000	4197.94873046875000000000	4184.61523437500000000000	4175.38427734375000000000	4187.17919921875000000000	4181.53857421875000000000	0.00000000000000000000	10247.00000000000000000000	10227.00000000000000000000	0.00000000000000000000	0.00000000000000000000	0.00000000000000000000	524.00000000000000000000	795.00000000000000000000	4.00000000000000000000	4.00000000000000000000	4.00000000000000000000	4.00000000000000000000	4.00000000000000000000	4.00000000000000000000	4.00000000000000000000	4.00000000000000000000	4.00000000000000000000	4.00000000000000000000	4.00000000000000000000	4.00000000000000000000	4.00000000000000000000	4.00000000000000000000	4.00000000000000000000	4.00000000000000000000
63.00000000000000000000	0.00000000000000000000	4156.92285156250000000000	4128.71777343750000000000	4171.79492187500000000000	4126.66650390625000000000	4168.71777343750000000000	4157.94873046875000000000	4164.10253906250000000000	4184.61523437500000000000	4155.38427734375000000000	4175.89746093750000000000	4170.25634765625000000000	4170.25634765625000000000	4176.41015625000000000000	4166.66650390625000000000	0.00000000000000000000	10248.00000000000000000000	10228.00000000000000000000	0.00000000000000000000	0.00000000000000000000	0.00000000000000000000	524.00000000000000000000	803.00000000000000000000	4.00000000000000000000	4.00000000000000000000	4.00000000000000000000	4.00000000000000000000	4.00000000000000000000	4.00000000000000000000	4.00000000000000000000	4.00000000000000000000	4.00000000000000000000	4.00000000000000000000	4.00000000000000000000	4.00000000000000000000	4.00000000000000000000	4.00000000000000000000	4.00000000000000000000	4.00000000000000000000
64.00000000000000000000	0.00000000000000000000	4154.87158203125000000000	4116.41015625000000000000	4171.28173828125000000000	4137.94873046875000000000	4161.53857421875000000000	4155.38427734375000000000	4162.56396484375000000000	4184.61523437500000000000	4154.35888671875000000000	4171.28173828125000000000	4184.61523437500000000000	4166.15380859375000000000	4175.89746093750000000000	4168.20507812500000000000	2338.00000000000000000000	10248.00000000000000000000	10228.00000000000000000000	0.00000000000000000000	0.00000000000000000000	0.00000000000000000000	524.00000000000000000000	810.00000000000000000000	4.00000000000000000000	4.00000000000000000000	4.00000000000000000000	4.00000000000000000000	4.00000000000000000000	4.00000000000000000000	4.00000000000000000000	4.00000000000000000000	4.00000000000000000000	4.00000000000000000000	4.00000000000000000000	4.00000000000000000000	4.00000000000000000000	4.00000000000000000000	4.00000000000000000000	4.00000000000000000000
65.00000000000000000000	0.00000000000000000000	4151.28173828125000000000	4141.02539062500000000000	4158.97412109375000000000	4163.07666015625000000000	4176.92285156250000000000	4159.48730468750000000000	4170.25634765625000000000	4191.28173828125000000000	4165.64111328125000000000	4172.30761718750000000000	4185.64111328125000000000	4170.76904296875000000000	4177.43603515625000000000	4178.97412109375000000000	2927.00000000000000000000	10249.00000000000000000000	10228.00000000000000000000	0.00000000000000000000	0.00000000000000000000	0.00000000000000000000	524.00000000000000000000	818.00000000000000000000	4.00000000000000000000	4.00000000000000000000	4.00000000000000000000	4.00000000000000000000	4.00000000000000000000	4.00000000000000000000	4.00000000000000000000	4.00000000000000000000	4.00000000000000000000	4.00000000000000000000	4.00000000000000000000	4.00000000000000000000	4.00000000000000000000	4.00000000000000000000	4.00000000000000000000	4.00000000000000000000
66.00000000000000000000	0.00000000000000000000	4164.10253906250000000000	4149.74365234375000000000	4167.69238281250000000000	4162.56396484375000000000	4170.25634765625000000000	4160.51269531250000000000	4165.64111328125000000000	4175.38427734375000000000	4153.33300781250000000000	4147.17919921875000000000	4165.64111328125000000000	4177.94873046875000000000	4156.92285156250000000000	4176.92285156250000000000	2311.00000000000000000000	10249.00000000000000000000	10228.00000000000000000000	0.00000000000000000000	0.00000000000000000000	0.00000000000000000000	524.00000000000000000000	827.00000000000000000000	4.00000000000000000000	4.00000000000000000000	4.00000000000000000000	4.00000000000000000000	4.00000000000000000000	4.00000000000000000000	4.00000000000000000000	4.00000000000000000000	4.00000000000000000000	4.00000000000000000000	4.00000000000000000000	4.00000000000000000000	4.00000000000000000000	4.00000000000000000000	4.00000000000000000000	4.00000000000000000000
67.00000000000000000000	0.00000000000000000000	4154.35888671875000000000	4138.97412109375000000000	4162.05126953125000000000	4135.89746093750000000000	4159.48730468750000000000	4164.10253906250000000000	4164.61523437500000000000	4168.20507812500000000000	4147.17919921875000000000	4151.28173828125000000000	4165.12792968750000000000	4173.33300781250000000000	4146.15380859375000000000	4166.15380859375000000000	3487.00000000000000000000	10248.00000000000000000000	10229.00000000000000000000	0.00000000000000000000	0.00000000000000000000	0.00000000000000000000	524.00000000000000000000	834.00000000000000000000	4.00000000000000000000	4.00000000000000000000	4.00000000000000000000	4.00000000000000000000	4.00000000000000000000	4.00000000000000000000	4.00000000000000000000	4.00000000000000000000	4.00000000000000000000	4.00000000000000000000	4.00000000000000000000	4.00000000000000000000	4.00000000000000000000	4.00000000000000000000	4.00000000000000000000	4.00000000000000000000
[truncated: 236 more rows]
