# Supplementary material for: Discriminating three motor imagery states of the same joint for brain-computer interface
Source: PeerJ. 2021 Aug 24;9:e12027. doi: 10.7717/peerj.12027 (PMC8395581; doi:10.7717/peerj.12027)
Supplement: Supplemental Information 1 [file peerj-09-12027-s001.zip › dataset/C/01-07-04.11.17.17.01.37.csv]

title:07	recorded:04.11.17 17.01.37	sampling:128	subject:01	labels:COUNTER INTERPOLATED AF3 F7 F3 FC5 T7 P7 O1 O2 P8 T8 FC6 F4 F8 AF4 RAW_CQ GYROX GYROY MARKER MARKER_HARDWARE SYNC TIME_STAMP_s TIME_STAMP_ms CQ_AF3 CQ_F7 CQ_F3 CQ_FC5 CQ_T7 CQ_P7 CQ_O1 CQ_O2 CQ_P8 CQ_T8 CQ_FC6 CQ_F4 CQ_F8 CQ_AF4 CQ_CMS CQ_DRL	chan:40	units:emotiv
16.00000000000000000000	0.00000000000000000000	4162.05126953125000000000	4161.53857421875000000000	4209.23046875000000000000	4158.46142578125000000000	4163.07666015625000000000	4171.28173828125000000000	4174.87158203125000000000	4185.64111328125000000000	4190.76904296875000000000	4156.41015625000000000000	4191.28173828125000000000	4201.02539062500000000000	4142.05126953125000000000	4183.58984375000000000000	0.00000000000000000000	10245.00000000000000000000	10226.00000000000000000000	0.00000000000000000000	0.00000000000000000000	0.00000000000000000000	1159.00000000000000000000	885.00000000000000000000	0.00000000000000000000	0.00000000000000000000	0.00000000000000000000	0.00000000000000000000	0.00000000000000000000	0.00000000000000000000	0.00000000000000000000	0.00000000000000000000	0.00000000000000000000	0.00000000000000000000	0.00000000000000000000	0.00000000000000000000	0.00000000000000000000	0.00000000000000000000	0.00000000000000000000	0.00000000000000000000
17.00000000000000000000	0.00000000000000000000	4158.46142578125000000000	4153.33300781250000000000	4212.30761718750000000000	4162.56396484375000000000	4164.61523437500000000000	4185.12792968750000000000	4180.00000000000000000000	4190.25634765625000000000	4193.33300781250000000000	4173.33300781250000000000	4179.48730468750000000000	4194.87158203125000000000	4135.38427734375000000000	4170.25634765625000000000	0.00000000000000000000	10246.00000000000000000000	10228.00000000000000000000	0.00000000000000000000	0.00000000000000000000	0.00000000000000000000	1159.00000000000000000000	894.00000000000000000000	0.00000000000000000000	0.00000000000000000000	0.00000000000000000000	0.00000000000000000000	0.00000000000000000000	0.00000000000000000000	0.00000000000000000000	0.00000000000000000000	0.00000000000000000000	0.00000000000000000000	0.00000000000000000000	0.00000000000000000000	0.00000000000000000000	0.00000000000000000000	0.00000000000000000000	0.00000000000000000000
18.00000000000000000000	0.00000000000000000000	4161.53857421875000000000	4140.00000000000000000000	4217.43603515625000000000	4138.97412109375000000000	4166.66650390625000000000	4185.12792968750000000000	4179.48730468750000000000	4190.76904296875000000000	4185.64111328125000000000	4168.71777343750000000000	4171.28173828125000000000	4182.05126953125000000000	4132.30761718750000000000	4150.25634765625000000000	0.00000000000000000000	10246.00000000000000000000	10228.00000000000000000000	0.00000000000000000000	0.00000000000000000000	0.00000000000000000000	1159.00000000000000000000	902.00000000000000000000	0.00000000000000000000	0.00000000000000000000	0.00000000000000000000	0.00000000000000000000	0.00000000000000000000	0.00000000000000000000	0.00000000000000000000	0.00000000000000000000	0.00000000000000000000	0.00000000000000000000	0.00000000000000000000	0.00000000000000000000	0.00000000000000000000	0.00000000000000000000	0.00000000000000000000	0.00000000000000000000
19.00000000000000000000	0.00000000000000000000	4143.07666015625000000000	4130.25634765625000000000	4200.51269531250000000000	4114.35888671875000000000	4154.87158203125000000000	4179.48730468750000000000	4177.94873046875000000000	4188.71777343750000000000	4185.12792968750000000000	4150.76904296875000000000	4157.94873046875000000000	4176.92285156250000000000	4126.15380859375000000000	4153.33300781250000000000	0.00000000000000000000	10247.00000000000000000000	10227.00000000000000000000	0.00000000000000000000	0.00000000000000000000	0.00000000000000000000	1159.00000000000000000000	910.00000000000000000000	0.00000000000000000000	0.00000000000000000000	0.00000000000000000000	0.00000000000000000000	0.00000000000000000000	0.00000000000000000000	0.00000000000000000000	0.00000000000000000000	0.00000000000000000000	0.00000000000000000000	0.00000000000000000000	0.00000000000000000000	0.00000000000000000000	0.00000000000000000000	0.00000000000000000000	0.00000000000000000000
20.00000000000000000000	0.00000000000000000000	4151.28173828125000000000	4136.92285156250000000000	4209.74365234375000000000	4153.84619140625000000000	4151.79492187500000000000	4175.38427734375000000000	4174.87158203125000000000	4186.15380859375000000000	4192.82031250000000000000	4163.07666015625000000000	4152.82031250000000000000	4189.74365234375000000000	4109.23046875000000000000	4162.56396484375000000000	0.00000000000000000000	10247.00000000000000000000	10227.00000000000000000000	0.00000000000000000000	0.00000000000000000000	0.00000000000000000000	1159.00000000000000000000	918.00000000000000000000	0.00000000000000000000	0.00000000000000000000	0.00000000000000000000	0.00000000000000000000	0.00000000000000000000	0.00000000000000000000	0.00000000000000000000	0.00000000000000000000	0.00000000000000000000	0.00000000000000000000	0.00000000000000000000	0.00000000000000000000	0.00000000000000000000	0.00000000000000000000	0.00000000000000000000	0.00000000000000000000
21.00000000000000000000	0.00000000000000000000	4151.79492187500000000000	4152.82031250000000000000	4213.33300781250000000000	4183.58984375000000000000	4174.87158203125000000000	4181.53857421875000000000	4177.43603515625000000000	4194.87158203125000000000	4205.64111328125000000000	4186.15380859375000000000	4183.58984375000000000000	4190.76904296875000000000	4108.20507812500000000000	4161.02539062500000000000	0.00000000000000000000	10247.00000000000000000000	10225.00000000000000000000	0.00000000000000000000	0.00000000000000000000	0.00000000000000000000	1159.00000000000000000000	926.00000000000000000000	0.00000000000000000000	0.00000000000000000000	0.00000000000000000000	0.00000000000000000000	0.00000000000000000000	0.00000000000000000000	0.00000000000000000000	0.00000000000000000000	0.00000000000000000000	0.00000000000000000000	0.00000000000000000000	0.00000000000000000000	0.00000000000000000000	0.00000000000000000000	0.00000000000000000000	0.00000000000000000000
22.00000000000000000000	0.00000000000000000000	4149.74365234375000000000	4152.30761718750000000000	4207.69238281250000000000	4155.89746093750000000000	4176.92285156250000000000	4181.53857421875000000000	4168.71777343750000000000	4186.15380859375000000000	4195.38427734375000000000	4174.87158203125000000000	4178.46142578125000000000	4188.71777343750000000000	4117.43603515625000000000	4158.97412109375000000000	0.00000000000000000000	10247.00000000000000000000	10225.00000000000000000000	0.00000000000000000000	0.00000000000000000000	0.00000000000000000000	1159.00000000000000000000	933.00000000000000000000	0.00000000000000000000	0.00000000000000000000	0.00000000000000000000	0.00000000000000000000	0.00000000000000000000	0.00000000000000000000	0.00000000000000000000	0.00000000000000000000	0.00000000000000000000	0.00000000000000000000	0.00000000000000000000	0.00000000000000000000	0.00000000000000000000	0.00000000000000000000	0.00000000000000000000	0.00000000000000000000
23.00000000000000000000	0.00000000000000000000	4166.15380859375000000000	4156.41015625000000000000	4221.53857421875000000000	4145.12792968750000000000	4171.28173828125000000000	4175.38427734375000000000	4161.53857421875000000000	4169.74365234375000000000	4182.05126953125000000000	4160.51269531250000000000	4144.10253906250000000000	4195.38427734375000000000	4127.69238281250000000000	4167.17919921875000000000	0.00000000000000000000	10247.00000000000000000000	10225.00000000000000000000	0.00000000000000000000	0.00000000000000000000	0.00000000000000000000	1159.00000000000000000000	941.00000000000000000000	0.00000000000000000000	0.00000000000000000000	0.00000000000000000000	0.00000000000000000000	0.00000000000000000000	0.00000000000000000000	0.00000000000000000000	0.00000000000000000000	0.00000000000000000000	0.00000000000000000000	0.00000000000000000000	0.00000000000000000000	0.00000000000000000000	0.00000000000000000000	0.00000000000000000000	0.00000000000000000000
24.00000000000000000000	0.00000000000000000000	4156.41015625000000000000	4161.53857421875000000000	4218.46142578125000000000	4161.02539062500000000000	4167.69238281250000000000	4163.58984375000000000000	4161.53857421875000000000	4172.30761718750000000000	4187.69238281250000000000	4162.56396484375000000000	4152.82031250000000000000	4189.23046875000000000000	4124.10253906250000000000	4166.66650390625000000000	0.00000000000000000000	10247.00000000000000000000	10225.00000000000000000000	0.00000000000000000000	0.00000000000000000000	0.00000000000000000000	1159.00000000000000000000	948.00000000000000000000	0.00000000000000000000	0.00000000000000000000	0.00000000000000000000	0.00000000000000000000	0.00000000000000000000	0.00000000000000000000	0.00000000000000000000	0.00000000000000000000	0.00000000000000000000	0.00000000000000000000	0.00000000000000000000	0.00000000000000000000	0.00000000000000000000	0.00000000000000000000	0.00000000000000000000	0.00000000000000000000
25.00000000000000000000	0.00000000000000000000	4144.10253906250000000000	4137.94873046875000000000	4203.58984375000000000000	4142.56396484375000000000	4130.76904296875000000000	4147.69238281250000000000	4150.25634765625000000000	4164.10253906250000000000	4175.38427734375000000000	4148.20507812500000000000	4165.12792968750000000000	4175.89746093750000000000	4098.46142578125000000000	4153.33300781250000000000	0.00000000000000000000	10246.00000000000000000000	10227.00000000000000000000	0.00000000000000000000	0.00000000000000000000	0.00000000000000000000	1159.00000000000000000000	956.00000000000000000000	0.00000000000000000000	0.00000000000000000000	0.00000000000000000000	0.00000000000000000000	0.00000000000000000000	0.00000000000000000000	0.00000000000000000000	0.00000000000000000000	0.00000000000000000000	0.00000000000000000000	0.00000000000000000000	0.00000000000000000000	0.00000000000000000000	0.00000000000000000000	0.00000000000000000000	0.00000000000000000000
26.00000000000000000000	0.00000000000000000000	4134.35888671875000000000	4131.79492187500000000000	4193.84619140625000000000	4130.25634765625000000000	4116.41015625000000000000	4153.84619140625000000000	4151.28173828125000000000	4158.97412109375000000000	4164.61523437500000000000	4135.38427734375000000000	4145.64111328125000000000	4172.82031250000000000000	4092.30761718750000000000	4153.84619140625000000000	0.00000000000000000000	10246.00000000000000000000	10227.00000000000000000000	0.00000000000000000000	0.00000000000000000000	0.00000000000000000000	1159.00000000000000000000	964.00000000000000000000	0.00000000000000000000	0.00000000000000000000	0.00000000000000000000	0.00000000000000000000	0.00000000000000000000	0.00000000000000000000	0.00000000000000000000	0.00000000000000000000	0.00000000000000000000	0.00000000000000000000	0.00000000000000000000	0.00000000000000000000	0.00000000000000000000	0.00000000000000000000	0.00000000000000000000	0.00000000000000000000
27.00000000000000000000	0.00000000000000000000	4144.10253906250000000000	4148.71777343750000000000	4209.74365234375000000000	4161.02539062500000000000	4154.35888671875000000000	4174.87158203125000000000	4167.17919921875000000000	4171.28173828125000000000	4181.02539062500000000000	4149.23046875000000000000	4154.87158203125000000000	4183.58984375000000000000	4107.17919921875000000000	4165.12792968750000000000	0.00000000000000000000	10246.00000000000000000000	10227.00000000000000000000	0.00000000000000000000	0.00000000000000000000	0.00000000000000000000	1159.00000000000000000000	971.00000000000000000000	0.00000000000000000000	0.00000000000000000000	0.00000000000000000000	0.00000000000000000000	0.00000000000000000000	0.00000000000000000000	0.00000000000000000000	0.00000000000000000000	0.00000000000000000000	0.00000000000000000000	0.00000000000000000000	0.00000000000000000000	0.00000000000000000000	0.00000000000000000000	0.00000000000000000000	0.00000000000000000000
28.00000000000000000000	0.00000000000000000000	4154.35888671875000000000	4139.48730468750000000000	4221.53857421875000000000	4161.53857421875000000000	4180.00000000000000000000	4178.46142578125000000000	4168.20507812500000000000	4171.79492187500000000000	4181.02539062500000000000	4164.10253906250000000000	4181.53857421875000000000	4182.56396484375000000000	4113.33300781250000000000	4154.35888671875000000000	0.00000000000000000000	10246.00000000000000000000	10227.00000000000000000000	0.00000000000000000000	0.00000000000000000000	0.00000000000000000000	1159.00000000000000000000	979.00000000000000000000	0.00000000000000000000	0.00000000000000000000	0.00000000000000000000	0.00000000000000000000	0.00000000000000000000	0.00000000000000000000	0.00000000000000000000	0.00000000000000000000	0.00000000000000000000	0.00000000000000000000	0.00000000000000000000	0.00000000000000000000	0.00000000000000000000	0.00000000000000000000	0.00000000000000000000	0.00000000000000000000
29.00000000000000000000	0.00000000000000000000	4137.43603515625000000000	4131.28173828125000000000	4202.56396484375000000000	4143.58984375000000000000	4168.20507812500000000000	4165.64111328125000000000	4162.56396484375000000000	4164.61523437500000000000	4170.25634765625000000000	4164.10253906250000000000	4168.71777343750000000000	4178.46142578125000000000	4114.87158203125000000000	4151.79492187500000000000	0.00000000000000000000	10248.00000000000000000000	10228.00000000000000000000	0.00000000000000000000	0.00000000000000000000	0.00000000000000000000	1159.00000000000000000000	988.00000000000000000000	0.00000000000000000000	0.00000000000000000000	0.00000000000000000000	0.00000000000000000000	0.00000000000000000000	0.00000000000000000000	0.00000000000000000000	0.00000000000000000000	0.00000000000000000000	0.00000000000000000000	0.00000000000000000000	0.00000000000000000000	0.00000000000000000000	0.00000000000000000000	0.00000000000000000000	0.00000000000000000000
30.00000000000000000000	0.00000000000000000000	4149.23046875000000000000	4145.64111328125000000000	4206.66650390625000000000	4153.33300781250000000000	4151.28173828125000000000	4157.94873046875000000000	4164.10253906250000000000	4166.15380859375000000000	4173.84619140625000000000	4152.82031250000000000000	4137.94873046875000000000	4194.35888671875000000000	4116.92285156250000000000	4175.89746093750000000000	0.00000000000000000000	10248.00000000000000000000	10228.00000000000000000000	0.00000000000000000000	0.00000000000000000000	0.00000000000000000000	1159.00000000000000000000	995.00000000000000000000	0.00000000000000000000	0.00000000000000000000	0.00000000000000000000	0.00000000000000000000	0.00000000000000000000	0.00000000000000000000	0.00000000000000000000	0.00000000000000000000	0.00000000000000000000	0.00000000000000000000	0.00000000000000000000	0.00000000000000000000	0.00000000000000000000	0.00000000000000000000	0.00000000000000000000	0.00000000000000000000
31.00000000000000000000	0.00000000000000000000	4153.33300781250000000000	4155.38427734375000000000	4211.79492187500000000000	4162.56396484375000000000	4163.07666015625000000000	4172.82031250000000000000	4167.69238281250000000000	4177.43603515625000000000	4187.69238281250000000000	4155.38427734375000000000	4147.69238281250000000000	4196.41015625000000000000	4120.00000000000000000000	4173.84619140625000000000	0.00000000000000000000	10245.00000000000000000000	10228.00000000000000000000	0.00000000000000000000	0.00000000000000000000	0.00000000000000000000	1160.00000000000000000000	3.00000000000000000000	0.00000000000000000000	0.00000000000000000000	0.00000000000000000000	0.00000000000000000000	0.00000000000000000000	0.00000000000000000000	0.00000000000000000000	0.00000000000000000000	0.00000000000000000000	0.00000000000000000000	0.00000000000000000000	0.00000000000000000000	0.00000000000000000000	0.00000000000000000000	0.00000000000000000000	0.00000000000000000000
32.00000000000000000000	0.00000000000000000000	4139.48730468750000000000	4142.56396484375000000000	4205.64111328125000000000	4143.58984375000000000000	4163.58984375000000000000	4178.97412109375000000000	4163.58984375000000000000	4175.89746093750000000000	4187.69238281250000000000	4168.20507812500000000000	4178.46142578125000000000	4180.51269531250000000000	4122.05126953125000000000	4144.61523437500000000000	0.00000000000000000000	10245.00000000000000000000	10228.00000000000000000000	0.00000000000000000000	0.00000000000000000000	0.00000000000000000000	1160.00000000000000000000	11.00000000000000000000	0.00000000000000000000	0.00000000000000000000	0.00000000000000000000	0.00000000000000000000	0.00000000000000000000	0.00000000000000000000	0.00000000000000000000	0.00000000000000000000	0.00000000000000000000	0.00000000000000000000	0.00000000000000000000	0.00000000000000000000	0.00000000000000000000	0.00000000000000000000	0.00000000000000000000	0.00000000000000000000
33.00000000000000000000	0.00000000000000000000	4147.69238281250000000000	4134.35888671875000000000	4213.84619140625000000000	4131.28173828125000000000	4145.12792968750000000000	4170.25634765625000000000	4163.58984375000000000000	4166.66650390625000000000	4181.53857421875000000000	4170.25634765625000000000	4175.89746093750000000000	4173.33300781250000000000	4129.74365234375000000000	4140.51269531250000000000	0.00000000000000000000	10245.00000000000000000000	10228.00000000000000000000	0.00000000000000000000	0.00000000000000000000	0.00000000000000000000	1160.00000000000000000000	20.00000000000000000000	0.00000000000000000000	0.00000000000000000000	0.00000000000000000000	0.00000000000000000000	0.00000000000000000000	0.00000000000000000000	0.00000000000000000000	0.00000000000000000000	0.00000000000000000000	0.00000000000000000000	0.00000000000000000000	0.00000000000000000000	0.00000000000000000000	0.00000000000000000000	0.00000000000000000000	0.00000000000000000000
34.00000000000000000000	0.00000000000000000000	4149.74365234375000000000	4152.30761718750000000000	4210.25634765625000000000	4152.30761718750000000000	4162.56396484375000000000	4176.41015625000000000000	4174.35888671875000000000	4180.00000000000000000000	4193.84619140625000000000	4172.30761718750000000000	4193.33300781250000000000	4176.92285156250000000000	4149.74365234375000000000	4157.94873046875000000000	0.00000000000000000000	10245.00000000000000000000	10228.00000000000000000000	0.00000000000000000000	0.00000000000000000000	0.00000000000000000000	1160.00000000000000000000	27.00000000000000000000	0.00000000000000000000	0.00000000000000000000	0.00000000000000000000	0.00000000000000000000	0.00000000000000000000	0.00000000000000000000	0.00000000000000000000	0.00000000000000000000	0.00000000000000000000	0.00000000000000000000	0.00000000000000000000	0.00000000000000000000	0.00000000000000000000	0.00000000000000000000	0.00000000000000000000	0.00000000000000000000
35.00000000000000000000	0.00000000000000000000	4153.33300781250000000000	4157.43603515625000000000	4210.25634765625000000000	4167.17919921875000000000	4178.97412109375000000000	4170.76904296875000000000	4167.17919921875000000000	4187.17919921875000000000	4193.33300781250000000000	4165.12792968750000000000	4184.10253906250000000000	4189.74365234375000000000	4152.82031250000000000000	4169.23046875000000000000	0.00000000000000000000	10246.00000000000000000000	10228.00000000000000000000	0.00000000000000000000	0.00000000000000000000	0.00000000000000000000	1160.00000000000000000000	35.00000000000000000000	0.00000000000000000000	0.00000000000000000000	0.00000000000000000000	0.00000000000000000000	0.00000000000000000000	0.00000000000000000000	0.00000000000000000000	0.00000000000000000000	0.00000000000000000000	0.00000000000000000000	0.00000000000000000000	0.00000000000000000000	0.00000000000000000000	0.00000000000000000000	0.00000000000000000000	0.00000000000000000000
36.00000000000000000000	0.00000000000000000000	4141.53857421875000000000	4142.56396484375000000000	4206.15380859375000000000	4150.76904296875000000000	4156.41015625000000000000	4156.92285156250000000000	4158.46142578125000000000	4175.38427734375000000000	4182.05126953125000000000	4157.43603515625000000000	4120.00000000000000000000	4188.71777343750000000000	4135.89746093750000000000	4167.69238281250000000000	0.00000000000000000000	10246.00000000000000000000	10228.00000000000000000000	0.00000000000000000000	0.00000000000000000000	0.00000000000000000000	1160.00000000000000000000	44.00000000000000000000	0.00000000000000000000	0.00000000000000000000	0.00000000000000000000	0.00000000000000000000	0.00000000000000000000	0.00000000000000000000	0.00000000000000000000	0.00000000000000000000	0.00000000000000000000	0.00000000000000000000	0.00000000000000000000	0.00000000000000000000	0.00000000000000000000	0.00000000000000000000	0.00000000000000000000	0.00000000000000000000
37.00000000000000000000	0.00000000000000000000	4137.43603515625000000000	4131.79492187500000000000	4202.05126953125000000000	4150.25634765625000000000	4143.07666015625000000000	4162.05126953125000000000	4162.56396484375000000000	4167.17919921875000000000	4178.46142578125000000000	4163.07666015625000000000	4137.94873046875000000000	4177.94873046875000000000	4131.79492187500000000000	4153.84619140625000000000	0.00000000000000000000	10247.00000000000000000000	10227.00000000000000000000	0.00000000000000000000	0.00000000000000000000	0.00000000000000000000	1160.00000000000000000000	52.00000000000000000000	0.00000000000000000000	0.00000000000000000000	0.00000000000000000000	0.00000000000000000000	0.00000000000000000000	0.00000000000000000000	0.00000000000000000000	0.00000000000000000000	0.00000000000000000000	0.00000000000000000000	0.00000000000000000000	0.00000000000000000000	0.00000000000000000000	0.00000000000000000000	0.00000000000000000000	0.00000000000000000000
38.00000000000000000000	0.00000000000000000000	4158.46142578125000000000	4143.58984375000000000000	4216.92285156250000000000	4170.25634765625000000000	4161.02539062500000000000	4168.20507812500000000000	4164.10253906250000000000	4173.33300781250000000000	4179.48730468750000000000	4176.92285156250000000000	4211.28173828125000000000	4185.12792968750000000000	4147.69238281250000000000	4158.46142578125000000000	0.00000000000000000000	10247.00000000000000000000	10227.00000000000000000000	0.00000000000000000000	0.00000000000000000000	0.00000000000000000000	1160.00000000000000000000	59.00000000000000000000	0.00000000000000000000	0.00000000000000000000	0.00000000000000000000	0.00000000000000000000	0.00000000000000000000	0.00000000000000000000	0.00000000000000000000	0.00000000000000000000	0.00000000000000000000	0.00000000000000000000	0.00000000000000000000	0.00000000000000000000	0.00000000000000000000	0.00000000000000000000	0.00000000000000000000	0.00000000000000000000
39.00000000000000000000	0.00000000000000000000	4144.61523437500000000000	4160.51269531250000000000	4215.38427734375000000000	4155.38427734375000000000	4169.23046875000000000000	4166.66650390625000000000	4169.23046875000000000000	4185.64111328125000000000	4188.20507812500000000000	4185.64111328125000000000	4206.15380859375000000000	4193.84619140625000000000	4161.53857421875000000000	4173.33300781250000000000	0.00000000000000000000	10247.00000000000000000000	10226.00000000000000000000	0.00000000000000000000	0.00000000000000000000	0.00000000000000000000	1160.00000000000000000000	67.00000000000000000000	0.00000000000000000000	0.00000000000000000000	0.00000000000000000000	0.00000000000000000000	0.00000000000000000000	0.00000000000000000000	0.00000000000000000000	0.00000000000000000000	0.00000000000000000000	0.00000000000000000000	0.00000000000000000000	0.00000000000000000000	0.00000000000000000000	0.00000000000000000000	0.00000000000000000000	0.00000000000000000000
40.00000000000000000000	0.00000000000000000000	4148.20507812500000000000	4155.38427734375000000000	4215.89746093750000000000	4142.56396484375000000000	4158.46142578125000000000	4164.61523437500000000000	4173.84619140625000000000	4185.64111328125000000000	4194.87158203125000000000	4177.94873046875000000000	4157.94873046875000000000	4195.38427734375000000000	4161.02539062500000000000	4169.74365234375000000000	0.00000000000000000000	10247.00000000000000000000	10226.00000000000000000000	0.00000000000000000000	0.00000000000000000000	0.00000000000000000000	1160.00000000000000000000	74.00000000000000000000	0.00000000000000000000	0.00000000000000000000	0.00000000000000000000	0.00000000000000000000	0.00000000000000000000	0.00000000000000000000	0.00000000000000000000	0.00000000000000000000	0.00000000000000000000	0.00000000000000000000	0.00000000000000000000	0.00000000000000000000	0.00000000000000000000	0.00000000000000000000	0.00000000000000000000	0.00000000000000000000
41.00000000000000000000	0.00000000000000000000	4161.02539062500000000000	4155.89746093750000000000	4219.48730468750000000000	4163.07666015625000000000	4170.25634765625000000000	4173.33300781250000000000	4174.35888671875000000000	4180.51269531250000000000	4196.92285156250000000000	4186.15380859375000000000	4160.51269531250000000000	4192.82031250000000000000	4170.25634765625000000000	4169.23046875000000000000	0.00000000000000000000	10249.00000000000000000000	10228.00000000000000000000	0.00000000000000000000	0.00000000000000000000	0.00000000000000000000	1160.00000000000000000000	82.00000000000000000000	0.00000000000000000000	0.00000000000000000000	0.00000000000000000000	0.00000000000000000000	0.00000000000000000000	0.00000000000000000000	0.00000000000000000000	0.00000000000000000000	0.00000000000000000000	0.00000000000000000000	0.00000000000000000000	0.00000000000000000000	0.00000000000000000000	0.00000000000000000000	0.00000000000000000000	0.00000000000000000000
42.00000000000000000000	0.00000000000000000000	4143.58984375000000000000	4156.92285156250000000000	4213.84619140625000000000	4169.23046875000000000000	4177.94873046875000000000	4181.53857421875000000000	4172.82031250000000000000	4172.30761718750000000000	4188.20507812500000000000	4194.35888671875000000000	4171.28173828125000000000	4185.12792968750000000000	4170.76904296875000000000	4165.12792968750000000000	0.00000000000000000000	10249.00000000000000000000	10228.00000000000000000000	0.00000000000000000000	0.00000000000000000000	0.00000000000000000000	1160.00000000000000000000	89.00000000000000000000	0.00000000000000000000	0.00000000000000000000	0.00000000000000000000	0.00000000000000000000	0.00000000000000000000	0.00000000000000000000	0.00000000000000000000	0.00000000000000000000	0.00000000000000000000	0.00000000000000000000	0.00000000000000000000	0.00000000000000000000	0.00000000000000000000	0.00000000000000000000	0.00000000000000000000	0.00000000000000000000
43.00000000000000000000	0.00000000000000000000	4148.20507812500000000000	4151.79492187500000000000	4226.15380859375000000000	4160.00000000000000000000	4167.69238281250000000000	4181.02539062500000000000	4174.35888671875000000000	4173.84619140625000000000	4187.17919921875000000000	4184.10253906250000000000	4172.82031250000000000000	4184.10253906250000000000	4150.76904296875000000000	4152.82031250000000000000	0.00000000000000000000	10248.00000000000000000000	10228.00000000000000000000	0.00000000000000000000	0.00000000000000000000	0.00000000000000000000	1160.00000000000000000000	98.00000000000000000000	0.00000000000000000000	0.00000000000000000000	0.00000000000000000000	0.00000000000000000000	0.00000000000000000000	0.00000000000000000000	0.00000000000000000000	0.00000000000000000000	0.00000000000000000000	0.00000000000000000000	0.00000000000000000000	0.00000000000000000000	0.00000000000000000000	0.00000000000000000000	0.00000000000000000000	0.00000000000000000000
44.00000000000000000000	0.00000000000000000000	4146.15380859375000000000	4154.35888671875000000000	4220.00000000000000000000	4165.12792968750000000000	4161.53857421875000000000	4172.30761718750000000000	4172.30761718750000000000	4181.53857421875000000000	4196.41015625000000000000	4189.74365234375000000000	4175.89746093750000000000	4186.66650390625000000000	4149.23046875000000000000	4156.92285156250000000000	0.00000000000000000000	10248.00000000000000000000	10228.00000000000000000000	0.00000000000000000000	0.00000000000000000000	0.00000000000000000000	1160.00000000000000000000	106.00000000000000000000	0.00000000000000000000	0.00000000000000000000	0.00000000000000000000	0.00000000000000000000	0.00000000000000000000	0.00000000000000000000	0.00000000000000000000	0.00000000000000000000	0.00000000000000000000	0.00000000000000000000	0.00000000000000000000	0.00000000000000000000	0.00000000000000000000	0.00000000000000000000	0.00000000000000000000	0.00000000000000000000
45.00000000000000000000	0.00000000000000000000	4147.17919921875000000000	4155.89746093750000000000	4212.30761718750000000000	4175.89746093750000000000	4151.79492187500000000000	4158.97412109375000000000	4161.02539062500000000000	4169.23046875000000000000	4184.61523437500000000000	4191.28173828125000000000	4173.33300781250000000000	4190.76904296875000000000	4164.10253906250000000000	4168.71777343750000000000	0.00000000000000000000	10248.00000000000000000000	10229.00000000000000000000	0.00000000000000000000	0.00000000000000000000	0.00000000000000000000	1160.00000000000000000000	114.00000000000000000000	0.00000000000000000000	0.00000000000000000000	0.00000000000000000000	0.00000000000000000000	0.00000000000000000000	0.00000000000000000000	0.00000000000000000000	0.00000000000000000000	0.00000000000000000000	0.00000000000000000000	0.00000000000000000000	0.00000000000000000000	0.00000000000000000000	0.00000000000000000000	0.00000000000000000000	0.00000000000000000000
46.00000000000000000000	0.00000000000000000000	4158.97412109375000000000	4164.61523437500000000000	4224.61523437500000000000	4173.84619140625000000000	4166.66650390625000000000	4165.12792968750000000000	4168.20507812500000000000	4168.71777343750000000000	4188.71777343750000000000	4189.23046875000000000000	4178.97412109375000000000	4194.87158203125000000000	4182.56396484375000000000	4178.46142578125000000000	0.00000000000000000000	10248.00000000000000000000	10229.00000000000000000000	0.00000000000000000000	0.00000000000000000000	0.00000000000000000000	1160.00000000000000000000	123.00000000000000000000	0.00000000000000000000	0.00000000000000000000	0.00000000000000000000	0.00000000000000000000	0.00000000000000000000	0.00000000000000000000	0.00000000000000000000	0.00000000000000000000	0.00000000000000000000	0.00000000000000000000	0.00000000000000000000	0.00000000000000000000	0.00000000000000000000	0.00000000000000000000	0.00000000000000000000	0.00000000000000000000
47.00000000000000000000	0.00000000000000000000	4154.35888671875000000000	4161.02539062500000000000	4226.66650390625000000000	4156.41015625000000000000	4183.07666015625000000000	4171.79492187500000000000	4176.41015625000000000000	4173.84619140625000000000	4194.87158203125000000000	4195.38427734375000000000	4153.84619140625000000000	4195.38427734375000000000	4180.00000000000000000000	4179.48730468750000000000	0.00000000000000000000	10249.00000000000000000000	10229.00000000000000000000	0.00000000000000000000	0.00000000000000000000	0.00000000000000000000	1160.00000000000000000000	131.00000000000000000000	0.00000000000000000000	0.00000000000000000000	0.00000000000000000000	0.00000000000000000000	0.00000000000000000000	0.00000000000000000000	0.00000000000000000000	0.00000000000000000000	0.00000000000000000000	0.00000000000000000000	0.00000000000000000000	0.00000000000000000000	0.00000000000000000000	0.00000000000000000000	0.00000000000000000000	0.00000000000000000000
48.00000000000000000000	0.00000000000000000000	4149.74365234375000000000	4142.05126953125000000000	4220.51269531250000000000	4147.17919921875000000000	4162.56396484375000000000	4163.58984375000000000000	4162.56396484375000000000	4156.92285156250000000000	4169.74365234375000000000	4184.61523437500000000000	4146.66650390625000000000	4188.71777343750000000000	4154.87158203125000000000	4166.15380859375000000000	0.00000000000000000000	10249.00000000000000000000	10229.00000000000000000000	0.00000000000000000000	0.00000000000000000000	0.00000000000000000000	1160.00000000000000000000	139.00000000000000000000	0.00000000000000000000	0.00000000000000000000	0.00000000000000000000	0.00000000000000000000	0.00000000000000000000	0.00000000000000000000	0.00000000000000000000	0.00000000000000000000	0.00000000000000000000	0.00000000000000000000	0.00000000000000000000	0.00000000000000000000	0.00000000000000000000	0.00000000000000000000	0.00000000000000000000	0.00000000000000000000
49.00000000000000000000	0.00000000000000000000	4142.05126953125000000000	4157.94873046875000000000	4212.30761718750000000000	4170.76904296875000000000	4168.20507812500000000000	4172.30761718750000000000	4166.15380859375000000000	4166.15380859375000000000	4173.33300781250000000000	4183.58984375000000000000	4191.79492187500000000000	4185.64111328125000000000	4157.94873046875000000000	4166.15380859375000000000	0.00000000000000000000	10247.00000000000000000000	10231.00000000000000000000	0.00000000000000000000	0.00000000000000000000	0.00000000000000000000	1160.00000000000000000000	148.00000000000000000000	0.00000000000000000000	0.00000000000000000000	0.00000000000000000000	0.00000000000000000000	0.00000000000000000000	0.00000000000000000000	0.00000000000000000000	0.00000000000000000000	0.00000000000000000000	0.00000000000000000000	0.00000000000000000000	0.00000000000000000000	0.00000000000000000000	0.00000000000000000000	0.00000000000000000000	0.00000000000000000000
50.00000000000000000000	0.00000000000000000000	4158.97412109375000000000	4182.56396484375000000000	4223.58984375000000000000	4187.17919921875000000000	4197.43603515625000000000	4183.58984375000000000000	4180.51269531250000000000	4193.84619140625000000000	4203.07666015625000000000	4195.38427734375000000000	4193.84619140625000000000	4203.58984375000000000000	4181.02539062500000000000	4184.61523437500000000000	0.00000000000000000000	10247.00000000000000000000	10231.00000000000000000000	0.00000000000000000000	0.00000000000000000000	0.00000000000000000000	1160.00000000000000000000	155.00000000000000000000	0.00000000000000000000	0.00000000000000000000	0.00000000000000000000	0.00000000000000000000	0.00000000000000000000	0.00000000000000000000	0.00000000000000000000	0.00000000000000000000	0.00000000000000000000	0.00000000000000000000	0.00000000000000000000	0.00000000000000000000	0.00000000000000000000	0.00000000000000000000	0.00000000000000000000	0.00000000000000000000
51.00000000000000000000	0.00000000000000000000	4161.53857421875000000000	4166.15380859375000000000	4222.56396484375000000000	4166.15380859375000000000	4183.07666015625000000000	4178.46142578125000000000	4177.43603515625000000000	4188.20507812500000000000	4198.46142578125000000000	4193.84619140625000000000	4152.82031250000000000000	4205.12792968750000000000	4177.43603515625000000000	4177.43603515625000000000	0.00000000000000000000	10247.00000000000000000000	10230.00000000000000000000	0.00000000000000000000	0.00000000000000000000	0.00000000000000000000	1160.00000000000000000000	162.00000000000000000000	0.00000000000000000000	0.00000000000000000000	0.00000000000000000000	0.00000000000000000000	0.00000000000000000000	0.00000000000000000000	0.00000000000000000000	0.00000000000000000000	0.00000000000000000000	0.00000000000000000000	0.00000000000000000000	0.00000000000000000000	0.00000000000000000000	0.00000000000000000000	0.00000000000000000000	0.00000000000000000000
52.00000000000000000000	0.00000000000000000000	4135.38427734375000000000	4151.79492187500000000000	4205.64111328125000000000	4163.58984375000000000000	4152.30761718750000000000	4166.66650390625000000000	4168.20507812500000000000	4168.71777343750000000000	4172.30761718750000000000	4188.20507812500000000000	4154.87158203125000000000	4191.79492187500000000000	4159.48730468750000000000	4152.82031250000000000000	0.00000000000000000000	10247.00000000000000000000	10230.00000000000000000000	0.00000000000000000000	0.00000000000000000000	0.00000000000000000000	1160.00000000000000000000	170.00000000000000000000	0.00000000000000000000	0.00000000000000000000	0.00000000000000000000	0.00000000000000000000	0.00000000000000000000	0.00000000000000000000	0.00000000000000000000	0.00000000000000000000	0.00000000000000000000	0.00000000000000000000	0.00000000000000000000	0.00000000000000000000	0.00000000000000000000	0.00000000000000000000	0.00000000000000000000	0.00000000000000000000
53.00000000000000000000	0.00000000000000000000	4146.15380859375000000000	4158.97412109375000000000	4217.43603515625000000000	4167.69238281250000000000	4150.76904296875000000000	4154.87158203125000000000	4157.94873046875000000000	4158.97412109375000000000	4157.43603515625000000000	4184.61523437500000000000	4180.00000000000000000000	4192.82031250000000000000	4158.46142578125000000000	4152.30761718750000000000	0.00000000000000000000	10245.00000000000000000000	10231.00000000000000000000	0.00000000000000000000	0.00000000000000000000	0.00000000000000000000	1160.00000000000000000000	178.00000000000000000000	0.00000000000000000000	0.00000000000000000000	0.00000000000000000000	0.00000000000000000000	0.00000000000000000000	0.00000000000000000000	0.00000000000000000000	0.00000000000000000000	0.00000000000000000000	0.00000000000000000000	0.00000000000000000000	0.00000000000000000000	0.00000000000000000000	0.00000000000000000000	0.00000000000000000000	0.00000000000000000000
54.00000000000000000000	0.00000000000000000000	4149.74365234375000000000	4155.89746093750000000000	4216.41015625000000000000	4143.58984375000000000000	4166.66650390625000000000	4157.43603515625000000000	4158.97412109375000000000	4165.12792968750000000000	4168.71777343750000000000	4181.02539062500000000000	4167.69238281250000000000	4190.76904296875000000000	4160.00000000000000000000	4156.92285156250000000000	0.00000000000000000000	10245.00000000000000000000	10231.00000000000000000000	0.00000000000000000000	0.00000000000000000000	0.00000000000000000000	1160.00000000000000000000	185.00000000000000000000	0.00000000000000000000	0.00000000000000000000	0.00000000000000000000	0.00000000000000000000	0.00000000000000000000	0.00000000000000000000	0.00000000000000000000	0.00000000000000000000	0.00000000000000000000	0.00000000000000000000	0.00000000000000000000	0.00000000000000000000	0.00000000000000000000	0.00000000000000000000	0.00000000000000000000	0.00000000000000000000
55.00000000000000000000	0.00000000000000000000	4147.69238281250000000000	4151.28173828125000000000	4208.71777343750000000000	4154.35888671875000000000	4167.17919921875000000000	4165.12792968750000000000	4167.69238281250000000000	4171.79492187500000000000	4180.00000000000000000000	4178.46142578125000000000	4163.07666015625000000000	4188.20507812500000000000	4147.69238281250000000000	4147.69238281250000000000	0.00000000000000000000	10246.00000000000000000000	10231.00000000000000000000	0.00000000000000000000	0.00000000000000000000	0.00000000000000000000	1160.00000000000000000000	192.00000000000000000000	0.00000000000000000000	0.00000000000000000000	0.00000000000000000000	0.00000000000000000000	0.00000000000000000000	0.00000000000000000000	0.00000000000000000000	0.00000000000000000000	0.00000000000000000000	0.00000000000000000000	0.00000000000000000000	0.00000000000000000000	0.00000000000000000000	0.00000000000000000000	0.00000000000000000000	0.00000000000000000000
56.00000000000000000000	0.00000000000000000000	4157.43603515625000000000	4176.92285156250000000000	4218.46142578125000000000	4181.02539062500000000000	4167.17919921875000000000	4172.30761718750000000000	4177.43603515625000000000	4173.33300781250000000000	4178.97412109375000000000	4193.33300781250000000000	4176.92285156250000000000	4194.35888671875000000000	4171.28173828125000000000	4148.20507812500000000000	0.00000000000000000000	10246.00000000000000000000	10231.00000000000000000000	0.00000000000000000000	0.00000000000000000000	0.00000000000000000000	1160.00000000000000000000	200.00000000000000000000	0.00000000000000000000	0.00000000000000000000	0.00000000000000000000	0.00000000000000000000	0.00000000000000000000	0.00000000000000000000	0.00000000000000000000	0.00000000000000000000	0.00000000000000000000	0.00000000000000000000	0.00000000000000000000	0.00000000000000000000	0.00000000000000000000	0.00000000000000000000	0.00000000000000000000	0.00000000000000000000
57.00000000000000000000	0.00000000000000000000	4148.71777343750000000000	4179.48730468750000000000	4213.84619140625000000000	4166.15380859375000000000	4173.84619140625000000000	4175.38427734375000000000	4177.43603515625000000000	4177.43603515625000000000	4181.02539062500000000000	4198.97412109375000000000	4168.20507812500000000000	4198.97412109375000000000	4202.56396484375000000000	4160.51269531250000000000	0.00000000000000000000	10247.00000000000000000000	10231.00000000000000000000	0.00000000000000000000	0.00000000000000000000	0.00000000000000000000	1160.00000000000000000000	209.00000000000000000000	0.00000000000000000000	0.00000000000000000000	0.00000000000000000000	0.00000000000000000000	0.00000000000000000000	0.00000000000000000000	0.00000000000000000000	0.00000000000000000000	0.00000000000000000000	0.00000000000000000000	0.00000000000000000000	0.00000000000000000000	0.00000000000000000000	0.00000000000000000000	0.00000000000000000000	0.00000000000000000000
58.00000000000000000000	0.00000000000000000000	4157.94873046875000000000	4148.71777343750000000000	4214.35888671875000000000	4162.05126953125000000000	4180.00000000000000000000	4167.69238281250000000000	4168.71777343750000000000	4177.43603515625000000000	4179.48730468750000000000	4183.07666015625000000000	4173.33300781250000000000	4207.69238281250000000000	4179.48730468750000000000	4172.82031250000000000000	0.00000000000000000000	10247.00000000000000000000	10231.00000000000000000000	0.00000000000000000000	0.00000000000000000000	0.00000000000000000000	1160.00000000000000000000	216.00000000000000000000	0.00000000000000000000	0.00000000000000000000	0.00000000000000000000	0.00000000000000000000	0.00000000000000000000	0.00000000000000000000	0.00000000000000000000	0.00000000000000000000	0.00000000000000000000	0.00000000000000000000	0.00000000000000000000	0.00000000000000000000	0.00000000000000000000	0.00000000000000000000	0.00000000000000000000	0.00000000000000000000
59.00000000000000000000	0.00000000000000000000	4164.61523437500000000000	4163.07666015625000000000	4217.94873046875000000000	4184.61523437500000000000	4192.30761718750000000000	4172.82031250000000000000	4178.97412109375000000000	4184.10253906250000000000	4184.61523437500000000000	4198.46142578125000000000	4202.05126953125000000000	4214.87158203125000000000	4170.76904296875000000000	4185.64111328125000000000	0.00000000000000000000	10247.00000000000000000000	10230.00000000000000000000	0.00000000000000000000	0.00000000000000000000	0.00000000000000000000	1160.00000000000000000000	225.00000000000000000000	0.00000000000000000000	0.00000000000000000000	0.00000000000000000000	0.00000000000000000000	0.00000000000000000000	0.00000000000000000000	0.00000000000000000000	0.00000000000000000000	0.00000000000000000000	0.00000000000000000000	0.00000000000000000000	0.00000000000000000000	0.00000000000000000000	0.00000000000000000000	0.00000000000000000000	0.00000000000000000000
60.00000000000000000000	0.00000000000000000000	4162.05126953125000000000	4184.10253906250000000000	4215.89746093750000000000	4185.12792968750000000000	4193.84619140625000000000	4181.02539062500000000000	4181.53857421875000000000	4181.53857421875000000000	4185.64111328125000000000	4213.84619140625000000000	4192.82031250000000000000	4208.20507812500000000000	4187.17919921875000000000	4182.56396484375000000000	0.00000000000000000000	10247.00000000000000000000	10230.00000000000000000000	0.00000000000000000000	0.00000000000000000000	0.00000000000000000000	1160.00000000000000000000	233.00000000000000000000	0.00000000000000000000	0.00000000000000000000	0.00000000000000000000	0.00000000000000000000	0.00000000000000000000	0.00000000000000000000	0.00000000000000000000	0.00000000000000000000	0.00000000000000000000	0.00000000000000000000	0.00000000000000000000	0.00000000000000000000	0.00000000000000000000	0.00000000000000000000	0.00000000000000000000	0.00000000000000000000
61.00000000000000000000	0.00000000000000000000	4157.94873046875000000000	4168.20507812500000000000	4207.17919921875000000000	4169.74365234375000000000	4186.15380859375000000000	4172.82031250000000000000	4164.10253906250000000000	4165.12792968750000000000	4177.94873046875000000000	4190.76904296875000000000	4170.25634765625000000000	4194.35888671875000000000	4171.28173828125000000000	4166.66650390625000000000	0.00000000000000000000	10246.00000000000000000000	10229.00000000000000000000	0.00000000000000000000	0.00000000000000000000	0.00000000000000000000	1160.00000000000000000000	242.00000000000000000000	0.00000000000000000000	0.00000000000000000000	0.00000000000000000000	0.00000000000000000000	0.00000000000000000000	0.00000000000000000000	0.00000000000000000000	0.00000000000000000000	0.00000000000000000000	0.00000000000000000000	0.00000000000000000000	0.00000000000000000000	0.00000000000000000000	0.00000000000000000000	0.00000000000000000000	0.00000000000000000000
62.00000000000000000000	0.00000000000000000000	4143.07666015625000000000	4164.10253906250000000000	4192.82031250000000000000	4163.07666015625000000000	4185.64111328125000000000	4169.74365234375000000000	4166.66650390625000000000	4163.58984375000000000000	4182.05126953125000000000	4178.97412109375000000000	4178.46142578125000000000	4192.30761718750000000000	4164.61523437500000000000	4165.64111328125000000000	0.00000000000000000000	10246.00000000000000000000	10229.00000000000000000000	0.00000000000000000000	0.00000000000000000000	0.00000000000000000000	1160.00000000000000000000	249.00000000000000000000	0.00000000000000000000	0.00000000000000000000	0.00000000000000000000	0.00000000000000000000	0.00000000000000000000	0.00000000000000000000	0.00000000000000000000	0.00000000000000000000	0.00000000000000000000	0.00000000000000000000	0.00000000000000000000	0.00000000000000000000	0.00000000000000000000	0.00000000000000000000	0.00000000000000000000	0.00000000000000000000
63.00000000000000000000	0.00000000000000000000	4153.84619140625000000000	4163.58984375000000000000	4199.48730468750000000000	4163.58984375000000000000	4177.43603515625000000000	4173.33300781250000000000	4170.76904296875000000000	4161.53857421875000000000	4176.92285156250000000000	4188.20507812500000000000	4169.74365234375000000000	4194.35888671875000000000	4180.51269531250000000000	4167.17919921875000000000	0.00000000000000000000	10248.00000000000000000000	10230.00000000000000000000	0.00000000000000000000	0.00000000000000000000	0.00000000000000000000	1160.00000000000000000000	257.00000000000000000000	0.00000000000000000000	0.00000000000000000000	0.00000000000000000000	0.00000000000000000000	0.00000000000000000000	0.00000000000000000000	0.00000000000000000000	0.00000000000000000000	0.00000000000000000000	0.00000000000000000000	0.00000000000000000000	0.00000000000000000000	0.00000000000000000000	0.00000000000000000000	0.00000000000000000000	0.00000000000000000000
64.00000000000000000000	0.00000000000000000000	4148.71777343750000000000	4157.43603515625000000000	4193.33300781250000000000	4175.38427734375000000000	4173.84619140625000000000	4180.51269531250000000000	4165.12792968750000000000	4153.84619140625000000000	4166.15380859375000000000	4192.82031250000000000000	4150.76904296875000000000	4179.48730468750000000000	4173.84619140625000000000	4159.48730468750000000000	2713.00000000000000000000	10248.00000000000000000000	10230.00000000000000000000	0.00000000000000000000	0.00000000000000000000	0.00000000000000000000	1160.00000000000000000000	265.00000000000000000000	4.00000000000000000000	0.00000000000000000000	0.00000000000000000000	0.00000000000000000000	0.00000000000000000000	0.00000000000000000000	0.00000000000000000000	0.00000000000000000000	0.00000000000000000000	0.00000000000000000000	0.00000000000000000000	0.00000000000000000000	0.00000000000000000000	0.00000000000000000000	0.00000000000000000000	0.00000000000000000000
65.00000000000000000000	0.00000000000000000000	4146.15380859375000000000	4166.15380859375000000000	4189.23046875000000000000	4180.51269531250000000000	4175.89746093750000000000	4177.94873046875000000000	4167.69238281250000000000	4157.43603515625000000000	4166.15380859375000000000	4187.69238281250000000000	4149.23046875000000000000	4182.05126953125000000000	4149.74365234375000000000	4164.61523437500000000000	2780.00000000000000000000	10251.00000000000000000000	10229.00000000000000000000	0.00000000000000000000	0.00000000000000000000	0.00000000000000000000	1160.00000000000000000000	273.00000000000000000000	4.00000000000000000000	4.00000000000000000000	0.00000000000000000000	0.00000000000000000000	0.00000000000000000000	0.00000000000000000000	0.00000000000000000000	0.00000000000000000000	0.00000000000000000000	0.00000000000000000000	0.00000000000000000000	0.00000000000000000000	0.00000000000000000000	0.00000000000000000000	0.00000000000000000000	0.00000000000000000000
66.00000000000000000000	0.00000000000000000000	4161.02539062500000000000	4173.84619140625000000000	4202.05126953125000000000	4167.17919921875000000000	4170.25634765625000000000	4163.58984375000000000000	4175.38427734375000000000	4169.74365234375000000000	4168.71777343750000000000	4176.92285156250000000000	4152.30761718750000000000	4195.89746093750000000000	4143.58984375000000000000	4170.76904296875000000000	2416.00000000000000000000	10251.00000000000000000000	10229.00000000000000000000	0.00000000000000000000	0.00000000000000000000	0.00000000000000000000	1160.00000000000000000000	280.00000000000000000000	4.00000000000000000000	4.00000000000000000000	4.00000000000000000000	0.00000000000000000000	0.00000000000000000000	0.00000000000000000000	0.00000000000000000000	0.00000000000000000000	0.00000000000000000000	0.00000000000000000000	0.00000000000000000000	0.00000000000000000000	0.00000000000000000000	0.00000000000000000000	4.00000000000000000000	0.00000000000000000000
67.00000000000000000000	0.00000000000000000000	4149.23046875000000000000	4173.84619140625000000000	4192.30761718750000000000	4168.71777343750000000000	4180.51269531250000000000	4168.71777343750000000000	4180.00000000000000000000	4179.48730468750000000000	4182.56396484375000000000	4183.07666015625000000000	4177.43603515625000000000	4188.71777343750000000000	4168.71777343750000000000	4168.71777343750000000000	3453.00000000000000000000	10249.00000000000000000000	10229.00000000000000000000	0.00000000000000000000	0.00000000000000000000	0.00000000000000000000	1160.00000000000000000000	288.00000000000000000000	4.00000000000000000000	4.00000000000000000000	4.00000000000000000000	4.00000000000000000000	0.00000000000000000000	0.00000000000000000000	0.00000000000000000000	0.00000000000000000000	0.00000000000000000000	0.00000000000000000000	0.00000000000000000000	0.00000000000000000000	0.00000000000000000000	0.00000000000000000000	4.00000000000000000000	4.00000000000000000000
68.00000000000000000000	0.00000000000000000000	4160.51269531250000000000	4173.84619140625000000000	4197.94873046875000000000	4188.20507812500000000000	4191.79492187500000000000	4185.12792968750000000000	4184.61523437500000000000	4180.51269531250000000000	4195.38427734375000000000	4194.87158203125000000000	4191.28173828125000000000	4194.87158203125000000000	4190.76904296875000000000	4176.92285156250000000000	3503.00000000000000000000	10249.00000000000000000000	10229.00000000000000000000	0.00000000000000000000	0.00000000000000000000	0.00000000000000000000	1160.00000000000000000000	295.00000000000000000000	4.00000000000000000000	4.00000000000000000000	4.00000000000000000000	4.00000000000000000000	4.00000000000000000000	0.00000000000000000000	0.00000000000000000000	0.00000000000000000000	0.00000000000000000000	0.00000000000000000000	0.00000000000000000000	0.00000000000000000000	0.00000000000000000000	0.00000000000000000000	4.00000000000000000000	4.00000000000000000000
69.00000000000000000000	0.00000000000000000000	4158.46142578125000000000	4168.20507812500000000000	4194.35888671875000000000	4188.20507812500000000000	4177.43603515625000000000	4175.38427734375000000000	4175.89746093750000000000	4168.20507812500000000000	4179.48730468750000000000	4189.74365234375000000000	4161.02539062500000000000	4198.46142578125000000000	4169.74365234375000000000	4183.58984375000000000000	3370.00000000000000000000	10249.00000000000000000000	10228.00000000000000000000	0.00000000000000000000	0.00000000000000000000	0.00000000000000000000	1160.00000000000000000000	304.00000000000000000000	4.00000000000000000000	4.00000000000000000000	4.00000000000000000000	4.00000000000000000000	4.00000000000000000000	4.00000000000000000000	0.00000000000000000000	0.00000000000000000000	0.00000000000000000000	0.00000000000000000000	0.00000000000000000000	0.00000000000000000000	0.00000000000000000000	0.00000000000000000000	4.00000000000000000000	4.00000000000000000000
70.00000000000000000000	0.00000000000000000000	4134.35888671875000000000	4153.84619140625000000000	4173.33300781250000000000	4172.30761718750000000000	4166.15380859375000000000	4149.74365234375000000000	4154.87158203125000000000	4143.58984375000000000000	4148.71777343750000000000	4170.76904296875000000000	4135.38427734375000000000	4183.58984375000000000000	4131.28173828125000000000	4162.05126953125000000000	3452.00000000000000000000	10249.00000000000000000000	10228.00000000000000000000	0.00000000000000000000	0.00000000000000000000	0.00000000000000000000	1160.00000000000000000000	311.00000000000000000000	4.00000000000000000000	4.00000000000000000000	4.00000000000000000000	4.00000000000000000000	4.00000000000000000000	4.00000000000000000000	4.00000000000000000000	0.00000000000000000000	0.00000000000000000000	0.00000000000000000000	0.00000000000000000000	0.00000000000000000000	0.00000000000000000000	0.00000000000000000000	4.00000000000000000000	4.00000000000000000000
71.00000000000000000000	0.00000000000000000000	4152.30761718750000000000	4158.46142578125000000000	4185.64111328125000000000	4166.15380859375000000000	4186.66650390625000000000	4162.05126953125000000000	4163.07666015625000000000	4149.74365234375000000000	4161.02539062500000000000	4174.87158203125000000000	4156.41015625000000000000	4180.51269531250000000000	4149.23046875000000000000	4147.69238281250000000000	3424.00000000000000000000	10250.00000000000000000000	10226.00000000000000000000	0.00000000000000000000	0.00000000000000000000	0.00000000000000000000	1160.00000000000000000000	318.00000000000000000000	4.00000000000000000000	4.00000000000000000000	4.00000000000000000000	4.00000000000000000000	4.00000000000000000000	4.00000000000000000000	4.00000000000000000000	4.00000000000000000000	0.00000000000000000000	0.00000000000000000000	0.00000000000000000000	0.00000000000000000000	0.00000000000000000000	0.00000000000000000000	4.00000000000000000000	4.00000000000000000000
72.00000000000000000000	0.00000000000000000000	4162.05126953125000000000	4173.33300781250000000000	4194.87158203125000000000	4167.69238281250000000000	4200.51269531250000000000	4192.30761718750000000000	4190.25634765625000000000	4184.10253906250000000000	4196.41015625000000000000	4203.58984375000000000000	4191.28173828125000000000	4184.61523437500000000000	4193.33300781250000000000	4162.56396484375000000000	3390.00000000000000000000	10250.00000000000000000000	10226.00000000000000000000	0.00000000000000000000	0.00000000000000000000	0.00000000000000000000	1160.00000000000000000000	327.00000000000000000000	4.00000000000000000000	4.00000000000000000000	4.00000000000000000000	4.00000000000000000000	4.00000000000000000000	4.00000000000000000000	4.00000000000000000000	4.00000000000000000000	4.00000000000000000000	0.00000000000000000000	0.00000000000000000000	0.00000000000000000000	0.00000000000000000000	0.00000000000000000000	4.00000000000000000000	4.00000000000000000000
73.00000000000000000000	0.00000000000000000000	4155.89746093750000000000	4172.30761718750000000000	4190.76904296875000000000	4185.12792968750000000000	4180.00000000000000000000	4182.56396484375000000000	4181.02539062500000000000	4179.48730468750000000000	4184.10253906250000000000	4197.94873046875000000000	4172.82031250000000000000	4184.61523437500000000000	4185.12792968750000000000	4170.25634765625000000000	3070.00000000000000000000	10251.00000000000000000000	10226.00000000000000000000	0.00000000000000000000	0.00000000000000000000	0.00000000000000000000	1160.00000000000000000000	335.00000000000000000000	4.00000000000000000000	4.00000000000000000000	4.00000000000000000000	4.00000000000000000000	4.00000000000000000000	4.00000000000000000000	4.00000000000000000000	4.00000000000000000000	4.00000000000000000000	4.00000000000000000000	0.00000000000000000000	0.00000000000000000000	0.00000000000000000000	0.00000000000000000000	4.00000000000000000000	4.00000000000000000000
74.00000000000000000000	0.00000000000000000000	4152.82031250000000000000	4183.07666015625000000000	4186.15380859375000000000	4201.53857421875000000000	4178.97412109375000000000	4164.10253906250000000000	4166.66650390625000000000	4168.71777343750000000000	4172.30761718750000000000	4186.15380859375000000000	4145.64111328125000000000	4194.35888671875000000000	4176.92285156250000000000	4181.02539062500000000000	3462.00000000000000000000	10251.00000000000000000000	10226.00000000000000000000	0.00000000000000000000	0.00000000000000000000	0.00000000000000000000	1160.00000000000000000000	343.00000000000000000000	4.00000000000000000000	4.00000000000000000000	4.00000000000000000000	4.00000000000000000000	4.00000000000000000000	4.00000000000000000000	4.00000000000000000000	4.00000000000000000000	4.00000000000000000000	4.00000000000000000000	4.00000000000000000000	0.00000000000000000000	0.00000000000000000000	0.00000000000000000000	4.00000000000000000000	4.00000000000000000000
75.00000000000000000000	0.00000000000000000000	4146.66650390625000000000	4171.79492187500000000000	4179.48730468750000000000	4173.33300781250000000000	4166.15380859375000000000	4150.25634765625000000000	4157.94873046875000000000	4168.71777343750000000000	4174.87158203125000000000	4187.69238281250000000000	4170.25634765625000000000	4200.51269531250000000000	4180.00000000000000000000	4193.33300781250000000000	3298.00000000000000000000	10247.00000000000000000000	10226.00000000000000000000	0.00000000000000000000	0.00000000000000000000	0.00000000000000000000	1160.00000000000000000000	351.00000000000000000000	4.00000000000000000000	4.00000000000000000000	4.00000000000000000000	4.00000000000000000000	4.00000000000000000000	4.00000000000000000000	4.00000000000000000000	4.00000000000000000000	4.00000000000000000000	4.00000000000000000000	4.00000000000000000000	4.00000000000000000000	0.00000000000000000000	0.00000000000000000000	4.00000000000000000000	4.00000000000000000000
76.00000000000000000000	0.00000000000000000000	4147.69238281250000000000	4141.02539062500000000000	4182.05126953125000000000	4152.82031250000000000000	4134.87158203125000000000	4138.97412109375000000000	4141.53857421875000000000	4145.12792968750000000000	4151.79492187500000000000	4170.25634765625000000000	4184.61523437500000000000	4180.00000000000000000000	4153.84619140625000000000	4175.89746093750000000000	2897.00000000000000000000	10247.00000000000000000000	10226.00000000000000000000	0.00000000000000000000	0.00000000000000000000	0.00000000000000000000	1160.00000000000000000000	359.00000000000000000000	4.00000000000000000000	4.00000000000000000000	4.00000000000000000000	4.00000000000000000000	4.00000000000000000000	4.00000000000000000000	4.00000000000000000000	4.00000000000000000000	4.00000000000000000000	4.00000000000000000000	4.00000000000000000000	4.00000000000000000000	4.00000000000000000000	0.00000000000000000000	4.00000000000000000000	4.00000000000000000000
77.00000000000000000000	0.00000000000000000000	4149.74365234375000000000	4162.56396484375000000000	4183.58984375000000000000	4187.17919921875000000000	4170.76904296875000000000	4166.66650390625000000000	4162.05126953125000000000	4149.23046875000000000000	4160.00000000000000000000	4174.87158203125000000000	4176.92285156250000000000	4165.12792968750000000000	4163.58984375000000000000	4156.92285156250000000000	2913.00000000000000000000	10245.00000000000000000000	10226.00000000000000000000	0.00000000000000000000	0.00000000000000000000	0.00000000000000000000	1160.00000000000000000000	368.00000000000000000000	4.00000000000000000000	4.00000000000000000000	4.00000000000000000000	4.00000000000000000000	4.00000000000000000000	4.00000000000000000000	4.00000000000000000000	4.00000000000000000000	4.00000000000000000000	4.00000000000000000000	4.00000000000000000000	4.00000000000000000000	4.00000000000000000000	4.00000000000000000000	4.00000000000000000000	4.00000000000000000000
78.00000000000000000000	0.00000000000000000000	4168.71777343750000000000	4193.33300781250000000000	4195.38427734375000000000	4205.64111328125000000000	4218.97412109375000000000	4196.92285156250000000000	4197.43603515625000000000	4183.58984375000000000000	4195.38427734375000000000	4203.07666015625000000000	4165.64111328125000000000	4187.17919921875000000000	4191.79492187500000000000	4167.17919921875000000000	3462.00000000000000000000	10245.00000000000000000000	10226.00000000000000000000	0.00000000000000000000	0.00000000000000000000	0.00000000000000000000	1160.00000000000000000000	375.00000000000000000000	4.00000000000000000000	4.00000000000000000000	4.00000000000000000000	4.00000000000000000000	4.00000000000000000000	4.00000000000000000000	4.00000000000000000000	4.00000000000000000000	4.00000000000000000000	4.00000000000000000000	4.00000000000000000000	4.00000000000000000000	4.00000000000000000000	4.00000000000000000000	4.00000000000000000000	4.00000000000000000000
79.00000000000000000000	0.00000000000000000000	4162.56396484375000000000	4185.64111328125000000000	4188.20507812500000000000	4178.97412109375000000000	4202.56396484375000000000	4188.71777343750000000000	4194.87158203125000000000	4185.64111328125000000000	4190.25634765625000000000	4196.92285156250000000000	4153.84619140625000000000	4195.38427734375000000000	4171.79492187500000000000	4179.48730468750000000000	3298.00000000000000000000	10243.00000000000000000000	10225.00000000000000000000	0.00000000000000000000	0.00000000000000000000	0.00000000000000000000	1160.00000000000000000000	382.00000000000000000000	4.00000000000000000000	4.00000000000000000000	4.00000000000000000000	4.00000000000000000000	4.00000000000000000000	4.00000000000000000000	4.00000000000000000000	4.00000000000000000000	4.00000000000000000000	4.00000000000000000000	4.00000000000000000000	4.00000000000000000000	4.00000000000000000000	4.00000000000000000000	4.00000000000000000000	4.00000000000000000000
80.00000000000000000000	0.00000000000000000000	4135.38427734375000000000	4170.25634765625000000000	4168.71777343750000000000	4162.05126953125000000000	4165.12792968750000000000	4165.64111328125000000000	4175.38427734375000000000	4164.10253906250000000000	4165.64111328125000000000	4160.51269531250000000000	4157.94873046875000000000	4178.46142578125000000000	4150.25634765625000000000	4172.30761718750000000000	2897.00000000000000000000	10243.00000000000000000000	10225.00000000000000000000	0.00000000000000000000	0.00000000000000000000	0.00000000000000000000	1160.00000000000000000000	390.00000000000000000000	4.00000000000000000000	4.00000000000000000000	4.00000000000000000000	4.00000000000000000000	4.00000000000000000000	4.00000000000000000000	4.00000000000000000000	4.00000000000000000000	4.00000000000000000000	4.00000000000000000000	4.00000000000000000000	4.00000000000000000000	4.00000000000000000000	4.00000000000000000000	4.00000000000000000000	4.00000000000000000000
81.00000000000000000000	0.00000000000000000000	4148.20507812500000000000	4162.56396484375000000000	4181.02539062500000000000	4165.12792968750000000000	4151.79492187500000000000	4157.94873046875000000000	4172.30761718750000000000	4161.53857421875000000000	4162.56396484375000000000	4148.20507812500000000000	4164.61523437500000000000	4176.92285156250000000000	4158.46142578125000000000	4170.76904296875000000000	2913.00000000000000000000	10246.00000000000000000000	10224.00000000000000000000	0.00000000000000000000	0.00000000000000000000	0.00000000000000000000	1160.00000000000000000000	397.00000000000000000000	4.00000000000000000000	4.00000000000000000000	4.00000000000000000000	4.00000000000000000000	4.00000000000000000000	4.00000000000000000000	4.00000000000000000000	4.00000000000000000000	4.00000000000000000000	4.00000000000000000000	4.00000000000000000000	4.00000000000000000000	4.00000000000000000000	4.00000000000000000000	4.00000000000000000000	4.00000000000000000000
82.00000000000000000000	0.00000000000000000000	4151.79492187500000000000	4169.23046875000000000000	4183.58984375000000000000	4180.51269531250000000000	4170.76904296875000000000	4168.71777343750000000000	4178.46142578125000000000	4174.35888671875000000000	4174.87158203125000000000	4173.33300781250000000000	4179.48730468750000000000	4183.07666015625000000000	4165.12792968750000000000	4176.41015625000000000000	3462.00000000000000000000	10246.00000000000000000000	10224.00000000000000000000	0.00000000000000000000	0.00000000000000000000	0.00000000000000000000	1160.00000000000000000000	404.00000000000000000000	4.00000000000000000000	4.00000000000000000000	4.00000000000000000000	4.00000000000000000000	4.00000000000000000000	4.00000000000000000000	4.00000000000000000000	4.00000000000000000000	4.00000000000000000000	4.00000000000000000000	4.00000000000000000000	4.00000000000000000000	4.00000000000000000000	4.00000000000000000000	4.00000000000000000000	4.00000000000000000000
83.00000000000000000000	0.00000000000000000000	4163.07666015625000000000	4190.76904296875000000000	4186.66650390625000000000	4198.97412109375000000000	4201.02539062500000000000	4174.87158203125000000000	4178.46142578125000000000	4177.43603515625000000000	4186.15380859375000000000	4196.92285156250000000000	4182.05126953125000000000	4193.33300781250000000000	4167.69238281250000000000	4179.48730468750000000000	3298.00000000000000000000	10247.00000000000000000000	10227.00000000000000000000	0.00000000000000000000	0.00000000000000000000	0.00000000000000000000	1160.00000000000000000000	412.00000000000000000000	4.00000000000000000000	4.00000000000000000000	4.00000000000000000000	4.00000000000000000000	4.00000000000000000000	4.00000000000000000000	4.00000000000000000000	4.00000000000000000000	4.00000000000000000000	4.00000000000000000000	4.00000000000000000000	4.00000000000000000000	4.00000000000000000000	4.00000000000000000000	4.00000000000000000000	4.00000000000000000000
84.00000000000000000000	0.00000000000000000000	4172.82031250000000000000	4193.84619140625000000000	4192.82031250000000000000	4178.46142578125000000000	4200.00000000000000000000	4173.33300781250000000000	4176.41015625000000000000	4173.84619140625000000000	4190.76904296875000000000	4195.38427734375000000000	4165.12792968750000000000	4198.46142578125000000000	4178.46142578125000000000	4184.61523437500000000000	2897.00000000000000000000	10247.00000000000000000000	10227.00000000000000000000	0.00000000000000000000	0.00000000000000000000	0.00000000000000000000	1160.00000000000000000000	420.00000000000000000000	4.00000000000000000000	4.00000000000000000000	4.00000000000000000000	4.00000000000000000000	4.00000000000000000000	4.00000000000000000000	4.00000000000000000000	4.00000000000000000000	4.00000000000000000000	4.00000000000000000000	4.00000000000000000000	4.00000000000000000000	4.00000000000000000000	4.00000000000000000000	4.00000000000000000000	4.00000000000000000000
85.00000000000000000000	0.00000000000000000000	4158.97412109375000000000	4176.92285156250000000000	4183.58984375000000000000	4156.92285156250000000000	4184.61523437500000000000	4178.46142578125000000000	4175.89746093750000000000	4168.71777343750000000000	4180.51269531250000000000	4183.58984375000000000000	4178.46142578125000000000	4195.38427734375000000000	4177.94873046875000000000	4191.79492187500000000000	2913.00000000000000000000	10247.00000000000000000000	10227.00000000000000000000	0.00000000000000000000	0.00000000000000000000	0.00000000000000000000	1160.00000000000000000000	428.00000000000000000000	4.00000000000000000000	4.00000000000000000000	4.00000000000000000000	4.00000000000000000000	4.00000000000000000000	4.00000000000000000000	4.00000000000000000000	4.00000000000000000000	4.00000000000000000000	4.00000000000000000000	4.00000000000000000000	4.00000000000000000000	4.00000000000000000000	4.00000000000000000000	4.00000000000000000000	4.00000000000000000000
86.00000000000000000000	0.00000000000000000000	4165.64111328125000000000	4175.89746093750000000000	4187.17919921875000000000	4160.00000000000000000000	4188.20507812500000000000	4181.02539062500000000000	4175.89746093750000000000	4165.64111328125000000000	4173.84619140625000000000	4181.02539062500000000000	4204.10253906250000000000	4193.84619140625000000000	4169.74365234375000000000	4203.07666015625000000000	3462.00000000000000000000	10247.00000000000000000000	10227.00000000000000000000	0.00000000000000000000	0.00000000000000000000	0.00000000000000000000	1160.00000000000000000000	437.00000000000000000000	4.00000000000000000000	4.00000000000000000000	4.00000000000000000000	4.00000000000000000000	4.00000000000000000000	4.00000000000000000000	4.00000000000000000000	4.00000000000000000000	4.00000000000000000000	4.00000000000000000000	4.00000000000000000000	4.00000000000000000000	4.00000000000000000000	4.00000000000000000000	4.00000000000000000000	4.00000000000000000000
87.00000000000000000000	0.00000000000000000000	4157.43603515625000000000	4177.94873046875000000000	4180.00000000000000000000	4147.17919921875000000000	4179.48730468750000000000	4174.87158203125000000000	4175.38427734375000000000	4167.17919921875000000000	4180.00000000000000000000	4182.05126953125000000000	4175.89746093750000000000	4180.00000000000000000000	4169.23046875000000000000	4193.84619140625000000000	3298.00000000000000000000	10245.00000000000000000000	10229.00000000000000000000	0.00000000000000000000	0.00000000000000000000	0.00000000000000000000	1160.00000000000000000000	445.00000000000000000000	4.00000000000000000000	4.00000000000000000000	4.00000000000000000000	4.00000000000000000000	4.00000000000000000000	4.00000000000000000000	4.00000000000000000000	4.00000000000000000000	4.00000000000000000000	4.00000000000000000000	4.00000000000000000000	4.00000000000000000000	4.00000000000000000000	4.00000000000000000000	4.00000000000000000000	4.00000000000000000000
88.00000000000000000000	0.00000000000000000000	4154.35888671875000000000	4161.02539062500000000000	4173.84619140625000000000	4151.28173828125000000000	4158.97412109375000000000	4167.69238281250000000000	4170.25634765625000000000	4160.00000000000000000000	4166.66650390625000000000	4167.69238281250000000000	4144.61523437500000000000	4168.71777343750000000000	4157.43603515625000000000	4162.05126953125000000000	2897.00000000000000000000	10245.00000000000000000000	10229.00000000000000000000	0.00000000000000000000	0.00000000000000000000	0.00000000000000000000	1160.00000000000000000000	453.00000000000000000000	4.00000000000000000000	4.00000000000000000000	4.00000000000000000000	4.00000000000000000000	4.00000000000000000000	4.00000000000000000000	4.00000000000000000000	4.00000000000000000000	4.00000000000000000000	4.00000000000000000000	4.00000000000000000000	4.00000000000000000000	4.00000000000000000000	4.00000000000000000000	4.00000000000000000000	4.00000000000000000000
89.00000000000000000000	0.00000000000000000000	4168.71777343750000000000	4162.05126953125000000000	4186.15380859375000000000	4172.82031250000000000000	4183.07666015625000000000	4176.41015625000000000000	4179.48730468750000000000	4164.61523437500000000000	4160.51269531250000000000	4167.17919921875000000000	4158.97412109375000000000	4176.41015625000000000000	4161.02539062500000000000	4160.51269531250000000000	2913.00000000000000000000	10246.00000000000000000000	10230.00000000000000000000	0.00000000000000000000	0.00000000000000000000	0.00000000000000000000	1160.00000000000000000000	462.00000000000000000000	4.00000000000000000000	4.00000000000000000000	4.00000000000000000000	4.00000000000000000000	4.00000000000000000000	4.00000000000000000000	4.00000000000000000000	4.00000000000000000000	4.00000000000000000000	4.00000000000000000000	4.00000000000000000000	4.00000000000000000000	4.00000000000000000000	4.00000000000000000000	4.00000000000000000000	4.00000000000000000000
90.00000000000000000000	0.00000000000000000000	4160.00000000000000000000	4179.48730468750000000000	4189.74365234375000000000	4156.92285156250000000000	4209.74365234375000000000	4187.17919921875000000000	4193.33300781250000000000	4183.58984375000000000000	4181.53857421875000000000	4184.10253906250000000000	4157.43603515625000000000	4186.15380859375000000000	4175.89746093750000000000	4189.74365234375000000000	3462.00000000000000000000	10246.00000000000000000000	10230.00000000000000000000	0.00000000000000000000	0.00000000000000000000	0.00000000000000000000	1160.00000000000000000000	470.00000000000000000000	4.00000000000000000000	4.00000000000000000000	4.00000000000000000000	4.00000000000000000000	4.00000000000000000000	4.00000000000000000000	4.00000000000000000000	4.00000000000000000000	4.00000000000000000000	4.00000000000000000000	4.00000000000000000000	4.00000000000000000000	4.00000000000000000000	4.00000000000000000000	4.00000000000000000000	4.00000000000000000000
91.00000000000000000000	0.00000000000000000000	4163.58984375000000000000	4182.05126953125000000000	4191.79492187500000000000	4141.02539062500000000000	4181.53857421875000000000	4179.48730468750000000000	4184.10253906250000000000	4178.97412109375000000000	4182.05126953125000000000	4178.46142578125000000000	4165.64111328125000000000	4183.58984375000000000000	4165.64111328125000000000	4198.97412109375000000000	3298.00000000000000000000	10248.00000000000000000000	10229.00000000000000000000	0.00000000000000000000	0.00000000000000000000	0.00000000000000000000	1160.00000000000000000000	478.00000000000000000000	4.00000000000000000000	4.00000000000000000000	4.00000000000000000000	4.00000000000000000000	4.00000000000000000000	4.00000000000000000000	4.00000000000000000000	4.00000000000000000000	4.00000000000000000000	4.00000000000000000000	4.00000000000000000000	4.00000000000000000000	4.00000000000000000000	4.00000000000000000000	4.00000000000000000000	4.00000000000000000000
92.00000000000000000000	0.00000000000000000000	4160.00000000000000000000	4184.10253906250000000000	4180.51269531250000000000	4167.17919921875000000000	4169.23046875000000000000	4176.92285156250000000000	4178.46142578125000000000	4170.25634765625000000000	4174.87158203125000000000	4169.74365234375000000000	4210.76904296875000000000	4173.33300781250000000000	4168.71777343750000000000	4187.17919921875000000000	2897.00000000000000000000	10248.00000000000000000000	10229.00000000000000000000	0.00000000000000000000	0.00000000000000000000	0.00000000000000000000	1160.00000000000000000000	487.00000000000000000000	4.00000000000000000000	4.00000000000000000000	4.00000000000000000000	4.00000000000000000000	4.00000000000000000000	4.00000000000000000000	4.00000000000000000000	4.00000000000000000000	4.00000000000000000000	4.00000000000000000000	4.00000000000000000000	4.00000000000000000000	4.00000000000000000000	4.00000000000000000000	4.00000000000000000000	4.00000000000000000000
93.00000000000000000000	0.00000000000000000000	4157.43603515625000000000	4180.00000000000000000000	4176.41015625000000000000	4176.41015625000000000000	4176.41015625000000000000	4170.25634765625000000000	4176.92285156250000000000	4165.12792968750000000000	4171.79492187500000000000	4166.66650390625000000000	4191.28173828125000000000	4172.30761718750000000000	4183.07666015625000000000	4176.92285156250000000000	2913.00000000000000000000	10249.00000000000000000000	10227.00000000000000000000	0.00000000000000000000	0.00000000000000000000	0.00000000000000000000	1160.00000000000000000000	495.00000000000000000000	4.00000000000000000000	4.00000000000000000000	4.00000000000000000000	4.00000000000000000000	4.00000000000000000000	4.00000000000000000000	4.00000000000000000000	4.00000000000000000000	4.00000000000000000000	4.00000000000000000000	4.00000000000000000000	4.00000000000000000000	4.00000000000000000000	4.00000000000000000000	4.00000000000000000000	4.00000000000000000000
94.00000000000000000000	0.00000000000000000000	4169.74365234375000000000	4172.82031250000000000000	4189.23046875000000000000	4147.69238281250000000000	4168.20507812500000000000	4162.56396484375000000000	4177.43603515625000000000	4163.07666015625000000000	4168.20507812500000000000	4171.28173828125000000000	4141.02539062500000000000	4179.48730468750000000000	4177.43603515625000000000	4182.05126953125000000000	3462.00000000000000000000	10249.00000000000000000000	10227.00000000000000000000	0.00000000000000000000	0.00000000000000000000	0.00000000000000000000	1160.00000000000000000000	503.00000000000000000000	4.00000000000000000000	4.00000000000000000000	4.00000000000000000000	4.00000000000000000000	4.00000000000000000000	4.00000000000000000000	4.00000000000000000000	4.00000000000000000000	4.00000000000000000000	4.00000000000000000000	4.00000000000000000000	4.00000000000000000000	4.00000000000000000000	4.00000000000000000000	4.00000000000000000000	4.00000000000000000000
95.00000000000000000000	0.00000000000000000000	4164.10253906250000000000	4173.84619140625000000000	4188.71777343750000000000	4137.94873046875000000000	4178.97412109375000000000	4172.82031250000000000000	4184.61523437500000000000	4168.71777343750000000000	4172.82031250000000000000	4181.53857421875000000000	4158.97412109375000000000	4179.48730468750000000000	4167.69238281250000000000	4196.92285156250000000000	3298.00000000000000000000	10247.00000000000000000000	10227.00000000000000000000	0.00000000000000000000	0.00000000000000000000	0.00000000000000000000	1160.00000000000000000000	510.00000000000000000000	4.00000000000000000000	4.00000000000000000000	4.00000000000000000000	4.00000000000000000000	4.00000000000000000000	4.00000000000000000000	4.00000000000000000000	4.00000000000000000000	4.00000000000000000000	4.00000000000000000000	4.00000000000000000000	4.00000000000000000000	4.00000000000000000000	4.00000000000000000000	4.00000000000000000000	4.00000000000000000000
96.00000000000000000000	0.00000000000000000000	4167.17919921875000000000	4170.25634765625000000000	4190.76904296875000000000	4146.15380859375000000000	4189.74365234375000000000	4176.92285156250000000000	4178.97412109375000000000	4164.61523437500000000000	4167.17919921875000000000	4162.56396484375000000000	4191.28173828125000000000	4170.25634765625000000000	4165.64111328125000000000	4191.79492187500000000000	2897.00000000000000000000	10247.00000000000000000000	10227.00000000000000000000	0.00000000000000000000	0.00000000000000000000	0.00000000000000000000	1160.00000000000000000000	517.00000000000000000000	4.00000000000000000000	4.00000000000000000000	4.00000000000000000000	4.00000000000000000000	4.00000000000000000000	4.00000000000000000000	4.00000000000000000000	4.00000000000000000000	4.00000000000000000000	4.00000000000000000000	4.00000000000000000000	4.00000000000000000000	4.00000000000000000000	4.00000000000000000000	4.00000000000000000000	4.00000000000000000000
97.00000000000000000000	0.00000000000000000000	4158.46142578125000000000	4178.46142578125000000000	4184.61523437500000000000	4161.02539062500000000000	4189.74365234375000000000	4181.53857421875000000000	4182.05126953125000000000	4169.74365234375000000000	4171.79492187500000000000	4159.48730468750000000000	4195.89746093750000000000	4162.56396484375000000000	4176.92285156250000000000	4185.12792968750000000000	2913.00000000000000000000	10245.00000000000000000000	10226.00000000000000000000	0.00000000000000000000	0.00000000000000000000	0.00000000000000000000	1160.00000000000000000000	525.00000000000000000000	4.00000000000000000000	4.00000000000000000000	4.00000000000000000000	4.00000000000000000000	4.00000000000000000000	4.00000000000000000000	4.00000000000000000000	4.00000000000000000000	4.00000000000000000000	4.00000000000000000000	4.00000000000000000000	4.00000000000000000000	4.00000000000000000000	4.00000000000000000000	4.00000000000000000000	4.00000000000000000000
98.00000000000000000000	0.00000000000000000000	4152.82031250000000000000	4186.66650390625000000000	4178.46142578125000000000	4178.97412109375000000000	4186.66650390625000000000	4182.05126953125000000000	4187.17919921875000000000	4172.30761718750000000000	4179.48730468750000000000	4183.58984375000000000000	4186.66650390625000000000	4168.71777343750000000000	4184.10253906250000000000	4189.23046875000000000000	3462.00000000000000000000	10245.00000000000000000000	10226.00000000000000000000	0.00000000000000000000	0.00000000000000000000	0.00000000000000000000	1160.00000000000000000000	532.00000000000000000000	4.00000000000000000000	4.00000000000000000000	4.00000000000000000000	4.00000000000000000000	4.00000000000000000000	4.00000000000000000000	4.00000000000000000000	4.00000000000000000000	4.00000000000000000000	4.00000000000000000000	4.00000000000000000000	4.00000000000000000000	4.00000000000000000000	4.00000000000000000000	4.00000000000000000000	4.00000000000000000000
99.00000000000000000000	0.00000000000000000000	4165.64111328125000000000	4177.43603515625000000000	4178.97412109375000000000	4165.64111328125000000000	4175.38427734375000000000	4168.71777343750000000000	4174.35888671875000000000	4155.38427734375000000000	4162.56396484375000000000	4174.35888671875000000000	4152.82031250000000000000	4174.87158203125000000000	4173.33300781250000000000	4190.76904296875000000000	3298.00000000000000000000	10245.00000000000000000000	10226.00000000000000000000	0.00000000000000000000	0.00000000000000000000	0.00000000000000000000	1160.00000000000000000000	539.00000000000000000000	4.00000000000000000000	4.00000000000000000000	4.00000000000000000000	4.00000000000000000000	4.00000000000000000000	4.00000000000000000000	4.00000000000000000000	4.00000000000000000000	4.00000000000000000000	4.00000000000000000000	4.00000000000000000000	4.00000000000000000000	4.00000000000000000000	4.00000000000000000000	4.00000000000000000000	4.00000000000000000000
100.00000000000000000000	0.00000000000000000000	4153.84619140625000000000	4171.28173828125000000000	4168.71777343750000000000	4136.92285156250000000000	4156.41015625000000000000	4161.53857421875000000000	4170.25634765625000000000	4156.92285156250000000000	4153.84619140625000000000	4156.92285156250000000000	4147.17919921875000000000	4168.71777343750000000000	4164.61523437500000000000	4186.66650390625000000000	2897.00000000000000000000	10245.00000000000000000000	10226.00000000000000000000	0.00000000000000000000	0.00000000000000000000	0.00000000000000000000	1160.00000000000000000000	547.00000000000000000000	4.00000000000000000000	4.00000000000000000000	4.00000000000000000000	4.00000000000000000000	4.00000000000000000000	4.00000000000000000000	4.00000000000000000000	4.00000000000000000000	4.00000000000000000000	4.00000000000000000000	4.00000000000000000000	4.00000000000000000000	4.00000000000000000000	4.00000000000000000000	4.00000000000000000000	4.00000000000000000000
101.00000000000000000000	0.00000000000000000000	4163.58984375000000000000	4169.23046875000000000000	4184.10253906250000000000	4137.94873046875000000000	4152.30761718750000000000	4166.15380859375000000000	4181.53857421875000000000	4172.30761718750000000000	4167.17919921875000000000	4168.71777343750000000000	4193.84619140625000000000	4171.28173828125000000000	4165.64111328125000000000	4191.79492187500000000000	2913.00000000000000000000	10243.00000000000000000000	10227.00000000000000000000	0.00000000000000000000	0.00000000000000000000	0.00000000000000000000	1160.00000000000000000000	555.00000000000000000000	4.00000000000000000000	4.00000000000000000000	4.00000000000000000000	4.00000000000000000000	4.00000000000000000000	4.00000000000000000000	4.00000000000000000000	4.00000000000000000000	4.00000000000000000000	4.00000000000000000000	4.00000000000000000000	4.00000000000000000000	4.00000000000000000000	4.00000000000000000000	4.00000000000000000000	4.00000000000000000000
102.00000000000000000000	0.00000000000000000000	4178.97412109375000000000	4187.17919921875000000000	4197.94873046875000000000	4165.12792968750000000000	4186.66650390625000000000	4175.38427734375000000000	4190.25634765625000000000	4179.48730468750000000000	4183.07666015625000000000	4180.51269531250000000000	4207.69238281250000000000	4182.05126953125000000000	4189.74365234375000000000	4208.71777343750000000000	3462.00000000000000000000	10243.00000000000000000000	10227.00000000000000000000	0.00000000000000000000	0.00000000000000000000	0.00000000000000000000	1160.00000000000000000000	562.00000000000000000000	4.00000000000000000000	4.00000000000000000000	4.00000000000000000000	4.00000000000000000000	4.00000000000000000000	4.00000000000000000000	4.00000000000000000000	4.00000000000000000000	4.00000000000000000000	4.00000000000000000000	4.00000000000000000000	4.00000000000000000000	4.00000000000000000000	4.00000000000000000000	4.00000000000000000000	4.00000000000000000000
103.00000000000000000000	0.00000000000000000000	4171.79492187500000000000	4202.05126953125000000000	4184.61523437500000000000	4180.00000000000000000000	4201.02539062500000000000	4171.79492187500000000000	4180.51269531250000000000	4169.23046875000000000000	4171.28173828125000000000	4173.84619140625000000000	4180.00000000000000000000	4183.58984375000000000000	4206.66650390625000000000	4208.20507812500000000000	3298.00000000000000000000	10243.00000000000000000000	10228.00000000000000000000	0.00000000000000000000	0.00000000000000000000	0.00000000000000000000	1160.00000000000000000000	571.00000000000000000000	4.00000000000000000000	4.00000000000000000000	4.00000000000000000000	4.00000000000000000000	4.00000000000000000000	4.00000000000000000000	4.00000000000000000000	4.00000000000000000000	4.00000000000000000000	4.00000000000000000000	4.00000000000000000000	4.00000000000000000000	4.00000000000000000000	4.00000000000000000000	4.00000000000000000000	4.00000000000000000000
104.00000000000000000000	0.00000000000000000000	4161.53857421875000000000	4174.35888671875000000000	4170.25634765625000000000	4162.05126953125000000000	4167.69238281250000000000	4155.38427734375000000000	4164.10253906250000000000	4146.15380859375000000000	4147.69238281250000000000	4166.66650390625000000000	4172.30761718750000000000	4173.84619140625000000000	4182.05126953125000000000	4192.82031250000000000000	2897.00000000000000000000	10243.00000000000000000000	10228.00000000000000000000	0.00000000000000000000	0.00000000000000000000	0.00000000000000000000	1160.00000000000000000000	579.00000000000000000000	4.00000000000000000000	4.00000000000000000000	4.00000000000000000000	4.00000000000000000000	4.00000000000000000000	4.00000000000000000000	4.00000000000000000000	4.00000000000000000000	4.00000000000000000000	4.00000000000000000000	4.00000000000000000000	4.00000000000000000000	4.00000000000000000000	4.00000000000000000000	4.00000000000000000000	4.00000000000000000000
105.00000000000000000000	0.00000000000000000000	4151.79492187500000000000	4161.02539062500000000000	4163.07666015625000000000	4146.15380859375000000000	4157.43603515625000000000	4155.89746093750000000000	4166.15380859375000000000	4144.10253906250000000000	4152.82031250000000000000	4168.20507812500000000000	4177.43603515625000000000	4180.00000000000000000000	4169.74365234375000000000	4196.41015625000000000000	2913.00000000000000000000	10246.00000000000000000000	10229.00000000000000000000	0.00000000000000000000	0.00000000000000000000	0.00000000000000000000	1160.00000000000000000000	587.00000000000000000000	4.00000000000000000000	4.00000000000000000000	4.00000000000000000000	4.00000000000000000000	4.00000000000000000000	4.00000000000000000000	4.00000000000000000000	4.00000000000000000000	4.00000000000000000000	4.00000000000000000000	4.00000000000000000000	4.00000000000000000000	4.00000000000000000000	4.00000000000000000000	4.00000000000000000000	4.00000000000000000000
106.00000000000000000000	0.00000000000000000000	4167.17919921875000000000	4176.41015625000000000000	4173.84619140625000000000	4158.46142578125000000000	4163.58984375000000000000	4163.58984375000000000000	4168.71777343750000000000	4152.30761718750000000000	4162.05126953125000000000	4164.61523437500000000000	4183.07666015625000000000	4187.17919921875000000000	4187.17919921875000000000	4197.94873046875000000000	3462.00000000000000000000	10246.00000000000000000000	10229.00000000000000000000	0.00000000000000000000	0.00000000000000000000	0.00000000000000000000	1160.00000000000000000000	595.00000000000000000000	4.00000000000000000000	4.00000000000000000000	4.00000000000000000000	4.00000000000000000000	4.00000000000000000000	4.00000000000000000000	4.00000000000000000000	4.00000000000000000000	4.00000000000000000000	4.00000000000000000000	4.00000000000000000000	4.00000000000000000000	4.00000000000000000000	4.00000000000000000000	4.00000000000000000000	4.00000000000000000000
107.00000000000000000000	0.00000000000000000000	4159.48730468750000000000	4178.46142578125000000000	4166.15380859375000000000	4167.17919921875000000000	4163.07666015625000000000	4160.00000000000000000000	4164.61523437500000000000	4153.33300781250000000000	4161.53857421875000000000	4161.53857421875000000000	4193.33300781250000000000	4168.20507812500000000000	4189.74365234375000000000	4181.53857421875000000000	3298.00000000000000000000	10246.00000000000000000000	10230.00000000000000000000	0.00000000000000000000	0.00000000000000000000	0.00000000000000000000	1160.00000000000000000000	603.00000000000000000000	4.00000000000000000000	4.00000000000000000000	4.00000000000000000000	4.00000000000000000000	4.00000000000000000000	4.00000000000000000000	4.00000000000000000000	4.00000000000000000000	4.00000000000000000000	4.00000000000000000000	4.00000000000000000000	4.00000000000000000000	4.00000000000000000000	4.00000000000000000000	4.00000000000000000000	4.00000000000000000000
108.00000000000000000000	0.00000000000000000000	4149.23046875000000000000	4175.89746093750000000000	4159.48730468750000000000	4157.43603515625000000000	4175.38427734375000000000	4157.94873046875000000000	4170.76904296875000000000	4157.43603515625000000000	4166.15380859375000000000	4168.20507812500000000000	4197.43603515625000000000	4168.20507812500000000000	4182.05126953125000000000	4174.35888671875000000000	2897.00000000000000000000	10246.00000000000000000000	10230.00000000000000000000	0.00000000000000000000	0.00000000000000000000	0.00000000000000000000	1160.00000000000000000000	611.00000000000000000000	4.00000000000000000000	4.00000000000000000000	4.00000000000000000000	4.00000000000000000000	4.00000000000000000000	4.00000000000000000000	4.00000000000000000000	4.00000000000000000000	4.00000000000000000000	4.00000000000000000000	4.00000000000000000000	4.00000000000000000000	4.00000000000000000000	4.00000000000000000000	4.00000000000000000000	4.00000000000000000000
109.00000000000000000000	0.00000000000000000000	4165.64111328125000000000	4178.97412109375000000000	4173.33300781250000000000	4146.66650390625000000000	4171.79492187500000000000	4157.43603515625000000000	4170.25634765625000000000	4154.87158203125000000000	4159.48730468750000000000	4167.69238281250000000000	4181.02539062500000000000	4181.53857421875000000000	4174.35888671875000000000	4175.89746093750000000000	2913.00000000000000000000	10245.00000000000000000000	10230.00000000000000000000	0.00000000000000000000	0.00000000000000000000	0.00000000000000000000	1160.00000000000000000000	619.00000000000000000000	4.00000000000000000000	4.00000000000000000000	4.00000000000000000000	4.00000000000000000000	4.00000000000000000000	4.00000000000000000000	4.00000000000000000000	4.00000000000000000000	4.00000000000000000000	4.00000000000000000000	4.00000000000000000000	4.00000000000000000000	4.00000000000000000000	4.00000000000000000000	4.00000000000000000000	4.00000000000000000000
110.00000000000000000000	0.00000000000000000000	4157.94873046875000000000	4174.87158203125000000000	4164.61523437500000000000	4152.30761718750000000000	4167.17919921875000000000	4164.61523437500000000000	4166.15380859375000000000	4151.79492187500000000000	4152.30761718750000000000	4167.17919921875000000000	4167.17919921875000000000	4174.35888671875000000000	4173.84619140625000000000	4181.02539062500000000000	3462.00000000000000000000	10245.00000000000000000000	10230.00000000000000000000	0.00000000000000000000	0.00000000000000000000	0.00000000000000000000	1160.00000000000000000000	628.00000000000000000000	4.00000000000000000000	4.00000000000000000000	4.00000000000000000000	4.00000000000000000000	4.00000000000000000000	4.00000000000000000000	4.00000000000000000000	4.00000000000000000000	4.00000000000000000000	4.00000000000000000000	4.00000000000000000000	4.00000000000000000000	4.00000000000000000000	4.00000000000000000000	4.00000000000000000000	4.00000000000000000000
111.00000000000000000000	0.00000000000000000000	4164.61523437500000000000	4163.58984375000000000000	4167.17919921875000000000	4162.05126953125000000000	4167.69238281250000000000	4166.66650390625000000000	4166.66650390625000000000	4152.82031250000000000000	4154.87158203125000000000	4163.58984375000000000000	4174.87158203125000000000	4178.97412109375000000000	4175.38427734375000000000	4189.74365234375000000000	3298.00000000000000000000	10245.00000000000000000000	10228.00000000000000000000	0.00000000000000000000	0.00000000000000000000	0.00000000000000000000	1160.00000000000000000000	635.00000000000000000000	4.00000000000000000000	4.00000000000000000000	4.00000000000000000000	4.00000000000000000000	4.00000000000000000000	4.00000000000000000000	4.00000000000000000000	4.00000000000000000000	4.00000000000000000000	4.00000000000000000000	4.00000000000000000000	4.00000000000000000000	4.00000000000000000000	4.00000000000000000000	4.00000000000000000000	4.00000000000000000000
112.00000000000000000000	0.00000000000000000000	4174.87158203125000000000	4172.30761718750000000000	4176.41015625000000000000	4164.10253906250000000000	4158.46142578125000000000	4157.94873046875000000000	4170.76904296875000000000	4161.02539062500000000000	4163.58984375000000000000	4165.12792968750000000000	4192.30761718750000000000	4185.64111328125000000000	4183.58984375000000000000	4188.71777343750000000000	2897.00000000000000000000	10245.00000000000000000000	10228.00000000000000000000	0.00000000000000000000	0.00000000000000000000	0.00000000000000000000	1160.00000000000000000000	643.00000000000000000000	4.00000000000000000000	4.00000000000000000000	4.00000000000000000000	4.00000000000000000000	4.00000000000000000000	4.00000000000000000000	4.00000000000000000000	4.00000000000000000000	4.00000000000000000000	4.00000000000000000000	4.00000000000000000000	4.00000000000000000000	4.00000000000000000000	4.00000000000000000000	4.00000000000000000000	4.00000000000000000000
113.00000000000000000000	0.00000000000000000000	4163.58984375000000000000	4190.25634765625000000000	4168.71777343750000000000	4169.23046875000000000000	4160.51269531250000000000	4156.92285156250000000000	4172.82031250000000000000	4170.25634765625000000000	4174.87158203125000000000	4176.92285156250000000000	4211.79492187500000000000	4182.05126953125000000000	4194.35888671875000000000	4188.71777343750000000000	2913.00000000000000000000	10248.00000000000000000000	10228.00000000000000000000	0.00000000000000000000	0.00000000000000000000	0.00000000000000000000	1160.00000000000000000000	651.00000000000000000000	4.00000000000000000000	4.00000000000000000000	4.00000000000000000000	4.00000000000000000000	4.00000000000000000000	4.00000000000000000000	4.00000000000000000000	4.00000000000000000000	4.00000000000000000000	4.00000000000000000000	4.00000000000000000000	4.00000000000000000000	4.00000000000000000000	4.00000000000000000000	4.00000000000000000000	4.00000000000000000000
114.00000000000000000000	0.00000000000000000000	4174.35888671875000000000	4193.33300781250000000000	4174.87158203125000000000	4173.33300781250000000000	4173.33300781250000000000	4167.17919921875000000000	4176.41015625000000000000	4175.89746093750000000000	4177.94873046875000000000	4188.20507812500000000000	4226.66650390625000000000	4194.87158203125000000000	4203.07666015625000000000	4198.97412109375000000000	3462.00000000000000000000	10248.00000000000000000000	10228.00000000000000000000	0.00000000000000000000	0.00000000000000000000	0.00000000000000000000	1160.00000000000000000000	659.00000000000000000000	4.00000000000000000000	4.00000000000000000000	4.00000000000000000000	4.00000000000000000000	4.00000000000000000000	4.00000000000000000000	4.00000000000000000000	4.00000000000000000000	4.00000000000000000000	4.00000000000000000000	4.00000000000000000000	4.00000000000000000000	4.00000000000000000000	4.00000000000000000000	4.00000000000000000000	4.00000000000000000000
115.00000000000000000000	0.00000000000000000000	4170.25634765625000000000	4193.33300781250000000000	4171.28173828125000000000	4165.12792968750000000000	4177.43603515625000000000	4176.92285156250000000000	4187.69238281250000000000	4185.64111328125000000000	4182.05126953125000000000	4194.87158203125000000000	4212.30761718750000000000	4204.61523437500000000000	4221.02539062500000000000	4203.07666015625000000000	3298.00000000000000000000	10248.00000000000000000000	10229.00000000000000000000	0.00000000000000000000	0.00000000000000000000	0.00000000000000000000	1160.00000000000000000000	666.00000000000000000000	4.00000000000000000000	4.00000000000000000000	4.00000000000000000000	4.00000000000000000000	4.00000000000000000000	4.00000000000000000000	4.00000000000000000000	4.00000000000000000000	4.00000000000000000000	4.00000000000000000000	4.00000000000000000000	4.00000000000000000000	4.00000000000000000000	4.00000000000000000000	4.00000000000000000000	4.00000000000000000000
116.00000000000000000000	0.00000000000000000000	4164.10253906250000000000	4182.56396484375000000000	4165.64111328125000000000	4155.89746093750000000000	4158.97412109375000000000	4164.61523437500000000000	4180.51269531250000000000	4180.00000000000000000000	4175.89746093750000000000	4181.02539062500000000000	4181.02539062500000000000	4196.92285156250000000000	4200.00000000000000000000	4203.58984375000000000000	2897.00000000000000000000	10248.00000000000000000000	10229.00000000000000000000	0.00000000000000000000	0.00000000000000000000	0.00000000000000000000	1160.00000000000000000000	674.00000000000000000000	4.00000000000000000000	4.00000000000000000000	4.00000000000000000000	4.00000000000000000000	4.00000000000000000000	4.00000000000000000000	4.00000000000000000000	4.00000000000000000000	4.00000000000000000000	4.00000000000000000000	4.00000000000000000000	4.00000000000000000000	4.00000000000000000000	4.00000000000000000000	4.00000000000000000000	4.00000000000000000000
117.00000000000000000000	0.00000000000000000000	4160.00000000000000000000	4161.53857421875000000000	4162.56396484375000000000	4148.20507812500000000000	4153.84619140625000000000	4156.41015625000000000000	4169.23046875000000000000	4163.07666015625000000000	4158.46142578125000000000	4164.10253906250000000000	4193.33300781250000000000	4178.97412109375000000000	4161.53857421875000000000	4196.41015625000000000000	2913.00000000000000000000	10248.00000000000000000000	10226.00000000000000000000	0.00000000000000000000	0.00000000000000000000	0.00000000000000000000	1160.00000000000000000000	683.00000000000000000000	4.00000000000000000000	4.00000000000000000000	4.00000000000000000000	4.00000000000000000000	4.00000000000000000000	4.00000000000000000000	4.00000000000000000000	4.00000000000000000000	4.00000000000000000000	4.00000000000000000000	4.00000000000000000000	4.00000000000000000000	4.00000000000000000000	4.00000000000000000000	4.00000000000000000000	4.00000000000000000000
118.00000000000000000000	0.00000000000000000000	4144.61523437500000000000	4144.61523437500000000000	4146.66650390625000000000	4144.10253906250000000000	4157.43603515625000000000	4158.97412109375000000000	4165.12792968750000000000	4150.25634765625000000000	4147.17919921875000000000	4157.43603515625000000000	4204.10253906250000000000	4161.53857421875000000000	4160.51269531250000000000	4169.23046875000000000000	3462.00000000000000000000	10248.00000000000000000000	10226.00000000000000000000	0.00000000000000000000	0.00000000000000000000	0.00000000000000000000	1160.00000000000000000000	691.00000000000000000000	4.00000000000000000000	4.00000000000000000000	4.00000000000000000000	4.00000000000000000000	4.00000000000000000000	4.00000000000000000000	4.00000000000000000000	4.00000000000000000000	4.00000000000000000000	4.00000000000000000000	4.00000000000000000000	4.00000000000000000000	4.00000000000000000000	4.00000000000000000000	4.00000000000000000000	4.00000000000000000000
119.00000000000000000000	0.00000000000000000000	4160.00000000000000000000	4158.46142578125000000000	4154.35888671875000000000	4147.69238281250000000000	4164.10253906250000000000	4153.33300781250000000000	4164.10253906250000000000	4150.76904296875000000000	4152.82031250000000000000	4162.05126953125000000000	4179.48730468750000000000	4167.17919921875000000000	4177.43603515625000000000	4156.92285156250000000000	3298.00000000000000000000	10248.00000000000000000000	10227.00000000000000000000	0.00000000000000000000	0.00000000000000000000	0.00000000000000000000	1160.00000000000000000000	699.00000000000000000000	4.00000000000000000000	4.00000000000000000000	4.00000000000000000000	4.00000000000000000000	4.00000000000000000000	4.00000000000000000000	4.00000000000000000000	4.00000000000000000000	4.00000000000000000000	4.00000000000000000000	4.00000000000000000000	4.00000000000000000000	4.00000000000000000000	4.00000000000000000000	4.00000000000000000000	4.00000000000000000000
120.00000000000000000000	0.00000000000000000000	4168.71777343750000000000	4191.79492187500000000000	4171.28173828125000000000	4152.82031250000000000000	4174.35888671875000000000	4155.38427734375000000000	4173.33300781250000000000	4168.20507812500000000000	4172.82031250000000000000	4185.12792968750000000000	4198.46142578125000000000	4181.02539062500000000000	4196.92285156250000000000	4173.33300781250000000000	2897.00000000000000000000	10248.00000000000000000000	10227.00000000000000000000	0.00000000000000000000	0.00000000000000000000	0.00000000000000000000	1160.00000000000000000000	708.00000000000000000000	4.00000000000000000000	4.00000000000000000000	4.00000000000000000000	4.00000000000000000000	4.00000000000000000000	4.00000000000000000000	4.00000000000000000000	4.00000000000000000000	4.00000000000000000000	4.00000000000000000000	4.00000000000000000000	4.00000000000000000000	4.00000000000000000000	4.00000000000000000000	4.00000000000000000000	4.00000000000000000000
121.00000000000000000000	0.00000000000000000000	4168.20507812500000000000	4185.12792968750000000000	4177.43603515625000000000	4163.07666015625000000000	4149.74365234375000000000	4152.30761718750000000000	4166.15380859375000000000	4161.02539062500000000000	4165.64111328125000000000	4177.94873046875000000000	4198.97412109375000000000	4191.28173828125000000000	4192.82031250000000000000	4191.79492187500000000000	2913.00000000000000000000	10247.00000000000000000000	10229.00000000000000000000	0.00000000000000000000	0.00000000000000000000	0.00000000000000000000	1160.00000000000000000000	716.00000000000000000000	4.00000000000000000000	4.00000000000000000000	4.00000000000000000000	4.00000000000000000000	4.00000000000000000000	4.00000000000000000000	4.00000000000000000000	4.00000000000000000000	4.00000000000000000000	4.00000000000000000000	4.00000000000000000000	4.00000000000000000000	4.00000000000000000000	4.00000000000000000000	4.00000000000000000000	4.00000000000000000000
122.00000000000000000000	0.00000000000000000000	4168.20507812500000000000	4169.74365234375000000000	4171.28173828125000000000	4168.71777343750000000000	4145.12792968750000000000	4151.28173828125000000000	4155.38427734375000000000	4148.20507812500000000000	4153.33300781250000000000	4153.33300781250000000000	4166.15380859375000000000	4193.33300781250000000000	4176.92285156250000000000	4202.56396484375000000000	3462.00000000000000000000	10247.00000000000000000000	10229.00000000000000000000	0.00000000000000000000	0.00000000000000000000	0.00000000000000000000	1160.00000000000000000000	723.00000000000000000000	4.00000000000000000000	4.00000000000000000000	4.00000000000000000000	4.00000000000000000000	4.00000000000000000000	4.00000000000000000000	4.00000000000000000000	4.00000000000000000000	4.00000000000000000000	4.00000000000000000000	4.00000000000000000000	4.00000000000000000000	4.00000000000000000000	4.00000000000000000000	4.00000000000000000000	4.00000000000000000000
123.00000000000000000000	0.00000000000000000000	4153.33300781250000000000	4166.66650390625000000000	4158.97412109375000000000	4146.15380859375000000000	4163.58984375000000000000	4156.41015625000000000000	4158.97412109375000000000	4156.92285156250000000000	4160.00000000000000000000	4155.89746093750000000000	4184.61523437500000000000	4175.38427734375000000000	4172.30761718750000000000	4185.64111328125000000000	3298.00000000000000000000	10247.00000000000000000000	10229.00000000000000000000	0.00000000000000000000	0.00000000000000000000	0.00000000000000000000	1160.00000000000000000000	730.00000000000000000000	4.00000000000000000000	4.00000000000000000000	4.00000000000000000000	4.00000000000000000000	4.00000000000000000000	4.00000000000000000000	4.00000000000000000000	4.00000000000000000000	4.00000000000000000000	4.00000000000000000000	4.00000000000000000000	4.00000000000000000000	4.00000000000000000000	4.00000000000000000000	4.00000000000000000000	4.00000000000000000000
124.00000000000000000000	0.00000000000000000000	4160.00000000000000000000	4163.07666015625000000000	4165.64111328125000000000	4135.38427734375000000000	4158.46142578125000000000	4158.97412109375000000000	4164.10253906250000000000	4163.07666015625000000000	4163.07666015625000000000	4162.56396484375000000000	4198.97412109375000000000	4165.12792968750000000000	4170.76904296875000000000	4161.02539062500000000000	2897.00000000000000000000	10247.00000000000000000000	10229.00000000000000000000	0.00000000000000000000	0.00000000000000000000	0.00000000000000000000	1160.00000000000000000000	738.00000000000000000000	4.00000000000000000000	4.00000000000000000000	4.00000000000000000000	4.00000000000000000000	4.00000000000000000000	4.00000000000000000000	4.00000000000000000000	4.00000000000000000000	4.00000000000000000000	4.00000000000000000000	4.00000000000000000000	4.00000000000000000000	4.00000000000000000000	4.00000000000000000000	4.00000000000000000000	4.00000000000000000000
125.00000000000000000000	0.00000000000000000000	4163.07666015625000000000	4175.38427734375000000000	4163.58984375000000000000	4163.58984375000000000000	4168.71777343750000000000	4169.74365234375000000000	4170.76904296875000000000	4166.66650390625000000000	4172.30761718750000000000	4166.66650390625000000000	4189.23046875000000000000	4175.89746093750000000000	4178.97412109375000000000	4175.38427734375000000000	2913.00000000000000000000	10246.00000000000000000000	10229.00000000000000000000	0.00000000000000000000	0.00000000000000000000	0.00000000000000000000	1160.00000000000000000000	745.00000000000000000000	4.00000000000000000000	4.00000000000000000000	4.00000000000000000000	4.00000000000000000000	4.00000000000000000000	4.00000000000000000000	4.00000000000000000000	4.00000000000000000000	4.00000000000000000000	4.00000000000000000000	4.00000000000000000000	4.00000000000000000000	4.00000000000000000000	4.00000000000000000000	4.00000000000000000000	4.00000000000000000000
126.00000000000000000000	0.00000000000000000000	4168.71777343750000000000	4178.97412109375000000000	4169.74365234375000000000	4180.00000000000000000000	4182.56396484375000000000	4166.66650390625000000000	4171.79492187500000000000	4170.25634765625000000000	4173.84619140625000000000	4167.17919921875000000000	4185.12792968750000000000	4187.17919921875000000000	4187.69238281250000000000	4195.89746093750000000000	3462.00000000000000000000	10246.00000000000000000000	10229.00000000000000000000	0.00000000000000000000	0.00000000000000000000	0.00000000000000000000	1160.00000000000000000000	752.00000000000000000000	4.00000000000000000000	4.00000000000000000000	4.00000000000000000000	4.00000000000000000000	4.00000000000000000000	4.00000000000000000000	4.00000000000000000000	4.00000000000000000000	4.00000000000000000000	4.00000000000000000000	4.00000000000000000000	4.00000000000000000000	4.00000000000000000000	4.00000000000000000000	4.00000000000000000000	4.00000000000000000000
127.00000000000000000000	0.00000000000000000000	4174.87158203125000000000	4165.64111328125000000000	4179.48730468750000000000	4166.15380859375000000000	4159.48730468750000000000	4157.43603515625000000000	4168.71777343750000000000	4169.23046875000000000000	4165.64111328125000000000	4163.58984375000000000000	4176.92285156250000000000	4177.94873046875000000000	4181.02539062500000000000	4183.07666015625000000000	52.00000000000000000000	10247.00000000000000000000	10229.00000000000000000000	0.00000000000000000000	0.00000000000000000000	0.00000000000000000000	1160.00000000000000000000	760.00000000000000000000	4.00000000000000000000	4.00000000000000000000	4.00000000000000000000	4.00000000000000000000	4.00000000000000000000	4.00000000000000000000	4.00000000000000000000	4.00000000000000000000	4.00000000000000000000	4.00000000000000000000	4.00000000000000000000	4.00000000000000000000	4.00000000000000000000	4.00000000000000000000	4.00000000000000000000	4.00000000000000000000
0.00000000000000000000	0.00000000000000000000	4165.64111328125000000000	4172.82031250000000000000	4165.64111328125000000000	4167.17919921875000000000	4152.30761718750000000000	4163.07666015625000000000	4176.41015625000000000000	4175.89746093750000000000	4178.46142578125000000000	4170.25634765625000000000	4195.38427734375000000000	4175.89746093750000000000	4181.53857421875000000000	4181.53857421875000000000	2726.00000000000000000000	10247.00000000000000000000	10229.00000000000000000000	0.00000000000000000000	0.00000000000000000000	0.00000000000000000000	1160.00000000000000000000	767.00000000000000000000	4.00000000000000000000	4.00000000000000000000	4.00000000000000000000	4.00000000000000000000	4.00000000000000000000	4.00000000000000000000	4.00000000000000000000	4.00000000000000000000	4.00000000000000000000	4.00000000000000000000	4.00000000000000000000	4.00000000000000000000	4.00000000000000000000	4.00000000000000000000	4.00000000000000000000	4.00000000000000000000
1.00000000000000000000	0.00000000000000000000	4180.00000000000000000000	4191.79492187500000000000	4168.20507812500000000000	4176.92285156250000000000	4170.25634765625000000000	4164.61523437500000000000	4177.43603515625000000000	4176.92285156250000000000	4182.56396484375000000000	4169.23046875000000000000	4216.92285156250000000000	4190.25634765625000000000	4199.48730468750000000000	4194.87158203125000000000	2798.00000000000000000000	10247.00000000000000000000	10227.00000000000000000000	0.00000000000000000000	0.00000000000000000000	0.00000000000000000000	1160.00000000000000000000	775.00000000000000000000	4.00000000000000000000	4.00000000000000000000	4.00000000000000000000	4.00000000000000000000	4.00000000000000000000	4.00000000000000000000	4.00000000000000000000	4.00000000000000000000	4.00000000000000000000	4.00000000000000000000	4.00000000000000000000	4.00000000000000000000	4.00000000000000000000	4.00000000000000000000	4.00000000000000000000	4.00000000000000000000
2.00000000000000000000	0.00000000000000000000	4169.74365234375000000000	4188.20507812500000000000	4164.10253906250000000000	4163.58984375000000000000	4165.64111328125000000000	4162.56396484375000000000	4167.69238281250000000000	4170.76904296875000000000	4167.17919921875000000000	4161.53857421875000000000	4186.15380859375000000000	4181.53857421875000000000	4198.46142578125000000000	4186.66650390625000000000	2423.00000000000000000000	10247.00000000000000000000	10227.00000000000000000000	0.00000000000000000000	0.00000000000000000000	0.00000000000000000000	1160.00000000000000000000	783.00000000000000000000	4.00000000000000000000	4.00000000000000000000	4.00000000000000000000	4.00000000000000000000	4.00000000000000000000	4.00000000000000000000	4.00000000000000000000	4.00000000000000000000	4.00000000000000000000	4.00000000000000000000	4.00000000000000000000	4.00000000000000000000	4.00000000000000000000	4.00000000000000000000	4.00000000000000000000	4.00000000000000000000
3.00000000000000000000	0.00000000000000000000	4152.30761718750000000000	4166.15380859375000000000	4153.84619140625000000000	4150.25634765625000000000	4146.15380859375000000000	4162.56396484375000000000	4160.00000000000000000000	4161.53857421875000000000	4160.51269531250000000000	4160.00000000000000000000	4173.84619140625000000000	4170.25634765625000000000	4167.69238281250000000000	4179.48730468750000000000	3477.00000000000000000000	10247.00000000000000000000	10229.00000000000000000000	0.00000000000000000000	0.00000000000000000000	0.00000000000000000000	1160.00000000000000000000	791.00000000000000000000	4.00000000000000000000	4.00000000000000000000	4.00000000000000000000	4.00000000000000000000	4.00000000000000000000	4.00000000000000000000	4.00000000000000000000	4.00000000000000000000	4.00000000000000000000	4.00000000000000000000	4.00000000000000000000	4.00000000000000000000	4.00000000000000000000	4.00000000000000000000	4.00000000000000000000	4.00000000000000000000
4.00000000000000000000	0.00000000000000000000	4165.12792968750000000000	4161.02539062500000000000	4164.61523437500000000000	4157.94873046875000000000	4150.25634765625000000000	4160.51269531250000000000	4162.56396484375000000000	4160.00000000000000000000	4167.69238281250000000000	4168.20507812500000000000	4188.71777343750000000000	4178.97412109375000000000	4168.20507812500000000000	4189.23046875000000000000	3534.00000000000000000000	10247.00000000000000000000	10229.00000000000000000000	0.00000000000000000000	0.00000000000000000000	0.00000000000000000000	1160.00000000000000000000	799.00000000000000000000	4.00000000000000000000	4.00000000000000000000	4.00000000000000000000	4.00000000000000000000	4.00000000000000000000	4.00000000000000000000	4.00000000000000000000	4.00000000000000000000	4.00000000000000000000	4.00000000000000000000	4.00000000000000000000	4.00000000000000000000	4.00000000000000000000	4.00000000000000000000	4.00000000000000000000	4.00000000000000000000
5.00000000000000000000	0.00000000000000000000	4162.56396484375000000000	4172.82031250000000000000	4166.15380859375000000000	4168.20507812500000000000	4166.15380859375000000000	4156.92285156250000000000	4170.76904296875000000000	4170.25634765625000000000	4170.76904296875000000000	4174.87158203125000000000	4170.76904296875000000000	4186.66650390625000000000	4191.28173828125000000000	4190.25634765625000000000	3396.00000000000000000000	10247.00000000000000000000	10228.00000000000000000000	0.00000000000000000000	0.00000000000000000000	0.00000000000000000000	1160.00000000000000000000	808.00000000000000000000	4.00000000000000000000	4.00000000000000000000	4.00000000000000000000	4.00000000000000000000	4.00000000000000000000	4.00000000000000000000	4.00000000000000000000	4.00000000000000000000	4.00000000000000000000	4.00000000000000000000	4.00000000000000000000	4.00000000000000000000	4.00000000000000000000	4.00000000000000000000	4.00000000000000000000	4.00000000000000000000
6.00000000000000000000	0.00000000000000000000	4166.15380859375000000000	4162.56396484375000000000	4166.15380859375000000000	4155.89746093750000000000	4145.12792968750000000000	4150.76904296875000000000	4158.46142578125000000000	4160.51269531250000000000	4148.71777343750000000000	4151.79492187500000000000	4179.48730468750000000000	4184.61523437500000000000	4176.92285156250000000000	4172.30761718750000000000	3483.00000000000000000000	10247.00000000000000000000	10228.00000000000000000000	0.00000000000000000000	0.00000000000000000000	0.00000000000000000000	1160.00000000000000000000	816.00000000000000000000	4.00000000000000000000	4.00000000000000000000	4.00000000000000000000	4.00000000000000000000	4.00000000000000000000	4.00000000000000000000	4.00000000000000000000	4.00000000000000000000	4.00000000000000000000	4.00000000000000000000	4.00000000000000000000	4.00000000000000000000	4.00000000000000000000	4.00000000000000000000	4.00000000000000000000	4.00000000000000000000
7.00000000000000000000	0.00000000000000000000	4164.61523437500000000000	4156.92285156250000000000	4164.10253906250000000000	4147.17919921875000000000	4140.00000000000000000000	4153.33300781250000000000	4153.84619140625000000000	4154.35888671875000000000	4147.17919921875000000000	4142.05126953125000000000	4202.56396484375000000000	4175.38427734375000000000	4168.20507812500000000000	4162.05126953125000000000	3461.00000000000000000000	10246.00000000000000000000	10229.00000000000000000000	0.00000000000000000000	0.00000000000000000000	0.00000000000000000000	1160.00000000000000000000	823.00000000000000000000	4.00000000000000000000	4.00000000000000000000	4.00000000000000000000	4.00000000000000000000	4.00000000000000000000	4.00000000000000000000	4.00000000000000000000	4.00000000000000000000	4.00000000000000000000	4.00000000000000000000	4.00000000000000000000	4.00000000000000000000	4.00000000000000000000	4.00000000000000000000	4.00000000000000000000	4.00000000000000000000
8.00000000000000000000	0.00000000000000000000	4163.07666015625000000000	4173.84619140625000000000	4163.07666015625000000000	4156.41015625000000000000	4165.64111328125000000000	4151.79492187500000000000	4165.12792968750000000000	4168.71777343750000000000	4168.20507812500000000000	4166.15380859375000000000	4180.00000000000000000000	4179.48730468750000000000	4178.97412109375000000000	4171.79492187500000000000	3410.00000000000000000000	10246.00000000000000000000	10229.00000000000000000000	0.00000000000000000000	0.00000000000000000000	0.00000000000000000000	1160.00000000000000000000	832.00000000000000000000	4.00000000000000000000	4.00000000000000000000	4.00000000000000000000	4.00000000000000000000	4.00000000000000000000	4.00000000000000000000	4.00000000000000000000	4.00000000000000000000	4.00000000000000000000	4.00000000000000000000	4.00000000000000000000	4.00000000000000000000	4.00000000000000000000	4.00000000000000000000	4.00000000000000000000	4.00000000000000000000
9.00000000000000000000	0.00000000000000000000	4167.69238281250000000000	4172.30761718750000000000	4166.66650390625000000000	4153.84619140625000000000	4156.41015625000000000000	4146.66650390625000000000	4168.20507812500000000000	4168.20507812500000000000	4167.69238281250000000000	4171.28173828125000000000	4158.97412109375000000000	4179.48730468750000000000	4178.46142578125000000000	4184.10253906250000000000	3077.00000000000000000000	10247.00000000000000000000	10229.00000000000000000000	0.00000000000000000000	0.00000000000000000000	0.00000000000000000000	1160.00000000000000000000	840.00000000000000000000	4.00000000000000000000	4.00000000000000000000	4.00000000000000000000	4.00000000000000000000	4.00000000000000000000	4.00000000000000000000	4.00000000000000000000	4.00000000000000000000	4.00000000000000000000	4.00000000000000000000	4.00000000000000000000	4.00000000000000000000	4.00000000000000000000	4.00000000000000000000	4.00000000000000000000	4.00000000000000000000
10.00000000000000000000	0.00000000000000000000	4158.97412109375000000000	4165.12792968750000000000	4158.46142578125000000000	4152.82031250000000000000	4147.17919921875000000000	4162.05126953125000000000	4170.25634765625000000000	4158.97412109375000000000	4158.97412109375000000000	4155.38427734375000000000	4172.30761718750000000000	4172.30761718750000000000	4180.51269531250000000000	4179.48730468750000000000	3506.00000000000000000000	10247.00000000000000000000	10229.00000000000000000000	0.00000000000000000000	0.00000000000000000000	0.00000000000000000000	1160.00000000000000000000	848.00000000000000000000	4.00000000000000000000	4.00000000000000000000	4.00000000000000000000	4.00000000000000000000	4.00000000000000000000	4.00000000000000000000	4.00000000000000000000	4.00000000000000000000	4.00000000000000000000	4.00000000000000000000	4.00000000000000000000	4.00000000000000000000	4.00000000000000000000	4.00000000000000000000	4.00000000000000000000	4.00000000000000000000
11.00000000000000000000	0.00000000000000000000	4168.20507812500000000000	4158.46142578125000000000	4161.53857421875000000000	4155.89746093750000000000	4148.20507812500000000000	4164.61523437500000000000	4165.12792968750000000000	4152.30761718750000000000	4152.30761718750000000000	4145.12792968750000000000	4190.25634765625000000000	4176.92285156250000000000	4174.35888671875000000000	4158.46142578125000000000	3304.00000000000000000000	10248.00000000000000000000	10229.00000000000000000000	0.00000000000000000000	0.00000000000000000000	0.00000000000000000000	1160.00000000000000000000	855.00000000000000000000	4.00000000000000000000	4.00000000000000000000	4.00000000000000000000	4.00000000000000000000	4.00000000000000000000	4.00000000000000000000	4.00000000000000000000	4.00000000000000000000	4.00000000000000000000	4.00000000000000000000	4.00000000000000000000	4.00000000000000000000	4.00000000000000000000	4.00000000000000000000	4.00000000000000000000	4.00000000000000000000
12.00000000000000000000	0.00000000000000000000	4162.56396484375000000000	4153.33300781250000000000	4160.51269531250000000000	4150.25634765625000000000	4147.17919921875000000000	4154.35888671875000000000	4160.00000000000000000000	4157.94873046875000000000	4158.46142578125000000000	4152.82031250000000000000	4186.66650390625000000000	4176.41015625000000000000	4168.20507812500000000000	4157.94873046875000000000	2880.00000000000000000000	10248.00000000000000000000	10229.00000000000000000000	0.00000000000000000000	0.00000000000000000000	0.00000000000000000000	1160.00000000000000000000	862.00000000000000000000	4.00000000000000000000	4.00000000000000000000	4.00000000000000000000	4.00000000000000000000	4.00000000000000000000	4.00000000000000000000	4.00000000000000000000	4.00000000000000000000	4.00000000000000000000	4.00000000000000000000	4.00000000000000000000	4.00000000000000000000	4.00000000000000000000	4.00000000000000000000	4.00000000000000000000	4.00000000000000000000
13.00000000000000000000	0.00000000000000000000	4155.38427734375000000000	4168.20507812500000000000	4158.97412109375000000000	4153.84619140625000000000	4155.89746093750000000000	4154.87158203125000000000	4165.12792968750000000000	4164.61523437500000000000	4164.10253906250000000000	4169.23046875000000000000	4162.56396484375000000000	4175.38427734375000000000	4173.84619140625000000000	4173.33300781250000000000	2916.00000000000000000000	10248.00000000000000000000	10230.00000000000000000000	0.00000000000000000000	0.00000000000000000000	0.00000000000000000000	1160.00000000000000000000	870.00000000000000000000	4.00000000000000000000	4.00000000000000000000	4.00000000000000000000	4.00000000000000000000	4.00000000000000000000	4.00000000000000000000	4.00000000000000000000	4.00000000000000000000	4.00000000000000000000	4.00000000000000000000	4.00000000000000000000	4.00000000000000000000	4.00000000000000000000	4.00000000000000000000	4.00000000000000000000	4.00000000000000000000
14.00000000000000000000	0.00000000000000000000	4173.84619140625000000000	4188.20507812500000000000	4170.25634765625000000000	4163.58984375000000000000	4170.76904296875000000000	4153.84619140625000000000	4168.71777343750000000000	4156.92285156250000000000	4154.35888671875000000000	4166.15380859375000000000	4153.84619140625000000000	4180.00000000000000000000	4175.89746093750000000000	4179.48730468750000000000	3506.00000000000000000000	10248.00000000000000000000	10230.00000000000000000000	0.00000000000000000000	0.00000000000000000000	0.00000000000000000000	1160.00000000000000000000	877.00000000000000000000	4.00000000000000000000	4.00000000000000000000	4.00000000000000000000	4.00000000000000000000	4.00000000000000000000	4.00000000000000000000	4.00000000000000000000	4.00000000000000000000	4.00000000000000000000	4.00000000000000000000	4.00000000000000000000	4.00000000000000000000	4.00000000000000000000	4.00000000000000000000	4.00000000000000000000	4.00000000000000000000
15.00000000000000000000	0.00000000000000000000	4161.53857421875000000000	4180.00000000000000000000	4157.43603515625000000000	4155.89746093750000000000	4162.56396484375000000000	4149.23046875000000000000	4166.66650390625000000000	4153.84619140625000000000	4153.84619140625000000000	4148.71777343750000000000	4181.02539062500000000000	4176.41015625000000000000	4168.71777343750000000000	4174.87158203125000000000	3304.00000000000000000000	10249.00000000000000000000	10229.00000000000000000000	0.00000000000000000000	0.00000000000000000000	0.00000000000000000000	1160.00000000000000000000	885.00000000000000000000	4.00000000000000000000	4.00000000000000000000	4.00000000000000000000	4.00000000000000000000	4.00000000000000000000	4.00000000000000000000	4.00000000000000000000	4.00000000000000000000	4.00000000000000000000	4.00000000000000000000	4.00000000000000000000	4.00000000000000000000	4.00000000000000000000	4.00000000000000000000	4.00000000000000000000	4.00000000000000000000
16.00000000000000000000	0.00000000000000000000	4158.46142578125000000000	4148.20507812500000000000	4155.89746093750000000000	4144.61523437500000000000	4128.71777343750000000000	4141.02539062500000000000	4154.87158203125000000000	4147.17919921875000000000	4148.71777343750000000000	4136.41015625000000000000	4175.89746093750000000000	4173.84619140625000000000	4156.41015625000000000000	4154.35888671875000000000	0.00000000000000000000	10249.00000000000000000000	10229.00000000000000000000	0.00000000000000000000	0.00000000000000000000	0.00000000000000000000	1160.00000000000000000000	893.00000000000000000000	4.00000000000000000000	4.00000000000000000000	4.00000000000000000000	4.00000000000000000000	4.00000000000000000000	4.00000000000000000000	4.00000000000000000000	4.00000000000000000000	4.00000000000000000000	4.00000000000000000000	4.00000000000000000000	4.00000000000000000000	4.00000000000000000000	4.00000000000000000000	4.00000000000000000000	4.00000000000000000000
17.00000000000000000000	0.00000000000000000000	4165.12792968750000000000	4146.66650390625000000000	4165.12792968750000000000	4145.12792968750000000000	4128.20507812500000000000	4138.46142578125000000000	4152.30761718750000000000	4145.12792968750000000000	4138.46142578125000000000	4152.82031250000000000000	4154.35888671875000000000	4174.87158203125000000000	4161.53857421875000000000	4147.69238281250000000000	0.00000000000000000000	10247.00000000000000000000	10229.00000000000000000000	0.00000000000000000000	0.00000000000000000000	0.00000000000000000000	1160.00000000000000000000	901.00000000000000000000	4.00000000000000000000	4.00000000000000000000	4.00000000000000000000	4.00000000000000000000	4.00000000000000000000	4.00000000000000000000	4.00000000000000000000	4.00000000000000000000	4.00000000000000000000	4.00000000000000000000	4.00000000000000000000	4.00000000000000000000	4.00000000000000000000	4.00000000000000000000	4.00000000000000000000	4.00000000000000000000
18.00000000000000000000	0.00000000000000000000	4162.05126953125000000000	4170.76904296875000000000	4171.79492187500000000000	4160.51269531250000000000	4158.97412109375000000000	4151.28173828125000000000	4165.12792968750000000000	4161.53857421875000000000	4149.74365234375000000000	4184.61523437500000000000	4188.20507812500000000000	4181.53857421875000000000	4189.74365234375000000000	4172.82031250000000000000	0.00000000000000000000	10247.00000000000000000000	10229.00000000000000000000	0.00000000000000000000	0.00000000000000000000	0.00000000000000000000	1160.00000000000000000000	910.00000000000000000000	4.00000000000000000000	4.00000000000000000000	4.00000000000000000000	4.00000000000000000000	4.00000000000000000000	4.00000000000000000000	4.00000000000000000000	4.00000000000000000000	4.00000000000000000000	4.00000000000000000000	4.00000000000000000000	4.00000000000000000000	4.00000000000000000000	4.00000000000000000000	4.00000000000000000000	4.00000000000000000000
19.00000000000000000000	0.00000000000000000000	4176.92285156250000000000	4188.71777343750000000000	4183.07666015625000000000	4176.41015625000000000000	4173.33300781250000000000	4162.56396484375000000000	4175.89746093750000000000	4173.84619140625000000000	4168.71777343750000000000	4184.61523437500000000000	4207.69238281250000000000	4191.28173828125000000000	4204.61523437500000000000	4196.41015625000000000000	0.00000000000000000000	10246.00000000000000000000	10228.00000000000000000000	0.00000000000000000000	0.00000000000000000000	0.00000000000000000000	1160.00000000000000000000	918.00000000000000000000	4.00000000000000000000	4.00000000000000000000	4.00000000000000000000	4.00000000000000000000	4.00000000000000000000	4.00000000000000000000	4.00000000000000000000	4.00000000000000000000	4.00000000000000000000	4.00000000000000000000	4.00000000000000000000	4.00000000000000000000	4.00000000000000000000	4.00000000000000000000	4.00000000000000000000	4.00000000000000000000
20.00000000000000000000	0.00000000000000000000	4168.20507812500000000000	4195.38427734375000000000	4166.66650390625000000000	4173.84619140625000000000	4169.23046875000000000000	4163.07666015625000000000	4175.89746093750000000000	4173.33300781250000000000	4171.79492187500000000000	4163.58984375000000000000	4195.89746093750000000000	4188.71777343750000000000	4186.15380859375000000000	4192.30761718750000000000	0.00000000000000000000	10246.00000000000000000000	10228.00000000000000000000	0.00000000000000000000	0.00000000000000000000	0.00000000000000000000	1160.00000000000000000000	926.00000000000000000000	4.00000000000000000000	4.00000000000000000000	4.00000000000000000000	4.00000000000000000000	4.00000000000000000000	4.00000000000000000000	4.00000000000000000000	4.00000000000000000000	4.00000000000000000000	4.00000000000000000000	4.00000000000000000000	4.00000000000000000000	4.00000000000000000000	4.00000000000000000000	4.00000000000000000000	4.00000000000000000000
21.00000000000000000000	0.00000000000000000000	4171.28173828125000000000	4185.12792968750000000000	4163.58984375000000000000	4178.46142578125000000000	4165.12792968750000000000	4165.12792968750000000000	4175.38427734375000000000	4169.74365234375000000000	4163.58984375000000000000	4165.64111328125000000000	4186.15380859375000000000	4190.25634765625000000000	4169.74365234375000000000	4182.56396484375000000000	0.00000000000000000000	10246.00000000000000000000	10230.00000000000000000000	0.00000000000000000000	0.00000000000000000000	0.00000000000000000000	1160.00000000000000000000	935.00000000000000000000	4.00000000000000000000	4.00000000000000000000	4.00000000000000000000	4.00000000000000000000	4.00000000000000000000	4.00000000000000000000	4.00000000000000000000	4.00000000000000000000	4.00000000000000000000	4.00000000000000000000	4.00000000000000000000	4.00000000000000000000	4.00000000000000000000	4.00000000000000000000	4.00000000000000000000	4.00000000000000000000
22.00000000000000000000	0.00000000000000000000	4177.94873046875000000000	4172.82031250000000000000	4169.74365234375000000000	4177.43603515625000000000	4158.46142578125000000000	4171.79492187500000000000	4178.46142578125000000000	4168.71777343750000000000	4158.97412109375000000000	4178.46142578125000000000	4169.23046875000000000000	4183.58984375000000000000	4178.97412109375000000000	4175.89746093750000000000	0.00000000000000000000	10246.00000000000000000000	10230.00000000000000000000	0.00000000000000000000	0.00000000000000000000	0.00000000000000000000	1160.00000000000000000000	942.00000000000000000000	4.00000000000000000000	4.00000000000000000000	4.00000000000000000000	4.00000000000000000000	4.00000000000000000000	4.00000000000000000000	4.00000000000000000000	4.00000000000000000000	4.00000000000000000000	4.00000000000000000000	4.00000000000000000000	4.00000000000000000000	4.00000000000000000000	4.00000000000000000000	4.00000000000000000000	4.00000000000000000000
23.00000000000000000000	0.00000000000000000000	4154.87158203125000000000	4158.97412109375000000000	4153.84619140625000000000	4145.64111328125000000000	4141.02539062500000000000	4164.61523437500000000000	4170.25634765625000000000	4159.48730468750000000000	4154.87158203125000000000	4162.56396484375000000000	4162.05126953125000000000	4157.43603515625000000000	4176.41015625000000000000	4150.25634765625000000000	0.00000000000000000000	10246.00000000000000000000	10230.00000000000000000000	0.00000000000000000000	0.00000000000000000000	0.00000000000000000000	1160.00000000000000000000	950.00000000000000000000	4.00000000000000000000	4.00000000000000000000	4.00000000000000000000	4.00000000000000000000	4.00000000000000000000	4.00000000000000000000	4.00000000000000000000	4.00000000000000000000	4.00000000000000000000	4.00000000000000000000	4.00000000000000000000	4.00000000000000000000	4.00000000000000000000	4.00000000000000000000	4.00000000000000000000	4.00000000000000000000
24.00000000000000000000	0.00000000000000000000	4161.02539062500000000000	4160.51269531250000000000	4161.53857421875000000000	4150.25634765625000000000	4150.76904296875000000000	4156.92285156250000000000	4167.69238281250000000000	4155.89746093750000000000	4155.38427734375000000000	4153.33300781250000000000	4168.20507812500000000000	4159.48730468750000000000	4168.71777343750000000000	4142.56396484375000000000	0.00000000000000000000	10246.00000000000000000000	10230.00000000000000000000	0.00000000000000000000	0.00000000000000000000	0.00000000000000000000	1160.00000000000000000000	957.00000000000000000000	4.00000000000000000000	4.00000000000000000000	4.00000000000000000000	4.00000000000000000000	4.00000000000000000000	4.00000000000000000000	4.00000000000000000000	4.00000000000000000000	4.00000000000000000000	4.00000000000000000000	4.00000000000000000000	4.00000000000000000000	4.00000000000000000000	4.00000000000000000000	4.00000000000000000000	4.00000000000000000000
25.00000000000000000000	0.00000000000000000000	4170.76904296875000000000	4179.48730468750000000000	4167.69238281250000000000	4183.07666015625000000000	4173.33300781250000000000	4161.02539062500000000000	4175.89746093750000000000	4168.71777343750000000000	4161.02539062500000000000	4177.43603515625000000000	4180.00000000000000000000	4178.46142578125000000000	4186.66650390625000000000	4161.53857421875000000000	0.00000000000000000000	10247.00000000000000000000	10230.00000000000000000000	0.00000000000000000000	0.00000000000000000000	0.00000000000000000000	1160.00000000000000000000	965.00000000000000000000	4.00000000000000000000	4.00000000000000000000	4.00000000000000000000	4.00000000000000000000	4.00000000000000000000	4.00000000000000000000	4.00000000000000000000	4.00000000000000000000	4.00000000000000000000	4.00000000000000000000	4.00000000000000000000	4.00000000000000000000	4.00000000000000000000	4.00000000000000000000	4.00000000000000000000	4.00000000000000000000
26.00000000000000000000	0.00000000000000000000	4180.51269531250000000000	4182.56396484375000000000	4165.64111328125000000000	4180.00000000000000000000	4164.10253906250000000000	4156.41015625000000000000	4174.35888671875000000000	4172.82031250000000000000	4160.00000000000000000000	4180.51269531250000000000	4183.58984375000000000000	4184.10253906250000000000	4185.64111328125000000000	4167.69238281250000000000	0.00000000000000000000	10247.00000000000000000000	10230.00000000000000000000	0.00000000000000000000	0.00000000000000000000	0.00000000000000000000	1160.00000000000000000000	973.00000000000000000000	4.00000000000000000000	4.00000000000000000000	4.00000000000000000000	4.00000000000000000000	4.00000000000000000000	4.00000000000000000000	4.00000000000000000000	4.00000000000000000000	4.00000000000000000000	4.00000000000000000000	4.00000000000000000000	4.00000000000000000000	4.00000000000000000000	4.00000000000000000000	4.00000000000000000000	4.00000000000000000000
27.00000000000000000000	0.00000000000000000000	4186.66650390625000000000	4181.02539062500000000000	4173.84619140625000000000	4161.02539062500000000000	4163.58984375000000000000	4161.53857421875000000000	4181.53857421875000000000	4178.46142578125000000000	4170.25634765625000000000	4177.94873046875000000000	4180.00000000000000000000	4184.10253906250000000000	4171.28173828125000000000	4167.69238281250000000000	0.00000000000000000000	10246.00000000000000000000	10229.00000000000000000000	0.00000000000000000000	0.00000000000000000000	0.00000000000000000000	1160.00000000000000000000	980.00000000000000000000	4.00000000000000000000	4.00000000000000000000	4.00000000000000000000	4.00000000000000000000	4.00000000000000000000	4.00000000000000000000	4.00000000000000000000	4.00000000000000000000	4.00000000000000000000	4.00000000000000000000	4.00000000000000000000	4.00000000000000000000	4.00000000000000000000	4.00000000000000000000	4.00000000000000000000	4.00000000000000000000
28.00000000000000000000	0.00000000000000000000	4167.17919921875000000000	4172.30761718750000000000	4167.17919921875000000000	4156.41015625000000000000	4156.92285156250000000000	4161.53857421875000000000	4178.46142578125000000000	4169.74365234375000000000	4166.15380859375000000000	4173.84619140625000000000	4168.20507812500000000000	4173.84619140625000000000	4168.71777343750000000000	4164.61523437500000000000	0.00000000000000000000	10246.00000000000000000000	10229.00000000000000000000	0.00000000000000000000	0.00000000000000000000	0.00000000000000000000	1160.00000000000000000000	988.00000000000000000000	4.00000000000000000000	4.00000000000000000000	4.00000000000000000000	4.00000000000000000000	4.00000000000000000000	4.00000000000000000000	4.00000000000000000000	4.00000000000000000000	4.00000000000000000000	4.00000000000000000000	4.00000000000000000000	4.00000000000000000000	4.00000000000000000000	4.00000000000000000000	4.00000000000000000000	4.00000000000000000000
29.00000000000000000000	0.00000000000000000000	4173.84619140625000000000	4162.05126953125000000000	4166.15380859375000000000	4165.12792968750000000000	4132.82031250000000000000	4141.02539062500000000000	4161.02539062500000000000	4147.69238281250000000000	4143.07666015625000000000	4158.97412109375000000000	4174.87158203125000000000	4165.12792968750000000000	4167.69238281250000000000	4166.15380859375000000000	0.00000000000000000000	10247.00000000000000000000	10228.00000000000000000000	0.00000000000000000000	0.00000000000000000000	0.00000000000000000000	1160.00000000000000000000	996.00000000000000000000	4.00000000000000000000	4.00000000000000000000	4.00000000000000000000	4.00000000000000000000	4.00000000000000000000	4.00000000000000000000	4.00000000000000000000	4.00000000000000000000	4.00000000000000000000	4.00000000000000000000	4.00000000000000000000	4.00000000000000000000	4.00000000000000000000	4.00000000000000000000	4.00000000000000000000	4.00000000000000000000
30.00000000000000000000	0.00000000000000000000	4182.56396484375000000000	4188.20507812500000000000	4173.33300781250000000000	4188.20507812500000000000	4164.10253906250000000000	4154.87158203125000000000	4177.43603515625000000000	4167.69238281250000000000	4161.53857421875000000000	4187.69238281250000000000	4212.82031250000000000000	4177.43603515625000000000	4194.87158203125000000000	4185.64111328125000000000	0.00000000000000000000	10247.00000000000000000000	10228.00000000000000000000	0.00000000000000000000	0.00000000000000000000	0.00000000000000000000	1161.00000000000000000000	3.00000000000000000000	4.00000000000000000000	4.00000000000000000000	4.00000000000000000000	4.00000000000000000000	4.00000000000000000000	4.00000000000000000000	4.00000000000000000000	4.00000000000000000000	4.00000000000000000000	4.00000000000000000000	4.00000000000000000000	4.00000000000000000000	4.00000000000000000000	4.00000000000000000000	4.00000000000000000000	4.00000000000000000000
31.00000000000000000000	0.00000000000000000000	4183.07666015625000000000	4204.61523437500000000000	4178.46142578125000000000	4193.84619140625000000000	4188.71777343750000000000	4174.87158203125000000000	4191.79492187500000000000	4183.58984375000000000000	4177.94873046875000000000	4208.20507812500000000000	4188.20507812500000000000	4195.38427734375000000000	4207.17919921875000000000	4193.84619140625000000000	0.00000000000000000000	10248.00000000000000000000	10227.00000000000000000000	0.00000000000000000000	0.00000000000000000000	0.00000000000000000000	1161.00000000000000000000	12.00000000000000000000	4.00000000000000000000	4.00000000000000000000	4.00000000000000000000	4.00000000000000000000	4.00000000000000000000	4.00000000000000000000	4.00000000000000000000	4.00000000000000000000	4.00000000000000000000	4.00000000000000000000	4.00000000000000000000	4.00000000000000000000	4.00000000000000000000	4.00000000000000000000	4.00000000000000000000	4.00000000000000000000
32.00000000000000000000	0.00000000000000000000	4182.56396484375000000000	4172.82031250000000000000	4172.30761718750000000000	4161.02539062500000000000	4160.51269531250000000000	4161.53857421875000000000	4180.00000000000000000000	4166.66650390625000000000	4160.00000000000000000000	4172.82031250000000000000	4138.97412109375000000000	4190.76904296875000000000	4169.23046875000000000000	4173.84619140625000000000	0.00000000000000000000	10248.00000000000000000000	10227.00000000000000000000	0.00000000000000000000	0.00000000000000000000	0.00000000000000000000	1161.00000000000000000000	20.00000000000000000000	4.00000000000000000000	4.00000000000000000000	4.00000000000000000000	4.00000000000000000000	4.00000000000000000000	4.00000000000000000000	4.00000000000000000000	4.00000000000000000000	4.00000000000000000000	4.00000000000000000000	4.00000000000000000000	4.00000000000000000000	4.00000000000000000000	4.00000000000000000000	4.00000000000000000000	4.00000000000000000000
33.00000000000000000000	0.00000000000000000000	4170.76904296875000000000	4154.87158203125000000000	4161.02539062500000000000	4150.25634765625000000000	4158.97412109375000000000	4157.43603515625000000000	4185.64111328125000000000	4169.74365234375000000000	4162.56396484375000000000	4163.58984375000000000000	4167.69238281250000000000	4178.97412109375000000000	4152.82031250000000000000	4154.87158203125000000000	0.00000000000000000000	10247.00000000000000000000	10227.00000000000000000000	0.00000000000000000000	0.00000000000000000000	0.00000000000000000000	1161.00000000000000000000	29.00000000000000000000	4.00000000000000000000	4.00000000000000000000	4.00000000000000000000	4.00000000000000000000	4.00000000000000000000	4.00000000000000000000	4.00000000000000000000	4.00000000000000000000	4.00000000000000000000	4.00000000000000000000	4.00000000000000000000	4.00000000000000000000	4.00000000000000000000	4.00000000000000000000	4.00000000000000000000	4.00000000000000000000
34.00000000000000000000	0.00000000000000000000	4174.35888671875000000000	4162.56396484375000000000	4162.56396484375000000000	4172.30761718750000000000	4156.41015625000000000000	4157.94873046875000000000	4184.61523437500000000000	4171.28173828125000000000	4160.51269531250000000000	4185.64111328125000000000	4202.05126953125000000000	4170.25634765625000000000	4168.20507812500000000000	4151.28173828125000000000	0.00000000000000000000	10247.00000000000000000000	10227.00000000000000000000	0.00000000000000000000	0.00000000000000000000	0.00000000000000000000	1161.00000000000000000000	37.00000000000000000000	4.00000000000000000000	4.00000000000000000000	4.00000000000000000000	4.00000000000000000000	4.00000000000000000000	4.00000000000000000000	4.00000000000000000000	4.00000000000000000000	4.00000000000000000000	4.00000000000000000000	4.00000000000000000000	4.00000000000000000000	4.00000000000000000000	4.00000000000000000000	4.00000000000000000000	4.00000000000000000000
35.00000000000000000000	0.00000000000000000000	4170.25634765625000000000	4167.69238281250000000000	4153.33300781250000000000	4165.64111328125000000000	4134.35888671875000000000	4152.82031250000000000000	4171.28173828125000000000	4159.48730468750000000000	4144.61523437500000000000	4182.56396484375000000000	4192.30761718750000000000	4163.07666015625000000000	4175.89746093750000000000	4156.92285156250000000000	0.00000000000000000000	10248.00000000000000000000	10227.00000000000000000000	0.00000000000000000000	0.00000000000000000000	0.00000000000000000000	1161.00000000000000000000	45.00000000000000000000	4.00000000000000000000	4.00000000000000000000	4.00000000000000000000	4.00000000000000000000	4.00000000000000000000	4.00000000000000000000	4.00000000000000000000	4.00000000000000000000	4.00000000000000000000	4.00000000000000000000	4.00000000000000000000	4.00000000000000000000	4.00000000000000000000	4.00000000000000000000	4.00000000000000000000	4.00000000000000000000
36.00000000000000000000	0.00000000000000000000	4175.89746093750000000000	4171.79492187500000000000	4160.51269531250000000000	4166.15380859375000000000	4153.33300781250000000000	4160.51269531250000000000	4179.48730468750000000000	4171.28173828125000000000	4157.94873046875000000000	4168.71777343750000000000	4173.33300781250000000000	4181.02539062500000000000	4173.33300781250000000000	4168.71777343750000000000	0.00000000000000000000	10248.00000000000000000000	10227.00000000000000000000	0.00000000000000000000	0.00000000000000000000	0.00000000000000000000	1161.00000000000000000000	53.00000000000000000000	4.00000000000000000000	4.00000000000000000000	4.00000000000000000000	4.00000000000000000000	4.00000000000000000000	4.00000000000000000000	4.00000000000000000000	4.00000000000000000000	4.00000000000000000000	4.00000000000000000000	4.00000000000000000000	4.00000000000000000000	4.00000000000000000000	4.00000000000000000000	4.00000000000000000000	4.00000000000000000000
37.00000000000000000000	0.00000000000000000000	4178.46142578125000000000	4173.33300781250000000000	4170.76904296875000000000	4185.12792968750000000000	4177.43603515625000000000	4158.46142578125000000000	4185.12792968750000000000	4180.51269531250000000000	4168.71777343750000000000	4169.74365234375000000000	4164.10253906250000000000	4191.79492187500000000000	4168.71777343750000000000	4169.23046875000000000000	0.00000000000000000000	10248.00000000000000000000	10226.00000000000000000000	0.00000000000000000000	0.00000000000000000000	0.00000000000000000000	1161.00000000000000000000	60.00000000000000000000	4.00000000000000000000	4.00000000000000000000	4.00000000000000000000	4.00000000000000000000	4.00000000000000000000	4.00000000000000000000	4.00000000000000000000	4.00000000000000000000	4.00000000000000000000	4.00000000000000000000	4.00000000000000000000	4.00000000000000000000	4.00000000000000000000	4.00000000000000000000	4.00000000000000000000	4.00000000000000000000
38.00000000000000000000	0.00000000000000000000	4155.89746093750000000000	4166.15380859375000000000	4149.74365234375000000000	4166.15380859375000000000	4154.35888671875000000000	4144.61523437500000000000	4175.89746093750000000000	4167.17919921875000000000	4158.46142578125000000000	4171.28173828125000000000	4165.12792968750000000000	4173.33300781250000000000	4164.61523437500000000000	4152.82031250000000000000	0.00000000000000000000	10248.00000000000000000000	10226.00000000000000000000	0.00000000000000000000	0.00000000000000000000	0.00000000000000000000	1161.00000000000000000000	67.00000000000000000000	4.00000000000000000000	4.00000000000000000000	4.00000000000000000000	4.00000000000000000000	4.00000000000000000000	4.00000000000000000000	4.00000000000000000000	4.00000000000000000000	4.00000000000000000000	4.00000000000000000000	4.00000000000000000000	4.00000000000000000000	4.00000000000000000000	4.00000000000000000000	4.00000000000000000000	4.00000000000000000000
39.00000000000000000000	0.00000000000000000000	4173.84619140625000000000	4154.87158203125000000000	4161.02539062500000000000	4149.23046875000000000000	4144.61523437500000000000	4161.53857421875000000000	4184.10253906250000000000	4168.20507812500000000000	4163.58984375000000000000	4162.05126953125000000000	4178.46142578125000000000	4167.69238281250000000000	4158.46142578125000000000	4147.69238281250000000000	0.00000000000000000000	10249.00000000000000000000	10227.00000000000000000000	0.00000000000000000000	0.00000000000000000000	0.00000000000000000000	1161.00000000000000000000	75.00000000000000000000	4.00000000000000000000	4.00000000000000000000	4.00000000000000000000	4.00000000000000000000	4.00000000000000000000	4.00000000000000000000	4.00000000000000000000	4.00000000000000000000	4.00000000000000000000	4.00000000000000000000	4.00000000000000000000	4.00000000000000000000	4.00000000000000000000	4.00000000000000000000	4.00000000000000000000	4.00000000000000000000
40.00000000000000000000	0.00000000000000000000	4177.43603515625000000000	4167.17919921875000000000	4169.74365234375000000000	4177.94873046875000000000	4174.87158203125000000000	4185.64111328125000000000	4205.12792968750000000000	4185.12792968750000000000	4181.53857421875000000000	4171.28173828125000000000	4193.33300781250000000000	4167.69238281250000000000	4159.48730468750000000000	4156.92285156250000000000	0.00000000000000000000	10249.00000000000000000000	10227.00000000000000000000	0.00000000000000000000	0.00000000000000000000	0.00000000000000000000	1161.00000000000000000000	83.00000000000000000000	4.00000000000000000000	4.00000000000000000000	4.00000000000000000000	4.00000000000000000000	4.00000000000000000000	4.00000000000000000000	4.00000000000000000000	4.00000000000000000000	4.00000000000000000000	4.00000000000000000000	4.00000000000000000000	4.00000000000000000000	4.00000000000000000000	4.00000000000000000000	4.00000000000000000000	4.00000000000000000000
41.00000000000000000000	0.00000000000000000000	4157.94873046875000000000	4168.71777343750000000000	4154.35888671875000000000	4177.43603515625000000000	4165.12792968750000000000	4170.25634765625000000000	4193.33300781250000000000	4175.38427734375000000000	4168.71777343750000000000	4171.28173828125000000000	4172.82031250000000000000	4161.53857421875000000000	4154.87158203125000000000	4158.97412109375000000000	0.00000000000000000000	10249.00000000000000000000	10227.00000000000000000000	0.00000000000000000000	0.00000000000000000000	0.00000000000000000000	1161.00000000000000000000	91.00000000000000000000	4.00000000000000000000	4.00000000000000000000	4.00000000000000000000	4.00000000000000000000	4.00000000000000000000	4.00000000000000000000	4.00000000000000000000	4.00000000000000000000	4.00000000000000000000	4.00000000000000000000	4.00000000000000000000	4.00000000000000000000	4.00000000000000000000	4.00000000000000000000	4.00000000000000000000	4.00000000000000000000
42.00000000000000000000	0.00000000000000000000	4174.87158203125000000000	4154.35888671875000000000	4164.61523437500000000000	4161.02539062500000000000	4149.74365234375000000000	4163.58984375000000000000	4183.07666015625000000000	4169.23046875000000000000	4164.61523437500000000000	4156.92285156250000000000	4148.71777343750000000000	4171.28173828125000000000	4153.33300781250000000000	4161.53857421875000000000	0.00000000000000000000	10249.00000000000000000000	10227.00000000000000000000	0.00000000000000000000	0.00000000000000000000	0.00000000000000000000	1161.00000000000000000000	99.00000000000000000000	4.00000000000000000000	4.00000000000000000000	4.00000000000000000000	4.00000000000000000000	4.00000000000000000000	4.00000000000000000000	4.00000000000000000000	4.00000000000000000000	4.00000000000000000000	4.00000000000000000000	4.00000000000000000000	4.00000000000000000000	4.00000000000000000000	4.00000000000000000000	4.00000000000000000000	4.00000000000000000000
43.00000000000000000000	0.00000000000000000000	4181.53857421875000000000	4171.79492187500000000000	4172.30761718750000000000	4183.07666015625000000000	4180.51269531250000000000	4178.97412109375000000000	4202.05126953125000000000	4192.82031250000000000000	4188.20507812500000000000	4177.43603515625000000000	4172.82031250000000000000	4185.12792968750000000000	4170.76904296875000000000	4172.30761718750000000000	0.00000000000000000000	10249.00000000000000000000	10226.00000000000000000000	0.00000000000000000000	0.00000000000000000000	0.00000000000000000000	1161.00000000000000000000	107.00000000000000000000	4.00000000000000000000	4.00000000000000000000	4.00000000000000000000	4.00000000000000000000	4.00000000000000000000	4.00000000000000000000	4.00000000000000000000	4.00000000000000000000	4.00000000000000000000	4.00000000000000000000	4.00000000000000000000	4.00000000000000000000	4.00000000000000000000	4.00000000000000000000	4.00000000000000000000	4.00000000000000000000
44.00000000000000000000	0.00000000000000000000	4170.76904296875000000000	4178.97412109375000000000	4166.15380859375000000000	4181.02539062500000000000	4172.30761718750000000000	4158.46142578125000000000	4194.35888671875000000000	4182.56396484375000000000	4173.84619140625000000000	4178.46142578125000000000	4201.02539062500000000000	4181.02539062500000000000	4174.87158203125000000000	4174.35888671875000000000	0.00000000000000000000	10249.00000000000000000000	10226.00000000000000000000	0.00000000000000000000	0.00000000000000000000	0.00000000000000000000	1161.00000000000000000000	115.00000000000000000000	4.00000000000000000000	4.00000000000000000000	4.00000000000000000000	4.00000000000000000000	4.00000000000000000000	4.00000000000000000000	4.00000000000000000000	4.00000000000000000000	4.00000000000000000000	4.00000000000000000000	4.00000000000000000000	4.00000000000000000000	4.00000000000000000000	4.00000000000000000000	4.00000000000000000000	4.00000000000000000000
45.00000000000000000000	0.00000000000000000000	4160.51269531250000000000	4165.64111328125000000000	4161.53857421875000000000	4165.64111328125000000000	4143.07666015625000000000	4148.20507812500000000000	4182.05126953125000000000	4165.12792968750000000000	4158.46142578125000000000	4152.30761718750000000000	4184.10253906250000000000	4174.35888671875000000000	4170.25634765625000000000	4172.30761718750000000000	0.00000000000000000000	10249.00000000000000000000	10226.00000000000000000000	0.00000000000000000000	0.00000000000000000000	0.00000000000000000000	1161.00000000000000000000	123.00000000000000000000	4.00000000000000000000	4.00000000000000000000	4.00000000000000000000	4.00000000000000000000	4.00000000000000000000	4.00000000000000000000	4.00000000000000000000	4.00000000000000000000	4.00000000000000000000	4.00000000000000000000	4.00000000000000000000	4.00000000000000000000	4.00000000000000000000	4.00000000000000000000	4.00000000000000000000	4.00000000000000000000
46.00000000000000000000	0.00000000000000000000	4173.84619140625000000000	4168.20507812500000000000	4171.79492187500000000000	4186.15380859375000000000	4158.46142578125000000000	4174.35888671875000000000	4198.97412109375000000000	4181.02539062500000000000	4180.00000000000000000000	4164.61523437500000000000	4177.94873046875000000000	4192.82031250000000000000	4178.46142578125000000000	4177.43603515625000000000	0.00000000000000000000	10249.00000000000000000000	10226.00000000000000000000	0.00000000000000000000	0.00000000000000000000	0.00000000000000000000	1161.00000000000000000000	130.00000000000000000000	4.00000000000000000000	4.00000000000000000000	4.00000000000000000000	4.00000000000000000000	4.00000000000000000000	4.00000000000000000000	4.00000000000000000000	4.00000000000000000000	4.00000000000000000000	4.00000000000000000000	4.00000000000000000000	4.00000000000000000000	4.00000000000000000000	4.00000000000000000000	4.00000000000000000000	4.00000000000000000000
47.00000000000000000000	0.00000000000000000000	4197.43603515625000000000	4179.48730468750000000000	4182.05126953125000000000	4193.84619140625000000000	4171.79492187500000000000	4179.48730468750000000000	4207.17919921875000000000	4188.71777343750000000000	4183.58984375000000000000	4188.20507812500000000000	4195.89746093750000000000	4207.69238281250000000000	4191.28173828125000000000	4186.66650390625000000000	0.00000000000000000000	10248.00000000000000000000	10227.00000000000000000000	0.00000000000000000000	0.00000000000000000000	0.00000000000000000000	1161.00000000000000000000	138.00000000000000000000	4.00000000000000000000	4.00000000000000000000	4.00000000000000000000	4.00000000000000000000	4.00000000000000000000	4.00000000000000000000	4.00000000000000000000	4.00000000000000000000	4.00000000000000000000	4.00000000000000000000	4.00000000000000000000	4.00000000000000000000	4.00000000000000000000	4.00000000000000000000	4.00000000000000000000	4.00000000000000000000
48.00000000000000000000	0.00000000000000000000	4184.10253906250000000000	4183.07666015625000000000	4168.71777343750000000000	4183.07666015625000000000	4168.20507812500000000000	4168.71777343750000000000	4200.00000000000000000000	4186.66650390625000000000	4181.53857421875000000000	4184.61523437500000000000	4201.02539062500000000000	4199.48730468750000000000	4192.82031250000000000000	4200.51269531250000000000	0.00000000000000000000	10248.00000000000000000000	10227.00000000000000000000	0.00000000000000000000	0.00000000000000000000	0.00000000000000000000	1161.00000000000000000000	146.00000000000000000000	4.00000000000000000000	4.00000000000000000000	4.00000000000000000000	4.00000000000000000000	4.00000000000000000000	4.00000000000000000000	4.00000000000000000000	4.00000000000000000000	4.00000000000000000000	4.00000000000000000000	4.00000000000000000000	4.00000000000000000000	4.00000000000000000000	4.00000000000000000000	4.00000000000000000000	4.00000000000000000000
49.00000000000000000000	0.00000000000000000000	4179.48730468750000000000	4182.05126953125000000000	4171.79492187500000000000	4188.20507812500000000000	4173.84619140625000000000	4163.07666015625000000000	4192.82031250000000000000	4187.17919921875000000000	4186.66650390625000000000	4170.76904296875000000000	4189.74365234375000000000	4197.43603515625000000000	4176.92285156250000000000	4192.30761718750000000000	0.00000000000000000000	10245.00000000000000000000	10227.00000000000000000000	0.00000000000000000000	0.00000000000000000000	0.00000000000000000000	1161.00000000000000000000	155.00000000000000000000	4.00000000000000000000	4.00000000000000000000	4.00000000000000000000	4.00000000000000000000	4.00000000000000000000	4.00000000000000000000	4.00000000000000000000	4.00000000000000000000	4.00000000000000000000	4.00000000000000000000	4.00000000000000000000	4.00000000000000000000	4.00000000000000000000	4.00000000000000000000	4.00000000000000000000	4.00000000000000000000
50.00000000000000000000	0.00000000000000000000	4176.92285156250000000000	4177.43603515625000000000	4174.35888671875000000000	4183.07666015625000000000	4177.94873046875000000000	4168.20507812500000000000	4194.35888671875000000000	4188.20507812500000000000	4183.58984375000000000000	4166.66650390625000000000	4181.53857421875000000000	4195.38427734375000000000	4167.69238281250000000000	4173.33300781250000000000	0.00000000000000000000	10245.00000000000000000000	10227.00000000000000000000	0.00000000000000000000	0.00000000000000000000	0.00000000000000000000	1161.00000000000000000000	163.00000000000000000000	4.00000000000000000000	4.00000000000000000000	4.00000000000000000000	4.00000000000000000000	4.00000000000000000000	4.00000000000000000000	4.00000000000000000000	4.00000000000000000000	4.00000000000000000000	4.00000000000000000000	4.00000000000000000000	4.00000000000000000000	4.00000000000000000000	4.00000000000000000000	4.00000000000000000000	4.00000000000000000000
51.00000000000000000000	0.00000000000000000000	4166.15380859375000000000	4160.51269531250000000000	4161.53857421875000000000	4167.69238281250000000000	4157.94873046875000000000	4169.74365234375000000000	4191.79492187500000000000	4180.00000000000000000000	4169.74365234375000000000	4165.64111328125000000000	4191.79492187500000000000	4186.15380859375000000000	4169.23046875000000000000	4174.35888671875000000000	0.00000000000000000000	10244.00000000000000000000	10227.00000000000000000000	0.00000000000000000000	0.00000000000000000000	0.00000000000000000000	1161.00000000000000000000	171.00000000000000000000	4.00000000000000000000	4.00000000000000000000	4.00000000000000000000	4.00000000000000000000	4.00000000000000000000	4.00000000000000000000	4.00000000000000000000	4.00000000000000000000	4.00000000000000000000	4.00000000000000000000	4.00000000000000000000	4.00000000000000000000	4.00000000000000000000	4.00000000000000000000	4.00000000000000000000	4.00000000000000000000
52.00000000000000000000	0.00000000000000000000	4174.35888671875000000000	4164.61523437500000000000	4164.10253906250000000000	4168.71777343750000000000	4145.64111328125000000000	4158.97412109375000000000	4186.15380859375000000000	4171.28173828125000000000	4161.02539062500000000000	4166.66650390625000000000	4193.84619140625000000000	4182.56396484375000000000	4173.84619140625000000000	4180.51269531250000000000	0.00000000000000000000	10244.00000000000000000000	10227.00000000000000000000	0.00000000000000000000	0.00000000000000000000	0.00000000000000000000	1161.00000000000000000000	180.00000000000000000000	4.00000000000000000000	4.00000000000000000000	4.00000000000000000000	4.00000000000000000000	4.00000000000000000000	4.00000000000000000000	4.00000000000000000000	4.00000000000000000000	4.00000000000000000000	4.00000000000000000000	4.00000000000000000000	4.00000000000000000000	4.00000000000000000000	4.00000000000000000000	4.00000000000000000000	4.00000000000000000000
53.00000000000000000000	0.00000000000000000000	4169.74365234375000000000	4183.58984375000000000000	4164.10253906250000000000	4180.51269531250000000000	4164.61523437500000000000	4161.53857421875000000000	4192.30761718750000000000	4177.94873046875000000000	4172.30761718750000000000	4177.43603515625000000000	4179.48730468750000000000	4187.69238281250000000000	4182.05126953125000000000	4181.02539062500000000000	0.00000000000000000000	10245.00000000000000000000	10227.00000000000000000000	0.00000000000000000000	0.00000000000000000000	0.00000000000000000000	1161.00000000000000000000	187.00000000000000000000	4.00000000000000000000	4.00000000000000000000	4.00000000000000000000	4.00000000000000000000	4.00000000000000000000	4.00000000000000000000	4.00000000000000000000	4.00000000000000000000	4.00000000000000000000	4.00000000000000000000	4.00000000000000000000	4.00000000000000000000	4.00000000000000000000	4.00000000000000000000	4.00000000000000000000	4.00000000000000000000
54.00000000000000000000	0.00000000000000000000	4176.41015625000000000000	4175.38427734375000000000	4171.79492187500000000000	4191.28173828125000000000	4169.23046875000000000000	4162.05126953125000000000	4192.30761718750000000000	4173.33300781250000000000	4170.25634765625000000000	4174.87158203125000000000	4170.76904296875000000000	4197.43603515625000000000	4175.89746093750000000000	4178.97412109375000000000	0.00000000000000000000	10245.00000000000000000000	10227.00000000000000000000	0.00000000000000000000	0.00000000000000000000	0.00000000000000000000	1161.00000000000000000000	194.00000000000000000000	4.00000000000000000000	4.00000000000000000000	4.00000000000000000000	4.00000000000000000000	4.00000000000000000000	4.00000000000000000000	4.00000000000000000000	4.00000000000000000000	4.00000000000000000000	4.00000000000000000000	4.00000000000000000000	4.00000000000000000000	4.00000000000000000000	4.00000000000000000000	4.00000000000000000000	4.00000000000000000000
55.00000000000000000000	0.00000000000000000000	4183.58984375000000000000	4178.97412109375000000000	4179.48730468750000000000	4191.28173828125000000000	4174.87158203125000000000	4162.05126953125000000000	4193.84619140625000000000	4173.33300781250000000000	4169.23046875000000000000	4175.38427734375000000000	4196.41015625000000000000	4198.46142578125000000000	4181.53857421875000000000	4179.48730468750000000000	0.00000000000000000000	10245.00000000000000000000	10229.00000000000000000000	0.00000000000000000000	0.00000000000000000000	0.00000000000000000000	1161.00000000000000000000	202.00000000000000000000	4.00000000000000000000	4.00000000000000000000	4.00000000000000000000	4.00000000000000000000	4.00000000000000000000	4.00000000000000000000	4.00000000000000000000	4.00000000000000000000	4.00000000000000000000	4.00000000000000000000	4.00000000000000000000	4.00000000000000000000	4.00000000000000000000	4.00000000000000000000	4.00000000000000000000	4.00000000000000000000
56.00000000000000000000	0.00000000000000000000	4180.51269531250000000000	4201.53857421875000000000	4174.87158203125000000000	4195.38427734375000000000	4200.00000000000000000000	4178.46142578125000000000	4208.20507812500000000000	4196.92285156250000000000	4194.87158203125000000000	4198.46142578125000000000	4220.00000000000000000000	4197.43603515625000000000	4205.64111328125000000000	4187.17919921875000000000	0.00000000000000000000	10245.00000000000000000000	10229.00000000000000000000	0.00000000000000000000	0.00000000000000000000	0.00000000000000000000	1161.00000000000000000000	209.00000000000000000000	4.00000000000000000000	4.00000000000000000000	4.00000000000000000000	4.00000000000000000000	4.00000000000000000000	4.00000000000000000000	4.00000000000000000000	4.00000000000000000000	4.00000000000000000000	4.00000000000000000000	4.00000000000000000000	4.00000000000000000000	4.00000000000000000000	4.00000000000000000000	4.00000000000000000000	4.00000000000000000000
57.00000000000000000000	0.00000000000000000000	4181.53857421875000000000	4183.58984375000000000000	4170.76904296875000000000	4192.30761718750000000000	4183.58984375000000000000	4183.07666015625000000000	4203.07666015625000000000	4193.84619140625000000000	4193.84619140625000000000	4202.05126953125000000000	4195.89746093750000000000	4196.41015625000000000000	4188.20507812500000000000	4190.25634765625000000000	0.00000000000000000000	10248.00000000000000000000	10228.00000000000000000000	0.00000000000000000000	0.00000000000000000000	0.00000000000000000000	1161.00000000000000000000	216.00000000000000000000	4.00000000000000000000	4.00000000000000000000	4.00000000000000000000	4.00000000000000000000	4.00000000000000000000	4.00000000000000000000	4.00000000000000000000	4.00000000000000000000	4.00000000000000000000	4.00000000000000000000	4.00000000000000000000	4.00000000000000000000	4.00000000000000000000	4.00000000000000000000	4.00000000000000000000	4.00000000000000000000
58.00000000000000000000	0.00000000000000000000	4161.53857421875000000000	4159.48730468750000000000	4154.87158203125000000000	4167.17919921875000000000	4157.94873046875000000000	4172.30761718750000000000	4184.61523437500000000000	4164.61523437500000000000	4164.61523437500000000000	4185.12792968750000000000	4175.38427734375000000000	4179.48730468750000000000	4152.30761718750000000000	4175.89746093750000000000	0.00000000000000000000	10248.00000000000000000000	10228.00000000000000000000	0.00000000000000000000	0.00000000000000000000	0.00000000000000000000	1161.00000000000000000000	224.00000000000000000000	4.00000000000000000000	4.00000000000000000000	4.00000000000000000000	4.00000000000000000000	4.00000000000000000000	4.00000000000000000000	4.00000000000000000000	4.00000000000000000000	4.00000000000000000000	4.00000000000000000000	4.00000000000000000000	4.00000000000000000000	4.00000000000000000000	4.00000000000000000000	4.00000000000000000000	4.00000000000000000000
59.00000000000000000000	0.00000000000000000000	4173.84619140625000000000	4174.35888671875000000000	4163.07666015625000000000	4169.23046875000000000000	4177.94873046875000000000	4171.79492187500000000000	4186.15380859375000000000	4162.56396484375000000000	4158.97412109375000000000	4183.07666015625000000000	4178.97412109375000000000	4177.43603515625000000000	4153.33300781250000000000	4167.69238281250000000000	0.00000000000000000000	10247.00000000000000000000	10227.00000000000000000000	0.00000000000000000000	0.00000000000000000000	0.00000000000000000000	1161.00000000000000000000	231.00000000000000000000	4.00000000000000000000	4.00000000000000000000	4.00000000000000000000	4.00000000000000000000	4.00000000000000000000	4.00000000000000000000	4.00000000000000000000	4.00000000000000000000	4.00000000000000000000	4.00000000000000000000	4.00000000000000000000	4.00000000000000000000	4.00000000000000000000	4.00000000000000000000	4.00000000000000000000	4.00000000000000000000
60.00000000000000000000	0.00000000000000000000	4189.74365234375000000000	4180.00000000000000000000	4176.92285156250000000000	4177.43603515625000000000	4180.00000000000000000000	4173.84619140625000000000	4195.89746093750000000000	4178.46142578125000000000	4172.82031250000000000000	4178.97412109375000000000	4192.82031250000000000000	4185.12792968750000000000	4171.28173828125000000000	4174.87158203125000000000	0.00000000000000000000	10247.00000000000000000000	10227.00000000000000000000	0.00000000000000000000	0.00000000000000000000	0.00000000000000000000	1161.00000000000000000000	239.00000000000000000000	4.00000000000000000000	4.00000000000000000000	4.00000000000000000000	4.00000000000000000000	4.00000000000000000000	4.00000000000000000000	4.00000000000000000000	4.00000000000000000000	4.00000000000000000000	4.00000000000000000000	4.00000000000000000000	4.00000000000000000000	4.00000000000000000000	4.00000000000000000000	4.00000000000000000000	4.00000000000000000000
61.00000000000000000000	0.00000000000000000000	4170.25634765625000000000	4160.51269531250000000000	4162.56396484375000000000	4169.23046875000000000000	4149.74365234375000000000	4163.07666015625000000000	4190.76904296875000000000	4178.46142578125000000000	4168.20507812500000000000	4161.53857421875000000000	4185.64111328125000000000	4183.58984375000000000000	4165.12792968750000000000	4177.94873046875000000000	0.00000000000000000000	10248.00000000000000000000	10231.00000000000000000000	0.00000000000000000000	0.00000000000000000000	0.00000000000000000000	1161.00000000000000000000	248.00000000000000000000	4.00000000000000000000	4.00000000000000000000	4.00000000000000000000	4.00000000000000000000	4.00000000000000000000	4.00000000000000000000	4.00000000000000000000	4.00000000000000000000	4.00000000000000000000	4.00000000000000000000	4.00000000000000000000	4.00000000000000000000	4.00000000000000000000	4.00000000000000000000	4.00000000000000000000	4.00000000000000000000
62.00000000000000000000	0.00000000000000000000	4183.58984375000000000000	4169.74365234375000000000	4168.71777343750000000000	4190.76904296875000000000	4163.07666015625000000000	4166.15380859375000000000	4191.28173828125000000000	4174.87158203125000000000	4167.69238281250000000000	4165.12792968750000000000	4176.41015625000000000000	4193.33300781250000000000	4157.94873046875000000000	4193.84619140625000000000	0.00000000000000000000	10248.00000000000000000000	10231.00000000000000000000	0.00000000000000000000	0.00000000000000000000	0.00000000000000000000	1161.00000000000000000000	256.00000000000000000000	4.00000000000000000000	4.00000000000000000000	4.00000000000000000000	4.00000000000000000000	4.00000000000000000000	4.00000000000000000000	4.00000000000000000000	4.00000000000000000000	4.00000000000000000000	4.00000000000000000000	4.00000000000000000000	4.00000000000000000000	4.00000000000000000000	4.00000000000000000000	4.00000000000000000000	4.00000000000000000000
63.00000000000000000000	0.00000000000000000000	4192.30761718750000000000	4199.48730468750000000000	4177.43603515625000000000	4205.64111328125000000000	4195.89746093750000000000	4182.56396484375000000000	4208.71777343750000000000	4188.20507812500000000000	4191.28173828125000000000	4194.35888671875000000000	4207.17919921875000000000	4200.51269531250000000000	4183.07666015625000000000	4212.30761718750000000000	0.00000000000000000000	10249.00000000000000000000	10232.00000000000000000000	0.00000000000000000000	0.00000000000000000000	0.00000000000000000000	1161.00000000000000000000	265.00000000000000000000	4.00000000000000000000	4.00000000000000000000	4.00000000000000000000	4.00000000000000000000	4.00000000000000000000	4.00000000000000000000	4.00000000000000000000	4.00000000000000000000	4.00000000000000000000	4.00000000000000000000	4.00000000000000000000	4.00000000000000000000	4.00000000000000000000	4.00000000000000000000	4.00000000000000000000	4.00000000000000000000
64.00000000000000000000	0.00000000000000000000	4183.07666015625000000000	4191.28173828125000000000	4176.41015625000000000000	4182.56396484375000000000	4172.82031250000000000000	4173.33300781250000000000	4200.00000000000000000000	4184.10253906250000000000	4184.10253906250000000000	4185.12792968750000000000	4209.23046875000000000000	4194.35888671875000000000	4188.71777343750000000000	4195.89746093750000000000	2726.00000000000000000000	10249.00000000000000000000	10232.00000000000000000000	0.00000000000000000000	0.00000000000000000000	0.00000000000000000000	1161.00000000000000000000	273.00000000000000000000	4.00000000000000000000	4.00000000000000000000	4.00000000000000000000	4.00000000000000000000	4.00000000000000000000	4.00000000000000000000	4.00000000000000000000	4.00000000000000000000	4.00000000000000000000	4.00000000000000000000	4.00000000000000000000	4.00000000000000000000	4.00000000000000000000	4.00000000000000000000	4.00000000000000000000	4.00000000000000000000
65.00000000000000000000	0.00000000000000000000	4178.97412109375000000000	4172.82031250000000000000	4173.84619140625000000000	4167.69238281250000000000	4149.74365234375000000000	4164.10253906250000000000	4178.97412109375000000000	4168.71777343750000000000	4159.48730468750000000000	4155.38427734375000000000	4174.87158203125000000000	4184.61523437500000000000	4165.64111328125000000000	4169.74365234375000000000	2859.00000000000000000000	10249.00000000000000000000	10229.00000000000000000000	0.00000000000000000000	0.00000000000000000000	0.00000000000000000000	1161.00000000000000000000	281.00000000000000000000	4.00000000000000000000	4.00000000000000000000	4.00000000000000000000	4.00000000000000000000	4.00000000000000000000	4.00000000000000000000	4.00000000000000000000	4.00000000000000000000	4.00000000000000000000	4.00000000000000000000	4.00000000000000000000	4.00000000000000000000	4.00000000000000000000	4.00000000000000000000	4.00000000000000000000	4.00000000000000000000
66.00000000000000000000	0.00000000000000000000	4169.23046875000000000000	4169.23046875000000000000	4159.48730468750000000000	4175.38427734375000000000	4161.02539062500000000000	4159.48730468750000000000	4178.46142578125000000000	4168.71777343750000000000	4161.02539062500000000000	4157.94873046875000000000	4163.07666015625000000000	4174.35888671875000000000	4150.76904296875000000000	4157.94873046875000000000	2423.00000000000000000000	10249.00000000000000000000	10229.00000000000000000000	0.00000000000000000000	0.00000000000000000000	0.00000000000000000000	1161.00000000000000000000	290.00000000000000000000	4.00000000000000000000	4.00000000000000000000	4.00000000000000000000	4.00000000000000000000	4.00000000000000000000	4.00000000000000000000	4.00000000000000000000	4.00000000000000000000	4.00000000000000000000	4.00000000000000000000	4.00000000000000000000	4.00000000000000000000	4.00000000000000000000	4.00000000000000000000	4.00000000000000000000	4.00000000000000000000
67.00000000000000000000	0.00000000000000000000	4183.58984375000000000000	4168.71777343750000000000	4168.71777343750000000000	4186.66650390625000000000	4161.02539062500000000000	4153.33300781250000000000	4180.51269531250000000000	4168.20507812500000000000	4170.25634765625000000000	4175.89746093750000000000	4167.17919921875000000000	4181.02539062500000000000	4156.41015625000000000000	4167.69238281250000000000	3513.00000000000000000000	10248.00000000000000000000	10229.00000000000000000000	0.00000000000000000000	0.00000000000000000000	0.00000000000000000000	1161.00000000000000000000	298.00000000000000000000	4.00000000000000000000	4.00000000000000000000	4.00000000000000000000	4.00000000000000000000	4.00000000000000000000	4.00000000000000000000	4.00000000000000000000	4.00000000000000000000	4.00000000000000000000	4.00000000000000000000	4.00000000000000000000	4.00000000000000000000	4.00000000000000000000	4.00000000000000000000	4.00000000000000000000	4.00000000000000000000
68.00000000000000000000	0.00000000000000000000	4189.74365234375000000000	4190.76904296875000000000	4180.00000000000000000000	4201.53857421875000000000	4183.58984375000000000000	4181.02539062500000000000	4193.84619140625000000000	4182.56396484375000000000	4185.64111328125000000000	4204.10253906250000000000	4183.58984375000000000000	4197.94873046875000000000	4190.25634765625000000000	4200.00000000000000000000	3548.00000000000000000000	10248.00000000000000000000	10229.00000000000000000000	0.00000000000000000000	0.00000000000000000000	0.00000000000000000000	1161.00000000000000000000	305.00000000000000000000	4.00000000000000000000	4.00000000000000000000	4.00000000000000000000	4.00000000000000000000	4.00000000000000000000	4.00000000000000000000	4.00000000000000000000	4.00000000000000000000	4.00000000000000000000	4.00000000000000000000	4.00000000000000000000	4.00000000000000000000	4.00000000000000000000	4.00000000000000000000	4.00000000000000000000	4.00000000000000000000
69.00000000000000000000	0.00000000000000000000	4184.61523437500000000000	4197.94873046875000000000	4175.38427734375000000000	4197.94873046875000000000	4191.28173828125000000000	4192.82031250000000000000	4198.97412109375000000000	4188.20507812500000000000	4187.69238281250000000000	4216.41015625000000000000	4205.12792968750000000000	4195.38427734375000000000	4198.46142578125000000000	4202.05126953125000000000	3404.00000000000000000000	10245.00000000000000000000	10228.00000000000000000000	0.00000000000000000000	0.00000000000000000000	0.00000000000000000000	1161.00000000000000000000	313.00000000000000000000	4.00000000000000000000	4.00000000000000000000	4.00000000000000000000	4.00000000000000000000	4.00000000000000000000	4.00000000000000000000	4.00000000000000000000	4.00000000000000000000	4.00000000000000000000	4.00000000000000000000	4.00000000000000000000	4.00000000000000000000	4.00000000000000000000	4.00000000000000000000	4.00000000000000000000	4.00000000000000000000
70.00000000000000000000	0.00000000000000000000	4182.05126953125000000000	4177.43603515625000000000	4167.69238281250000000000	4186.66650390625000000000	4153.33300781250000000000	4166.15380859375000000000	4187.69238281250000000000	4169.74365234375000000000	4173.33300781250000000000	4195.38427734375000000000	4197.94873046875000000000	4176.41015625000000000000	4173.84619140625000000000	4172.30761718750000000000	3487.00000000000000000000	10245.00000000000000000000	10228.00000000000000000000	0.00000000000000000000	0.00000000000000000000	0.00000000000000000000	1161.00000000000000000000	320.00000000000000000000	4.00000000000000000000	4.00000000000000000000	4.00000000000000000000	4.00000000000000000000	4.00000000000000000000	4.00000000000000000000	4.00000000000000000000	4.00000000000000000000	4.00000000000000000000	4.00000000000000000000	4.00000000000000000000	4.00000000000000000000	4.00000000000000000000	4.00000000000000000000	4.00000000000000000000	4.00000000000000000000
71.00000000000000000000	0.00000000000000000000	4164.61523437500000000000	4170.25634765625000000000	4156.92285156250000000000	4190.25634765625000000000	4144.61523437500000000000	4161.53857421875000000000	4187.69238281250000000000	4163.58984375000000000000	4171.28173828125000000000	4179.48730468750000000000	4173.84619140625000000000	4178.46142578125000000000	4166.15380859375000000000	4173.84619140625000000000	3463.00000000000000000000	10245.00000000000000000000	10227.00000000000000000000	0.00000000000000000000	0.00000000000000000000	0.00000000000000000000	1161.00000000000000000000	327.00000000000000000000	4.00000000000000000000	4.00000000000000000000	4.00000000000000000000	4.00000000000000000000	4.00000000000000000000	4.00000000000000000000	4.00000000000000000000	4.00000000000000000000	4.00000000000000000000	4.00000000000000000000	4.00000000000000000000	4.00000000000000000000	4.00000000000000000000	4.00000000000000000000	4.00000000000000000000	4.00000000000000000000
72.00000000000000000000	0.00000000000000000000	4170.76904296875000000000	4167.69238281250000000000	4163.07666015625000000000	4174.87158203125000000000	4158.97412109375000000000	4166.15380859375000000000	4185.12792968750000000000	4161.53857421875000000000	4163.58984375000000000000	4178.97412109375000000000	4163.07666015625000000000	4185.64111328125000000000	4162.05126953125000000000	4186.15380859375000000000	3410.00000000000000000000	10245.00000000000000000000	10227.00000000000000000000	0.00000000000000000000	0.00000000000000000000	0.00000000000000000000	1161.00000000000000000000	335.00000000000000000000	4.00000000000000000000	4.00000000000000000000	4.00000000000000000000	4.00000000000000000000	4.00000000000000000000	4.00000000000000000000	4.00000000000000000000	4.00000000000000000000	4.00000000000000000000	4.00000000000000000000	4.00000000000000000000	4.00000000000000000000	4.00000000000000000000	4.00000000000000000000	4.00000000000000000000	4.00000000000000000000
73.00000000000000000000	0.00000000000000000000	4174.87158203125000000000	4171.79492187500000000000	4161.02539062500000000000	4165.64111328125000000000	4167.69238281250000000000	4165.64111328125000000000	4182.05126953125000000000	4164.61523437500000000000	4162.05126953125000000000	4195.38427734375000000000	4166.15380859375000000000	4170.25634765625000000000	4165.64111328125000000000	4176.92285156250000000000	3093.00000000000000000000	10244.00000000000000000000	10228.00000000000000000000	0.00000000000000000000	0.00000000000000000000	0.00000000000000000000	1161.00000000000000000000	342.00000000000000000000	4.00000000000000000000	4.00000000000000000000	4.00000000000000000000	4.00000000000000000000	4.00000000000000000000	4.00000000000000000000	4.00000000000000000000	4.00000000000000000000	4.00000000000000000000	4.00000000000000000000	4.00000000000000000000	4.00000000000000000000	4.00000000000000000000	4.00000000000000000000	4.00000000000000000000	4.00000000000000000000
74.00000000000000000000	0.00000000000000000000	4174.87158203125000000000	4181.53857421875000000000	4159.48730468750000000000	4187.69238281250000000000	4172.82031250000000000000	4170.25634765625000000000	4183.07666015625000000000	4172.82031250000000000000	4174.35888671875000000000	4209.74365234375000000000	4177.43603515625000000000	4167.17919921875000000000	4177.94873046875000000000	4175.89746093750000000000	3527.00000000000000000000	10244.00000000000000000000	10228.00000000000000000000	0.00000000000000000000	0.00000000000000000000	0.00000000000000000000	1161.00000000000000000000	349.00000000000000000000	4.00000000000000000000	4.00000000000000000000	4.00000000000000000000	4.00000000000000000000	4.00000000000000000000	4.00000000000000000000	4.00000000000000000000	4.00000000000000000000	4.00000000000000000000	4.00000000000000000000	4.00000000000000000000	4.00000000000000000000	4.00000000000000000000	4.00000000000000000000	4.00000000000000000000	4.00000000000000000000
75.00000000000000000000	0.00000000000000000000	4185.12792968750000000000	4177.43603515625000000000	4165.64111328125000000000	4195.38427734375000000000	4173.84619140625000000000	4172.30761718750000000000	4183.58984375000000000000	4175.89746093750000000000	4180.51269531250000000000	4209.74365234375000000000	4197.43603515625000000000	4180.51269531250000000000	4173.33300781250000000000	4188.71777343750000000000	3308.00000000000000000000	10244.00000000000000000000	10228.00000000000000000000	0.00000000000000000000	0.00000000000000000000	0.00000000000000000000	1161.00000000000000000000	357.00000000000000000000	4.00000000000000000000	4.00000000000000000000	4.00000000000000000000	4.00000000000000000000	4.00000000000000000000	4.00000000000000000000	4.00000000000000000000	4.00000000000000000000	4.00000000000000000000	4.00000000000000000000	4.00000000000000000000	4.00000000000000000000	4.00000000000000000000	4.00000000000000000000	4.00000000000000000000	4.00000000000000000000
76.00000000000000000000	0.00000000000000000000	4178.46142578125000000000	4178.97412109375000000000	4160.51269531250000000000	4195.89746093750000000000	4175.89746093750000000000	4173.33300781250000000000	4187.69238281250000000000	4183.07666015625000000000	4184.61523437500000000000	4214.35888671875000000000	4194.87158203125000000000	4188.20507812500000000000	4174.35888671875000000000	4193.33300781250000000000	2896.00000000000000000000	10244.00000000000000000000	10228.00000000000000000000	0.00000000000000000000	0.00000000000000000000	0.00000000000000000000	1161.00000000000000000000	365.00000000000000000000	4.00000000000000000000	4.00000000000000000000	4.00000000000000000000	4.00000000000000000000	4.00000000000000000000	4.00000000000000000000	4.00000000000000000000	4.00000000000000000000	4.00000000000000000000	4.00000000000000000000	4.00000000000000000000	4.00000000000000000000	4.00000000000000000000	4.00000000000000000000	4.00000000000000000000	4.00000000000000000000
77.00000000000000000000	0.00000000000000000000	4184.10253906250000000000	4178.97412109375000000000	4166.15380859375000000000	4193.33300781250000000000	4156.41015625000000000000	4163.07666015625000000000	4176.41015625000000000000	4173.84619140625000000000	4173.84619140625000000000	4204.10253906250000000000	4165.64111328125000000000	4184.10253906250000000000	4173.84619140625000000000	4179.48730468750000000000	2915.00000000000000000000	10244.00000000000000000000	10228.00000000000000000000	0.00000000000000000000	0.00000000000000000000	0.00000000000000000000	1161.00000000000000000000	373.00000000000000000000	4.00000000000000000000	4.00000000000000000000	4.00000000000000000000	4.00000000000000000000	4.00000000000000000000	4.00000000000000000000	4.00000000000000000000	4.00000000000000000000	4.00000000000000000000	4.00000000000000000000	4.00000000000000000000	4.00000000000000000000	4.00000000000000000000	4.00000000000000000000	4.00000000000000000000	4.00000000000000000000
78.00000000000000000000	0.00000000000000000000	4176.41015625000000000000	4168.71777343750000000000	4156.92285156250000000000	4171.79492187500000000000	4135.38427734375000000000	4148.71777343750000000000	4162.05126953125000000000	4155.38427734375000000000	4156.92285156250000000000	4192.30761718750000000000	4159.48730468750000000000	4163.58984375000000000000	4162.05126953125000000000	4165.64111328125000000000	3527.00000000000000000000	10244.00000000000000000000	10228.00000000000000000000	0.00000000000000000000	0.00000000000000000000	0.00000000000000000000	1161.00000000000000000000	381.00000000000000000000	4.00000000000000000000	4.00000000000000000000	4.00000000000000000000	4.00000000000000000000	4.00000000000000000000	4.00000000000000000000	4.00000000000000000000	4.00000000000000000000	4.00000000000000000000	4.00000000000000000000	4.00000000000000000000	4.00000000000000000000	4.00000000000000000000	4.00000000000000000000	4.00000000000000000000	4.00000000000000000000
79.00000000000000000000	0.00000000000000000000	4171.79492187500000000000	4171.79492187500000000000	4155.38427734375000000000	4164.61523437500000000000	4153.84619140625000000000	4156.92285156250000000000	4173.84619140625000000000	4165.12792968750000000000	4165.64111328125000000000	4205.12792968750000000000	4198.46142578125000000000	4172.82031250000000000000	4168.71777343750000000000	4182.05126953125000000000	3308.00000000000000000000	10246.00000000000000000000	10229.00000000000000000000	0.00000000000000000000	0.00000000000000000000	0.00000000000000000000	1161.00000000000000000000	390.00000000000000000000	4.00000000000000000000	4.00000000000000000000	4.00000000000000000000	4.00000000000000000000	4.00000000000000000000	4.00000000000000000000	4.00000000000000000000	4.00000000000000000000	4.00000000000000000000	4.00000000000000000000	4.00000000000000000000	4.00000000000000000000	4.00000000000000000000	4.00000000000000000000	4.00000000000000000000	4.00000000000000000000
80.00000000000000000000	0.00000000000000000000	4194.35888671875000000000	4183.07666015625000000000	4181.02539062500000000000	4180.51269531250000000000	4181.53857421875000000000	4173.33300781250000000000	4191.79492187500000000000	4186.66650390625000000000	4185.64111328125000000000	4214.35888671875000000000	4207.69238281250000000000	4201.53857421875000000000	4191.28173828125000000000	4204.61523437500000000000	2896.00000000000000000000	10246.00000000000000000000	10229.00000000000000000000	0.00000000000000000000	0.00000000000000000000	0.00000000000000000000	1161.00000000000000000000	398.00000000000000000000	4.00000000000000000000	4.00000000000000000000	4.00000000000000000000	4.00000000000000000000	4.00000000000000000000	4.00000000000000000000	4.00000000000000000000	4.00000000000000000000	4.00000000000000000000	4.00000000000000000000	4.00000000000000000000	4.00000000000000000000	4.00000000000000000000	4.00000000000000000000	4.00000000000000000000	4.00000000000000000000
81.00000000000000000000	0.00000000000000000000	4184.61523437500000000000	4172.30761718750000000000	4170.25634765625000000000	4183.07666015625000000000	4170.76904296875000000000	4168.71777343750000000000	4181.02539062500000000000	4181.02539062500000000000	4179.48730468750000000000	4202.05126953125000000000	4161.53857421875000000000	4185.12792968750000000000	4184.61523437500000000000	4188.71777343750000000000	2915.00000000000000000000	10247.00000000000000000000	10229.00000000000000000000	0.00000000000000000000	0.00000000000000000000	0.00000000000000000000	1161.00000000000000000000	406.00000000000000000000	4.00000000000000000000	4.00000000000000000000	4.00000000000000000000	4.00000000000000000000	4.00000000000000000000	4.00000000000000000000	4.00000000000000000000	4.00000000000000000000	4.00000000000000000000	4.00000000000000000000	4.00000000000000000000	4.00000000000000000000	4.00000000000000000000	4.00000000000000000000	4.00000000000000000000	4.00000000000000000000
82.00000000000000000000	0.00000000000000000000	4182.05126953125000000000	4162.56396484375000000000	4163.58984375000000000000	4191.28173828125000000000	4153.33300781250000000000	4153.33300781250000000000	4169.74365234375000000000	4165.12792968750000000000	4162.56396484375000000000	4190.76904296875000000000	4160.00000000000000000000	4170.76904296875000000000	4160.00000000000000000000	4175.38427734375000000000	3527.00000000000000000000	10247.00000000000000000000	10229.00000000000000000000	0.00000000000000000000	0.00000000000000000000	0.00000000000000000000	1161.00000000000000000000	415.00000000000000000000	4.00000000000000000000	4.00000000000000000000	4.00000000000000000000	4.00000000000000000000	4.00000000000000000000	4.00000000000000000000	4.00000000000000000000	4.00000000000000000000	4.00000000000000000000	4.00000000000000000000	4.00000000000000000000	4.00000000000000000000	4.00000000000000000000	4.00000000000000000000	4.00000000000000000000	4.00000000000000000000
83.00000000000000000000	0.00000000000000000000	4192.82031250000000000000	4188.71777343750000000000	4176.92285156250000000000	4209.74365234375000000000	4168.20507812500000000000	4160.00000000000000000000	4187.17919921875000000000	4177.43603515625000000000	4175.89746093750000000000	4211.28173828125000000000	4212.30761718750000000000	4188.71777343750000000000	4169.74365234375000000000	4207.17919921875000000000	3308.00000000000000000000	10246.00000000000000000000	10228.00000000000000000000	0.00000000000000000000	0.00000000000000000000	0.00000000000000000000	1161.00000000000000000000	423.00000000000000000000	4.00000000000000000000	4.00000000000000000000	4.00000000000000000000	4.00000000000000000000	4.00000000000000000000	4.00000000000000000000	4.00000000000000000000	4.00000000000000000000	4.00000000000000000000	4.00000000000000000000	4.00000000000000000000	4.00000000000000000000	4.00000000000000000000	4.00000000000000000000	4.00000000000000000000	4.00000000000000000000
84.00000000000000000000	0.00000000000000000000	4187.69238281250000000000	4188.71777343750000000000	4171.28173828125000000000	4190.76904296875000000000	4162.05126953125000000000	4162.05126953125000000000	4183.58984375000000000000	4177.43603515625000000000	4177.43603515625000000000	4207.17919921875000000000	4205.64111328125000000000	4186.66650390625000000000	4175.89746093750000000000	4210.76904296875000000000	2896.00000000000000000000	10246.00000000000000000000	10228.00000000000000000000	0.00000000000000000000	0.00000000000000000000	0.00000000000000000000	1161.00000000000000000000	431.00000000000000000000	4.00000000000000000000	4.00000000000000000000	4.00000000000000000000	4.00000000000000000000	4.00000000000000000000	4.00000000000000000000	4.00000000000000000000	4.00000000000000000000	4.00000000000000000000	4.00000000000000000000	4.00000000000000000000	4.00000000000000000000	4.00000000000000000000	4.00000000000000000000	4.00000000000000000000	4.00000000000000000000
85.00000000000000000000	0.00000000000000000000	4190.76904296875000000000	4163.58984375000000000000	4171.28173828125000000000	4164.61523437500000000000	4149.23046875000000000000	4154.87158203125000000000	4165.12792968750000000000	4164.61523437500000000000	4160.51269531250000000000	4181.02539062500000000000	4147.17919921875000000000	4170.76904296875000000000	4167.69238281250000000000	4174.87158203125000000000	2915.00000000000000000000	10247.00000000000000000000	10227.00000000000000000000	0.00000000000000000000	0.00000000000000000000	0.00000000000000000000	1161.00000000000000000000	440.00000000000000000000	4.00000000000000000000	4.00000000000000000000	4.00000000000000000000	4.00000000000000000000	4.00000000000000000000	4.00000000000000000000	4.00000000000000000000	4.00000000000000000000	4.00000000000000000000	4.00000000000000000000	4.00000000000000000000	4.00000000000000000000	4.00000000000000000000	4.00000000000000000000	4.00000000000000000000	4.00000000000000000000
86.00000000000000000000	0.00000000000000000000	4181.02539062500000000000	4168.20507812500000000000	4171.28173828125000000000	4173.84619140625000000000	4169.23046875000000000000	4168.20507812500000000000	4179.48730468750000000000	4181.02539062500000000000	4175.89746093750000000000	4195.89746093750000000000	4160.00000000000000000000	4176.41015625000000000000	4179.48730468750000000000	4175.89746093750000000000	3527.00000000000000000000	10247.00000000000000000000	10227.00000000000000000000	0.00000000000000000000	0.00000000000000000000	0.00000000000000000000	1161.00000000000000000000	448.00000000000000000000	4.00000000000000000000	4.00000000000000000000	4.00000000000000000000	4.00000000000000000000	4.00000000000000000000	4.00000000000000000000	4.00000000000000000000	4.00000000000000000000	4.00000000000000000000	4.00000000000000000000	4.00000000000000000000	4.00000000000000000000	4.00000000000000000000	4.00000000000000000000	4.00000000000000000000	4.00000000000000000000
87.00000000000000000000	0.00000000000000000000	4183.58984375000000000000	4175.89746093750000000000	4169.74365234375000000000	4192.30761718750000000000	4171.79492187500000000000	4175.38427734375000000000	4190.76904296875000000000	4188.71777343750000000000	4183.07666015625000000000	4211.79492187500000000000	4210.25634765625000000000	4183.58984375000000000000	4176.92285156250000000000	4192.30761718750000000000	3308.00000000000000000000	10249.00000000000000000000	10228.00000000000000000000	0.00000000000000000000	0.00000000000000000000	0.00000000000000000000	1161.00000000000000000000	455.00000000000000000000	4.00000000000000000000	4.00000000000000000000	4.00000000000000000000	4.00000000000000000000	4.00000000000000000000	4.00000000000000000000	4.00000000000000000000	4.00000000000000000000	4.00000000000000000000	4.00000000000000000000	4.00000000000000000000	4.00000000000000000000	4.00000000000000000000	4.00000000000000000000	4.00000000000000000000	4.00000000000000000000
88.00000000000000000000	0.00000000000000000000	4185.64111328125000000000	4176.92285156250000000000	4164.61523437500000000000	4191.79492187500000000000	4158.97412109375000000000	4163.58984375000000000000	4174.87158203125000000000	4174.35888671875000000000	4171.28173828125000000000	4204.61523437500000000000	4204.61523437500000000000	4167.17919921875000000000	4159.48730468750000000000	4177.43603515625000000000	2896.00000000000000000000	10249.00000000000000000000	10228.00000000000000000000	0.00000000000000000000	0.00000000000000000000	0.00000000000000000000	1161.00000000000000000000	462.00000000000000000000	4.00000000000000000000	4.00000000000000000000	4.00000000000000000000	4.00000000000000000000	4.00000000000000000000	4.00000000000000000000	4.00000000000000000000	4.00000000000000000000	4.00000000000000000000	4.00000000000000000000	4.00000000000000000000	4.00000000000000000000	4.00000000000000000000	4.00000000000000000000	4.00000000000000000000	4.00000000000000000000
89.00000000000000000000	0.00000000000000000000	4177.43603515625000000000	4181.02539062500000000000	4158.97412109375000000000	4187.69238281250000000000	4158.97412109375000000000	4155.89746093750000000000	4163.07666015625000000000	4163.07666015625000000000	4167.69238281250000000000	4194.87158203125000000000	4186.66650390625000000000	4160.00000000000000000000	4156.92285156250000000000	4167.17919921875000000000	2915.00000000000000000000	10250.00000000000000000000	10228.00000000000000000000	0.00000000000000000000	0.00000000000000000000	0.00000000000000000000	1161.00000000000000000000	470.00000000000000000000	4.00000000000000000000	4.00000000000000000000	4.00000000000000000000	4.00000000000000000000	4.00000000000000000000	4.00000000000000000000	4.00000000000000000000	4.00000000000000000000	4.00000000000000000000	4.00000000000000000000	4.00000000000000000000	4.00000000000000000000	4.00000000000000000000	4.00000000000000000000	4.00000000000000000000	4.00000000000000000000
90.00000000000000000000	0.00000000000000000000	4192.30761718750000000000	4177.94873046875000000000	4172.30761718750000000000	4189.74365234375000000000	4165.12792968750000000000	4166.15380859375000000000	4171.79492187500000000000	4161.02539062500000000000	4165.12792968750000000000	4188.71777343750000000000	4164.61523437500000000000	4171.28173828125000000000	4155.89746093750000000000	4182.05126953125000000000	3527.00000000000000000000	10250.00000000000000000000	10228.00000000000000000000	0.00000000000000000000	0.00000000000000000000	0.00000000000000000000	1161.00000000000000000000	477.00000000000000000000	4.00000000000000000000	4.00000000000000000000	4.00000000000000000000	4.00000000000000000000	4.00000000000000000000	4.00000000000000000000	4.00000000000000000000	4.00000000000000000000	4.00000000000000000000	4.00000000000000000000	4.00000000000000000000	4.00000000000000000000	4.00000000000000000000	4.00000000000000000000	4.00000000000000000000	4.00000000000000000000
91.00000000000000000000	0.00000000000000000000	4186.15380859375000000000	4170.25634765625000000000	4170.76904296875000000000	4183.07666015625000000000	4173.33300781250000000000	4167.17919921875000000000	4182.56396484375000000000	4166.15380859375000000000	4168.71777343750000000000	4197.43603515625000000000	4157.94873046875000000000	4170.25634765625000000000	4153.33300781250000000000	4189.23046875000000000000	3308.00000000000000000000	10249.00000000000000000000	10226.00000000000000000000	0.00000000000000000000	0.00000000000000000000	0.00000000000000000000	1161.00000000000000000000	484.00000000000000000000	4.00000000000000000000	4.00000000000000000000	4.00000000000000000000	4.00000000000000000000	4.00000000000000000000	4.00000000000000000000	4.00000000000000000000	4.00000000000000000000	4.00000000000000000000	4.00000000000000000000	4.00000000000000000000	4.00000000000000000000	4.00000000000000000000	4.00000000000000000000	4.00000000000000000000	4.00000000000000000000
92.00000000000000000000	0.00000000000000000000	4180.51269531250000000000	4166.66650390625000000000	4162.56396484375000000000	4174.87158203125000000000	4166.66650390625000000000	4147.17919921875000000000	4172.82031250000000000000	4160.00000000000000000000	4168.71777343750000000000	4203.58984375000000000000	4193.84619140625000000000	4163.58984375000000000000	4155.89746093750000000000	4177.94873046875000000000	2896.00000000000000000000	10249.00000000000000000000	10226.00000000000000000000	0.00000000000000000000	0.00000000000000000000	0.00000000000000000000	1161.00000000000000000000	492.00000000000000000000	4.00000000000000000000	4.00000000000000000000	4.00000000000000000000	4.00000000000000000000	4.00000000000000000000	4.00000000000000000000	4.00000000000000000000	4.00000000000000000000	4.00000000000000000000	4.00000000000000000000	4.00000000000000000000	4.00000000000000000000	4.00000000000000000000	4.00000000000000000000	4.00000000000000000000	4.00000000000000000000
93.00000000000000000000	0.00000000000000000000	4182.05126953125000000000	4178.97412109375000000000	4157.94873046875000000000	4192.82031250000000000000	4164.61523437500000000000	4156.41015625000000000000	4167.69238281250000000000	4160.00000000000000000000	4169.23046875000000000000	4200.51269531250000000000	4209.23046875000000000000	4163.58984375000000000000	4162.56396484375000000000	4173.84619140625000000000	2915.00000000000000000000	10248.00000000000000000000	10227.00000000000000000000	0.00000000000000000000	0.00000000000000000000	0.00000000000000000000	1161.00000000000000000000	500.00000000000000000000	4.00000000000000000000	4.00000000000000000000	4.00000000000000000000	4.00000000000000000000	4.00000000000000000000	4.00000000000000000000	4.00000000000000000000	4.00000000000000000000	4.00000000000000000000	4.00000000000000000000	4.00000000000000000000	4.00000000000000000000	4.00000000000000000000	4.00000000000000000000	4.00000000000000000000	4.00000000000000000000
94.00000000000000000000	0.00000000000000000000	4177.94873046875000000000	4188.71777343750000000000	4160.51269531250000000000	4218.46142578125000000000	4179.48730468750000000000	4178.46142578125000000000	4178.46142578125000000000	4180.00000000000000000000	4181.53857421875000000000	4206.66650390625000000000	4181.53857421875000000000	4178.46142578125000000000	4161.02539062500000000000	4191.79492187500000000000	3527.00000000000000000000	10248.00000000000000000000	10227.00000000000000000000	0.00000000000000000000	0.00000000000000000000	0.00000000000000000000	1161.00000000000000000000	507.00000000000000000000	4.00000000000000000000	4.00000000000000000000	4.00000000000000000000	4.00000000000000000000	4.00000000000000000000	4.00000000000000000000	4.00000000000000000000	4.00000000000000000000	4.00000000000000000000	4.00000000000000000000	4.00000000000000000000	4.00000000000000000000	4.00000000000000000000	4.00000000000000000000	4.00000000000000000000	4.00000000000000000000
95.00000000000000000000	0.00000000000000000000	4193.33300781250000000000	4177.43603515625000000000	4175.38427734375000000000	4193.33300781250000000000	4173.33300781250000000000	4166.15380859375000000000	4175.38427734375000000000	4184.61523437500000000000	4187.17919921875000000000	4213.33300781250000000000	4185.64111328125000000000	4186.15380859375000000000	4158.97412109375000000000	4204.61523437500000000000	3308.00000000000000000000	10248.00000000000000000000	10227.00000000000000000000	0.00000000000000000000	0.00000000000000000000	0.00000000000000000000	1161.00000000000000000000	516.00000000000000000000	4.00000000000000000000	4.00000000000000000000	4.00000000000000000000	4.00000000000000000000	4.00000000000000000000	4.00000000000000000000	4.00000000000000000000	4.00000000000000000000	4.00000000000000000000	4.00000000000000000000	4.00000000000000000000	4.00000000000000000000	4.00000000000000000000	4.00000000000000000000	4.00000000000000000000	4.00000000000000000000
96.00000000000000000000	0.00000000000000000000	4181.53857421875000000000	4173.84619140625000000000	4160.00000000000000000000	4156.92285156250000000000	4160.51269531250000000000	4161.02539062500000000000	4168.20507812500000000000	4174.35888671875000000000	4183.07666015625000000000	4211.79492187500000000000	4193.33300781250000000000	4163.07666015625000000000	4168.71777343750000000000	4183.58984375000000000000	2896.00000000000000000000	10248.00000000000000000000	10227.00000000000000000000	0.00000000000000000000	0.00000000000000000000	0.00000000000000000000	1161.00000000000000000000	524.00000000000000000000	4.00000000000000000000	4.00000000000000000000	4.00000000000000000000	4.00000000000000000000	4.00000000000000000000	4.00000000000000000000	4.00000000000000000000	4.00000000000000000000	4.00000000000000000000	4.00000000000000000000	4.00000000000000000000	4.00000000000000000000	4.00000000000000000000	4.00000000000000000000	4.00000000000000000000	4.00000000000000000000
97.00000000000000000000	0.00000000000000000000	4168.71777343750000000000	4171.79492187500000000000	4144.61523437500000000000	4180.00000000000000000000	4159.48730468750000000000	4167.69238281250000000000	4164.10253906250000000000	4163.07666015625000000000	4169.74365234375000000000	4195.38427734375000000000	4158.97412109375000000000	4144.61523437500000000000	4146.15380859375000000000	4152.82031250000000000000	2915.00000000000000000000	10248.00000000000000000000	10228.00000000000000000000	0.00000000000000000000	0.00000000000000000000	0.00000000000000000000	1161.00000000000000000000	532.00000000000000000000	4.00000000000000000000	4.00000000000000000000	4.00000000000000000000	4.00000000000000000000	4.00000000000000000000	4.00000000000000000000	4.00000000000000000000	4.00000000000000000000	4.00000000000000000000	4.00000000000000000000	4.00000000000000000000	4.00000000000000000000	4.00000000000000000000	4.00000000000000000000	4.00000000000000000000	4.00000000000000000000
98.00000000000000000000	0.00000000000000000000	4171.28173828125000000000	4157.43603515625000000000	4147.69238281250000000000	4191.79492187500000000000	4158.97412109375000000000	4153.84619140625000000000	4160.51269531250000000000	4154.87158203125000000000	4161.53857421875000000000	4184.10253906250000000000	4165.64111328125000000000	4148.71777343750000000000	4116.92285156250000000000	4154.35888671875000000000	3527.00000000000000000000	10248.00000000000000000000	10228.00000000000000000000	0.00000000000000000000	0.00000000000000000000	0.00000000000000000000	1161.00000000000000000000	540.00000000000000000000	4.00000000000000000000	4.00000000000000000000	4.00000000000000000000	4.00000000000000000000	4.00000000000000000000	4.00000000000000000000	4.00000000000000000000	4.00000000000000000000	4.00000000000000000000	4.00000000000000000000	4.00000000000000000000	4.00000000000000000000	4.00000000000000000000	4.00000000000000000000	4.00000000000000000000	4.00000000000000000000
99.00000000000000000000	0.00000000000000000000	4170.76904296875000000000	4159.48730468750000000000	4150.25634765625000000000	4162.56396484375000000000	4157.94873046875000000000	4153.84619140625000000000	4166.15380859375000000000	4165.64111328125000000000	4171.79492187500000000000	4192.30761718750000000000	4177.43603515625000000000	4158.97412109375000000000	4128.20507812500000000000	4171.79492187500000000000	3308.00000000000000000000	10247.00000000000000000000	10230.00000000000000000000	0.00000000000000000000	0.00000000000000000000	0.00000000000000000000	1161.00000000000000000000	549.00000000000000000000	4.00000000000000000000	4.00000000000000000000	4.00000000000000000000	4.00000000000000000000	4.00000000000000000000	4.00000000000000000000	4.00000000000000000000	4.00000000000000000000	4.00000000000000000000	4.00000000000000000000	4.00000000000000000000	4.00000000000000000000	4.00000000000000000000	4.00000000000000000000	4.00000000000000000000	4.00000000000000000000
100.00000000000000000000	0.00000000000000000000	4184.10253906250000000000	4173.84619140625000000000	4164.10253906250000000000	4169.74365234375000000000	4155.38427734375000000000	4168.20507812500000000000	4172.82031250000000000000	4177.43603515625000000000	4177.43603515625000000000	4197.43603515625000000000	4163.58984375000000000000	4166.15380859375000000000	4145.12792968750000000000	4174.87158203125000000000	2896.00000000000000000000	10247.00000000000000000000	10230.00000000000000000000	0.00000000000000000000	0.00000000000000000000	0.00000000000000000000	1161.00000000000000000000	557.00000000000000000000	4.00000000000000000000	4.00000000000000000000	4.00000000000000000000	4.00000000000000000000	4.00000000000000000000	4.00000000000000000000	4.00000000000000000000	4.00000000000000000000	4.00000000000000000000	4.00000000000000000000	4.00000000000000000000	4.00000000000000000000	4.00000000000000000000	4.00000000000000000000	4.00000000000000000000	4.00000000000000000000
101.00000000000000000000	0.00000000000000000000	4174.35888671875000000000	4184.10253906250000000000	4157.43603515625000000000	4195.38427734375000000000	4170.25634765625000000000	4170.25634765625000000000	4178.97412109375000000000	4176.41015625000000000000	4174.87158203125000000000	4209.23046875000000000000	4182.05126953125000000000	4160.51269531250000000000	4148.71777343750000000000	4171.28173828125000000000	2915.00000000000000000000	10247.00000000000000000000	10229.00000000000000000000	0.00000000000000000000	0.00000000000000000000	0.00000000000000000000	1161.00000000000000000000	565.00000000000000000000	4.00000000000000000000	4.00000000000000000000	4.00000000000000000000	4.00000000000000000000	4.00000000000000000000	4.00000000000000000000	4.00000000000000000000	4.00000000000000000000	4.00000000000000000000	4.00000000000000000000	4.00000000000000000000	4.00000000000000000000	4.00000000000000000000	4.00000000000000000000	4.00000000000000000000	4.00000000000000000000
102.00000000000000000000	0.00000000000000000000	4174.35888671875000000000	4182.56396484375000000000	4158.46142578125000000000	4190.25634765625000000000	4187.17919921875000000000	4167.17919921875000000000	4182.05126953125000000000	4169.74365234375000000000	4172.30761718750000000000	4214.87158203125000000000	4192.82031250000000000000	4159.48730468750000000000	4151.28173828125000000000	4175.38427734375000000000	3527.00000000000000000000	10247.00000000000000000000	10229.00000000000000000000	0.00000000000000000000	0.00000000000000000000	0.00000000000000000000	1161.00000000000000000000	573.00000000000000000000	4.00000000000000000000	4.00000000000000000000	4.00000000000000000000	4.00000000000000000000	4.00000000000000000000	4.00000000000000000000	4.00000000000000000000	4.00000000000000000000	4.00000000000000000000	4.00000000000000000000	4.00000000000000000000	4.00000000000000000000	4.00000000000000000000	4.00000000000000000000	4.00000000000000000000	4.00000000000000000000
103.00000000000000000000	0.00000000000000000000	4181.53857421875000000000	4157.94873046875000000000	4169.23046875000000000000	4158.46142578125000000000	4166.15380859375000000000	4162.56396484375000000000	4169.74365234375000000000	4158.97412109375000000000	4164.61523437500000000000	4191.28173828125000000000	4170.76904296875000000000	4157.94873046875000000000	4143.07666015625000000000	4178.97412109375000000000	3308.00000000000000000000	10248.00000000000000000000	10227.00000000000000000000	0.00000000000000000000	0.00000000000000000000	0.00000000000000000000	1161.00000000000000000000	580.00000000000000000000	4.00000000000000000000	4.00000000000000000000	4.00000000000000000000	4.00000000000000000000	4.00000000000000000000	4.00000000000000000000	4.00000000000000000000	4.00000000000000000000	4.00000000000000000000	4.00000000000000000000	4.00000000000000000000	4.00000000000000000000	4.00000000000000000000	4.00000000000000000000	4.00000000000000000000	4.00000000000000000000
104.00000000000000000000	0.00000000000000000000	4156.92285156250000000000	4135.38427734375000000000	4150.76904296875000000000	4143.07666015625000000000	4136.41015625000000000000	4148.71777343750000000000	4150.76904296875000000000	4148.20507812500000000000	4155.38427734375000000000	4170.76904296875000000000	4154.35888671875000000000	4145.12792968750000000000	4124.10253906250000000000	4168.20507812500000000000	2896.00000000000000000000	10248.00000000000000000000	10227.00000000000000000000	0.00000000000000000000	0.00000000000000000000	0.00000000000000000000	1161.00000000000000000000	587.00000000000000000000	4.00000000000000000000	4.00000000000000000000	4.00000000000000000000	4.00000000000000000000	4.00000000000000000000	4.00000000000000000000	4.00000000000000000000	4.00000000000000000000	4.00000000000000000000	4.00000000000000000000	4.00000000000000000000	4.00000000000000000000	4.00000000000000000000	4.00000000000000000000	4.00000000000000000000	4.00000000000000000000
105.00000000000000000000	0.00000000000000000000	4170.25634765625000000000	4157.43603515625000000000	4155.89746093750000000000	4166.66650390625000000000	4148.20507812500000000000	4144.61523437500000000000	4155.89746093750000000000	4153.84619140625000000000	4159.48730468750000000000	4186.15380859375000000000	4163.07666015625000000000	4152.82031250000000000000	4134.35888671875000000000	4168.20507812500000000000	2915.00000000000000000000	10247.00000000000000000000	10228.00000000000000000000	0.00000000000000000000	0.00000000000000000000	0.00000000000000000000	1161.00000000000000000000	596.00000000000000000000	4.00000000000000000000	4.00000000000000000000	4.00000000000000000000	4.00000000000000000000	4.00000000000000000000	4.00000000000000000000	4.00000000000000000000	4.00000000000000000000	4.00000000000000000000	4.00000000000000000000	4.00000000000000000000	4.00000000000000000000	4.00000000000000000000	4.00000000000000000000	4.00000000000000000000	4.00000000000000000000
106.00000000000000000000	0.00000000000000000000	4187.69238281250000000000	4194.35888671875000000000	4165.64111328125000000000	4190.76904296875000000000	4177.43603515625000000000	4165.12792968750000000000	4177.94873046875000000000	4177.43603515625000000000	4182.05126953125000000000	4213.84619140625000000000	4181.02539062500000000000	4161.53857421875000000000	4166.15380859375000000000	4176.41015625000000000000	3527.00000000000000000000	10247.00000000000000000000	10228.00000000000000000000	0.00000000000000000000	0.00000000000000000000	0.00000000000000000000	1161.00000000000000000000	603.00000000000000000000	4.00000000000000000000	4.00000000000000000000	4.00000000000000000000	4.00000000000000000000	4.00000000000000000000	4.00000000000000000000	4.00000000000000000000	4.00000000000000000000	4.00000000000000000000	4.00000000000000000000	4.00000000000000000000	4.00000000000000000000	4.00000000000000000000	4.00000000000000000000	4.00000000000000000000	4.00000000000000000000
107.00000000000000000000	0.00000000000000000000	4183.07666015625000000000	4180.51269531250000000000	4162.05126953125000000000	4193.33300781250000000000	4175.38427734375000000000	4170.76904296875000000000	4173.33300781250000000000	4177.94873046875000000000	4182.56396484375000000000	4206.15380859375000000000	4186.66650390625000000000	4154.87158203125000000000	4157.94873046875000000000	4170.76904296875000000000	3308.00000000000000000000	10247.00000000000000000000	10226.00000000000000000000	0.00000000000000000000	0.00000000000000000000	0.00000000000000000000	1161.00000000000000000000	611.00000000000000000000	4.00000000000000000000	4.00000000000000000000	4.00000000000000000000	4.00000000000000000000	4.00000000000000000000	4.00000000000000000000	4.00000000000000000000	4.00000000000000000000	4.00000000000000000000	4.00000000000000000000	4.00000000000000000000	4.00000000000000000000	4.00000000000000000000	4.00000000000000000000	4.00000000000000000000	4.00000000000000000000
108.00000000000000000000	0.00000000000000000000	4182.05126953125000000000	4162.56396484375000000000	4166.15380859375000000000	4189.74365234375000000000	4166.66650390625000000000	4164.10253906250000000000	4163.58984375000000000000	4163.07666015625000000000	4165.64111328125000000000	4188.20507812500000000000	4167.69238281250000000000	4156.92285156250000000000	4137.43603515625000000000	4168.71777343750000000000	2896.00000000000000000000	10247.00000000000000000000	10226.00000000000000000000	0.00000000000000000000	0.00000000000000000000	0.00000000000000000000	1161.00000000000000000000	619.00000000000000000000	4.00000000000000000000	4.00000000000000000000	4.00000000000000000000	4.00000000000000000000	4.00000000000000000000	4.00000000000000000000	4.00000000000000000000	4.00000000000000000000	4.00000000000000000000	4.00000000000000000000	4.00000000000000000000	4.00000000000000000000	4.00000000000000000000	4.00000000000000000000	4.00000000000000000000	4.00000000000000000000
109.00000000000000000000	0.00000000000000000000	4172.82031250000000000000	4181.53857421875000000000	4165.12792968750000000000	4177.43603515625000000000	4165.64111328125000000000	4166.15380859375000000000	4167.69238281250000000000	4163.58984375000000000000	4164.61523437500000000000	4191.28173828125000000000	4162.56396484375000000000	4158.46142578125000000000	4149.23046875000000000000	4169.23046875000000000000	2915.00000000000000000000	10247.00000000000000000000	10226.00000000000000000000	0.00000000000000000000	0.00000000000000000000	0.00000000000000000000	1161.00000000000000000000	628.00000000000000000000	4.00000000000000000000	4.00000000000000000000	4.00000000000000000000	4.00000000000000000000	4.00000000000000000000	4.00000000000000000000	4.00000000000000000000	4.00000000000000000000	4.00000000000000000000	4.00000000000000000000	4.00000000000000000000	4.00000000000000000000	4.00000000000000000000	4.00000000000000000000	4.00000000000000000000	4.00000000000000000000
110.00000000000000000000	0.00000000000000000000	4182.56396484375000000000	4183.07666015625000000000	4172.30761718750000000000	4162.56396484375000000000	4154.87158203125000000000	4156.92285156250000000000	4156.41015625000000000000	4155.89746093750000000000	4162.05126953125000000000	4192.82031250000000000000	4174.87158203125000000000	4148.71777343750000000000	4157.43603515625000000000	4164.10253906250000000000	3527.00000000000000000000	10247.00000000000000000000	10226.00000000000000000000	0.00000000000000000000	0.00000000000000000000	0.00000000000000000000	1161.00000000000000000000	636.00000000000000000000	4.00000000000000000000	4.00000000000000000000	4.00000000000000000000	4.00000000000000000000	4.00000000000000000000	4.00000000000000000000	4.00000000000000000000	4.00000000000000000000	4.00000000000000000000	4.00000000000000000000	4.00000000000000000000	4.00000000000000000000	4.00000000000000000000	4.00000000000000000000	4.00000000000000000000	4.00000000000000000000
111.00000000000000000000	0.00000000000000000000	4184.10253906250000000000	4173.33300781250000000000	4167.69238281250000000000	4176.92285156250000000000	4167.69238281250000000000	4157.43603515625000000000	4154.87158203125000000000	4155.89746093750000000000	4168.71777343750000000000	4198.46142578125000000000	4168.71777343750000000000	4137.94873046875000000000	4151.79492187500000000000	4165.12792968750000000000	3308.00000000000000000000	10249.00000000000000000000	10226.00000000000000000000	0.00000000000000000000	0.00000000000000000000	0.00000000000000000000	1161.00000000000000000000	644.00000000000000000000	4.00000000000000000000	4.00000000000000000000	4.00000000000000000000	4.00000000000000000000	4.00000000000000000000	4.00000000000000000000	4.00000000000000000000	4.00000000000000000000	4.00000000000000000000	4.00000000000000000000	4.00000000000000000000	4.00000000000000000000	4.00000000000000000000	4.00000000000000000000	4.00000000000000000000	4.00000000000000000000
112.00000000000000000000	0.00000000000000000000	4180.51269531250000000000	4176.41015625000000000000	4163.07666015625000000000	4195.89746093750000000000	4182.56396484375000000000	4170.25634765625000000000	4168.20507812500000000000	4168.20507812500000000000	4181.02539062500000000000	4216.41015625000000000000	4168.20507812500000000000	4150.76904296875000000000	4156.41015625000000000000	4175.89746093750000000000	2896.00000000000000000000	10249.00000000000000000000	10226.00000000000000000000	0.00000000000000000000	0.00000000000000000000	0.00000000000000000000	1161.00000000000000000000	652.00000000000000000000	4.00000000000000000000	4.00000000000000000000	4.00000000000000000000	4.00000000000000000000	4.00000000000000000000	4.00000000000000000000	4.00000000000000000000	4.00000000000000000000	4.00000000000000000000	4.00000000000000000000	4.00000000000000000000	4.00000000000000000000	4.00000000000000000000	4.00000000000000000000	4.00000000000000000000	4.00000000000000000000
113.00000000000000000000	0.00000000000000000000	4185.64111328125000000000	4173.84619140625000000000	4171.79492187500000000000	4184.10253906250000000000	4171.79492187500000000000	4167.17919921875000000000	4164.10253906250000000000	4161.53857421875000000000	4170.76904296875000000000	4215.38427734375000000000	4180.00000000000000000000	4162.05126953125000000000	4163.07666015625000000000	4183.07666015625000000000	2915.00000000000000000000	10248.00000000000000000000	10226.00000000000000000000	0.00000000000000000000	0.00000000000000000000	0.00000000000000000000	1161.00000000000000000000	660.00000000000000000000	4.00000000000000000000	4.00000000000000000000	4.00000000000000000000	4.00000000000000000000	4.00000000000000000000	4.00000000000000000000	4.00000000000000000000	4.00000000000000000000	4.00000000000000000000	4.00000000000000000000	4.00000000000000000000	4.00000000000000000000	4.00000000000000000000	4.00000000000000000000	4.00000000000000000000	4.00000000000000000000
114.00000000000000000000	0.00000000000000000000	4171.28173828125000000000	4172.30761718750000000000	4161.53857421875000000000	4176.41015625000000000000	4164.61523437500000000000	4161.53857421875000000000	4158.46142578125000000000	4156.41015625000000000000	4167.17919921875000000000	4198.46142578125000000000	4180.51269531250000000000	4154.35888671875000000000	4166.66650390625000000000	4183.58984375000000000000	3527.00000000000000000000	10248.00000000000000000000	10226.00000000000000000000	0.00000000000000000000	0.00000000000000000000	0.00000000000000000000	1161.00000000000000000000	667.00000000000000000000	4.00000000000000000000	4.00000000000000000000	4.00000000000000000000	4.00000000000000000000	4.00000000000000000000	4.00000000000000000000	4.00000000000000000000	4.00000000000000000000	4.00000000000000000000	4.00000000000000000000	4.00000000000000000000	4.00000000000000000000	4.00000000000000000000	4.00000000000000000000	4.00000000000000000000	4.00000000000000000000
115.00000000000000000000	0.00000000000000000000	4180.51269531250000000000	4173.84619140625000000000	4166.66650390625000000000	4178.97412109375000000000	4153.33300781250000000000	4159.48730468750000000000	4161.02539062500000000000	4162.05126953125000000000	4173.84619140625000000000	4199.48730468750000000000	4172.30761718750000000000	4151.28173828125000000000	4162.56396484375000000000	4180.00000000000000000000	3308.00000000000000000000	10248.00000000000000000000	10227.00000000000000000000	0.00000000000000000000	0.00000000000000000000	0.00000000000000000000	1161.00000000000000000000	675.00000000000000000000	4.00000000000000000000	4.00000000000000000000	4.00000000000000000000	4.00000000000000000000	4.00000000000000000000	4.00000000000000000000	4.00000000000000000000	4.00000000000000000000	4.00000000000000000000	4.00000000000000000000	4.00000000000000000000	4.00000000000000000000	4.00000000000000000000	4.00000000000000000000	4.00000000000000000000	4.00000000000000000000
116.00000000000000000000	0.00000000000000000000	4190.25634765625000000000	4174.35888671875000000000	4175.89746093750000000000	4178.46142578125000000000	4152.82031250000000000000	4163.07666015625000000000	4167.69238281250000000000	4169.23046875000000000000	4174.87158203125000000000	4213.33300781250000000000	4179.48730468750000000000	4150.76904296875000000000	4159.48730468750000000000	4181.53857421875000000000	2896.00000000000000000000	10248.00000000000000000000	10227.00000000000000000000	0.00000000000000000000	0.00000000000000000000	0.00000000000000000000	1161.00000000000000000000	683.00000000000000000000	4.00000000000000000000	4.00000000000000000000	4.00000000000000000000	4.00000000000000000000	4.00000000000000000000	4.00000000000000000000	4.00000000000000000000	4.00000000000000000000	4.00000000000000000000	4.00000000000000000000	4.00000000000000000000	4.00000000000000000000	4.00000000000000000000	4.00000000000000000000	4.00000000000000000000	4.00000000000000000000
117.00000000000000000000	0.00000000000000000000	4180.51269531250000000000	4165.12792968750000000000	4170.76904296875000000000	4185.64111328125000000000	4167.17919921875000000000	4161.02539062500000000000	4169.23046875000000000000	4168.71777343750000000000	4170.25634765625000000000	4212.82031250000000000000	4185.12792968750000000000	4161.02539062500000000000	4162.05126953125000000000	4194.87158203125000000000	2915.00000000000000000000	10248.00000000000000000000	10228.00000000000000000000	0.00000000000000000000	0.00000000000000000000	0.00000000000000000000	1161.00000000000000000000	691.00000000000000000000	4.00000000000000000000	4.00000000000000000000	4.00000000000000000000	4.00000000000000000000	4.00000000000000000000	4.00000000000000000000	4.00000000000000000000	4.00000000000000000000	4.00000000000000000000	4.00000000000000000000	4.00000000000000000000	4.00000000000000000000	4.00000000000000000000	4.00000000000000000000	4.00000000000000000000	4.00000000000000000000
118.00000000000000000000	0.00000000000000000000	4179.48730468750000000000	4154.35888671875000000000	4167.69238281250000000000	4175.38427734375000000000	4154.35888671875000000000	4151.79492187500000000000	4163.58984375000000000000	4160.51269531250000000000	4164.61523437500000000000	4200.51269531250000000000	4164.61523437500000000000	4165.12792968750000000000	4164.61523437500000000000	4194.35888671875000000000	3527.00000000000000000000	10248.00000000000000000000	10228.00000000000000000000	0.00000000000000000000	0.00000000000000000000	0.00000000000000000000	1161.00000000000000000000	698.00000000000000000000	4.00000000000000000000	4.00000000000000000000	4.00000000000000000000	4.00000000000000000000	4.00000000000000000000	4.00000000000000000000	4.00000000000000000000	4.00000000000000000000	4.00000000000000000000	4.00000000000000000000	4.00000000000000000000	4.00000000000000000000	4.00000000000000000000	4.00000000000000000000	4.00000000000000000000	4.00000000000000000000
119.00000000000000000000	0.00000000000000000000	4166.15380859375000000000	4150.76904296875000000000	4154.87158203125000000000	4146.66650390625000000000	4145.12792968750000000000	4156.41015625000000000000	4163.58984375000000000000	4162.56396484375000000000	4167.69238281250000000000	4196.92285156250000000000	4157.94873046875000000000	4147.69238281250000000000	4158.46142578125000000000	4172.30761718750000000000	3308.00000000000000000000	10247.00000000000000000000	10229.00000000000000000000	0.00000000000000000000	0.00000000000000000000	0.00000000000000000000	1161.00000000000000000000	706.00000000000000000000	4.00000000000000000000	4.00000000000000000000	4.00000000000000000000	4.00000000000000000000	4.00000000000000000000	4.00000000000000000000	4.00000000000000000000	4.00000000000000000000	4.00000000000000000000	4.00000000000000000000	4.00000000000000000000	4.00000000000000000000	4.00000000000000000000	4.00000000000000000000	4.00000000000000000000	4.00000000000000000000
120.00000000000000000000	0.00000000000000000000	4174.35888671875000000000	4154.87158203125000000000	4157.43603515625000000000	4158.46142578125000000000	4157.43603515625000000000	4164.10253906250000000000	4163.58984375000000000000	4161.53857421875000000000	4167.17919921875000000000	4198.46142578125000000000	4166.66650390625000000000	4136.92285156250000000000	4141.02539062500000000000	4160.51269531250000000000	2896.00000000000000000000	10247.00000000000000000000	10229.00000000000000000000	0.00000000000000000000	0.00000000000000000000	0.00000000000000000000	1161.00000000000000000000	714.00000000000000000000	4.00000000000000000000	4.00000000000000000000	4.00000000000000000000	4.00000000000000000000	4.00000000000000000000	4.00000000000000000000	4.00000000000000000000	4.00000000000000000000	4.00000000000000000000	4.00000000000000000000	4.00000000000000000000	4.00000000000000000000	4.00000000000000000000	4.00000000000000000000	4.00000000000000000000	4.00000000000000000000
121.00000000000000000000	0.00000000000000000000	4187.69238281250000000000	4184.10253906250000000000	4169.74365234375000000000	4196.92285156250000000000	4178.46142578125000000000	4175.38427734375000000000	4176.41015625000000000000	4171.28173828125000000000	4182.56396484375000000000	4224.61523437500000000000	4177.43603515625000000000	4150.76904296875000000000	4160.00000000000000000000	4181.53857421875000000000	2915.00000000000000000000	10244.00000000000000000000	10228.00000000000000000000	0.00000000000000000000	0.00000000000000000000	0.00000000000000000000	1161.00000000000000000000	723.00000000000000000000	4.00000000000000000000	4.00000000000000000000	4.00000000000000000000	4.00000000000000000000	4.00000000000000000000	4.00000000000000000000	4.00000000000000000000	4.00000000000000000000	4.00000000000000000000	4.00000000000000000000	4.00000000000000000000	4.00000000000000000000	4.00000000000000000000	4.00000000000000000000	4.00000000000000000000	4.00000000000000000000
122.00000000000000000000	0.00000000000000000000	4183.07666015625000000000	4186.15380859375000000000	4168.71777343750000000000	4188.71777343750000000000	4170.25634765625000000000	4173.84619140625000000000	4180.51269531250000000000	4179.48730468750000000000	4189.74365234375000000000	4241.02539062500000000000	4189.74365234375000000000	4166.15380859375000000000	4189.23046875000000000000	4205.12792968750000000000	3527.00000000000000000000	10244.00000000000000000000	10228.00000000000000000000	0.00000000000000000000	0.00000000000000000000	0.00000000000000000000	1161.00000000000000000000	731.00000000000000000000	4.00000000000000000000	4.00000000000000000000	4.00000000000000000000	4.00000000000000000000	4.00000000000000000000	4.00000000000000000000	4.00000000000000000000	4.00000000000000000000	4.00000000000000000000	4.00000000000000000000	4.00000000000000000000	4.00000000000000000000	4.00000000000000000000	4.00000000000000000000	4.00000000000000000000	4.00000000000000000000
123.00000000000000000000	0.00000000000000000000	4186.15380859375000000000	4151.79492187500000000000	4164.10253906250000000000	4155.89746093750000000000	4139.48730468750000000000	4151.28173828125000000000	4160.00000000000000000000	4162.05126953125000000000	4162.05126953125000000000	4209.23046875000000000000	4165.12792968750000000000	4158.46142578125000000000	4168.71777343750000000000	4192.30761718750000000000	3308.00000000000000000000	10245.00000000000000000000	10228.00000000000000000000	0.00000000000000000000	0.00000000000000000000	0.00000000000000000000	1161.00000000000000000000	739.00000000000000000000	4.00000000000000000000	4.00000000000000000000	4.00000000000000000000	4.00000000000000000000	4.00000000000000000000	4.00000000000000000000	4.00000000000000000000	4.00000000000000000000	4.00000000000000000000	4.00000000000000000000	4.00000000000000000000	4.00000000000000000000	4.00000000000000000000	4.00000000000000000000	4.00000000000000000000	4.00000000000000000000
124.00000000000000000000	0.00000000000000000000	4171.79492187500000000000	4157.43603515625000000000	4156.41015625000000000000	4167.69238281250000000000	4151.28173828125000000000	4153.84619140625000000000	4161.02539062500000000000	4162.56396484375000000000	4164.10253906250000000000	4205.64111328125000000000	4143.07666015625000000000	4143.07666015625000000000	4151.79492187500000000000	4171.79492187500000000000	2896.00000000000000000000	10245.00000000000000000000	10228.00000000000000000000	0.00000000000000000000	0.00000000000000000000	0.00000000000000000000	1161.00000000000000000000	748.00000000000000000000	4.00000000000000000000	4.00000000000000000000	4.00000000000000000000	4.00000000000000000000	4.00000000000000000000	4.00000000000000000000	4.00000000000000000000	4.00000000000000000000	4.00000000000000000000	4.00000000000000000000	4.00000000000000000000	4.00000000000000000000	4.00000000000000000000	4.00000000000000000000	4.00000000000000000000	4.00000000000000000000
125.00000000000000000000	0.00000000000000000000	4180.00000000000000000000	4186.66650390625000000000	4172.82031250000000000000	4188.71777343750000000000	4173.33300781250000000000	4177.43603515625000000000	4178.97412109375000000000	4178.46142578125000000000	4185.12792968750000000000	4228.71777343750000000000	4173.84619140625000000000	4151.79492187500000000000	4158.46142578125000000000	4175.89746093750000000000	2915.00000000000000000000	10245.00000000000000000000	10229.00000000000000000000	0.00000000000000000000	0.00000000000000000000	0.00000000000000000000	1161.00000000000000000000	756.00000000000000000000	4.00000000000000000000	4.00000000000000000000	4.00000000000000000000	4.00000000000000000000	4.00000000000000000000	4.00000000000000000000	4.00000000000000000000	4.00000000000000000000	4.00000000000000000000	4.00000000000000000000	4.00000000000000000000	4.00000000000000000000	4.00000000000000000000	4.00000000000000000000	4.00000000000000000000	4.00000000000000000000
126.00000000000000000000	0.00000000000000000000	4193.84619140625000000000	4184.10253906250000000000	4180.51269531250000000000	4173.33300781250000000000	4165.64111328125000000000	4182.56396484375000000000	4180.00000000000000000000	4179.48730468750000000000	4181.53857421875000000000	4223.07666015625000000000	4203.58984375000000000000	4165.64111328125000000000	4164.61523437500000000000	4195.38427734375000000000	3527.00000000000000000000	10245.00000000000000000000	10229.00000000000000000000	0.00000000000000000000	0.00000000000000000000	0.00000000000000000000	1161.00000000000000000000	764.00000000000000000000	4.00000000000000000000	4.00000000000000000000	4.00000000000000000000	4.00000000000000000000	4.00000000000000000000	4.00000000000000000000	4.00000000000000000000	4.00000000000000000000	4.00000000000000000000	4.00000000000000000000	4.00000000000000000000	4.00000000000000000000	4.00000000000000000000	4.00000000000000000000	4.00000000000000000000	4.00000000000000000000
127.00000000000000000000	0.00000000000000000000	4181.53857421875000000000	4165.64111328125000000000	4161.53857421875000000000	4169.74365234375000000000	4158.97412109375000000000	4169.23046875000000000000	4169.74365234375000000000	4174.35888671875000000000	4172.82031250000000000000	4213.33300781250000000000	4178.97412109375000000000	4157.43603515625000000000	4167.17919921875000000000	4190.76904296875000000000	52.00000000000000000000	10246.00000000000000000000	10230.00000000000000000000	0.00000000000000000000	0.00000000000000000000	0.00000000000000000000	1161.00000000000000000000	771.00000000000000000000	4.00000000000000000000	4.00000000000000000000	4.00000000000000000000	4.00000000000000000000	4.00000000000000000000	4.00000000000000000000	4.00000000000000000000	4.00000000000000000000	4.00000000000000000000	4.00000000000000000000	4.00000000000000000000	4.00000000000000000000	4.00000000000000000000	4.00000000000000000000	4.00000000000000000000	4.00000000000000000000
0.00000000000000000000	0.00000000000000000000	4183.58984375000000000000	4159.48730468750000000000	4161.02539062500000000000	4171.28173828125000000000	4152.82031250000000000000	4156.92285156250000000000	4165.12792968750000000000	4168.71777343750000000000	4162.05126953125000000000	4206.66650390625000000000	4135.38427734375000000000	4142.05126953125000000000	4155.38427734375000000000	4169.74365234375000000000	2703.00000000000000000000	10246.00000000000000000000	10230.00000000000000000000	0.00000000000000000000	0.00000000000000000000	0.00000000000000000000	1161.00000000000000000000	778.00000000000000000000	4.00000000000000000000	4.00000000000000000000	4.00000000000000000000	4.00000000000000000000	4.00000000000000000000	4.00000000000000000000	4.00000000000000000000	4.00000000000000000000	4.00000000000000000000	4.00000000000000000000	4.00000000000000000000	4.00000000000000000000	4.00000000000000000000	4.00000000000000000000	4.00000000000000000000	4.00000000000000000000
1.00000000000000000000	0.00000000000000000000	4172.30761718750000000000	4161.02539062500000000000	4155.38427734375000000000	4151.28173828125000000000	4142.05126953125000000000	4160.51269531250000000000	4171.79492187500000000000	4171.79492187500000000000	4156.41015625000000000000	4202.05126953125000000000	4147.17919921875000000000	4128.71777343750000000000	4141.02539062500000000000	4167.69238281250000000000	2810.00000000000000000000	10247.00000000000000000000	10230.00000000000000000000	0.00000000000000000000	0.00000000000000000000	0.00000000000000000000	1161.00000000000000000000	786.00000000000000000000	4.00000000000000000000	4.00000000000000000000	4.00000000000000000000	4.00000000000000000000	4.00000000000000000000	4.00000000000000000000	4.00000000000000000000	4.00000000000000000000	4.00000000000000000000	4.00000000000000000000	4.00000000000000000000	4.00000000000000000000	4.00000000000000000000	4.00000000000000000000	4.00000000000000000000	4.00000000000000000000
2.00000000000000000000	0.00000000000000000000	4168.20507812500000000000	4161.02539062500000000000	4148.71777343750000000000	4158.46142578125000000000	4136.92285156250000000000	4161.02539062500000000000	4172.30761718750000000000	4174.87158203125000000000	4158.97412109375000000000	4202.56396484375000000000	4171.28173828125000000000	4121.02539062500000000000	4131.79492187500000000000	4162.56396484375000000000	2171.00000000000000000000	10247.00000000000000000000	10230.00000000000000000000	0.00000000000000000000	0.00000000000000000000	0.00000000000000000000	1161.00000000000000000000	793.00000000000000000000	4.00000000000000000000	4.00000000000000000000	4.00000000000000000000	4.00000000000000000000	4.00000000000000000000	4.00000000000000000000	4.00000000000000000000	4.00000000000000000000	4.00000000000000000000	4.00000000000000000000	4.00000000000000000000	4.00000000000000000000	4.00000000000000000000	4.00000000000000000000	4.00000000000000000000	4.00000000000000000000
3.00000000000000000000	0.00000000000000000000	4180.00000000000000000000	4167.17919921875000000000	4160.51269531250000000000	4185.64111328125000000000	4158.97412109375000000000	4154.87158203125000000000	4173.33300781250000000000	4177.94873046875000000000	4165.64111328125000000000	4214.35888671875000000000	4167.17919921875000000000	4124.10253906250000000000	4141.02539062500000000000	4157.43603515625000000000	3461.00000000000000000000	10248.00000000000000000000	10230.00000000000000000000	0.00000000000000000000	0.00000000000000000000	0.00000000000000000000	1161.00000000000000000000	800.00000000000000000000	4.00000000000000000000	4.00000000000000000000	4.00000000000000000000	4.00000000000000000000	4.00000000000000000000	4.00000000000000000000	4.00000000000000000000	4.00000000000000000000	4.00000000000000000000	4.00000000000000000000	4.00000000000000000000	4.00000000000000000000	4.00000000000000000000	4.00000000000000000000	4.00000000000000000000	4.00000000000000000000
4.00000000000000000000	0.00000000000000000000	4174.87158203125000000000	4167.69238281250000000000	4167.69238281250000000000	4177.43603515625000000000	4172.82031250000000000000	4158.97412109375000000000	4183.07666015625000000000	4182.56396484375000000000	4167.17919921875000000000	4218.97412109375000000000	4160.00000000000000000000	4136.92285156250000000000	4157.43603515625000000000	4170.76904296875000000000	3504.00000000000000000000	10248.00000000000000000000	10230.00000000000000000000	0.00000000000000000000	0.00000000000000000000	0.00000000000000000000	1161.00000000000000000000	809.00000000000000000000	4.00000000000000000000	4.00000000000000000000	4.00000000000000000000	4.00000000000000000000	4.00000000000000000000	4.00000000000000000000	4.00000000000000000000	4.00000000000000000000	4.00000000000000000000	4.00000000000000000000	4.00000000000000000000	4.00000000000000000000	4.00000000000000000000	4.00000000000000000000	4.00000000000000000000	4.00000000000000000000
5.00000000000000000000	0.00000000000000000000	4181.53857421875000000000	4153.84619140625000000000	4168.71777343750000000000	4162.56396484375000000000	4163.58984375000000000000	4171.28173828125000000000	4187.69238281250000000000	4184.10253906250000000000	4169.23046875000000000000	4212.82031250000000000000	4149.74365234375000000000	4151.79492187500000000000	4147.69238281250000000000	4184.10253906250000000000	3369.00000000000000000000	10248.00000000000000000000	10227.00000000000000000000	0.00000000000000000000	0.00000000000000000000	0.00000000000000000000	1161.00000000000000000000	817.00000000000000000000	4.00000000000000000000	4.00000000000000000000	4.00000000000000000000	4.00000000000000000000	4.00000000000000000000	4.00000000000000000000	4.00000000000000000000	4.00000000000000000000	4.00000000000000000000	4.00000000000000000000	4.00000000000000000000	4.00000000000000000000	4.00000000000000000000	4.00000000000000000000	4.00000000000000000000	4.00000000000000000000
6.00000000000000000000	0.00000000000000000000	4178.46142578125000000000	4157.94873046875000000000	4156.92285156250000000000	4172.82031250000000000000	4166.15380859375000000000	4180.00000000000000000000	4185.12792968750000000000	4191.28173828125000000000	4180.00000000000000000000	4227.69238281250000000000	4165.64111328125000000000	4149.74365234375000000000	4148.20507812500000000000	4180.51269531250000000000	3454.00000000000000000000	10248.00000000000000000000	10227.00000000000000000000	0.00000000000000000000	0.00000000000000000000	0.00000000000000000000	1161.00000000000000000000	825.00000000000000000000	4.00000000000000000000	4.00000000000000000000	4.00000000000000000000	4.00000000000000000000	4.00000000000000000000	4.00000000000000000000	4.00000000000000000000	4.00000000000000000000	4.00000000000000000000	4.00000000000000000000	4.00000000000000000000	4.00000000000000000000	4.00000000000000000000	4.00000000000000000000	4.00000000000000000000	4.00000000000000000000
7.00000000000000000000	0.00000000000000000000	4172.30761718750000000000	4152.30761718750000000000	4157.43603515625000000000	4154.87158203125000000000	4142.56396484375000000000	4163.58984375000000000000	4166.15380859375000000000	4174.35888671875000000000	4161.53857421875000000000	4229.23046875000000000000	4190.76904296875000000000	4131.79492187500000000000	4161.02539062500000000000	4164.61523437500000000000	3429.00000000000000000000	10248.00000000000000000000	10227.00000000000000000000	0.00000000000000000000	0.00000000000000000000	0.00000000000000000000	1161.00000000000000000000	833.00000000000000000000	4.00000000000000000000	4.00000000000000000000	4.00000000000000000000	4.00000000000000000000	4.00000000000000000000	4.00000000000000000000	4.00000000000000000000	4.00000000000000000000	4.00000000000000000000	4.00000000000000000000	4.00000000000000000000	4.00000000000000000000	4.00000000000000000000	4.00000000000000000000	4.00000000000000000000	4.00000000000000000000
8.00000000000000000000	0.00000000000000000000	4169.23046875000000000000	4145.12792968750000000000	4164.61523437500000000000	4138.97412109375000000000	4126.66650390625000000000	4147.69238281250000000000	4154.35888671875000000000	4148.71777343750000000000	4140.00000000000000000000	4210.76904296875000000000	4162.05126953125000000000	4123.07666015625000000000	4159.48730468750000000000	4155.38427734375000000000	3370.00000000000000000000	10248.00000000000000000000	10227.00000000000000000000	0.00000000000000000000	0.00000000000000000000	0.00000000000000000000	1161.00000000000000000000	842.00000000000000000000	4.00000000000000000000	4.00000000000000000000	4.00000000000000000000	4.00000000000000000000	4.00000000000000000000	4.00000000000000000000	4.00000000000000000000	4.00000000000000000000	4.00000000000000000000	4.00000000000000000000	4.00000000000000000000	4.00000000000000000000	4.00000000000000000000	4.00000000000000000000	4.00000000000000000000	4.00000000000000000000
9.00000000000000000000	0.00000000000000000000	4160.51269531250000000000	4173.84619140625000000000	4154.35888671875000000000	4177.43603515625000000000	4158.97412109375000000000	4154.35888671875000000000	4165.12792968750000000000	4154.87158203125000000000	4153.33300781250000000000	4207.17919921875000000000	4120.51269531250000000000	4133.84619140625000000000	4146.66650390625000000000	4157.43603515625000000000	3059.00000000000000000000	10249.00000000000000000000	10227.00000000000000000000	0.00000000000000000000	0.00000000000000000000	0.00000000000000000000	1161.00000000000000000000	849.00000000000000000000	4.00000000000000000000	4.00000000000000000000	4.00000000000000000000	4.00000000000000000000	4.00000000000000000000	4.00000000000000000000	4.00000000000000000000	4.00000000000000000000	4.00000000000000000000	4.00000000000000000000	4.00000000000000000000	4.00000000000000000000	4.00000000000000000000	4.00000000000000000000	4.00000000000000000000	4.00000000000000000000
10.00000000000000000000	0.00000000000000000000	4178.97412109375000000000	4187.69238281250000000000	4158.46142578125000000000	4197.43603515625000000000	4170.25634765625000000000	4164.61523437500000000000	4165.12792968750000000000	4164.10253906250000000000	4161.53857421875000000000	4209.74365234375000000000	4132.30761718750000000000	4149.74365234375000000000	4136.92285156250000000000	4167.17919921875000000000	3493.00000000000000000000	10249.00000000000000000000	10227.00000000000000000000	0.00000000000000000000	0.00000000000000000000	0.00000000000000000000	1161.00000000000000000000	857.00000000000000000000	4.00000000000000000000	4.00000000000000000000	4.00000000000000000000	4.00000000000000000000	4.00000000000000000000	4.00000000000000000000	4.00000000000000000000	4.00000000000000000000	4.00000000000000000000	4.00000000000000000000	4.00000000000000000000	4.00000000000000000000	4.00000000000000000000	4.00000000000000000000	4.00000000000000000000	4.00000000000000000000
11.00000000000000000000	0.00000000000000000000	4177.94873046875000000000	4175.89746093750000000000	4158.97412109375000000000	4168.71777343750000000000	4166.66650390625000000000	4175.89746093750000000000	4161.53857421875000000000	4164.61523437500000000000	4163.58984375000000000000	4219.48730468750000000000	4177.94873046875000000000	4145.12792968750000000000	4148.20507812500000000000	4171.79492187500000000000	3278.00000000000000000000	10249.00000000000000000000	10227.00000000000000000000	0.00000000000000000000	0.00000000000000000000	0.00000000000000000000	1161.00000000000000000000	864.00000000000000000000	4.00000000000000000000	4.00000000000000000000	4.00000000000000000000	4.00000000000000000000	4.00000000000000000000	4.00000000000000000000	4.00000000000000000000	4.00000000000000000000	4.00000000000000000000	4.00000000000000000000	4.00000000000000000000	4.00000000000000000000	4.00000000000000000000	4.00000000000000000000	4.00000000000000000000	4.00000000000000000000
12.00000000000000000000	0.00000000000000000000	4168.71777343750000000000	4168.20507812500000000000	4157.94873046875000000000	4150.25634765625000000000	4165.12792968750000000000	4170.76904296875000000000	4159.48730468750000000000	4157.94873046875000000000	4160.51269531250000000000	4226.66650390625000000000	4175.38427734375000000000	4138.97412109375000000000	4157.94873046875000000000	4163.07666015625000000000	2833.00000000000000000000	10249.00000000000000000000	10227.00000000000000000000	0.00000000000000000000	0.00000000000000000000	0.00000000000000000000	1161.00000000000000000000	872.00000000000000000000	4.00000000000000000000	4.00000000000000000000	4.00000000000000000000	4.00000000000000000000	4.00000000000000000000	4.00000000000000000000	4.00000000000000000000	4.00000000000000000000	4.00000000000000000000	4.00000000000000000000	4.00000000000000000000	4.00000000000000000000	4.00000000000000000000	4.00000000000000000000	4.00000000000000000000	4.00000000000000000000
13.00000000000000000000	0.00000000000000000000	4175.38427734375000000000	4159.48730468750000000000	4155.89746093750000000000	4160.00000000000000000000	4141.53857421875000000000	4151.79492187500000000000	4149.74365234375000000000	4146.15380859375000000000	4144.61523437500000000000	4211.28173828125000000000	4134.87158203125000000000	4138.46142578125000000000	4151.79492187500000000000	4156.41015625000000000000	2895.00000000000000000000	10246.00000000000000000000	10227.00000000000000000000	0.00000000000000000000	0.00000000000000000000	0.00000000000000000000	1161.00000000000000000000	879.00000000000000000000	4.00000000000000000000	4.00000000000000000000	4.00000000000000000000	4.00000000000000000000	4.00000000000000000000	4.00000000000000000000	4.00000000000000000000	4.00000000000000000000	4.00000000000000000000	4.00000000000000000000	4.00000000000000000000	4.00000000000000000000	4.00000000000000000000	4.00000000000000000000	4.00000000000000000000	4.00000000000000000000
14.00000000000000000000	0.00000000000000000000	4166.66650390625000000000	4149.74365234375000000000	4140.00000000000000000000	4164.61523437500000000000	4128.20507812500000000000	4145.64111328125000000000	4149.74365234375000000000	4149.23046875000000000000	4145.64111328125000000000	4200.51269531250000000000	4144.61523437500000000000	4135.38427734375000000000	4157.43603515625000000000	4157.94873046875000000000	3493.00000000000000000000	10246.00000000000000000000	10227.00000000000000000000	0.00000000000000000000	0.00000000000000000000	0.00000000000000000000	1161.00000000000000000000	886.00000000000000000000	4.00000000000000000000	4.00000000000000000000	4.00000000000000000000	4.00000000000000000000	4.00000000000000000000	4.00000000000000000000	4.00000000000000000000	4.00000000000000000000	4.00000000000000000000	4.00000000000000000000	4.00000000000000000000	4.00000000000000000000	4.00000000000000000000	4.00000000000000000000	4.00000000000000000000	4.00000000000000000000
15.00000000000000000000	0.00000000000000000000	4181.53857421875000000000	4159.48730468750000000000	4151.79492187500000000000	4174.87158203125000000000	4154.35888671875000000000	4157.43603515625000000000	4163.58984375000000000000	4161.02539062500000000000	4160.00000000000000000000	4209.23046875000000000000	4180.00000000000000000000	4144.10253906250000000000	4163.07666015625000000000	4164.61523437500000000000	3278.00000000000000000000	10248.00000000000000000000	10227.00000000000000000000	0.00000000000000000000	0.00000000000000000000	0.00000000000000000000	1161.00000000000000000000	894.00000000000000000000	4.00000000000000000000	4.00000000000000000000	4.00000000000000000000	4.00000000000000000000	4.00000000000000000000	4.00000000000000000000	4.00000000000000000000	4.00000000000000000000	4.00000000000000000000	4.00000000000000000000	4.00000000000000000000	4.00000000000000000000	4.00000000000000000000	4.00000000000000000000	4.00000000000000000000	4.00000000000000000000
16.00000000000000000000	0.00000000000000000000	4184.61523437500000000000	4177.94873046875000000000	4162.56396484375000000000	4186.66650390625000000000	4177.94873046875000000000	4176.41015625000000000000	4178.97412109375000000000	4171.28173828125000000000	4166.66650390625000000000	4224.61523437500000000000	4173.33300781250000000000	4150.25634765625000000000	4154.87158203125000000000	4172.30761718750000000000	0.00000000000000000000	10248.00000000000000000000	10227.00000000000000000000	0.00000000000000000000	0.00000000000000000000	0.00000000000000000000	1161.00000000000000000000	902.00000000000000000000	4.00000000000000000000	4.00000000000000000000	4.00000000000000000000	4.00000000000000000000	4.00000000000000000000	4.00000000000000000000	4.00000000000000000000	4.00000000000000000000	4.00000000000000000000	4.00000000000000000000	4.00000000000000000000	4.00000000000000000000	4.00000000000000000000	4.00000000000000000000	4.00000000000000000000	4.00000000000000000000
17.00000000000000000000	0.00000000000000000000	4171.79492187500000000000	4170.25634765625000000000	4158.46142578125000000000	4172.82031250000000000000	4166.15380859375000000000	4175.38427734375000000000	4180.00000000000000000000	4176.41015625000000000000	4163.58984375000000000000	4227.17919921875000000000	4144.61523437500000000000	4150.25634765625000000000	4147.69238281250000000000	4172.30761718750000000000	0.00000000000000000000	10248.00000000000000000000	10227.00000000000000000000	0.00000000000000000000	0.00000000000000000000	0.00000000000000000000	1161.00000000000000000000	911.00000000000000000000	4.00000000000000000000	4.00000000000000000000	4.00000000000000000000	4.00000000000000000000	4.00000000000000000000	4.00000000000000000000	4.00000000000000000000	4.00000000000000000000	4.00000000000000000000	4.00000000000000000000	4.00000000000000000000	4.00000000000000000000	4.00000000000000000000	4.00000000000000000000	4.00000000000000000000	4.00000000000000000000
18.00000000000000000000	0.00000000000000000000	4172.82031250000000000000	4153.84619140625000000000	4161.02539062500000000000	4152.82031250000000000000	4142.05126953125000000000	4158.46142578125000000000	4171.28173828125000000000	4175.38427734375000000000	4170.76904296875000000000	4218.97412109375000000000	4150.25634765625000000000	4146.15380859375000000000	4153.84619140625000000000	4161.02539062500000000000	0.00000000000000000000	10248.00000000000000000000	10227.00000000000000000000	0.00000000000000000000	0.00000000000000000000	0.00000000000000000000	1161.00000000000000000000	919.00000000000000000000	4.00000000000000000000	4.00000000000000000000	4.00000000000000000000	4.00000000000000000000	4.00000000000000000000	4.00000000000000000000	4.00000000000000000000	4.00000000000000000000	4.00000000000000000000	4.00000000000000000000	4.00000000000000000000	4.00000000000000000000	4.00000000000000000000	4.00000000000000000000	4.00000000000000000000	4.00000000000000000000
19.00000000000000000000	0.00000000000000000000	4169.23046875000000000000	4169.74365234375000000000	4153.84619140625000000000	4167.17919921875000000000	4154.35888671875000000000	4161.53857421875000000000	4172.82031250000000000000	4176.41015625000000000000	4185.12792968750000000000	4232.30761718750000000000	4183.58984375000000000000	4143.07666015625000000000	4167.17919921875000000000	4161.53857421875000000000	0.00000000000000000000	10248.00000000000000000000	10227.00000000000000000000	0.00000000000000000000	0.00000000000000000000	0.00000000000000000000	1161.00000000000000000000	927.00000000000000000000	4.00000000000000000000	4.00000000000000000000	4.00000000000000000000	4.00000000000000000000	4.00000000000000000000	4.00000000000000000000	4.00000000000000000000	4.00000000000000000000	4.00000000000000000000	4.00000000000000000000	4.00000000000000000000	4.00000000000000000000	4.00000000000000000000	4.00000000000000000000	4.00000000000000000000	4.00000000000000000000
20.00000000000000000000	0.00000000000000000000	4175.38427734375000000000	4173.84619140625000000000	4150.25634765625000000000	4183.58984375000000000000	4155.38427734375000000000	4159.48730468750000000000	4162.05126953125000000000	4159.48730468750000000000	4161.53857421875000000000	4226.15380859375000000000	4175.38427734375000000000	4144.61523437500000000000	4157.43603515625000000000	4164.10253906250000000000	0.00000000000000000000	10248.00000000000000000000	10227.00000000000000000000	0.00000000000000000000	0.00000000000000000000	0.00000000000000000000	1161.00000000000000000000	936.00000000000000000000	4.00000000000000000000	4.00000000000000000000	4.00000000000000000000	4.00000000000000000000	4.00000000000000000000	4.00000000000000000000	4.00000000000000000000	4.00000000000000000000	4.00000000000000000000	4.00000000000000000000	4.00000000000000000000	4.00000000000000000000	4.00000000000000000000	4.00000000000000000000	4.00000000000000000000	4.00000000000000000000
21.00000000000000000000	0.00000000000000000000	4166.66650390625000000000	4141.02539062500000000000	4145.12792968750000000000	4153.33300781250000000000	4116.41015625000000000000	4138.46142578125000000000	4147.69238281250000000000	4137.43603515625000000000	4131.28173828125000000000	4192.30761718750000000000	4131.79492187500000000000	4137.43603515625000000000	4131.28173828125000000000	4155.89746093750000000000	0.00000000000000000000	10247.00000000000000000000	10226.00000000000000000000	0.00000000000000000000	0.00000000000000000000	0.00000000000000000000	1161.00000000000000000000	944.00000000000000000000	4.00000000000000000000	4.00000000000000000000	4.00000000000000000000	4.00000000000000000000	4.00000000000000000000	4.00000000000000000000	4.00000000000000000000	4.00000000000000000000	4.00000000000000000000	4.00000000000000000000	4.00000000000000000000	4.00000000000000000000	4.00000000000000000000	4.00000000000000000000	4.00000000000000000000	4.00000000000000000000
22.00000000000000000000	0.00000000000000000000	4168.71777343750000000000	4137.94873046875000000000	4151.79492187500000000000	4141.02539062500000000000	4127.69238281250000000000	4146.66650390625000000000	4160.51269531250000000000	4146.15380859375000000000	4141.53857421875000000000	4189.74365234375000000000	4137.43603515625000000000	4148.20507812500000000000	4138.46142578125000000000	4172.30761718750000000000	0.00000000000000000000	10247.00000000000000000000	10226.00000000000000000000	0.00000000000000000000	0.00000000000000000000	0.00000000000000000000	1161.00000000000000000000	951.00000000000000000000	4.00000000000000000000	4.00000000000000000000	4.00000000000000000000	4.00000000000000000000	4.00000000000000000000	4.00000000000000000000	4.00000000000000000000	4.00000000000000000000	4.00000000000000000000	4.00000000000000000000	4.00000000000000000000	4.00000000000000000000	4.00000000000000000000	4.00000000000000000000	4.00000000000000000000	4.00000000000000000000
23.00000000000000000000	0.00000000000000000000	4191.79492187500000000000	4168.71777343750000000000	4172.30761718750000000000	4162.05126953125000000000	4180.00000000000000000000	4173.33300781250000000000	4177.43603515625000000000	4168.20507812500000000000	4165.64111328125000000000	4220.00000000000000000000	4177.43603515625000000000	4164.10253906250000000000	4175.38427734375000000000	4191.79492187500000000000	0.00000000000000000000	10247.00000000000000000000	10226.00000000000000000000	0.00000000000000000000	0.00000000000000000000	0.00000000000000000000	1161.00000000000000000000	958.00000000000000000000	4.00000000000000000000	4.00000000000000000000	4.00000000000000000000	4.00000000000000000000	4.00000000000000000000	4.00000000000000000000	4.00000000000000000000	4.00000000000000000000	4.00000000000000000000	4.00000000000000000000	4.00000000000000000000	4.00000000000000000000	4.00000000000000000000	4.00000000000000000000	4.00000000000000000000	4.00000000000000000000
24.00000000000000000000	0.00000000000000000000	4173.84619140625000000000	4168.71777343750000000000	4159.48730468750000000000	4159.48730468750000000000	4164.10253906250000000000	4164.10253906250000000000	4169.23046875000000000000	4167.17919921875000000000	4169.74365234375000000000	4232.30761718750000000000	4168.20507812500000000000	4148.71777343750000000000	4177.43603515625000000000	4173.84619140625000000000	0.00000000000000000000	10247.00000000000000000000	10226.00000000000000000000	0.00000000000000000000	0.00000000000000000000	0.00000000000000000000	1161.00000000000000000000	966.00000000000000000000	4.00000000000000000000	4.00000000000000000000	4.00000000000000000000	4.00000000000000000000	4.00000000000000000000	4.00000000000000000000	4.00000000000000000000	4.00000000000000000000	4.00000000000000000000	4.00000000000000000000	4.00000000000000000000	4.00000000000000000000	4.00000000000000000000	4.00000000000000000000	4.00000000000000000000	4.00000000000000000000
25.00000000000000000000	0.00000000000000000000	4168.71777343750000000000	4146.15380859375000000000	4152.30761718750000000000	4161.02539062500000000000	4120.00000000000000000000	4137.94873046875000000000	4147.69238281250000000000	4150.25634765625000000000	4155.38427734375000000000	4211.28173828125000000000	4144.61523437500000000000	4140.51269531250000000000	4149.23046875000000000000	4158.46142578125000000000	0.00000000000000000000	10246.00000000000000000000	10227.00000000000000000000	0.00000000000000000000	0.00000000000000000000	0.00000000000000000000	1161.00000000000000000000	973.00000000000000000000	4.00000000000000000000	4.00000000000000000000	4.00000000000000000000	4.00000000000000000000	4.00000000000000000000	4.00000000000000000000	4.00000000000000000000	4.00000000000000000000	4.00000000000000000000	4.00000000000000000000	4.00000000000000000000	4.00000000000000000000	4.00000000000000000000	4.00000000000000000000	4.00000000000000000000	4.00000000000000000000
26.00000000000000000000	0.00000000000000000000	4185.12792968750000000000	4168.71777343750000000000	4167.69238281250000000000	4183.07666015625000000000	4156.41015625000000000000	4156.41015625000000000000	4157.94873046875000000000	4163.58984375000000000000	4163.07666015625000000000	4210.76904296875000000000	4173.84619140625000000000	4153.84619140625000000000	4163.07666015625000000000	4183.07666015625000000000	0.00000000000000000000	10246.00000000000000000000	10227.00000000000000000000	0.00000000000000000000	0.00000000000000000000	0.00000000000000000000	1161.00000000000000000000	980.00000000000000000000	4.00000000000000000000	4.00000000000000000000	4.00000000000000000000	4.00000000000000000000	4.00000000000000000000	4.00000000000000000000	4.00000000000000000000	4.00000000000000000000	4.00000000000000000000	4.00000000000000000000	4.00000000000000000000	4.00000000000000000000	4.00000000000000000000	4.00000000000000000000	4.00000000000000000000	4.00000000000000000000
27.00000000000000000000	0.00000000000000000000	4189.23046875000000000000	4195.89746093750000000000	4173.84619140625000000000	4186.15380859375000000000	4183.58984375000000000000	4175.89746093750000000000	4170.76904296875000000000	4178.46142578125000000000	4177.94873046875000000000	4228.71777343750000000000	4196.92285156250000000000	4158.46142578125000000000	4181.02539062500000000000	4198.97412109375000000000	0.00000000000000000000	10244.00000000000000000000	10227.00000000000000000000	0.00000000000000000000	0.00000000000000000000	0.00000000000000000000	1161.00000000000000000000	988.00000000000000000000	4.00000000000000000000	4.00000000000000000000	4.00000000000000000000	4.00000000000000000000	4.00000000000000000000	4.00000000000000000000	4.00000000000000000000	4.00000000000000000000	4.00000000000000000000	4.00000000000000000000	4.00000000000000000000	4.00000000000000000000	4.00000000000000000000	4.00000000000000000000	4.00000000000000000000	4.00000000000000000000
28.00000000000000000000	0.00000000000000000000	4190.76904296875000000000	4181.53857421875000000000	4172.30761718750000000000	4179.48730468750000000000	4135.38427734375000000000	4149.74365234375000000000	4155.38427734375000000000	4157.94873046875000000000	4162.05126953125000000000	4219.48730468750000000000	4160.51269531250000000000	4146.66650390625000000000	4156.92285156250000000000	4180.51269531250000000000	0.00000000000000000000	10244.00000000000000000000	10227.00000000000000000000	0.00000000000000000000	0.00000000000000000000	0.00000000000000000000	1161.00000000000000000000	996.00000000000000000000	4.00000000000000000000	4.00000000000000000000	4.00000000000000000000	4.00000000000000000000	4.00000000000000000000	4.00000000000000000000	4.00000000000000000000	4.00000000000000000000	4.00000000000000000000	4.00000000000000000000	4.00000000000000000000	4.00000000000000000000	4.00000000000000000000	4.00000000000000000000	4.00000000000000000000	4.00000000000000000000
29.00000000000000000000	0.00000000000000000000	4172.30761718750000000000	4175.38427734375000000000	4156.92285156250000000000	4175.38427734375000000000	4129.74365234375000000000	4146.66650390625000000000	4155.38427734375000000000	4155.38427734375000000000	4153.33300781250000000000	4205.12792968750000000000	4136.41015625000000000000	4142.56396484375000000000	4155.89746093750000000000	4171.28173828125000000000	0.00000000000000000000	10244.00000000000000000000	10228.00000000000000000000	0.00000000000000000000	0.00000000000000000000	0.00000000000000000000	1162.00000000000000000000	4.00000000000000000000	4.00000000000000000000	4.00000000000000000000	4.00000000000000000000	4.00000000000000000000	4.00000000000000000000	4.00000000000000000000	4.00000000000000000000	4.00000000000000000000	4.00000000000000000000	4.00000000000000000000	4.00000000000000000000	4.00000000000000000000	4.00000000000000000000	4.00000000000000000000	4.00000000000000000000	4.00000000000000000000
30.00000000000000000000	0.00000000000000000000	4176.41015625000000000000	4168.71777343750000000000	4162.05126953125000000000	4158.46142578125000000000	4156.92285156250000000000	4163.07666015625000000000	4164.10253906250000000000	4166.15380859375000000000	4160.00000000000000000000	4206.66650390625000000000	4154.35888671875000000000	4146.66650390625000000000	4177.94873046875000000000	4172.30761718750000000000	0.00000000000000000000	10244.00000000000000000000	10228.00000000000000000000	0.00000000000000000000	0.00000000000000000000	0.00000000000000000000	1162.00000000000000000000	13.00000000000000000000	4.00000000000000000000	4.00000000000000000000	4.00000000000000000000	4.00000000000000000000	4.00000000000000000000	4.00000000000000000000	4.00000000000000000000	4.00000000000000000000	4.00000000000000000000	4.00000000000000000000	4.00000000000000000000	4.00000000000000000000	4.00000000000000000000	4.00000000000000000000	4.00000000000000000000	4.00000000000000000000
31.00000000000000000000	0.00000000000000000000	4195.38427734375000000000	4169.23046875000000000000	4170.76904296875000000000	4167.69238281250000000000	4163.58984375000000000000	4168.20507812500000000000	4171.79492187500000000000	4170.25634765625000000000	4165.64111328125000000000	4226.15380859375000000000	4184.10253906250000000000	4148.20507812500000000000	4180.51269531250000000000	4174.87158203125000000000	0.00000000000000000000	10247.00000000000000000000	10227.00000000000000000000	0.00000000000000000000	0.00000000000000000000	0.00000000000000000000	1162.00000000000000000000	21.00000000000000000000	4.00000000000000000000	4.00000000000000000000	4.00000000000000000000	4.00000000000000000000	4.00000000000000000000	4.00000000000000000000	4.00000000000000000000	4.00000000000000000000	4.00000000000000000000	4.00000000000000000000	4.00000000000000000000	4.00000000000000000000	4.00000000000000000000	4.00000000000000000000	4.00000000000000000000	4.00000000000000000000
32.00000000000000000000	0.00000000000000000000	4191.28173828125000000000	4184.61523437500000000000	4164.61523437500000000000	4201.02539062500000000000	4164.61523437500000000000	4166.15380859375000000000	4176.92285156250000000000	4173.33300781250000000000	4164.10253906250000000000	4242.05126953125000000000	4192.82031250000000000000	4158.97412109375000000000	4180.51269531250000000000	4188.71777343750000000000	0.00000000000000000000	10247.00000000000000000000	10227.00000000000000000000	0.00000000000000000000	0.00000000000000000000	0.00000000000000000000	1162.00000000000000000000	30.00000000000000000000	4.00000000000000000000	4.00000000000000000000	4.00000000000000000000	4.00000000000000000000	4.00000000000000000000	4.00000000000000000000	4.00000000000000000000	4.00000000000000000000	4.00000000000000000000	4.00000000000000000000	4.00000000000000000000	4.00000000000000000000	4.00000000000000000000	4.00000000000000000000	4.00000000000000000000	4.00000000000000000000
33.00000000000000000000	0.00000000000000000000	4188.20507812500000000000	4174.35888671875000000000	4174.87158203125000000000	4186.15380859375000000000	4152.82031250000000000000	4158.97412109375000000000	4167.17919921875000000000	4165.12792968750000000000	4154.87158203125000000000	4231.79492187500000000000	4174.87158203125000000000	4166.66650390625000000000	4180.51269531250000000000	4196.41015625000000000000	0.00000000000000000000	10249.00000000000000000000	10229.00000000000000000000	0.00000000000000000000	0.00000000000000000000	0.00000000000000000000	1162.00000000000000000000	38.00000000000000000000	4.00000000000000000000	4.00000000000000000000	4.00000000000000000000	4.00000000000000000000	4.00000000000000000000	4.00000000000000000000	4.00000000000000000000	4.00000000000000000000	4.00000000000000000000	4.00000000000000000000	4.00000000000000000000	4.00000000000000000000	4.00000000000000000000	4.00000000000000000000	4.00000000000000000000	4.00000000000000000000
34.00000000000000000000	0.00000000000000000000	4180.51269531250000000000	4167.17919921875000000000	4172.30761718750000000000	4172.82031250000000000000	4148.71777343750000000000	4157.94873046875000000000	4163.07666015625000000000	4167.69238281250000000000	4165.64111328125000000000	4225.12792968750000000000	4169.23046875000000000000	4156.92285156250000000000	4182.56396484375000000000	4189.23046875000000000000	0.00000000000000000000	10249.00000000000000000000	10229.00000000000000000000	0.00000000000000000000	0.00000000000000000000	0.00000000000000000000	1162.00000000000000000000	45.00000000000000000000	4.00000000000000000000	4.00000000000000000000	4.00000000000000000000	4.00000000000000000000	4.00000000000000000000	4.00000000000000000000	4.00000000000000000000	4.00000000000000000000	4.00000000000000000000	4.00000000000000000000	4.00000000000000000000	4.00000000000000000000	4.00000000000000000000	4.00000000000000000000	4.00000000000000000000	4.00000000000000000000
35.00000000000000000000	0.00000000000000000000	4192.82031250000000000000	4189.74365234375000000000	4174.87158203125000000000	4207.17919921875000000000	4163.58984375000000000000	4160.00000000000000000000	4167.17919921875000000000	4172.30761718750000000000	4169.74365234375000000000	4228.71777343750000000000	4174.87158203125000000000	4164.10253906250000000000	4190.25634765625000000000	4191.79492187500000000000	0.00000000000000000000	10249.00000000000000000000	10228.00000000000000000000	0.00000000000000000000	0.00000000000000000000	0.00000000000000000000	1162.00000000000000000000	53.00000000000000000000	4.00000000000000000000	4.00000000000000000000	4.00000000000000000000	4.00000000000000000000	4.00000000000000000000	4.00000000000000000000	4.00000000000000000000	4.00000000000000000000	4.00000000000000000000	4.00000000000000000000	4.00000000000000000000	4.00000000000000000000	4.00000000000000000000	4.00000000000000000000	4.00000000000000000000	4.00000000000000000000
36.00000000000000000000	0.00000000000000000000	4196.92285156250000000000	4191.79492187500000000000	4181.53857421875000000000	4193.33300781250000000000	4167.17919921875000000000	4162.05126953125000000000	4164.61523437500000000000	4162.56396484375000000000	4151.28173828125000000000	4217.94873046875000000000	4178.46142578125000000000	4173.84619140625000000000	4197.43603515625000000000	4206.15380859375000000000	0.00000000000000000000	10249.00000000000000000000	10228.00000000000000000000	0.00000000000000000000	0.00000000000000000000	0.00000000000000000000	1162.00000000000000000000	60.00000000000000000000	4.00000000000000000000	4.00000000000000000000	4.00000000000000000000	4.00000000000000000000	4.00000000000000000000	4.00000000000000000000	4.00000000000000000000	4.00000000000000000000	4.00000000000000000000	4.00000000000000000000	4.00000000000000000000	4.00000000000000000000	4.00000000000000000000	4.00000000000000000000	4.00000000000000000000	4.00000000000000000000
37.00000000000000000000	0.00000000000000000000	4184.61523437500000000000	4172.82031250000000000000	4171.28173828125000000000	4158.97412109375000000000	4145.64111328125000000000	4159.48730468750000000000	4158.46142578125000000000	4159.48730468750000000000	4152.82031250000000000000	4206.15380859375000000000	4182.05126953125000000000	4165.12792968750000000000	4190.25634765625000000000	4206.15380859375000000000	0.00000000000000000000	10248.00000000000000000000	10228.00000000000000000000	0.00000000000000000000	0.00000000000000000000	0.00000000000000000000	1162.00000000000000000000	68.00000000000000000000	4.00000000000000000000	4.00000000000000000000	4.00000000000000000000	4.00000000000000000000	4.00000000000000000000	4.00000000000000000000	4.00000000000000000000	4.00000000000000000000	4.00000000000000000000	4.00000000000000000000	4.00000000000000000000	4.00000000000000000000	4.00000000000000000000	4.00000000000000000000	4.00000000000000000000	4.00000000000000000000
38.00000000000000000000	0.00000000000000000000	4202.56396484375000000000	4182.56396484375000000000	4176.92285156250000000000	4182.05126953125000000000	4142.05126953125000000000	4159.48730468750000000000	4164.61523437500000000000	4169.74365234375000000000	4171.79492187500000000000	4211.28173828125000000000	4183.58984375000000000000	4168.20507812500000000000	4180.51269531250000000000	4207.69238281250000000000	0.00000000000000000000	10248.00000000000000000000	10228.00000000000000000000	0.00000000000000000000	0.00000000000000000000	0.00000000000000000000	1162.00000000000000000000	75.00000000000000000000	4.00000000000000000000	4.00000000000000000000	4.00000000000000000000	4.00000000000000000000	4.00000000000000000000	4.00000000000000000000	4.00000000000000000000	4.00000000000000000000	4.00000000000000000000	4.00000000000000000000	4.00000000000000000000	4.00000000000000000000	4.00000000000000000000	4.00000000000000000000	4.00000000000000000000	4.00000000000000000000
39.00000000000000000000	0.00000000000000000000	4192.30761718750000000000	4188.20507812500000000000	4171.28173828125000000000	4185.12792968750000000000	4157.94873046875000000000	4168.71777343750000000000	4175.89746093750000000000	4175.89746093750000000000	4168.71777343750000000000	4222.05126953125000000000	4176.41015625000000000000	4167.69238281250000000000	4185.12792968750000000000	4209.74365234375000000000	0.00000000000000000000	10247.00000000000000000000	10231.00000000000000000000	0.00000000000000000000	0.00000000000000000000	0.00000000000000000000	1162.00000000000000000000	82.00000000000000000000	4.00000000000000000000	4.00000000000000000000	4.00000000000000000000	4.00000000000000000000	4.00000000000000000000	4.00000000000000000000	4.00000000000000000000	4.00000000000000000000	4.00000000000000000000	4.00000000000000000000	4.00000000000000000000	4.00000000000000000000	4.00000000000000000000	4.00000000000000000000	4.00000000000000000000	4.00000000000000000000
40.00000000000000000000	0.00000000000000000000	4181.02539062500000000000	4165.12792968750000000000	4164.10253906250000000000	4162.05126953125000000000	4158.97412109375000000000	4168.71777343750000000000	4173.33300781250000000000	4171.28173828125000000000	4154.35888671875000000000	4214.35888671875000000000	4161.53857421875000000000	4156.92285156250000000000	4172.82031250000000000000	4190.25634765625000000000	0.00000000000000000000	10247.00000000000000000000	10231.00000000000000000000	0.00000000000000000000	0.00000000000000000000	0.00000000000000000000	1162.00000000000000000000	91.00000000000000000000	4.00000000000000000000	4.00000000000000000000	4.00000000000000000000	4.00000000000000000000	4.00000000000000000000	4.00000000000000000000	4.00000000000000000000	4.00000000000000000000	4.00000000000000000000	4.00000000000000000000	4.00000000000000000000	4.00000000000000000000	4.00000000000000000000	4.00000000000000000000	4.00000000000000000000	4.00000000000000000000
41.00000000000000000000	0.00000000000000000000	4188.71777343750000000000	4161.02539062500000000000	4168.71777343750000000000	4168.71777343750000000000	4154.35888671875000000000	4162.56396484375000000000	4167.69238281250000000000	4175.89746093750000000000	4161.02539062500000000000	4204.61523437500000000000	4164.61523437500000000000	4153.84619140625000000000	4153.84619140625000000000	4168.71777343750000000000	0.00000000000000000000	10248.00000000000000000000	10232.00000000000000000000	0.00000000000000000000	0.00000000000000000000	0.00000000000000000000	1162.00000000000000000000	99.00000000000000000000	4.00000000000000000000	4.00000000000000000000	4.00000000000000000000	4.00000000000000000000	4.00000000000000000000	4.00000000000000000000	4.00000000000000000000	4.00000000000000000000	4.00000000000000000000	4.00000000000000000000	4.00000000000000000000	4.00000000000000000000	4.00000000000000000000	4.00000000000000000000	4.00000000000000000000	4.00000000000000000000
42.00000000000000000000	0.00000000000000000000	4169.74365234375000000000	4162.05126953125000000000	4160.00000000000000000000	4171.79492187500000000000	4136.41015625000000000000	4152.82031250000000000000	4164.61523437500000000000	4179.48730468750000000000	4162.56396484375000000000	4205.64111328125000000000	4173.84619140625000000000	4154.35888671875000000000	4160.51269531250000000000	4160.00000000000000000000	0.00000000000000000000	10248.00000000000000000000	10232.00000000000000000000	0.00000000000000000000	0.00000000000000000000	0.00000000000000000000	1162.00000000000000000000	107.00000000000000000000	4.00000000000000000000	4.00000000000000000000	4.00000000000000000000	4.00000000000000000000	4.00000000000000000000	4.00000000000000000000	4.00000000000000000000	4.00000000000000000000	4.00000000000000000000	4.00000000000000000000	4.00000000000000000000	4.00000000000000000000	4.00000000000000000000	4.00000000000000000000	4.00000000000000000000	4.00000000000000000000
43.00000000000000000000	0.00000000000000000000	4176.41015625000000000000	4158.46142578125000000000	4161.02539062500000000000	4160.51269531250000000000	4129.23046875000000000000	4149.74365234375000000000	4164.61523437500000000000	4172.82031250000000000000	4148.71777343750000000000	4204.10253906250000000000	4173.33300781250000000000	4160.00000000000000000000	4175.38427734375000000000	4165.12792968750000000000	0.00000000000000000000	10249.00000000000000000000	10230.00000000000000000000	0.00000000000000000000	0.00000000000000000000	0.00000000000000000000	1162.00000000000000000000	115.00000000000000000000	4.00000000000000000000	4.00000000000000000000	4.00000000000000000000	4.00000000000000000000	4.00000000000000000000	4.00000000000000000000	4.00000000000000000000	4.00000000000000000000	4.00000000000000000000	4.00000000000000000000	4.00000000000000000000	4.00000000000000000000	4.00000000000000000000	4.00000000000000000000	4.00000000000000000000	4.00000000000000000000
44.00000000000000000000	0.00000000000000000000	4188.20507812500000000000	4175.89746093750000000000	4164.10253906250000000000	4177.94873046875000000000	4164.10253906250000000000	4165.12792968750000000000	4172.30761718750000000000	4183.07666015625000000000	4151.28173828125000000000	4211.28173828125000000000	4171.79492187500000000000	4165.12792968750000000000	4179.48730468750000000000	4176.41015625000000000000	0.00000000000000000000	10249.00000000000000000000	10230.00000000000000000000	0.00000000000000000000	0.00000000000000000000	0.00000000000000000000	1162.00000000000000000000	123.00000000000000000000	4.00000000000000000000	4.00000000000000000000	4.00000000000000000000	4.00000000000000000000	4.00000000000000000000	4.00000000000000000000	4.00000000000000000000	4.00000000000000000000	4.00000000000000000000	4.00000000000000000000	4.00000000000000000000	4.00000000000000000000	4.00000000000000000000	4.00000000000000000000	4.00000000000000000000	4.00000000000000000000
45.00000000000000000000	0.00000000000000000000	4184.61523437500000000000	4181.53857421875000000000	4165.64111328125000000000	4191.28173828125000000000	4171.79492187500000000000	4169.23046875000000000000	4172.82031250000000000000	4195.38427734375000000000	4155.38427734375000000000	4209.74365234375000000000	4160.51269531250000000000	4160.00000000000000000000	4164.61523437500000000000	4168.71777343750000000000	0.00000000000000000000	10247.00000000000000000000	10228.00000000000000000000	0.00000000000000000000	0.00000000000000000000	0.00000000000000000000	1162.00000000000000000000	132.00000000000000000000	4.00000000000000000000	4.00000000000000000000	4.00000000000000000000	4.00000000000000000000	4.00000000000000000000	4.00000000000000000000	4.00000000000000000000	4.00000000000000000000	4.00000000000000000000	4.00000000000000000000	4.00000000000000000000	4.00000000000000000000	4.00000000000000000000	4.00000000000000000000	4.00000000000000000000	4.00000000000000000000
46.00000000000000000000	0.00000000000000000000	4181.53857421875000000000	4165.12792968750000000000	4163.07666015625000000000	4178.97412109375000000000	4140.51269531250000000000	4160.00000000000000000000	4168.71777343750000000000	4190.25634765625000000000	4149.74365234375000000000	4194.35888671875000000000	4154.35888671875000000000	4149.74365234375000000000	4153.84619140625000000000	4161.53857421875000000000	0.00000000000000000000	10247.00000000000000000000	10228.00000000000000000000	0.00000000000000000000	0.00000000000000000000	0.00000000000000000000	1162.00000000000000000000	140.00000000000000000000	4.00000000000000000000	4.00000000000000000000	4.00000000000000000000	4.00000000000000000000	4.00000000000000000000	4.00000000000000000000	4.00000000000000000000	4.00000000000000000000	4.00000000000000000000	4.00000000000000000000	4.00000000000000000000	4.00000000000000000000	4.00000000000000000000	4.00000000000000000000	4.00000000000000000000	4.00000000000000000000
47.00000000000000000000	0.00000000000000000000	4179.48730468750000000000	4161.53857421875000000000	4161.02539062500000000000	4175.89746093750000000000	4144.10253906250000000000	4163.58984375000000000000	4174.87158203125000000000	4191.28173828125000000000	4155.89746093750000000000	4203.58984375000000000000	4175.38427734375000000000	4157.94873046875000000000	4156.41015625000000000000	4181.53857421875000000000	0.00000000000000000000	10243.00000000000000000000	10228.00000000000000000000	0.00000000000000000000	0.00000000000000000000	0.00000000000000000000	1162.00000000000000000000	148.00000000000000000000	4.00000000000000000000	4.00000000000000000000	4.00000000000000000000	4.00000000000000000000	4.00000000000000000000	4.00000000000000000000	4.00000000000000000000	4.00000000000000000000	4.00000000000000000000	4.00000000000000000000	4.00000000000000000000	4.00000000000000000000	4.00000000000000000000	4.00000000000000000000	4.00000000000000000000	4.00000000000000000000
48.00000000000000000000	0.00000000000000000000	4198.46142578125000000000	4171.79492187500000000000	4176.41015625000000000000	4175.89746093750000000000	4158.46142578125000000000	4163.58984375000000000000	4177.94873046875000000000	4196.41015625000000000000	4157.43603515625000000000	4218.97412109375000000000	4175.38427734375000000000	4174.35888671875000000000	4153.84619140625000000000	4188.20507812500000000000	0.00000000000000000000	10243.00000000000000000000	10228.00000000000000000000	0.00000000000000000000	0.00000000000000000000	0.00000000000000000000	1162.00000000000000000000	156.00000000000000000000	4.00000000000000000000	4.00000000000000000000	4.00000000000000000000	4.00000000000000000000	4.00000000000000000000	4.00000000000000000000	4.00000000000000000000	4.00000000000000000000	4.00000000000000000000	4.00000000000000000000	4.00000000000000000000	4.00000000000000000000	4.00000000000000000000	4.00000000000000000000	4.00000000000000000000	4.00000000000000000000
49.00000000000000000000	0.00000000000000000000	4188.20507812500000000000	4182.56396484375000000000	4170.25634765625000000000	4172.30761718750000000000	4150.25634765625000000000	4160.00000000000000000000	4182.05126953125000000000	4201.53857421875000000000	4160.51269531250000000000	4225.12792968750000000000	4157.94873046875000000000	4165.64111328125000000000	4167.69238281250000000000	4175.38427734375000000000	0.00000000000000000000	10243.00000000000000000000	10226.00000000000000000000	0.00000000000000000000	0.00000000000000000000	0.00000000000000000000	1162.00000000000000000000	163.00000000000000000000	4.00000000000000000000	4.00000000000000000000	4.00000000000000000000	4.00000000000000000000	4.00000000000000000000	4.00000000000000000000	4.00000000000000000000	4.00000000000000000000	4.00000000000000000000	4.00000000000000000000	4.00000000000000000000	4.00000000000000000000	4.00000000000000000000	4.00000000000000000000	4.00000000000000000000	4.00000000000000000000
50.00000000000000000000	0.00000000000000000000	4176.92285156250000000000	4171.79492187500000000000	4161.02539062500000000000	4170.25634765625000000000	4147.17919921875000000000	4162.56396484375000000000	4188.20507812500000000000	4203.07666015625000000000	4162.56396484375000000000	4219.48730468750000000000	4162.05126953125000000000	4161.02539062500000000000	4173.33300781250000000000	4177.43603515625000000000	0.00000000000000000000	10243.00000000000000000000	10226.00000000000000000000	0.00000000000000000000	0.00000000000000000000	0.00000000000000000000	1162.00000000000000000000	171.00000000000000000000	4.00000000000000000000	4.00000000000000000000	4.00000000000000000000	4.00000000000000000000	4.00000000000000000000	4.00000000000000000000	4.00000000000000000000	4.00000000000000000000	4.00000000000000000000	4.00000000000000000000	4.00000000000000000000	4.00000000000000000000	4.00000000000000000000	4.00000000000000000000	4.00000000000000000000	4.00000000000000000000
51.00000000000000000000	0.00000000000000000000	4194.87158203125000000000	4163.07666015625000000000	4172.30761718750000000000	4174.35888671875000000000	4164.10253906250000000000	4172.82031250000000000000	4194.35888671875000000000	4203.58984375000000000000	4153.33300781250000000000	4208.20507812500000000000	4167.17919921875000000000	4171.79492187500000000000	4153.84619140625000000000	4180.51269531250000000000	0.00000000000000000000	10244.00000000000000000000	10227.00000000000000000000	0.00000000000000000000	0.00000000000000000000	0.00000000000000000000	1162.00000000000000000000	178.00000000000000000000	4.00000000000000000000	4.00000000000000000000	4.00000000000000000000	4.00000000000000000000	4.00000000000000000000	4.00000000000000000000	4.00000000000000000000	4.00000000000000000000	4.00000000000000000000	4.00000000000000000000	4.00000000000000000000	4.00000000000000000000	4.00000000000000000000	4.00000000000000000000	4.00000000000000000000	4.00000000000000000000
52.00000000000000000000	0.00000000000000000000	4180.51269531250000000000	4169.23046875000000000000	4161.02539062500000000000	4184.10253906250000000000	4162.56396484375000000000	4174.87158203125000000000	4192.30761718750000000000	4199.48730468750000000000	4150.76904296875000000000	4213.33300781250000000000	4187.69238281250000000000	4162.05126953125000000000	4147.17919921875000000000	4173.33300781250000000000	0.00000000000000000000	10244.00000000000000000000	10227.00000000000000000000	0.00000000000000000000	0.00000000000000000000	0.00000000000000000000	1162.00000000000000000000	185.00000000000000000000	4.00000000000000000000	4.00000000000000000000	4.00000000000000000000	4.00000000000000000000	4.00000000000000000000	4.00000000000000000000	4.00000000000000000000	4.00000000000000000000	4.00000000000000000000	4.00000000000000000000	4.00000000000000000000	4.00000000000000000000	4.00000000000000000000	4.00000000000000000000	4.00000000000000000000	4.00000000000000000000
53.00000000000000000000	0.00000000000000000000	4176.41015625000000000000	4163.58984375000000000000	4158.46142578125000000000	4189.23046875000000000000	4135.89746093750000000000	4163.58984375000000000000	4178.97412109375000000000	4186.66650390625000000000	4150.76904296875000000000	4221.53857421875000000000	4222.05126953125000000000	4151.28173828125000000000	4156.41015625000000000000	4171.79492187500000000000	0.00000000000000000000	10246.00000000000000000000	10228.00000000000000000000	0.00000000000000000000	0.00000000000000000000	0.00000000000000000000	1162.00000000000000000000	194.00000000000000000000	4.00000000000000000000	4.00000000000000000000	4.00000000000000000000	4.00000000000000000000	4.00000000000000000000	4.00000000000000000000	4.00000000000000000000	4.00000000000000000000	4.00000000000000000000	4.00000000000000000000	4.00000000000000000000	4.00000000000000000000	4.00000000000000000000	4.00000000000000000000	4.00000000000000000000	4.00000000000000000000
54.00000000000000000000	0.00000000000000000000	4187.17919921875000000000	4173.84619140625000000000	4171.79492187500000000000	4184.61523437500000000000	4158.97412109375000000000	4173.84619140625000000000	4186.15380859375000000000	4198.46142578125000000000	4164.10253906250000000000	4236.92285156250000000000	4218.46142578125000000000	4160.51269531250000000000	4180.51269531250000000000	4183.07666015625000000000	0.00000000000000000000	10246.00000000000000000000	10228.00000000000000000000	0.00000000000000000000	0.00000000000000000000	0.00000000000000000000	1162.00000000000000000000	201.00000000000000000000	4.00000000000000000000	4.00000000000000000000	4.00000000000000000000	4.00000000000000000000	4.00000000000000000000	4.00000000000000000000	4.00000000000000000000	4.00000000000000000000	4.00000000000000000000	4.00000000000000000000	4.00000000000000000000	4.00000000000000000000	4.00000000000000000000	4.00000000000000000000	4.00000000000000000000	4.00000000000000000000
55.00000000000000000000	0.00000000000000000000	4175.89746093750000000000	4172.82031250000000000000	4165.12792968750000000000	4163.07666015625000000000	4164.10253906250000000000	4163.58984375000000000000	4174.87158203125000000000	4190.76904296875000000000	4160.00000000000000000000	4221.53857421875000000000	4181.02539062500000000000	4161.53857421875000000000	4167.69238281250000000000	4178.97412109375000000000	0.00000000000000000000	10247.00000000000000000000	10229.00000000000000000000	0.00000000000000000000	0.00000000000000000000	0.00000000000000000000	1162.00000000000000000000	210.00000000000000000000	4.00000000000000000000	4.00000000000000000000	4.00000000000000000000	4.00000000000000000000	4.00000000000000000000	4.00000000000000000000	4.00000000000000000000	4.00000000000000000000	4.00000000000000000000	4.00000000000000000000	4.00000000000000000000	4.00000000000000000000	4.00000000000000000000	4.00000000000000000000	4.00000000000000000000	4.00000000000000000000
56.00000000000000000000	0.00000000000000000000	4174.35888671875000000000	4146.66650390625000000000	4159.48730468750000000000	4148.71777343750000000000	4119.48730468750000000000	4134.87158203125000000000	4146.15380859375000000000	4162.56396484375000000000	4138.97412109375000000000	4195.89746093750000000000	4180.51269531250000000000	4153.84619140625000000000	4134.35888671875000000000	4168.20507812500000000000	0.00000000000000000000	10247.00000000000000000000	10229.00000000000000000000	0.00000000000000000000	0.00000000000000000000	0.00000000000000000000	1162.00000000000000000000	218.00000000000000000000	4.00000000000000000000	4.00000000000000000000	4.00000000000000000000	4.00000000000000000000	4.00000000000000000000	4.00000000000000000000	4.00000000000000000000	4.00000000000000000000	4.00000000000000000000	4.00000000000000000000	4.00000000000000000000	4.00000000000000000000	4.00000000000000000000	4.00000000000000000000	4.00000000000000000000	4.00000000000000000000
57.00000000000000000000	0.00000000000000000000	4186.15380859375000000000	4158.97412109375000000000	4166.15380859375000000000	4167.69238281250000000000	4142.56396484375000000000	4158.97412109375000000000	4169.23046875000000000000	4186.15380859375000000000	4161.53857421875000000000	4227.17919921875000000000	4233.84619140625000000000	4162.56396484375000000000	4160.00000000000000000000	4183.07666015625000000000	0.00000000000000000000	10246.00000000000000000000	10229.00000000000000000000	0.00000000000000000000	0.00000000000000000000	0.00000000000000000000	1162.00000000000000000000	226.00000000000000000000	4.00000000000000000000	4.00000000000000000000	4.00000000000000000000	4.00000000000000000000	4.00000000000000000000	4.00000000000000000000	4.00000000000000000000	4.00000000000000000000	4.00000000000000000000	4.00000000000000000000	4.00000000000000000000	4.00000000000000000000	4.00000000000000000000	4.00000000000000000000	4.00000000000000000000	4.00000000000000000000
58.00000000000000000000	0.00000000000000000000	4200.51269531250000000000	4175.38427734375000000000	4175.38427734375000000000	4179.48730468750000000000	4174.35888671875000000000	4182.05126953125000000000	4186.15380859375000000000	4201.53857421875000000000	4174.35888671875000000000	4242.05126953125000000000	4249.74365234375000000000	4168.71777343750000000000	4186.15380859375000000000	4196.41015625000000000000	0.00000000000000000000	10246.00000000000000000000	10229.00000000000000000000	0.00000000000000000000	0.00000000000000000000	0.00000000000000000000	1162.00000000000000000000	235.00000000000000000000	4.00000000000000000000	4.00000000000000000000	4.00000000000000000000	4.00000000000000000000	4.00000000000000000000	4.00000000000000000000	4.00000000000000000000	4.00000000000000000000	4.00000000000000000000	4.00000000000000000000	4.00000000000000000000	4.00000000000000000000	4.00000000000000000000	4.00000000000000000000	4.00000000000000000000	4.00000000000000000000
59.00000000000000000000	0.00000000000000000000	4177.94873046875000000000	4162.05126953125000000000	4160.00000000000000000000	4163.07666015625000000000	4142.05126953125000000000	4159.48730468750000000000	4161.53857421875000000000	4172.82031250000000000000	4149.23046875000000000000	4210.25634765625000000000	4209.23046875000000000000	4148.71777343750000000000	4167.69238281250000000000	4182.05126953125000000000	0.00000000000000000000	10247.00000000000000000000	10230.00000000000000000000	0.00000000000000000000	0.00000000000000000000	0.00000000000000000000	1162.00000000000000000000	243.00000000000000000000	4.00000000000000000000	4.00000000000000000000	4.00000000000000000000	4.00000000000000000000	4.00000000000000000000	4.00000000000000000000	4.00000000000000000000	4.00000000000000000000	4.00000000000000000000	4.00000000000000000000	4.00000000000000000000	4.00000000000000000000	4.00000000000000000000	4.00000000000000000000	4.00000000000000000000	4.00000000000000000000
60.00000000000000000000	0.00000000000000000000	4170.76904296875000000000	4168.71777343750000000000	4156.41015625000000000000	4168.20507812500000000000	4144.61523437500000000000	4155.89746093750000000000	4161.02539062500000000000	4168.71777343750000000000	4148.71777343750000000000	4203.07666015625000000000	4187.17919921875000000000	4152.82031250000000000000	4166.15380859375000000000	4170.76904296875000000000	0.00000000000000000000	10247.00000000000000000000	10230.00000000000000000000	0.00000000000000000000	0.00000000000000000000	0.00000000000000000000	1162.00000000000000000000	251.00000000000000000000	4.00000000000000000000	4.00000000000000000000	4.00000000000000000000	4.00000000000000000000	4.00000000000000000000	4.00000000000000000000	4.00000000000000000000	4.00000000000000000000	4.00000000000000000000	4.00000000000000000000	4.00000000000000000000	4.00000000000000000000	4.00000000000000000000	4.00000000000000000000	4.00000000000000000000	4.00000000000000000000
61.00000000000000000000	0.00000000000000000000	4200.00000000000000000000	4183.07666015625000000000	4178.46142578125000000000	4180.51269531250000000000	4174.35888671875000000000	4170.76904296875000000000	4174.87158203125000000000	4186.66650390625000000000	4158.97412109375000000000	4211.28173828125000000000	4187.69238281250000000000	4178.46142578125000000000	4172.82031250000000000000	4185.64111328125000000000	0.00000000000000000000	10246.00000000000000000000	10226.00000000000000000000	0.00000000000000000000	0.00000000000000000000	0.00000000000000000000	1162.00000000000000000000	260.00000000000000000000	4.00000000000000000000	4.00000000000000000000	4.00000000000000000000	4.00000000000000000000	4.00000000000000000000	4.00000000000000000000	4.00000000000000000000	4.00000000000000000000	4.00000000000000000000	4.00000000000000000000	4.00000000000000000000	4.00000000000000000000	4.00000000000000000000	4.00000000000000000000	4.00000000000000000000	4.00000000000000000000
62.00000000000000000000	0.00000000000000000000	4184.10253906250000000000	4167.69238281250000000000	4162.56396484375000000000	4164.10253906250000000000	4146.15380859375000000000	4158.46142578125000000000	4162.56396484375000000000	4172.82031250000000000000	4142.56396484375000000000	4201.53857421875000000000	4190.25634765625000000000	4164.10253906250000000000	4148.71777343750000000000	4182.56396484375000000000	0.00000000000000000000	10246.00000000000000000000	10226.00000000000000000000	0.00000000000000000000	0.00000000000000000000	0.00000000000000000000	1162.00000000000000000000	268.00000000000000000000	4.00000000000000000000	4.00000000000000000000	4.00000000000000000000	4.00000000000000000000	4.00000000000000000000	4.00000000000000000000	4.00000000000000000000	4.00000000000000000000	4.00000000000000000000	4.00000000000000000000	4.00000000000000000000	4.00000000000000000000	4.00000000000000000000	4.00000000000000000000	4.00000000000000000000	4.00000000000000000000
63.00000000000000000000	0.00000000000000000000	4181.02539062500000000000	4158.46142578125000000000	4156.41015625000000000000	4159.48730468750000000000	4120.51269531250000000000	4147.17919921875000000000	4151.28173828125000000000	4149.74365234375000000000	4132.82031250000000000000	4204.10253906250000000000	4199.48730468750000000000	4145.64111328125000000000	4142.56396484375000000000	4165.64111328125000000000	0.00000000000000000000	10245.00000000000000000000	10226.00000000000000000000	0.00000000000000000000	0.00000000000000000000	0.00000000000000000000	1162.00000000000000000000	276.00000000000000000000	4.00000000000000000000	4.00000000000000000000	4.00000000000000000000	4.00000000000000000000	4.00000000000000000000	4.00000000000000000000	4.00000000000000000000	4.00000000000000000000	4.00000000000000000000	4.00000000000000000000	4.00000000000000000000	4.00000000000000000000	4.00000000000000000000	4.00000000000000000000	4.00000000000000000000	4.00000000000000000000
64.00000000000000000000	0.00000000000000000000	4194.35888671875000000000	4178.46142578125000000000	4168.20507812500000000000	4172.30761718750000000000	4149.23046875000000000000	4165.12792968750000000000	4162.56396484375000000000	4187.17919921875000000000	4153.33300781250000000000	4226.66650390625000000000	4218.46142578125000000000	4158.46142578125000000000	4175.38427734375000000000	4183.58984375000000000000	2721.00000000000000000000	10245.00000000000000000000	10226.00000000000000000000	0.00000000000000000000	0.00000000000000000000	0.00000000000000000000	1162.00000000000000000000	285.00000000000000000000	4.00000000000000000000	4.00000000000000000000	4.00000000000000000000	4.00000000000000000000	4.00000000000000000000	4.00000000000000000000	4.00000000000000000000	4.00000000000000000000	4.00000000000000000000	4.00000000000000000000	4.00000000000000000000	4.00000000000000000000	4.00000000000000000000	4.00000000000000000000	4.00000000000000000000	4.00000000000000000000
65.00000000000000000000	0.00000000000000000000	4179.48730468750000000000	4171.79492187500000000000	4163.07666015625000000000	4158.46142578125000000000	4153.84619140625000000000	4166.15380859375000000000	4160.51269531250000000000	4223.58984375000000000000	4153.84619140625000000000	4217.94873046875000000000	4205.12792968750000000000	4168.20507812500000000000	4182.56396484375000000000	4192.30761718750000000000	2811.00000000000000000000	10249.00000000000000000000	10229.00000000000000000000	0.00000000000000000000	0.00000000000000000000	0.00000000000000000000	1162.00000000000000000000	293.00000000000000000000	4.00000000000000000000	4.00000000000000000000	4.00000000000000000000	4.00000000000000000000	4.00000000000000000000	4.00000000000000000000	4.00000000000000000000	4.00000000000000000000	4.00000000000000000000	4.00000000000000000000	4.00000000000000000000	4.00000000000000000000	4.00000000000000000000	4.00000000000000000000	4.00000000000000000000	4.00000000000000000000
66.00000000000000000000	0.00000000000000000000	4176.92285156250000000000	4136.41015625000000000000	4161.53857421875000000000	4131.79492187500000000000	4124.61523437500000000000	4145.12792968750000000000	4147.69238281250000000000	4183.58984375000000000000	4132.30761718750000000000	4184.61523437500000000000	4161.02539062500000000000	4155.89746093750000000000	4155.89746093750000000000	4160.51269531250000000000	2371.00000000000000000000	10249.00000000000000000000	10229.00000000000000000000	0.00000000000000000000	0.00000000000000000000	0.00000000000000000000	1162.00000000000000000000	300.00000000000000000000	4.00000000000000000000	4.00000000000000000000	4.00000000000000000000	4.00000000000000000000	4.00000000000000000000	4.00000000000000000000	4.00000000000000000000	4.00000000000000000000	4.00000000000000000000	4.00000000000000000000	4.00000000000000000000	4.00000000000000000000	4.00000000000000000000	4.00000000000000000000	4.00000000000000000000	4.00000000000000000000
67.00000000000000000000	0.00000000000000000000	4175.89746093750000000000	4144.10253906250000000000	4156.41015625000000000000	4143.58984375000000000000	4135.89746093750000000000	4154.35888671875000000000	4158.46142578125000000000	4151.79492187500000000000	4140.51269531250000000000	4196.41015625000000000000	4177.43603515625000000000	4152.82031250000000000000	4151.28173828125000000000	4160.51269531250000000000	3479.00000000000000000000	10249.00000000000000000000	10228.00000000000000000000	0.00000000000000000000	0.00000000000000000000	0.00000000000000000000	1162.00000000000000000000	308.00000000000000000000	4.00000000000000000000	4.00000000000000000000	4.00000000000000000000	4.00000000000000000000	4.00000000000000000000	4.00000000000000000000	4.00000000000000000000	4.00000000000000000000	4.00000000000000000000	4.00000000000000000000	4.00000000000000000000	4.00000000000000000000	4.00000000000000000000	4.00000000000000000000	4.00000000000000000000	4.00000000000000000000
68.00000000000000000000	0.00000000000000000000	4179.48730468750000000000	4169.23046875000000000000	4158.46142578125000000000	4173.33300781250000000000	4152.82031250000000000000	4164.61523437500000000000	4165.12792968750000000000	4162.56396484375000000000	4146.66650390625000000000	4217.94873046875000000000	4224.10253906250000000000	4166.66650390625000000000	4162.56396484375000000000	4187.69238281250000000000	3561.00000000000000000000	10249.00000000000000000000	10228.00000000000000000000	0.00000000000000000000	0.00000000000000000000	0.00000000000000000000	1162.00000000000000000000	315.00000000000000000000	4.00000000000000000000	4.00000000000000000000	4.00000000000000000000	4.00000000000000000000	4.00000000000000000000	4.00000000000000000000	4.00000000000000000000	4.00000000000000000000	4.00000000000000000000	4.00000000000000000000	4.00000000000000000000	4.00000000000000000000	4.00000000000000000000	4.00000000000000000000	4.00000000000000000000	4.00000000000000000000
69.00000000000000000000	0.00000000000000000000	4175.38427734375000000000	4166.66650390625000000000	4152.82031250000000000000	4180.51269531250000000000	4142.56396484375000000000	4151.28173828125000000000	4153.33300781250000000000	4151.28173828125000000000	4131.28173828125000000000	4204.10253906250000000000	4211.79492187500000000000	4154.87158203125000000000	4160.00000000000000000000	4167.17919921875000000000	3387.00000000000000000000	10247.00000000000000000000	10228.00000000000000000000	0.00000000000000000000	0.00000000000000000000	0.00000000000000000000	1162.00000000000000000000	322.00000000000000000000	4.00000000000000000000	4.00000000000000000000	4.00000000000000000000	4.00000000000000000000	4.00000000000000000000	4.00000000000000000000	4.00000000000000000000	4.00000000000000000000	4.00000000000000000000	4.00000000000000000000	4.00000000000000000000	4.00000000000000000000	4.00000000000000000000	4.00000000000000000000	4.00000000000000000000	4.00000000000000000000
70.00000000000000000000	0.00000000000000000000	4162.56396484375000000000	4154.35888671875000000000	4142.05126953125000000000	4161.53857421875000000000	4139.48730468750000000000	4147.69238281250000000000	4147.17919921875000000000	4128.20507812500000000000	4128.71777343750000000000	4191.28173828125000000000	4166.15380859375000000000	4138.46142578125000000000	4153.84619140625000000000	4134.87158203125000000000	3451.00000000000000000000	10247.00000000000000000000	10228.00000000000000000000	0.00000000000000000000	0.00000000000000000000	0.00000000000000000000	1162.00000000000000000000	330.00000000000000000000	4.00000000000000000000	4.00000000000000000000	4.00000000000000000000	4.00000000000000000000	4.00000000000000000000	4.00000000000000000000	4.00000000000000000000	4.00000000000000000000	4.00000000000000000000	4.00000000000000000000	4.00000000000000000000	4.00000000000000000000	4.00000000000000000000	4.00000000000000000000	4.00000000000000000000	4.00000000000000000000
71.00000000000000000000	0.00000000000000000000	4178.97412109375000000000	4157.94873046875000000000	4160.00000000000000000000	4143.58984375000000000000	4150.25634765625000000000	4156.41015625000000000000	4157.94873046875000000000	4142.56396484375000000000	4142.56396484375000000000	4197.43603515625000000000	4147.17919921875000000000	4161.53857421875000000000	4157.94873046875000000000	4160.51269531250000000000	3456.00000000000000000000	10247.00000000000000000000	10227.00000000000000000000	0.00000000000000000000	0.00000000000000000000	0.00000000000000000000	1162.00000000000000000000	337.00000000000000000000	4.00000000000000000000	4.00000000000000000000	4.00000000000000000000	4.00000000000000000000	4.00000000000000000000	4.00000000000000000000	4.00000000000000000000	4.00000000000000000000	4.00000000000000000000	4.00000000000000000000	4.00000000000000000000	4.00000000000000000000	4.00000000000000000000	4.00000000000000000000	4.00000000000000000000	4.00000000000000000000
72.00000000000000000000	0.00000000000000000000	4174.35888671875000000000	4166.15380859375000000000	4161.02539062500000000000	4148.20507812500000000000	4156.92285156250000000000	4161.53857421875000000000	4172.30761718750000000000	4158.46142578125000000000	4156.41015625000000000000	4210.76904296875000000000	4170.25634765625000000000	4174.87158203125000000000	4165.64111328125000000000	4186.15380859375000000000	3401.00000000000000000000	10247.00000000000000000000	10227.00000000000000000000	0.00000000000000000000	0.00000000000000000000	0.00000000000000000000	1162.00000000000000000000	345.00000000000000000000	4.00000000000000000000	4.00000000000000000000	4.00000000000000000000	4.00000000000000000000	4.00000000000000000000	4.00000000000000000000	4.00000000000000000000	4.00000000000000000000	4.00000000000000000000	4.00000000000000000000	4.00000000000000000000	4.00000000000000000000	4.00000000000000000000	4.00000000000000000000	4.00000000000000000000	4.00000000000000000000
73.00000000000000000000	0.00000000000000000000	4165.12792968750000000000	4149.74365234375000000000	4150.25634765625000000000	4158.46142578125000000000	4135.89746093750000000000	4153.33300781250000000000	4161.02539062500000000000	4135.89746093750000000000	4143.58984375000000000000	4203.58984375000000000000	4201.02539062500000000000	4147.69238281250000000000	4152.30761718750000000000	4152.30761718750000000000	3089.00000000000000000000	10246.00000000000000000000	10228.00000000000000000000	0.00000000000000000000	0.00000000000000000000	0.00000000000000000000	1162.00000000000000000000	352.00000000000000000000	4.00000000000000000000	4.00000000000000000000	4.00000000000000000000	4.00000000000000000000	4.00000000000000000000	4.00000000000000000000	4.00000000000000000000	4.00000000000000000000	4.00000000000000000000	4.00000000000000000000	4.00000000000000000000	4.00000000000000000000	4.00000000000000000000	4.00000000000000000000	4.00000000000000000000	4.00000000000000000000
74.00000000000000000000	0.00000000000000000000	4170.25634765625000000000	4145.12792968750000000000	4151.28173828125000000000	4159.48730468750000000000	4130.76904296875000000000	4157.43603515625000000000	4153.33300781250000000000	4126.66650390625000000000	4137.43603515625000000000	4202.05126953125000000000	4214.87158203125000000000	4134.87158203125000000000	4153.84619140625000000000	4133.84619140625000000000	3523.00000000000000000000	10246.00000000000000000000	10228.00000000000000000000	0.00000000000000000000	0.00000000000000000000	0.00000000000000000000	1162.00000000000000000000	359.00000000000000000000	4.00000000000000000000	4.00000000000000000000	4.00000000000000000000	4.00000000000000000000	4.00000000000000000000	4.00000000000000000000	4.00000000000000000000	4.00000000000000000000	4.00000000000000000000	4.00000000000000000000	4.00000000000000000000	4.00000000000000000000	4.00000000000000000000	4.00000000000000000000	4.00000000000000000000	4.00000000000000000000
75.00000000000000000000	0.00000000000000000000	4167.69238281250000000000	4156.92285156250000000000	4146.15380859375000000000	4152.30761718750000000000	4141.02539062500000000000	4160.00000000000000000000	4158.97412109375000000000	4140.00000000000000000000	4148.20507812500000000000	4215.38427734375000000000	4186.15380859375000000000	4145.64111328125000000000	4173.33300781250000000000	4149.74365234375000000000	3312.00000000000000000000	10247.00000000000000000000	10229.00000000000000000000	0.00000000000000000000	0.00000000000000000000	0.00000000000000000000	1162.00000000000000000000	367.00000000000000000000	4.00000000000000000000	4.00000000000000000000	4.00000000000000000000	4.00000000000000000000	4.00000000000000000000	4.00000000000000000000	4.00000000000000000000	4.00000000000000000000	4.00000000000000000000	4.00000000000000000000	4.00000000000000000000	4.00000000000000000000	4.00000000000000000000	4.00000000000000000000	4.00000000000000000000	4.00000000000000000000
76.00000000000000000000	0.00000000000000000000	4173.33300781250000000000	4154.35888671875000000000	4150.76904296875000000000	4148.20507812500000000000	4125.12792968750000000000	4138.46142578125000000000	4147.69238281250000000000	4127.69238281250000000000	4133.33300781250000000000	4200.51269531250000000000	4140.51269531250000000000	4146.15380859375000000000	4150.76904296875000000000	4143.58984375000000000000	2826.00000000000000000000	10247.00000000000000000000	10229.00000000000000000000	0.00000000000000000000	0.00000000000000000000	0.00000000000000000000	1162.00000000000000000000	374.00000000000000000000	4.00000000000000000000	4.00000000000000000000	4.00000000000000000000	4.00000000000000000000	4.00000000000000000000	4.00000000000000000000	4.00000000000000000000	4.00000000000000000000	4.00000000000000000000	4.00000000000000000000	4.00000000000000000000	4.00000000000000000000	4.00000000000000000000	4.00000000000000000000	4.00000000000000000000	4.00000000000000000000
77.00000000000000000000	0.00000000000000000000	4170.25634765625000000000	4163.58984375000000000000	4156.92285156250000000000	4151.28173828125000000000	4140.00000000000000000000	4144.61523437500000000000	4149.23046875000000000000	4125.64111328125000000000	4130.76904296875000000000	4193.33300781250000000000	4147.17919921875000000000	4152.82031250000000000000	4138.97412109375000000000	4151.28173828125000000000	2920.00000000000000000000	10248.00000000000000000000	10229.00000000000000000000	0.00000000000000000000	0.00000000000000000000	0.00000000000000000000	1162.00000000000000000000	383.00000000000000000000	4.00000000000000000000	4.00000000000000000000	4.00000000000000000000	4.00000000000000000000	4.00000000000000000000	4.00000000000000000000	4.00000000000000000000	4.00000000000000000000	4.00000000000000000000	4.00000000000000000000	4.00000000000000000000	4.00000000000000000000	4.00000000000000000000	4.00000000000000000000	4.00000000000000000000	4.00000000000000000000
78.00000000000000000000	0.00000000000000000000	4186.66650390625000000000	4174.87158203125000000000	4171.79492187500000000000	4170.76904296875000000000	4168.71777343750000000000	4171.28173828125000000000	4166.15380859375000000000	4143.58984375000000000000	4151.28173828125000000000	4216.41015625000000000000	4191.28173828125000000000	4177.94873046875000000000	4169.74365234375000000000	4185.64111328125000000000	3523.00000000000000000000	10248.00000000000000000000	10229.00000000000000000000	0.00000000000000000000	0.00000000000000000000	0.00000000000000000000	1162.00000000000000000000	390.00000000000000000000	4.00000000000000000000	4.00000000000000000000	4.00000000000000000000	4.00000000000000000000	4.00000000000000000000	4.00000000000000000000	4.00000000000000000000	4.00000000000000000000	4.00000000000000000000	4.00000000000000000000	4.00000000000000000000	4.00000000000000000000	4.00000000000000000000	4.00000000000000000000	4.00000000000000000000	4.00000000000000000000
79.00000000000000000000	0.00000000000000000000	4193.84619140625000000000	4168.20507812500000000000	4176.92285156250000000000	4185.64111328125000000000	4149.23046875000000000000	4159.48730468750000000000	4161.02539062500000000000	4135.38427734375000000000	4148.20507812500000000000	4226.15380859375000000000	4224.61523437500000000000	4168.20507812500000000000	4183.58984375000000000000	4177.43603515625000000000	3312.00000000000000000000	10246.00000000000000000000	10230.00000000000000000000	0.00000000000000000000	0.00000000000000000000	0.00000000000000000000	1162.00000000000000000000	398.00000000000000000000	4.00000000000000000000	4.00000000000000000000	4.00000000000000000000	4.00000000000000000000	4.00000000000000000000	4.00000000000000000000	4.00000000000000000000	4.00000000000000000000	4.00000000000000000000	4.00000000000000000000	4.00000000000000000000	4.00000000000000000000	4.00000000000000000000	4.00000000000000000000	4.00000000000000000000	4.00000000000000000000
80.00000000000000000000	0.00000000000000000000	4165.12792968750000000000	4157.43603515625000000000	4153.33300781250000000000	4172.30761718750000000000	4124.61523437500000000000	4136.41015625000000000000	4147.17919921875000000000	4121.53857421875000000000	4134.35888671875000000000	4208.71777343750000000000	4201.53857421875000000000	4141.02539062500000000000	4165.12792968750000000000	4138.97412109375000000000	2826.00000000000000000000	10246.00000000000000000000	10230.00000000000000000000	0.00000000000000000000	0.00000000000000000000	0.00000000000000000000	1162.00000000000000000000	407.00000000000000000000	4.00000000000000000000	4.00000000000000000000	4.00000000000000000000	4.00000000000000000000	4.00000000000000000000	4.00000000000000000000	4.00000000000000000000	4.00000000000000000000	4.00000000000000000000	4.00000000000000000000	4.00000000000000000000	4.00000000000000000000	4.00000000000000000000	4.00000000000000000000	4.00000000000000000000	4.00000000000000000000
81.00000000000000000000	0.00000000000000000000	4170.25634765625000000000	4153.33300781250000000000	4151.79492187500000000000	4151.79492187500000000000	4131.79492187500000000000	4141.53857421875000000000	4149.74365234375000000000	4131.79492187500000000000	4137.43603515625000000000	4188.71777343750000000000	4145.64111328125000000000	4158.97412109375000000000	4152.30761718750000000000	4146.66650390625000000000	2920.00000000000000000000	10248.00000000000000000000	10227.00000000000000000000	0.00000000000000000000	0.00000000000000000000	0.00000000000000000000	1162.00000000000000000000	415.00000000000000000000	4.00000000000000000000	4.00000000000000000000	4.00000000000000000000	4.00000000000000000000	4.00000000000000000000	4.00000000000000000000	4.00000000000000000000	4.00000000000000000000	4.00000000000000000000	4.00000000000000000000	4.00000000000000000000	4.00000000000000000000	4.00000000000000000000	4.00000000000000000000	4.00000000000000000000	4.00000000000000000000
82.00000000000000000000	0.00000000000000000000	4169.23046875000000000000	4152.30761718750000000000	4153.84619140625000000000	4128.20507812500000000000	4134.35888671875000000000	4147.69238281250000000000	4156.92285156250000000000	4140.00000000000000000000	4148.20507812500000000000	4196.41015625000000000000	4150.76904296875000000000	4168.71777343750000000000	4152.82031250000000000000	4167.17919921875000000000	3523.00000000000000000000	10248.00000000000000000000	10227.00000000000000000000	0.00000000000000000000	0.00000000000000000000	0.00000000000000000000	1162.00000000000000000000	423.00000000000000000000	4.00000000000000000000	4.00000000000000000000	4.00000000000000000000	4.00000000000000000000	4.00000000000000000000	4.00000000000000000000	4.00000000000000000000	4.00000000000000000000	4.00000000000000000000	4.00000000000000000000	4.00000000000000000000	4.00000000000000000000	4.00000000000000000000	4.00000000000000000000	4.00000000000000000000	4.00000000000000000000
83.00000000000000000000	0.00000000000000000000	4164.10253906250000000000	4143.58984375000000000000	4153.33300781250000000000	4127.17919921875000000000	4122.56396484375000000000	4140.51269531250000000000	4156.41015625000000000000	4128.20507812500000000000	4145.64111328125000000000	4216.41015625000000000000	4197.43603515625000000000	4147.69238281250000000000	4145.12792968750000000000	4148.71777343750000000000	3312.00000000000000000000	10247.00000000000000000000	10227.00000000000000000000	0.00000000000000000000	0.00000000000000000000	0.00000000000000000000	1162.00000000000000000000	431.00000000000000000000	4.00000000000000000000	4.00000000000000000000	4.00000000000000000000	4.00000000000000000000	4.00000000000000000000	4.00000000000000000000	4.00000000000000000000	4.00000000000000000000	4.00000000000000000000	4.00000000000000000000	4.00000000000000000000	4.00000000000000000000	4.00000000000000000000	4.00000000000000000000	4.00000000000000000000	4.00000000000000000000
84.00000000000000000000	0.00000000000000000000	4178.97412109375000000000	4141.53857421875000000000	4161.02539062500000000000	4160.51269531250000000000	4141.02539062500000000000	4151.28173828125000000000	4160.00000000000000000000	4127.69238281250000000000	4144.10253906250000000000	4229.23046875000000000000	4205.64111328125000000000	4141.53857421875000000000	4164.10253906250000000000	4137.43603515625000000000	2826.00000000000000000000	10247.00000000000000000000	10227.00000000000000000000	0.00000000000000000000	0.00000000000000000000	0.00000000000000000000	1162.00000000000000000000	439.00000000000000000000	4.00000000000000000000	4.00000000000000000000	4.00000000000000000000	4.00000000000000000000	4.00000000000000000000	4.00000000000000000000	4.00000000000000000000	4.00000000000000000000	4.00000000000000000000	4.00000000000000000000	4.00000000000000000000	4.00000000000000000000	4.00000000000000000000	4.00000000000000000000	4.00000000000000000000	4.00000000000000000000
85.00000000000000000000	0.00000000000000000000	4172.82031250000000000000	4155.89746093750000000000	4148.71777343750000000000	4176.92285156250000000000	4162.56396484375000000000	4165.64111328125000000000	4161.02539062500000000000	4138.97412109375000000000	4154.35888671875000000000	4228.20507812500000000000	4182.05126953125000000000	4153.84619140625000000000	4183.07666015625000000000	4153.33300781250000000000	2920.00000000000000000000	10246.00000000000000000000	10226.00000000000000000000	0.00000000000000000000	0.00000000000000000000	0.00000000000000000000	1162.00000000000000000000	448.00000000000000000000	4.00000000000000000000	4.00000000000000000000	4.00000000000000000000	4.00000000000000000000	4.00000000000000000000	4.00000000000000000000	4.00000000000000000000	4.00000000000000000000	4.00000000000000000000	4.00000000000000000000	4.00000000000000000000	4.00000000000000000000	4.00000000000000000000	4.00000000000000000000	4.00000000000000000000	4.00000000000000000000
86.00000000000000000000	0.00000000000000000000	4174.35888671875000000000	4156.92285156250000000000	4148.20507812500000000000	4160.00000000000000000000	4137.43603515625000000000	4154.87158203125000000000	4146.15380859375000000000	4129.74365234375000000000	4148.71777343750000000000	4204.61523437500000000000	4162.56396484375000000000	4160.51269531250000000000	4144.61523437500000000000	4152.30761718750000000000	3523.00000000000000000000	10246.00000000000000000000	10226.00000000000000000000	0.00000000000000000000	0.00000000000000000000	0.00000000000000000000	1162.00000000000000000000	456.00000000000000000000	4.00000000000000000000	4.00000000000000000000	4.00000000000000000000	4.00000000000000000000	4.00000000000000000000	4.00000000000000000000	4.00000000000000000000	4.00000000000000000000	4.00000000000000000000	4.00000000000000000000	4.00000000000000000000	4.00000000000000000000	4.00000000000000000000	4.00000000000000000000	4.00000000000000000000	4.00000000000000000000
87.00000000000000000000	0.00000000000000000000	4173.33300781250000000000	4160.00000000000000000000	4158.46142578125000000000	4161.53857421875000000000	4139.48730468750000000000	4161.53857421875000000000	4151.28173828125000000000	4130.76904296875000000000	4152.82031250000000000000	4200.00000000000000000000	4166.66650390625000000000	4152.82031250000000000000	4135.89746093750000000000	4151.79492187500000000000	3312.00000000000000000000	10249.00000000000000000000	10227.00000000000000000000	0.00000000000000000000	0.00000000000000000000	0.00000000000000000000	1162.00000000000000000000	464.00000000000000000000	4.00000000000000000000	4.00000000000000000000	4.00000000000000000000	4.00000000000000000000	4.00000000000000000000	4.00000000000000000000	4.00000000000000000000	4.00000000000000000000	4.00000000000000000000	4.00000000000000000000	4.00000000000000000000	4.00000000000000000000	4.00000000000000000000	4.00000000000000000000	4.00000000000000000000	4.00000000000000000000
88.00000000000000000000	0.00000000000000000000	4165.12792968750000000000	4161.53857421875000000000	4153.84619140625000000000	4161.02539062500000000000	4152.82031250000000000000	4163.58984375000000000000	4156.41015625000000000000	4135.38427734375000000000	4161.02539062500000000000	4217.43603515625000000000	4183.07666015625000000000	4144.10253906250000000000	4163.07666015625000000000	4155.89746093750000000000	2826.00000000000000000000	10249.00000000000000000000	10227.00000000000000000000	0.00000000000000000000	0.00000000000000000000	0.00000000000000000000	1162.00000000000000000000	472.00000000000000000000	4.00000000000000000000	4.00000000000000000000	4.00000000000000000000	4.00000000000000000000	4.00000000000000000000	4.00000000000000000000	4.00000000000000000000	4.00000000000000000000	4.00000000000000000000	4.00000000000000000000	4.00000000000000000000	4.00000000000000000000	4.00000000000000000000	4.00000000000000000000	4.00000000000000000000	4.00000000000000000000
89.00000000000000000000	0.00000000000000000000	4171.79492187500000000000	4150.25634765625000000000	4151.79492187500000000000	4132.30761718750000000000	4125.64111328125000000000	4138.97412109375000000000	4141.53857421875000000000	4123.07666015625000000000	4151.79492187500000000000	4225.12792968750000000000	4182.05126953125000000000	4143.07666015625000000000	4158.46142578125000000000	4148.71777343750000000000	2920.00000000000000000000	10248.00000000000000000000	10229.00000000000000000000	0.00000000000000000000	0.00000000000000000000	0.00000000000000000000	1162.00000000000000000000	479.00000000000000000000	4.00000000000000000000	4.00000000000000000000	4.00000000000000000000	4.00000000000000000000	4.00000000000000000000	4.00000000000000000000	4.00000000000000000000	4.00000000000000000000	4.00000000000000000000	4.00000000000000000000	4.00000000000000000000	4.00000000000000000000	4.00000000000000000000	4.00000000000000000000	4.00000000000000000000	4.00000000000000000000
90.00000000000000000000	0.00000000000000000000	4175.38427734375000000000	4163.58984375000000000000	4159.48730468750000000000	4153.84619140625000000000	4137.43603515625000000000	4148.20507812500000000000	4148.20507812500000000000	4130.76904296875000000000	4154.87158203125000000000	4233.33300781250000000000	4175.38427734375000000000	4158.97412109375000000000	4152.82031250000000000000	4156.92285156250000000000	3523.00000000000000000000	10248.00000000000000000000	10229.00000000000000000000	0.00000000000000000000	0.00000000000000000000	0.00000000000000000000	1162.00000000000000000000	487.00000000000000000000	4.00000000000000000000	4.00000000000000000000	4.00000000000000000000	4.00000000000000000000	4.00000000000000000000	4.00000000000000000000	4.00000000000000000000	4.00000000000000000000	4.00000000000000000000	4.00000000000000000000	4.00000000000000000000	4.00000000000000000000	4.00000000000000000000	4.00000000000000000000	4.00000000000000000000	4.00000000000000000000
91.00000000000000000000	0.00000000000000000000	4188.71777343750000000000	4173.33300781250000000000	4170.25634765625000000000	4189.23046875000000000000	4168.20507812500000000000	4168.71777343750000000000	4154.87158203125000000000	4136.92285156250000000000	4158.46142578125000000000	4228.20507812500000000000	4180.51269531250000000000	4171.28173828125000000000	4156.92285156250000000000	4166.66650390625000000000	3312.00000000000000000000	10248.00000000000000000000	10230.00000000000000000000	0.00000000000000000000	0.00000000000000000000	0.00000000000000000000	1162.00000000000000000000	494.00000000000000000000	4.00000000000000000000	4.00000000000000000000	4.00000000000000000000	4.00000000000000000000	4.00000000000000000000	4.00000000000000000000	4.00000000000000000000	4.00000000000000000000	4.00000000000000000000	4.00000000000000000000	4.00000000000000000000	4.00000000000000000000	4.00000000000000000000	4.00000000000000000000	4.00000000000000000000	4.00000000000000000000
92.00000000000000000000	0.00000000000000000000	4180.51269531250000000000	4158.97412109375000000000	4156.92285156250000000000	4162.56396484375000000000	4157.94873046875000000000	4163.58984375000000000000	4147.69238281250000000000	4130.25634765625000000000	4160.51269531250000000000	4211.79492187500000000000	4180.00000000000000000000	4154.87158203125000000000	4158.46142578125000000000	4154.35888671875000000000	2826.00000000000000000000	10248.00000000000000000000	10230.00000000000000000000	0.00000000000000000000	0.00000000000000000000	0.00000000000000000000	1162.00000000000000000000	502.00000000000000000000	4.00000000000000000000	4.00000000000000000000	4.00000000000000000000	4.00000000000000000000	4.00000000000000000000	4.00000000000000000000	4.00000000000000000000	4.00000000000000000000	4.00000000000000000000	4.00000000000000000000	4.00000000000000000000	4.00000000000000000000	4.00000000000000000000	4.00000000000000000000	4.00000000000000000000	4.00000000000000000000
93.00000000000000000000	0.00000000000000000000	4165.12792968750000000000	4148.71777343750000000000	4149.23046875000000000000	4155.89746093750000000000	4143.58984375000000000000	4158.97412109375000000000	4149.23046875000000000000	4129.23046875000000000000	4161.53857421875000000000	4213.33300781250000000000	4173.84619140625000000000	4146.66650390625000000000	4163.07666015625000000000	4150.76904296875000000000	2920.00000000000000000000	10248.00000000000000000000	10230.00000000000000000000	0.00000000000000000000	0.00000000000000000000	0.00000000000000000000	1162.00000000000000000000	509.00000000000000000000	4.00000000000000000000	4.00000000000000000000	4.00000000000000000000	4.00000000000000000000	4.00000000000000000000	4.00000000000000000000	4.00000000000000000000	4.00000000000000000000	4.00000000000000000000	4.00000000000000000000	4.00000000000000000000	4.00000000000000000000	4.00000000000000000000	4.00000000000000000000	4.00000000000000000000	4.00000000000000000000
94.00000000000000000000	0.00000000000000000000	4175.89746093750000000000	4154.35888671875000000000	4158.97412109375000000000	4187.17919921875000000000	4142.05126953125000000000	4154.87158203125000000000	4145.12792968750000000000	4121.53857421875000000000	4152.82031250000000000000	4229.23046875000000000000	4171.28173828125000000000	4148.20507812500000000000	4160.00000000000000000000	4151.28173828125000000000	3523.00000000000000000000	10248.00000000000000000000	10230.00000000000000000000	0.00000000000000000000	0.00000000000000000000	0.00000000000000000000	1162.00000000000000000000	517.00000000000000000000	4.00000000000000000000	4.00000000000000000000	4.00000000000000000000	4.00000000000000000000	4.00000000000000000000	4.00000000000000000000	4.00000000000000000000	4.00000000000000000000	4.00000000000000000000	4.00000000000000000000	4.00000000000000000000	4.00000000000000000000	4.00000000000000000000	4.00000000000000000000	4.00000000000000000000	4.00000000000000000000
95.00000000000000000000	0.00000000000000000000	4164.10253906250000000000	4154.87158203125000000000	4144.10253906250000000000	4164.61523437500000000000	4133.33300781250000000000	4140.51269531250000000000	4129.74365234375000000000	4110.76904296875000000000	4148.71777343750000000000	4226.15380859375000000000	4166.66650390625000000000	4138.46142578125000000000	4138.97412109375000000000	4132.30761718750000000000	3312.00000000000000000000	10247.00000000000000000000	10231.00000000000000000000	0.00000000000000000000	0.00000000000000000000	0.00000000000000000000	1162.00000000000000000000	525.00000000000000000000	4.00000000000000000000	4.00000000000000000000	4.00000000000000000000	4.00000000000000000000	4.00000000000000000000	4.00000000000000000000	4.00000000000000000000	4.00000000000000000000	4.00000000000000000000	4.00000000000000000000	4.00000000000000000000	4.00000000000000000000	4.00000000000000000000	4.00000000000000000000	4.00000000000000000000	4.00000000000000000000
96.00000000000000000000	0.00000000000000000000	4165.12792968750000000000	4141.53857421875000000000	4148.71777343750000000000	4125.12792968750000000000	4130.25634765625000000000	4133.84619140625000000000	4125.64111328125000000000	4107.69238281250000000000	4137.94873046875000000000	4203.07666015625000000000	4157.94873046875000000000	4147.17919921875000000000	4121.02539062500000000000	4128.71777343750000000000	2826.00000000000000000000	10247.00000000000000000000	10231.00000000000000000000	0.00000000000000000000	0.00000000000000000000	0.00000000000000000000	1162.00000000000000000000	533.00000000000000000000	4.00000000000000000000	4.00000000000000000000	4.00000000000000000000	4.00000000000000000000	4.00000000000000000000	4.00000000000000000000	4.00000000000000000000	4.00000000000000000000	4.00000000000000000000	4.00000000000000000000	4.00000000000000000000	4.00000000000000000000	4.00000000000000000000	4.00000000000000000000	4.00000000000000000000	4.00000000000000000000
97.00000000000000000000	0.00000000000000000000	4174.35888671875000000000	4146.15380859375000000000	4162.05126953125000000000	4146.15380859375000000000	4144.10253906250000000000	4152.82031250000000000000	4140.51269531250000000000	4115.89746093750000000000	4134.87158203125000000000	4202.05126953125000000000	4162.56396484375000000000	4158.97412109375000000000	4132.82031250000000000000	4150.25634765625000000000	2920.00000000000000000000	10247.00000000000000000000	10229.00000000000000000000	0.00000000000000000000	0.00000000000000000000	0.00000000000000000000	1162.00000000000000000000	541.00000000000000000000	4.00000000000000000000	4.00000000000000000000	4.00000000000000000000	4.00000000000000000000	4.00000000000000000000	4.00000000000000000000	4.00000000000000000000	4.00000000000000000000	4.00000000000000000000	4.00000000000000000000	4.00000000000000000000	4.00000000000000000000	4.00000000000000000000	4.00000000000000000000	4.00000000000000000000	4.00000000000000000000
98.00000000000000000000	0.00000000000000000000	4174.87158203125000000000	4162.56396484375000000000	4159.48730468750000000000	4180.00000000000000000000	4153.33300781250000000000	4164.61523437500000000000	4146.66650390625000000000	4127.17919921875000000000	4154.87158203125000000000	4216.41015625000000000000	4176.92285156250000000000	4152.82031250000000000000	4158.97412109375000000000	4160.51269531250000000000	3523.00000000000000000000	10247.00000000000000000000	10229.00000000000000000000	0.00000000000000000000	0.00000000000000000000	0.00000000000000000000	1162.00000000000000000000	550.00000000000000000000	4.00000000000000000000	4.00000000000000000000	4.00000000000000000000	4.00000000000000000000	4.00000000000000000000	4.00000000000000000000	4.00000000000000000000	4.00000000000000000000	4.00000000000000000000	4.00000000000000000000	4.00000000000000000000	4.00000000000000000000	4.00000000000000000000	4.00000000000000000000	4.00000000000000000000	4.00000000000000000000
99.00000000000000000000	0.00000000000000000000	4187.17919921875000000000	4166.66650390625000000000	4170.76904296875000000000	4179.48730468750000000000	4155.38427734375000000000	4151.79492187500000000000	4137.94873046875000000000	4127.69238281250000000000	4162.56396484375000000000	4220.00000000000000000000	4182.05126953125000000000	4156.41015625000000000000	4165.12792968750000000000	4153.84619140625000000000	3312.00000000000000000000	10246.00000000000000000000	10230.00000000000000000000	0.00000000000000000000	0.00000000000000000000	0.00000000000000000000	1162.00000000000000000000	558.00000000000000000000	4.00000000000000000000	4.00000000000000000000	4.00000000000000000000	4.00000000000000000000	4.00000000000000000000	4.00000000000000000000	4.00000000000000000000	4.00000000000000000000	4.00000000000000000000	4.00000000000000000000	4.00000000000000000000	4.00000000000000000000	4.00000000000000000000	4.00000000000000000000	4.00000000000000000000	4.00000000000000000000
100.00000000000000000000	0.00000000000000000000	4168.71777343750000000000	4156.41015625000000000000	4154.35888671875000000000	4161.02539062500000000000	4138.97412109375000000000	4138.46142578125000000000	4128.71777343750000000000	4115.89746093750000000000	4145.12792968750000000000	4215.38427734375000000000	4180.00000000000000000000	4152.30761718750000000000	4152.30761718750000000000	4130.25634765625000000000	2826.00000000000000000000	10246.00000000000000000000	10230.00000000000000000000	0.00000000000000000000	0.00000000000000000000	0.00000000000000000000	1162.00000000000000000000	566.00000000000000000000	4.00000000000000000000	4.00000000000000000000	4.00000000000000000000	4.00000000000000000000	4.00000000000000000000	4.00000000000000000000	4.00000000000000000000	4.00000000000000000000	4.00000000000000000000	4.00000000000000000000	4.00000000000000000000	4.00000000000000000000	4.00000000000000000000	4.00000000000000000000	4.00000000000000000000	4.00000000000000000000
101.00000000000000000000	0.00000000000000000000	4161.02539062500000000000	4141.53857421875000000000	4138.97412109375000000000	4152.82031250000000000000	4114.87158203125000000000	4139.48730468750000000000	4126.15380859375000000000	4107.17919921875000000000	4138.46142578125000000000	4201.02539062500000000000	4154.87158203125000000000	4142.05126953125000000000	4138.97412109375000000000	4120.00000000000000000000	2920.00000000000000000000	10245.00000000000000000000	10230.00000000000000000000	0.00000000000000000000	0.00000000000000000000	0.00000000000000000000	1162.00000000000000000000	574.00000000000000000000	4.00000000000000000000	4.00000000000000000000	4.00000000000000000000	4.00000000000000000000	4.00000000000000000000	4.00000000000000000000	4.00000000000000000000	4.00000000000000000000	4.00000000000000000000	4.00000000000000000000	4.00000000000000000000	4.00000000000000000000	4.00000000000000000000	4.00000000000000000000	4.00000000000000000000	4.00000000000000000000
102.00000000000000000000	0.00000000000000000000	4169.74365234375000000000	4140.00000000000000000000	4148.71777343750000000000	4153.33300781250000000000	4126.15380859375000000000	4150.25634765625000000000	4137.94873046875000000000	4118.46142578125000000000	4154.35888671875000000000	4198.46142578125000000000	4129.74365234375000000000	4149.74365234375000000000	4135.89746093750000000000	4138.46142578125000000000	3523.00000000000000000000	10245.00000000000000000000	10230.00000000000000000000	0.00000000000000000000	0.00000000000000000000	0.00000000000000000000	1162.00000000000000000000	582.00000000000000000000	4.00000000000000000000	4.00000000000000000000	4.00000000000000000000	4.00000000000000000000	4.00000000000000000000	4.00000000000000000000	4.00000000000000000000	4.00000000000000000000	4.00000000000000000000	4.00000000000000000000	4.00000000000000000000	4.00000000000000000000	4.00000000000000000000	4.00000000000000000000	4.00000000000000000000	4.00000000000000000000
103.00000000000000000000	0.00000000000000000000	4166.66650390625000000000	4149.74365234375000000000	4152.30761718750000000000	4160.51269531250000000000	4147.17919921875000000000	4154.35888671875000000000	4145.64111328125000000000	4122.56396484375000000000	4154.35888671875000000000	4216.41015625000000000000	4160.51269531250000000000	4159.48730468750000000000	4147.69238281250000000000	4147.69238281250000000000	3312.00000000000000000000	10246.00000000000000000000	10229.00000000000000000000	0.00000000000000000000	0.00000000000000000000	0.00000000000000000000	1162.00000000000000000000	589.00000000000000000000	4.00000000000000000000	4.00000000000000000000	4.00000000000000000000	4.00000000000000000000	4.00000000000000000000	4.00000000000000000000	4.00000000000000000000	4.00000000000000000000	4.00000000000000000000	4.00000000000000000000	4.00000000000000000000	4.00000000000000000000	4.00000000000000000000	4.00000000000000000000	4.00000000000000000000	4.00000000000000000000
104.00000000000000000000	0.00000000000000000000	4182.05126953125000000000	4164.61523437500000000000	4163.07666015625000000000	4176.41015625000000000000	4155.38427734375000000000	4160.51269531250000000000	4144.61523437500000000000	4118.46142578125000000000	4149.74365234375000000000	4232.82031250000000000000	4211.79492187500000000000	4165.64111328125000000000	4176.41015625000000000000	4151.28173828125000000000	2826.00000000000000000000	10246.00000000000000000000	10229.00000000000000000000	0.00000000000000000000	0.00000000000000000000	0.00000000000000000000	1162.00000000000000000000	596.00000000000000000000	4.00000000000000000000	4.00000000000000000000	4.00000000000000000000	4.00000000000000000000	4.00000000000000000000	4.00000000000000000000	4.00000000000000000000	4.00000000000000000000	4.00000000000000000000	4.00000000000000000000	4.00000000000000000000	4.00000000000000000000	4.00000000000000000000	4.00000000000000000000	4.00000000000000000000	4.00000000000000000000
105.00000000000000000000	0.00000000000000000000	4174.87158203125000000000	4173.33300781250000000000	4161.53857421875000000000	4183.07666015625000000000	4164.10253906250000000000	4172.30761718750000000000	4154.87158203125000000000	4132.30761718750000000000	4168.71777343750000000000	4234.35888671875000000000	4200.51269531250000000000	4168.20507812500000000000	4190.25634765625000000000	4158.46142578125000000000	2920.00000000000000000000	10246.00000000000000000000	10227.00000000000000000000	0.00000000000000000000	0.00000000000000000000	0.00000000000000000000	1162.00000000000000000000	605.00000000000000000000	4.00000000000000000000	4.00000000000000000000	4.00000000000000000000	4.00000000000000000000	4.00000000000000000000	4.00000000000000000000	4.00000000000000000000	4.00000000000000000000	4.00000000000000000000	4.00000000000000000000	4.00000000000000000000	4.00000000000000000000	4.00000000000000000000	4.00000000000000000000	4.00000000000000000000	4.00000000000000000000
106.00000000000000000000	0.00000000000000000000	4167.17919921875000000000	4157.43603515625000000000	4154.35888671875000000000	4175.89746093750000000000	4154.35888671875000000000	4163.07666015625000000000	4154.35888671875000000000	4134.87158203125000000000	4167.17919921875000000000	4207.17919921875000000000	4157.43603515625000000000	4167.69238281250000000000	4164.61523437500000000000	4152.82031250000000000000	3523.00000000000000000000	10246.00000000000000000000	10227.00000000000000000000	0.00000000000000000000	0.00000000000000000000	0.00000000000000000000	1162.00000000000000000000	612.00000000000000000000	4.00000000000000000000	4.00000000000000000000	4.00000000000000000000	4.00000000000000000000	4.00000000000000000000	4.00000000000000000000	4.00000000000000000000	4.00000000000000000000	4.00000000000000000000	4.00000000000000000000	4.00000000000000000000	4.00000000000000000000	4.00000000000000000000	4.00000000000000000000	4.00000000000000000000	4.00000000000000000000
107.00000000000000000000	0.00000000000000000000	4172.82031250000000000000	4137.94873046875000000000	4148.71777343750000000000	4163.58984375000000000000	4132.30761718750000000000	4151.28173828125000000000	4143.58984375000000000000	4121.53857421875000000000	4148.20507812500000000000	4184.10253906250000000000	4152.82031250000000000000	4163.58984375000000000000	4152.82031250000000000000	4143.07666015625000000000	3312.00000000000000000000	10247.00000000000000000000	10229.00000000000000000000	0.00000000000000000000	0.00000000000000000000	0.00000000000000000000	1162.00000000000000000000	620.00000000000000000000	4.00000000000000000000	4.00000000000000000000	4.00000000000000000000	4.00000000000000000000	4.00000000000000000000	4.00000000000000000000	4.00000000000000000000	4.00000000000000000000	4.00000000000000000000	4.00000000000000000000	4.00000000000000000000	4.00000000000000000000	4.00000000000000000000	4.00000000000000000000	4.00000000000000000000	4.00000000000000000000
108.00000000000000000000	0.00000000000000000000	4163.58984375000000000000	4135.89746093750000000000	4141.02539062500000000000	4151.28173828125000000000	4125.12792968750000000000	4145.64111328125000000000	4138.46142578125000000000	4114.35888671875000000000	4142.56396484375000000000	4192.30761718750000000000	4153.33300781250000000000	4161.02539062500000000000	4160.00000000000000000000	4136.92285156250000000000	2826.00000000000000000000	10247.00000000000000000000	10229.00000000000000000000	0.00000000000000000000	0.00000000000000000000	0.00000000000000000000	1162.00000000000000000000	628.00000000000000000000	4.00000000000000000000	4.00000000000000000000	4.00000000000000000000	4.00000000000000000000	4.00000000000000000000	4.00000000000000000000	4.00000000000000000000	4.00000000000000000000	4.00000000000000000000	4.00000000000000000000	4.00000000000000000000	4.00000000000000000000	4.00000000000000000000	4.00000000000000000000	4.00000000000000000000	4.00000000000000000000
109.00000000000000000000	0.00000000000000000000	4168.20507812500000000000	4143.07666015625000000000	4147.17919921875000000000	4139.48730468750000000000	4134.35888671875000000000	4143.07666015625000000000	4138.97412109375000000000	4110.25634765625000000000	4140.51269531250000000000	4202.05126953125000000000	4153.33300781250000000000	4158.97412109375000000000	4150.76904296875000000000	4132.82031250000000000000	2920.00000000000000000000	10248.00000000000000000000	10229.00000000000000000000	0.00000000000000000000	0.00000000000000000000	0.00000000000000000000	1162.00000000000000000000	636.00000000000000000000	4.00000000000000000000	4.00000000000000000000	4.00000000000000000000	4.00000000000000000000	4.00000000000000000000	4.00000000000000000000	4.00000000000000000000	4.00000000000000000000	4.00000000000000000000	4.00000000000000000000	4.00000000000000000000	4.00000000000000000000	4.00000000000000000000	4.00000000000000000000	4.00000000000000000000	4.00000000000000000000
110.00000000000000000000	0.00000000000000000000	4164.10253906250000000000	4146.66650390625000000000	4146.15380859375000000000	4144.61523437500000000000	4152.30761718750000000000	4163.58984375000000000000	4158.97412109375000000000	4126.15380859375000000000	4155.89746093750000000000	4213.84619140625000000000	4176.92285156250000000000	4156.92285156250000000000	4148.20507812500000000000	4138.97412109375000000000	3523.00000000000000000000	10248.00000000000000000000	10229.00000000000000000000	0.00000000000000000000	0.00000000000000000000	0.00000000000000000000	1162.00000000000000000000	644.00000000000000000000	4.00000000000000000000	4.00000000000000000000	4.00000000000000000000	4.00000000000000000000	4.00000000000000000000	4.00000000000000000000	4.00000000000000000000	4.00000000000000000000	4.00000000000000000000	4.00000000000000000000	4.00000000000000000000	4.00000000000000000000	4.00000000000000000000	4.00000000000000000000	4.00000000000000000000	4.00000000000000000000
111.00000000000000000000	0.00000000000000000000	4166.66650390625000000000	4140.00000000000000000000	4153.84619140625000000000	4164.61523437500000000000	4149.23046875000000000000	4171.79492187500000000000	4169.23046875000000000000	4140.51269531250000000000	4170.76904296875000000000	4211.28173828125000000000	4188.71777343750000000000	4174.35888671875000000000	4161.02539062500000000000	4153.84619140625000000000	3312.00000000000000000000	10249.00000000000000000000	10229.00000000000000000000	0.00000000000000000000	0.00000000000000000000	0.00000000000000000000	1162.00000000000000000000	652.00000000000000000000	4.00000000000000000000	4.00000000000000000000	4.00000000000000000000	4.00000000000000000000	4.00000000000000000000	4.00000000000000000000	4.00000000000000000000	4.00000000000000000000	4.00000000000000000000	4.00000000000000000000	4.00000000000000000000	4.00000000000000000000	4.00000000000000000000	4.00000000000000000000	4.00000000000000000000	4.00000000000000000000
112.00000000000000000000	0.00000000000000000000	4177.43603515625000000000	4150.76904296875000000000	4162.56396484375000000000	4175.38427734375000000000	4141.02539062500000000000	4156.41015625000000000000	4158.46142578125000000000	4134.35888671875000000000	4163.58984375000000000000	4194.35888671875000000000	4165.12792968750000000000	4188.20507812500000000000	4175.38427734375000000000	4160.00000000000000000000	2826.00000000000000000000	10249.00000000000000000000	10229.00000000000000000000	0.00000000000000000000	0.00000000000000000000	0.00000000000000000000	1162.00000000000000000000	659.00000000000000000000	4.00000000000000000000	4.00000000000000000000	4.00000000000000000000	4.00000000000000000000	4.00000000000000000000	4.00000000000000000000	4.00000000000000000000	4.00000000000000000000	4.00000000000000000000	4.00000000000000000000	4.00000000000000000000	4.00000000000000000000	4.00000000000000000000	4.00000000000000000000	4.00000000000000000000	4.00000000000000000000
113.00000000000000000000	0.00000000000000000000	4168.71777343750000000000	4162.56396484375000000000	4152.82031250000000000000	4167.69238281250000000000	4141.02539062500000000000	4149.23046875000000000000	4150.25634765625000000000	4124.61523437500000000000	4149.23046875000000000000	4195.38427734375000000000	4143.07666015625000000000	4176.92285156250000000000	4167.17919921875000000000	4148.20507812500000000000	2920.00000000000000000000	10249.00000000000000000000	10227.00000000000000000000	0.00000000000000000000	0.00000000000000000000	0.00000000000000000000	1162.00000000000000000000	668.00000000000000000000	4.00000000000000000000	4.00000000000000000000	4.00000000000000000000	4.00000000000000000000	4.00000000000000000000	4.00000000000000000000	4.00000000000000000000	4.00000000000000000000	4.00000000000000000000	4.00000000000000000000	4.00000000000000000000	4.00000000000000000000	4.00000000000000000000	4.00000000000000000000	4.00000000000000000000	4.00000000000000000000
114.00000000000000000000	0.00000000000000000000	4180.00000000000000000000	4154.35888671875000000000	4166.66650390625000000000	4162.56396484375000000000	4135.89746093750000000000	4143.07666015625000000000	4148.20507812500000000000	4116.92285156250000000000	4141.53857421875000000000	4202.56396484375000000000	4167.17919921875000000000	4179.48730468750000000000	4148.71777343750000000000	4148.71777343750000000000	3523.00000000000000000000	10249.00000000000000000000	10227.00000000000000000000	0.00000000000000000000	0.00000000000000000000	0.00000000000000000000	1162.00000000000000000000	675.00000000000000000000	4.00000000000000000000	4.00000000000000000000	4.00000000000000000000	4.00000000000000000000	4.00000000000000000000	4.00000000000000000000	4.00000000000000000000	4.00000000000000000000	4.00000000000000000000	4.00000000000000000000	4.00000000000000000000	4.00000000000000000000	4.00000000000000000000	4.00000000000000000000	4.00000000000000000000	4.00000000000000000000
115.00000000000000000000	0.00000000000000000000	4180.00000000000000000000	4157.43603515625000000000	4174.35888671875000000000	4160.00000000000000000000	4144.10253906250000000000	4143.58984375000000000000	4153.33300781250000000000	4125.64111328125000000000	4152.30761718750000000000	4207.69238281250000000000	4205.12792968750000000000	4192.30761718750000000000	4165.12792968750000000000	4171.28173828125000000000	3312.00000000000000000000	10248.00000000000000000000	10227.00000000000000000000	0.00000000000000000000	0.00000000000000000000	0.00000000000000000000	1162.00000000000000000000	683.00000000000000000000	4.00000000000000000000	4.00000000000000000000	4.00000000000000000000	4.00000000000000000000	4.00000000000000000000	4.00000000000000000000	4.00000000000000000000	4.00000000000000000000	4.00000000000000000000	4.00000000000000000000	4.00000000000000000000	4.00000000000000000000	4.00000000000000000000	4.00000000000000000000	4.00000000000000000000	4.00000000000000000000
116.00000000000000000000	0.00000000000000000000	4173.33300781250000000000	4160.51269531250000000000	4164.10253906250000000000	4152.82031250000000000000	4146.15380859375000000000	4147.69238281250000000000	4151.79492187500000000000	4131.28173828125000000000	4157.43603515625000000000	4203.07666015625000000000	4189.74365234375000000000	4191.28173828125000000000	4180.51269531250000000000	4169.23046875000000000000	2826.00000000000000000000	10248.00000000000000000000	10227.00000000000000000000	0.00000000000000000000	0.00000000000000000000	0.00000000000000000000	1162.00000000000000000000	691.00000000000000000000	4.00000000000000000000	4.00000000000000000000	4.00000000000000000000	4.00000000000000000000	4.00000000000000000000	4.00000000000000000000	4.00000000000000000000	4.00000000000000000000	4.00000000000000000000	4.00000000000000000000	4.00000000000000000000	4.00000000000000000000	4.00000000000000000000	4.00000000000000000000	4.00000000000000000000	4.00000000000000000000
117.00000000000000000000	0.00000000000000000000	4180.51269531250000000000	4164.61523437500000000000	4164.10253906250000000000	4170.76904296875000000000	4149.74365234375000000000	4157.43603515625000000000	4152.82031250000000000000	4129.74365234375000000000	4155.38427734375000000000	4196.41015625000000000000	4158.97412109375000000000	4187.17919921875000000000	4175.89746093750000000000	4151.79492187500000000000	2920.00000000000000000000	10248.00000000000000000000	10227.00000000000000000000	0.00000000000000000000	0.00000000000000000000	0.00000000000000000000	1162.00000000000000000000	699.00000000000000000000	4.00000000000000000000	4.00000000000000000000	4.00000000000000000000	4.00000000000000000000	4.00000000000000000000	4.00000000000000000000	4.00000000000000000000	4.00000000000000000000	4.00000000000000000000	4.00000000000000000000	4.00000000000000000000	4.00000000000000000000	4.00000000000000000000	4.00000000000000000000	4.00000000000000000000	4.00000000000000000000
118.00000000000000000000	0.00000000000000000000	4168.71777343750000000000	4169.74365234375000000000	4154.35888671875000000000	4181.02539062500000000000	4160.51269531250000000000	4160.00000000000000000000	4157.94873046875000000000	4131.28173828125000000000	4162.05126953125000000000	4207.17919921875000000000	4160.51269531250000000000	4177.43603515625000000000	4173.84619140625000000000	4147.69238281250000000000	3523.00000000000000000000	10248.00000000000000000000	10227.00000000000000000000	0.00000000000000000000	0.00000000000000000000	0.00000000000000000000	1162.00000000000000000000	707.00000000000000000000	4.00000000000000000000	4.00000000000000000000	4.00000000000000000000	4.00000000000000000000	4.00000000000000000000	4.00000000000000000000	4.00000000000000000000	4.00000000000000000000	4.00000000000000000000	4.00000000000000000000	4.00000000000000000000	4.00000000000000000000	4.00000000000000000000	4.00000000000000000000	4.00000000000000000000	4.00000000000000000000
119.00000000000000000000	0.00000000000000000000	4161.02539062500000000000	4142.05126953125000000000	4146.15380859375000000000	4150.76904296875000000000	4131.28173828125000000000	4144.10253906250000000000	4144.10253906250000000000	4116.92285156250000000000	4153.33300781250000000000	4205.64111328125000000000	4155.38427734375000000000	4153.33300781250000000000	4153.33300781250000000000	4126.66650390625000000000	3312.00000000000000000000	10247.00000000000000000000	10226.00000000000000000000	0.00000000000000000000	0.00000000000000000000	0.00000000000000000000	1162.00000000000000000000	715.00000000000000000000	4.00000000000000000000	4.00000000000000000000	4.00000000000000000000	4.00000000000000000000	4.00000000000000000000	4.00000000000000000000	4.00000000000000000000	4.00000000000000000000	4.00000000000000000000	4.00000000000000000000	4.00000000000000000000	4.00000000000000000000	4.00000000000000000000	4.00000000000000000000	4.00000000000000000000	4.00000000000000000000
120.00000000000000000000	0.00000000000000000000	4158.97412109375000000000	4140.00000000000000000000	4150.25634765625000000000	4138.97412109375000000000	4124.61523437500000000000	4151.79492187500000000000	4144.61523437500000000000	4116.41015625000000000000	4153.33300781250000000000	4201.53857421875000000000	4169.23046875000000000000	4148.71777343750000000000	4146.66650390625000000000	4123.07666015625000000000	2826.00000000000000000000	10247.00000000000000000000	10226.00000000000000000000	0.00000000000000000000	0.00000000000000000000	0.00000000000000000000	1162.00000000000000000000	723.00000000000000000000	4.00000000000000000000	4.00000000000000000000	4.00000000000000000000	4.00000000000000000000	4.00000000000000000000	4.00000000000000000000	4.00000000000000000000	4.00000000000000000000	4.00000000000000000000	4.00000000000000000000	4.00000000000000000000	4.00000000000000000000	4.00000000000000000000	4.00000000000000000000	4.00000000000000000000	4.00000000000000000000
121.00000000000000000000	0.00000000000000000000	4180.51269531250000000000	4178.97412109375000000000	4172.30761718750000000000	4168.71777343750000000000	4175.89746093750000000000	4173.33300781250000000000	4167.69238281250000000000	4136.92285156250000000000	4167.17919921875000000000	4211.79492187500000000000	4195.89746093750000000000	4193.33300781250000000000	4184.61523437500000000000	4167.69238281250000000000	2920.00000000000000000000	10246.00000000000000000000	10227.00000000000000000000	0.00000000000000000000	0.00000000000000000000	0.00000000000000000000	1162.00000000000000000000	731.00000000000000000000	4.00000000000000000000	4.00000000000000000000	4.00000000000000000000	4.00000000000000000000	4.00000000000000000000	4.00000000000000000000	4.00000000000000000000	4.00000000000000000000	4.00000000000000000000	4.00000000000000000000	4.00000000000000000000	4.00000000000000000000	4.00000000000000000000	4.00000000000000000000	4.00000000000000000000	4.00000000000000000000
122.00000000000000000000	0.00000000000000000000	4196.41015625000000000000	4177.43603515625000000000	4178.46142578125000000000	4170.76904296875000000000	4182.05126953125000000000	4164.61523437500000000000	4165.12792968750000000000	4132.30761718750000000000	4156.41015625000000000000	4204.10253906250000000000	4161.53857421875000000000	4208.20507812500000000000	4192.30761718750000000000	4179.48730468750000000000	3523.00000000000000000000	10246.00000000000000000000	10227.00000000000000000000	0.00000000000000000000	0.00000000000000000000	0.00000000000000000000	1162.00000000000000000000	738.00000000000000000000	4.00000000000000000000	4.00000000000000000000	4.00000000000000000000	4.00000000000000000000	4.00000000000000000000	4.00000000000000000000	4.00000000000000000000	4.00000000000000000000	4.00000000000000000000	4.00000000000000000000	4.00000000000000000000	4.00000000000000000000	4.00000000000000000000	4.00000000000000000000	4.00000000000000000000	4.00000000000000000000
123.00000000000000000000	0.00000000000000000000	4160.51269531250000000000	4140.51269531250000000000	4144.10253906250000000000	4148.20507812500000000000	4130.76904296875000000000	4141.53857421875000000000	4141.53857421875000000000	4110.25634765625000000000	4140.51269531250000000000	4177.43603515625000000000	4128.71777343750000000000	4167.69238281250000000000	4156.92285156250000000000	4144.61523437500000000000	3312.00000000000000000000	10247.00000000000000000000	10229.00000000000000000000	0.00000000000000000000	0.00000000000000000000	0.00000000000000000000	1162.00000000000000000000	746.00000000000000000000	4.00000000000000000000	4.00000000000000000000	4.00000000000000000000	4.00000000000000000000	4.00000000000000000000	4.00000000000000000000	4.00000000000000000000	4.00000000000000000000	4.00000000000000000000	4.00000000000000000000	4.00000000000000000000	4.00000000000000000000	4.00000000000000000000	4.00000000000000000000	4.00000000000000000000	4.00000000000000000000
124.00000000000000000000	0.00000000000000000000	4167.69238281250000000000	4137.43603515625000000000	4150.76904296875000000000	4162.56396484375000000000	4123.07666015625000000000	4143.58984375000000000000	4140.00000000000000000000	4112.82031250000000000000	4149.23046875000000000000	4175.38427734375000000000	4152.82031250000000000000	4161.53857421875000000000	4153.33300781250000000000	4140.00000000000000000000	2826.00000000000000000000	10247.00000000000000000000	10229.00000000000000000000	0.00000000000000000000	0.00000000000000000000	0.00000000000000000000	1162.00000000000000000000	754.00000000000000000000	4.00000000000000000000	4.00000000000000000000	4.00000000000000000000	4.00000000000000000000	4.00000000000000000000	4.00000000000000000000	4.00000000000000000000	4.00000000000000000000	4.00000000000000000000	4.00000000000000000000	4.00000000000000000000	4.00000000000000000000	4.00000000000000000000	4.00000000000000000000	4.00000000000000000000	4.00000000000000000000
125.00000000000000000000	0.00000000000000000000	4194.35888671875000000000	4168.20507812500000000000	4181.53857421875000000000	4178.97412109375000000000	4168.20507812500000000000	4171.79492187500000000000	4163.58984375000000000000	4138.97412109375000000000	4173.84619140625000000000	4212.82031250000000000000	4199.48730468750000000000	4188.71777343750000000000	4185.12792968750000000000	4161.53857421875000000000	2920.00000000000000000000	10247.00000000000000000000	10229.00000000000000000000	0.00000000000000000000	0.00000000000000000000	0.00000000000000000000	1162.00000000000000000000	763.00000000000000000000	4.00000000000000000000	4.00000000000000000000	4.00000000000000000000	4.00000000000000000000	4.00000000000000000000	4.00000000000000000000	4.00000000000000000000	4.00000000000000000000	4.00000000000000000000	4.00000000000000000000	4.00000000000000000000	4.00000000000000000000	4.00000000000000000000	4.00000000000000000000	4.00000000000000000000	4.00000000000000000000
126.00000000000000000000	0.00000000000000000000	4175.89746093750000000000	4175.38427734375000000000	4167.69238281250000000000	4167.69238281250000000000	4167.69238281250000000000	4174.35888671875000000000	4162.56396484375000000000	4138.97412109375000000000	4170.76904296875000000000	4219.48730468750000000000	4192.30761718750000000000	4189.23046875000000000000	4177.43603515625000000000	4158.46142578125000000000	3523.00000000000000000000	10247.00000000000000000000	10229.00000000000000000000	0.00000000000000000000	0.00000000000000000000	0.00000000000000000000	1162.00000000000000000000	771.00000000000000000000	4.00000000000000000000	4.00000000000000000000	4.00000000000000000000	4.00000000000000000000	4.00000000000000000000	4.00000000000000000000	4.00000000000000000000	4.00000000000000000000	4.00000000000000000000	4.00000000000000000000	4.00000000000000000000	4.00000000000000000000	4.00000000000000000000	4.00000000000000000000	4.00000000000000000000	4.00000000000000000000
127.00000000000000000000	0.00000000000000000000	4161.02539062500000000000	4154.87158203125000000000	4145.12792968750000000000	4151.28173828125000000000	4131.79492187500000000000	4145.64111328125000000000	4139.48730468750000000000	4114.35888671875000000000	4144.10253906250000000000	4182.56396484375000000000	4125.64111328125000000000	4167.17919921875000000000	4143.58984375000000000000	4133.33300781250000000000	52.00000000000000000000	10248.00000000000000000000	10229.00000000000000000000	0.00000000000000000000	0.00000000000000000000	0.00000000000000000000	1162.00000000000000000000	779.00000000000000000000	4.00000000000000000000	4.00000000000000000000	4.00000000000000000000	4.00000000000000000000	4.00000000000000000000	4.00000000000000000000	4.00000000000000000000	4.00000000000000000000	4.00000000000000000000	4.00000000000000000000	4.00000000000000000000	4.00000000000000000000	4.00000000000000000000	4.00000000000000000000	4.00000000000000000000	4.00000000000000000000
0.00000000000000000000	0.00000000000000000000	4157.43603515625000000000	4151.28173828125000000000	4141.53857421875000000000	4154.35888671875000000000	4142.05126953125000000000	4140.00000000000000000000	4146.15380859375000000000	4118.97412109375000000000	4145.64111328125000000000	4178.97412109375000000000	4119.48730468750000000000	4156.41015625000000000000	4152.30761718750000000000	4120.00000000000000000000	2710.00000000000000000000	10248.00000000000000000000	10229.00000000000000000000	0.00000000000000000000	0.00000000000000000000	0.00000000000000000000	1162.00000000000000000000	788.00000000000000000000	4.00000000000000000000	4.00000000000000000000	4.00000000000000000000	4.00000000000000000000	4.00000000000000000000	4.00000000000000000000	4.00000000000000000000	4.00000000000000000000	4.00000000000000000000	4.00000000000000000000	4.00000000000000000000	4.00000000000000000000	4.00000000000000000000	4.00000000000000000000	4.00000000000000000000	4.00000000000000000000
0.00000000000000000000	0.00000000000000000000	4157.43603515625000000000	4151.28173828125000000000	4141.53857421875000000000	4154.35888671875000000000	4142.05126953125000000000	4140.00000000000000000000	4146.15380859375000000000	4118.97412109375000000000	4145.64111328125000000000	4178.97412109375000000000	4119.48730468750000000000	4156.41015625000000000000	4152.30761718750000000000	4120.00000000000000000000	2710.00000000000000000000	10248.00000000000000000000	10229.00000000000000000000	0.00000000000000000000	0.00000000000000000000	0.00000000000000000000	1162.00000000000000000000	796.00000000000000000000	4.00000000000000000000	4.00000000000000000000	4.00000000000000000000	4.00000000000000000000	4.00000000000000000000	4.00000000000000000000	4.00000000000000000000	4.00000000000000000000	4.00000000000000000000	4.00000000000000000000	4.00000000000000000000	4.00000000000000000000	4.00000000000000000000	4.00000000000000000000	4.00000000000000000000	4.00000000000000000000
1.00000000000000000000	0.00000000000000000000	4168.20507812500000000000	4160.00000000000000000000	4153.84619140625000000000	4162.05126953125000000000	4161.02539062500000000000	4158.97412109375000000000	4161.53857421875000000000	4135.38427734375000000000	4156.92285156250000000000	4191.79492187500000000000	4163.58984375000000000000	4168.20507812500000000000	4164.10253906250000000000	4129.23046875000000000000	2808.00000000000000000000	10248.00000000000000000000	10228.00000000000000000000	0.00000000000000000000	0.00000000000000000000	0.00000000000000000000	1162.00000000000000000000	804.00000000000000000000	4.00000000000000000000	4.00000000000000000000	4.00000000000000000000	4.00000000000000000000	4.00000000000000000000	4.00000000000000000000	4.00000000000000000000	4.00000000000000000000	4.00000000000000000000	4.00000000000000000000	4.00000000000000000000	4.00000000000000000000	4.00000000000000000000	4.00000000000000000000	4.00000000000000000000	4.00000000000000000000
2.00000000000000000000	0.00000000000000000000	4171.28173828125000000000	4154.87158203125000000000	4158.97412109375000000000	4149.23046875000000000000	4149.74365234375000000000	4163.58984375000000000000	4160.51269531250000000000	4134.87158203125000000000	4156.92285156250000000000	4184.10253906250000000000	4169.74365234375000000000	4177.94873046875000000000	4162.56396484375000000000	4144.10253906250000000000	2411.00000000000000000000	10248.00000000000000000000	10228.00000000000000000000	0.00000000000000000000	0.00000000000000000000	0.00000000000000000000	1162.00000000000000000000	813.00000000000000000000	4.00000000000000000000	4.00000000000000000000	4.00000000000000000000	4.00000000000000000000	4.00000000000000000000	4.00000000000000000000	4.00000000000000000000	4.00000000000000000000	4.00000000000000000000	4.00000000000000000000	4.00000000000000000000	4.00000000000000000000	4.00000000000000000000	4.00000000000000000000	4.00000000000000000000	4.00000000000000000000
3.00000000000000000000	0.00000000000000000000	4171.28173828125000000000	4148.71777343750000000000	4167.69238281250000000000	4141.02539062500000000000	4132.82031250000000000000	4150.76904296875000000000	4156.41015625000000000000	4131.79492187500000000000	4151.28173828125000000000	4172.82031250000000000000	4152.82031250000000000000	4189.74365234375000000000	4171.28173828125000000000	4144.10253906250000000000	3450.00000000000000000000	10248.00000000000000000000	10227.00000000000000000000	0.00000000000000000000	0.00000000000000000000	0.00000000000000000000	1162.00000000000000000000	821.00000000000000000000	4.00000000000000000000	4.00000000000000000000	4.00000000000000000000	4.00000000000000000000	4.00000000000000000000	4.00000000000000000000	4.00000000000000000000	4.00000000000000000000	4.00000000000000000000	4.00000000000000000000	4.00000000000000000000	4.00000000000000000000	4.00000000000000000000	4.00000000000000000000	4.00000000000000000000	4.00000000000000000000
4.00000000000000000000	0.00000000000000000000	4181.53857421875000000000	4157.94873046875000000000	4178.46142578125000000000	4161.53857421875000000000	4126.15380859375000000000	4143.58984375000000000000	4157.43603515625000000000	4134.35888671875000000000	4149.74365234375000000000	4177.43603515625000000000	4156.92285156250000000000	4206.66650390625000000000	4165.64111328125000000000	4147.69238281250000000000	3519.00000000000000000000	10248.00000000000000000000	10227.00000000000000000000	0.00000000000000000000	0.00000000000000000000	0.00000000000000000000	1162.00000000000000000000	829.00000000000000000000	4.00000000000000000000	4.00000000000000000000	4.00000000000000000000	4.00000000000000000000	4.00000000000000000000	4.00000000000000000000	4.00000000000000000000	4.00000000000000000000	4.00000000000000000000	4.00000000000000000000	4.00000000000000000000	4.00000000000000000000	4.00000000000000000000	4.00000000000000000000	4.00000000000000000000	4.00000000000000000000
5.00000000000000000000	0.00000000000000000000	4167.69238281250000000000	4173.84619140625000000000	4159.48730468750000000000	4185.12792968750000000000	4150.76904296875000000000	4158.46142578125000000000	4161.53857421875000000000	4145.12792968750000000000	4168.20507812500000000000	4196.92285156250000000000	4183.07666015625000000000	4209.23046875000000000000	4160.00000000000000000000	4163.07666015625000000000	3369.00000000000000000000	10245.00000000000000000000	10229.00000000000000000000	0.00000000000000000000	0.00000000000000000000	0.00000000000000000000	1162.00000000000000000000	837.00000000000000000000	4.00000000000000000000	4.00000000000000000000	4.00000000000000000000	4.00000000000000000000	4.00000000000000000000	4.00000000000000000000	4.00000000000000000000	4.00000000000000000000	4.00000000000000000000	4.00000000000000000000	4.00000000000000000000	4.00000000000000000000	4.00000000000000000000	4.00000000000000000000	4.00000000000000000000	4.00000000000000000000
6.00000000000000000000	0.00000000000000000000	4167.69238281250000000000	4164.61523437500000000000	4155.38427734375000000000	4160.00000000000000000000	4163.07666015625000000000	4165.12792968750000000000	4152.82031250000000000000	4130.76904296875000000000	4162.05126953125000000000	4185.12792968750000000000	4177.94873046875000000000	4196.41015625000000000000	4165.12792968750000000000	4151.28173828125000000000	3464.00000000000000000000	10245.00000000000000000000	10229.00000000000000000000	0.00000000000000000000	0.00000000000000000000	0.00000000000000000000	1162.00000000000000000000	844.00000000000000000000	4.00000000000000000000	4.00000000000000000000	4.00000000000000000000	4.00000000000000000000	4.00000000000000000000	4.00000000000000000000	4.00000000000000000000	4.00000000000000000000	4.00000000000000000000	4.00000000000000000000	4.00000000000000000000	4.00000000000000000000	4.00000000000000000000	4.00000000000000000000	4.00000000000000000000	4.00000000000000000000
7.00000000000000000000	0.00000000000000000000	4166.66650390625000000000	4147.69238281250000000000	4155.89746093750000000000	4126.15380859375000000000	4145.12792968750000000000	4151.79492187500000000000	4143.07666015625000000000	4109.23046875000000000000	4138.46142578125000000000	4160.00000000000000000000	4144.10253906250000000000	4180.00000000000000000000	4166.66650390625000000000	4125.12792968750000000000	3444.00000000000000000000	10244.00000000000000000000	10230.00000000000000000000	0.00000000000000000000	0.00000000000000000000	0.00000000000000000000	1162.00000000000000000000	851.00000000000000000000	4.00000000000000000000	4.00000000000000000000	4.00000000000000000000	4.00000000000000000000	4.00000000000000000000	4.00000000000000000000	4.00000000000000000000	4.00000000000000000000	4.00000000000000000000	4.00000000000000000000	4.00000000000000000000	4.00000000000000000000	4.00000000000000000000	4.00000000000000000000	4.00000000000000000000	4.00000000000000000000
8.00000000000000000000	0.00000000000000000000	4161.53857421875000000000	4158.46142578125000000000	4150.76904296875000000000	4152.30761718750000000000	4148.20507812500000000000	4152.82031250000000000000	4153.84619140625000000000	4126.15380859375000000000	4154.35888671875000000000	4177.43603515625000000000	4148.71777343750000000000	4186.15380859375000000000	4168.71777343750000000000	4126.66650390625000000000	3392.00000000000000000000	10244.00000000000000000000	10230.00000000000000000000	0.00000000000000000000	0.00000000000000000000	0.00000000000000000000	1162.00000000000000000000	859.00000000000000000000	4.00000000000000000000	4.00000000000000000000	4.00000000000000000000	4.00000000000000000000	4.00000000000000000000	4.00000000000000000000	4.00000000000000000000	4.00000000000000000000	4.00000000000000000000	4.00000000000000000000	4.00000000000000000000	4.00000000000000000000	4.00000000000000000000	4.00000000000000000000	4.00000000000000000000	4.00000000000000000000
9.00000000000000000000	0.00000000000000000000	4181.02539062500000000000	4173.33300781250000000000	4167.69238281250000000000	4182.05126953125000000000	4165.64111328125000000000	4169.74365234375000000000	4166.15380859375000000000	4144.10253906250000000000	4175.89746093750000000000	4197.94873046875000000000	4174.35888671875000000000	4211.79492187500000000000	4173.33300781250000000000	4144.10253906250000000000	3060.00000000000000000000	10245.00000000000000000000	10230.00000000000000000000	0.00000000000000000000	0.00000000000000000000	0.00000000000000000000	1162.00000000000000000000	866.00000000000000000000	4.00000000000000000000	4.00000000000000000000	4.00000000000000000000	4.00000000000000000000	4.00000000000000000000	4.00000000000000000000	4.00000000000000000000	4.00000000000000000000	4.00000000000000000000	4.00000000000000000000	4.00000000000000000000	4.00000000000000000000	4.00000000000000000000	4.00000000000000000000	4.00000000000000000000	4.00000000000000000000
10.00000000000000000000	0.00000000000000000000	4169.74365234375000000000	4165.12792968750000000000	4160.51269531250000000000	4165.64111328125000000000	4155.38427734375000000000	4172.82031250000000000000	4163.58984375000000000000	4140.00000000000000000000	4167.69238281250000000000	4187.69238281250000000000	4155.89746093750000000000	4214.35888671875000000000	4167.69238281250000000000	4151.28173828125000000000	3494.00000000000000000000	10245.00000000000000000000	10230.00000000000000000000	0.00000000000000000000	0.00000000000000000000	0.00000000000000000000	1162.00000000000000000000	873.00000000000000000000	4.00000000000000000000	4.00000000000000000000	4.00000000000000000000	4.00000000000000000000	4.00000000000000000000	4.00000000000000000000	4.00000000000000000000	4.00000000000000000000	4.00000000000000000000	4.00000000000000000000	4.00000000000000000000	4.00000000000000000000	4.00000000000000000000	4.00000000000000000000	4.00000000000000000000	4.00000000000000000000
11.00000000000000000000	0.00000000000000000000	4162.56396484375000000000	4152.82031250000000000000	4154.87158203125000000000	4157.94873046875000000000	4129.74365234375000000000	4154.87158203125000000000	4154.35888671875000000000	4137.43603515625000000000	4156.41015625000000000000	4180.51269531250000000000	4157.43603515625000000000	4204.61523437500000000000	4155.38427734375000000000	4142.05126953125000000000	3292.00000000000000000000	10249.00000000000000000000	10231.00000000000000000000	0.00000000000000000000	0.00000000000000000000	0.00000000000000000000	1162.00000000000000000000	881.00000000000000000000	4.00000000000000000000	4.00000000000000000000	4.00000000000000000000	4.00000000000000000000	4.00000000000000000000	4.00000000000000000000	4.00000000000000000000	4.00000000000000000000	4.00000000000000000000	4.00000000000000000000	4.00000000000000000000	4.00000000000000000000	4.00000000000000000000	4.00000000000000000000	4.00000000000000000000	4.00000000000000000000
12.00000000000000000000	0.00000000000000000000	4174.87158203125000000000	4165.12792968750000000000	4169.74365234375000000000	4166.15380859375000000000	4142.05126953125000000000	4153.84619140625000000000	4155.89746093750000000000	4144.61523437500000000000	4161.02539062500000000000	4186.66650390625000000000	4197.94873046875000000000	4208.71777343750000000000	4169.74365234375000000000	4146.15380859375000000000	2883.00000000000000000000	10249.00000000000000000000	10231.00000000000000000000	0.00000000000000000000	0.00000000000000000000	0.00000000000000000000	1162.00000000000000000000	888.00000000000000000000	4.00000000000000000000	4.00000000000000000000	4.00000000000000000000	4.00000000000000000000	4.00000000000000000000	4.00000000000000000000	4.00000000000000000000	4.00000000000000000000	4.00000000000000000000	4.00000000000000000000	4.00000000000000000000	4.00000000000000000000	4.00000000000000000000	4.00000000000000000000	4.00000000000000000000	4.00000000000000000000
13.00000000000000000000	0.00000000000000000000	4174.35888671875000000000	4170.76904296875000000000	4167.17919921875000000000	4160.00000000000000000000	4163.58984375000000000000	4161.02539062500000000000	4155.89746093750000000000	4138.97412109375000000000	4158.97412109375000000000	4170.76904296875000000000	4181.02539062500000000000	4214.35888671875000000000	4190.76904296875000000000	4158.46142578125000000000	2904.00000000000000000000	10249.00000000000000000000	10230.00000000000000000000	0.00000000000000000000	0.00000000000000000000	0.00000000000000000000	1162.00000000000000000000	896.00000000000000000000	4.00000000000000000000	4.00000000000000000000	4.00000000000000000000	4.00000000000000000000	4.00000000000000000000	4.00000000000000000000	4.00000000000000000000	4.00000000000000000000	4.00000000000000000000	4.00000000000000000000	4.00000000000000000000	4.00000000000000000000	4.00000000000000000000	4.00000000000000000000	4.00000000000000000000	4.00000000000000000000
14.00000000000000000000	0.00000000000000000000	4184.10253906250000000000	4152.82031250000000000000	4164.61523437500000000000	4156.41015625000000000000	4154.35888671875000000000	4153.33300781250000000000	4145.12792968750000000000	4123.58984375000000000000	4151.79492187500000000000	4156.92285156250000000000	4143.07666015625000000000	4212.82031250000000000000	4185.64111328125000000000	4153.84619140625000000000	3494.00000000000000000000	10249.00000000000000000000	10230.00000000000000000000	0.00000000000000000000	0.00000000000000000000	0.00000000000000000000	1162.00000000000000000000	903.00000000000000000000	4.00000000000000000000	4.00000000000000000000	4.00000000000000000000	4.00000000000000000000	4.00000000000000000000	4.00000000000000000000	4.00000000000000000000	4.00000000000000000000	4.00000000000000000000	4.00000000000000000000	4.00000000000000000000	4.00000000000000000000	4.00000000000000000000	4.00000000000000000000	4.00000000000000000000	4.00000000000000000000
15.00000000000000000000	0.00000000000000000000	4168.71777343750000000000	4161.02539062500000000000	4157.43603515625000000000	4158.97412109375000000000	4164.61523437500000000000	4160.51269531250000000000	4146.15380859375000000000	4128.71777343750000000000	4162.05126953125000000000	4182.05126953125000000000	4160.00000000000000000000	4213.33300781250000000000	4178.97412109375000000000	4142.05126953125000000000	3292.00000000000000000000	10248.00000000000000000000	10230.00000000000000000000	0.00000000000000000000	0.00000000000000000000	0.00000000000000000000	1162.00000000000000000000	910.00000000000000000000	4.00000000000000000000	4.00000000000000000000	4.00000000000000000000	4.00000000000000000000	4.00000000000000000000	4.00000000000000000000	4.00000000000000000000	4.00000000000000000000	4.00000000000000000000	4.00000000000000000000	4.00000000000000000000	4.00000000000000000000	4.00000000000000000000	4.00000000000000000000	4.00000000000000000000	4.00000000000000000000
16.00000000000000000000	0.00000000000000000000	4159.48730468750000000000	4169.74365234375000000000	4152.82031250000000000000	4162.05126953125000000000	4166.15380859375000000000	4162.56396484375000000000	4146.66650390625000000000	4128.20507812500000000000	4159.48730468750000000000	4181.02539062500000000000	4171.79492187500000000000	4216.41015625000000000000	4171.79492187500000000000	4135.38427734375000000000	0.00000000000000000000	10248.00000000000000000000	10230.00000000000000000000	0.00000000000000000000	0.00000000000000000000	0.00000000000000000000	1162.00000000000000000000	918.00000000000000000000	4.00000000000000000000	4.00000000000000000000	4.00000000000000000000	4.00000000000000000000	4.00000000000000000000	4.00000000000000000000	4.00000000000000000000	4.00000000000000000000	4.00000000000000000000	4.00000000000000000000	4.00000000000000000000	4.00000000000000000000	4.00000000000000000000	4.00000000000000000000	4.00000000000000000000	4.00000000000000000000
17.00000000000000000000	0.00000000000000000000	4162.56396484375000000000	4151.79492187500000000000	4148.20507812500000000000	4167.17919921875000000000	4131.28173828125000000000	4148.20507812500000000000	4138.97412109375000000000	4112.30761718750000000000	4142.56396484375000000000	4155.89746093750000000000	4164.10253906250000000000	4200.51269531250000000000	4160.51269531250000000000	4127.17919921875000000000	0.00000000000000000000	10247.00000000000000000000	10231.00000000000000000000	0.00000000000000000000	0.00000000000000000000	0.00000000000000000000	1162.00000000000000000000	925.00000000000000000000	4.00000000000000000000	4.00000000000000000000	4.00000000000000000000	4.00000000000000000000	4.00000000000000000000	4.00000000000000000000	4.00000000000000000000	4.00000000000000000000	4.00000000000000000000	4.00000000000000000000	4.00000000000000000000	4.00000000000000000000	4.00000000000000000000	4.00000000000000000000	4.00000000000000000000	4.00000000000000000000
18.00000000000000000000	0.00000000000000000000	4152.30761718750000000000	4147.69238281250000000000	4143.07666015625000000000	4161.02539062500000000000	4125.12792968750000000000	4146.66650390625000000000	4140.00000000000000000000	4115.89746093750000000000	4143.58984375000000000000	4167.69238281250000000000	4162.05126953125000000000	4193.33300781250000000000	4161.02539062500000000000	4124.10253906250000000000	0.00000000000000000000	10247.00000000000000000000	10231.00000000000000000000	0.00000000000000000000	0.00000000000000000000	0.00000000000000000000	1162.00000000000000000000	932.00000000000000000000	4.00000000000000000000	4.00000000000000000000	4.00000000000000000000	4.00000000000000000000	4.00000000000000000000	4.00000000000000000000	4.00000000000000000000	4.00000000000000000000	4.00000000000000000000	4.00000000000000000000	4.00000000000000000000	4.00000000000000000000	4.00000000000000000000	4.00000000000000000000	4.00000000000000000000	4.00000000000000000000
19.00000000000000000000	0.00000000000000000000	4170.76904296875000000000	4154.35888671875000000000	4163.07666015625000000000	4140.51269531250000000000	4136.41015625000000000000	4145.12792968750000000000	4144.10253906250000000000	4127.69238281250000000000	4147.17919921875000000000	4168.20507812500000000000	4140.51269531250000000000	4216.92285156250000000000	4159.48730468750000000000	4143.07666015625000000000	0.00000000000000000000	10249.00000000000000000000	10231.00000000000000000000	0.00000000000000000000	0.00000000000000000000	0.00000000000000000000	1162.00000000000000000000	940.00000000000000000000	4.00000000000000000000	4.00000000000000000000	4.00000000000000000000	4.00000000000000000000	4.00000000000000000000	4.00000000000000000000	4.00000000000000000000	4.00000000000000000000	4.00000000000000000000	4.00000000000000000000	4.00000000000000000000	4.00000000000000000000	4.00000000000000000000	4.00000000000000000000	4.00000000000000000000	4.00000000000000000000
20.00000000000000000000	0.00000000000000000000	4175.38427734375000000000	4158.97412109375000000000	4163.58984375000000000000	4141.53857421875000000000	4137.43603515625000000000	4149.74365234375000000000	4156.41015625000000000000	4137.94873046875000000000	4149.23046875000000000000	4159.48730468750000000000	4147.69238281250000000000	4225.12792968750000000000	4171.79492187500000000000	4158.97412109375000000000	0.00000000000000000000	10249.00000000000000000000	10231.00000000000000000000	0.00000000000000000000	0.00000000000000000000	0.00000000000000000000	1162.00000000000000000000	947.00000000000000000000	4.00000000000000000000	4.00000000000000000000	4.00000000000000000000	4.00000000000000000000	4.00000000000000000000	4.00000000000000000000	4.00000000000000000000	4.00000000000000000000	4.00000000000000000000	4.00000000000000000000	4.00000000000000000000	4.00000000000000000000	4.00000000000000000000	4.00000000000000000000	4.00000000000000000000	4.00000000000000000000
21.00000000000000000000	0.00000000000000000000	4171.79492187500000000000	4166.66650390625000000000	4156.41015625000000000000	4172.82031250000000000000	4149.74365234375000000000	4161.53857421875000000000	4162.05126953125000000000	4138.46142578125000000000	4147.69238281250000000000	4167.17919921875000000000	4182.05126953125000000000	4215.38427734375000000000	4184.10253906250000000000	4152.30761718750000000000	0.00000000000000000000	10248.00000000000000000000	10228.00000000000000000000	0.00000000000000000000	0.00000000000000000000	0.00000000000000000000	1162.00000000000000000000	954.00000000000000000000	4.00000000000000000000	4.00000000000000000000	4.00000000000000000000	4.00000000000000000000	4.00000000000000000000	4.00000000000000000000	4.00000000000000000000	4.00000000000000000000	4.00000000000000000000	4.00000000000000000000	4.00000000000000000000	4.00000000000000000000	4.00000000000000000000	4.00000000000000000000	4.00000000000000000000	4.00000000000000000000
22.00000000000000000000	0.00000000000000000000	4178.97412109375000000000	4176.92285156250000000000	4163.07666015625000000000	4182.05126953125000000000	4169.74365234375000000000	4167.69238281250000000000	4156.41015625000000000000	4137.94873046875000000000	4147.69238281250000000000	4168.20507812500000000000	4166.66650390625000000000	4216.92285156250000000000	4176.41015625000000000000	4145.64111328125000000000	0.00000000000000000000	10248.00000000000000000000	10228.00000000000000000000	0.00000000000000000000	0.00000000000000000000	0.00000000000000000000	1162.00000000000000000000	962.00000000000000000000	4.00000000000000000000	4.00000000000000000000	4.00000000000000000000	4.00000000000000000000	4.00000000000000000000	4.00000000000000000000	4.00000000000000000000	4.00000000000000000000	4.00000000000000000000	4.00000000000000000000	4.00000000000000000000	4.00000000000000000000	4.00000000000000000000	4.00000000000000000000	4.00000000000000000000	4.00000000000000000000
23.00000000000000000000	0.00000000000000000000	4158.46142578125000000000	4161.53857421875000000000	4147.69238281250000000000	4149.23046875000000000000	4141.53857421875000000000	4153.33300781250000000000	4143.07666015625000000000	4132.30761718750000000000	4143.58984375000000000000	4152.30761718750000000000	4126.66650390625000000000	4211.28173828125000000000	4151.79492187500000000000	4131.79492187500000000000	0.00000000000000000000	10249.00000000000000000000	10228.00000000000000000000	0.00000000000000000000	0.00000000000000000000	0.00000000000000000000	1162.00000000000000000000	969.00000000000000000000	4.00000000000000000000	4.00000000000000000000	4.00000000000000000000	4.00000000000000000000	4.00000000000000000000	4.00000000000000000000	4.00000000000000000000	4.00000000000000000000	4.00000000000000000000	4.00000000000000000000	4.00000000000000000000	4.00000000000000000000	4.00000000000000000000	4.00000000000000000000	4.00000000000000000000	4.00000000000000000000
24.00000000000000000000	0.00000000000000000000	4149.23046875000000000000	4137.43603515625000000000	4137.94873046875000000000	4136.41015625000000000000	4102.56396484375000000000	4132.30761718750000000000	4126.15380859375000000000	4112.30761718750000000000	4123.07666015625000000000	4135.89746093750000000000	4126.66650390625000000000	4200.51269531250000000000	4124.61523437500000000000	4111.79492187500000000000	0.00000000000000000000	10249.00000000000000000000	10228.00000000000000000000	0.00000000000000000000	0.00000000000000000000	0.00000000000000000000	1162.00000000000000000000	976.00000000000000000000	4.00000000000000000000	4.00000000000000000000	4.00000000000000000000	4.00000000000000000000	4.00000000000000000000	4.00000000000000000000	4.00000000000000000000	4.00000000000000000000	4.00000000000000000000	4.00000000000000000000	4.00000000000000000000	4.00000000000000000000	4.00000000000000000000	4.00000000000000000000	4.00000000000000000000	4.00000000000000000000
25.00000000000000000000	0.00000000000000000000	4150.76904296875000000000	4149.23046875000000000000	4143.07666015625000000000	4159.48730468750000000000	4127.69238281250000000000	4144.61523437500000000000	4136.41015625000000000000	4122.05126953125000000000	4130.25634765625000000000	4149.74365234375000000000	4147.69238281250000000000	4200.00000000000000000000	4143.58984375000000000000	4115.89746093750000000000	0.00000000000000000000	10245.00000000000000000000	10227.00000000000000000000	0.00000000000000000000	0.00000000000000000000	0.00000000000000000000	1162.00000000000000000000	984.00000000000000000000	4.00000000000000000000	4.00000000000000000000	4.00000000000000000000	4.00000000000000000000	4.00000000000000000000	4.00000000000000000000	4.00000000000000000000	4.00000000000000000000	4.00000000000000000000	4.00000000000000000000	4.00000000000000000000	4.00000000000000000000	4.00000000000000000000	4.00000000000000000000	4.00000000000000000000	4.00000000000000000000
26.00000000000000000000	0.00000000000000000000	4166.15380859375000000000	4158.97412109375000000000	4160.51269531250000000000	4162.05126953125000000000	4163.58984375000000000000	4164.61523437500000000000	4160.00000000000000000000	4149.74365234375000000000	4155.89746093750000000000	4171.28173828125000000000	4161.53857421875000000000	4220.51269531250000000000	4181.53857421875000000000	4140.51269531250000000000	0.00000000000000000000	10245.00000000000000000000	10227.00000000000000000000	0.00000000000000000000	0.00000000000000000000	0.00000000000000000000	1162.00000000000000000000	991.00000000000000000000	4.00000000000000000000	4.00000000000000000000	4.00000000000000000000	4.00000000000000000000	4.00000000000000000000	4.00000000000000000000	4.00000000000000000000	4.00000000000000000000	4.00000000000000000000	4.00000000000000000000	4.00000000000000000000	4.00000000000000000000	4.00000000000000000000	4.00000000000000000000	4.00000000000000000000	4.00000000000000000000
27.00000000000000000000	0.00000000000000000000	4181.02539062500000000000	4157.94873046875000000000	4172.82031250000000000000	4154.35888671875000000000	4164.61523437500000000000	4167.17919921875000000000	4165.64111328125000000000	4157.94873046875000000000	4166.15380859375000000000	4180.00000000000000000000	4184.61523437500000000000	4240.00000000000000000000	4181.53857421875000000000	4160.00000000000000000000	0.00000000000000000000	10244.00000000000000000000	10227.00000000000000000000	0.00000000000000000000	0.00000000000000000000	0.00000000000000000000	1162.00000000000000000000	999.00000000000000000000	4.00000000000000000000	4.00000000000000000000	4.00000000000000000000	4.00000000000000000000	4.00000000000000000000	4.00000000000000000000	4.00000000000000000000	4.00000000000000000000	4.00000000000000000000	4.00000000000000000000	4.00000000000000000000	4.00000000000000000000	4.00000000000000000000	4.00000000000000000000	4.00000000000000000000	4.00000000000000000000
28.00000000000000000000	0.00000000000000000000	4164.10253906250000000000	4164.61523437500000000000	4158.46142578125000000000	4163.58984375000000000000	4150.76904296875000000000	4160.00000000000000000000	4158.97412109375000000000	4149.74365234375000000000	4162.56396484375000000000	4178.46142578125000000000	4172.82031250000000000000	4232.82031250000000000000	4162.56396484375000000000	4157.94873046875000000000	0.00000000000000000000	10244.00000000000000000000	10227.00000000000000000000	0.00000000000000000000	0.00000000000000000000	0.00000000000000000000	1163.00000000000000000000	8.00000000000000000000	4.00000000000000000000	4.00000000000000000000	4.00000000000000000000	4.00000000000000000000	4.00000000000000000000	4.00000000000000000000	4.00000000000000000000	4.00000000000000000000	4.00000000000000000000	4.00000000000000000000	4.00000000000000000000	4.00000000000000000000	4.00000000000000000000	4.00000000000000000000	4.00000000000000000000	4.00000000000000000000
29.00000000000000000000	0.00000000000000000000	4173.33300781250000000000	4166.66650390625000000000	4167.69238281250000000000	4175.38427734375000000000	4146.15380859375000000000	4162.05126953125000000000	4161.02539062500000000000	4140.51269531250000000000	4149.23046875000000000000	4165.12792968750000000000	4142.56396484375000000000	4228.20507812500000000000	4168.71777343750000000000	4145.64111328125000000000	0.00000000000000000000	10247.00000000000000000000	10228.00000000000000000000	0.00000000000000000000	0.00000000000000000000	0.00000000000000000000	1163.00000000000000000000	16.00000000000000000000	4.00000000000000000000	4.00000000000000000000	4.00000000000000000000	4.00000000000000000000	4.00000000000000000000	4.00000000000000000000	4.00000000000000000000	4.00000000000000000000	4.00000000000000000000	4.00000000000000000000	4.00000000000000000000	4.00000000000000000000	4.00000000000000000000	4.00000000000000000000	4.00000000000000000000	4.00000000000000000000
30.00000000000000000000	0.00000000000000000000	4177.43603515625000000000	4163.58984375000000000000	4173.84619140625000000000	4170.25634765625000000000	4151.79492187500000000000	4167.17919921875000000000	4168.20507812500000000000	4148.20507812500000000000	4148.20507812500000000000	4160.51269531250000000000	4145.12792968750000000000	4232.30761718750000000000	4181.02539062500000000000	4142.05126953125000000000	0.00000000000000000000	10247.00000000000000000000	10228.00000000000000000000	0.00000000000000000000	0.00000000000000000000	0.00000000000000000000	1163.00000000000000000000	24.00000000000000000000	4.00000000000000000000	4.00000000000000000000	4.00000000000000000000	4.00000000000000000000	4.00000000000000000000	4.00000000000000000000	4.00000000000000000000	4.00000000000000000000	4.00000000000000000000	4.00000000000000000000	4.00000000000000000000	4.00000000000000000000	4.00000000000000000000	4.00000000000000000000	4.00000000000000000000	4.00000000000000000000
31.00000000000000000000	0.00000000000000000000	4161.53857421875000000000	4151.79492187500000000000	4154.87158203125000000000	4147.69238281250000000000	4132.30761718750000000000	4155.89746093750000000000	4153.33300781250000000000	4145.12792968750000000000	4145.12792968750000000000	4157.43603515625000000000	4153.84619140625000000000	4226.15380859375000000000	4161.53857421875000000000	4143.58984375000000000000	0.00000000000000000000	10244.00000000000000000000	10228.00000000000000000000	0.00000000000000000000	0.00000000000000000000	0.00000000000000000000	1163.00000000000000000000	33.00000000000000000000	4.00000000000000000000	4.00000000000000000000	4.00000000000000000000	4.00000000000000000000	4.00000000000000000000	4.00000000000000000000	4.00000000000000000000	4.00000000000000000000	4.00000000000000000000	4.00000000000000000000	4.00000000000000000000	4.00000000000000000000	4.00000000000000000000	4.00000000000000000000	4.00000000000000000000	4.00000000000000000000
32.00000000000000000000	0.00000000000000000000	4170.76904296875000000000	4150.76904296875000000000	4156.41015625000000000000	4140.51269531250000000000	4121.53857421875000000000	4148.71777343750000000000	4143.58984375000000000000	4133.33300781250000000000	4137.94873046875000000000	4155.89746093750000000000	4168.20507812500000000000	4224.61523437500000000000	4159.48730468750000000000	4150.76904296875000000000	0.00000000000000000000	10244.00000000000000000000	10228.00000000000000000000	0.00000000000000000000	0.00000000000000000000	0.00000000000000000000	1163.00000000000000000000	41.00000000000000000000	4.00000000000000000000	4.00000000000000000000	4.00000000000000000000	4.00000000000000000000	4.00000000000000000000	4.00000000000000000000	4.00000000000000000000	4.00000000000000000000	4.00000000000000000000	4.00000000000000000000	4.00000000000000000000	4.00000000000000000000	4.00000000000000000000	4.00000000000000000000	4.00000000000000000000	4.00000000000000000000
33.00000000000000000000	0.00000000000000000000	4177.94873046875000000000	4171.28173828125000000000	4166.15380859375000000000	4172.82031250000000000000	4162.56396484375000000000	4162.05126953125000000000	4167.69238281250000000000	4151.79492187500000000000	4158.97412109375000000000	4177.94873046875000000000	4188.20507812500000000000	4243.07666015625000000000	4189.23046875000000000000	4162.05126953125000000000	0.00000000000000000000	10247.00000000000000000000	10229.00000000000000000000	0.00000000000000000000	0.00000000000000000000	0.00000000000000000000	1163.00000000000000000000	49.00000000000000000000	4.00000000000000000000	4.00000000000000000000	4.00000000000000000000	4.00000000000000000000	4.00000000000000000000	4.00000000000000000000	4.00000000000000000000	4.00000000000000000000	4.00000000000000000000	4.00000000000000000000	4.00000000000000000000	4.00000000000000000000	4.00000000000000000000	4.00000000000000000000	4.00000000000000000000	4.00000000000000000000
34.00000000000000000000	0.00000000000000000000	4186.66650390625000000000	4182.56396484375000000000	4177.43603515625000000000	4193.33300781250000000000	4182.56396484375000000000	4165.64111328125000000000	4181.02539062500000000000	4171.79492187500000000000	4175.38427734375000000000	4193.33300781250000000000	4181.53857421875000000000	4258.46142578125000000000	4195.38427734375000000000	4162.56396484375000000000	0.00000000000000000000	10247.00000000000000000000	10229.00000000000000000000	0.00000000000000000000	0.00000000000000000000	0.00000000000000000000	1163.00000000000000000000	58.00000000000000000000	4.00000000000000000000	4.00000000000000000000	4.00000000000000000000	4.00000000000000000000	4.00000000000000000000	4.00000000000000000000	4.00000000000000000000	4.00000000000000000000	4.00000000000000000000	4.00000000000000000000	4.00000000000000000000	4.00000000000000000000	4.00000000000000000000	4.00000000000000000000	4.00000000000000000000	4.00000000000000000000
[truncated: 236 more rows]
