# Supplementary material for: Discriminating three motor imagery states of the same joint for brain-computer interface
Source: PeerJ. 2021 Aug 24;9:e12027. doi: 10.7717/peerj.12027 (PMC8395581; doi:10.7717/peerj.12027)
Supplement: Supplemental Information 1 [file peerj-09-12027-s001.zip › dataset/C/01-07-04.11.17.17.02.41.csv]

title:07	recorded:04.11.17 17.02.41	sampling:128	subject:01	labels:COUNTER INTERPOLATED AF3 F7 F3 FC5 T7 P7 O1 O2 P8 T8 FC6 F4 F8 AF4 RAW_CQ GYROX GYROY MARKER MARKER_HARDWARE SYNC TIME_STAMP_s TIME_STAMP_ms CQ_AF3 CQ_F7 CQ_F3 CQ_FC5 CQ_T7 CQ_P7 CQ_O1 CQ_O2 CQ_P8 CQ_T8 CQ_FC6 CQ_F4 CQ_F8 CQ_AF4 CQ_CMS CQ_DRL	chan:40	units:emotiv
13.00000000000000000000	0.00000000000000000000	4174.35888671875000000000	4174.35888671875000000000	4140.00000000000000000000	4159.48730468750000000000	4172.30761718750000000000	4180.00000000000000000000	4173.33300781250000000000	4171.28173828125000000000	4170.76904296875000000000	4191.79492187500000000000	4172.82031250000000000000	4202.56396484375000000000	4187.17919921875000000000	4169.23046875000000000000	2890.00000000000000000000	10247.00000000000000000000	10227.00000000000000000000	0.00000000000000000000	0.00000000000000000000	0.00000000000000000000	1223.00000000000000000000	414.00000000000000000000	0.00000000000000000000	0.00000000000000000000	0.00000000000000000000	0.00000000000000000000	0.00000000000000000000	0.00000000000000000000	0.00000000000000000000	0.00000000000000000000	0.00000000000000000000	0.00000000000000000000	0.00000000000000000000	0.00000000000000000000	0.00000000000000000000	4.00000000000000000000	0.00000000000000000000	0.00000000000000000000
14.00000000000000000000	0.00000000000000000000	4166.66650390625000000000	4131.79492187500000000000	4136.92285156250000000000	4115.38427734375000000000	4129.23046875000000000000	4152.30761718750000000000	4156.92285156250000000000	4155.89746093750000000000	4148.20507812500000000000	4169.74365234375000000000	4158.46142578125000000000	4190.76904296875000000000	4146.66650390625000000000	4153.84619140625000000000	3528.00000000000000000000	10247.00000000000000000000	10227.00000000000000000000	0.00000000000000000000	0.00000000000000000000	0.00000000000000000000	1223.00000000000000000000	421.00000000000000000000	0.00000000000000000000	0.00000000000000000000	0.00000000000000000000	0.00000000000000000000	0.00000000000000000000	0.00000000000000000000	0.00000000000000000000	0.00000000000000000000	0.00000000000000000000	0.00000000000000000000	0.00000000000000000000	0.00000000000000000000	0.00000000000000000000	4.00000000000000000000	0.00000000000000000000	0.00000000000000000000
15.00000000000000000000	0.00000000000000000000	4182.05126953125000000000	4165.64111328125000000000	4154.35888671875000000000	4145.64111328125000000000	4171.79492187500000000000	4175.38427734375000000000	4180.51269531250000000000	4181.53857421875000000000	4178.97412109375000000000	4185.64111328125000000000	4176.41015625000000000000	4197.43603515625000000000	4168.20507812500000000000	4161.02539062500000000000	3325.00000000000000000000	10249.00000000000000000000	10228.00000000000000000000	0.00000000000000000000	0.00000000000000000000	0.00000000000000000000	1223.00000000000000000000	429.00000000000000000000	0.00000000000000000000	0.00000000000000000000	0.00000000000000000000	0.00000000000000000000	0.00000000000000000000	0.00000000000000000000	0.00000000000000000000	0.00000000000000000000	0.00000000000000000000	0.00000000000000000000	0.00000000000000000000	0.00000000000000000000	0.00000000000000000000	4.00000000000000000000	0.00000000000000000000	0.00000000000000000000
16.00000000000000000000	0.00000000000000000000	4192.82031250000000000000	4196.41015625000000000000	4154.35888671875000000000	4164.61523437500000000000	4185.12792968750000000000	4194.87158203125000000000	4191.28173828125000000000	4188.71777343750000000000	4195.89746093750000000000	4183.58984375000000000000	4153.84619140625000000000	4209.23046875000000000000	4192.30761718750000000000	4167.17919921875000000000	0.00000000000000000000	10249.00000000000000000000	10228.00000000000000000000	0.00000000000000000000	0.00000000000000000000	0.00000000000000000000	1223.00000000000000000000	436.00000000000000000000	0.00000000000000000000	0.00000000000000000000	0.00000000000000000000	0.00000000000000000000	0.00000000000000000000	0.00000000000000000000	0.00000000000000000000	0.00000000000000000000	0.00000000000000000000	0.00000000000000000000	0.00000000000000000000	0.00000000000000000000	0.00000000000000000000	4.00000000000000000000	0.00000000000000000000	0.00000000000000000000
17.00000000000000000000	0.00000000000000000000	4188.20507812500000000000	4181.53857421875000000000	4149.23046875000000000000	4158.46142578125000000000	4154.87158203125000000000	4181.53857421875000000000	4177.43603515625000000000	4175.38427734375000000000	4185.64111328125000000000	4204.61523437500000000000	4148.71777343750000000000	4207.17919921875000000000	4184.10253906250000000000	4171.79492187500000000000	0.00000000000000000000	10249.00000000000000000000	10226.00000000000000000000	0.00000000000000000000	0.00000000000000000000	0.00000000000000000000	1223.00000000000000000000	443.00000000000000000000	0.00000000000000000000	0.00000000000000000000	0.00000000000000000000	0.00000000000000000000	0.00000000000000000000	0.00000000000000000000	0.00000000000000000000	0.00000000000000000000	0.00000000000000000000	0.00000000000000000000	0.00000000000000000000	0.00000000000000000000	0.00000000000000000000	4.00000000000000000000	0.00000000000000000000	0.00000000000000000000
18.00000000000000000000	0.00000000000000000000	4175.38427734375000000000	4171.28173828125000000000	4149.74365234375000000000	4175.38427734375000000000	4153.33300781250000000000	4171.28173828125000000000	4170.25634765625000000000	4171.79492187500000000000	4177.43603515625000000000	4223.07666015625000000000	4186.66650390625000000000	4198.46142578125000000000	4178.97412109375000000000	4172.82031250000000000000	0.00000000000000000000	10249.00000000000000000000	10226.00000000000000000000	0.00000000000000000000	0.00000000000000000000	0.00000000000000000000	1223.00000000000000000000	451.00000000000000000000	0.00000000000000000000	0.00000000000000000000	0.00000000000000000000	0.00000000000000000000	0.00000000000000000000	0.00000000000000000000	0.00000000000000000000	0.00000000000000000000	0.00000000000000000000	0.00000000000000000000	0.00000000000000000000	0.00000000000000000000	0.00000000000000000000	4.00000000000000000000	0.00000000000000000000	0.00000000000000000000
19.00000000000000000000	0.00000000000000000000	4186.15380859375000000000	4177.43603515625000000000	4154.35888671875000000000	4189.23046875000000000000	4161.02539062500000000000	4171.79492187500000000000	4166.15380859375000000000	4162.05126953125000000000	4157.94873046875000000000	4183.58984375000000000000	4184.61523437500000000000	4200.51269531250000000000	4175.38427734375000000000	4171.79492187500000000000	0.00000000000000000000	10248.00000000000000000000	10226.00000000000000000000	0.00000000000000000000	0.00000000000000000000	0.00000000000000000000	1223.00000000000000000000	458.00000000000000000000	0.00000000000000000000	0.00000000000000000000	0.00000000000000000000	0.00000000000000000000	0.00000000000000000000	0.00000000000000000000	0.00000000000000000000	0.00000000000000000000	0.00000000000000000000	0.00000000000000000000	0.00000000000000000000	0.00000000000000000000	0.00000000000000000000	4.00000000000000000000	0.00000000000000000000	0.00000000000000000000
20.00000000000000000000	0.00000000000000000000	4184.61523437500000000000	4188.71777343750000000000	4145.12792968750000000000	4172.82031250000000000000	4176.92285156250000000000	4184.61523437500000000000	4174.87158203125000000000	4168.71777343750000000000	4165.64111328125000000000	4183.58984375000000000000	4172.82031250000000000000	4201.53857421875000000000	4177.43603515625000000000	4178.97412109375000000000	0.00000000000000000000	10248.00000000000000000000	10226.00000000000000000000	0.00000000000000000000	0.00000000000000000000	0.00000000000000000000	1223.00000000000000000000	466.00000000000000000000	0.00000000000000000000	0.00000000000000000000	0.00000000000000000000	0.00000000000000000000	0.00000000000000000000	0.00000000000000000000	0.00000000000000000000	0.00000000000000000000	0.00000000000000000000	0.00000000000000000000	0.00000000000000000000	0.00000000000000000000	0.00000000000000000000	4.00000000000000000000	0.00000000000000000000	0.00000000000000000000
21.00000000000000000000	0.00000000000000000000	4184.10253906250000000000	4175.89746093750000000000	4153.33300781250000000000	4140.00000000000000000000	4181.53857421875000000000	4182.56396484375000000000	4176.41015625000000000000	4176.92285156250000000000	4183.07666015625000000000	4208.71777343750000000000	4162.56396484375000000000	4197.43603515625000000000	4176.41015625000000000000	4177.94873046875000000000	0.00000000000000000000	10249.00000000000000000000	10226.00000000000000000000	0.00000000000000000000	0.00000000000000000000	0.00000000000000000000	1223.00000000000000000000	473.00000000000000000000	0.00000000000000000000	0.00000000000000000000	0.00000000000000000000	0.00000000000000000000	0.00000000000000000000	0.00000000000000000000	0.00000000000000000000	0.00000000000000000000	0.00000000000000000000	0.00000000000000000000	0.00000000000000000000	0.00000000000000000000	0.00000000000000000000	4.00000000000000000000	0.00000000000000000000	0.00000000000000000000
22.00000000000000000000	0.00000000000000000000	4187.69238281250000000000	4160.51269531250000000000	4163.58984375000000000000	4138.46142578125000000000	4161.53857421875000000000	4168.20507812500000000000	4163.07666015625000000000	4163.07666015625000000000	4167.69238281250000000000	4175.38427734375000000000	4125.64111328125000000000	4193.33300781250000000000	4164.10253906250000000000	4168.20507812500000000000	0.00000000000000000000	10249.00000000000000000000	10226.00000000000000000000	0.00000000000000000000	0.00000000000000000000	0.00000000000000000000	1223.00000000000000000000	481.00000000000000000000	0.00000000000000000000	0.00000000000000000000	0.00000000000000000000	0.00000000000000000000	0.00000000000000000000	0.00000000000000000000	0.00000000000000000000	0.00000000000000000000	0.00000000000000000000	0.00000000000000000000	0.00000000000000000000	0.00000000000000000000	0.00000000000000000000	4.00000000000000000000	0.00000000000000000000	0.00000000000000000000
23.00000000000000000000	0.00000000000000000000	4178.46142578125000000000	4174.35888671875000000000	4150.76904296875000000000	4165.64111328125000000000	4151.28173828125000000000	4173.84619140625000000000	4166.66650390625000000000	4166.66650390625000000000	4161.02539062500000000000	4162.05126953125000000000	4141.02539062500000000000	4196.92285156250000000000	4165.12792968750000000000	4169.23046875000000000000	0.00000000000000000000	10248.00000000000000000000	10226.00000000000000000000	0.00000000000000000000	0.00000000000000000000	0.00000000000000000000	1223.00000000000000000000	490.00000000000000000000	0.00000000000000000000	0.00000000000000000000	0.00000000000000000000	0.00000000000000000000	0.00000000000000000000	0.00000000000000000000	0.00000000000000000000	0.00000000000000000000	0.00000000000000000000	0.00000000000000000000	0.00000000000000000000	0.00000000000000000000	0.00000000000000000000	4.00000000000000000000	0.00000000000000000000	0.00000000000000000000
24.00000000000000000000	0.00000000000000000000	4192.82031250000000000000	4181.53857421875000000000	4159.48730468750000000000	4180.00000000000000000000	4158.97412109375000000000	4187.69238281250000000000	4182.05126953125000000000	4186.15380859375000000000	4174.35888671875000000000	4201.53857421875000000000	4207.17919921875000000000	4201.53857421875000000000	4176.92285156250000000000	4170.76904296875000000000	0.00000000000000000000	10248.00000000000000000000	10226.00000000000000000000	0.00000000000000000000	0.00000000000000000000	0.00000000000000000000	1223.00000000000000000000	498.00000000000000000000	0.00000000000000000000	0.00000000000000000000	0.00000000000000000000	0.00000000000000000000	0.00000000000000000000	0.00000000000000000000	0.00000000000000000000	0.00000000000000000000	0.00000000000000000000	0.00000000000000000000	0.00000000000000000000	0.00000000000000000000	0.00000000000000000000	4.00000000000000000000	0.00000000000000000000	0.00000000000000000000
25.00000000000000000000	0.00000000000000000000	4174.87158203125000000000	4156.92285156250000000000	4145.12792968750000000000	4164.61523437500000000000	4146.66650390625000000000	4171.79492187500000000000	4172.30761718750000000000	4175.38427734375000000000	4168.71777343750000000000	4200.51269531250000000000	4177.94873046875000000000	4177.94873046875000000000	4160.51269531250000000000	4148.20507812500000000000	0.00000000000000000000	10247.00000000000000000000	10227.00000000000000000000	0.00000000000000000000	0.00000000000000000000	0.00000000000000000000	1223.00000000000000000000	507.00000000000000000000	0.00000000000000000000	0.00000000000000000000	0.00000000000000000000	0.00000000000000000000	0.00000000000000000000	0.00000000000000000000	0.00000000000000000000	0.00000000000000000000	0.00000000000000000000	0.00000000000000000000	0.00000000000000000000	0.00000000000000000000	0.00000000000000000000	4.00000000000000000000	0.00000000000000000000	0.00000000000000000000
26.00000000000000000000	0.00000000000000000000	4158.46142578125000000000	4140.00000000000000000000	4128.20507812500000000000	4136.92285156250000000000	4134.87158203125000000000	4149.74365234375000000000	4154.35888671875000000000	4151.79492187500000000000	4152.30761718750000000000	4163.07666015625000000000	4095.89721679687500000000	4169.74365234375000000000	4132.30761718750000000000	4144.10253906250000000000	0.00000000000000000000	10247.00000000000000000000	10227.00000000000000000000	0.00000000000000000000	0.00000000000000000000	0.00000000000000000000	1223.00000000000000000000	515.00000000000000000000	0.00000000000000000000	0.00000000000000000000	0.00000000000000000000	0.00000000000000000000	0.00000000000000000000	0.00000000000000000000	0.00000000000000000000	0.00000000000000000000	0.00000000000000000000	0.00000000000000000000	0.00000000000000000000	0.00000000000000000000	0.00000000000000000000	4.00000000000000000000	0.00000000000000000000	0.00000000000000000000
27.00000000000000000000	0.00000000000000000000	4190.25634765625000000000	4165.64111328125000000000	4159.48730468750000000000	4136.92285156250000000000	4178.97412109375000000000	4176.92285156250000000000	4175.89746093750000000000	4171.28173828125000000000	4170.76904296875000000000	4175.89746093750000000000	4136.92285156250000000000	4197.94873046875000000000	4152.30761718750000000000	4178.97412109375000000000	0.00000000000000000000	10245.00000000000000000000	10225.00000000000000000000	0.00000000000000000000	0.00000000000000000000	0.00000000000000000000	1223.00000000000000000000	523.00000000000000000000	0.00000000000000000000	0.00000000000000000000	0.00000000000000000000	0.00000000000000000000	0.00000000000000000000	0.00000000000000000000	0.00000000000000000000	0.00000000000000000000	0.00000000000000000000	0.00000000000000000000	0.00000000000000000000	0.00000000000000000000	0.00000000000000000000	4.00000000000000000000	0.00000000000000000000	0.00000000000000000000
28.00000000000000000000	0.00000000000000000000	4188.20507812500000000000	4180.00000000000000000000	4162.05126953125000000000	4148.20507812500000000000	4191.79492187500000000000	4197.94873046875000000000	4189.74365234375000000000	4182.05126953125000000000	4178.46142578125000000000	4193.33300781250000000000	4207.17919921875000000000	4206.15380859375000000000	4165.12792968750000000000	4191.28173828125000000000	0.00000000000000000000	10245.00000000000000000000	10225.00000000000000000000	0.00000000000000000000	0.00000000000000000000	0.00000000000000000000	1223.00000000000000000000	532.00000000000000000000	0.00000000000000000000	0.00000000000000000000	0.00000000000000000000	0.00000000000000000000	0.00000000000000000000	0.00000000000000000000	0.00000000000000000000	0.00000000000000000000	0.00000000000000000000	0.00000000000000000000	0.00000000000000000000	0.00000000000000000000	0.00000000000000000000	4.00000000000000000000	0.00000000000000000000	0.00000000000000000000
29.00000000000000000000	0.00000000000000000000	4172.30761718750000000000	4150.76904296875000000000	4142.05126953125000000000	4138.46142578125000000000	4135.89746093750000000000	4165.12792968750000000000	4161.53857421875000000000	4145.64111328125000000000	4145.64111328125000000000	4160.51269531250000000000	4184.61523437500000000000	4181.53857421875000000000	4132.82031250000000000000	4168.20507812500000000000	0.00000000000000000000	10246.00000000000000000000	10226.00000000000000000000	0.00000000000000000000	0.00000000000000000000	0.00000000000000000000	1223.00000000000000000000	540.00000000000000000000	0.00000000000000000000	0.00000000000000000000	0.00000000000000000000	0.00000000000000000000	0.00000000000000000000	0.00000000000000000000	0.00000000000000000000	0.00000000000000000000	0.00000000000000000000	0.00000000000000000000	0.00000000000000000000	0.00000000000000000000	0.00000000000000000000	4.00000000000000000000	0.00000000000000000000	0.00000000000000000000
30.00000000000000000000	0.00000000000000000000	4169.23046875000000000000	4154.35888671875000000000	4142.05126953125000000000	4142.56396484375000000000	4144.61523437500000000000	4160.00000000000000000000	4158.97412109375000000000	4145.12792968750000000000	4148.71777343750000000000	4162.56396484375000000000	4156.92285156250000000000	4165.12792968750000000000	4150.25634765625000000000	4156.92285156250000000000	0.00000000000000000000	10246.00000000000000000000	10226.00000000000000000000	0.00000000000000000000	0.00000000000000000000	0.00000000000000000000	1223.00000000000000000000	549.00000000000000000000	0.00000000000000000000	0.00000000000000000000	0.00000000000000000000	0.00000000000000000000	0.00000000000000000000	0.00000000000000000000	0.00000000000000000000	0.00000000000000000000	0.00000000000000000000	0.00000000000000000000	0.00000000000000000000	0.00000000000000000000	0.00000000000000000000	4.00000000000000000000	0.00000000000000000000	0.00000000000000000000
31.00000000000000000000	0.00000000000000000000	4176.41015625000000000000	4183.07666015625000000000	4152.82031250000000000000	4176.41015625000000000000	4194.87158203125000000000	4183.07666015625000000000	4181.02539062500000000000	4177.94873046875000000000	4175.89746093750000000000	4194.35888671875000000000	4160.51269531250000000000	4186.15380859375000000000	4186.15380859375000000000	4165.64111328125000000000	0.00000000000000000000	10246.00000000000000000000	10226.00000000000000000000	0.00000000000000000000	0.00000000000000000000	0.00000000000000000000	1223.00000000000000000000	557.00000000000000000000	0.00000000000000000000	0.00000000000000000000	0.00000000000000000000	0.00000000000000000000	0.00000000000000000000	0.00000000000000000000	0.00000000000000000000	0.00000000000000000000	0.00000000000000000000	0.00000000000000000000	0.00000000000000000000	0.00000000000000000000	0.00000000000000000000	4.00000000000000000000	0.00000000000000000000	0.00000000000000000000
32.00000000000000000000	0.00000000000000000000	4180.00000000000000000000	4167.69238281250000000000	4147.69238281250000000000	4168.71777343750000000000	4170.25634765625000000000	4175.38427734375000000000	4174.87158203125000000000	4175.89746093750000000000	4167.17919921875000000000	4180.00000000000000000000	4145.64111328125000000000	4191.79492187500000000000	4154.35888671875000000000	4163.07666015625000000000	0.00000000000000000000	10246.00000000000000000000	10226.00000000000000000000	0.00000000000000000000	0.00000000000000000000	0.00000000000000000000	1223.00000000000000000000	565.00000000000000000000	0.00000000000000000000	0.00000000000000000000	0.00000000000000000000	0.00000000000000000000	0.00000000000000000000	0.00000000000000000000	0.00000000000000000000	0.00000000000000000000	0.00000000000000000000	0.00000000000000000000	0.00000000000000000000	0.00000000000000000000	0.00000000000000000000	4.00000000000000000000	0.00000000000000000000	0.00000000000000000000
33.00000000000000000000	0.00000000000000000000	4173.84619140625000000000	4163.07666015625000000000	4138.97412109375000000000	4144.61523437500000000000	4155.38427734375000000000	4174.35888671875000000000	4172.30761718750000000000	4174.87158203125000000000	4166.66650390625000000000	4174.35888671875000000000	4152.30761718750000000000	4170.76904296875000000000	4144.61523437500000000000	4162.05126953125000000000	0.00000000000000000000	10244.00000000000000000000	10228.00000000000000000000	0.00000000000000000000	0.00000000000000000000	0.00000000000000000000	1223.00000000000000000000	574.00000000000000000000	0.00000000000000000000	0.00000000000000000000	0.00000000000000000000	0.00000000000000000000	0.00000000000000000000	0.00000000000000000000	0.00000000000000000000	0.00000000000000000000	0.00000000000000000000	0.00000000000000000000	0.00000000000000000000	0.00000000000000000000	0.00000000000000000000	4.00000000000000000000	0.00000000000000000000	0.00000000000000000000
34.00000000000000000000	0.00000000000000000000	4188.71777343750000000000	4189.23046875000000000000	4154.87158203125000000000	4167.69238281250000000000	4181.02539062500000000000	4182.56396484375000000000	4176.92285156250000000000	4179.48730468750000000000	4175.89746093750000000000	4197.43603515625000000000	4178.97412109375000000000	4175.38427734375000000000	4171.79492187500000000000	4170.25634765625000000000	0.00000000000000000000	10244.00000000000000000000	10228.00000000000000000000	0.00000000000000000000	0.00000000000000000000	0.00000000000000000000	1223.00000000000000000000	582.00000000000000000000	0.00000000000000000000	0.00000000000000000000	0.00000000000000000000	0.00000000000000000000	0.00000000000000000000	0.00000000000000000000	0.00000000000000000000	0.00000000000000000000	0.00000000000000000000	0.00000000000000000000	0.00000000000000000000	0.00000000000000000000	0.00000000000000000000	4.00000000000000000000	0.00000000000000000000	0.00000000000000000000
35.00000000000000000000	0.00000000000000000000	4175.38427734375000000000	4178.46142578125000000000	4148.20507812500000000000	4164.10253906250000000000	4169.74365234375000000000	4171.79492187500000000000	4166.66650390625000000000	4162.56396484375000000000	4162.56396484375000000000	4187.17919921875000000000	4181.53857421875000000000	4185.64111328125000000000	4158.46142578125000000000	4172.30761718750000000000	0.00000000000000000000	10244.00000000000000000000	10228.00000000000000000000	0.00000000000000000000	0.00000000000000000000	0.00000000000000000000	1223.00000000000000000000	589.00000000000000000000	0.00000000000000000000	0.00000000000000000000	0.00000000000000000000	0.00000000000000000000	0.00000000000000000000	0.00000000000000000000	0.00000000000000000000	0.00000000000000000000	0.00000000000000000000	0.00000000000000000000	0.00000000000000000000	0.00000000000000000000	0.00000000000000000000	4.00000000000000000000	0.00000000000000000000	0.00000000000000000000
36.00000000000000000000	0.00000000000000000000	4165.64111328125000000000	4149.23046875000000000000	4140.51269531250000000000	4136.92285156250000000000	4145.64111328125000000000	4171.28173828125000000000	4163.07666015625000000000	4158.46142578125000000000	4161.53857421875000000000	4162.05126953125000000000	4172.82031250000000000000	4183.07666015625000000000	4156.92285156250000000000	4175.89746093750000000000	0.00000000000000000000	10244.00000000000000000000	10228.00000000000000000000	0.00000000000000000000	0.00000000000000000000	0.00000000000000000000	1223.00000000000000000000	596.00000000000000000000	0.00000000000000000000	0.00000000000000000000	0.00000000000000000000	0.00000000000000000000	0.00000000000000000000	0.00000000000000000000	0.00000000000000000000	0.00000000000000000000	0.00000000000000000000	0.00000000000000000000	0.00000000000000000000	0.00000000000000000000	0.00000000000000000000	4.00000000000000000000	0.00000000000000000000	0.00000000000000000000
37.00000000000000000000	0.00000000000000000000	4189.74365234375000000000	4166.66650390625000000000	4157.94873046875000000000	4155.38427734375000000000	4162.56396484375000000000	4186.15380859375000000000	4175.89746093750000000000	4172.30761718750000000000	4177.43603515625000000000	4177.43603515625000000000	4151.79492187500000000000	4182.05126953125000000000	4192.82031250000000000000	4185.12792968750000000000	0.00000000000000000000	10244.00000000000000000000	10227.00000000000000000000	0.00000000000000000000	0.00000000000000000000	0.00000000000000000000	1223.00000000000000000000	604.00000000000000000000	0.00000000000000000000	0.00000000000000000000	0.00000000000000000000	0.00000000000000000000	0.00000000000000000000	0.00000000000000000000	0.00000000000000000000	0.00000000000000000000	0.00000000000000000000	0.00000000000000000000	0.00000000000000000000	0.00000000000000000000	0.00000000000000000000	4.00000000000000000000	0.00000000000000000000	0.00000000000000000000
38.00000000000000000000	0.00000000000000000000	4175.89746093750000000000	4186.15380859375000000000	4146.66650390625000000000	4167.69238281250000000000	4184.61523437500000000000	4188.20507812500000000000	4184.10253906250000000000	4175.38427734375000000000	4175.38427734375000000000	4192.30761718750000000000	4154.87158203125000000000	4179.48730468750000000000	4181.02539062500000000000	4179.48730468750000000000	0.00000000000000000000	10244.00000000000000000000	10227.00000000000000000000	0.00000000000000000000	0.00000000000000000000	0.00000000000000000000	1223.00000000000000000000	611.00000000000000000000	0.00000000000000000000	0.00000000000000000000	0.00000000000000000000	0.00000000000000000000	0.00000000000000000000	0.00000000000000000000	0.00000000000000000000	0.00000000000000000000	0.00000000000000000000	0.00000000000000000000	0.00000000000000000000	0.00000000000000000000	0.00000000000000000000	4.00000000000000000000	0.00000000000000000000	0.00000000000000000000
39.00000000000000000000	0.00000000000000000000	4164.10253906250000000000	4156.41015625000000000000	4135.38427734375000000000	4135.38427734375000000000	4158.46142578125000000000	4170.76904296875000000000	4169.74365234375000000000	4155.38427734375000000000	4152.82031250000000000000	4167.17919921875000000000	4170.25634765625000000000	4172.82031250000000000000	4130.76904296875000000000	4153.33300781250000000000	0.00000000000000000000	10247.00000000000000000000	10227.00000000000000000000	0.00000000000000000000	0.00000000000000000000	0.00000000000000000000	1223.00000000000000000000	618.00000000000000000000	0.00000000000000000000	0.00000000000000000000	0.00000000000000000000	0.00000000000000000000	0.00000000000000000000	0.00000000000000000000	0.00000000000000000000	0.00000000000000000000	0.00000000000000000000	0.00000000000000000000	0.00000000000000000000	0.00000000000000000000	0.00000000000000000000	4.00000000000000000000	0.00000000000000000000	0.00000000000000000000
40.00000000000000000000	0.00000000000000000000	4169.74365234375000000000	4150.25634765625000000000	4143.07666015625000000000	4121.53857421875000000000	4143.58984375000000000000	4169.23046875000000000000	4164.61523437500000000000	4151.28173828125000000000	4156.41015625000000000000	4167.69238281250000000000	4156.41015625000000000000	4174.87158203125000000000	4142.05126953125000000000	4150.25634765625000000000	0.00000000000000000000	10247.00000000000000000000	10227.00000000000000000000	0.00000000000000000000	0.00000000000000000000	0.00000000000000000000	1223.00000000000000000000	626.00000000000000000000	0.00000000000000000000	0.00000000000000000000	0.00000000000000000000	0.00000000000000000000	0.00000000000000000000	0.00000000000000000000	0.00000000000000000000	0.00000000000000000000	0.00000000000000000000	0.00000000000000000000	0.00000000000000000000	0.00000000000000000000	0.00000000000000000000	4.00000000000000000000	0.00000000000000000000	0.00000000000000000000
41.00000000000000000000	0.00000000000000000000	4168.71777343750000000000	4165.64111328125000000000	4145.64111328125000000000	4143.58984375000000000000	4164.10253906250000000000	4178.46142578125000000000	4175.89746093750000000000	4168.20507812500000000000	4174.87158203125000000000	4194.87158203125000000000	4157.94873046875000000000	4186.15380859375000000000	4175.89746093750000000000	4167.69238281250000000000	0.00000000000000000000	10251.00000000000000000000	10229.00000000000000000000	0.00000000000000000000	0.00000000000000000000	0.00000000000000000000	1223.00000000000000000000	633.00000000000000000000	0.00000000000000000000	0.00000000000000000000	0.00000000000000000000	0.00000000000000000000	0.00000000000000000000	0.00000000000000000000	0.00000000000000000000	0.00000000000000000000	0.00000000000000000000	0.00000000000000000000	0.00000000000000000000	0.00000000000000000000	0.00000000000000000000	4.00000000000000000000	0.00000000000000000000	0.00000000000000000000
42.00000000000000000000	0.00000000000000000000	4174.87158203125000000000	4152.30761718750000000000	4146.15380859375000000000	4150.76904296875000000000	4171.28173828125000000000	4178.97412109375000000000	4178.97412109375000000000	4169.23046875000000000000	4169.74365234375000000000	4191.79492187500000000000	4172.82031250000000000000	4185.12792968750000000000	4168.71777343750000000000	4167.69238281250000000000	0.00000000000000000000	10251.00000000000000000000	10229.00000000000000000000	0.00000000000000000000	0.00000000000000000000	0.00000000000000000000	1223.00000000000000000000	641.00000000000000000000	0.00000000000000000000	0.00000000000000000000	0.00000000000000000000	0.00000000000000000000	0.00000000000000000000	0.00000000000000000000	0.00000000000000000000	0.00000000000000000000	0.00000000000000000000	0.00000000000000000000	0.00000000000000000000	0.00000000000000000000	0.00000000000000000000	4.00000000000000000000	0.00000000000000000000	0.00000000000000000000
43.00000000000000000000	0.00000000000000000000	4167.17919921875000000000	4152.30761718750000000000	4147.17919921875000000000	4138.97412109375000000000	4166.66650390625000000000	4186.15380859375000000000	4181.02539062500000000000	4170.25634765625000000000	4166.15380859375000000000	4173.33300781250000000000	4156.92285156250000000000	4175.38427734375000000000	4165.64111328125000000000	4165.12792968750000000000	0.00000000000000000000	10249.00000000000000000000	10228.00000000000000000000	0.00000000000000000000	0.00000000000000000000	0.00000000000000000000	1223.00000000000000000000	648.00000000000000000000	0.00000000000000000000	0.00000000000000000000	0.00000000000000000000	0.00000000000000000000	0.00000000000000000000	0.00000000000000000000	0.00000000000000000000	0.00000000000000000000	0.00000000000000000000	0.00000000000000000000	0.00000000000000000000	0.00000000000000000000	0.00000000000000000000	4.00000000000000000000	0.00000000000000000000	0.00000000000000000000
44.00000000000000000000	0.00000000000000000000	4173.84619140625000000000	4171.79492187500000000000	4157.43603515625000000000	4141.53857421875000000000	4155.89746093750000000000	4184.10253906250000000000	4182.05126953125000000000	4171.79492187500000000000	4166.66650390625000000000	4163.58984375000000000000	4147.17919921875000000000	4176.92285156250000000000	4161.02539062500000000000	4168.71777343750000000000	0.00000000000000000000	10249.00000000000000000000	10228.00000000000000000000	0.00000000000000000000	0.00000000000000000000	0.00000000000000000000	1223.00000000000000000000	656.00000000000000000000	0.00000000000000000000	0.00000000000000000000	0.00000000000000000000	0.00000000000000000000	0.00000000000000000000	0.00000000000000000000	0.00000000000000000000	0.00000000000000000000	0.00000000000000000000	0.00000000000000000000	0.00000000000000000000	0.00000000000000000000	0.00000000000000000000	4.00000000000000000000	0.00000000000000000000	0.00000000000000000000
45.00000000000000000000	0.00000000000000000000	4176.92285156250000000000	4176.41015625000000000000	4153.33300781250000000000	4154.35888671875000000000	4161.53857421875000000000	4182.05126953125000000000	4184.61523437500000000000	4173.33300781250000000000	4172.82031250000000000000	4178.97412109375000000000	4163.07666015625000000000	4178.97412109375000000000	4150.25634765625000000000	4171.28173828125000000000	0.00000000000000000000	10247.00000000000000000000	10231.00000000000000000000	0.00000000000000000000	0.00000000000000000000	0.00000000000000000000	1223.00000000000000000000	664.00000000000000000000	0.00000000000000000000	0.00000000000000000000	0.00000000000000000000	0.00000000000000000000	0.00000000000000000000	0.00000000000000000000	0.00000000000000000000	0.00000000000000000000	0.00000000000000000000	0.00000000000000000000	0.00000000000000000000	0.00000000000000000000	0.00000000000000000000	4.00000000000000000000	0.00000000000000000000	0.00000000000000000000
46.00000000000000000000	0.00000000000000000000	4170.25634765625000000000	4172.30761718750000000000	4147.17919921875000000000	4154.35888671875000000000	4179.48730468750000000000	4193.33300781250000000000	4184.10253906250000000000	4170.25634765625000000000	4177.94873046875000000000	4198.46142578125000000000	4163.58984375000000000000	4176.92285156250000000000	4160.00000000000000000000	4168.71777343750000000000	0.00000000000000000000	10247.00000000000000000000	10231.00000000000000000000	0.00000000000000000000	0.00000000000000000000	0.00000000000000000000	1223.00000000000000000000	673.00000000000000000000	0.00000000000000000000	0.00000000000000000000	0.00000000000000000000	0.00000000000000000000	0.00000000000000000000	0.00000000000000000000	0.00000000000000000000	0.00000000000000000000	0.00000000000000000000	0.00000000000000000000	0.00000000000000000000	0.00000000000000000000	0.00000000000000000000	4.00000000000000000000	0.00000000000000000000	0.00000000000000000000
47.00000000000000000000	0.00000000000000000000	4184.10253906250000000000	4166.66650390625000000000	4156.41015625000000000000	4149.23046875000000000000	4168.71777343750000000000	4187.69238281250000000000	4173.33300781250000000000	4160.51269531250000000000	4168.20507812500000000000	4184.10253906250000000000	4163.58984375000000000000	4168.71777343750000000000	4160.51269531250000000000	4159.48730468750000000000	0.00000000000000000000	10249.00000000000000000000	10231.00000000000000000000	0.00000000000000000000	0.00000000000000000000	0.00000000000000000000	1223.00000000000000000000	681.00000000000000000000	0.00000000000000000000	0.00000000000000000000	0.00000000000000000000	0.00000000000000000000	0.00000000000000000000	0.00000000000000000000	0.00000000000000000000	0.00000000000000000000	0.00000000000000000000	0.00000000000000000000	0.00000000000000000000	0.00000000000000000000	0.00000000000000000000	4.00000000000000000000	0.00000000000000000000	0.00000000000000000000
48.00000000000000000000	0.00000000000000000000	4171.79492187500000000000	4155.38427734375000000000	4146.66650390625000000000	4146.15380859375000000000	4140.51269531250000000000	4169.74365234375000000000	4170.25634765625000000000	4162.56396484375000000000	4166.15380859375000000000	4172.82031250000000000000	4164.10253906250000000000	4156.41015625000000000000	4140.00000000000000000000	4155.38427734375000000000	0.00000000000000000000	10249.00000000000000000000	10231.00000000000000000000	0.00000000000000000000	0.00000000000000000000	0.00000000000000000000	1223.00000000000000000000	689.00000000000000000000	0.00000000000000000000	0.00000000000000000000	0.00000000000000000000	0.00000000000000000000	0.00000000000000000000	0.00000000000000000000	0.00000000000000000000	0.00000000000000000000	0.00000000000000000000	0.00000000000000000000	0.00000000000000000000	0.00000000000000000000	0.00000000000000000000	4.00000000000000000000	0.00000000000000000000	0.00000000000000000000
49.00000000000000000000	0.00000000000000000000	4165.12792968750000000000	4150.25634765625000000000	4148.71777343750000000000	4142.56396484375000000000	4142.56396484375000000000	4173.33300781250000000000	4176.92285156250000000000	4173.33300781250000000000	4172.30761718750000000000	4177.43603515625000000000	4150.76904296875000000000	4168.71777343750000000000	4135.89746093750000000000	4165.12792968750000000000	0.00000000000000000000	10250.00000000000000000000	10231.00000000000000000000	0.00000000000000000000	0.00000000000000000000	0.00000000000000000000	1223.00000000000000000000	698.00000000000000000000	0.00000000000000000000	0.00000000000000000000	0.00000000000000000000	0.00000000000000000000	0.00000000000000000000	0.00000000000000000000	0.00000000000000000000	0.00000000000000000000	0.00000000000000000000	0.00000000000000000000	0.00000000000000000000	0.00000000000000000000	0.00000000000000000000	4.00000000000000000000	0.00000000000000000000	0.00000000000000000000
50.00000000000000000000	0.00000000000000000000	4173.84619140625000000000	4168.20507812500000000000	4155.89746093750000000000	4146.66650390625000000000	4171.79492187500000000000	4196.92285156250000000000	4189.23046875000000000000	4189.74365234375000000000	4185.12792968750000000000	4175.38427734375000000000	4153.33300781250000000000	4182.05126953125000000000	4153.33300781250000000000	4176.92285156250000000000	0.00000000000000000000	10250.00000000000000000000	10231.00000000000000000000	0.00000000000000000000	0.00000000000000000000	0.00000000000000000000	1223.00000000000000000000	706.00000000000000000000	0.00000000000000000000	0.00000000000000000000	0.00000000000000000000	0.00000000000000000000	0.00000000000000000000	0.00000000000000000000	0.00000000000000000000	0.00000000000000000000	0.00000000000000000000	0.00000000000000000000	0.00000000000000000000	0.00000000000000000000	0.00000000000000000000	4.00000000000000000000	0.00000000000000000000	0.00000000000000000000
51.00000000000000000000	0.00000000000000000000	4164.10253906250000000000	4171.28173828125000000000	4137.43603515625000000000	4140.00000000000000000000	4156.92285156250000000000	4186.15380859375000000000	4185.12792968750000000000	4186.66650390625000000000	4181.53857421875000000000	4172.30761718750000000000	4156.41015625000000000000	4170.25634765625000000000	4137.94873046875000000000	4170.76904296875000000000	0.00000000000000000000	10249.00000000000000000000	10231.00000000000000000000	0.00000000000000000000	0.00000000000000000000	0.00000000000000000000	1223.00000000000000000000	715.00000000000000000000	0.00000000000000000000	0.00000000000000000000	0.00000000000000000000	0.00000000000000000000	0.00000000000000000000	0.00000000000000000000	0.00000000000000000000	0.00000000000000000000	0.00000000000000000000	0.00000000000000000000	0.00000000000000000000	0.00000000000000000000	0.00000000000000000000	4.00000000000000000000	0.00000000000000000000	0.00000000000000000000
52.00000000000000000000	0.00000000000000000000	4172.82031250000000000000	4147.17919921875000000000	4146.15380859375000000000	4127.17919921875000000000	4136.41015625000000000000	4164.61523437500000000000	4170.76904296875000000000	4165.12792968750000000000	4165.12792968750000000000	4183.07666015625000000000	4169.23046875000000000000	4166.15380859375000000000	4118.46142578125000000000	4164.10253906250000000000	0.00000000000000000000	10249.00000000000000000000	10231.00000000000000000000	0.00000000000000000000	0.00000000000000000000	0.00000000000000000000	1223.00000000000000000000	722.00000000000000000000	0.00000000000000000000	0.00000000000000000000	0.00000000000000000000	0.00000000000000000000	0.00000000000000000000	0.00000000000000000000	0.00000000000000000000	0.00000000000000000000	0.00000000000000000000	0.00000000000000000000	0.00000000000000000000	0.00000000000000000000	0.00000000000000000000	4.00000000000000000000	0.00000000000000000000	0.00000000000000000000
53.00000000000000000000	0.00000000000000000000	4173.33300781250000000000	4142.56396484375000000000	4153.33300781250000000000	4145.12792968750000000000	4166.66650390625000000000	4187.17919921875000000000	4180.00000000000000000000	4170.25634765625000000000	4178.46142578125000000000	4199.48730468750000000000	4194.87158203125000000000	4165.64111328125000000000	4140.51269531250000000000	4163.58984375000000000000	0.00000000000000000000	10246.00000000000000000000	10227.00000000000000000000	0.00000000000000000000	0.00000000000000000000	0.00000000000000000000	1223.00000000000000000000	729.00000000000000000000	0.00000000000000000000	0.00000000000000000000	0.00000000000000000000	0.00000000000000000000	0.00000000000000000000	0.00000000000000000000	0.00000000000000000000	0.00000000000000000000	0.00000000000000000000	0.00000000000000000000	0.00000000000000000000	0.00000000000000000000	0.00000000000000000000	4.00000000000000000000	0.00000000000000000000	0.00000000000000000000
54.00000000000000000000	0.00000000000000000000	4167.69238281250000000000	4152.82031250000000000000	4138.97412109375000000000	4163.07666015625000000000	4163.07666015625000000000	4188.20507812500000000000	4175.89746093750000000000	4168.71777343750000000000	4171.79492187500000000000	4180.00000000000000000000	4161.02539062500000000000	4150.76904296875000000000	4143.07666015625000000000	4148.71777343750000000000	0.00000000000000000000	10246.00000000000000000000	10227.00000000000000000000	0.00000000000000000000	0.00000000000000000000	0.00000000000000000000	1223.00000000000000000000	737.00000000000000000000	0.00000000000000000000	0.00000000000000000000	0.00000000000000000000	0.00000000000000000000	0.00000000000000000000	0.00000000000000000000	0.00000000000000000000	0.00000000000000000000	0.00000000000000000000	0.00000000000000000000	0.00000000000000000000	0.00000000000000000000	0.00000000000000000000	4.00000000000000000000	0.00000000000000000000	0.00000000000000000000
55.00000000000000000000	0.00000000000000000000	4172.82031250000000000000	4173.84619140625000000000	4138.97412109375000000000	4151.79492187500000000000	4142.56396484375000000000	4172.82031250000000000000	4162.56396484375000000000	4157.43603515625000000000	4152.30761718750000000000	4176.41015625000000000000	4126.15380859375000000000	4147.69238281250000000000	4146.15380859375000000000	4147.69238281250000000000	0.00000000000000000000	10244.00000000000000000000	10227.00000000000000000000	0.00000000000000000000	0.00000000000000000000	0.00000000000000000000	1223.00000000000000000000	745.00000000000000000000	0.00000000000000000000	0.00000000000000000000	0.00000000000000000000	0.00000000000000000000	0.00000000000000000000	0.00000000000000000000	0.00000000000000000000	0.00000000000000000000	0.00000000000000000000	0.00000000000000000000	0.00000000000000000000	0.00000000000000000000	0.00000000000000000000	4.00000000000000000000	0.00000000000000000000	0.00000000000000000000
56.00000000000000000000	0.00000000000000000000	4167.69238281250000000000	4179.48730468750000000000	4151.28173828125000000000	4140.00000000000000000000	4154.87158203125000000000	4181.53857421875000000000	4171.28173828125000000000	4168.20507812500000000000	4167.69238281250000000000	4192.30761718750000000000	4158.46142578125000000000	4163.58984375000000000000	4169.23046875000000000000	4169.74365234375000000000	0.00000000000000000000	10244.00000000000000000000	10227.00000000000000000000	0.00000000000000000000	0.00000000000000000000	0.00000000000000000000	1223.00000000000000000000	753.00000000000000000000	0.00000000000000000000	0.00000000000000000000	0.00000000000000000000	0.00000000000000000000	0.00000000000000000000	0.00000000000000000000	0.00000000000000000000	0.00000000000000000000	0.00000000000000000000	0.00000000000000000000	0.00000000000000000000	0.00000000000000000000	0.00000000000000000000	4.00000000000000000000	0.00000000000000000000	0.00000000000000000000
57.00000000000000000000	0.00000000000000000000	4166.66650390625000000000	4148.71777343750000000000	4156.41015625000000000000	4137.43603515625000000000	4138.46142578125000000000	4168.20507812500000000000	4163.58984375000000000000	4170.25634765625000000000	4171.28173828125000000000	4154.35888671875000000000	4174.87158203125000000000	4170.76904296875000000000	4144.10253906250000000000	4175.89746093750000000000	0.00000000000000000000	10245.00000000000000000000	10226.00000000000000000000	0.00000000000000000000	0.00000000000000000000	0.00000000000000000000	1223.00000000000000000000	760.00000000000000000000	0.00000000000000000000	0.00000000000000000000	0.00000000000000000000	0.00000000000000000000	0.00000000000000000000	0.00000000000000000000	0.00000000000000000000	0.00000000000000000000	0.00000000000000000000	0.00000000000000000000	0.00000000000000000000	0.00000000000000000000	0.00000000000000000000	4.00000000000000000000	0.00000000000000000000	0.00000000000000000000
58.00000000000000000000	0.00000000000000000000	4163.07666015625000000000	4146.66650390625000000000	4144.61523437500000000000	4143.07666015625000000000	4139.48730468750000000000	4160.51269531250000000000	4154.87158203125000000000	4164.10253906250000000000	4165.12792968750000000000	4156.41015625000000000000	4166.66650390625000000000	4166.66650390625000000000	4126.66650390625000000000	4170.25634765625000000000	0.00000000000000000000	10245.00000000000000000000	10226.00000000000000000000	0.00000000000000000000	0.00000000000000000000	0.00000000000000000000	1223.00000000000000000000	769.00000000000000000000	0.00000000000000000000	0.00000000000000000000	0.00000000000000000000	0.00000000000000000000	0.00000000000000000000	0.00000000000000000000	0.00000000000000000000	0.00000000000000000000	0.00000000000000000000	0.00000000000000000000	0.00000000000000000000	0.00000000000000000000	0.00000000000000000000	4.00000000000000000000	0.00000000000000000000	0.00000000000000000000
59.00000000000000000000	0.00000000000000000000	4176.92285156250000000000	4171.28173828125000000000	4150.25634765625000000000	4158.46142578125000000000	4178.46142578125000000000	4186.15380859375000000000	4168.71777343750000000000	4170.76904296875000000000	4177.43603515625000000000	4213.33300781250000000000	4173.33300781250000000000	4180.00000000000000000000	4158.97412109375000000000	4172.30761718750000000000	0.00000000000000000000	10244.00000000000000000000	10227.00000000000000000000	0.00000000000000000000	0.00000000000000000000	0.00000000000000000000	1223.00000000000000000000	777.00000000000000000000	0.00000000000000000000	0.00000000000000000000	0.00000000000000000000	0.00000000000000000000	0.00000000000000000000	0.00000000000000000000	0.00000000000000000000	0.00000000000000000000	0.00000000000000000000	0.00000000000000000000	0.00000000000000000000	0.00000000000000000000	0.00000000000000000000	4.00000000000000000000	0.00000000000000000000	0.00000000000000000000
60.00000000000000000000	0.00000000000000000000	4185.64111328125000000000	4173.33300781250000000000	4159.48730468750000000000	4163.58984375000000000000	4174.35888671875000000000	4194.87158203125000000000	4180.51269531250000000000	4181.53857421875000000000	4188.20507812500000000000	4208.20507812500000000000	4171.79492187500000000000	4193.33300781250000000000	4176.41015625000000000000	4183.07666015625000000000	0.00000000000000000000	10244.00000000000000000000	10227.00000000000000000000	0.00000000000000000000	0.00000000000000000000	0.00000000000000000000	1223.00000000000000000000	785.00000000000000000000	0.00000000000000000000	0.00000000000000000000	0.00000000000000000000	0.00000000000000000000	0.00000000000000000000	0.00000000000000000000	0.00000000000000000000	0.00000000000000000000	0.00000000000000000000	0.00000000000000000000	0.00000000000000000000	0.00000000000000000000	0.00000000000000000000	4.00000000000000000000	0.00000000000000000000	0.00000000000000000000
61.00000000000000000000	0.00000000000000000000	4169.23046875000000000000	4170.25634765625000000000	4148.20507812500000000000	4167.17919921875000000000	4156.41015625000000000000	4183.58984375000000000000	4177.43603515625000000000	4185.12792968750000000000	4187.17919921875000000000	4186.66650390625000000000	4164.10253906250000000000	4184.10253906250000000000	4178.97412109375000000000	4185.12792968750000000000	0.00000000000000000000	10245.00000000000000000000	10228.00000000000000000000	0.00000000000000000000	0.00000000000000000000	0.00000000000000000000	1223.00000000000000000000	792.00000000000000000000	0.00000000000000000000	0.00000000000000000000	0.00000000000000000000	0.00000000000000000000	0.00000000000000000000	0.00000000000000000000	0.00000000000000000000	0.00000000000000000000	0.00000000000000000000	0.00000000000000000000	0.00000000000000000000	0.00000000000000000000	0.00000000000000000000	4.00000000000000000000	0.00000000000000000000	0.00000000000000000000
62.00000000000000000000	0.00000000000000000000	4172.30761718750000000000	4168.71777343750000000000	4152.30761718750000000000	4153.33300781250000000000	4161.53857421875000000000	4183.07666015625000000000	4168.71777343750000000000	4176.92285156250000000000	4177.94873046875000000000	4194.87158203125000000000	4171.79492187500000000000	4177.94873046875000000000	4163.58984375000000000000	4172.82031250000000000000	0.00000000000000000000	10245.00000000000000000000	10228.00000000000000000000	0.00000000000000000000	0.00000000000000000000	0.00000000000000000000	1223.00000000000000000000	800.00000000000000000000	0.00000000000000000000	0.00000000000000000000	0.00000000000000000000	0.00000000000000000000	0.00000000000000000000	0.00000000000000000000	0.00000000000000000000	0.00000000000000000000	0.00000000000000000000	0.00000000000000000000	0.00000000000000000000	0.00000000000000000000	0.00000000000000000000	4.00000000000000000000	0.00000000000000000000	0.00000000000000000000
63.00000000000000000000	0.00000000000000000000	4161.02539062500000000000	4155.38427734375000000000	4140.51269531250000000000	4124.10253906250000000000	4152.30761718750000000000	4183.07666015625000000000	4160.51269531250000000000	4169.23046875000000000000	4173.84619140625000000000	4189.74365234375000000000	4189.23046875000000000000	4169.74365234375000000000	4129.74365234375000000000	4164.10253906250000000000	0.00000000000000000000	10246.00000000000000000000	10229.00000000000000000000	0.00000000000000000000	0.00000000000000000000	0.00000000000000000000	1223.00000000000000000000	807.00000000000000000000	0.00000000000000000000	0.00000000000000000000	0.00000000000000000000	0.00000000000000000000	0.00000000000000000000	0.00000000000000000000	0.00000000000000000000	0.00000000000000000000	0.00000000000000000000	0.00000000000000000000	0.00000000000000000000	0.00000000000000000000	0.00000000000000000000	4.00000000000000000000	0.00000000000000000000	0.00000000000000000000
64.00000000000000000000	0.00000000000000000000	4160.51269531250000000000	4150.25634765625000000000	4129.23046875000000000000	4140.51269531250000000000	4136.41015625000000000000	4173.84619140625000000000	4151.79492187500000000000	4160.00000000000000000000	4168.71777343750000000000	4175.89746093750000000000	4172.82031250000000000000	4163.07666015625000000000	4133.33300781250000000000	4166.15380859375000000000	2716.00000000000000000000	10246.00000000000000000000	10229.00000000000000000000	0.00000000000000000000	0.00000000000000000000	0.00000000000000000000	1223.00000000000000000000	816.00000000000000000000	4.00000000000000000000	0.00000000000000000000	0.00000000000000000000	0.00000000000000000000	0.00000000000000000000	0.00000000000000000000	0.00000000000000000000	0.00000000000000000000	0.00000000000000000000	0.00000000000000000000	0.00000000000000000000	0.00000000000000000000	0.00000000000000000000	4.00000000000000000000	0.00000000000000000000	0.00000000000000000000
65.00000000000000000000	0.00000000000000000000	4181.53857421875000000000	4176.41015625000000000000	4147.69238281250000000000	4178.46142578125000000000	4153.84619140625000000000	4183.58984375000000000000	4158.97412109375000000000	4159.48730468750000000000	4167.17919921875000000000	4180.51269531250000000000	4130.76904296875000000000	4167.17919921875000000000	4164.61523437500000000000	4170.25634765625000000000	2508.00000000000000000000	10246.00000000000000000000	10228.00000000000000000000	0.00000000000000000000	0.00000000000000000000	0.00000000000000000000	1223.00000000000000000000	823.00000000000000000000	4.00000000000000000000	4.00000000000000000000	0.00000000000000000000	0.00000000000000000000	0.00000000000000000000	0.00000000000000000000	0.00000000000000000000	0.00000000000000000000	0.00000000000000000000	0.00000000000000000000	0.00000000000000000000	0.00000000000000000000	0.00000000000000000000	4.00000000000000000000	0.00000000000000000000	0.00000000000000000000
66.00000000000000000000	0.00000000000000000000	4168.71777343750000000000	4194.35888671875000000000	4149.74365234375000000000	4180.51269531250000000000	4174.87158203125000000000	4194.35888671875000000000	4172.82031250000000000000	4173.33300781250000000000	4181.02539062500000000000	4196.92285156250000000000	4148.71777343750000000000	4162.56396484375000000000	4169.74365234375000000000	4168.71777343750000000000	2409.00000000000000000000	10246.00000000000000000000	10228.00000000000000000000	0.00000000000000000000	0.00000000000000000000	0.00000000000000000000	1223.00000000000000000000	832.00000000000000000000	4.00000000000000000000	4.00000000000000000000	4.00000000000000000000	0.00000000000000000000	0.00000000000000000000	0.00000000000000000000	0.00000000000000000000	0.00000000000000000000	0.00000000000000000000	0.00000000000000000000	0.00000000000000000000	0.00000000000000000000	0.00000000000000000000	4.00000000000000000000	4.00000000000000000000	0.00000000000000000000
67.00000000000000000000	0.00000000000000000000	4180.00000000000000000000	4187.69238281250000000000	4155.38427734375000000000	4179.48730468750000000000	4177.43603515625000000000	4188.20507812500000000000	4174.35888671875000000000	4177.94873046875000000000	4190.25634765625000000000	4209.23046875000000000000	4200.00000000000000000000	4161.53857421875000000000	4167.17919921875000000000	4175.38427734375000000000	3467.00000000000000000000	10248.00000000000000000000	10229.00000000000000000000	0.00000000000000000000	0.00000000000000000000	0.00000000000000000000	1223.00000000000000000000	840.00000000000000000000	4.00000000000000000000	4.00000000000000000000	4.00000000000000000000	4.00000000000000000000	0.00000000000000000000	0.00000000000000000000	0.00000000000000000000	0.00000000000000000000	0.00000000000000000000	0.00000000000000000000	0.00000000000000000000	0.00000000000000000000	0.00000000000000000000	4.00000000000000000000	4.00000000000000000000	4.00000000000000000000
68.00000000000000000000	0.00000000000000000000	4186.66650390625000000000	4177.43603515625000000000	4156.92285156250000000000	4169.74365234375000000000	4168.71777343750000000000	4185.12792968750000000000	4173.84619140625000000000	4176.41015625000000000000	4184.61523437500000000000	4197.43603515625000000000	4192.82031250000000000000	4166.66650390625000000000	4167.17919921875000000000	4180.00000000000000000000	3238.00000000000000000000	10248.00000000000000000000	10229.00000000000000000000	0.00000000000000000000	0.00000000000000000000	0.00000000000000000000	1223.00000000000000000000	847.00000000000000000000	4.00000000000000000000	4.00000000000000000000	4.00000000000000000000	4.00000000000000000000	4.00000000000000000000	0.00000000000000000000	0.00000000000000000000	0.00000000000000000000	0.00000000000000000000	0.00000000000000000000	0.00000000000000000000	0.00000000000000000000	0.00000000000000000000	4.00000000000000000000	4.00000000000000000000	4.00000000000000000000
69.00000000000000000000	0.00000000000000000000	4162.56396484375000000000	4153.84619140625000000000	4141.02539062500000000000	4135.38427734375000000000	4129.74365234375000000000	4175.38427734375000000000	4165.64111328125000000000	4169.23046875000000000000	4165.12792968750000000000	4167.69238281250000000000	4136.92285156250000000000	4165.64111328125000000000	4141.53857421875000000000	4168.71777343750000000000	3371.00000000000000000000	10248.00000000000000000000	10230.00000000000000000000	0.00000000000000000000	0.00000000000000000000	0.00000000000000000000	1223.00000000000000000000	855.00000000000000000000	4.00000000000000000000	4.00000000000000000000	4.00000000000000000000	4.00000000000000000000	4.00000000000000000000	4.00000000000000000000	0.00000000000000000000	0.00000000000000000000	0.00000000000000000000	0.00000000000000000000	0.00000000000000000000	0.00000000000000000000	0.00000000000000000000	4.00000000000000000000	4.00000000000000000000	4.00000000000000000000
70.00000000000000000000	0.00000000000000000000	4167.69238281250000000000	4149.74365234375000000000	4149.23046875000000000000	4137.43603515625000000000	4127.17919921875000000000	4174.87158203125000000000	4164.10253906250000000000	4168.71777343750000000000	4161.02539062500000000000	4178.46142578125000000000	4134.35888671875000000000	4167.69238281250000000000	4141.53857421875000000000	4172.30761718750000000000	3458.00000000000000000000	10248.00000000000000000000	10230.00000000000000000000	0.00000000000000000000	0.00000000000000000000	0.00000000000000000000	1223.00000000000000000000	863.00000000000000000000	4.00000000000000000000	4.00000000000000000000	4.00000000000000000000	4.00000000000000000000	4.00000000000000000000	4.00000000000000000000	4.00000000000000000000	0.00000000000000000000	0.00000000000000000000	0.00000000000000000000	0.00000000000000000000	0.00000000000000000000	0.00000000000000000000	4.00000000000000000000	4.00000000000000000000	4.00000000000000000000
71.00000000000000000000	0.00000000000000000000	4178.46142578125000000000	4176.41015625000000000000	4158.97412109375000000000	4175.89746093750000000000	4175.38427734375000000000	4193.84619140625000000000	4178.97412109375000000000	4182.56396484375000000000	4182.56396484375000000000	4213.84619140625000000000	4185.64111328125000000000	4179.48730468750000000000	4179.48730468750000000000	4191.28173828125000000000	3185.00000000000000000000	10246.00000000000000000000	10227.00000000000000000000	0.00000000000000000000	0.00000000000000000000	0.00000000000000000000	1223.00000000000000000000	871.00000000000000000000	4.00000000000000000000	4.00000000000000000000	4.00000000000000000000	4.00000000000000000000	4.00000000000000000000	4.00000000000000000000	4.00000000000000000000	4.00000000000000000000	0.00000000000000000000	0.00000000000000000000	0.00000000000000000000	0.00000000000000000000	0.00000000000000000000	4.00000000000000000000	4.00000000000000000000	4.00000000000000000000
72.00000000000000000000	0.00000000000000000000	4181.02539062500000000000	4180.51269531250000000000	4151.79492187500000000000	4177.94873046875000000000	4169.23046875000000000000	4185.12792968750000000000	4166.66650390625000000000	4170.25634765625000000000	4176.41015625000000000000	4200.00000000000000000000	4183.58984375000000000000	4177.94873046875000000000	4165.12792968750000000000	4183.07666015625000000000	3388.00000000000000000000	10246.00000000000000000000	10227.00000000000000000000	0.00000000000000000000	0.00000000000000000000	0.00000000000000000000	1223.00000000000000000000	878.00000000000000000000	4.00000000000000000000	4.00000000000000000000	4.00000000000000000000	4.00000000000000000000	4.00000000000000000000	4.00000000000000000000	4.00000000000000000000	4.00000000000000000000	4.00000000000000000000	0.00000000000000000000	0.00000000000000000000	0.00000000000000000000	0.00000000000000000000	4.00000000000000000000	4.00000000000000000000	4.00000000000000000000
73.00000000000000000000	0.00000000000000000000	4170.25634765625000000000	4176.41015625000000000000	4138.97412109375000000000	4154.87158203125000000000	4145.64111328125000000000	4168.20507812500000000000	4149.23046875000000000000	4153.84619140625000000000	4159.48730468750000000000	4180.00000000000000000000	4149.74365234375000000000	4161.02539062500000000000	4145.64111328125000000000	4165.64111328125000000000	3049.00000000000000000000	10246.00000000000000000000	10226.00000000000000000000	0.00000000000000000000	0.00000000000000000000	0.00000000000000000000	1223.00000000000000000000	886.00000000000000000000	4.00000000000000000000	4.00000000000000000000	4.00000000000000000000	4.00000000000000000000	4.00000000000000000000	4.00000000000000000000	4.00000000000000000000	4.00000000000000000000	4.00000000000000000000	4.00000000000000000000	0.00000000000000000000	0.00000000000000000000	0.00000000000000000000	4.00000000000000000000	4.00000000000000000000	4.00000000000000000000
74.00000000000000000000	0.00000000000000000000	4166.66650390625000000000	4187.17919921875000000000	4145.64111328125000000000	4155.38427734375000000000	4166.66650390625000000000	4177.43603515625000000000	4159.48730468750000000000	4166.15380859375000000000	4172.30761718750000000000	4201.53857421875000000000	4133.33300781250000000000	4171.28173828125000000000	4167.69238281250000000000	4176.41015625000000000000	3452.00000000000000000000	10246.00000000000000000000	10226.00000000000000000000	0.00000000000000000000	0.00000000000000000000	0.00000000000000000000	1223.00000000000000000000	893.00000000000000000000	4.00000000000000000000	4.00000000000000000000	4.00000000000000000000	4.00000000000000000000	4.00000000000000000000	4.00000000000000000000	4.00000000000000000000	4.00000000000000000000	4.00000000000000000000	4.00000000000000000000	4.00000000000000000000	0.00000000000000000000	0.00000000000000000000	4.00000000000000000000	4.00000000000000000000	4.00000000000000000000
75.00000000000000000000	0.00000000000000000000	4175.89746093750000000000	4169.74365234375000000000	4155.89746093750000000000	4149.74365234375000000000	4163.58984375000000000000	4177.94873046875000000000	4160.00000000000000000000	4166.66650390625000000000	4176.41015625000000000000	4201.53857421875000000000	4135.89746093750000000000	4182.56396484375000000000	4161.53857421875000000000	4177.43603515625000000000	3291.00000000000000000000	10248.00000000000000000000	10227.00000000000000000000	0.00000000000000000000	0.00000000000000000000	0.00000000000000000000	1223.00000000000000000000	901.00000000000000000000	4.00000000000000000000	4.00000000000000000000	4.00000000000000000000	4.00000000000000000000	4.00000000000000000000	4.00000000000000000000	4.00000000000000000000	4.00000000000000000000	4.00000000000000000000	4.00000000000000000000	4.00000000000000000000	4.00000000000000000000	0.00000000000000000000	4.00000000000000000000	4.00000000000000000000	4.00000000000000000000
76.00000000000000000000	0.00000000000000000000	4164.61523437500000000000	4153.33300781250000000000	4144.10253906250000000000	4138.46142578125000000000	4145.64111328125000000000	4175.89746093750000000000	4154.35888671875000000000	4159.48730468750000000000	4169.23046875000000000000	4182.56396484375000000000	4168.20507812500000000000	4170.25634765625000000000	4151.79492187500000000000	4166.15380859375000000000	2801.00000000000000000000	10248.00000000000000000000	10227.00000000000000000000	0.00000000000000000000	0.00000000000000000000	0.00000000000000000000	1223.00000000000000000000	910.00000000000000000000	4.00000000000000000000	4.00000000000000000000	4.00000000000000000000	4.00000000000000000000	4.00000000000000000000	4.00000000000000000000	4.00000000000000000000	4.00000000000000000000	4.00000000000000000000	4.00000000000000000000	4.00000000000000000000	4.00000000000000000000	4.00000000000000000000	4.00000000000000000000	4.00000000000000000000	4.00000000000000000000
77.00000000000000000000	0.00000000000000000000	4175.89746093750000000000	4173.84619140625000000000	4154.87158203125000000000	4173.84619140625000000000	4164.61523437500000000000	4191.79492187500000000000	4164.61523437500000000000	4170.25634765625000000000	4176.41015625000000000000	4194.87158203125000000000	4198.97412109375000000000	4180.00000000000000000000	4182.56396484375000000000	4180.51269531250000000000	2875.00000000000000000000	10248.00000000000000000000	10226.00000000000000000000	0.00000000000000000000	0.00000000000000000000	0.00000000000000000000	1223.00000000000000000000	918.00000000000000000000	4.00000000000000000000	4.00000000000000000000	4.00000000000000000000	4.00000000000000000000	4.00000000000000000000	4.00000000000000000000	4.00000000000000000000	4.00000000000000000000	4.00000000000000000000	4.00000000000000000000	4.00000000000000000000	4.00000000000000000000	4.00000000000000000000	4.00000000000000000000	4.00000000000000000000	4.00000000000000000000
78.00000000000000000000	0.00000000000000000000	4181.53857421875000000000	4184.61523437500000000000	4164.10253906250000000000	4196.92285156250000000000	4178.97412109375000000000	4190.25634765625000000000	4170.25634765625000000000	4180.51269531250000000000	4184.61523437500000000000	4209.74365234375000000000	4177.94873046875000000000	4191.79492187500000000000	4202.56396484375000000000	4201.53857421875000000000	3452.00000000000000000000	10248.00000000000000000000	10226.00000000000000000000	0.00000000000000000000	0.00000000000000000000	0.00000000000000000000	1223.00000000000000000000	927.00000000000000000000	4.00000000000000000000	4.00000000000000000000	4.00000000000000000000	4.00000000000000000000	4.00000000000000000000	4.00000000000000000000	4.00000000000000000000	4.00000000000000000000	4.00000000000000000000	4.00000000000000000000	4.00000000000000000000	4.00000000000000000000	4.00000000000000000000	4.00000000000000000000	4.00000000000000000000	4.00000000000000000000
79.00000000000000000000	0.00000000000000000000	4168.71777343750000000000	4170.25634765625000000000	4154.87158203125000000000	4170.25634765625000000000	4155.89746093750000000000	4169.23046875000000000000	4158.46142578125000000000	4168.20507812500000000000	4170.76904296875000000000	4189.74365234375000000000	4138.46142578125000000000	4184.10253906250000000000	4179.48730468750000000000	4192.30761718750000000000	3291.00000000000000000000	10246.00000000000000000000	10227.00000000000000000000	0.00000000000000000000	0.00000000000000000000	0.00000000000000000000	1223.00000000000000000000	935.00000000000000000000	4.00000000000000000000	4.00000000000000000000	4.00000000000000000000	4.00000000000000000000	4.00000000000000000000	4.00000000000000000000	4.00000000000000000000	4.00000000000000000000	4.00000000000000000000	4.00000000000000000000	4.00000000000000000000	4.00000000000000000000	4.00000000000000000000	4.00000000000000000000	4.00000000000000000000	4.00000000000000000000
80.00000000000000000000	0.00000000000000000000	4185.12792968750000000000	4174.35888671875000000000	4164.10253906250000000000	4161.02539062500000000000	4149.74365234375000000000	4175.89746093750000000000	4155.89746093750000000000	4157.43603515625000000000	4157.94873046875000000000	4176.41015625000000000000	4138.97412109375000000000	4182.05126953125000000000	4166.66650390625000000000	4177.43603515625000000000	2801.00000000000000000000	10246.00000000000000000000	10227.00000000000000000000	0.00000000000000000000	0.00000000000000000000	0.00000000000000000000	1223.00000000000000000000	943.00000000000000000000	4.00000000000000000000	4.00000000000000000000	4.00000000000000000000	4.00000000000000000000	4.00000000000000000000	4.00000000000000000000	4.00000000000000000000	4.00000000000000000000	4.00000000000000000000	4.00000000000000000000	4.00000000000000000000	4.00000000000000000000	4.00000000000000000000	4.00000000000000000000	4.00000000000000000000	4.00000000000000000000
81.00000000000000000000	0.00000000000000000000	4182.56396484375000000000	4197.43603515625000000000	4162.56396484375000000000	4167.17919921875000000000	4176.92285156250000000000	4198.46142578125000000000	4171.79492187500000000000	4170.25634765625000000000	4172.82031250000000000000	4203.58984375000000000000	4156.41015625000000000000	4183.58984375000000000000	4186.66650390625000000000	4185.12792968750000000000	2875.00000000000000000000	10246.00000000000000000000	10228.00000000000000000000	0.00000000000000000000	0.00000000000000000000	0.00000000000000000000	1223.00000000000000000000	950.00000000000000000000	4.00000000000000000000	4.00000000000000000000	4.00000000000000000000	4.00000000000000000000	4.00000000000000000000	4.00000000000000000000	4.00000000000000000000	4.00000000000000000000	4.00000000000000000000	4.00000000000000000000	4.00000000000000000000	4.00000000000000000000	4.00000000000000000000	4.00000000000000000000	4.00000000000000000000	4.00000000000000000000
82.00000000000000000000	0.00000000000000000000	4167.69238281250000000000	4168.20507812500000000000	4151.79492187500000000000	4132.30761718750000000000	4154.35888671875000000000	4180.00000000000000000000	4159.48730468750000000000	4156.41015625000000000000	4161.53857421875000000000	4195.38427734375000000000	4149.74365234375000000000	4176.92285156250000000000	4165.64111328125000000000	4174.87158203125000000000	3452.00000000000000000000	10246.00000000000000000000	10228.00000000000000000000	0.00000000000000000000	0.00000000000000000000	0.00000000000000000000	1223.00000000000000000000	958.00000000000000000000	4.00000000000000000000	4.00000000000000000000	4.00000000000000000000	4.00000000000000000000	4.00000000000000000000	4.00000000000000000000	4.00000000000000000000	4.00000000000000000000	4.00000000000000000000	4.00000000000000000000	4.00000000000000000000	4.00000000000000000000	4.00000000000000000000	4.00000000000000000000	4.00000000000000000000	4.00000000000000000000
83.00000000000000000000	0.00000000000000000000	4164.10253906250000000000	4137.94873046875000000000	4147.69238281250000000000	4115.89746093750000000000	4116.92285156250000000000	4164.10253906250000000000	4142.56396484375000000000	4134.35888671875000000000	4135.89746093750000000000	4151.79492187500000000000	4142.05126953125000000000	4176.41015625000000000000	4134.87158203125000000000	4162.05126953125000000000	3291.00000000000000000000	10247.00000000000000000000	10228.00000000000000000000	0.00000000000000000000	0.00000000000000000000	0.00000000000000000000	1223.00000000000000000000	965.00000000000000000000	4.00000000000000000000	4.00000000000000000000	4.00000000000000000000	4.00000000000000000000	4.00000000000000000000	4.00000000000000000000	4.00000000000000000000	4.00000000000000000000	4.00000000000000000000	4.00000000000000000000	4.00000000000000000000	4.00000000000000000000	4.00000000000000000000	4.00000000000000000000	4.00000000000000000000	4.00000000000000000000
84.00000000000000000000	0.00000000000000000000	4167.17919921875000000000	4163.07666015625000000000	4152.82031250000000000000	4161.02539062500000000000	4144.61523437500000000000	4186.15380859375000000000	4157.43603515625000000000	4147.17919921875000000000	4146.66650390625000000000	4153.84619140625000000000	4156.92285156250000000000	4188.20507812500000000000	4156.41015625000000000000	4176.41015625000000000000	2801.00000000000000000000	10247.00000000000000000000	10228.00000000000000000000	0.00000000000000000000	0.00000000000000000000	0.00000000000000000000	1223.00000000000000000000	972.00000000000000000000	4.00000000000000000000	4.00000000000000000000	4.00000000000000000000	4.00000000000000000000	4.00000000000000000000	4.00000000000000000000	4.00000000000000000000	4.00000000000000000000	4.00000000000000000000	4.00000000000000000000	4.00000000000000000000	4.00000000000000000000	4.00000000000000000000	4.00000000000000000000	4.00000000000000000000	4.00000000000000000000
85.00000000000000000000	0.00000000000000000000	4178.97412109375000000000	4173.84619140625000000000	4164.61523437500000000000	4175.38427734375000000000	4163.58984375000000000000	4188.20507812500000000000	4164.61523437500000000000	4154.87158203125000000000	4157.43603515625000000000	4187.69238281250000000000	4165.12792968750000000000	4188.20507812500000000000	4181.02539062500000000000	4181.02539062500000000000	2875.00000000000000000000	10248.00000000000000000000	10231.00000000000000000000	0.00000000000000000000	0.00000000000000000000	0.00000000000000000000	1223.00000000000000000000	980.00000000000000000000	4.00000000000000000000	4.00000000000000000000	4.00000000000000000000	4.00000000000000000000	4.00000000000000000000	4.00000000000000000000	4.00000000000000000000	4.00000000000000000000	4.00000000000000000000	4.00000000000000000000	4.00000000000000000000	4.00000000000000000000	4.00000000000000000000	4.00000000000000000000	4.00000000000000000000	4.00000000000000000000
86.00000000000000000000	0.00000000000000000000	4166.66650390625000000000	4160.51269531250000000000	4150.25634765625000000000	4150.25634765625000000000	4148.71777343750000000000	4167.69238281250000000000	4156.41015625000000000000	4153.84619140625000000000	4153.33300781250000000000	4203.07666015625000000000	4149.74365234375000000000	4174.87158203125000000000	4178.97412109375000000000	4170.76904296875000000000	3452.00000000000000000000	10248.00000000000000000000	10231.00000000000000000000	0.00000000000000000000	0.00000000000000000000	0.00000000000000000000	1223.00000000000000000000	988.00000000000000000000	4.00000000000000000000	4.00000000000000000000	4.00000000000000000000	4.00000000000000000000	4.00000000000000000000	4.00000000000000000000	4.00000000000000000000	4.00000000000000000000	4.00000000000000000000	4.00000000000000000000	4.00000000000000000000	4.00000000000000000000	4.00000000000000000000	4.00000000000000000000	4.00000000000000000000	4.00000000000000000000
87.00000000000000000000	0.00000000000000000000	4170.25634765625000000000	4150.76904296875000000000	4146.66650390625000000000	4150.76904296875000000000	4149.74365234375000000000	4160.00000000000000000000	4151.28173828125000000000	4152.82031250000000000000	4150.76904296875000000000	4181.53857421875000000000	4131.28173828125000000000	4176.41015625000000000000	4165.12792968750000000000	4168.20507812500000000000	3291.00000000000000000000	10247.00000000000000000000	10230.00000000000000000000	0.00000000000000000000	0.00000000000000000000	0.00000000000000000000	1223.00000000000000000000	996.00000000000000000000	4.00000000000000000000	4.00000000000000000000	4.00000000000000000000	4.00000000000000000000	4.00000000000000000000	4.00000000000000000000	4.00000000000000000000	4.00000000000000000000	4.00000000000000000000	4.00000000000000000000	4.00000000000000000000	4.00000000000000000000	4.00000000000000000000	4.00000000000000000000	4.00000000000000000000	4.00000000000000000000
88.00000000000000000000	0.00000000000000000000	4181.53857421875000000000	4160.51269531250000000000	4156.41015625000000000000	4158.97412109375000000000	4165.12792968750000000000	4172.30761718750000000000	4156.41015625000000000000	4150.25634765625000000000	4153.33300781250000000000	4170.76904296875000000000	4132.30761718750000000000	4182.05126953125000000000	4165.64111328125000000000	4166.15380859375000000000	2801.00000000000000000000	10247.00000000000000000000	10230.00000000000000000000	0.00000000000000000000	0.00000000000000000000	0.00000000000000000000	1224.00000000000000000000	4.00000000000000000000	4.00000000000000000000	4.00000000000000000000	4.00000000000000000000	4.00000000000000000000	4.00000000000000000000	4.00000000000000000000	4.00000000000000000000	4.00000000000000000000	4.00000000000000000000	4.00000000000000000000	4.00000000000000000000	4.00000000000000000000	4.00000000000000000000	4.00000000000000000000	4.00000000000000000000	4.00000000000000000000
89.00000000000000000000	0.00000000000000000000	4163.07666015625000000000	4169.74365234375000000000	4142.05126953125000000000	4146.15380859375000000000	4155.89746093750000000000	4172.82031250000000000000	4153.84619140625000000000	4148.20507812500000000000	4148.71777343750000000000	4180.51269531250000000000	4163.58984375000000000000	4172.30761718750000000000	4166.66650390625000000000	4149.74365234375000000000	2875.00000000000000000000	10248.00000000000000000000	10230.00000000000000000000	0.00000000000000000000	0.00000000000000000000	0.00000000000000000000	1224.00000000000000000000	13.00000000000000000000	4.00000000000000000000	4.00000000000000000000	4.00000000000000000000	4.00000000000000000000	4.00000000000000000000	4.00000000000000000000	4.00000000000000000000	4.00000000000000000000	4.00000000000000000000	4.00000000000000000000	4.00000000000000000000	4.00000000000000000000	4.00000000000000000000	4.00000000000000000000	4.00000000000000000000	4.00000000000000000000
90.00000000000000000000	0.00000000000000000000	4160.51269531250000000000	4146.15380859375000000000	4140.00000000000000000000	4123.58984375000000000000	4126.15380859375000000000	4150.25634765625000000000	4132.82031250000000000000	4134.35888671875000000000	4132.82031250000000000000	4160.00000000000000000000	4174.87158203125000000000	4157.43603515625000000000	4143.07666015625000000000	4134.35888671875000000000	3452.00000000000000000000	10248.00000000000000000000	10230.00000000000000000000	0.00000000000000000000	0.00000000000000000000	0.00000000000000000000	1224.00000000000000000000	21.00000000000000000000	4.00000000000000000000	4.00000000000000000000	4.00000000000000000000	4.00000000000000000000	4.00000000000000000000	4.00000000000000000000	4.00000000000000000000	4.00000000000000000000	4.00000000000000000000	4.00000000000000000000	4.00000000000000000000	4.00000000000000000000	4.00000000000000000000	4.00000000000000000000	4.00000000000000000000	4.00000000000000000000
91.00000000000000000000	0.00000000000000000000	4166.66650390625000000000	4144.61523437500000000000	4146.15380859375000000000	4140.00000000000000000000	4146.66650390625000000000	4155.89746093750000000000	4133.33300781250000000000	4135.89746093750000000000	4147.17919921875000000000	4160.51269531250000000000	4152.82031250000000000000	4156.92285156250000000000	4155.38427734375000000000	4146.66650390625000000000	3291.00000000000000000000	10248.00000000000000000000	10230.00000000000000000000	0.00000000000000000000	0.00000000000000000000	0.00000000000000000000	1224.00000000000000000000	29.00000000000000000000	4.00000000000000000000	4.00000000000000000000	4.00000000000000000000	4.00000000000000000000	4.00000000000000000000	4.00000000000000000000	4.00000000000000000000	4.00000000000000000000	4.00000000000000000000	4.00000000000000000000	4.00000000000000000000	4.00000000000000000000	4.00000000000000000000	4.00000000000000000000	4.00000000000000000000	4.00000000000000000000
92.00000000000000000000	0.00000000000000000000	4176.92285156250000000000	4177.94873046875000000000	4149.74365234375000000000	4172.82031250000000000000	4178.97412109375000000000	4177.43603515625000000000	4148.20507812500000000000	4152.30761718750000000000	4168.71777343750000000000	4195.89746093750000000000	4134.35888671875000000000	4173.84619140625000000000	4184.10253906250000000000	4169.23046875000000000000	2801.00000000000000000000	10248.00000000000000000000	10230.00000000000000000000	0.00000000000000000000	0.00000000000000000000	0.00000000000000000000	1224.00000000000000000000	38.00000000000000000000	4.00000000000000000000	4.00000000000000000000	4.00000000000000000000	4.00000000000000000000	4.00000000000000000000	4.00000000000000000000	4.00000000000000000000	4.00000000000000000000	4.00000000000000000000	4.00000000000000000000	4.00000000000000000000	4.00000000000000000000	4.00000000000000000000	4.00000000000000000000	4.00000000000000000000	4.00000000000000000000
93.00000000000000000000	0.00000000000000000000	4162.05126953125000000000	4165.12792968750000000000	4138.46142578125000000000	4144.10253906250000000000	4145.64111328125000000000	4168.71777343750000000000	4138.46142578125000000000	4145.64111328125000000000	4148.71777343750000000000	4196.92285156250000000000	4120.51269531250000000000	4160.51269531250000000000	4154.87158203125000000000	4152.82031250000000000000	2875.00000000000000000000	10246.00000000000000000000	10229.00000000000000000000	0.00000000000000000000	0.00000000000000000000	0.00000000000000000000	1224.00000000000000000000	46.00000000000000000000	4.00000000000000000000	4.00000000000000000000	4.00000000000000000000	4.00000000000000000000	4.00000000000000000000	4.00000000000000000000	4.00000000000000000000	4.00000000000000000000	4.00000000000000000000	4.00000000000000000000	4.00000000000000000000	4.00000000000000000000	4.00000000000000000000	4.00000000000000000000	4.00000000000000000000	4.00000000000000000000
94.00000000000000000000	0.00000000000000000000	4135.38427734375000000000	4121.53857421875000000000	4118.46142578125000000000	4115.89746093750000000000	4114.35888671875000000000	4154.35888671875000000000	4124.61523437500000000000	4132.82031250000000000000	4128.20507812500000000000	4164.10253906250000000000	4132.82031250000000000000	4138.46142578125000000000	4125.12792968750000000000	4125.12792968750000000000	3452.00000000000000000000	10246.00000000000000000000	10229.00000000000000000000	0.00000000000000000000	0.00000000000000000000	0.00000000000000000000	1224.00000000000000000000	53.00000000000000000000	4.00000000000000000000	4.00000000000000000000	4.00000000000000000000	4.00000000000000000000	4.00000000000000000000	4.00000000000000000000	4.00000000000000000000	4.00000000000000000000	4.00000000000000000000	4.00000000000000000000	4.00000000000000000000	4.00000000000000000000	4.00000000000000000000	4.00000000000000000000	4.00000000000000000000	4.00000000000000000000
95.00000000000000000000	0.00000000000000000000	4165.12792968750000000000	4118.97412109375000000000	4141.53857421875000000000	4131.79492187500000000000	4141.53857421875000000000	4161.02539062500000000000	4136.41015625000000000000	4146.66650390625000000000	4144.61523437500000000000	4156.41015625000000000000	4167.69238281250000000000	4159.48730468750000000000	4156.41015625000000000000	4141.53857421875000000000	3291.00000000000000000000	10249.00000000000000000000	10228.00000000000000000000	0.00000000000000000000	0.00000000000000000000	0.00000000000000000000	1224.00000000000000000000	60.00000000000000000000	4.00000000000000000000	4.00000000000000000000	4.00000000000000000000	4.00000000000000000000	4.00000000000000000000	4.00000000000000000000	4.00000000000000000000	4.00000000000000000000	4.00000000000000000000	4.00000000000000000000	4.00000000000000000000	4.00000000000000000000	4.00000000000000000000	4.00000000000000000000	4.00000000000000000000	4.00000000000000000000
96.00000000000000000000	0.00000000000000000000	4165.12792968750000000000	4138.46142578125000000000	4146.15380859375000000000	4131.79492187500000000000	4152.30761718750000000000	4168.20507812500000000000	4148.20507812500000000000	4159.48730468750000000000	4160.00000000000000000000	4178.97412109375000000000	4169.23046875000000000000	4167.69238281250000000000	4166.15380859375000000000	4161.53857421875000000000	2801.00000000000000000000	10249.00000000000000000000	10228.00000000000000000000	0.00000000000000000000	0.00000000000000000000	0.00000000000000000000	1224.00000000000000000000	68.00000000000000000000	4.00000000000000000000	4.00000000000000000000	4.00000000000000000000	4.00000000000000000000	4.00000000000000000000	4.00000000000000000000	4.00000000000000000000	4.00000000000000000000	4.00000000000000000000	4.00000000000000000000	4.00000000000000000000	4.00000000000000000000	4.00000000000000000000	4.00000000000000000000	4.00000000000000000000	4.00000000000000000000
97.00000000000000000000	0.00000000000000000000	4149.74365234375000000000	4151.79492187500000000000	4126.66650390625000000000	4132.30761718750000000000	4134.87158203125000000000	4158.46142578125000000000	4141.02539062500000000000	4150.25634765625000000000	4147.69238281250000000000	4166.66650390625000000000	4116.41015625000000000000	4166.15380859375000000000	4128.71777343750000000000	4154.35888671875000000000	2875.00000000000000000000	10249.00000000000000000000	10228.00000000000000000000	0.00000000000000000000	0.00000000000000000000	0.00000000000000000000	1224.00000000000000000000	75.00000000000000000000	4.00000000000000000000	4.00000000000000000000	4.00000000000000000000	4.00000000000000000000	4.00000000000000000000	4.00000000000000000000	4.00000000000000000000	4.00000000000000000000	4.00000000000000000000	4.00000000000000000000	4.00000000000000000000	4.00000000000000000000	4.00000000000000000000	4.00000000000000000000	4.00000000000000000000	4.00000000000000000000
98.00000000000000000000	0.00000000000000000000	4172.30761718750000000000	4172.82031250000000000000	4136.41015625000000000000	4162.56396484375000000000	4164.61523437500000000000	4164.10253906250000000000	4144.10253906250000000000	4151.79492187500000000000	4153.33300781250000000000	4149.74365234375000000000	4097.94873046875000000000	4177.94873046875000000000	4140.00000000000000000000	4152.82031250000000000000	3452.00000000000000000000	10249.00000000000000000000	10228.00000000000000000000	0.00000000000000000000	0.00000000000000000000	0.00000000000000000000	1224.00000000000000000000	83.00000000000000000000	4.00000000000000000000	4.00000000000000000000	4.00000000000000000000	4.00000000000000000000	4.00000000000000000000	4.00000000000000000000	4.00000000000000000000	4.00000000000000000000	4.00000000000000000000	4.00000000000000000000	4.00000000000000000000	4.00000000000000000000	4.00000000000000000000	4.00000000000000000000	4.00000000000000000000	4.00000000000000000000
99.00000000000000000000	0.00000000000000000000	4157.94873046875000000000	4166.15380859375000000000	4135.89746093750000000000	4160.00000000000000000000	4166.66650390625000000000	4172.82031250000000000000	4143.58984375000000000000	4145.12792968750000000000	4160.51269531250000000000	4171.79492187500000000000	4150.25634765625000000000	4160.00000000000000000000	4165.64111328125000000000	4142.05126953125000000000	3291.00000000000000000000	10250.00000000000000000000	10228.00000000000000000000	0.00000000000000000000	0.00000000000000000000	0.00000000000000000000	1224.00000000000000000000	90.00000000000000000000	4.00000000000000000000	4.00000000000000000000	4.00000000000000000000	4.00000000000000000000	4.00000000000000000000	4.00000000000000000000	4.00000000000000000000	4.00000000000000000000	4.00000000000000000000	4.00000000000000000000	4.00000000000000000000	4.00000000000000000000	4.00000000000000000000	4.00000000000000000000	4.00000000000000000000	4.00000000000000000000
100.00000000000000000000	0.00000000000000000000	4147.17919921875000000000	4132.30761718750000000000	4134.35888671875000000000	4130.25634765625000000000	4120.51269531250000000000	4157.94873046875000000000	4128.20507812500000000000	4122.05126953125000000000	4141.02539062500000000000	4188.20507812500000000000	4174.35888671875000000000	4142.05126953125000000000	4140.51269531250000000000	4128.71777343750000000000	2801.00000000000000000000	10250.00000000000000000000	10228.00000000000000000000	0.00000000000000000000	0.00000000000000000000	0.00000000000000000000	1224.00000000000000000000	98.00000000000000000000	4.00000000000000000000	4.00000000000000000000	4.00000000000000000000	4.00000000000000000000	4.00000000000000000000	4.00000000000000000000	4.00000000000000000000	4.00000000000000000000	4.00000000000000000000	4.00000000000000000000	4.00000000000000000000	4.00000000000000000000	4.00000000000000000000	4.00000000000000000000	4.00000000000000000000	4.00000000000000000000
101.00000000000000000000	0.00000000000000000000	4163.07666015625000000000	4138.97412109375000000000	4146.66650390625000000000	4136.41015625000000000000	4143.58984375000000000000	4161.02539062500000000000	4135.89746093750000000000	4135.89746093750000000000	4148.20507812500000000000	4176.92285156250000000000	4140.00000000000000000000	4162.56396484375000000000	4128.71777343750000000000	4145.64111328125000000000	2875.00000000000000000000	10249.00000000000000000000	10228.00000000000000000000	0.00000000000000000000	0.00000000000000000000	0.00000000000000000000	1224.00000000000000000000	106.00000000000000000000	4.00000000000000000000	4.00000000000000000000	4.00000000000000000000	4.00000000000000000000	4.00000000000000000000	4.00000000000000000000	4.00000000000000000000	4.00000000000000000000	4.00000000000000000000	4.00000000000000000000	4.00000000000000000000	4.00000000000000000000	4.00000000000000000000	4.00000000000000000000	4.00000000000000000000	4.00000000000000000000
102.00000000000000000000	0.00000000000000000000	4172.82031250000000000000	4167.69238281250000000000	4157.43603515625000000000	4146.66650390625000000000	4188.20507812500000000000	4184.10253906250000000000	4155.38427734375000000000	4163.07666015625000000000	4170.76904296875000000000	4174.87158203125000000000	4122.05126953125000000000	4186.66650390625000000000	4151.28173828125000000000	4163.07666015625000000000	3452.00000000000000000000	10249.00000000000000000000	10228.00000000000000000000	0.00000000000000000000	0.00000000000000000000	0.00000000000000000000	1224.00000000000000000000	114.00000000000000000000	4.00000000000000000000	4.00000000000000000000	4.00000000000000000000	4.00000000000000000000	4.00000000000000000000	4.00000000000000000000	4.00000000000000000000	4.00000000000000000000	4.00000000000000000000	4.00000000000000000000	4.00000000000000000000	4.00000000000000000000	4.00000000000000000000	4.00000000000000000000	4.00000000000000000000	4.00000000000000000000
103.00000000000000000000	0.00000000000000000000	4170.76904296875000000000	4171.79492187500000000000	4155.38427734375000000000	4143.58984375000000000000	4166.15380859375000000000	4185.12792968750000000000	4159.48730468750000000000	4168.20507812500000000000	4173.33300781250000000000	4196.41015625000000000000	4140.00000000000000000000	4189.74365234375000000000	4166.66650390625000000000	4166.66650390625000000000	3291.00000000000000000000	10249.00000000000000000000	10230.00000000000000000000	0.00000000000000000000	0.00000000000000000000	0.00000000000000000000	1224.00000000000000000000	122.00000000000000000000	4.00000000000000000000	4.00000000000000000000	4.00000000000000000000	4.00000000000000000000	4.00000000000000000000	4.00000000000000000000	4.00000000000000000000	4.00000000000000000000	4.00000000000000000000	4.00000000000000000000	4.00000000000000000000	4.00000000000000000000	4.00000000000000000000	4.00000000000000000000	4.00000000000000000000	4.00000000000000000000
104.00000000000000000000	0.00000000000000000000	4153.84619140625000000000	4153.84619140625000000000	4137.43603515625000000000	4152.30761718750000000000	4139.48730468750000000000	4171.28173828125000000000	4155.38427734375000000000	4169.74365234375000000000	4176.41015625000000000000	4195.38427734375000000000	4156.92285156250000000000	4184.10253906250000000000	4167.69238281250000000000	4167.17919921875000000000	2801.00000000000000000000	10249.00000000000000000000	10230.00000000000000000000	0.00000000000000000000	0.00000000000000000000	0.00000000000000000000	1224.00000000000000000000	131.00000000000000000000	4.00000000000000000000	4.00000000000000000000	4.00000000000000000000	4.00000000000000000000	4.00000000000000000000	4.00000000000000000000	4.00000000000000000000	4.00000000000000000000	4.00000000000000000000	4.00000000000000000000	4.00000000000000000000	4.00000000000000000000	4.00000000000000000000	4.00000000000000000000	4.00000000000000000000	4.00000000000000000000
105.00000000000000000000	0.00000000000000000000	4159.48730468750000000000	4136.92285156250000000000	4130.76904296875000000000	4154.35888671875000000000	4140.51269531250000000000	4158.97412109375000000000	4144.61523437500000000000	4158.97412109375000000000	4166.15380859375000000000	4163.58984375000000000000	4154.35888671875000000000	4176.41015625000000000000	4152.30761718750000000000	4149.74365234375000000000	2875.00000000000000000000	10246.00000000000000000000	10232.00000000000000000000	0.00000000000000000000	0.00000000000000000000	0.00000000000000000000	1224.00000000000000000000	139.00000000000000000000	4.00000000000000000000	4.00000000000000000000	4.00000000000000000000	4.00000000000000000000	4.00000000000000000000	4.00000000000000000000	4.00000000000000000000	4.00000000000000000000	4.00000000000000000000	4.00000000000000000000	4.00000000000000000000	4.00000000000000000000	4.00000000000000000000	4.00000000000000000000	4.00000000000000000000	4.00000000000000000000
106.00000000000000000000	0.00000000000000000000	4163.58984375000000000000	4152.82031250000000000000	4132.82031250000000000000	4146.15380859375000000000	4154.87158203125000000000	4170.76904296875000000000	4148.20507812500000000000	4152.30761718750000000000	4161.02539062500000000000	4170.25634765625000000000	4153.33300781250000000000	4175.89746093750000000000	4151.79492187500000000000	4143.58984375000000000000	3452.00000000000000000000	10246.00000000000000000000	10232.00000000000000000000	0.00000000000000000000	0.00000000000000000000	0.00000000000000000000	1224.00000000000000000000	147.00000000000000000000	4.00000000000000000000	4.00000000000000000000	4.00000000000000000000	4.00000000000000000000	4.00000000000000000000	4.00000000000000000000	4.00000000000000000000	4.00000000000000000000	4.00000000000000000000	4.00000000000000000000	4.00000000000000000000	4.00000000000000000000	4.00000000000000000000	4.00000000000000000000	4.00000000000000000000	4.00000000000000000000
107.00000000000000000000	0.00000000000000000000	4165.64111328125000000000	4156.41015625000000000000	4149.23046875000000000000	4136.41015625000000000000	4161.53857421875000000000	4188.20507812500000000000	4161.02539062500000000000	4164.61523437500000000000	4175.89746093750000000000	4188.20507812500000000000	4153.33300781250000000000	4194.35888671875000000000	4167.17919921875000000000	4163.58984375000000000000	3291.00000000000000000000	10246.00000000000000000000	10231.00000000000000000000	0.00000000000000000000	0.00000000000000000000	0.00000000000000000000	1224.00000000000000000000	155.00000000000000000000	4.00000000000000000000	4.00000000000000000000	4.00000000000000000000	4.00000000000000000000	4.00000000000000000000	4.00000000000000000000	4.00000000000000000000	4.00000000000000000000	4.00000000000000000000	4.00000000000000000000	4.00000000000000000000	4.00000000000000000000	4.00000000000000000000	4.00000000000000000000	4.00000000000000000000	4.00000000000000000000
108.00000000000000000000	0.00000000000000000000	4180.00000000000000000000	4138.97412109375000000000	4158.46142578125000000000	4135.89746093750000000000	4144.61523437500000000000	4177.94873046875000000000	4154.87158203125000000000	4167.69238281250000000000	4172.82031250000000000000	4163.58984375000000000000	4128.20507812500000000000	4209.23046875000000000000	4158.46142578125000000000	4174.35888671875000000000	2801.00000000000000000000	10246.00000000000000000000	10231.00000000000000000000	0.00000000000000000000	0.00000000000000000000	0.00000000000000000000	1224.00000000000000000000	163.00000000000000000000	4.00000000000000000000	4.00000000000000000000	4.00000000000000000000	4.00000000000000000000	4.00000000000000000000	4.00000000000000000000	4.00000000000000000000	4.00000000000000000000	4.00000000000000000000	4.00000000000000000000	4.00000000000000000000	4.00000000000000000000	4.00000000000000000000	4.00000000000000000000	4.00000000000000000000	4.00000000000000000000
109.00000000000000000000	0.00000000000000000000	4164.10253906250000000000	4156.92285156250000000000	4137.43603515625000000000	4152.30761718750000000000	4151.28173828125000000000	4174.35888671875000000000	4153.33300781250000000000	4168.20507812500000000000	4163.58984375000000000000	4168.71777343750000000000	4117.94873046875000000000	4200.51269531250000000000	4147.69238281250000000000	4170.76904296875000000000	2875.00000000000000000000	10244.00000000000000000000	10230.00000000000000000000	0.00000000000000000000	0.00000000000000000000	0.00000000000000000000	1224.00000000000000000000	170.00000000000000000000	4.00000000000000000000	4.00000000000000000000	4.00000000000000000000	4.00000000000000000000	4.00000000000000000000	4.00000000000000000000	4.00000000000000000000	4.00000000000000000000	4.00000000000000000000	4.00000000000000000000	4.00000000000000000000	4.00000000000000000000	4.00000000000000000000	4.00000000000000000000	4.00000000000000000000	4.00000000000000000000
110.00000000000000000000	0.00000000000000000000	4161.02539062500000000000	4180.00000000000000000000	4141.02539062500000000000	4169.23046875000000000000	4173.84619140625000000000	4187.17919921875000000000	4157.43603515625000000000	4167.69238281250000000000	4164.61523437500000000000	4198.97412109375000000000	4160.00000000000000000000	4192.30761718750000000000	4157.94873046875000000000	4164.10253906250000000000	3452.00000000000000000000	10244.00000000000000000000	10230.00000000000000000000	0.00000000000000000000	0.00000000000000000000	0.00000000000000000000	1224.00000000000000000000	178.00000000000000000000	4.00000000000000000000	4.00000000000000000000	4.00000000000000000000	4.00000000000000000000	4.00000000000000000000	4.00000000000000000000	4.00000000000000000000	4.00000000000000000000	4.00000000000000000000	4.00000000000000000000	4.00000000000000000000	4.00000000000000000000	4.00000000000000000000	4.00000000000000000000	4.00000000000000000000	4.00000000000000000000
111.00000000000000000000	0.00000000000000000000	4169.74365234375000000000	4170.76904296875000000000	4150.76904296875000000000	4163.07666015625000000000	4163.07666015625000000000	4182.56396484375000000000	4153.33300781250000000000	4167.69238281250000000000	4172.30761718750000000000	4187.69238281250000000000	4177.43603515625000000000	4193.33300781250000000000	4175.89746093750000000000	4162.56396484375000000000	3291.00000000000000000000	10245.00000000000000000000	10231.00000000000000000000	0.00000000000000000000	0.00000000000000000000	0.00000000000000000000	1224.00000000000000000000	185.00000000000000000000	4.00000000000000000000	4.00000000000000000000	4.00000000000000000000	4.00000000000000000000	4.00000000000000000000	4.00000000000000000000	4.00000000000000000000	4.00000000000000000000	4.00000000000000000000	4.00000000000000000000	4.00000000000000000000	4.00000000000000000000	4.00000000000000000000	4.00000000000000000000	4.00000000000000000000	4.00000000000000000000
112.00000000000000000000	0.00000000000000000000	4166.15380859375000000000	4144.10253906250000000000	4143.58984375000000000000	4133.33300781250000000000	4131.28173828125000000000	4160.51269531250000000000	4144.10253906250000000000	4162.05126953125000000000	4164.61523437500000000000	4165.12792968750000000000	4131.28173828125000000000	4202.05126953125000000000	4162.05126953125000000000	4169.74365234375000000000	2801.00000000000000000000	10245.00000000000000000000	10231.00000000000000000000	0.00000000000000000000	0.00000000000000000000	0.00000000000000000000	1224.00000000000000000000	192.00000000000000000000	4.00000000000000000000	4.00000000000000000000	4.00000000000000000000	4.00000000000000000000	4.00000000000000000000	4.00000000000000000000	4.00000000000000000000	4.00000000000000000000	4.00000000000000000000	4.00000000000000000000	4.00000000000000000000	4.00000000000000000000	4.00000000000000000000	4.00000000000000000000	4.00000000000000000000	4.00000000000000000000
113.00000000000000000000	0.00000000000000000000	4176.41015625000000000000	4148.20507812500000000000	4154.87158203125000000000	4140.00000000000000000000	4135.89746093750000000000	4160.51269531250000000000	4144.10253906250000000000	4153.84619140625000000000	4148.20507812500000000000	4170.76904296875000000000	4128.71777343750000000000	4214.87158203125000000000	4141.53857421875000000000	4177.43603515625000000000	2875.00000000000000000000	10246.00000000000000000000	10229.00000000000000000000	0.00000000000000000000	0.00000000000000000000	0.00000000000000000000	1224.00000000000000000000	200.00000000000000000000	4.00000000000000000000	4.00000000000000000000	4.00000000000000000000	4.00000000000000000000	4.00000000000000000000	4.00000000000000000000	4.00000000000000000000	4.00000000000000000000	4.00000000000000000000	4.00000000000000000000	4.00000000000000000000	4.00000000000000000000	4.00000000000000000000	4.00000000000000000000	4.00000000000000000000	4.00000000000000000000
114.00000000000000000000	0.00000000000000000000	4176.41015625000000000000	4188.20507812500000000000	4162.05126953125000000000	4184.10253906250000000000	4181.02539062500000000000	4185.64111328125000000000	4162.05126953125000000000	4172.30761718750000000000	4168.20507812500000000000	4185.64111328125000000000	4177.43603515625000000000	4219.48730468750000000000	4158.97412109375000000000	4177.43603515625000000000	3452.00000000000000000000	10246.00000000000000000000	10229.00000000000000000000	0.00000000000000000000	0.00000000000000000000	0.00000000000000000000	1224.00000000000000000000	208.00000000000000000000	4.00000000000000000000	4.00000000000000000000	4.00000000000000000000	4.00000000000000000000	4.00000000000000000000	4.00000000000000000000	4.00000000000000000000	4.00000000000000000000	4.00000000000000000000	4.00000000000000000000	4.00000000000000000000	4.00000000000000000000	4.00000000000000000000	4.00000000000000000000	4.00000000000000000000	4.00000000000000000000
115.00000000000000000000	0.00000000000000000000	4172.30761718750000000000	4171.28173828125000000000	4157.94873046875000000000	4159.48730468750000000000	4166.66650390625000000000	4172.30761718750000000000	4152.30761718750000000000	4168.71777343750000000000	4170.76904296875000000000	4167.69238281250000000000	4140.51269531250000000000	4213.33300781250000000000	4153.33300781250000000000	4160.51269531250000000000	3291.00000000000000000000	10245.00000000000000000000	10230.00000000000000000000	0.00000000000000000000	0.00000000000000000000	0.00000000000000000000	1224.00000000000000000000	216.00000000000000000000	4.00000000000000000000	4.00000000000000000000	4.00000000000000000000	4.00000000000000000000	4.00000000000000000000	4.00000000000000000000	4.00000000000000000000	4.00000000000000000000	4.00000000000000000000	4.00000000000000000000	4.00000000000000000000	4.00000000000000000000	4.00000000000000000000	4.00000000000000000000	4.00000000000000000000	4.00000000000000000000
116.00000000000000000000	0.00000000000000000000	4156.41015625000000000000	4120.51269531250000000000	4141.53857421875000000000	4098.97412109375000000000	4128.20507812500000000000	4147.17919921875000000000	4131.28173828125000000000	4138.97412109375000000000	4143.07666015625000000000	4153.84619140625000000000	4100.51269531250000000000	4194.87158203125000000000	4119.48730468750000000000	4148.71777343750000000000	2801.00000000000000000000	10245.00000000000000000000	10230.00000000000000000000	0.00000000000000000000	0.00000000000000000000	0.00000000000000000000	1224.00000000000000000000	224.00000000000000000000	4.00000000000000000000	4.00000000000000000000	4.00000000000000000000	4.00000000000000000000	4.00000000000000000000	4.00000000000000000000	4.00000000000000000000	4.00000000000000000000	4.00000000000000000000	4.00000000000000000000	4.00000000000000000000	4.00000000000000000000	4.00000000000000000000	4.00000000000000000000	4.00000000000000000000	4.00000000000000000000
117.00000000000000000000	0.00000000000000000000	4149.74365234375000000000	4136.92285156250000000000	4131.79492187500000000000	4132.82031250000000000000	4155.89746093750000000000	4163.58984375000000000000	4148.20507812500000000000	4148.20507812500000000000	4151.28173828125000000000	4173.33300781250000000000	4140.00000000000000000000	4190.76904296875000000000	4129.74365234375000000000	4156.92285156250000000000	2875.00000000000000000000	10248.00000000000000000000	10228.00000000000000000000	0.00000000000000000000	0.00000000000000000000	0.00000000000000000000	1224.00000000000000000000	233.00000000000000000000	4.00000000000000000000	4.00000000000000000000	4.00000000000000000000	4.00000000000000000000	4.00000000000000000000	4.00000000000000000000	4.00000000000000000000	4.00000000000000000000	4.00000000000000000000	4.00000000000000000000	4.00000000000000000000	4.00000000000000000000	4.00000000000000000000	4.00000000000000000000	4.00000000000000000000	4.00000000000000000000
118.00000000000000000000	0.00000000000000000000	4174.87158203125000000000	4178.46142578125000000000	4143.58984375000000000000	4195.38427734375000000000	4180.00000000000000000000	4189.74365234375000000000	4168.20507812500000000000	4174.35888671875000000000	4169.74365234375000000000	4172.30761718750000000000	4164.10253906250000000000	4199.48730468750000000000	4156.92285156250000000000	4162.56396484375000000000	3452.00000000000000000000	10248.00000000000000000000	10228.00000000000000000000	0.00000000000000000000	0.00000000000000000000	0.00000000000000000000	1224.00000000000000000000	241.00000000000000000000	4.00000000000000000000	4.00000000000000000000	4.00000000000000000000	4.00000000000000000000	4.00000000000000000000	4.00000000000000000000	4.00000000000000000000	4.00000000000000000000	4.00000000000000000000	4.00000000000000000000	4.00000000000000000000	4.00000000000000000000	4.00000000000000000000	4.00000000000000000000	4.00000000000000000000	4.00000000000000000000
119.00000000000000000000	0.00000000000000000000	4165.64111328125000000000	4161.53857421875000000000	4139.48730468750000000000	4156.92285156250000000000	4141.53857421875000000000	4180.51269531250000000000	4155.38427734375000000000	4163.58984375000000000000	4154.87158203125000000000	4150.76904296875000000000	4133.84619140625000000000	4182.56396484375000000000	4148.20507812500000000000	4148.71777343750000000000	3291.00000000000000000000	10248.00000000000000000000	10228.00000000000000000000	0.00000000000000000000	0.00000000000000000000	0.00000000000000000000	1224.00000000000000000000	249.00000000000000000000	4.00000000000000000000	4.00000000000000000000	4.00000000000000000000	4.00000000000000000000	4.00000000000000000000	4.00000000000000000000	4.00000000000000000000	4.00000000000000000000	4.00000000000000000000	4.00000000000000000000	4.00000000000000000000	4.00000000000000000000	4.00000000000000000000	4.00000000000000000000	4.00000000000000000000	4.00000000000000000000
120.00000000000000000000	0.00000000000000000000	4166.15380859375000000000	4140.51269531250000000000	4143.58984375000000000000	4130.25634765625000000000	4127.69238281250000000000	4157.94873046875000000000	4142.05126953125000000000	4142.05126953125000000000	4139.48730468750000000000	4149.74365234375000000000	4113.33300781250000000000	4180.51269531250000000000	4132.30761718750000000000	4146.66650390625000000000	2801.00000000000000000000	10248.00000000000000000000	10228.00000000000000000000	0.00000000000000000000	0.00000000000000000000	0.00000000000000000000	1224.00000000000000000000	258.00000000000000000000	4.00000000000000000000	4.00000000000000000000	4.00000000000000000000	4.00000000000000000000	4.00000000000000000000	4.00000000000000000000	4.00000000000000000000	4.00000000000000000000	4.00000000000000000000	4.00000000000000000000	4.00000000000000000000	4.00000000000000000000	4.00000000000000000000	4.00000000000000000000	4.00000000000000000000	4.00000000000000000000
121.00000000000000000000	0.00000000000000000000	4181.02539062500000000000	4166.15380859375000000000	4157.94873046875000000000	4168.71777343750000000000	4181.53857421875000000000	4166.66650390625000000000	4161.53857421875000000000	4166.15380859375000000000	4161.02539062500000000000	4164.61523437500000000000	4136.41015625000000000000	4210.25634765625000000000	4147.69238281250000000000	4173.33300781250000000000	2875.00000000000000000000	10248.00000000000000000000	10228.00000000000000000000	0.00000000000000000000	0.00000000000000000000	0.00000000000000000000	1224.00000000000000000000	266.00000000000000000000	4.00000000000000000000	4.00000000000000000000	4.00000000000000000000	4.00000000000000000000	4.00000000000000000000	4.00000000000000000000	4.00000000000000000000	4.00000000000000000000	4.00000000000000000000	4.00000000000000000000	4.00000000000000000000	4.00000000000000000000	4.00000000000000000000	4.00000000000000000000	4.00000000000000000000	4.00000000000000000000
122.00000000000000000000	0.00000000000000000000	4159.48730468750000000000	4158.97412109375000000000	4147.69238281250000000000	4144.10253906250000000000	4181.53857421875000000000	4174.87158203125000000000	4168.20507812500000000000	4182.56396484375000000000	4170.76904296875000000000	4166.15380859375000000000	4156.92285156250000000000	4212.82031250000000000000	4145.12792968750000000000	4167.69238281250000000000	3452.00000000000000000000	10248.00000000000000000000	10228.00000000000000000000	0.00000000000000000000	0.00000000000000000000	0.00000000000000000000	1224.00000000000000000000	274.00000000000000000000	4.00000000000000000000	4.00000000000000000000	4.00000000000000000000	4.00000000000000000000	4.00000000000000000000	4.00000000000000000000	4.00000000000000000000	4.00000000000000000000	4.00000000000000000000	4.00000000000000000000	4.00000000000000000000	4.00000000000000000000	4.00000000000000000000	4.00000000000000000000	4.00000000000000000000	4.00000000000000000000
123.00000000000000000000	0.00000000000000000000	4155.38427734375000000000	4128.20507812500000000000	4139.48730468750000000000	4107.17919921875000000000	4126.66650390625000000000	4160.51269531250000000000	4142.56396484375000000000	4152.30761718750000000000	4146.15380859375000000000	4161.02539062500000000000	4148.20507812500000000000	4178.97412109375000000000	4123.07666015625000000000	4130.25634765625000000000	3291.00000000000000000000	10247.00000000000000000000	10227.00000000000000000000	0.00000000000000000000	0.00000000000000000000	0.00000000000000000000	1224.00000000000000000000	282.00000000000000000000	4.00000000000000000000	4.00000000000000000000	4.00000000000000000000	4.00000000000000000000	4.00000000000000000000	4.00000000000000000000	4.00000000000000000000	4.00000000000000000000	4.00000000000000000000	4.00000000000000000000	4.00000000000000000000	4.00000000000000000000	4.00000000000000000000	4.00000000000000000000	4.00000000000000000000	4.00000000000000000000
124.00000000000000000000	0.00000000000000000000	4164.61523437500000000000	4148.71777343750000000000	4135.89746093750000000000	4150.76904296875000000000	4144.10253906250000000000	4163.58984375000000000000	4139.48730468750000000000	4145.64111328125000000000	4143.07666015625000000000	4160.51269531250000000000	4126.15380859375000000000	4174.35888671875000000000	4137.94873046875000000000	4138.97412109375000000000	2801.00000000000000000000	10247.00000000000000000000	10227.00000000000000000000	0.00000000000000000000	0.00000000000000000000	0.00000000000000000000	1224.00000000000000000000	290.00000000000000000000	4.00000000000000000000	4.00000000000000000000	4.00000000000000000000	4.00000000000000000000	4.00000000000000000000	4.00000000000000000000	4.00000000000000000000	4.00000000000000000000	4.00000000000000000000	4.00000000000000000000	4.00000000000000000000	4.00000000000000000000	4.00000000000000000000	4.00000000000000000000	4.00000000000000000000	4.00000000000000000000
125.00000000000000000000	0.00000000000000000000	4176.41015625000000000000	4161.02539062500000000000	4147.69238281250000000000	4179.48730468750000000000	4168.71777343750000000000	4165.64111328125000000000	4146.15380859375000000000	4158.97412109375000000000	4152.82031250000000000000	4150.76904296875000000000	4128.71777343750000000000	4206.66650390625000000000	4154.87158203125000000000	4166.15380859375000000000	2875.00000000000000000000	10249.00000000000000000000	10227.00000000000000000000	0.00000000000000000000	0.00000000000000000000	0.00000000000000000000	1224.00000000000000000000	297.00000000000000000000	4.00000000000000000000	4.00000000000000000000	4.00000000000000000000	4.00000000000000000000	4.00000000000000000000	4.00000000000000000000	4.00000000000000000000	4.00000000000000000000	4.00000000000000000000	4.00000000000000000000	4.00000000000000000000	4.00000000000000000000	4.00000000000000000000	4.00000000000000000000	4.00000000000000000000	4.00000000000000000000
126.00000000000000000000	0.00000000000000000000	4178.97412109375000000000	4143.58984375000000000000	4163.07666015625000000000	4144.10253906250000000000	4141.02539062500000000000	4153.33300781250000000000	4144.10253906250000000000	4154.87158203125000000000	4152.30761718750000000000	4160.51269531250000000000	4147.69238281250000000000	4208.20507812500000000000	4145.64111328125000000000	4163.58984375000000000000	3452.00000000000000000000	10249.00000000000000000000	10227.00000000000000000000	0.00000000000000000000	0.00000000000000000000	0.00000000000000000000	1224.00000000000000000000	305.00000000000000000000	4.00000000000000000000	4.00000000000000000000	4.00000000000000000000	4.00000000000000000000	4.00000000000000000000	4.00000000000000000000	4.00000000000000000000	4.00000000000000000000	4.00000000000000000000	4.00000000000000000000	4.00000000000000000000	4.00000000000000000000	4.00000000000000000000	4.00000000000000000000	4.00000000000000000000	4.00000000000000000000
127.00000000000000000000	0.00000000000000000000	4168.20507812500000000000	4159.48730468750000000000	4156.41015625000000000000	4147.69238281250000000000	4148.20507812500000000000	4163.07666015625000000000	4154.35888671875000000000	4156.41015625000000000000	4154.35888671875000000000	4172.30761718750000000000	4148.20507812500000000000	4196.41015625000000000000	4147.69238281250000000000	4169.74365234375000000000	52.00000000000000000000	10249.00000000000000000000	10227.00000000000000000000	0.00000000000000000000	0.00000000000000000000	0.00000000000000000000	1224.00000000000000000000	312.00000000000000000000	4.00000000000000000000	4.00000000000000000000	4.00000000000000000000	4.00000000000000000000	4.00000000000000000000	4.00000000000000000000	4.00000000000000000000	4.00000000000000000000	4.00000000000000000000	4.00000000000000000000	4.00000000000000000000	4.00000000000000000000	4.00000000000000000000	4.00000000000000000000	4.00000000000000000000	4.00000000000000000000
0.00000000000000000000	0.00000000000000000000	4186.66650390625000000000	4174.35888671875000000000	4160.51269531250000000000	4165.12792968750000000000	4177.94873046875000000000	4179.48730468750000000000	4163.58984375000000000000	4167.17919921875000000000	4154.35888671875000000000	4154.87158203125000000000	4140.00000000000000000000	4210.76904296875000000000	4160.51269531250000000000	4185.12792968750000000000	2734.00000000000000000000	10249.00000000000000000000	10227.00000000000000000000	0.00000000000000000000	0.00000000000000000000	0.00000000000000000000	1224.00000000000000000000	319.00000000000000000000	4.00000000000000000000	4.00000000000000000000	4.00000000000000000000	4.00000000000000000000	4.00000000000000000000	4.00000000000000000000	4.00000000000000000000	4.00000000000000000000	4.00000000000000000000	4.00000000000000000000	4.00000000000000000000	4.00000000000000000000	4.00000000000000000000	4.00000000000000000000	4.00000000000000000000	4.00000000000000000000
1.00000000000000000000	0.00000000000000000000	4178.46142578125000000000	4144.10253906250000000000	4158.97412109375000000000	4120.00000000000000000000	4171.28173828125000000000	4174.87158203125000000000	4160.00000000000000000000	4167.69238281250000000000	4153.33300781250000000000	4160.00000000000000000000	4158.97412109375000000000	4212.82031250000000000000	4162.56396484375000000000	4175.89746093750000000000	2722.00000000000000000000	10249.00000000000000000000	10227.00000000000000000000	0.00000000000000000000	0.00000000000000000000	0.00000000000000000000	1224.00000000000000000000	327.00000000000000000000	4.00000000000000000000	4.00000000000000000000	4.00000000000000000000	4.00000000000000000000	4.00000000000000000000	4.00000000000000000000	4.00000000000000000000	4.00000000000000000000	4.00000000000000000000	4.00000000000000000000	4.00000000000000000000	4.00000000000000000000	4.00000000000000000000	4.00000000000000000000	4.00000000000000000000	4.00000000000000000000
2.00000000000000000000	0.00000000000000000000	4166.66650390625000000000	4141.02539062500000000000	4157.94873046875000000000	4121.02539062500000000000	4164.10253906250000000000	4166.15380859375000000000	4160.51269531250000000000	4166.15380859375000000000	4159.48730468750000000000	4176.41015625000000000000	4165.64111328125000000000	4213.84619140625000000000	4160.51269531250000000000	4175.89746093750000000000	2430.00000000000000000000	10249.00000000000000000000	10227.00000000000000000000	0.00000000000000000000	0.00000000000000000000	0.00000000000000000000	1224.00000000000000000000	334.00000000000000000000	4.00000000000000000000	4.00000000000000000000	4.00000000000000000000	4.00000000000000000000	4.00000000000000000000	4.00000000000000000000	4.00000000000000000000	4.00000000000000000000	4.00000000000000000000	4.00000000000000000000	4.00000000000000000000	4.00000000000000000000	4.00000000000000000000	4.00000000000000000000	4.00000000000000000000	4.00000000000000000000
3.00000000000000000000	0.00000000000000000000	4174.87158203125000000000	4157.94873046875000000000	4157.94873046875000000000	4162.56396484375000000000	4160.00000000000000000000	4163.07666015625000000000	4162.56396484375000000000	4168.71777343750000000000	4158.97412109375000000000	4160.00000000000000000000	4127.69238281250000000000	4213.33300781250000000000	4152.82031250000000000000	4179.48730468750000000000	3492.00000000000000000000	10247.00000000000000000000	10228.00000000000000000000	0.00000000000000000000	0.00000000000000000000	0.00000000000000000000	1224.00000000000000000000	342.00000000000000000000	4.00000000000000000000	4.00000000000000000000	4.00000000000000000000	4.00000000000000000000	4.00000000000000000000	4.00000000000000000000	4.00000000000000000000	4.00000000000000000000	4.00000000000000000000	4.00000000000000000000	4.00000000000000000000	4.00000000000000000000	4.00000000000000000000	4.00000000000000000000	4.00000000000000000000	4.00000000000000000000
4.00000000000000000000	0.00000000000000000000	4162.56396484375000000000	4138.46142578125000000000	4137.43603515625000000000	4133.33300781250000000000	4137.94873046875000000000	4157.94873046875000000000	4154.87158203125000000000	4157.94873046875000000000	4149.74365234375000000000	4157.43603515625000000000	4131.28173828125000000000	4181.53857421875000000000	4145.64111328125000000000	4144.10253906250000000000	3486.00000000000000000000	10247.00000000000000000000	10228.00000000000000000000	0.00000000000000000000	0.00000000000000000000	0.00000000000000000000	1224.00000000000000000000	351.00000000000000000000	4.00000000000000000000	4.00000000000000000000	4.00000000000000000000	4.00000000000000000000	4.00000000000000000000	4.00000000000000000000	4.00000000000000000000	4.00000000000000000000	4.00000000000000000000	4.00000000000000000000	4.00000000000000000000	4.00000000000000000000	4.00000000000000000000	4.00000000000000000000	4.00000000000000000000	4.00000000000000000000
5.00000000000000000000	0.00000000000000000000	4176.92285156250000000000	4138.46142578125000000000	4145.64111328125000000000	4114.35888671875000000000	4147.17919921875000000000	4168.20507812500000000000	4156.41015625000000000000	4152.82031250000000000000	4156.41015625000000000000	4180.51269531250000000000	4157.94873046875000000000	4180.00000000000000000000	4156.92285156250000000000	4133.84619140625000000000	3404.00000000000000000000	10247.00000000000000000000	10227.00000000000000000000	0.00000000000000000000	0.00000000000000000000	0.00000000000000000000	1224.00000000000000000000	359.00000000000000000000	4.00000000000000000000	4.00000000000000000000	4.00000000000000000000	4.00000000000000000000	4.00000000000000000000	4.00000000000000000000	4.00000000000000000000	4.00000000000000000000	4.00000000000000000000	4.00000000000000000000	4.00000000000000000000	4.00000000000000000000	4.00000000000000000000	4.00000000000000000000	4.00000000000000000000	4.00000000000000000000
6.00000000000000000000	0.00000000000000000000	4187.17919921875000000000	4175.38427734375000000000	4159.48730468750000000000	4150.76904296875000000000	4183.07666015625000000000	4195.89746093750000000000	4175.38427734375000000000	4176.41015625000000000000	4181.02539062500000000000	4183.58984375000000000000	4158.46142578125000000000	4211.28173828125000000000	4175.89746093750000000000	4172.82031250000000000000	3486.00000000000000000000	10247.00000000000000000000	10227.00000000000000000000	0.00000000000000000000	0.00000000000000000000	0.00000000000000000000	1224.00000000000000000000	367.00000000000000000000	4.00000000000000000000	4.00000000000000000000	4.00000000000000000000	4.00000000000000000000	4.00000000000000000000	4.00000000000000000000	4.00000000000000000000	4.00000000000000000000	4.00000000000000000000	4.00000000000000000000	4.00000000000000000000	4.00000000000000000000	4.00000000000000000000	4.00000000000000000000	4.00000000000000000000	4.00000000000000000000
7.00000000000000000000	0.00000000000000000000	4174.87158203125000000000	4163.07666015625000000000	4155.89746093750000000000	4138.46142578125000000000	4168.71777343750000000000	4190.76904296875000000000	4175.38427734375000000000	4181.53857421875000000000	4174.35888671875000000000	4168.71777343750000000000	4163.07666015625000000000	4210.25634765625000000000	4166.15380859375000000000	4186.66650390625000000000	3400.00000000000000000000	10247.00000000000000000000	10228.00000000000000000000	0.00000000000000000000	0.00000000000000000000	0.00000000000000000000	1224.00000000000000000000	376.00000000000000000000	4.00000000000000000000	4.00000000000000000000	4.00000000000000000000	4.00000000000000000000	4.00000000000000000000	4.00000000000000000000	4.00000000000000000000	4.00000000000000000000	4.00000000000000000000	4.00000000000000000000	4.00000000000000000000	4.00000000000000000000	4.00000000000000000000	4.00000000000000000000	4.00000000000000000000	4.00000000000000000000
8.00000000000000000000	0.00000000000000000000	4173.84619140625000000000	4129.23046875000000000000	4155.89746093750000000000	4105.12792968750000000000	4142.56396484375000000000	4168.71777343750000000000	4170.25634765625000000000	4169.74365234375000000000	4155.38427734375000000000	4159.48730468750000000000	4147.17919921875000000000	4195.38427734375000000000	4145.64111328125000000000	4172.82031250000000000000	3400.00000000000000000000	10247.00000000000000000000	10228.00000000000000000000	0.00000000000000000000	0.00000000000000000000	0.00000000000000000000	1224.00000000000000000000	384.00000000000000000000	4.00000000000000000000	4.00000000000000000000	4.00000000000000000000	4.00000000000000000000	4.00000000000000000000	4.00000000000000000000	4.00000000000000000000	4.00000000000000000000	4.00000000000000000000	4.00000000000000000000	4.00000000000000000000	4.00000000000000000000	4.00000000000000000000	4.00000000000000000000	4.00000000000000000000	4.00000000000000000000
9.00000000000000000000	0.00000000000000000000	4174.35888671875000000000	4149.23046875000000000000	4149.74365234375000000000	4149.74365234375000000000	4165.64111328125000000000	4176.92285156250000000000	4184.10253906250000000000	4188.20507812500000000000	4177.43603515625000000000	4163.58984375000000000000	4129.23046875000000000000	4205.64111328125000000000	4157.94873046875000000000	4170.76904296875000000000	3073.00000000000000000000	10246.00000000000000000000	10229.00000000000000000000	0.00000000000000000000	0.00000000000000000000	0.00000000000000000000	1224.00000000000000000000	391.00000000000000000000	4.00000000000000000000	4.00000000000000000000	4.00000000000000000000	4.00000000000000000000	4.00000000000000000000	4.00000000000000000000	4.00000000000000000000	4.00000000000000000000	4.00000000000000000000	4.00000000000000000000	4.00000000000000000000	4.00000000000000000000	4.00000000000000000000	4.00000000000000000000	4.00000000000000000000	4.00000000000000000000
10.00000000000000000000	0.00000000000000000000	4178.97412109375000000000	4158.97412109375000000000	4145.12792968750000000000	4176.41015625000000000000	4165.12792968750000000000	4170.25634765625000000000	4175.38427734375000000000	4185.64111328125000000000	4177.94873046875000000000	4166.66650390625000000000	4150.25634765625000000000	4205.12792968750000000000	4157.43603515625000000000	4163.07666015625000000000	3495.00000000000000000000	10246.00000000000000000000	10229.00000000000000000000	0.00000000000000000000	0.00000000000000000000	0.00000000000000000000	1224.00000000000000000000	400.00000000000000000000	4.00000000000000000000	4.00000000000000000000	4.00000000000000000000	4.00000000000000000000	4.00000000000000000000	4.00000000000000000000	4.00000000000000000000	4.00000000000000000000	4.00000000000000000000	4.00000000000000000000	4.00000000000000000000	4.00000000000000000000	4.00000000000000000000	4.00000000000000000000	4.00000000000000000000	4.00000000000000000000
11.00000000000000000000	0.00000000000000000000	4165.12792968750000000000	4138.46142578125000000000	4139.48730468750000000000	4113.84619140625000000000	4135.89746093750000000000	4158.46142578125000000000	4160.00000000000000000000	4160.51269531250000000000	4156.92285156250000000000	4175.38427734375000000000	4163.58984375000000000000	4184.61523437500000000000	4152.82031250000000000000	4158.97412109375000000000	3316.00000000000000000000	10247.00000000000000000000	10227.00000000000000000000	0.00000000000000000000	0.00000000000000000000	0.00000000000000000000	1224.00000000000000000000	408.00000000000000000000	4.00000000000000000000	4.00000000000000000000	4.00000000000000000000	4.00000000000000000000	4.00000000000000000000	4.00000000000000000000	4.00000000000000000000	4.00000000000000000000	4.00000000000000000000	4.00000000000000000000	4.00000000000000000000	4.00000000000000000000	4.00000000000000000000	4.00000000000000000000	4.00000000000000000000	4.00000000000000000000
12.00000000000000000000	0.00000000000000000000	4164.61523437500000000000	4136.92285156250000000000	4146.66650390625000000000	4096.41015625000000000000	4142.56396484375000000000	4175.89746093750000000000	4171.28173828125000000000	4170.76904296875000000000	4163.58984375000000000000	4174.87158203125000000000	4135.38427734375000000000	4194.87158203125000000000	4163.58984375000000000000	4170.76904296875000000000	2844.00000000000000000000	10247.00000000000000000000	10227.00000000000000000000	0.00000000000000000000	0.00000000000000000000	0.00000000000000000000	1224.00000000000000000000	416.00000000000000000000	4.00000000000000000000	4.00000000000000000000	4.00000000000000000000	4.00000000000000000000	4.00000000000000000000	4.00000000000000000000	4.00000000000000000000	4.00000000000000000000	4.00000000000000000000	4.00000000000000000000	4.00000000000000000000	4.00000000000000000000	4.00000000000000000000	4.00000000000000000000	4.00000000000000000000	4.00000000000000000000
13.00000000000000000000	0.00000000000000000000	4185.64111328125000000000	4165.12792968750000000000	4164.61523437500000000000	4160.00000000000000000000	4183.58984375000000000000	4188.20507812500000000000	4183.58984375000000000000	4191.79492187500000000000	4173.33300781250000000000	4164.10253906250000000000	4155.38427734375000000000	4218.46142578125000000000	4168.20507812500000000000	4177.43603515625000000000	2898.00000000000000000000	10248.00000000000000000000	10227.00000000000000000000	0.00000000000000000000	0.00000000000000000000	0.00000000000000000000	1224.00000000000000000000	423.00000000000000000000	4.00000000000000000000	4.00000000000000000000	4.00000000000000000000	4.00000000000000000000	4.00000000000000000000	4.00000000000000000000	4.00000000000000000000	4.00000000000000000000	4.00000000000000000000	4.00000000000000000000	4.00000000000000000000	4.00000000000000000000	4.00000000000000000000	4.00000000000000000000	4.00000000000000000000	4.00000000000000000000
14.00000000000000000000	0.00000000000000000000	4163.58984375000000000000	4170.76904296875000000000	4151.79492187500000000000	4160.51269531250000000000	4187.69238281250000000000	4171.79492187500000000000	4175.38427734375000000000	4181.02539062500000000000	4164.10253906250000000000	4163.07666015625000000000	4165.12792968750000000000	4200.00000000000000000000	4162.56396484375000000000	4167.17919921875000000000	3495.00000000000000000000	10248.00000000000000000000	10227.00000000000000000000	0.00000000000000000000	0.00000000000000000000	0.00000000000000000000	1224.00000000000000000000	430.00000000000000000000	4.00000000000000000000	4.00000000000000000000	4.00000000000000000000	4.00000000000000000000	4.00000000000000000000	4.00000000000000000000	4.00000000000000000000	4.00000000000000000000	4.00000000000000000000	4.00000000000000000000	4.00000000000000000000	4.00000000000000000000	4.00000000000000000000	4.00000000000000000000	4.00000000000000000000	4.00000000000000000000
15.00000000000000000000	0.00000000000000000000	4152.30761718750000000000	4124.61523437500000000000	4137.94873046875000000000	4108.20507812500000000000	4134.35888671875000000000	4150.25634765625000000000	4157.94873046875000000000	4152.82031250000000000000	4143.58984375000000000000	4150.76904296875000000000	4098.97412109375000000000	4171.28173828125000000000	4132.30761718750000000000	4148.71777343750000000000	3316.00000000000000000000	10248.00000000000000000000	10228.00000000000000000000	0.00000000000000000000	0.00000000000000000000	0.00000000000000000000	1224.00000000000000000000	438.00000000000000000000	4.00000000000000000000	4.00000000000000000000	4.00000000000000000000	4.00000000000000000000	4.00000000000000000000	4.00000000000000000000	4.00000000000000000000	4.00000000000000000000	4.00000000000000000000	4.00000000000000000000	4.00000000000000000000	4.00000000000000000000	4.00000000000000000000	4.00000000000000000000	4.00000000000000000000	4.00000000000000000000
16.00000000000000000000	0.00000000000000000000	4173.84619140625000000000	4125.12792968750000000000	4149.23046875000000000000	4137.94873046875000000000	4140.51269531250000000000	4167.69238281250000000000	4174.87158203125000000000	4173.33300781250000000000	4159.48730468750000000000	4156.92285156250000000000	4124.61523437500000000000	4181.53857421875000000000	4141.53857421875000000000	4162.05126953125000000000	0.00000000000000000000	10248.00000000000000000000	10228.00000000000000000000	0.00000000000000000000	0.00000000000000000000	0.00000000000000000000	1224.00000000000000000000	445.00000000000000000000	4.00000000000000000000	4.00000000000000000000	4.00000000000000000000	4.00000000000000000000	4.00000000000000000000	4.00000000000000000000	4.00000000000000000000	4.00000000000000000000	4.00000000000000000000	4.00000000000000000000	4.00000000000000000000	4.00000000000000000000	4.00000000000000000000	4.00000000000000000000	4.00000000000000000000	4.00000000000000000000
17.00000000000000000000	0.00000000000000000000	4188.71777343750000000000	4172.30761718750000000000	4163.58984375000000000000	4183.07666015625000000000	4192.30761718750000000000	4191.28173828125000000000	4193.84619140625000000000	4202.56396484375000000000	4177.94873046875000000000	4177.43603515625000000000	4199.48730468750000000000	4208.20507812500000000000	4174.35888671875000000000	4185.64111328125000000000	0.00000000000000000000	10247.00000000000000000000	10229.00000000000000000000	0.00000000000000000000	0.00000000000000000000	0.00000000000000000000	1224.00000000000000000000	453.00000000000000000000	4.00000000000000000000	4.00000000000000000000	4.00000000000000000000	4.00000000000000000000	4.00000000000000000000	4.00000000000000000000	4.00000000000000000000	4.00000000000000000000	4.00000000000000000000	4.00000000000000000000	4.00000000000000000000	4.00000000000000000000	4.00000000000000000000	4.00000000000000000000	4.00000000000000000000	4.00000000000000000000
18.00000000000000000000	0.00000000000000000000	4180.00000000000000000000	4169.23046875000000000000	4155.89746093750000000000	4144.10253906250000000000	4173.33300781250000000000	4176.41015625000000000000	4175.89746093750000000000	4174.87158203125000000000	4155.89746093750000000000	4170.76904296875000000000	4160.51269531250000000000	4197.94873046875000000000	4161.53857421875000000000	4165.64111328125000000000	0.00000000000000000000	10247.00000000000000000000	10229.00000000000000000000	0.00000000000000000000	0.00000000000000000000	0.00000000000000000000	1224.00000000000000000000	461.00000000000000000000	4.00000000000000000000	4.00000000000000000000	4.00000000000000000000	4.00000000000000000000	4.00000000000000000000	4.00000000000000000000	4.00000000000000000000	4.00000000000000000000	4.00000000000000000000	4.00000000000000000000	4.00000000000000000000	4.00000000000000000000	4.00000000000000000000	4.00000000000000000000	4.00000000000000000000	4.00000000000000000000
19.00000000000000000000	0.00000000000000000000	4152.82031250000000000000	4150.76904296875000000000	4128.71777343750000000000	4122.05126953125000000000	4146.15380859375000000000	4166.66650390625000000000	4169.23046875000000000000	4159.48730468750000000000	4154.87158203125000000000	4171.79492187500000000000	4121.53857421875000000000	4171.79492187500000000000	4153.33300781250000000000	4144.61523437500000000000	0.00000000000000000000	10244.00000000000000000000	10230.00000000000000000000	0.00000000000000000000	0.00000000000000000000	0.00000000000000000000	1224.00000000000000000000	469.00000000000000000000	4.00000000000000000000	4.00000000000000000000	4.00000000000000000000	4.00000000000000000000	4.00000000000000000000	4.00000000000000000000	4.00000000000000000000	4.00000000000000000000	4.00000000000000000000	4.00000000000000000000	4.00000000000000000000	4.00000000000000000000	4.00000000000000000000	4.00000000000000000000	4.00000000000000000000	4.00000000000000000000
20.00000000000000000000	0.00000000000000000000	4164.61523437500000000000	4155.38427734375000000000	4141.02539062500000000000	4151.28173828125000000000	4170.25634765625000000000	4177.94873046875000000000	4182.05126953125000000000	4180.51269531250000000000	4175.89746093750000000000	4176.41015625000000000000	4149.23046875000000000000	4191.79492187500000000000	4175.89746093750000000000	4168.20507812500000000000	0.00000000000000000000	10244.00000000000000000000	10230.00000000000000000000	0.00000000000000000000	0.00000000000000000000	0.00000000000000000000	1224.00000000000000000000	478.00000000000000000000	4.00000000000000000000	4.00000000000000000000	4.00000000000000000000	4.00000000000000000000	4.00000000000000000000	4.00000000000000000000	4.00000000000000000000	4.00000000000000000000	4.00000000000000000000	4.00000000000000000000	4.00000000000000000000	4.00000000000000000000	4.00000000000000000000	4.00000000000000000000	4.00000000000000000000	4.00000000000000000000
21.00000000000000000000	0.00000000000000000000	4173.33300781250000000000	4151.79492187500000000000	4158.97412109375000000000	4142.05126953125000000000	4174.35888671875000000000	4182.05126953125000000000	4180.51269531250000000000	4178.97412109375000000000	4169.74365234375000000000	4172.82031250000000000000	4152.82031250000000000000	4200.00000000000000000000	4173.84619140625000000000	4175.89746093750000000000	0.00000000000000000000	10245.00000000000000000000	10230.00000000000000000000	0.00000000000000000000	0.00000000000000000000	0.00000000000000000000	1224.00000000000000000000	486.00000000000000000000	4.00000000000000000000	4.00000000000000000000	4.00000000000000000000	4.00000000000000000000	4.00000000000000000000	4.00000000000000000000	4.00000000000000000000	4.00000000000000000000	4.00000000000000000000	4.00000000000000000000	4.00000000000000000000	4.00000000000000000000	4.00000000000000000000	4.00000000000000000000	4.00000000000000000000	4.00000000000000000000
22.00000000000000000000	0.00000000000000000000	4160.00000000000000000000	4138.97412109375000000000	4145.64111328125000000000	4117.94873046875000000000	4148.20507812500000000000	4171.79492187500000000000	4162.56396484375000000000	4153.33300781250000000000	4146.15380859375000000000	4167.17919921875000000000	4136.92285156250000000000	4174.87158203125000000000	4143.58984375000000000000	4149.74365234375000000000	0.00000000000000000000	10245.00000000000000000000	10230.00000000000000000000	0.00000000000000000000	0.00000000000000000000	0.00000000000000000000	1224.00000000000000000000	493.00000000000000000000	4.00000000000000000000	4.00000000000000000000	4.00000000000000000000	4.00000000000000000000	4.00000000000000000000	4.00000000000000000000	4.00000000000000000000	4.00000000000000000000	4.00000000000000000000	4.00000000000000000000	4.00000000000000000000	4.00000000000000000000	4.00000000000000000000	4.00000000000000000000	4.00000000000000000000	4.00000000000000000000
23.00000000000000000000	0.00000000000000000000	4176.92285156250000000000	4141.53857421875000000000	4156.92285156250000000000	4128.71777343750000000000	4148.71777343750000000000	4164.61523437500000000000	4158.46142578125000000000	4151.79492187500000000000	4146.66650390625000000000	4168.20507812500000000000	4130.25634765625000000000	4180.51269531250000000000	4143.07666015625000000000	4160.00000000000000000000	0.00000000000000000000	10249.00000000000000000000	10229.00000000000000000000	0.00000000000000000000	0.00000000000000000000	0.00000000000000000000	1224.00000000000000000000	501.00000000000000000000	4.00000000000000000000	4.00000000000000000000	4.00000000000000000000	4.00000000000000000000	4.00000000000000000000	4.00000000000000000000	4.00000000000000000000	4.00000000000000000000	4.00000000000000000000	4.00000000000000000000	4.00000000000000000000	4.00000000000000000000	4.00000000000000000000	4.00000000000000000000	4.00000000000000000000	4.00000000000000000000
24.00000000000000000000	0.00000000000000000000	4177.94873046875000000000	4164.10253906250000000000	4168.71777343750000000000	4152.30761718750000000000	4184.10253906250000000000	4182.05126953125000000000	4181.53857421875000000000	4184.61523437500000000000	4173.33300781250000000000	4180.00000000000000000000	4133.33300781250000000000	4200.51269531250000000000	4165.12792968750000000000	4185.12792968750000000000	0.00000000000000000000	10249.00000000000000000000	10229.00000000000000000000	0.00000000000000000000	0.00000000000000000000	0.00000000000000000000	1224.00000000000000000000	510.00000000000000000000	4.00000000000000000000	4.00000000000000000000	4.00000000000000000000	4.00000000000000000000	4.00000000000000000000	4.00000000000000000000	4.00000000000000000000	4.00000000000000000000	4.00000000000000000000	4.00000000000000000000	4.00000000000000000000	4.00000000000000000000	4.00000000000000000000	4.00000000000000000000	4.00000000000000000000	4.00000000000000000000
25.00000000000000000000	0.00000000000000000000	4173.33300781250000000000	4165.64111328125000000000	4165.12792968750000000000	4166.66650390625000000000	4183.07666015625000000000	4187.17919921875000000000	4186.66650390625000000000	4191.79492187500000000000	4175.89746093750000000000	4171.79492187500000000000	4157.94873046875000000000	4204.61523437500000000000	4163.58984375000000000000	4180.51269531250000000000	0.00000000000000000000	10251.00000000000000000000	10230.00000000000000000000	0.00000000000000000000	0.00000000000000000000	0.00000000000000000000	1224.00000000000000000000	517.00000000000000000000	4.00000000000000000000	4.00000000000000000000	4.00000000000000000000	4.00000000000000000000	4.00000000000000000000	4.00000000000000000000	4.00000000000000000000	4.00000000000000000000	4.00000000000000000000	4.00000000000000000000	4.00000000000000000000	4.00000000000000000000	4.00000000000000000000	4.00000000000000000000	4.00000000000000000000	4.00000000000000000000
26.00000000000000000000	0.00000000000000000000	4168.71777343750000000000	4149.74365234375000000000	4151.28173828125000000000	4160.00000000000000000000	4145.12792968750000000000	4165.12792968750000000000	4164.61523437500000000000	4165.12792968750000000000	4155.38427734375000000000	4152.82031250000000000000	4165.12792968750000000000	4196.41015625000000000000	4150.25634765625000000000	4174.87158203125000000000	0.00000000000000000000	10251.00000000000000000000	10230.00000000000000000000	0.00000000000000000000	0.00000000000000000000	0.00000000000000000000	1224.00000000000000000000	525.00000000000000000000	4.00000000000000000000	4.00000000000000000000	4.00000000000000000000	4.00000000000000000000	4.00000000000000000000	4.00000000000000000000	4.00000000000000000000	4.00000000000000000000	4.00000000000000000000	4.00000000000000000000	4.00000000000000000000	4.00000000000000000000	4.00000000000000000000	4.00000000000000000000	4.00000000000000000000	4.00000000000000000000
27.00000000000000000000	0.00000000000000000000	4158.97412109375000000000	4148.20507812500000000000	4140.51269531250000000000	4140.00000000000000000000	4149.23046875000000000000	4164.10253906250000000000	4162.05126953125000000000	4160.51269531250000000000	4155.38427734375000000000	4162.56396484375000000000	4163.07666015625000000000	4185.12792968750000000000	4152.30761718750000000000	4169.74365234375000000000	0.00000000000000000000	10248.00000000000000000000	10230.00000000000000000000	0.00000000000000000000	0.00000000000000000000	0.00000000000000000000	1224.00000000000000000000	533.00000000000000000000	4.00000000000000000000	4.00000000000000000000	4.00000000000000000000	4.00000000000000000000	4.00000000000000000000	4.00000000000000000000	4.00000000000000000000	4.00000000000000000000	4.00000000000000000000	4.00000000000000000000	4.00000000000000000000	4.00000000000000000000	4.00000000000000000000	4.00000000000000000000	4.00000000000000000000	4.00000000000000000000
28.00000000000000000000	0.00000000000000000000	4178.46142578125000000000	4150.76904296875000000000	4157.43603515625000000000	4135.38427734375000000000	4180.00000000000000000000	4179.48730468750000000000	4178.97412109375000000000	4177.43603515625000000000	4171.28173828125000000000	4184.61523437500000000000	4165.12792968750000000000	4177.43603515625000000000	4163.07666015625000000000	4162.56396484375000000000	0.00000000000000000000	10248.00000000000000000000	10230.00000000000000000000	0.00000000000000000000	0.00000000000000000000	0.00000000000000000000	1224.00000000000000000000	542.00000000000000000000	4.00000000000000000000	4.00000000000000000000	4.00000000000000000000	4.00000000000000000000	4.00000000000000000000	4.00000000000000000000	4.00000000000000000000	4.00000000000000000000	4.00000000000000000000	4.00000000000000000000	4.00000000000000000000	4.00000000000000000000	4.00000000000000000000	4.00000000000000000000	4.00000000000000000000	4.00000000000000000000
29.00000000000000000000	0.00000000000000000000	4175.89746093750000000000	4151.28173828125000000000	4156.41015625000000000000	4144.10253906250000000000	4177.43603515625000000000	4178.46142578125000000000	4183.07666015625000000000	4184.10253906250000000000	4177.43603515625000000000	4194.87158203125000000000	4138.46142578125000000000	4176.92285156250000000000	4163.07666015625000000000	4167.17919921875000000000	0.00000000000000000000	10247.00000000000000000000	10232.00000000000000000000	0.00000000000000000000	0.00000000000000000000	0.00000000000000000000	1224.00000000000000000000	549.00000000000000000000	4.00000000000000000000	4.00000000000000000000	4.00000000000000000000	4.00000000000000000000	4.00000000000000000000	4.00000000000000000000	4.00000000000000000000	4.00000000000000000000	4.00000000000000000000	4.00000000000000000000	4.00000000000000000000	4.00000000000000000000	4.00000000000000000000	4.00000000000000000000	4.00000000000000000000	4.00000000000000000000
30.00000000000000000000	0.00000000000000000000	4168.71777343750000000000	4161.53857421875000000000	4151.28173828125000000000	4155.89746093750000000000	4156.41015625000000000000	4176.92285156250000000000	4176.41015625000000000000	4178.46142578125000000000	4171.79492187500000000000	4188.20507812500000000000	4128.71777343750000000000	4194.87158203125000000000	4148.71777343750000000000	4168.20507812500000000000	0.00000000000000000000	10247.00000000000000000000	10232.00000000000000000000	0.00000000000000000000	0.00000000000000000000	0.00000000000000000000	1224.00000000000000000000	556.00000000000000000000	4.00000000000000000000	4.00000000000000000000	4.00000000000000000000	4.00000000000000000000	4.00000000000000000000	4.00000000000000000000	4.00000000000000000000	4.00000000000000000000	4.00000000000000000000	4.00000000000000000000	4.00000000000000000000	4.00000000000000000000	4.00000000000000000000	4.00000000000000000000	4.00000000000000000000	4.00000000000000000000
31.00000000000000000000	0.00000000000000000000	4180.51269531250000000000	4174.87158203125000000000	4164.10253906250000000000	4166.66650390625000000000	4168.71777343750000000000	4197.94873046875000000000	4188.20507812500000000000	4189.23046875000000000000	4179.48730468750000000000	4180.00000000000000000000	4161.53857421875000000000	4212.30761718750000000000	4162.05126953125000000000	4174.87158203125000000000	0.00000000000000000000	10250.00000000000000000000	10232.00000000000000000000	0.00000000000000000000	0.00000000000000000000	0.00000000000000000000	1224.00000000000000000000	565.00000000000000000000	4.00000000000000000000	4.00000000000000000000	4.00000000000000000000	4.00000000000000000000	4.00000000000000000000	4.00000000000000000000	4.00000000000000000000	4.00000000000000000000	4.00000000000000000000	4.00000000000000000000	4.00000000000000000000	4.00000000000000000000	4.00000000000000000000	4.00000000000000000000	4.00000000000000000000	4.00000000000000000000
32.00000000000000000000	0.00000000000000000000	4174.35888671875000000000	4163.07666015625000000000	4160.00000000000000000000	4163.07666015625000000000	4175.89746093750000000000	4195.38427734375000000000	4190.76904296875000000000	4188.71777343750000000000	4178.97412109375000000000	4184.61523437500000000000	4167.17919921875000000000	4204.61523437500000000000	4182.56396484375000000000	4184.10253906250000000000	0.00000000000000000000	10250.00000000000000000000	10232.00000000000000000000	0.00000000000000000000	0.00000000000000000000	0.00000000000000000000	1224.00000000000000000000	573.00000000000000000000	4.00000000000000000000	4.00000000000000000000	4.00000000000000000000	4.00000000000000000000	4.00000000000000000000	4.00000000000000000000	4.00000000000000000000	4.00000000000000000000	4.00000000000000000000	4.00000000000000000000	4.00000000000000000000	4.00000000000000000000	4.00000000000000000000	4.00000000000000000000	4.00000000000000000000	4.00000000000000000000
33.00000000000000000000	0.00000000000000000000	4172.82031250000000000000	4149.74365234375000000000	4153.33300781250000000000	4158.97412109375000000000	4152.82031250000000000000	4169.74365234375000000000	4167.17919921875000000000	4157.43603515625000000000	4154.87158203125000000000	4179.48730468750000000000	4162.05126953125000000000	4186.66650390625000000000	4161.53857421875000000000	4172.82031250000000000000	0.00000000000000000000	10249.00000000000000000000	10231.00000000000000000000	0.00000000000000000000	0.00000000000000000000	0.00000000000000000000	1224.00000000000000000000	580.00000000000000000000	4.00000000000000000000	4.00000000000000000000	4.00000000000000000000	4.00000000000000000000	4.00000000000000000000	4.00000000000000000000	4.00000000000000000000	4.00000000000000000000	4.00000000000000000000	4.00000000000000000000	4.00000000000000000000	4.00000000000000000000	4.00000000000000000000	4.00000000000000000000	4.00000000000000000000	4.00000000000000000000
34.00000000000000000000	0.00000000000000000000	4162.56396484375000000000	4157.94873046875000000000	4147.69238281250000000000	4148.20507812500000000000	4157.94873046875000000000	4176.41015625000000000000	4162.56396484375000000000	4152.82031250000000000000	4156.92285156250000000000	4159.48730468750000000000	4171.28173828125000000000	4177.94873046875000000000	4141.53857421875000000000	4154.87158203125000000000	0.00000000000000000000	10249.00000000000000000000	10231.00000000000000000000	0.00000000000000000000	0.00000000000000000000	0.00000000000000000000	1224.00000000000000000000	587.00000000000000000000	4.00000000000000000000	4.00000000000000000000	4.00000000000000000000	4.00000000000000000000	4.00000000000000000000	4.00000000000000000000	4.00000000000000000000	4.00000000000000000000	4.00000000000000000000	4.00000000000000000000	4.00000000000000000000	4.00000000000000000000	4.00000000000000000000	4.00000000000000000000	4.00000000000000000000	4.00000000000000000000
35.00000000000000000000	0.00000000000000000000	4156.92285156250000000000	4144.61523437500000000000	4148.20507812500000000000	4122.56396484375000000000	4161.53857421875000000000	4179.48730468750000000000	4167.17919921875000000000	4161.53857421875000000000	4163.58984375000000000000	4155.38427734375000000000	4140.00000000000000000000	4180.00000000000000000000	4132.82031250000000000000	4150.76904296875000000000	0.00000000000000000000	10247.00000000000000000000	10228.00000000000000000000	0.00000000000000000000	0.00000000000000000000	0.00000000000000000000	1224.00000000000000000000	596.00000000000000000000	4.00000000000000000000	4.00000000000000000000	4.00000000000000000000	4.00000000000000000000	4.00000000000000000000	4.00000000000000000000	4.00000000000000000000	4.00000000000000000000	4.00000000000000000000	4.00000000000000000000	4.00000000000000000000	4.00000000000000000000	4.00000000000000000000	4.00000000000000000000	4.00000000000000000000	4.00000000000000000000
36.00000000000000000000	0.00000000000000000000	4164.10253906250000000000	4136.41015625000000000000	4145.64111328125000000000	4129.23046875000000000000	4153.33300781250000000000	4173.33300781250000000000	4164.61523437500000000000	4157.94873046875000000000	4152.82031250000000000000	4170.25634765625000000000	4121.02539062500000000000	4181.53857421875000000000	4131.28173828125000000000	4154.87158203125000000000	0.00000000000000000000	10247.00000000000000000000	10228.00000000000000000000	0.00000000000000000000	0.00000000000000000000	0.00000000000000000000	1224.00000000000000000000	603.00000000000000000000	4.00000000000000000000	4.00000000000000000000	4.00000000000000000000	4.00000000000000000000	4.00000000000000000000	4.00000000000000000000	4.00000000000000000000	4.00000000000000000000	4.00000000000000000000	4.00000000000000000000	4.00000000000000000000	4.00000000000000000000	4.00000000000000000000	4.00000000000000000000	4.00000000000000000000	4.00000000000000000000
37.00000000000000000000	0.00000000000000000000	4155.38427734375000000000	4157.43603515625000000000	4131.79492187500000000000	4156.41015625000000000000	4160.00000000000000000000	4180.00000000000000000000	4165.64111328125000000000	4161.02539062500000000000	4153.84619140625000000000	4176.41015625000000000000	4140.51269531250000000000	4175.38427734375000000000	4146.66650390625000000000	4149.74365234375000000000	0.00000000000000000000	10245.00000000000000000000	10228.00000000000000000000	0.00000000000000000000	0.00000000000000000000	0.00000000000000000000	1224.00000000000000000000	611.00000000000000000000	4.00000000000000000000	4.00000000000000000000	4.00000000000000000000	4.00000000000000000000	4.00000000000000000000	4.00000000000000000000	4.00000000000000000000	4.00000000000000000000	4.00000000000000000000	4.00000000000000000000	4.00000000000000000000	4.00000000000000000000	4.00000000000000000000	4.00000000000000000000	4.00000000000000000000	4.00000000000000000000
38.00000000000000000000	0.00000000000000000000	4166.66650390625000000000	4145.12792968750000000000	4146.15380859375000000000	4143.58984375000000000000	4151.28173828125000000000	4178.46142578125000000000	4164.61523437500000000000	4162.56396484375000000000	4156.92285156250000000000	4163.07666015625000000000	4131.79492187500000000000	4170.25634765625000000000	4151.28173828125000000000	4141.02539062500000000000	0.00000000000000000000	10245.00000000000000000000	10228.00000000000000000000	0.00000000000000000000	0.00000000000000000000	0.00000000000000000000	1224.00000000000000000000	618.00000000000000000000	4.00000000000000000000	4.00000000000000000000	4.00000000000000000000	4.00000000000000000000	4.00000000000000000000	4.00000000000000000000	4.00000000000000000000	4.00000000000000000000	4.00000000000000000000	4.00000000000000000000	4.00000000000000000000	4.00000000000000000000	4.00000000000000000000	4.00000000000000000000	4.00000000000000000000	4.00000000000000000000
39.00000000000000000000	0.00000000000000000000	4172.30761718750000000000	4127.69238281250000000000	4161.02539062500000000000	4140.51269531250000000000	4148.71777343750000000000	4180.00000000000000000000	4175.89746093750000000000	4171.28173828125000000000	4163.58984375000000000000	4169.74365234375000000000	4147.69238281250000000000	4175.38427734375000000000	4157.43603515625000000000	4160.51269531250000000000	0.00000000000000000000	10243.00000000000000000000	10225.00000000000000000000	0.00000000000000000000	0.00000000000000000000	0.00000000000000000000	1224.00000000000000000000	627.00000000000000000000	4.00000000000000000000	4.00000000000000000000	4.00000000000000000000	4.00000000000000000000	4.00000000000000000000	4.00000000000000000000	4.00000000000000000000	4.00000000000000000000	4.00000000000000000000	4.00000000000000000000	4.00000000000000000000	4.00000000000000000000	4.00000000000000000000	4.00000000000000000000	4.00000000000000000000	4.00000000000000000000
40.00000000000000000000	0.00000000000000000000	4174.35888671875000000000	4158.97412109375000000000	4161.53857421875000000000	4170.25634765625000000000	4167.69238281250000000000	4184.10253906250000000000	4184.61523437500000000000	4180.51269531250000000000	4174.87158203125000000000	4189.23046875000000000000	4193.33300781250000000000	4191.28173828125000000000	4174.87158203125000000000	4187.69238281250000000000	0.00000000000000000000	10243.00000000000000000000	10225.00000000000000000000	0.00000000000000000000	0.00000000000000000000	0.00000000000000000000	1224.00000000000000000000	635.00000000000000000000	4.00000000000000000000	4.00000000000000000000	4.00000000000000000000	4.00000000000000000000	4.00000000000000000000	4.00000000000000000000	4.00000000000000000000	4.00000000000000000000	4.00000000000000000000	4.00000000000000000000	4.00000000000000000000	4.00000000000000000000	4.00000000000000000000	4.00000000000000000000	4.00000000000000000000	4.00000000000000000000
41.00000000000000000000	0.00000000000000000000	4177.94873046875000000000	4180.00000000000000000000	4159.48730468750000000000	4163.58984375000000000000	4171.28173828125000000000	4173.33300781250000000000	4175.89746093750000000000	4173.33300781250000000000	4171.28173828125000000000	4188.20507812500000000000	4178.46142578125000000000	4189.74365234375000000000	4179.48730468750000000000	4175.38427734375000000000	0.00000000000000000000	10242.00000000000000000000	10226.00000000000000000000	0.00000000000000000000	0.00000000000000000000	0.00000000000000000000	1224.00000000000000000000	643.00000000000000000000	4.00000000000000000000	4.00000000000000000000	4.00000000000000000000	4.00000000000000000000	4.00000000000000000000	4.00000000000000000000	4.00000000000000000000	4.00000000000000000000	4.00000000000000000000	4.00000000000000000000	4.00000000000000000000	4.00000000000000000000	4.00000000000000000000	4.00000000000000000000	4.00000000000000000000	4.00000000000000000000
42.00000000000000000000	0.00000000000000000000	4162.56396484375000000000	4166.15380859375000000000	4151.28173828125000000000	4143.07666015625000000000	4161.53857421875000000000	4160.51269531250000000000	4168.20507812500000000000	4166.66650390625000000000	4163.58984375000000000000	4178.97412109375000000000	4139.48730468750000000000	4180.51269531250000000000	4164.10253906250000000000	4159.48730468750000000000	0.00000000000000000000	10242.00000000000000000000	10226.00000000000000000000	0.00000000000000000000	0.00000000000000000000	0.00000000000000000000	1224.00000000000000000000	651.00000000000000000000	4.00000000000000000000	4.00000000000000000000	4.00000000000000000000	4.00000000000000000000	4.00000000000000000000	4.00000000000000000000	4.00000000000000000000	4.00000000000000000000	4.00000000000000000000	4.00000000000000000000	4.00000000000000000000	4.00000000000000000000	4.00000000000000000000	4.00000000000000000000	4.00000000000000000000	4.00000000000000000000
43.00000000000000000000	0.00000000000000000000	4177.94873046875000000000	4170.76904296875000000000	4166.66650390625000000000	4170.76904296875000000000	4176.41015625000000000000	4177.94873046875000000000	4175.38427734375000000000	4176.41015625000000000000	4169.74365234375000000000	4174.35888671875000000000	4149.23046875000000000000	4197.94873046875000000000	4154.87158203125000000000	4179.48730468750000000000	0.00000000000000000000	10245.00000000000000000000	10226.00000000000000000000	0.00000000000000000000	0.00000000000000000000	0.00000000000000000000	1224.00000000000000000000	659.00000000000000000000	4.00000000000000000000	4.00000000000000000000	4.00000000000000000000	4.00000000000000000000	4.00000000000000000000	4.00000000000000000000	4.00000000000000000000	4.00000000000000000000	4.00000000000000000000	4.00000000000000000000	4.00000000000000000000	4.00000000000000000000	4.00000000000000000000	4.00000000000000000000	4.00000000000000000000	4.00000000000000000000
44.00000000000000000000	0.00000000000000000000	4183.58984375000000000000	4174.35888671875000000000	4166.15380859375000000000	4179.48730468750000000000	4194.87158203125000000000	4201.53857421875000000000	4186.66650390625000000000	4188.20507812500000000000	4183.58984375000000000000	4180.51269531250000000000	4169.23046875000000000000	4191.79492187500000000000	4163.07666015625000000000	4180.00000000000000000000	0.00000000000000000000	10245.00000000000000000000	10226.00000000000000000000	0.00000000000000000000	0.00000000000000000000	0.00000000000000000000	1224.00000000000000000000	666.00000000000000000000	4.00000000000000000000	4.00000000000000000000	4.00000000000000000000	4.00000000000000000000	4.00000000000000000000	4.00000000000000000000	4.00000000000000000000	4.00000000000000000000	4.00000000000000000000	4.00000000000000000000	4.00000000000000000000	4.00000000000000000000	4.00000000000000000000	4.00000000000000000000	4.00000000000000000000	4.00000000000000000000
45.00000000000000000000	0.00000000000000000000	4164.61523437500000000000	4127.69238281250000000000	4145.12792968750000000000	4134.35888671875000000000	4149.23046875000000000000	4173.84619140625000000000	4164.61523437500000000000	4162.05126953125000000000	4161.53857421875000000000	4175.89746093750000000000	4142.05126953125000000000	4156.92285156250000000000	4161.53857421875000000000	4140.00000000000000000000	0.00000000000000000000	10245.00000000000000000000	10226.00000000000000000000	0.00000000000000000000	0.00000000000000000000	0.00000000000000000000	1224.00000000000000000000	674.00000000000000000000	4.00000000000000000000	4.00000000000000000000	4.00000000000000000000	4.00000000000000000000	4.00000000000000000000	4.00000000000000000000	4.00000000000000000000	4.00000000000000000000	4.00000000000000000000	4.00000000000000000000	4.00000000000000000000	4.00000000000000000000	4.00000000000000000000	4.00000000000000000000	4.00000000000000000000	4.00000000000000000000
46.00000000000000000000	0.00000000000000000000	4172.30761718750000000000	4130.25634765625000000000	4156.41015625000000000000	4136.41015625000000000000	4132.82031250000000000000	4158.46142578125000000000	4148.20507812500000000000	4144.10253906250000000000	4145.12792968750000000000	4170.25634765625000000000	4133.33300781250000000000	4165.64111328125000000000	4157.94873046875000000000	4145.64111328125000000000	0.00000000000000000000	10245.00000000000000000000	10226.00000000000000000000	0.00000000000000000000	0.00000000000000000000	0.00000000000000000000	1224.00000000000000000000	682.00000000000000000000	4.00000000000000000000	4.00000000000000000000	4.00000000000000000000	4.00000000000000000000	4.00000000000000000000	4.00000000000000000000	4.00000000000000000000	4.00000000000000000000	4.00000000000000000000	4.00000000000000000000	4.00000000000000000000	4.00000000000000000000	4.00000000000000000000	4.00000000000000000000	4.00000000000000000000	4.00000000000000000000
47.00000000000000000000	0.00000000000000000000	4176.41015625000000000000	4190.25634765625000000000	4167.17919921875000000000	4180.00000000000000000000	4189.74365234375000000000	4186.15380859375000000000	4171.79492187500000000000	4172.30761718750000000000	4178.46142578125000000000	4189.23046875000000000000	4181.02539062500000000000	4201.53857421875000000000	4171.79492187500000000000	4186.66650390625000000000	0.00000000000000000000	10246.00000000000000000000	10228.00000000000000000000	0.00000000000000000000	0.00000000000000000000	0.00000000000000000000	1224.00000000000000000000	690.00000000000000000000	4.00000000000000000000	4.00000000000000000000	4.00000000000000000000	4.00000000000000000000	4.00000000000000000000	4.00000000000000000000	4.00000000000000000000	4.00000000000000000000	4.00000000000000000000	4.00000000000000000000	4.00000000000000000000	4.00000000000000000000	4.00000000000000000000	4.00000000000000000000	4.00000000000000000000	4.00000000000000000000
48.00000000000000000000	0.00000000000000000000	4174.35888671875000000000	4171.28173828125000000000	4161.53857421875000000000	4162.05126953125000000000	4182.56396484375000000000	4174.87158203125000000000	4168.71777343750000000000	4170.25634765625000000000	4180.51269531250000000000	4184.61523437500000000000	4174.87158203125000000000	4199.48730468750000000000	4161.02539062500000000000	4176.41015625000000000000	0.00000000000000000000	10246.00000000000000000000	10228.00000000000000000000	0.00000000000000000000	0.00000000000000000000	0.00000000000000000000	1224.00000000000000000000	699.00000000000000000000	4.00000000000000000000	4.00000000000000000000	4.00000000000000000000	4.00000000000000000000	4.00000000000000000000	4.00000000000000000000	4.00000000000000000000	4.00000000000000000000	4.00000000000000000000	4.00000000000000000000	4.00000000000000000000	4.00000000000000000000	4.00000000000000000000	4.00000000000000000000	4.00000000000000000000	4.00000000000000000000
49.00000000000000000000	0.00000000000000000000	4165.64111328125000000000	4143.58984375000000000000	4151.79492187500000000000	4127.69238281250000000000	4154.35888671875000000000	4156.41015625000000000000	4151.79492187500000000000	4151.28173828125000000000	4161.02539062500000000000	4169.23046875000000000000	4142.56396484375000000000	4180.51269531250000000000	4151.79492187500000000000	4164.61523437500000000000	0.00000000000000000000	10248.00000000000000000000	10230.00000000000000000000	0.00000000000000000000	0.00000000000000000000	0.00000000000000000000	1224.00000000000000000000	707.00000000000000000000	4.00000000000000000000	4.00000000000000000000	4.00000000000000000000	4.00000000000000000000	4.00000000000000000000	4.00000000000000000000	4.00000000000000000000	4.00000000000000000000	4.00000000000000000000	4.00000000000000000000	4.00000000000000000000	4.00000000000000000000	4.00000000000000000000	4.00000000000000000000	4.00000000000000000000	4.00000000000000000000
50.00000000000000000000	0.00000000000000000000	4168.71777343750000000000	4173.33300781250000000000	4155.89746093750000000000	4165.64111328125000000000	4180.51269531250000000000	4173.33300781250000000000	4161.53857421875000000000	4165.12792968750000000000	4170.76904296875000000000	4172.30761718750000000000	4162.56396484375000000000	4190.25634765625000000000	4175.89746093750000000000	4185.12792968750000000000	0.00000000000000000000	10248.00000000000000000000	10230.00000000000000000000	0.00000000000000000000	0.00000000000000000000	0.00000000000000000000	1224.00000000000000000000	714.00000000000000000000	4.00000000000000000000	4.00000000000000000000	4.00000000000000000000	4.00000000000000000000	4.00000000000000000000	4.00000000000000000000	4.00000000000000000000	4.00000000000000000000	4.00000000000000000000	4.00000000000000000000	4.00000000000000000000	4.00000000000000000000	4.00000000000000000000	4.00000000000000000000	4.00000000000000000000	4.00000000000000000000
51.00000000000000000000	0.00000000000000000000	4182.05126953125000000000	4171.28173828125000000000	4157.94873046875000000000	4183.58984375000000000000	4173.84619140625000000000	4171.79492187500000000000	4158.97412109375000000000	4166.66650390625000000000	4172.30761718750000000000	4173.84619140625000000000	4155.89746093750000000000	4192.82031250000000000000	4169.74365234375000000000	4176.92285156250000000000	0.00000000000000000000	10247.00000000000000000000	10230.00000000000000000000	0.00000000000000000000	0.00000000000000000000	0.00000000000000000000	1224.00000000000000000000	723.00000000000000000000	4.00000000000000000000	4.00000000000000000000	4.00000000000000000000	4.00000000000000000000	4.00000000000000000000	4.00000000000000000000	4.00000000000000000000	4.00000000000000000000	4.00000000000000000000	4.00000000000000000000	4.00000000000000000000	4.00000000000000000000	4.00000000000000000000	4.00000000000000000000	4.00000000000000000000	4.00000000000000000000
52.00000000000000000000	0.00000000000000000000	4164.10253906250000000000	4146.66650390625000000000	4144.10253906250000000000	4149.23046875000000000000	4148.20507812500000000000	4157.43603515625000000000	4147.69238281250000000000	4151.28173828125000000000	4157.43603515625000000000	4182.05126953125000000000	4133.33300781250000000000	4176.41015625000000000000	4145.64111328125000000000	4155.89746093750000000000	0.00000000000000000000	10247.00000000000000000000	10230.00000000000000000000	0.00000000000000000000	0.00000000000000000000	0.00000000000000000000	1224.00000000000000000000	730.00000000000000000000	4.00000000000000000000	4.00000000000000000000	4.00000000000000000000	4.00000000000000000000	4.00000000000000000000	4.00000000000000000000	4.00000000000000000000	4.00000000000000000000	4.00000000000000000000	4.00000000000000000000	4.00000000000000000000	4.00000000000000000000	4.00000000000000000000	4.00000000000000000000	4.00000000000000000000	4.00000000000000000000
53.00000000000000000000	0.00000000000000000000	4168.71777343750000000000	4162.05126953125000000000	4151.79492187500000000000	4159.48730468750000000000	4163.07666015625000000000	4158.46142578125000000000	4151.79492187500000000000	4153.33300781250000000000	4154.87158203125000000000	4184.61523437500000000000	4168.20507812500000000000	4178.97412109375000000000	4154.87158203125000000000	4163.58984375000000000000	0.00000000000000000000	10247.00000000000000000000	10229.00000000000000000000	0.00000000000000000000	0.00000000000000000000	0.00000000000000000000	1224.00000000000000000000	737.00000000000000000000	4.00000000000000000000	4.00000000000000000000	4.00000000000000000000	4.00000000000000000000	4.00000000000000000000	4.00000000000000000000	4.00000000000000000000	4.00000000000000000000	4.00000000000000000000	4.00000000000000000000	4.00000000000000000000	4.00000000000000000000	4.00000000000000000000	4.00000000000000000000	4.00000000000000000000	4.00000000000000000000
54.00000000000000000000	0.00000000000000000000	4176.92285156250000000000	4165.64111328125000000000	4153.33300781250000000000	4162.56396484375000000000	4170.25634765625000000000	4170.25634765625000000000	4155.89746093750000000000	4165.64111328125000000000	4164.61523437500000000000	4176.92285156250000000000	4184.61523437500000000000	4175.38427734375000000000	4170.76904296875000000000	4165.12792968750000000000	0.00000000000000000000	10247.00000000000000000000	10229.00000000000000000000	0.00000000000000000000	0.00000000000000000000	0.00000000000000000000	1224.00000000000000000000	746.00000000000000000000	4.00000000000000000000	4.00000000000000000000	4.00000000000000000000	4.00000000000000000000	4.00000000000000000000	4.00000000000000000000	4.00000000000000000000	4.00000000000000000000	4.00000000000000000000	4.00000000000000000000	4.00000000000000000000	4.00000000000000000000	4.00000000000000000000	4.00000000000000000000	4.00000000000000000000	4.00000000000000000000
55.00000000000000000000	0.00000000000000000000	4163.07666015625000000000	4135.89746093750000000000	4143.07666015625000000000	4125.64111328125000000000	4162.05126953125000000000	4180.51269531250000000000	4154.87158203125000000000	4161.53857421875000000000	4161.53857421875000000000	4172.82031250000000000000	4144.10253906250000000000	4165.64111328125000000000	4167.17919921875000000000	4155.89746093750000000000	0.00000000000000000000	10247.00000000000000000000	10226.00000000000000000000	0.00000000000000000000	0.00000000000000000000	0.00000000000000000000	1224.00000000000000000000	754.00000000000000000000	4.00000000000000000000	4.00000000000000000000	4.00000000000000000000	4.00000000000000000000	4.00000000000000000000	4.00000000000000000000	4.00000000000000000000	4.00000000000000000000	4.00000000000000000000	4.00000000000000000000	4.00000000000000000000	4.00000000000000000000	4.00000000000000000000	4.00000000000000000000	4.00000000000000000000	4.00000000000000000000
56.00000000000000000000	0.00000000000000000000	4171.79492187500000000000	4138.97412109375000000000	4158.46142578125000000000	4130.76904296875000000000	4177.43603515625000000000	4178.46142578125000000000	4158.46142578125000000000	4153.84619140625000000000	4153.84619140625000000000	4175.38427734375000000000	4140.51269531250000000000	4178.46142578125000000000	4155.38427734375000000000	4174.87158203125000000000	0.00000000000000000000	10247.00000000000000000000	10226.00000000000000000000	0.00000000000000000000	0.00000000000000000000	0.00000000000000000000	1224.00000000000000000000	762.00000000000000000000	4.00000000000000000000	4.00000000000000000000	4.00000000000000000000	4.00000000000000000000	4.00000000000000000000	4.00000000000000000000	4.00000000000000000000	4.00000000000000000000	4.00000000000000000000	4.00000000000000000000	4.00000000000000000000	4.00000000000000000000	4.00000000000000000000	4.00000000000000000000	4.00000000000000000000	4.00000000000000000000
57.00000000000000000000	0.00000000000000000000	4169.23046875000000000000	4168.20507812500000000000	4157.43603515625000000000	4176.92285156250000000000	4189.23046875000000000000	4172.82031250000000000000	4165.12792968750000000000	4165.12792968750000000000	4163.58984375000000000000	4182.05126953125000000000	4171.28173828125000000000	4191.79492187500000000000	4144.10253906250000000000	4192.30761718750000000000	0.00000000000000000000	10248.00000000000000000000	10225.00000000000000000000	0.00000000000000000000	0.00000000000000000000	0.00000000000000000000	1224.00000000000000000000	770.00000000000000000000	4.00000000000000000000	4.00000000000000000000	4.00000000000000000000	4.00000000000000000000	4.00000000000000000000	4.00000000000000000000	4.00000000000000000000	4.00000000000000000000	4.00000000000000000000	4.00000000000000000000	4.00000000000000000000	4.00000000000000000000	4.00000000000000000000	4.00000000000000000000	4.00000000000000000000	4.00000000000000000000
58.00000000000000000000	0.00000000000000000000	4166.15380859375000000000	4169.23046875000000000000	4144.61523437500000000000	4182.56396484375000000000	4169.74365234375000000000	4166.15380859375000000000	4157.94873046875000000000	4165.64111328125000000000	4163.07666015625000000000	4171.79492187500000000000	4152.82031250000000000000	4188.71777343750000000000	4135.38427734375000000000	4171.28173828125000000000	0.00000000000000000000	10248.00000000000000000000	10225.00000000000000000000	0.00000000000000000000	0.00000000000000000000	0.00000000000000000000	1224.00000000000000000000	777.00000000000000000000	4.00000000000000000000	4.00000000000000000000	4.00000000000000000000	4.00000000000000000000	4.00000000000000000000	4.00000000000000000000	4.00000000000000000000	4.00000000000000000000	4.00000000000000000000	4.00000000000000000000	4.00000000000000000000	4.00000000000000000000	4.00000000000000000000	4.00000000000000000000	4.00000000000000000000	4.00000000000000000000
59.00000000000000000000	0.00000000000000000000	4163.58984375000000000000	4156.41015625000000000000	4143.58984375000000000000	4146.15380859375000000000	4158.46142578125000000000	4162.05126953125000000000	4153.33300781250000000000	4154.87158203125000000000	4155.89746093750000000000	4167.69238281250000000000	4149.23046875000000000000	4169.23046875000000000000	4154.35888671875000000000	4148.20507812500000000000	0.00000000000000000000	10250.00000000000000000000	10226.00000000000000000000	0.00000000000000000000	0.00000000000000000000	0.00000000000000000000	1224.00000000000000000000	785.00000000000000000000	4.00000000000000000000	4.00000000000000000000	4.00000000000000000000	4.00000000000000000000	4.00000000000000000000	4.00000000000000000000	4.00000000000000000000	4.00000000000000000000	4.00000000000000000000	4.00000000000000000000	4.00000000000000000000	4.00000000000000000000	4.00000000000000000000	4.00000000000000000000	4.00000000000000000000	4.00000000000000000000
60.00000000000000000000	0.00000000000000000000	4158.46142578125000000000	4143.07666015625000000000	4145.64111328125000000000	4124.10253906250000000000	4157.43603515625000000000	4165.64111328125000000000	4157.94873046875000000000	4157.43603515625000000000	4162.05126953125000000000	4187.17919921875000000000	4176.41015625000000000000	4163.58984375000000000000	4164.10253906250000000000	4155.38427734375000000000	0.00000000000000000000	10250.00000000000000000000	10226.00000000000000000000	0.00000000000000000000	0.00000000000000000000	0.00000000000000000000	1224.00000000000000000000	792.00000000000000000000	4.00000000000000000000	4.00000000000000000000	4.00000000000000000000	4.00000000000000000000	4.00000000000000000000	4.00000000000000000000	4.00000000000000000000	4.00000000000000000000	4.00000000000000000000	4.00000000000000000000	4.00000000000000000000	4.00000000000000000000	4.00000000000000000000	4.00000000000000000000	4.00000000000000000000	4.00000000000000000000
61.00000000000000000000	0.00000000000000000000	4178.46142578125000000000	4140.00000000000000000000	4161.02539062500000000000	4138.46142578125000000000	4160.51269531250000000000	4179.48730468750000000000	4164.61523437500000000000	4170.76904296875000000000	4173.84619140625000000000	4194.87158203125000000000	4160.00000000000000000000	4191.79492187500000000000	4163.07666015625000000000	4175.89746093750000000000	0.00000000000000000000	10248.00000000000000000000	10227.00000000000000000000	0.00000000000000000000	0.00000000000000000000	0.00000000000000000000	1224.00000000000000000000	800.00000000000000000000	4.00000000000000000000	4.00000000000000000000	4.00000000000000000000	4.00000000000000000000	4.00000000000000000000	4.00000000000000000000	4.00000000000000000000	4.00000000000000000000	4.00000000000000000000	4.00000000000000000000	4.00000000000000000000	4.00000000000000000000	4.00000000000000000000	4.00000000000000000000	4.00000000000000000000	4.00000000000000000000
62.00000000000000000000	0.00000000000000000000	4173.84619140625000000000	4164.10253906250000000000	4155.89746093750000000000	4162.05126953125000000000	4189.74365234375000000000	4194.87158203125000000000	4175.38427734375000000000	4186.15380859375000000000	4186.66650390625000000000	4189.23046875000000000000	4142.56396484375000000000	4201.02539062500000000000	4183.07666015625000000000	4186.15380859375000000000	0.00000000000000000000	10248.00000000000000000000	10227.00000000000000000000	0.00000000000000000000	0.00000000000000000000	0.00000000000000000000	1224.00000000000000000000	808.00000000000000000000	4.00000000000000000000	4.00000000000000000000	4.00000000000000000000	4.00000000000000000000	4.00000000000000000000	4.00000000000000000000	4.00000000000000000000	4.00000000000000000000	4.00000000000000000000	4.00000000000000000000	4.00000000000000000000	4.00000000000000000000	4.00000000000000000000	4.00000000000000000000	4.00000000000000000000	4.00000000000000000000
63.00000000000000000000	0.00000000000000000000	4167.69238281250000000000	4165.12792968750000000000	4149.74365234375000000000	4163.07666015625000000000	4188.20507812500000000000	4179.48730468750000000000	4168.20507812500000000000	4175.38427734375000000000	4176.41015625000000000000	4175.89746093750000000000	4163.07666015625000000000	4187.69238281250000000000	4163.58984375000000000000	4179.48730468750000000000	0.00000000000000000000	10247.00000000000000000000	10228.00000000000000000000	0.00000000000000000000	0.00000000000000000000	0.00000000000000000000	1224.00000000000000000000	816.00000000000000000000	4.00000000000000000000	4.00000000000000000000	4.00000000000000000000	4.00000000000000000000	4.00000000000000000000	4.00000000000000000000	4.00000000000000000000	4.00000000000000000000	4.00000000000000000000	4.00000000000000000000	4.00000000000000000000	4.00000000000000000000	4.00000000000000000000	4.00000000000000000000	4.00000000000000000000	4.00000000000000000000
64.00000000000000000000	0.00000000000000000000	4176.41015625000000000000	4146.66650390625000000000	4160.00000000000000000000	4168.20507812500000000000	4162.56396484375000000000	4161.02539062500000000000	4158.97412109375000000000	4161.53857421875000000000	4160.00000000000000000000	4167.17919921875000000000	4174.87158203125000000000	4187.69238281250000000000	4137.43603515625000000000	4176.92285156250000000000	2732.00000000000000000000	10247.00000000000000000000	10228.00000000000000000000	0.00000000000000000000	0.00000000000000000000	0.00000000000000000000	1224.00000000000000000000	824.00000000000000000000	4.00000000000000000000	4.00000000000000000000	4.00000000000000000000	4.00000000000000000000	4.00000000000000000000	4.00000000000000000000	4.00000000000000000000	4.00000000000000000000	4.00000000000000000000	4.00000000000000000000	4.00000000000000000000	4.00000000000000000000	4.00000000000000000000	4.00000000000000000000	4.00000000000000000000	4.00000000000000000000
65.00000000000000000000	0.00000000000000000000	4167.17919921875000000000	4152.30761718750000000000	4153.33300781250000000000	4172.30761718750000000000	4162.05126953125000000000	4170.25634765625000000000	4164.10253906250000000000	4167.69238281250000000000	4165.64111328125000000000	4176.92285156250000000000	4169.23046875000000000000	4190.25634765625000000000	4162.05126953125000000000	4178.97412109375000000000	2796.00000000000000000000	10248.00000000000000000000	10229.00000000000000000000	0.00000000000000000000	0.00000000000000000000	0.00000000000000000000	1224.00000000000000000000	833.00000000000000000000	4.00000000000000000000	4.00000000000000000000	4.00000000000000000000	4.00000000000000000000	4.00000000000000000000	4.00000000000000000000	4.00000000000000000000	4.00000000000000000000	4.00000000000000000000	4.00000000000000000000	4.00000000000000000000	4.00000000000000000000	4.00000000000000000000	4.00000000000000000000	4.00000000000000000000	4.00000000000000000000
66.00000000000000000000	0.00000000000000000000	4170.25634765625000000000	4142.05126953125000000000	4154.35888671875000000000	4131.28173828125000000000	4162.05126953125000000000	4173.84619140625000000000	4161.02539062500000000000	4161.02539062500000000000	4164.61523437500000000000	4178.46142578125000000000	4153.33300781250000000000	4185.64111328125000000000	4172.82031250000000000000	4172.82031250000000000000	2415.00000000000000000000	10248.00000000000000000000	10229.00000000000000000000	0.00000000000000000000	0.00000000000000000000	0.00000000000000000000	1224.00000000000000000000	841.00000000000000000000	4.00000000000000000000	4.00000000000000000000	4.00000000000000000000	4.00000000000000000000	4.00000000000000000000	4.00000000000000000000	4.00000000000000000000	4.00000000000000000000	4.00000000000000000000	4.00000000000000000000	4.00000000000000000000	4.00000000000000000000	4.00000000000000000000	4.00000000000000000000	4.00000000000000000000	4.00000000000000000000
67.00000000000000000000	0.00000000000000000000	4165.12792968750000000000	4132.82031250000000000000	4146.66650390625000000000	4111.28173828125000000000	4162.05126953125000000000	4166.66650390625000000000	4160.51269531250000000000	4155.38427734375000000000	4162.05126953125000000000	4173.84619140625000000000	4132.82031250000000000000	4182.05126953125000000000	4154.35888671875000000000	4164.10253906250000000000	3465.00000000000000000000	10248.00000000000000000000	10229.00000000000000000000	0.00000000000000000000	0.00000000000000000000	0.00000000000000000000	1224.00000000000000000000	849.00000000000000000000	4.00000000000000000000	4.00000000000000000000	4.00000000000000000000	4.00000000000000000000	4.00000000000000000000	4.00000000000000000000	4.00000000000000000000	4.00000000000000000000	4.00000000000000000000	4.00000000000000000000	4.00000000000000000000	4.00000000000000000000	4.00000000000000000000	4.00000000000000000000	4.00000000000000000000	4.00000000000000000000
68.00000000000000000000	0.00000000000000000000	4164.10253906250000000000	4163.07666015625000000000	4138.46142578125000000000	4156.92285156250000000000	4163.07666015625000000000	4168.71777343750000000000	4167.17919921875000000000	4164.10253906250000000000	4166.15380859375000000000	4175.89746093750000000000	4157.43603515625000000000	4187.69238281250000000000	4152.30761718750000000000	4162.05126953125000000000	3535.00000000000000000000	10248.00000000000000000000	10229.00000000000000000000	0.00000000000000000000	0.00000000000000000000	0.00000000000000000000	1224.00000000000000000000	856.00000000000000000000	4.00000000000000000000	4.00000000000000000000	4.00000000000000000000	4.00000000000000000000	4.00000000000000000000	4.00000000000000000000	4.00000000000000000000	4.00000000000000000000	4.00000000000000000000	4.00000000000000000000	4.00000000000000000000	4.00000000000000000000	4.00000000000000000000	4.00000000000000000000	4.00000000000000000000	4.00000000000000000000
69.00000000000000000000	0.00000000000000000000	4170.76904296875000000000	4179.48730468750000000000	4148.20507812500000000000	4160.00000000000000000000	4170.76904296875000000000	4182.05126953125000000000	4171.79492187500000000000	4167.69238281250000000000	4169.23046875000000000000	4186.15380859375000000000	4197.94873046875000000000	4187.17919921875000000000	4165.64111328125000000000	4173.84619140625000000000	3399.00000000000000000000	10248.00000000000000000000	10230.00000000000000000000	0.00000000000000000000	0.00000000000000000000	0.00000000000000000000	1224.00000000000000000000	864.00000000000000000000	4.00000000000000000000	4.00000000000000000000	4.00000000000000000000	4.00000000000000000000	4.00000000000000000000	4.00000000000000000000	4.00000000000000000000	4.00000000000000000000	4.00000000000000000000	4.00000000000000000000	4.00000000000000000000	4.00000000000000000000	4.00000000000000000000	4.00000000000000000000	4.00000000000000000000	4.00000000000000000000
70.00000000000000000000	0.00000000000000000000	4162.05126953125000000000	4160.00000000000000000000	4153.33300781250000000000	4123.07666015625000000000	4184.10253906250000000000	4189.74365234375000000000	4169.74365234375000000000	4166.15380859375000000000	4177.43603515625000000000	4195.38427734375000000000	4181.53857421875000000000	4181.53857421875000000000	4169.74365234375000000000	4182.05126953125000000000	3455.00000000000000000000	10248.00000000000000000000	10230.00000000000000000000	0.00000000000000000000	0.00000000000000000000	0.00000000000000000000	1224.00000000000000000000	871.00000000000000000000	4.00000000000000000000	4.00000000000000000000	4.00000000000000000000	4.00000000000000000000	4.00000000000000000000	4.00000000000000000000	4.00000000000000000000	4.00000000000000000000	4.00000000000000000000	4.00000000000000000000	4.00000000000000000000	4.00000000000000000000	4.00000000000000000000	4.00000000000000000000	4.00000000000000000000	4.00000000000000000000
71.00000000000000000000	0.00000000000000000000	4176.92285156250000000000	4159.48730468750000000000	4164.61523437500000000000	4157.94873046875000000000	4185.12792968750000000000	4184.10253906250000000000	4169.23046875000000000000	4167.69238281250000000000	4182.56396484375000000000	4189.74365234375000000000	4163.07666015625000000000	4195.38427734375000000000	4170.76904296875000000000	4188.20507812500000000000	3418.00000000000000000000	10247.00000000000000000000	10231.00000000000000000000	0.00000000000000000000	0.00000000000000000000	0.00000000000000000000	1224.00000000000000000000	880.00000000000000000000	4.00000000000000000000	4.00000000000000000000	4.00000000000000000000	4.00000000000000000000	4.00000000000000000000	4.00000000000000000000	4.00000000000000000000	4.00000000000000000000	4.00000000000000000000	4.00000000000000000000	4.00000000000000000000	4.00000000000000000000	4.00000000000000000000	4.00000000000000000000	4.00000000000000000000	4.00000000000000000000
72.00000000000000000000	0.00000000000000000000	4180.00000000000000000000	4166.15380859375000000000	4163.58984375000000000000	4175.89746093750000000000	4167.17919921875000000000	4173.33300781250000000000	4168.20507812500000000000	4166.15380859375000000000	4175.38427734375000000000	4174.87158203125000000000	4169.23046875000000000000	4204.61523437500000000000	4173.33300781250000000000	4193.84619140625000000000	3371.00000000000000000000	10247.00000000000000000000	10231.00000000000000000000	0.00000000000000000000	0.00000000000000000000	0.00000000000000000000	1224.00000000000000000000	888.00000000000000000000	4.00000000000000000000	4.00000000000000000000	4.00000000000000000000	4.00000000000000000000	4.00000000000000000000	4.00000000000000000000	4.00000000000000000000	4.00000000000000000000	4.00000000000000000000	4.00000000000000000000	4.00000000000000000000	4.00000000000000000000	4.00000000000000000000	4.00000000000000000000	4.00000000000000000000	4.00000000000000000000
73.00000000000000000000	0.00000000000000000000	4172.30761718750000000000	4146.66650390625000000000	4158.97412109375000000000	4120.51269531250000000000	4155.38427734375000000000	4162.05126953125000000000	4155.89746093750000000000	4156.92285156250000000000	4162.05126953125000000000	4151.28173828125000000000	4147.17919921875000000000	4192.82031250000000000000	4166.15380859375000000000	4179.48730468750000000000	3023.00000000000000000000	10247.00000000000000000000	10229.00000000000000000000	0.00000000000000000000	0.00000000000000000000	0.00000000000000000000	1224.00000000000000000000	896.00000000000000000000	4.00000000000000000000	4.00000000000000000000	4.00000000000000000000	4.00000000000000000000	4.00000000000000000000	4.00000000000000000000	4.00000000000000000000	4.00000000000000000000	4.00000000000000000000	4.00000000000000000000	4.00000000000000000000	4.00000000000000000000	4.00000000000000000000	4.00000000000000000000	4.00000000000000000000	4.00000000000000000000
74.00000000000000000000	0.00000000000000000000	4174.87158203125000000000	4151.79492187500000000000	4157.43603515625000000000	4113.84619140625000000000	4172.30761718750000000000	4164.10253906250000000000	4154.87158203125000000000	4156.92285156250000000000	4161.53857421875000000000	4155.89746093750000000000	4148.71777343750000000000	4181.02539062500000000000	4166.66650390625000000000	4167.69238281250000000000	3478.00000000000000000000	10247.00000000000000000000	10229.00000000000000000000	0.00000000000000000000	0.00000000000000000000	0.00000000000000000000	1224.00000000000000000000	903.00000000000000000000	4.00000000000000000000	4.00000000000000000000	4.00000000000000000000	4.00000000000000000000	4.00000000000000000000	4.00000000000000000000	4.00000000000000000000	4.00000000000000000000	4.00000000000000000000	4.00000000000000000000	4.00000000000000000000	4.00000000000000000000	4.00000000000000000000	4.00000000000000000000	4.00000000000000000000	4.00000000000000000000
75.00000000000000000000	0.00000000000000000000	4160.00000000000000000000	4162.05126953125000000000	4141.02539062500000000000	4153.33300781250000000000	4165.64111328125000000000	4168.20507812500000000000	4160.00000000000000000000	4155.38427734375000000000	4162.56396484375000000000	4178.46142578125000000000	4202.05126953125000000000	4177.94873046875000000000	4173.84619140625000000000	4165.12792968750000000000	3301.00000000000000000000	10247.00000000000000000000	10228.00000000000000000000	0.00000000000000000000	0.00000000000000000000	0.00000000000000000000	1224.00000000000000000000	912.00000000000000000000	4.00000000000000000000	4.00000000000000000000	4.00000000000000000000	4.00000000000000000000	4.00000000000000000000	4.00000000000000000000	4.00000000000000000000	4.00000000000000000000	4.00000000000000000000	4.00000000000000000000	4.00000000000000000000	4.00000000000000000000	4.00000000000000000000	4.00000000000000000000	4.00000000000000000000	4.00000000000000000000
76.00000000000000000000	0.00000000000000000000	4167.17919921875000000000	4141.53857421875000000000	4144.10253906250000000000	4149.23046875000000000000	4141.53857421875000000000	4167.69238281250000000000	4153.33300781250000000000	4143.58984375000000000000	4150.25634765625000000000	4166.15380859375000000000	4194.87158203125000000000	4181.02539062500000000000	4167.69238281250000000000	4165.64111328125000000000	2936.00000000000000000000	10247.00000000000000000000	10228.00000000000000000000	0.00000000000000000000	0.00000000000000000000	0.00000000000000000000	1224.00000000000000000000	919.00000000000000000000	4.00000000000000000000	4.00000000000000000000	4.00000000000000000000	4.00000000000000000000	4.00000000000000000000	4.00000000000000000000	4.00000000000000000000	4.00000000000000000000	4.00000000000000000000	4.00000000000000000000	4.00000000000000000000	4.00000000000000000000	4.00000000000000000000	4.00000000000000000000	4.00000000000000000000	4.00000000000000000000
77.00000000000000000000	0.00000000000000000000	4175.89746093750000000000	4154.87158203125000000000	4152.30761718750000000000	4134.35888671875000000000	4170.25634765625000000000	4182.05126953125000000000	4161.02539062500000000000	4152.82031250000000000000	4161.02539062500000000000	4162.56396484375000000000	4145.64111328125000000000	4185.12792968750000000000	4171.79492187500000000000	4182.56396484375000000000	2877.00000000000000000000	10247.00000000000000000000	10229.00000000000000000000	0.00000000000000000000	0.00000000000000000000	0.00000000000000000000	1224.00000000000000000000	926.00000000000000000000	4.00000000000000000000	4.00000000000000000000	4.00000000000000000000	4.00000000000000000000	4.00000000000000000000	4.00000000000000000000	4.00000000000000000000	4.00000000000000000000	4.00000000000000000000	4.00000000000000000000	4.00000000000000000000	4.00000000000000000000	4.00000000000000000000	4.00000000000000000000	4.00000000000000000000	4.00000000000000000000
78.00000000000000000000	0.00000000000000000000	4182.56396484375000000000	4183.07666015625000000000	4163.07666015625000000000	4162.05126953125000000000	4203.07666015625000000000	4191.28173828125000000000	4178.46142578125000000000	4172.82031250000000000000	4185.64111328125000000000	4180.00000000000000000000	4156.92285156250000000000	4207.17919921875000000000	4187.17919921875000000000	4203.07666015625000000000	3478.00000000000000000000	10247.00000000000000000000	10229.00000000000000000000	0.00000000000000000000	0.00000000000000000000	0.00000000000000000000	1224.00000000000000000000	934.00000000000000000000	4.00000000000000000000	4.00000000000000000000	4.00000000000000000000	4.00000000000000000000	4.00000000000000000000	4.00000000000000000000	4.00000000000000000000	4.00000000000000000000	4.00000000000000000000	4.00000000000000000000	4.00000000000000000000	4.00000000000000000000	4.00000000000000000000	4.00000000000000000000	4.00000000000000000000	4.00000000000000000000
79.00000000000000000000	0.00000000000000000000	4186.66650390625000000000	4173.33300781250000000000	4169.23046875000000000000	4172.82031250000000000000	4181.02539062500000000000	4179.48730468750000000000	4175.38427734375000000000	4174.87158203125000000000	4186.66650390625000000000	4186.15380859375000000000	4189.74365234375000000000	4213.84619140625000000000	4188.20507812500000000000	4193.33300781250000000000	3301.00000000000000000000	10248.00000000000000000000	10230.00000000000000000000	0.00000000000000000000	0.00000000000000000000	0.00000000000000000000	1224.00000000000000000000	942.00000000000000000000	4.00000000000000000000	4.00000000000000000000	4.00000000000000000000	4.00000000000000000000	4.00000000000000000000	4.00000000000000000000	4.00000000000000000000	4.00000000000000000000	4.00000000000000000000	4.00000000000000000000	4.00000000000000000000	4.00000000000000000000	4.00000000000000000000	4.00000000000000000000	4.00000000000000000000	4.00000000000000000000
80.00000000000000000000	0.00000000000000000000	4164.61523437500000000000	4165.12792968750000000000	4148.71777343750000000000	4148.71777343750000000000	4168.20507812500000000000	4177.43603515625000000000	4167.69238281250000000000	4176.41015625000000000000	4187.69238281250000000000	4194.35888671875000000000	4189.74365234375000000000	4182.05126953125000000000	4183.07666015625000000000	4169.74365234375000000000	2936.00000000000000000000	10248.00000000000000000000	10230.00000000000000000000	0.00000000000000000000	0.00000000000000000000	0.00000000000000000000	1224.00000000000000000000	950.00000000000000000000	4.00000000000000000000	4.00000000000000000000	4.00000000000000000000	4.00000000000000000000	4.00000000000000000000	4.00000000000000000000	4.00000000000000000000	4.00000000000000000000	4.00000000000000000000	4.00000000000000000000	4.00000000000000000000	4.00000000000000000000	4.00000000000000000000	4.00000000000000000000	4.00000000000000000000	4.00000000000000000000
81.00000000000000000000	0.00000000000000000000	4170.25634765625000000000	4160.00000000000000000000	4145.64111328125000000000	4134.35888671875000000000	4170.25634765625000000000	4176.92285156250000000000	4161.53857421875000000000	4171.79492187500000000000	4189.74365234375000000000	4182.56396484375000000000	4169.74365234375000000000	4164.61523437500000000000	4172.82031250000000000000	4164.61523437500000000000	2877.00000000000000000000	10248.00000000000000000000	10228.00000000000000000000	0.00000000000000000000	0.00000000000000000000	0.00000000000000000000	1224.00000000000000000000	958.00000000000000000000	4.00000000000000000000	4.00000000000000000000	4.00000000000000000000	4.00000000000000000000	4.00000000000000000000	4.00000000000000000000	4.00000000000000000000	4.00000000000000000000	4.00000000000000000000	4.00000000000000000000	4.00000000000000000000	4.00000000000000000000	4.00000000000000000000	4.00000000000000000000	4.00000000000000000000	4.00000000000000000000
82.00000000000000000000	0.00000000000000000000	4174.87158203125000000000	4150.76904296875000000000	4151.79492187500000000000	4145.12792968750000000000	4166.66650390625000000000	4168.71777343750000000000	4156.92285156250000000000	4159.48730468750000000000	4176.92285156250000000000	4168.71777343750000000000	4157.94873046875000000000	4166.15380859375000000000	4169.23046875000000000000	4168.71777343750000000000	3478.00000000000000000000	10248.00000000000000000000	10228.00000000000000000000	0.00000000000000000000	0.00000000000000000000	0.00000000000000000000	1224.00000000000000000000	966.00000000000000000000	4.00000000000000000000	4.00000000000000000000	4.00000000000000000000	4.00000000000000000000	4.00000000000000000000	4.00000000000000000000	4.00000000000000000000	4.00000000000000000000	4.00000000000000000000	4.00000000000000000000	4.00000000000000000000	4.00000000000000000000	4.00000000000000000000	4.00000000000000000000	4.00000000000000000000	4.00000000000000000000
83.00000000000000000000	0.00000000000000000000	4171.28173828125000000000	4166.66650390625000000000	4158.97412109375000000000	4175.89746093750000000000	4177.94873046875000000000	4172.30761718750000000000	4164.61523437500000000000	4162.05126953125000000000	4164.61523437500000000000	4183.58984375000000000000	4170.76904296875000000000	4176.92285156250000000000	4177.43603515625000000000	4174.87158203125000000000	3301.00000000000000000000	10249.00000000000000000000	10229.00000000000000000000	0.00000000000000000000	0.00000000000000000000	0.00000000000000000000	1224.00000000000000000000	974.00000000000000000000	4.00000000000000000000	4.00000000000000000000	4.00000000000000000000	4.00000000000000000000	4.00000000000000000000	4.00000000000000000000	4.00000000000000000000	4.00000000000000000000	4.00000000000000000000	4.00000000000000000000	4.00000000000000000000	4.00000000000000000000	4.00000000000000000000	4.00000000000000000000	4.00000000000000000000	4.00000000000000000000
84.00000000000000000000	0.00000000000000000000	4183.07666015625000000000	4180.51269531250000000000	4167.69238281250000000000	4179.48730468750000000000	4178.97412109375000000000	4181.02539062500000000000	4169.23046875000000000000	4165.64111328125000000000	4161.53857421875000000000	4174.87158203125000000000	4192.82031250000000000000	4189.74365234375000000000	4180.51269531250000000000	4178.97412109375000000000	2936.00000000000000000000	10249.00000000000000000000	10229.00000000000000000000	0.00000000000000000000	0.00000000000000000000	0.00000000000000000000	1224.00000000000000000000	982.00000000000000000000	4.00000000000000000000	4.00000000000000000000	4.00000000000000000000	4.00000000000000000000	4.00000000000000000000	4.00000000000000000000	4.00000000000000000000	4.00000000000000000000	4.00000000000000000000	4.00000000000000000000	4.00000000000000000000	4.00000000000000000000	4.00000000000000000000	4.00000000000000000000	4.00000000000000000000	4.00000000000000000000
85.00000000000000000000	0.00000000000000000000	4173.84619140625000000000	4180.51269531250000000000	4155.89746093750000000000	4162.05126953125000000000	4178.46142578125000000000	4186.66650390625000000000	4167.17919921875000000000	4164.61523437500000000000	4172.82031250000000000000	4163.58984375000000000000	4192.30761718750000000000	4187.69238281250000000000	4185.64111328125000000000	4183.07666015625000000000	2877.00000000000000000000	10248.00000000000000000000	10229.00000000000000000000	0.00000000000000000000	0.00000000000000000000	0.00000000000000000000	1224.00000000000000000000	990.00000000000000000000	4.00000000000000000000	4.00000000000000000000	4.00000000000000000000	4.00000000000000000000	4.00000000000000000000	4.00000000000000000000	4.00000000000000000000	4.00000000000000000000	4.00000000000000000000	4.00000000000000000000	4.00000000000000000000	4.00000000000000000000	4.00000000000000000000	4.00000000000000000000	4.00000000000000000000	4.00000000000000000000
86.00000000000000000000	0.00000000000000000000	4173.33300781250000000000	4183.07666015625000000000	4157.43603515625000000000	4159.48730468750000000000	4180.00000000000000000000	4182.05126953125000000000	4161.02539062500000000000	4160.51269531250000000000	4174.87158203125000000000	4184.61523437500000000000	4164.61523437500000000000	4182.05126953125000000000	4181.53857421875000000000	4176.41015625000000000000	3478.00000000000000000000	10248.00000000000000000000	10229.00000000000000000000	0.00000000000000000000	0.00000000000000000000	0.00000000000000000000	1224.00000000000000000000	997.00000000000000000000	4.00000000000000000000	4.00000000000000000000	4.00000000000000000000	4.00000000000000000000	4.00000000000000000000	4.00000000000000000000	4.00000000000000000000	4.00000000000000000000	4.00000000000000000000	4.00000000000000000000	4.00000000000000000000	4.00000000000000000000	4.00000000000000000000	4.00000000000000000000	4.00000000000000000000	4.00000000000000000000
87.00000000000000000000	0.00000000000000000000	4172.82031250000000000000	4182.56396484375000000000	4159.48730468750000000000	4161.02539062500000000000	4166.15380859375000000000	4174.35888671875000000000	4157.94873046875000000000	4157.43603515625000000000	4169.23046875000000000000	4183.58984375000000000000	4171.79492187500000000000	4170.76904296875000000000	4178.97412109375000000000	4162.56396484375000000000	3301.00000000000000000000	10247.00000000000000000000	10229.00000000000000000000	0.00000000000000000000	0.00000000000000000000	0.00000000000000000000	1225.00000000000000000000	6.00000000000000000000	4.00000000000000000000	4.00000000000000000000	4.00000000000000000000	4.00000000000000000000	4.00000000000000000000	4.00000000000000000000	4.00000000000000000000	4.00000000000000000000	4.00000000000000000000	4.00000000000000000000	4.00000000000000000000	4.00000000000000000000	4.00000000000000000000	4.00000000000000000000	4.00000000000000000000	4.00000000000000000000
88.00000000000000000000	0.00000000000000000000	4173.33300781250000000000	4164.10253906250000000000	4159.48730468750000000000	4158.46142578125000000000	4167.17919921875000000000	4172.30761718750000000000	4160.00000000000000000000	4158.97412109375000000000	4171.79492187500000000000	4170.76904296875000000000	4191.79492187500000000000	4181.53857421875000000000	4190.25634765625000000000	4180.00000000000000000000	2936.00000000000000000000	10247.00000000000000000000	10229.00000000000000000000	0.00000000000000000000	0.00000000000000000000	0.00000000000000000000	1225.00000000000000000000	14.00000000000000000000	4.00000000000000000000	4.00000000000000000000	4.00000000000000000000	4.00000000000000000000	4.00000000000000000000	4.00000000000000000000	4.00000000000000000000	4.00000000000000000000	4.00000000000000000000	4.00000000000000000000	4.00000000000000000000	4.00000000000000000000	4.00000000000000000000	4.00000000000000000000	4.00000000000000000000	4.00000000000000000000
89.00000000000000000000	0.00000000000000000000	4185.12792968750000000000	4161.02539062500000000000	4172.82031250000000000000	4161.53857421875000000000	4187.69238281250000000000	4172.30761718750000000000	4162.56396484375000000000	4157.94873046875000000000	4170.76904296875000000000	4178.46142578125000000000	4184.10253906250000000000	4204.10253906250000000000	4187.69238281250000000000	4197.94873046875000000000	2877.00000000000000000000	10247.00000000000000000000	10228.00000000000000000000	0.00000000000000000000	0.00000000000000000000	0.00000000000000000000	1225.00000000000000000000	21.00000000000000000000	4.00000000000000000000	4.00000000000000000000	4.00000000000000000000	4.00000000000000000000	4.00000000000000000000	4.00000000000000000000	4.00000000000000000000	4.00000000000000000000	4.00000000000000000000	4.00000000000000000000	4.00000000000000000000	4.00000000000000000000	4.00000000000000000000	4.00000000000000000000	4.00000000000000000000	4.00000000000000000000
90.00000000000000000000	0.00000000000000000000	4173.33300781250000000000	4192.30761718750000000000	4166.15380859375000000000	4186.15380859375000000000	4206.66650390625000000000	4185.64111328125000000000	4174.87158203125000000000	4171.79492187500000000000	4186.66650390625000000000	4184.61523437500000000000	4182.05126953125000000000	4203.58984375000000000000	4186.66650390625000000000	4186.66650390625000000000	3478.00000000000000000000	10247.00000000000000000000	10228.00000000000000000000	0.00000000000000000000	0.00000000000000000000	0.00000000000000000000	1225.00000000000000000000	29.00000000000000000000	4.00000000000000000000	4.00000000000000000000	4.00000000000000000000	4.00000000000000000000	4.00000000000000000000	4.00000000000000000000	4.00000000000000000000	4.00000000000000000000	4.00000000000000000000	4.00000000000000000000	4.00000000000000000000	4.00000000000000000000	4.00000000000000000000	4.00000000000000000000	4.00000000000000000000	4.00000000000000000000
91.00000000000000000000	0.00000000000000000000	4174.87158203125000000000	4194.35888671875000000000	4160.51269531250000000000	4189.23046875000000000000	4191.79492187500000000000	4184.61523437500000000000	4171.79492187500000000000	4173.33300781250000000000	4191.79492187500000000000	4180.51269531250000000000	4182.56396484375000000000	4196.41015625000000000000	4192.30761718750000000000	4176.92285156250000000000	3301.00000000000000000000	10246.00000000000000000000	10230.00000000000000000000	0.00000000000000000000	0.00000000000000000000	0.00000000000000000000	1225.00000000000000000000	37.00000000000000000000	4.00000000000000000000	4.00000000000000000000	4.00000000000000000000	4.00000000000000000000	4.00000000000000000000	4.00000000000000000000	4.00000000000000000000	4.00000000000000000000	4.00000000000000000000	4.00000000000000000000	4.00000000000000000000	4.00000000000000000000	4.00000000000000000000	4.00000000000000000000	4.00000000000000000000	4.00000000000000000000
92.00000000000000000000	0.00000000000000000000	4167.69238281250000000000	4154.35888671875000000000	4152.30761718750000000000	4138.46142578125000000000	4153.84619140625000000000	4160.00000000000000000000	4148.71777343750000000000	4148.20507812500000000000	4157.43603515625000000000	4176.92285156250000000000	4159.48730468750000000000	4173.84619140625000000000	4178.97412109375000000000	4164.10253906250000000000	2936.00000000000000000000	10246.00000000000000000000	10230.00000000000000000000	0.00000000000000000000	0.00000000000000000000	0.00000000000000000000	1225.00000000000000000000	45.00000000000000000000	4.00000000000000000000	4.00000000000000000000	4.00000000000000000000	4.00000000000000000000	4.00000000000000000000	4.00000000000000000000	4.00000000000000000000	4.00000000000000000000	4.00000000000000000000	4.00000000000000000000	4.00000000000000000000	4.00000000000000000000	4.00000000000000000000	4.00000000000000000000	4.00000000000000000000	4.00000000000000000000
93.00000000000000000000	0.00000000000000000000	4146.66650390625000000000	4136.92285156250000000000	4135.38427734375000000000	4125.12792968750000000000	4142.56396484375000000000	4151.79492187500000000000	4141.53857421875000000000	4131.79492187500000000000	4134.35888671875000000000	4162.56396484375000000000	4141.53857421875000000000	4149.74365234375000000000	4160.51269531250000000000	4138.97412109375000000000	2877.00000000000000000000	10246.00000000000000000000	10230.00000000000000000000	0.00000000000000000000	0.00000000000000000000	0.00000000000000000000	1225.00000000000000000000	52.00000000000000000000	4.00000000000000000000	4.00000000000000000000	4.00000000000000000000	4.00000000000000000000	4.00000000000000000000	4.00000000000000000000	4.00000000000000000000	4.00000000000000000000	4.00000000000000000000	4.00000000000000000000	4.00000000000000000000	4.00000000000000000000	4.00000000000000000000	4.00000000000000000000	4.00000000000000000000	4.00000000000000000000
94.00000000000000000000	0.00000000000000000000	4164.10253906250000000000	4168.71777343750000000000	4144.61523437500000000000	4181.53857421875000000000	4169.74365234375000000000	4172.82031250000000000000	4156.41015625000000000000	4147.69238281250000000000	4155.38427734375000000000	4154.87158203125000000000	4169.23046875000000000000	4164.10253906250000000000	4163.58984375000000000000	4151.28173828125000000000	3478.00000000000000000000	10246.00000000000000000000	10230.00000000000000000000	0.00000000000000000000	0.00000000000000000000	0.00000000000000000000	1225.00000000000000000000	60.00000000000000000000	4.00000000000000000000	4.00000000000000000000	4.00000000000000000000	4.00000000000000000000	4.00000000000000000000	4.00000000000000000000	4.00000000000000000000	4.00000000000000000000	4.00000000000000000000	4.00000000000000000000	4.00000000000000000000	4.00000000000000000000	4.00000000000000000000	4.00000000000000000000	4.00000000000000000000	4.00000000000000000000
95.00000000000000000000	0.00000000000000000000	4164.10253906250000000000	4185.64111328125000000000	4149.74365234375000000000	4188.20507812500000000000	4182.56396484375000000000	4180.00000000000000000000	4166.15380859375000000000	4171.28173828125000000000	4181.53857421875000000000	4170.25634765625000000000	4188.71777343750000000000	4187.17919921875000000000	4189.74365234375000000000	4183.07666015625000000000	3301.00000000000000000000	10246.00000000000000000000	10231.00000000000000000000	0.00000000000000000000	0.00000000000000000000	0.00000000000000000000	1225.00000000000000000000	69.00000000000000000000	4.00000000000000000000	4.00000000000000000000	4.00000000000000000000	4.00000000000000000000	4.00000000000000000000	4.00000000000000000000	4.00000000000000000000	4.00000000000000000000	4.00000000000000000000	4.00000000000000000000	4.00000000000000000000	4.00000000000000000000	4.00000000000000000000	4.00000000000000000000	4.00000000000000000000	4.00000000000000000000
96.00000000000000000000	0.00000000000000000000	4166.15380859375000000000	4159.48730468750000000000	4157.43603515625000000000	4155.89746093750000000000	4161.02539062500000000000	4164.61523437500000000000	4159.48730468750000000000	4164.10253906250000000000	4169.74365234375000000000	4171.79492187500000000000	4154.35888671875000000000	4188.71777343750000000000	4199.48730468750000000000	4173.33300781250000000000	2936.00000000000000000000	10246.00000000000000000000	10231.00000000000000000000	0.00000000000000000000	0.00000000000000000000	0.00000000000000000000	1225.00000000000000000000	77.00000000000000000000	4.00000000000000000000	4.00000000000000000000	4.00000000000000000000	4.00000000000000000000	4.00000000000000000000	4.00000000000000000000	4.00000000000000000000	4.00000000000000000000	4.00000000000000000000	4.00000000000000000000	4.00000000000000000000	4.00000000000000000000	4.00000000000000000000	4.00000000000000000000	4.00000000000000000000	4.00000000000000000000
97.00000000000000000000	0.00000000000000000000	4185.12792968750000000000	4171.28173828125000000000	4178.46142578125000000000	4178.46142578125000000000	4180.51269531250000000000	4185.12792968750000000000	4172.82031250000000000000	4167.17919921875000000000	4174.87158203125000000000	4183.07666015625000000000	4157.94873046875000000000	4191.28173828125000000000	4191.28173828125000000000	4169.74365234375000000000	2877.00000000000000000000	10247.00000000000000000000	10231.00000000000000000000	0.00000000000000000000	0.00000000000000000000	0.00000000000000000000	1225.00000000000000000000	84.00000000000000000000	4.00000000000000000000	4.00000000000000000000	4.00000000000000000000	4.00000000000000000000	4.00000000000000000000	4.00000000000000000000	4.00000000000000000000	4.00000000000000000000	4.00000000000000000000	4.00000000000000000000	4.00000000000000000000	4.00000000000000000000	4.00000000000000000000	4.00000000000000000000	4.00000000000000000000	4.00000000000000000000
98.00000000000000000000	0.00000000000000000000	4168.71777343750000000000	4188.20507812500000000000	4165.12792968750000000000	4184.61523437500000000000	4195.89746093750000000000	4194.87158203125000000000	4172.82031250000000000000	4170.25634765625000000000	4184.61523437500000000000	4192.30761718750000000000	4200.00000000000000000000	4191.28173828125000000000	4169.74365234375000000000	4186.66650390625000000000	3478.00000000000000000000	10247.00000000000000000000	10231.00000000000000000000	0.00000000000000000000	0.00000000000000000000	0.00000000000000000000	1225.00000000000000000000	92.00000000000000000000	4.00000000000000000000	4.00000000000000000000	4.00000000000000000000	4.00000000000000000000	4.00000000000000000000	4.00000000000000000000	4.00000000000000000000	4.00000000000000000000	4.00000000000000000000	4.00000000000000000000	4.00000000000000000000	4.00000000000000000000	4.00000000000000000000	4.00000000000000000000	4.00000000000000000000	4.00000000000000000000
99.00000000000000000000	0.00000000000000000000	4156.92285156250000000000	4153.84619140625000000000	4142.05126953125000000000	4141.53857421875000000000	4147.69238281250000000000	4153.33300781250000000000	4138.97412109375000000000	4138.97412109375000000000	4157.94873046875000000000	4171.28173828125000000000	4185.12792968750000000000	4177.94873046875000000000	4147.17919921875000000000	4178.46142578125000000000	3301.00000000000000000000	10246.00000000000000000000	10229.00000000000000000000	0.00000000000000000000	0.00000000000000000000	0.00000000000000000000	1225.00000000000000000000	99.00000000000000000000	4.00000000000000000000	4.00000000000000000000	4.00000000000000000000	4.00000000000000000000	4.00000000000000000000	4.00000000000000000000	4.00000000000000000000	4.00000000000000000000	4.00000000000000000000	4.00000000000000000000	4.00000000000000000000	4.00000000000000000000	4.00000000000000000000	4.00000000000000000000	4.00000000000000000000	4.00000000000000000000
100.00000000000000000000	0.00000000000000000000	4163.07666015625000000000	4154.35888671875000000000	4143.58984375000000000000	4145.12792968750000000000	4156.92285156250000000000	4153.84619140625000000000	4147.69238281250000000000	4144.10253906250000000000	4161.53857421875000000000	4177.94873046875000000000	4160.51269531250000000000	4185.64111328125000000000	4168.20507812500000000000	4171.79492187500000000000	2936.00000000000000000000	10246.00000000000000000000	10229.00000000000000000000	0.00000000000000000000	0.00000000000000000000	0.00000000000000000000	1225.00000000000000000000	107.00000000000000000000	4.00000000000000000000	4.00000000000000000000	4.00000000000000000000	4.00000000000000000000	4.00000000000000000000	4.00000000000000000000	4.00000000000000000000	4.00000000000000000000	4.00000000000000000000	4.00000000000000000000	4.00000000000000000000	4.00000000000000000000	4.00000000000000000000	4.00000000000000000000	4.00000000000000000000	4.00000000000000000000
101.00000000000000000000	0.00000000000000000000	4175.38427734375000000000	4177.94873046875000000000	4159.48730468750000000000	4157.94873046875000000000	4189.23046875000000000000	4176.41015625000000000000	4163.07666015625000000000	4163.07666015625000000000	4171.28173828125000000000	4172.82031250000000000000	4162.56396484375000000000	4200.00000000000000000000	4183.07666015625000000000	4172.30761718750000000000	2877.00000000000000000000	10247.00000000000000000000	10229.00000000000000000000	0.00000000000000000000	0.00000000000000000000	0.00000000000000000000	1225.00000000000000000000	114.00000000000000000000	4.00000000000000000000	4.00000000000000000000	4.00000000000000000000	4.00000000000000000000	4.00000000000000000000	4.00000000000000000000	4.00000000000000000000	4.00000000000000000000	4.00000000000000000000	4.00000000000000000000	4.00000000000000000000	4.00000000000000000000	4.00000000000000000000	4.00000000000000000000	4.00000000000000000000	4.00000000000000000000
102.00000000000000000000	0.00000000000000000000	4172.30761718750000000000	4161.02539062500000000000	4155.89746093750000000000	4152.30761718750000000000	4167.69238281250000000000	4170.25634765625000000000	4147.17919921875000000000	4145.64111328125000000000	4154.87158203125000000000	4156.41015625000000000000	4156.92285156250000000000	4176.92285156250000000000	4175.38427734375000000000	4155.38427734375000000000	3478.00000000000000000000	10247.00000000000000000000	10229.00000000000000000000	0.00000000000000000000	0.00000000000000000000	0.00000000000000000000	1225.00000000000000000000	122.00000000000000000000	4.00000000000000000000	4.00000000000000000000	4.00000000000000000000	4.00000000000000000000	4.00000000000000000000	4.00000000000000000000	4.00000000000000000000	4.00000000000000000000	4.00000000000000000000	4.00000000000000000000	4.00000000000000000000	4.00000000000000000000	4.00000000000000000000	4.00000000000000000000	4.00000000000000000000	4.00000000000000000000
103.00000000000000000000	0.00000000000000000000	4161.02539062500000000000	4163.07666015625000000000	4147.69238281250000000000	4190.25634765625000000000	4173.84619140625000000000	4178.46142578125000000000	4153.33300781250000000000	4146.66650390625000000000	4155.38427734375000000000	4188.71777343750000000000	4171.28173828125000000000	4167.17919921875000000000	4175.89746093750000000000	4149.23046875000000000000	3301.00000000000000000000	10247.00000000000000000000	10228.00000000000000000000	0.00000000000000000000	0.00000000000000000000	0.00000000000000000000	1225.00000000000000000000	131.00000000000000000000	4.00000000000000000000	4.00000000000000000000	4.00000000000000000000	4.00000000000000000000	4.00000000000000000000	4.00000000000000000000	4.00000000000000000000	4.00000000000000000000	4.00000000000000000000	4.00000000000000000000	4.00000000000000000000	4.00000000000000000000	4.00000000000000000000	4.00000000000000000000	4.00000000000000000000	4.00000000000000000000
104.00000000000000000000	0.00000000000000000000	4177.43603515625000000000	4189.74365234375000000000	4164.61523437500000000000	4208.20507812500000000000	4201.53857421875000000000	4184.10253906250000000000	4167.17919921875000000000	4166.15380859375000000000	4166.66650390625000000000	4194.35888671875000000000	4188.71777343750000000000	4191.28173828125000000000	4167.69238281250000000000	4164.61523437500000000000	2936.00000000000000000000	10247.00000000000000000000	10228.00000000000000000000	0.00000000000000000000	0.00000000000000000000	0.00000000000000000000	1225.00000000000000000000	139.00000000000000000000	4.00000000000000000000	4.00000000000000000000	4.00000000000000000000	4.00000000000000000000	4.00000000000000000000	4.00000000000000000000	4.00000000000000000000	4.00000000000000000000	4.00000000000000000000	4.00000000000000000000	4.00000000000000000000	4.00000000000000000000	4.00000000000000000000	4.00000000000000000000	4.00000000000000000000	4.00000000000000000000
105.00000000000000000000	0.00000000000000000000	4168.71777343750000000000	4182.05126953125000000000	4155.38427734375000000000	4167.17919921875000000000	4186.15380859375000000000	4166.66650390625000000000	4156.92285156250000000000	4163.07666015625000000000	4169.74365234375000000000	4162.56396484375000000000	4166.15380859375000000000	4187.17919921875000000000	4161.02539062500000000000	4178.46142578125000000000	2877.00000000000000000000	10248.00000000000000000000	10229.00000000000000000000	0.00000000000000000000	0.00000000000000000000	0.00000000000000000000	1225.00000000000000000000	148.00000000000000000000	4.00000000000000000000	4.00000000000000000000	4.00000000000000000000	4.00000000000000000000	4.00000000000000000000	4.00000000000000000000	4.00000000000000000000	4.00000000000000000000	4.00000000000000000000	4.00000000000000000000	4.00000000000000000000	4.00000000000000000000	4.00000000000000000000	4.00000000000000000000	4.00000000000000000000	4.00000000000000000000
106.00000000000000000000	0.00000000000000000000	4156.41015625000000000000	4154.87158203125000000000	4139.48730468750000000000	4146.15380859375000000000	4156.92285156250000000000	4159.48730468750000000000	4144.10253906250000000000	4143.07666015625000000000	4159.48730468750000000000	4156.41015625000000000000	4145.12792968750000000000	4172.30761718750000000000	4150.76904296875000000000	4174.35888671875000000000	3478.00000000000000000000	10248.00000000000000000000	10229.00000000000000000000	0.00000000000000000000	0.00000000000000000000	0.00000000000000000000	1225.00000000000000000000	156.00000000000000000000	4.00000000000000000000	4.00000000000000000000	4.00000000000000000000	4.00000000000000000000	4.00000000000000000000	4.00000000000000000000	4.00000000000000000000	4.00000000000000000000	4.00000000000000000000	4.00000000000000000000	4.00000000000000000000	4.00000000000000000000	4.00000000000000000000	4.00000000000000000000	4.00000000000000000000	4.00000000000000000000
107.00000000000000000000	0.00000000000000000000	4168.20507812500000000000	4159.48730468750000000000	4152.82031250000000000000	4158.46142578125000000000	4172.30761718750000000000	4175.38427734375000000000	4153.84619140625000000000	4145.64111328125000000000	4163.07666015625000000000	4173.33300781250000000000	4147.69238281250000000000	4180.00000000000000000000	4150.76904296875000000000	4170.25634765625000000000	3301.00000000000000000000	10249.00000000000000000000	10228.00000000000000000000	0.00000000000000000000	0.00000000000000000000	0.00000000000000000000	1225.00000000000000000000	164.00000000000000000000	4.00000000000000000000	4.00000000000000000000	4.00000000000000000000	4.00000000000000000000	4.00000000000000000000	4.00000000000000000000	4.00000000000000000000	4.00000000000000000000	4.00000000000000000000	4.00000000000000000000	4.00000000000000000000	4.00000000000000000000	4.00000000000000000000	4.00000000000000000000	4.00000000000000000000	4.00000000000000000000
108.00000000000000000000	0.00000000000000000000	4167.17919921875000000000	4178.46142578125000000000	4157.43603515625000000000	4175.89746093750000000000	4188.71777343750000000000	4179.48730468750000000000	4165.64111328125000000000	4163.07666015625000000000	4178.46142578125000000000	4176.92285156250000000000	4167.17919921875000000000	4187.69238281250000000000	4163.58984375000000000000	4175.38427734375000000000	2936.00000000000000000000	10249.00000000000000000000	10228.00000000000000000000	0.00000000000000000000	0.00000000000000000000	0.00000000000000000000	1225.00000000000000000000	173.00000000000000000000	4.00000000000000000000	4.00000000000000000000	4.00000000000000000000	4.00000000000000000000	4.00000000000000000000	4.00000000000000000000	4.00000000000000000000	4.00000000000000000000	4.00000000000000000000	4.00000000000000000000	4.00000000000000000000	4.00000000000000000000	4.00000000000000000000	4.00000000000000000000	4.00000000000000000000	4.00000000000000000000
109.00000000000000000000	0.00000000000000000000	4176.92285156250000000000	4171.79492187500000000000	4163.58984375000000000000	4187.17919921875000000000	4173.33300781250000000000	4167.17919921875000000000	4157.43603515625000000000	4157.94873046875000000000	4167.17919921875000000000	4165.64111328125000000000	4185.12792968750000000000	4191.28173828125000000000	4154.87158203125000000000	4170.76904296875000000000	2877.00000000000000000000	10248.00000000000000000000	10226.00000000000000000000	0.00000000000000000000	0.00000000000000000000	0.00000000000000000000	1225.00000000000000000000	181.00000000000000000000	4.00000000000000000000	4.00000000000000000000	4.00000000000000000000	4.00000000000000000000	4.00000000000000000000	4.00000000000000000000	4.00000000000000000000	4.00000000000000000000	4.00000000000000000000	4.00000000000000000000	4.00000000000000000000	4.00000000000000000000	4.00000000000000000000	4.00000000000000000000	4.00000000000000000000	4.00000000000000000000
110.00000000000000000000	0.00000000000000000000	4166.66650390625000000000	4154.35888671875000000000	4156.41015625000000000000	4161.02539062500000000000	4161.02539062500000000000	4156.41015625000000000000	4143.58984375000000000000	4144.10253906250000000000	4146.66650390625000000000	4157.94873046875000000000	4167.17919921875000000000	4180.51269531250000000000	4128.20507812500000000000	4154.87158203125000000000	3478.00000000000000000000	10248.00000000000000000000	10226.00000000000000000000	0.00000000000000000000	0.00000000000000000000	0.00000000000000000000	1225.00000000000000000000	188.00000000000000000000	4.00000000000000000000	4.00000000000000000000	4.00000000000000000000	4.00000000000000000000	4.00000000000000000000	4.00000000000000000000	4.00000000000000000000	4.00000000000000000000	4.00000000000000000000	4.00000000000000000000	4.00000000000000000000	4.00000000000000000000	4.00000000000000000000	4.00000000000000000000	4.00000000000000000000	4.00000000000000000000
111.00000000000000000000	0.00000000000000000000	4151.79492187500000000000	4147.69238281250000000000	4143.58984375000000000000	4134.87158203125000000000	4152.30761718750000000000	4139.48730468750000000000	4135.89746093750000000000	4138.97412109375000000000	4149.23046875000000000000	4148.71777343750000000000	4141.53857421875000000000	4165.64111328125000000000	4111.79492187500000000000	4152.82031250000000000000	3301.00000000000000000000	10249.00000000000000000000	10228.00000000000000000000	0.00000000000000000000	0.00000000000000000000	0.00000000000000000000	1225.00000000000000000000	197.00000000000000000000	4.00000000000000000000	4.00000000000000000000	4.00000000000000000000	4.00000000000000000000	4.00000000000000000000	4.00000000000000000000	4.00000000000000000000	4.00000000000000000000	4.00000000000000000000	4.00000000000000000000	4.00000000000000000000	4.00000000000000000000	4.00000000000000000000	4.00000000000000000000	4.00000000000000000000	4.00000000000000000000
112.00000000000000000000	0.00000000000000000000	4168.20507812500000000000	4163.07666015625000000000	4150.76904296875000000000	4161.53857421875000000000	4163.07666015625000000000	4149.23046875000000000000	4145.64111328125000000000	4149.23046875000000000000	4162.56396484375000000000	4160.00000000000000000000	4158.46142578125000000000	4175.38427734375000000000	4129.74365234375000000000	4171.79492187500000000000	2936.00000000000000000000	10249.00000000000000000000	10228.00000000000000000000	0.00000000000000000000	0.00000000000000000000	0.00000000000000000000	1225.00000000000000000000	204.00000000000000000000	4.00000000000000000000	4.00000000000000000000	4.00000000000000000000	4.00000000000000000000	4.00000000000000000000	4.00000000000000000000	4.00000000000000000000	4.00000000000000000000	4.00000000000000000000	4.00000000000000000000	4.00000000000000000000	4.00000000000000000000	4.00000000000000000000	4.00000000000000000000	4.00000000000000000000	4.00000000000000000000
113.00000000000000000000	0.00000000000000000000	4169.23046875000000000000	4179.48730468750000000000	4153.33300781250000000000	4183.58984375000000000000	4192.30761718750000000000	4187.17919921875000000000	4164.61523437500000000000	4163.07666015625000000000	4168.71777343750000000000	4180.51269531250000000000	4181.02539062500000000000	4197.94873046875000000000	4152.30761718750000000000	4182.05126953125000000000	2877.00000000000000000000	10249.00000000000000000000	10227.00000000000000000000	0.00000000000000000000	0.00000000000000000000	0.00000000000000000000	1225.00000000000000000000	211.00000000000000000000	4.00000000000000000000	4.00000000000000000000	4.00000000000000000000	4.00000000000000000000	4.00000000000000000000	4.00000000000000000000	4.00000000000000000000	4.00000000000000000000	4.00000000000000000000	4.00000000000000000000	4.00000000000000000000	4.00000000000000000000	4.00000000000000000000	4.00000000000000000000	4.00000000000000000000	4.00000000000000000000
114.00000000000000000000	0.00000000000000000000	4174.35888671875000000000	4177.43603515625000000000	4161.02539062500000000000	4174.87158203125000000000	4191.79492187500000000000	4192.82031250000000000000	4165.12792968750000000000	4163.07666015625000000000	4170.76904296875000000000	4175.89746093750000000000	4170.25634765625000000000	4214.35888671875000000000	4142.56396484375000000000	4178.97412109375000000000	3478.00000000000000000000	10249.00000000000000000000	10227.00000000000000000000	0.00000000000000000000	0.00000000000000000000	0.00000000000000000000	1225.00000000000000000000	219.00000000000000000000	4.00000000000000000000	4.00000000000000000000	4.00000000000000000000	4.00000000000000000000	4.00000000000000000000	4.00000000000000000000	4.00000000000000000000	4.00000000000000000000	4.00000000000000000000	4.00000000000000000000	4.00000000000000000000	4.00000000000000000000	4.00000000000000000000	4.00000000000000000000	4.00000000000000000000	4.00000000000000000000
115.00000000000000000000	0.00000000000000000000	4168.20507812500000000000	4174.35888671875000000000	4154.35888671875000000000	4158.97412109375000000000	4167.69238281250000000000	4173.84619140625000000000	4158.46142578125000000000	4164.10253906250000000000	4176.92285156250000000000	4168.20507812500000000000	4155.89746093750000000000	4205.64111328125000000000	4119.48730468750000000000	4168.71777343750000000000	3301.00000000000000000000	10247.00000000000000000000	10227.00000000000000000000	0.00000000000000000000	0.00000000000000000000	0.00000000000000000000	1225.00000000000000000000	226.00000000000000000000	4.00000000000000000000	4.00000000000000000000	4.00000000000000000000	4.00000000000000000000	4.00000000000000000000	4.00000000000000000000	4.00000000000000000000	4.00000000000000000000	4.00000000000000000000	4.00000000000000000000	4.00000000000000000000	4.00000000000000000000	4.00000000000000000000	4.00000000000000000000	4.00000000000000000000	4.00000000000000000000
116.00000000000000000000	0.00000000000000000000	4159.48730468750000000000	4157.43603515625000000000	4146.15380859375000000000	4144.61523437500000000000	4151.79492187500000000000	4162.56396484375000000000	4151.28173828125000000000	4162.56396484375000000000	4167.17919921875000000000	4168.20507812500000000000	4156.41015625000000000000	4188.71777343750000000000	4114.87158203125000000000	4155.38427734375000000000	2936.00000000000000000000	10247.00000000000000000000	10227.00000000000000000000	0.00000000000000000000	0.00000000000000000000	0.00000000000000000000	1225.00000000000000000000	233.00000000000000000000	4.00000000000000000000	4.00000000000000000000	4.00000000000000000000	4.00000000000000000000	4.00000000000000000000	4.00000000000000000000	4.00000000000000000000	4.00000000000000000000	4.00000000000000000000	4.00000000000000000000	4.00000000000000000000	4.00000000000000000000	4.00000000000000000000	4.00000000000000000000	4.00000000000000000000	4.00000000000000000000
117.00000000000000000000	0.00000000000000000000	4167.17919921875000000000	4147.17919921875000000000	4158.46142578125000000000	4156.92285156250000000000	4168.20507812500000000000	4160.00000000000000000000	4146.66650390625000000000	4154.87158203125000000000	4157.43603515625000000000	4176.92285156250000000000	4173.84619140625000000000	4189.74365234375000000000	4131.28173828125000000000	4164.61523437500000000000	2877.00000000000000000000	10246.00000000000000000000	10226.00000000000000000000	0.00000000000000000000	0.00000000000000000000	0.00000000000000000000	1225.00000000000000000000	241.00000000000000000000	4.00000000000000000000	4.00000000000000000000	4.00000000000000000000	4.00000000000000000000	4.00000000000000000000	4.00000000000000000000	4.00000000000000000000	4.00000000000000000000	4.00000000000000000000	4.00000000000000000000	4.00000000000000000000	4.00000000000000000000	4.00000000000000000000	4.00000000000000000000	4.00000000000000000000	4.00000000000000000000
118.00000000000000000000	0.00000000000000000000	4151.79492187500000000000	4171.79492187500000000000	4144.61523437500000000000	4174.35888671875000000000	4191.79492187500000000000	4166.15380859375000000000	4152.82031250000000000000	4157.94873046875000000000	4171.79492187500000000000	4183.58984375000000000000	4180.00000000000000000000	4183.58984375000000000000	4142.05126953125000000000	4165.64111328125000000000	3478.00000000000000000000	10246.00000000000000000000	10226.00000000000000000000	0.00000000000000000000	0.00000000000000000000	0.00000000000000000000	1225.00000000000000000000	249.00000000000000000000	4.00000000000000000000	4.00000000000000000000	4.00000000000000000000	4.00000000000000000000	4.00000000000000000000	4.00000000000000000000	4.00000000000000000000	4.00000000000000000000	4.00000000000000000000	4.00000000000000000000	4.00000000000000000000	4.00000000000000000000	4.00000000000000000000	4.00000000000000000000	4.00000000000000000000	4.00000000000000000000
119.00000000000000000000	0.00000000000000000000	4148.20507812500000000000	4171.28173828125000000000	4129.74365234375000000000	4140.00000000000000000000	4171.79492187500000000000	4168.71777343750000000000	4148.71777343750000000000	4147.69238281250000000000	4163.07666015625000000000	4161.53857421875000000000	4139.48730468750000000000	4160.00000000000000000000	4118.46142578125000000000	4129.74365234375000000000	3301.00000000000000000000	10247.00000000000000000000	10228.00000000000000000000	0.00000000000000000000	0.00000000000000000000	0.00000000000000000000	1225.00000000000000000000	257.00000000000000000000	4.00000000000000000000	4.00000000000000000000	4.00000000000000000000	4.00000000000000000000	4.00000000000000000000	4.00000000000000000000	4.00000000000000000000	4.00000000000000000000	4.00000000000000000000	4.00000000000000000000	4.00000000000000000000	4.00000000000000000000	4.00000000000000000000	4.00000000000000000000	4.00000000000000000000	4.00000000000000000000
120.00000000000000000000	0.00000000000000000000	4154.87158203125000000000	4148.71777343750000000000	4137.43603515625000000000	4120.00000000000000000000	4155.89746093750000000000	4170.25634765625000000000	4145.64111328125000000000	4140.00000000000000000000	4148.20507812500000000000	4144.61523437500000000000	4117.94873046875000000000	4155.89746093750000000000	4096.41015625000000000000	4123.58984375000000000000	2936.00000000000000000000	10247.00000000000000000000	10228.00000000000000000000	0.00000000000000000000	0.00000000000000000000	0.00000000000000000000	1225.00000000000000000000	265.00000000000000000000	4.00000000000000000000	4.00000000000000000000	4.00000000000000000000	4.00000000000000000000	4.00000000000000000000	4.00000000000000000000	4.00000000000000000000	4.00000000000000000000	4.00000000000000000000	4.00000000000000000000	4.00000000000000000000	4.00000000000000000000	4.00000000000000000000	4.00000000000000000000	4.00000000000000000000	4.00000000000000000000
121.00000000000000000000	0.00000000000000000000	4162.05126953125000000000	4155.38427734375000000000	4151.79492187500000000000	4166.66650390625000000000	4180.00000000000000000000	4178.46142578125000000000	4159.48730468750000000000	4159.48730468750000000000	4172.30761718750000000000	4162.05126953125000000000	4156.92285156250000000000	4185.12792968750000000000	4107.69238281250000000000	4162.05126953125000000000	2877.00000000000000000000	10247.00000000000000000000	10228.00000000000000000000	0.00000000000000000000	0.00000000000000000000	0.00000000000000000000	1225.00000000000000000000	274.00000000000000000000	4.00000000000000000000	4.00000000000000000000	4.00000000000000000000	4.00000000000000000000	4.00000000000000000000	4.00000000000000000000	4.00000000000000000000	4.00000000000000000000	4.00000000000000000000	4.00000000000000000000	4.00000000000000000000	4.00000000000000000000	4.00000000000000000000	4.00000000000000000000	4.00000000000000000000	4.00000000000000000000
122.00000000000000000000	0.00000000000000000000	4177.43603515625000000000	4177.43603515625000000000	4161.02539062500000000000	4186.66650390625000000000	4194.87158203125000000000	4181.53857421875000000000	4171.28173828125000000000	4173.33300781250000000000	4192.30761718750000000000	4189.23046875000000000000	4195.89746093750000000000	4198.97412109375000000000	4137.43603515625000000000	4178.97412109375000000000	3478.00000000000000000000	10247.00000000000000000000	10228.00000000000000000000	0.00000000000000000000	0.00000000000000000000	0.00000000000000000000	1225.00000000000000000000	282.00000000000000000000	4.00000000000000000000	4.00000000000000000000	4.00000000000000000000	4.00000000000000000000	4.00000000000000000000	4.00000000000000000000	4.00000000000000000000	4.00000000000000000000	4.00000000000000000000	4.00000000000000000000	4.00000000000000000000	4.00000000000000000000	4.00000000000000000000	4.00000000000000000000	4.00000000000000000000	4.00000000000000000000
123.00000000000000000000	0.00000000000000000000	4157.43603515625000000000	4172.30761718750000000000	4146.66650390625000000000	4151.28173828125000000000	4170.25634765625000000000	4166.66650390625000000000	4158.46142578125000000000	4158.46142578125000000000	4175.38427734375000000000	4191.79492187500000000000	4180.51269531250000000000	4176.41015625000000000000	4152.30761718750000000000	4158.97412109375000000000	3301.00000000000000000000	10248.00000000000000000000	10229.00000000000000000000	0.00000000000000000000	0.00000000000000000000	0.00000000000000000000	1225.00000000000000000000	290.00000000000000000000	4.00000000000000000000	4.00000000000000000000	4.00000000000000000000	4.00000000000000000000	4.00000000000000000000	4.00000000000000000000	4.00000000000000000000	4.00000000000000000000	4.00000000000000000000	4.00000000000000000000	4.00000000000000000000	4.00000000000000000000	4.00000000000000000000	4.00000000000000000000	4.00000000000000000000	4.00000000000000000000
124.00000000000000000000	0.00000000000000000000	4148.71777343750000000000	4150.76904296875000000000	4142.56396484375000000000	4151.79492187500000000000	4141.02539062500000000000	4149.74365234375000000000	4132.82031250000000000000	4135.89746093750000000000	4149.74365234375000000000	4164.10253906250000000000	4141.02539062500000000000	4158.97412109375000000000	4131.28173828125000000000	4145.64111328125000000000	2936.00000000000000000000	10248.00000000000000000000	10229.00000000000000000000	0.00000000000000000000	0.00000000000000000000	0.00000000000000000000	1225.00000000000000000000	298.00000000000000000000	4.00000000000000000000	4.00000000000000000000	4.00000000000000000000	4.00000000000000000000	4.00000000000000000000	4.00000000000000000000	4.00000000000000000000	4.00000000000000000000	4.00000000000000000000	4.00000000000000000000	4.00000000000000000000	4.00000000000000000000	4.00000000000000000000	4.00000000000000000000	4.00000000000000000000	4.00000000000000000000
125.00000000000000000000	0.00000000000000000000	4158.46142578125000000000	4162.05126953125000000000	4147.69238281250000000000	4175.38427734375000000000	4161.53857421875000000000	4162.05126953125000000000	4142.05126953125000000000	4148.20507812500000000000	4162.56396484375000000000	4158.97412109375000000000	4146.66650390625000000000	4168.20507812500000000000	4120.51269531250000000000	4156.92285156250000000000	2877.00000000000000000000	10246.00000000000000000000	10227.00000000000000000000	0.00000000000000000000	0.00000000000000000000	0.00000000000000000000	1225.00000000000000000000	305.00000000000000000000	4.00000000000000000000	4.00000000000000000000	4.00000000000000000000	4.00000000000000000000	4.00000000000000000000	4.00000000000000000000	4.00000000000000000000	4.00000000000000000000	4.00000000000000000000	4.00000000000000000000	4.00000000000000000000	4.00000000000000000000	4.00000000000000000000	4.00000000000000000000	4.00000000000000000000	4.00000000000000000000
126.00000000000000000000	0.00000000000000000000	4158.97412109375000000000	4178.97412109375000000000	4148.20507812500000000000	4166.66650390625000000000	4184.10253906250000000000	4178.97412109375000000000	4166.66650390625000000000	4163.58984375000000000000	4176.92285156250000000000	4179.48730468750000000000	4175.38427734375000000000	4184.10253906250000000000	4138.46142578125000000000	4164.10253906250000000000	3478.00000000000000000000	10246.00000000000000000000	10227.00000000000000000000	0.00000000000000000000	0.00000000000000000000	0.00000000000000000000	1225.00000000000000000000	312.00000000000000000000	4.00000000000000000000	4.00000000000000000000	4.00000000000000000000	4.00000000000000000000	4.00000000000000000000	4.00000000000000000000	4.00000000000000000000	4.00000000000000000000	4.00000000000000000000	4.00000000000000000000	4.00000000000000000000	4.00000000000000000000	4.00000000000000000000	4.00000000000000000000	4.00000000000000000000	4.00000000000000000000
127.00000000000000000000	0.00000000000000000000	4166.15380859375000000000	4164.61523437500000000000	4155.38427734375000000000	4147.69238281250000000000	4153.84619140625000000000	4166.15380859375000000000	4155.38427734375000000000	4142.56396484375000000000	4154.35888671875000000000	4170.76904296875000000000	4176.92285156250000000000	4174.35888671875000000000	4139.48730468750000000000	4155.38427734375000000000	52.00000000000000000000	10247.00000000000000000000	10227.00000000000000000000	0.00000000000000000000	0.00000000000000000000	0.00000000000000000000	1225.00000000000000000000	320.00000000000000000000	4.00000000000000000000	4.00000000000000000000	4.00000000000000000000	4.00000000000000000000	4.00000000000000000000	4.00000000000000000000	4.00000000000000000000	4.00000000000000000000	4.00000000000000000000	4.00000000000000000000	4.00000000000000000000	4.00000000000000000000	4.00000000000000000000	4.00000000000000000000	4.00000000000000000000	4.00000000000000000000
0.00000000000000000000	0.00000000000000000000	4162.05126953125000000000	4157.94873046875000000000	4152.30761718750000000000	4154.87158203125000000000	4146.66650390625000000000	4156.92285156250000000000	4144.61523437500000000000	4136.92285156250000000000	4151.28173828125000000000	4163.07666015625000000000	4173.84619140625000000000	4161.53857421875000000000	4134.35888671875000000000	4162.05126953125000000000	2742.00000000000000000000	10247.00000000000000000000	10227.00000000000000000000	0.00000000000000000000	0.00000000000000000000	0.00000000000000000000	1225.00000000000000000000	328.00000000000000000000	4.00000000000000000000	4.00000000000000000000	4.00000000000000000000	4.00000000000000000000	4.00000000000000000000	4.00000000000000000000	4.00000000000000000000	4.00000000000000000000	4.00000000000000000000	4.00000000000000000000	4.00000000000000000000	4.00000000000000000000	4.00000000000000000000	4.00000000000000000000	4.00000000000000000000	4.00000000000000000000
1.00000000000000000000	0.00000000000000000000	4170.76904296875000000000	4176.92285156250000000000	4157.43603515625000000000	4181.02539062500000000000	4184.10253906250000000000	4171.28173828125000000000	4156.41015625000000000000	4154.87158203125000000000	4165.12792968750000000000	4177.94873046875000000000	4172.30761718750000000000	4183.07666015625000000000	4144.10253906250000000000	4181.53857421875000000000	2794.00000000000000000000	10247.00000000000000000000	10227.00000000000000000000	0.00000000000000000000	0.00000000000000000000	0.00000000000000000000	1225.00000000000000000000	335.00000000000000000000	4.00000000000000000000	4.00000000000000000000	4.00000000000000000000	4.00000000000000000000	4.00000000000000000000	4.00000000000000000000	4.00000000000000000000	4.00000000000000000000	4.00000000000000000000	4.00000000000000000000	4.00000000000000000000	4.00000000000000000000	4.00000000000000000000	4.00000000000000000000	4.00000000000000000000	4.00000000000000000000
2.00000000000000000000	0.00000000000000000000	4164.10253906250000000000	4181.53857421875000000000	4154.35888671875000000000	4169.74365234375000000000	4174.87158203125000000000	4177.94873046875000000000	4158.97412109375000000000	4154.87158203125000000000	4152.30761718750000000000	4175.89746093750000000000	4161.53857421875000000000	4182.05126953125000000000	4153.84619140625000000000	4167.17919921875000000000	2427.00000000000000000000	10247.00000000000000000000	10227.00000000000000000000	0.00000000000000000000	0.00000000000000000000	0.00000000000000000000	1225.00000000000000000000	343.00000000000000000000	4.00000000000000000000	4.00000000000000000000	4.00000000000000000000	4.00000000000000000000	4.00000000000000000000	4.00000000000000000000	4.00000000000000000000	4.00000000000000000000	4.00000000000000000000	4.00000000000000000000	4.00000000000000000000	4.00000000000000000000	4.00000000000000000000	4.00000000000000000000	4.00000000000000000000	4.00000000000000000000
3.00000000000000000000	0.00000000000000000000	4146.15380859375000000000	4161.53857421875000000000	4143.58984375000000000000	4145.64111328125000000000	4141.02539062500000000000	4168.71777343750000000000	4152.30761718750000000000	4148.20507812500000000000	4145.12792968750000000000	4166.15380859375000000000	4163.07666015625000000000	4160.00000000000000000000	4145.12792968750000000000	4137.43603515625000000000	3482.00000000000000000000	10247.00000000000000000000	10226.00000000000000000000	0.00000000000000000000	0.00000000000000000000	0.00000000000000000000	1225.00000000000000000000	352.00000000000000000000	4.00000000000000000000	4.00000000000000000000	4.00000000000000000000	4.00000000000000000000	4.00000000000000000000	4.00000000000000000000	4.00000000000000000000	4.00000000000000000000	4.00000000000000000000	4.00000000000000000000	4.00000000000000000000	4.00000000000000000000	4.00000000000000000000	4.00000000000000000000	4.00000000000000000000	4.00000000000000000000
4.00000000000000000000	0.00000000000000000000	4176.92285156250000000000	4160.51269531250000000000	4165.64111328125000000000	4167.69238281250000000000	4175.89746093750000000000	4178.46142578125000000000	4166.66650390625000000000	4164.10253906250000000000	4168.71777343750000000000	4175.38427734375000000000	4178.46142578125000000000	4180.51269531250000000000	4136.41015625000000000000	4149.74365234375000000000	3545.00000000000000000000	10247.00000000000000000000	10226.00000000000000000000	0.00000000000000000000	0.00000000000000000000	0.00000000000000000000	1225.00000000000000000000	360.00000000000000000000	4.00000000000000000000	4.00000000000000000000	4.00000000000000000000	4.00000000000000000000	4.00000000000000000000	4.00000000000000000000	4.00000000000000000000	4.00000000000000000000	4.00000000000000000000	4.00000000000000000000	4.00000000000000000000	4.00000000000000000000	4.00000000000000000000	4.00000000000000000000	4.00000000000000000000	4.00000000000000000000
5.00000000000000000000	0.00000000000000000000	4175.38427734375000000000	4184.61523437500000000000	4159.48730468750000000000	4185.64111328125000000000	4213.84619140625000000000	4196.41015625000000000000	4182.56396484375000000000	4177.43603515625000000000	4182.56396484375000000000	4176.41015625000000000000	4177.94873046875000000000	4186.15380859375000000000	4146.15380859375000000000	4166.66650390625000000000	3403.00000000000000000000	10245.00000000000000000000	10229.00000000000000000000	0.00000000000000000000	0.00000000000000000000	0.00000000000000000000	1225.00000000000000000000	367.00000000000000000000	4.00000000000000000000	4.00000000000000000000	4.00000000000000000000	4.00000000000000000000	4.00000000000000000000	4.00000000000000000000	4.00000000000000000000	4.00000000000000000000	4.00000000000000000000	4.00000000000000000000	4.00000000000000000000	4.00000000000000000000	4.00000000000000000000	4.00000000000000000000	4.00000000000000000000	4.00000000000000000000
6.00000000000000000000	0.00000000000000000000	4151.79492187500000000000	4179.48730468750000000000	4137.94873046875000000000	4158.46142578125000000000	4171.79492187500000000000	4172.82031250000000000000	4157.43603515625000000000	4154.35888671875000000000	4158.46142578125000000000	4151.79492187500000000000	4149.74365234375000000000	4167.69238281250000000000	4134.87158203125000000000	4153.84619140625000000000	3481.00000000000000000000	10245.00000000000000000000	10229.00000000000000000000	0.00000000000000000000	0.00000000000000000000	0.00000000000000000000	1225.00000000000000000000	375.00000000000000000000	4.00000000000000000000	4.00000000000000000000	4.00000000000000000000	4.00000000000000000000	4.00000000000000000000	4.00000000000000000000	4.00000000000000000000	4.00000000000000000000	4.00000000000000000000	4.00000000000000000000	4.00000000000000000000	4.00000000000000000000	4.00000000000000000000	4.00000000000000000000	4.00000000000000000000	4.00000000000000000000
7.00000000000000000000	0.00000000000000000000	4157.94873046875000000000	4157.43603515625000000000	4143.58984375000000000000	4146.66650390625000000000	4142.56396484375000000000	4152.82031250000000000000	4135.38427734375000000000	4137.43603515625000000000	4147.69238281250000000000	4161.02539062500000000000	4153.84619140625000000000	4165.64111328125000000000	4121.53857421875000000000	4143.58984375000000000000	3449.00000000000000000000	10245.00000000000000000000	10227.00000000000000000000	0.00000000000000000000	0.00000000000000000000	0.00000000000000000000	1225.00000000000000000000	383.00000000000000000000	4.00000000000000000000	4.00000000000000000000	4.00000000000000000000	4.00000000000000000000	4.00000000000000000000	4.00000000000000000000	4.00000000000000000000	4.00000000000000000000	4.00000000000000000000	4.00000000000000000000	4.00000000000000000000	4.00000000000000000000	4.00000000000000000000	4.00000000000000000000	4.00000000000000000000	4.00000000000000000000
8.00000000000000000000	0.00000000000000000000	4163.07666015625000000000	4171.28173828125000000000	4151.79492187500000000000	4173.84619140625000000000	4181.02539062500000000000	4174.35888671875000000000	4148.71777343750000000000	4153.84619140625000000000	4164.10253906250000000000	4193.84619140625000000000	4202.56396484375000000000	4168.20507812500000000000	4145.12792968750000000000	4150.76904296875000000000	3404.00000000000000000000	10245.00000000000000000000	10227.00000000000000000000	0.00000000000000000000	0.00000000000000000000	0.00000000000000000000	1225.00000000000000000000	391.00000000000000000000	4.00000000000000000000	4.00000000000000000000	4.00000000000000000000	4.00000000000000000000	4.00000000000000000000	4.00000000000000000000	4.00000000000000000000	4.00000000000000000000	4.00000000000000000000	4.00000000000000000000	4.00000000000000000000	4.00000000000000000000	4.00000000000000000000	4.00000000000000000000	4.00000000000000000000	4.00000000000000000000
9.00000000000000000000	0.00000000000000000000	4171.28173828125000000000	4178.97412109375000000000	4161.53857421875000000000	4164.61523437500000000000	4186.15380859375000000000	4176.41015625000000000000	4156.41015625000000000000	4161.53857421875000000000	4165.64111328125000000000	4171.79492187500000000000	4182.05126953125000000000	4171.79492187500000000000	4152.30761718750000000000	4155.89746093750000000000	3083.00000000000000000000	10249.00000000000000000000	10228.00000000000000000000	0.00000000000000000000	0.00000000000000000000	0.00000000000000000000	1225.00000000000000000000	400.00000000000000000000	4.00000000000000000000	4.00000000000000000000	4.00000000000000000000	4.00000000000000000000	4.00000000000000000000	4.00000000000000000000	4.00000000000000000000	4.00000000000000000000	4.00000000000000000000	4.00000000000000000000	4.00000000000000000000	4.00000000000000000000	4.00000000000000000000	4.00000000000000000000	4.00000000000000000000	4.00000000000000000000
10.00000000000000000000	0.00000000000000000000	4154.35888671875000000000	4155.38427734375000000000	4145.12792968750000000000	4132.30761718750000000000	4154.87158203125000000000	4162.05126953125000000000	4152.82031250000000000000	4153.33300781250000000000	4162.05126953125000000000	4150.25634765625000000000	4117.94873046875000000000	4160.00000000000000000000	4129.74365234375000000000	4136.92285156250000000000	3510.00000000000000000000	10249.00000000000000000000	10228.00000000000000000000	0.00000000000000000000	0.00000000000000000000	0.00000000000000000000	1225.00000000000000000000	408.00000000000000000000	4.00000000000000000000	4.00000000000000000000	4.00000000000000000000	4.00000000000000000000	4.00000000000000000000	4.00000000000000000000	4.00000000000000000000	4.00000000000000000000	4.00000000000000000000	4.00000000000000000000	4.00000000000000000000	4.00000000000000000000	4.00000000000000000000	4.00000000000000000000	4.00000000000000000000	4.00000000000000000000
11.00000000000000000000	0.00000000000000000000	4143.07666015625000000000	4148.20507812500000000000	4128.71777343750000000000	4146.15380859375000000000	4149.74365234375000000000	4164.61523437500000000000	4152.30761718750000000000	4141.02539062500000000000	4150.25634765625000000000	4161.53857421875000000000	4131.28173828125000000000	4144.61523437500000000000	4121.53857421875000000000	4116.92285156250000000000	3312.00000000000000000000	10250.00000000000000000000	10229.00000000000000000000	0.00000000000000000000	0.00000000000000000000	0.00000000000000000000	1225.00000000000000000000	416.00000000000000000000	4.00000000000000000000	4.00000000000000000000	4.00000000000000000000	4.00000000000000000000	4.00000000000000000000	4.00000000000000000000	4.00000000000000000000	4.00000000000000000000	4.00000000000000000000	4.00000000000000000000	4.00000000000000000000	4.00000000000000000000	4.00000000000000000000	4.00000000000000000000	4.00000000000000000000	4.00000000000000000000
12.00000000000000000000	0.00000000000000000000	4154.87158203125000000000	4161.53857421875000000000	4139.48730468750000000000	4169.74365234375000000000	4165.12792968750000000000	4172.30761718750000000000	4154.35888671875000000000	4137.94873046875000000000	4136.41015625000000000000	4144.10253906250000000000	4164.10253906250000000000	4147.17919921875000000000	4122.05126953125000000000	4126.15380859375000000000	2904.00000000000000000000	10250.00000000000000000000	10229.00000000000000000000	0.00000000000000000000	0.00000000000000000000	0.00000000000000000000	1225.00000000000000000000	424.00000000000000000000	4.00000000000000000000	4.00000000000000000000	4.00000000000000000000	4.00000000000000000000	4.00000000000000000000	4.00000000000000000000	4.00000000000000000000	4.00000000000000000000	4.00000000000000000000	4.00000000000000000000	4.00000000000000000000	4.00000000000000000000	4.00000000000000000000	4.00000000000000000000	4.00000000000000000000	4.00000000000000000000
13.00000000000000000000	0.00000000000000000000	4154.87158203125000000000	4166.66650390625000000000	4140.51269531250000000000	4160.00000000000000000000	4175.89746093750000000000	4167.17919921875000000000	4155.89746093750000000000	4148.20507812500000000000	4145.64111328125000000000	4132.82031250000000000000	4159.48730468750000000000	4157.43603515625000000000	4113.84619140625000000000	4142.05126953125000000000	2885.00000000000000000000	10248.00000000000000000000	10227.00000000000000000000	0.00000000000000000000	0.00000000000000000000	0.00000000000000000000	1225.00000000000000000000	431.00000000000000000000	4.00000000000000000000	4.00000000000000000000	4.00000000000000000000	4.00000000000000000000	4.00000000000000000000	4.00000000000000000000	4.00000000000000000000	4.00000000000000000000	4.00000000000000000000	4.00000000000000000000	4.00000000000000000000	4.00000000000000000000	4.00000000000000000000	4.00000000000000000000	4.00000000000000000000	4.00000000000000000000
14.00000000000000000000	0.00000000000000000000	4160.00000000000000000000	4153.33300781250000000000	4141.53857421875000000000	4145.12792968750000000000	4158.97412109375000000000	4157.94873046875000000000	4151.79492187500000000000	4148.71777343750000000000	4153.33300781250000000000	4157.43603515625000000000	4160.51269531250000000000	4166.66650390625000000000	4125.12792968750000000000	4143.58984375000000000000	3510.00000000000000000000	10248.00000000000000000000	10227.00000000000000000000	0.00000000000000000000	0.00000000000000000000	0.00000000000000000000	1225.00000000000000000000	438.00000000000000000000	4.00000000000000000000	4.00000000000000000000	4.00000000000000000000	4.00000000000000000000	4.00000000000000000000	4.00000000000000000000	4.00000000000000000000	4.00000000000000000000	4.00000000000000000000	4.00000000000000000000	4.00000000000000000000	4.00000000000000000000	4.00000000000000000000	4.00000000000000000000	4.00000000000000000000	4.00000000000000000000
15.00000000000000000000	0.00000000000000000000	4152.82031250000000000000	4149.23046875000000000000	4142.05126953125000000000	4153.84619140625000000000	4148.71777343750000000000	4175.89746093750000000000	4160.00000000000000000000	4157.43603515625000000000	4158.97412109375000000000	4174.35888671875000000000	4157.43603515625000000000	4176.92285156250000000000	4152.82031250000000000000	4153.84619140625000000000	3312.00000000000000000000	10247.00000000000000000000	10229.00000000000000000000	0.00000000000000000000	0.00000000000000000000	0.00000000000000000000	1225.00000000000000000000	447.00000000000000000000	4.00000000000000000000	4.00000000000000000000	4.00000000000000000000	4.00000000000000000000	4.00000000000000000000	4.00000000000000000000	4.00000000000000000000	4.00000000000000000000	4.00000000000000000000	4.00000000000000000000	4.00000000000000000000	4.00000000000000000000	4.00000000000000000000	4.00000000000000000000	4.00000000000000000000	4.00000000000000000000
16.00000000000000000000	0.00000000000000000000	4157.94873046875000000000	4155.38427734375000000000	4146.66650390625000000000	4160.51269531250000000000	4168.71777343750000000000	4192.82031250000000000000	4174.35888671875000000000	4174.87158203125000000000	4173.33300781250000000000	4165.64111328125000000000	4147.69238281250000000000	4181.02539062500000000000	4147.17919921875000000000	4160.00000000000000000000	0.00000000000000000000	10247.00000000000000000000	10229.00000000000000000000	0.00000000000000000000	0.00000000000000000000	0.00000000000000000000	1225.00000000000000000000	454.00000000000000000000	4.00000000000000000000	4.00000000000000000000	4.00000000000000000000	4.00000000000000000000	4.00000000000000000000	4.00000000000000000000	4.00000000000000000000	4.00000000000000000000	4.00000000000000000000	4.00000000000000000000	4.00000000000000000000	4.00000000000000000000	4.00000000000000000000	4.00000000000000000000	4.00000000000000000000	4.00000000000000000000
17.00000000000000000000	0.00000000000000000000	4174.87158203125000000000	4168.20507812500000000000	4150.25634765625000000000	4148.20507812500000000000	4182.05126953125000000000	4183.58984375000000000000	4173.84619140625000000000	4173.33300781250000000000	4177.43603515625000000000	4164.10253906250000000000	4162.05126953125000000000	4167.17919921875000000000	4128.71777343750000000000	4153.84619140625000000000	0.00000000000000000000	10249.00000000000000000000	10228.00000000000000000000	0.00000000000000000000	0.00000000000000000000	0.00000000000000000000	1225.00000000000000000000	461.00000000000000000000	4.00000000000000000000	4.00000000000000000000	4.00000000000000000000	4.00000000000000000000	4.00000000000000000000	4.00000000000000000000	4.00000000000000000000	4.00000000000000000000	4.00000000000000000000	4.00000000000000000000	4.00000000000000000000	4.00000000000000000000	4.00000000000000000000	4.00000000000000000000	4.00000000000000000000	4.00000000000000000000
18.00000000000000000000	0.00000000000000000000	4161.02539062500000000000	4182.05126953125000000000	4138.46142578125000000000	4147.69238281250000000000	4173.84619140625000000000	4181.53857421875000000000	4165.12792968750000000000	4165.12792968750000000000	4168.20507812500000000000	4165.64111328125000000000	4171.79492187500000000000	4168.71777343750000000000	4137.94873046875000000000	4163.07666015625000000000	0.00000000000000000000	10249.00000000000000000000	10228.00000000000000000000	0.00000000000000000000	0.00000000000000000000	0.00000000000000000000	1225.00000000000000000000	469.00000000000000000000	4.00000000000000000000	4.00000000000000000000	4.00000000000000000000	4.00000000000000000000	4.00000000000000000000	4.00000000000000000000	4.00000000000000000000	4.00000000000000000000	4.00000000000000000000	4.00000000000000000000	4.00000000000000000000	4.00000000000000000000	4.00000000000000000000	4.00000000000000000000	4.00000000000000000000	4.00000000000000000000
19.00000000000000000000	0.00000000000000000000	4154.35888671875000000000	4158.97412109375000000000	4136.92285156250000000000	4149.23046875000000000000	4139.48730468750000000000	4173.33300781250000000000	4147.17919921875000000000	4149.23046875000000000000	4142.56396484375000000000	4142.05126953125000000000	4165.12792968750000000000	4168.71777343750000000000	4133.84619140625000000000	4151.28173828125000000000	0.00000000000000000000	10250.00000000000000000000	10227.00000000000000000000	0.00000000000000000000	0.00000000000000000000	0.00000000000000000000	1225.00000000000000000000	478.00000000000000000000	4.00000000000000000000	4.00000000000000000000	4.00000000000000000000	4.00000000000000000000	4.00000000000000000000	4.00000000000000000000	4.00000000000000000000	4.00000000000000000000	4.00000000000000000000	4.00000000000000000000	4.00000000000000000000	4.00000000000000000000	4.00000000000000000000	4.00000000000000000000	4.00000000000000000000	4.00000000000000000000
20.00000000000000000000	0.00000000000000000000	4148.20507812500000000000	4142.56396484375000000000	4131.79492187500000000000	4129.23046875000000000000	4127.17919921875000000000	4157.94873046875000000000	4145.12792968750000000000	4143.58984375000000000000	4136.41015625000000000000	4133.33300781250000000000	4156.41015625000000000000	4147.17919921875000000000	4111.79492187500000000000	4128.71777343750000000000	0.00000000000000000000	10250.00000000000000000000	10227.00000000000000000000	0.00000000000000000000	0.00000000000000000000	0.00000000000000000000	1225.00000000000000000000	486.00000000000000000000	4.00000000000000000000	4.00000000000000000000	4.00000000000000000000	4.00000000000000000000	4.00000000000000000000	4.00000000000000000000	4.00000000000000000000	4.00000000000000000000	4.00000000000000000000	4.00000000000000000000	4.00000000000000000000	4.00000000000000000000	4.00000000000000000000	4.00000000000000000000	4.00000000000000000000	4.00000000000000000000
21.00000000000000000000	0.00000000000000000000	4158.46142578125000000000	4162.05126953125000000000	4137.43603515625000000000	4140.51269531250000000000	4154.35888671875000000000	4161.53857421875000000000	4164.61523437500000000000	4162.05126953125000000000	4161.53857421875000000000	4163.07666015625000000000	4131.28173828125000000000	4164.10253906250000000000	4117.94873046875000000000	4152.30761718750000000000	0.00000000000000000000	10247.00000000000000000000	10227.00000000000000000000	0.00000000000000000000	0.00000000000000000000	0.00000000000000000000	1225.00000000000000000000	494.00000000000000000000	4.00000000000000000000	4.00000000000000000000	4.00000000000000000000	4.00000000000000000000	4.00000000000000000000	4.00000000000000000000	4.00000000000000000000	4.00000000000000000000	4.00000000000000000000	4.00000000000000000000	4.00000000000000000000	4.00000000000000000000	4.00000000000000000000	4.00000000000000000000	4.00000000000000000000	4.00000000000000000000
22.00000000000000000000	0.00000000000000000000	4189.74365234375000000000	4184.10253906250000000000	4163.07666015625000000000	4174.35888671875000000000	4187.69238281250000000000	4183.58984375000000000000	4181.02539062500000000000	4182.56396484375000000000	4187.69238281250000000000	4196.92285156250000000000	4147.69238281250000000000	4192.30761718750000000000	4161.53857421875000000000	4191.79492187500000000000	0.00000000000000000000	10247.00000000000000000000	10227.00000000000000000000	0.00000000000000000000	0.00000000000000000000	0.00000000000000000000	1225.00000000000000000000	502.00000000000000000000	4.00000000000000000000	4.00000000000000000000	4.00000000000000000000	4.00000000000000000000	4.00000000000000000000	4.00000000000000000000	4.00000000000000000000	4.00000000000000000000	4.00000000000000000000	4.00000000000000000000	4.00000000000000000000	4.00000000000000000000	4.00000000000000000000	4.00000000000000000000	4.00000000000000000000	4.00000000000000000000
23.00000000000000000000	0.00000000000000000000	4178.97412109375000000000	4174.35888671875000000000	4160.00000000000000000000	4156.41015625000000000000	4185.12792968750000000000	4186.66650390625000000000	4178.97412109375000000000	4176.41015625000000000000	4182.05126953125000000000	4185.12792968750000000000	4200.00000000000000000000	4183.58984375000000000000	4168.71777343750000000000	4193.33300781250000000000	0.00000000000000000000	10246.00000000000000000000	10227.00000000000000000000	0.00000000000000000000	0.00000000000000000000	0.00000000000000000000	1225.00000000000000000000	511.00000000000000000000	4.00000000000000000000	4.00000000000000000000	4.00000000000000000000	4.00000000000000000000	4.00000000000000000000	4.00000000000000000000	4.00000000000000000000	4.00000000000000000000	4.00000000000000000000	4.00000000000000000000	4.00000000000000000000	4.00000000000000000000	4.00000000000000000000	4.00000000000000000000	4.00000000000000000000	4.00000000000000000000
24.00000000000000000000	0.00000000000000000000	4170.76904296875000000000	4153.33300781250000000000	4155.89746093750000000000	4144.10253906250000000000	4161.53857421875000000000	4169.23046875000000000000	4162.05126953125000000000	4155.38427734375000000000	4152.30761718750000000000	4148.71777343750000000000	4204.61523437500000000000	4182.05126953125000000000	4125.12792968750000000000	4176.41015625000000000000	0.00000000000000000000	10246.00000000000000000000	10227.00000000000000000000	0.00000000000000000000	0.00000000000000000000	0.00000000000000000000	1225.00000000000000000000	518.00000000000000000000	4.00000000000000000000	4.00000000000000000000	4.00000000000000000000	4.00000000000000000000	4.00000000000000000000	4.00000000000000000000	4.00000000000000000000	4.00000000000000000000	4.00000000000000000000	4.00000000000000000000	4.00000000000000000000	4.00000000000000000000	4.00000000000000000000	4.00000000000000000000	4.00000000000000000000	4.00000000000000000000
25.00000000000000000000	0.00000000000000000000	4173.33300781250000000000	4172.82031250000000000000	4154.87158203125000000000	4188.71777343750000000000	4176.41015625000000000000	4173.33300781250000000000	4163.58984375000000000000	4163.07666015625000000000	4153.33300781250000000000	4157.94873046875000000000	4175.89746093750000000000	4188.71777343750000000000	4135.89746093750000000000	4170.25634765625000000000	0.00000000000000000000	10243.00000000000000000000	10225.00000000000000000000	0.00000000000000000000	0.00000000000000000000	0.00000000000000000000	1225.00000000000000000000	525.00000000000000000000	4.00000000000000000000	4.00000000000000000000	4.00000000000000000000	4.00000000000000000000	4.00000000000000000000	4.00000000000000000000	4.00000000000000000000	4.00000000000000000000	4.00000000000000000000	4.00000000000000000000	4.00000000000000000000	4.00000000000000000000	4.00000000000000000000	4.00000000000000000000	4.00000000000000000000	4.00000000000000000000
26.00000000000000000000	0.00000000000000000000	4166.15380859375000000000	4180.51269531250000000000	4143.58984375000000000000	4184.10253906250000000000	4167.69238281250000000000	4170.76904296875000000000	4162.05126953125000000000	4168.20507812500000000000	4155.89746093750000000000	4169.74365234375000000000	4152.82031250000000000000	4176.92285156250000000000	4165.12792968750000000000	4163.07666015625000000000	0.00000000000000000000	10243.00000000000000000000	10225.00000000000000000000	0.00000000000000000000	0.00000000000000000000	0.00000000000000000000	1225.00000000000000000000	533.00000000000000000000	4.00000000000000000000	4.00000000000000000000	4.00000000000000000000	4.00000000000000000000	4.00000000000000000000	4.00000000000000000000	4.00000000000000000000	4.00000000000000000000	4.00000000000000000000	4.00000000000000000000	4.00000000000000000000	4.00000000000000000000	4.00000000000000000000	4.00000000000000000000	4.00000000000000000000	4.00000000000000000000
27.00000000000000000000	0.00000000000000000000	4171.28173828125000000000	4168.20507812500000000000	4148.71777343750000000000	4132.82031250000000000000	4140.00000000000000000000	4163.07666015625000000000	4153.84619140625000000000	4154.87158203125000000000	4141.53857421875000000000	4162.05126953125000000000	4139.48730468750000000000	4174.35888671875000000000	4140.51269531250000000000	4165.64111328125000000000	0.00000000000000000000	10245.00000000000000000000	10225.00000000000000000000	0.00000000000000000000	0.00000000000000000000	0.00000000000000000000	1225.00000000000000000000	541.00000000000000000000	4.00000000000000000000	4.00000000000000000000	4.00000000000000000000	4.00000000000000000000	4.00000000000000000000	4.00000000000000000000	4.00000000000000000000	4.00000000000000000000	4.00000000000000000000	4.00000000000000000000	4.00000000000000000000	4.00000000000000000000	4.00000000000000000000	4.00000000000000000000	4.00000000000000000000	4.00000000000000000000
33.00000000000000000000	0.00000000000000000000	4168.71777343750000000000	4165.12792968750000000000	4148.20507812500000000000	4160.00000000000000000000	4161.02539062500000000000	4173.33300781250000000000	4173.84619140625000000000	4173.84619140625000000000	4156.41015625000000000000	4171.28173828125000000000	4146.66650390625000000000	4180.51269531250000000000	4148.20507812500000000000	4171.28173828125000000000	0.00000000000000000000	10246.00000000000000000000	10227.00000000000000000000	0.00000000000000000000	0.00000000000000000000	0.00000000000000000000	1225.00000000000000000000	549.00000000000000000000	4.00000000000000000000	4.00000000000000000000	4.00000000000000000000	4.00000000000000000000	4.00000000000000000000	4.00000000000000000000	4.00000000000000000000	4.00000000000000000000	4.00000000000000000000	4.00000000000000000000	4.00000000000000000000	4.00000000000000000000	4.00000000000000000000	4.00000000000000000000	4.00000000000000000000	4.00000000000000000000
34.00000000000000000000	0.00000000000000000000	4167.17919921875000000000	4150.76904296875000000000	4151.79492187500000000000	4126.15380859375000000000	4137.43603515625000000000	4157.43603515625000000000	4155.38427734375000000000	4155.89746093750000000000	4147.69238281250000000000	4153.33300781250000000000	4188.71777343750000000000	4176.41015625000000000000	4138.46142578125000000000	4177.94873046875000000000	0.00000000000000000000	10246.00000000000000000000	10227.00000000000000000000	0.00000000000000000000	0.00000000000000000000	0.00000000000000000000	1225.00000000000000000000	558.00000000000000000000	4.00000000000000000000	4.00000000000000000000	4.00000000000000000000	4.00000000000000000000	4.00000000000000000000	4.00000000000000000000	4.00000000000000000000	4.00000000000000000000	4.00000000000000000000	4.00000000000000000000	4.00000000000000000000	4.00000000000000000000	4.00000000000000000000	4.00000000000000000000	4.00000000000000000000	4.00000000000000000000
35.00000000000000000000	0.00000000000000000000	4184.10253906250000000000	4175.89746093750000000000	4165.12792968750000000000	4162.05126953125000000000	4174.35888671875000000000	4172.82031250000000000000	4169.23046875000000000000	4176.41015625000000000000	4170.25634765625000000000	4183.58984375000000000000	4212.30761718750000000000	4201.53857421875000000000	4182.05126953125000000000	4201.53857421875000000000	0.00000000000000000000	10246.00000000000000000000	10229.00000000000000000000	0.00000000000000000000	0.00000000000000000000	0.00000000000000000000	1225.00000000000000000000	566.00000000000000000000	4.00000000000000000000	4.00000000000000000000	4.00000000000000000000	4.00000000000000000000	4.00000000000000000000	4.00000000000000000000	4.00000000000000000000	4.00000000000000000000	4.00000000000000000000	4.00000000000000000000	4.00000000000000000000	4.00000000000000000000	4.00000000000000000000	4.00000000000000000000	4.00000000000000000000	4.00000000000000000000
36.00000000000000000000	0.00000000000000000000	4178.97412109375000000000	4200.51269531250000000000	4155.38427734375000000000	4210.76904296875000000000	4202.56396484375000000000	4195.89746093750000000000	4187.17919921875000000000	4198.46142578125000000000	4186.15380859375000000000	4198.97412109375000000000	4170.76904296875000000000	4210.25634765625000000000	4210.25634765625000000000	4205.64111328125000000000	0.00000000000000000000	10246.00000000000000000000	10229.00000000000000000000	0.00000000000000000000	0.00000000000000000000	0.00000000000000000000	1225.00000000000000000000	574.00000000000000000000	4.00000000000000000000	4.00000000000000000000	4.00000000000000000000	4.00000000000000000000	4.00000000000000000000	4.00000000000000000000	4.00000000000000000000	4.00000000000000000000	4.00000000000000000000	4.00000000000000000000	4.00000000000000000000	4.00000000000000000000	4.00000000000000000000	4.00000000000000000000	4.00000000000000000000	4.00000000000000000000
37.00000000000000000000	0.00000000000000000000	4178.97412109375000000000	4195.38427734375000000000	4155.38427734375000000000	4190.25634765625000000000	4177.94873046875000000000	4191.28173828125000000000	4180.51269531250000000000	4183.58984375000000000000	4165.64111328125000000000	4187.17919921875000000000	4167.69238281250000000000	4194.87158203125000000000	4185.12792968750000000000	4182.05126953125000000000	0.00000000000000000000	10248.00000000000000000000	10230.00000000000000000000	0.00000000000000000000	0.00000000000000000000	0.00000000000000000000	1225.00000000000000000000	583.00000000000000000000	4.00000000000000000000	4.00000000000000000000	4.00000000000000000000	4.00000000000000000000	4.00000000000000000000	4.00000000000000000000	4.00000000000000000000	4.00000000000000000000	4.00000000000000000000	4.00000000000000000000	4.00000000000000000000	4.00000000000000000000	4.00000000000000000000	4.00000000000000000000	4.00000000000000000000	4.00000000000000000000
38.00000000000000000000	0.00000000000000000000	4160.51269531250000000000	4173.84619140625000000000	4148.71777343750000000000	4145.64111328125000000000	4158.46142578125000000000	4173.84619140625000000000	4169.74365234375000000000	4168.71777343750000000000	4148.71777343750000000000	4185.12792968750000000000	4187.69238281250000000000	4176.41015625000000000000	4162.56396484375000000000	4172.82031250000000000000	0.00000000000000000000	10248.00000000000000000000	10230.00000000000000000000	0.00000000000000000000	0.00000000000000000000	0.00000000000000000000	1225.00000000000000000000	591.00000000000000000000	4.00000000000000000000	4.00000000000000000000	4.00000000000000000000	4.00000000000000000000	4.00000000000000000000	4.00000000000000000000	4.00000000000000000000	4.00000000000000000000	4.00000000000000000000	4.00000000000000000000	4.00000000000000000000	4.00000000000000000000	4.00000000000000000000	4.00000000000000000000	4.00000000000000000000	4.00000000000000000000
39.00000000000000000000	0.00000000000000000000	4162.05126953125000000000	4161.02539062500000000000	4148.20507812500000000000	4153.84619140625000000000	4160.00000000000000000000	4165.12792968750000000000	4168.71777343750000000000	4171.79492187500000000000	4154.87158203125000000000	4174.35888671875000000000	4166.66650390625000000000	4183.07666015625000000000	4154.87158203125000000000	4181.02539062500000000000	0.00000000000000000000	10246.00000000000000000000	10228.00000000000000000000	0.00000000000000000000	0.00000000000000000000	0.00000000000000000000	1225.00000000000000000000	600.00000000000000000000	4.00000000000000000000	4.00000000000000000000	4.00000000000000000000	4.00000000000000000000	4.00000000000000000000	4.00000000000000000000	4.00000000000000000000	4.00000000000000000000	4.00000000000000000000	4.00000000000000000000	4.00000000000000000000	4.00000000000000000000	4.00000000000000000000	4.00000000000000000000	4.00000000000000000000	4.00000000000000000000
40.00000000000000000000	0.00000000000000000000	4179.48730468750000000000	4170.76904296875000000000	4160.51269531250000000000	4172.82031250000000000000	4165.12792968750000000000	4176.41015625000000000000	4177.43603515625000000000	4181.02539062500000000000	4174.35888671875000000000	4172.30761718750000000000	4176.41015625000000000000	4195.38427734375000000000	4168.20507812500000000000	4185.12792968750000000000	0.00000000000000000000	10246.00000000000000000000	10228.00000000000000000000	0.00000000000000000000	0.00000000000000000000	0.00000000000000000000	1225.00000000000000000000	608.00000000000000000000	4.00000000000000000000	4.00000000000000000000	4.00000000000000000000	4.00000000000000000000	4.00000000000000000000	4.00000000000000000000	4.00000000000000000000	4.00000000000000000000	4.00000000000000000000	4.00000000000000000000	4.00000000000000000000	4.00000000000000000000	4.00000000000000000000	4.00000000000000000000	4.00000000000000000000	4.00000000000000000000
41.00000000000000000000	0.00000000000000000000	4164.10253906250000000000	4162.05126953125000000000	4152.30761718750000000000	4156.41015625000000000000	4151.79492187500000000000	4179.48730468750000000000	4174.35888671875000000000	4174.87158203125000000000	4170.76904296875000000000	4182.56396484375000000000	4193.33300781250000000000	4181.53857421875000000000	4183.58984375000000000000	4173.84619140625000000000	0.00000000000000000000	10245.00000000000000000000	10228.00000000000000000000	0.00000000000000000000	0.00000000000000000000	0.00000000000000000000	1225.00000000000000000000	616.00000000000000000000	4.00000000000000000000	4.00000000000000000000	4.00000000000000000000	4.00000000000000000000	4.00000000000000000000	4.00000000000000000000	4.00000000000000000000	4.00000000000000000000	4.00000000000000000000	4.00000000000000000000	4.00000000000000000000	4.00000000000000000000	4.00000000000000000000	4.00000000000000000000	4.00000000000000000000	4.00000000000000000000
42.00000000000000000000	0.00000000000000000000	4168.71777343750000000000	4154.35888671875000000000	4153.84619140625000000000	4158.46142578125000000000	4151.28173828125000000000	4174.87158203125000000000	4168.20507812500000000000	4170.76904296875000000000	4158.97412109375000000000	4174.87158203125000000000	4175.38427734375000000000	4180.51269531250000000000	4176.92285156250000000000	4173.33300781250000000000	0.00000000000000000000	10245.00000000000000000000	10228.00000000000000000000	0.00000000000000000000	0.00000000000000000000	0.00000000000000000000	1225.00000000000000000000	625.00000000000000000000	4.00000000000000000000	4.00000000000000000000	4.00000000000000000000	4.00000000000000000000	4.00000000000000000000	4.00000000000000000000	4.00000000000000000000	4.00000000000000000000	4.00000000000000000000	4.00000000000000000000	4.00000000000000000000	4.00000000000000000000	4.00000000000000000000	4.00000000000000000000	4.00000000000000000000	4.00000000000000000000
43.00000000000000000000	0.00000000000000000000	4169.74365234375000000000	4180.00000000000000000000	4154.87158203125000000000	4183.58984375000000000000	4184.10253906250000000000	4191.28173828125000000000	4182.56396484375000000000	4191.79492187500000000000	4177.43603515625000000000	4180.00000000000000000000	4184.61523437500000000000	4193.84619140625000000000	4175.38427734375000000000	4186.66650390625000000000	0.00000000000000000000	10249.00000000000000000000	10228.00000000000000000000	0.00000000000000000000	0.00000000000000000000	0.00000000000000000000	1225.00000000000000000000	633.00000000000000000000	4.00000000000000000000	4.00000000000000000000	4.00000000000000000000	4.00000000000000000000	4.00000000000000000000	4.00000000000000000000	4.00000000000000000000	4.00000000000000000000	4.00000000000000000000	4.00000000000000000000	4.00000000000000000000	4.00000000000000000000	4.00000000000000000000	4.00000000000000000000	4.00000000000000000000	4.00000000000000000000
44.00000000000000000000	0.00000000000000000000	4163.07666015625000000000	4174.35888671875000000000	4152.30761718750000000000	4166.15380859375000000000	4179.48730468750000000000	4184.61523437500000000000	4178.46142578125000000000	4188.71777343750000000000	4182.56396484375000000000	4191.28173828125000000000	4171.28173828125000000000	4190.76904296875000000000	4173.84619140625000000000	4181.02539062500000000000	0.00000000000000000000	10249.00000000000000000000	10228.00000000000000000000	0.00000000000000000000	0.00000000000000000000	0.00000000000000000000	1225.00000000000000000000	641.00000000000000000000	4.00000000000000000000	4.00000000000000000000	4.00000000000000000000	4.00000000000000000000	4.00000000000000000000	4.00000000000000000000	4.00000000000000000000	4.00000000000000000000	4.00000000000000000000	4.00000000000000000000	4.00000000000000000000	4.00000000000000000000	4.00000000000000000000	4.00000000000000000000	4.00000000000000000000	4.00000000000000000000
45.00000000000000000000	0.00000000000000000000	4167.17919921875000000000	4169.23046875000000000000	4157.43603515625000000000	4161.02539062500000000000	4160.51269531250000000000	4171.28173828125000000000	4165.64111328125000000000	4169.23046875000000000000	4170.76904296875000000000	4194.87158203125000000000	4149.23046875000000000000	4187.69238281250000000000	4168.71777343750000000000	4177.94873046875000000000	0.00000000000000000000	10249.00000000000000000000	10226.00000000000000000000	0.00000000000000000000	0.00000000000000000000	0.00000000000000000000	1225.00000000000000000000	650.00000000000000000000	4.00000000000000000000	4.00000000000000000000	4.00000000000000000000	4.00000000000000000000	4.00000000000000000000	4.00000000000000000000	4.00000000000000000000	4.00000000000000000000	4.00000000000000000000	4.00000000000000000000	4.00000000000000000000	4.00000000000000000000	4.00000000000000000000	4.00000000000000000000	4.00000000000000000000	4.00000000000000000000
46.00000000000000000000	0.00000000000000000000	4169.23046875000000000000	4197.43603515625000000000	4157.43603515625000000000	4192.30761718750000000000	4181.53857421875000000000	4188.20507812500000000000	4174.35888671875000000000	4175.89746093750000000000	4171.28173828125000000000	4192.82031250000000000000	4200.00000000000000000000	4202.56396484375000000000	4170.76904296875000000000	4191.79492187500000000000	0.00000000000000000000	10249.00000000000000000000	10226.00000000000000000000	0.00000000000000000000	0.00000000000000000000	0.00000000000000000000	1225.00000000000000000000	657.00000000000000000000	4.00000000000000000000	4.00000000000000000000	4.00000000000000000000	4.00000000000000000000	4.00000000000000000000	4.00000000000000000000	4.00000000000000000000	4.00000000000000000000	4.00000000000000000000	4.00000000000000000000	4.00000000000000000000	4.00000000000000000000	4.00000000000000000000	4.00000000000000000000	4.00000000000000000000	4.00000000000000000000
47.00000000000000000000	0.00000000000000000000	4182.56396484375000000000	4171.79492187500000000000	4170.25634765625000000000	4153.33300781250000000000	4168.71777343750000000000	4177.94873046875000000000	4164.61523437500000000000	4168.20507812500000000000	4154.35888671875000000000	4163.58984375000000000000	4202.05126953125000000000	4202.56396484375000000000	4155.89746093750000000000	4184.61523437500000000000	0.00000000000000000000	10247.00000000000000000000	10226.00000000000000000000	0.00000000000000000000	0.00000000000000000000	0.00000000000000000000	1225.00000000000000000000	664.00000000000000000000	4.00000000000000000000	4.00000000000000000000	4.00000000000000000000	4.00000000000000000000	4.00000000000000000000	4.00000000000000000000	4.00000000000000000000	4.00000000000000000000	4.00000000000000000000	4.00000000000000000000	4.00000000000000000000	4.00000000000000000000	4.00000000000000000000	4.00000000000000000000	4.00000000000000000000	4.00000000000000000000
48.00000000000000000000	0.00000000000000000000	4171.28173828125000000000	4142.05126953125000000000	4165.64111328125000000000	4126.15380859375000000000	4135.89746093750000000000	4156.41015625000000000000	4148.71777343750000000000	4151.79492187500000000000	4143.07666015625000000000	4146.66650390625000000000	4150.76904296875000000000	4179.48730468750000000000	4148.71777343750000000000	4165.12792968750000000000	0.00000000000000000000	10247.00000000000000000000	10226.00000000000000000000	0.00000000000000000000	0.00000000000000000000	0.00000000000000000000	1225.00000000000000000000	672.00000000000000000000	4.00000000000000000000	4.00000000000000000000	4.00000000000000000000	4.00000000000000000000	4.00000000000000000000	4.00000000000000000000	4.00000000000000000000	4.00000000000000000000	4.00000000000000000000	4.00000000000000000000	4.00000000000000000000	4.00000000000000000000	4.00000000000000000000	4.00000000000000000000	4.00000000000000000000	4.00000000000000000000
49.00000000000000000000	0.00000000000000000000	4170.25634765625000000000	4189.74365234375000000000	4155.89746093750000000000	4201.53857421875000000000	4168.71777343750000000000	4175.89746093750000000000	4166.66650390625000000000	4170.76904296875000000000	4167.17919921875000000000	4178.97412109375000000000	4172.82031250000000000000	4194.87158203125000000000	4176.92285156250000000000	4186.66650390625000000000	0.00000000000000000000	10247.00000000000000000000	10228.00000000000000000000	0.00000000000000000000	0.00000000000000000000	0.00000000000000000000	1225.00000000000000000000	679.00000000000000000000	4.00000000000000000000	4.00000000000000000000	4.00000000000000000000	4.00000000000000000000	4.00000000000000000000	4.00000000000000000000	4.00000000000000000000	4.00000000000000000000	4.00000000000000000000	4.00000000000000000000	4.00000000000000000000	4.00000000000000000000	4.00000000000000000000	4.00000000000000000000	4.00000000000000000000	4.00000000000000000000
50.00000000000000000000	0.00000000000000000000	4182.05126953125000000000	4217.94873046875000000000	4162.56396484375000000000	4224.10253906250000000000	4207.69238281250000000000	4190.25634765625000000000	4184.61523437500000000000	4193.33300781250000000000	4188.71777343750000000000	4203.07666015625000000000	4191.28173828125000000000	4219.48730468750000000000	4190.76904296875000000000	4207.17919921875000000000	0.00000000000000000000	10247.00000000000000000000	10228.00000000000000000000	0.00000000000000000000	0.00000000000000000000	0.00000000000000000000	1225.00000000000000000000	686.00000000000000000000	4.00000000000000000000	4.00000000000000000000	4.00000000000000000000	4.00000000000000000000	4.00000000000000000000	4.00000000000000000000	4.00000000000000000000	4.00000000000000000000	4.00000000000000000000	4.00000000000000000000	4.00000000000000000000	4.00000000000000000000	4.00000000000000000000	4.00000000000000000000	4.00000000000000000000	4.00000000000000000000
51.00000000000000000000	0.00000000000000000000	4160.51269531250000000000	4176.92285156250000000000	4151.79492187500000000000	4159.48730468750000000000	4181.02539062500000000000	4169.74365234375000000000	4167.17919921875000000000	4174.35888671875000000000	4172.82031250000000000000	4184.61523437500000000000	4169.74365234375000000000	4188.71777343750000000000	4161.53857421875000000000	4170.76904296875000000000	0.00000000000000000000	10246.00000000000000000000	10230.00000000000000000000	0.00000000000000000000	0.00000000000000000000	0.00000000000000000000	1225.00000000000000000000	694.00000000000000000000	4.00000000000000000000	4.00000000000000000000	4.00000000000000000000	4.00000000000000000000	4.00000000000000000000	4.00000000000000000000	4.00000000000000000000	4.00000000000000000000	4.00000000000000000000	4.00000000000000000000	4.00000000000000000000	4.00000000000000000000	4.00000000000000000000	4.00000000000000000000	4.00000000000000000000	4.00000000000000000000
52.00000000000000000000	0.00000000000000000000	4158.46142578125000000000	4148.20507812500000000000	4143.07666015625000000000	4156.41015625000000000000	4133.84619140625000000000	4152.82031250000000000000	4140.51269531250000000000	4139.48730468750000000000	4134.35888671875000000000	4149.23046875000000000000	4158.97412109375000000000	4154.87158203125000000000	4128.71777343750000000000	4135.89746093750000000000	0.00000000000000000000	10246.00000000000000000000	10230.00000000000000000000	0.00000000000000000000	0.00000000000000000000	0.00000000000000000000	1225.00000000000000000000	701.00000000000000000000	4.00000000000000000000	4.00000000000000000000	4.00000000000000000000	4.00000000000000000000	4.00000000000000000000	4.00000000000000000000	4.00000000000000000000	4.00000000000000000000	4.00000000000000000000	4.00000000000000000000	4.00000000000000000000	4.00000000000000000000	4.00000000000000000000	4.00000000000000000000	4.00000000000000000000	4.00000000000000000000
53.00000000000000000000	0.00000000000000000000	4167.69238281250000000000	4172.82031250000000000000	4145.64111328125000000000	4192.82031250000000000000	4152.82031250000000000000	4168.20507812500000000000	4153.33300781250000000000	4151.28173828125000000000	4138.46142578125000000000	4144.10253906250000000000	4167.69238281250000000000	4164.61523437500000000000	4143.58984375000000000000	4159.48730468750000000000	0.00000000000000000000	10248.00000000000000000000	10230.00000000000000000000	0.00000000000000000000	0.00000000000000000000	0.00000000000000000000	1225.00000000000000000000	709.00000000000000000000	4.00000000000000000000	4.00000000000000000000	4.00000000000000000000	4.00000000000000000000	4.00000000000000000000	4.00000000000000000000	4.00000000000000000000	4.00000000000000000000	4.00000000000000000000	4.00000000000000000000	4.00000000000000000000	4.00000000000000000000	4.00000000000000000000	4.00000000000000000000	4.00000000000000000000	4.00000000000000000000
54.00000000000000000000	0.00000000000000000000	4176.41015625000000000000	4191.28173828125000000000	4163.58984375000000000000	4168.71777343750000000000	4197.43603515625000000000	4185.12792968750000000000	4173.33300781250000000000	4180.00000000000000000000	4170.25634765625000000000	4160.51269531250000000000	4190.76904296875000000000	4192.30761718750000000000	4175.89746093750000000000	4194.87158203125000000000	0.00000000000000000000	10248.00000000000000000000	10230.00000000000000000000	0.00000000000000000000	0.00000000000000000000	0.00000000000000000000	1225.00000000000000000000	716.00000000000000000000	4.00000000000000000000	4.00000000000000000000	4.00000000000000000000	4.00000000000000000000	4.00000000000000000000	4.00000000000000000000	4.00000000000000000000	4.00000000000000000000	4.00000000000000000000	4.00000000000000000000	4.00000000000000000000	4.00000000000000000000	4.00000000000000000000	4.00000000000000000000	4.00000000000000000000	4.00000000000000000000
55.00000000000000000000	0.00000000000000000000	4173.84619140625000000000	4167.69238281250000000000	4161.53857421875000000000	4140.51269531250000000000	4170.76904296875000000000	4168.71777343750000000000	4153.33300781250000000000	4155.89746093750000000000	4152.30761718750000000000	4167.17919921875000000000	4163.07666015625000000000	4177.94873046875000000000	4159.48730468750000000000	4176.41015625000000000000	0.00000000000000000000	10249.00000000000000000000	10230.00000000000000000000	0.00000000000000000000	0.00000000000000000000	0.00000000000000000000	1225.00000000000000000000	723.00000000000000000000	4.00000000000000000000	4.00000000000000000000	4.00000000000000000000	4.00000000000000000000	4.00000000000000000000	4.00000000000000000000	4.00000000000000000000	4.00000000000000000000	4.00000000000000000000	4.00000000000000000000	4.00000000000000000000	4.00000000000000000000	4.00000000000000000000	4.00000000000000000000	4.00000000000000000000	4.00000000000000000000
56.00000000000000000000	0.00000000000000000000	4155.38427734375000000000	4156.92285156250000000000	4136.92285156250000000000	4164.61523437500000000000	4137.43603515625000000000	4157.94873046875000000000	4141.02539062500000000000	4138.97412109375000000000	4136.41015625000000000000	4174.35888671875000000000	4126.66650390625000000000	4157.94873046875000000000	4141.02539062500000000000	4150.76904296875000000000	0.00000000000000000000	10249.00000000000000000000	10230.00000000000000000000	0.00000000000000000000	0.00000000000000000000	0.00000000000000000000	1225.00000000000000000000	731.00000000000000000000	4.00000000000000000000	4.00000000000000000000	4.00000000000000000000	4.00000000000000000000	4.00000000000000000000	4.00000000000000000000	4.00000000000000000000	4.00000000000000000000	4.00000000000000000000	4.00000000000000000000	4.00000000000000000000	4.00000000000000000000	4.00000000000000000000	4.00000000000000000000	4.00000000000000000000	4.00000000000000000000
57.00000000000000000000	0.00000000000000000000	4176.92285156250000000000	4181.02539062500000000000	4155.89746093750000000000	4195.89746093750000000000	4170.76904296875000000000	4175.89746093750000000000	4166.66650390625000000000	4169.23046875000000000000	4167.17919921875000000000	4188.71777343750000000000	4176.92285156250000000000	4187.69238281250000000000	4172.30761718750000000000	4171.79492187500000000000	0.00000000000000000000	10247.00000000000000000000	10229.00000000000000000000	0.00000000000000000000	0.00000000000000000000	0.00000000000000000000	1225.00000000000000000000	739.00000000000000000000	4.00000000000000000000	4.00000000000000000000	4.00000000000000000000	4.00000000000000000000	4.00000000000000000000	4.00000000000000000000	4.00000000000000000000	4.00000000000000000000	4.00000000000000000000	4.00000000000000000000	4.00000000000000000000	4.00000000000000000000	4.00000000000000000000	4.00000000000000000000	4.00000000000000000000	4.00000000000000000000
58.00000000000000000000	0.00000000000000000000	4182.56396484375000000000	4194.87158203125000000000	4166.66650390625000000000	4189.74365234375000000000	4200.00000000000000000000	4186.15380859375000000000	4177.94873046875000000000	4184.61523437500000000000	4182.05126953125000000000	4206.15380859375000000000	4218.97412109375000000000	4200.00000000000000000000	4195.89746093750000000000	4190.76904296875000000000	0.00000000000000000000	10247.00000000000000000000	10229.00000000000000000000	0.00000000000000000000	0.00000000000000000000	0.00000000000000000000	1225.00000000000000000000	747.00000000000000000000	4.00000000000000000000	4.00000000000000000000	4.00000000000000000000	4.00000000000000000000	4.00000000000000000000	4.00000000000000000000	4.00000000000000000000	4.00000000000000000000	4.00000000000000000000	4.00000000000000000000	4.00000000000000000000	4.00000000000000000000	4.00000000000000000000	4.00000000000000000000	4.00000000000000000000	4.00000000000000000000
59.00000000000000000000	0.00000000000000000000	4156.92285156250000000000	4162.56396484375000000000	4147.69238281250000000000	4157.43603515625000000000	4162.56396484375000000000	4168.20507812500000000000	4152.30761718750000000000	4157.43603515625000000000	4154.87158203125000000000	4194.87158203125000000000	4174.87158203125000000000	4174.87158203125000000000	4173.84619140625000000000	4172.82031250000000000000	0.00000000000000000000	10247.00000000000000000000	10228.00000000000000000000	0.00000000000000000000	0.00000000000000000000	0.00000000000000000000	1225.00000000000000000000	756.00000000000000000000	4.00000000000000000000	4.00000000000000000000	4.00000000000000000000	4.00000000000000000000	4.00000000000000000000	4.00000000000000000000	4.00000000000000000000	4.00000000000000000000	4.00000000000000000000	4.00000000000000000000	4.00000000000000000000	4.00000000000000000000	4.00000000000000000000	4.00000000000000000000	4.00000000000000000000	4.00000000000000000000
60.00000000000000000000	0.00000000000000000000	4158.97412109375000000000	4138.46142578125000000000	4151.28173828125000000000	4129.74365234375000000000	4137.43603515625000000000	4161.02539062500000000000	4143.58984375000000000000	4145.64111328125000000000	4141.53857421875000000000	4159.48730468750000000000	4159.48730468750000000000	4171.28173828125000000000	4149.23046875000000000000	4165.12792968750000000000	0.00000000000000000000	10247.00000000000000000000	10228.00000000000000000000	0.00000000000000000000	0.00000000000000000000	0.00000000000000000000	1225.00000000000000000000	764.00000000000000000000	4.00000000000000000000	4.00000000000000000000	4.00000000000000000000	4.00000000000000000000	4.00000000000000000000	4.00000000000000000000	4.00000000000000000000	4.00000000000000000000	4.00000000000000000000	4.00000000000000000000	4.00000000000000000000	4.00000000000000000000	4.00000000000000000000	4.00000000000000000000	4.00000000000000000000	4.00000000000000000000
61.00000000000000000000	0.00000000000000000000	4158.97412109375000000000	4161.02539062500000000000	4148.71777343750000000000	4136.41015625000000000000	4154.35888671875000000000	4169.74365234375000000000	4159.48730468750000000000	4160.51269531250000000000	4151.28173828125000000000	4150.76904296875000000000	4166.15380859375000000000	4182.05126953125000000000	4152.30761718750000000000	4179.48730468750000000000	0.00000000000000000000	10248.00000000000000000000	10228.00000000000000000000	0.00000000000000000000	0.00000000000000000000	0.00000000000000000000	1225.00000000000000000000	772.00000000000000000000	4.00000000000000000000	4.00000000000000000000	4.00000000000000000000	4.00000000000000000000	4.00000000000000000000	4.00000000000000000000	4.00000000000000000000	4.00000000000000000000	4.00000000000000000000	4.00000000000000000000	4.00000000000000000000	4.00000000000000000000	4.00000000000000000000	4.00000000000000000000	4.00000000000000000000	4.00000000000000000000
62.00000000000000000000	0.00000000000000000000	4171.28173828125000000000	4175.89746093750000000000	4146.15380859375000000000	4183.07666015625000000000	4158.46142578125000000000	4164.61523437500000000000	4159.48730468750000000000	4156.41015625000000000000	4147.69238281250000000000	4164.10253906250000000000	4143.58984375000000000000	4187.69238281250000000000	4157.94873046875000000000	4178.46142578125000000000	0.00000000000000000000	10248.00000000000000000000	10228.00000000000000000000	0.00000000000000000000	0.00000000000000000000	0.00000000000000000000	1225.00000000000000000000	780.00000000000000000000	4.00000000000000000000	4.00000000000000000000	4.00000000000000000000	4.00000000000000000000	4.00000000000000000000	4.00000000000000000000	4.00000000000000000000	4.00000000000000000000	4.00000000000000000000	4.00000000000000000000	4.00000000000000000000	4.00000000000000000000	4.00000000000000000000	4.00000000000000000000	4.00000000000000000000	4.00000000000000000000
63.00000000000000000000	0.00000000000000000000	4179.48730468750000000000	4178.46142578125000000000	4158.97412109375000000000	4207.17919921875000000000	4169.74365234375000000000	4174.87158203125000000000	4166.15380859375000000000	4160.51269531250000000000	4157.94873046875000000000	4187.69238281250000000000	4185.12792968750000000000	4188.71777343750000000000	4173.33300781250000000000	4173.33300781250000000000	0.00000000000000000000	10247.00000000000000000000	10228.00000000000000000000	0.00000000000000000000	0.00000000000000000000	0.00000000000000000000	1225.00000000000000000000	788.00000000000000000000	4.00000000000000000000	4.00000000000000000000	4.00000000000000000000	4.00000000000000000000	4.00000000000000000000	4.00000000000000000000	4.00000000000000000000	4.00000000000000000000	4.00000000000000000000	4.00000000000000000000	4.00000000000000000000	4.00000000000000000000	4.00000000000000000000	4.00000000000000000000	4.00000000000000000000	4.00000000000000000000
64.00000000000000000000	0.00000000000000000000	4168.71777343750000000000	4180.51269531250000000000	4160.51269531250000000000	4175.38427734375000000000	4171.28173828125000000000	4182.56396484375000000000	4168.20507812500000000000	4164.10253906250000000000	4167.69238281250000000000	4189.74365234375000000000	4207.69238281250000000000	4180.00000000000000000000	4169.23046875000000000000	4165.12792968750000000000	2731.00000000000000000000	10247.00000000000000000000	10228.00000000000000000000	0.00000000000000000000	0.00000000000000000000	0.00000000000000000000	1225.00000000000000000000	796.00000000000000000000	4.00000000000000000000	4.00000000000000000000	4.00000000000000000000	4.00000000000000000000	4.00000000000000000000	4.00000000000000000000	4.00000000000000000000	4.00000000000000000000	4.00000000000000000000	4.00000000000000000000	4.00000000000000000000	4.00000000000000000000	4.00000000000000000000	4.00000000000000000000	4.00000000000000000000	4.00000000000000000000
65.00000000000000000000	0.00000000000000000000	4168.71777343750000000000	4167.69238281250000000000	4153.84619140625000000000	4131.79492187500000000000	4141.53857421875000000000	4160.51269531250000000000	4141.02539062500000000000	4136.92285156250000000000	4140.51269531250000000000	4152.30761718750000000000	4145.12792968750000000000	4172.30761718750000000000	4135.89746093750000000000	4155.38427734375000000000	2767.00000000000000000000	10248.00000000000000000000	10228.00000000000000000000	0.00000000000000000000	0.00000000000000000000	0.00000000000000000000	1225.00000000000000000000	805.00000000000000000000	4.00000000000000000000	4.00000000000000000000	4.00000000000000000000	4.00000000000000000000	4.00000000000000000000	4.00000000000000000000	4.00000000000000000000	4.00000000000000000000	4.00000000000000000000	4.00000000000000000000	4.00000000000000000000	4.00000000000000000000	4.00000000000000000000	4.00000000000000000000	4.00000000000000000000	4.00000000000000000000
66.00000000000000000000	0.00000000000000000000	4158.97412109375000000000	4166.66650390625000000000	4150.76904296875000000000	4132.30761718750000000000	4146.15380859375000000000	4155.89746093750000000000	4135.89746093750000000000	4133.33300781250000000000	4134.87158203125000000000	4137.94873046875000000000	4152.30761718750000000000	4179.48730468750000000000	4145.12792968750000000000	4172.82031250000000000000	2421.00000000000000000000	10248.00000000000000000000	10228.00000000000000000000	0.00000000000000000000	0.00000000000000000000	0.00000000000000000000	1225.00000000000000000000	812.00000000000000000000	4.00000000000000000000	4.00000000000000000000	4.00000000000000000000	4.00000000000000000000	4.00000000000000000000	4.00000000000000000000	4.00000000000000000000	4.00000000000000000000	4.00000000000000000000	4.00000000000000000000	4.00000000000000000000	4.00000000000000000000	4.00000000000000000000	4.00000000000000000000	4.00000000000000000000	4.00000000000000000000
67.00000000000000000000	0.00000000000000000000	4166.15380859375000000000	4173.33300781250000000000	4167.69238281250000000000	4165.12792968750000000000	4175.89746093750000000000	4174.35888671875000000000	4152.30761718750000000000	4154.35888671875000000000	4154.35888671875000000000	4151.79492187500000000000	4189.74365234375000000000	4196.92285156250000000000	4175.89746093750000000000	4194.35888671875000000000	3432.00000000000000000000	10249.00000000000000000000	10229.00000000000000000000	0.00000000000000000000	0.00000000000000000000	0.00000000000000000000	1225.00000000000000000000	820.00000000000000000000	4.00000000000000000000	4.00000000000000000000	4.00000000000000000000	4.00000000000000000000	4.00000000000000000000	4.00000000000000000000	4.00000000000000000000	4.00000000000000000000	4.00000000000000000000	4.00000000000000000000	4.00000000000000000000	4.00000000000000000000	4.00000000000000000000	4.00000000000000000000	4.00000000000000000000	4.00000000000000000000
68.00000000000000000000	0.00000000000000000000	4177.94873046875000000000	4172.30761718750000000000	4168.20507812500000000000	4187.17919921875000000000	4175.89746093750000000000	4177.94873046875000000000	4154.35888671875000000000	4163.07666015625000000000	4166.66650390625000000000	4164.61523437500000000000	4158.97412109375000000000	4197.43603515625000000000	4177.43603515625000000000	4186.15380859375000000000	3497.00000000000000000000	10249.00000000000000000000	10229.00000000000000000000	0.00000000000000000000	0.00000000000000000000	0.00000000000000000000	1225.00000000000000000000	827.00000000000000000000	4.00000000000000000000	4.00000000000000000000	4.00000000000000000000	4.00000000000000000000	4.00000000000000000000	4.00000000000000000000	4.00000000000000000000	4.00000000000000000000	4.00000000000000000000	4.00000000000000000000	4.00000000000000000000	4.00000000000000000000	4.00000000000000000000	4.00000000000000000000	4.00000000000000000000	4.00000000000000000000
69.00000000000000000000	0.00000000000000000000	4170.76904296875000000000	4167.69238281250000000000	4152.82031250000000000000	4180.51269531250000000000	4157.94873046875000000000	4164.61523437500000000000	4149.74365234375000000000	4155.89746093750000000000	4159.48730468750000000000	4177.94873046875000000000	4157.43603515625000000000	4183.58984375000000000000	4166.15380859375000000000	4168.71777343750000000000	3379.00000000000000000000	10249.00000000000000000000	10229.00000000000000000000	0.00000000000000000000	0.00000000000000000000	0.00000000000000000000	1225.00000000000000000000	835.00000000000000000000	4.00000000000000000000	4.00000000000000000000	4.00000000000000000000	4.00000000000000000000	4.00000000000000000000	4.00000000000000000000	4.00000000000000000000	4.00000000000000000000	4.00000000000000000000	4.00000000000000000000	4.00000000000000000000	4.00000000000000000000	4.00000000000000000000	4.00000000000000000000	4.00000000000000000000	4.00000000000000000000
70.00000000000000000000	0.00000000000000000000	4174.87158203125000000000	4172.82031250000000000000	4162.05126953125000000000	4172.82031250000000000000	4161.02539062500000000000	4164.61523437500000000000	4155.89746093750000000000	4148.71777343750000000000	4148.71777343750000000000	4175.38427734375000000000	4196.41015625000000000000	4190.25634765625000000000	4165.12792968750000000000	4173.84619140625000000000	3473.00000000000000000000	10249.00000000000000000000	10229.00000000000000000000	0.00000000000000000000	0.00000000000000000000	0.00000000000000000000	1225.00000000000000000000	842.00000000000000000000	4.00000000000000000000	4.00000000000000000000	4.00000000000000000000	4.00000000000000000000	4.00000000000000000000	4.00000000000000000000	4.00000000000000000000	4.00000000000000000000	4.00000000000000000000	4.00000000000000000000	4.00000000000000000000	4.00000000000000000000	4.00000000000000000000	4.00000000000000000000	4.00000000000000000000	4.00000000000000000000
71.00000000000000000000	0.00000000000000000000	4168.20507812500000000000	4187.69238281250000000000	4162.05126953125000000000	4178.97412109375000000000	4179.48730468750000000000	4182.05126953125000000000	4166.15380859375000000000	4163.58984375000000000000	4165.12792968750000000000	4169.74365234375000000000	4196.92285156250000000000	4202.56396484375000000000	4176.41015625000000000000	4188.71777343750000000000	3444.00000000000000000000	10248.00000000000000000000	10230.00000000000000000000	0.00000000000000000000	0.00000000000000000000	0.00000000000000000000	1225.00000000000000000000	850.00000000000000000000	4.00000000000000000000	4.00000000000000000000	4.00000000000000000000	4.00000000000000000000	4.00000000000000000000	4.00000000000000000000	4.00000000000000000000	4.00000000000000000000	4.00000000000000000000	4.00000000000000000000	4.00000000000000000000	4.00000000000000000000	4.00000000000000000000	4.00000000000000000000	4.00000000000000000000	4.00000000000000000000
72.00000000000000000000	0.00000000000000000000	4171.28173828125000000000	4184.10253906250000000000	4158.46142578125000000000	4170.25634765625000000000	4170.25634765625000000000	4180.00000000000000000000	4158.46142578125000000000	4168.71777343750000000000	4168.71777343750000000000	4180.00000000000000000000	4177.94873046875000000000	4193.33300781250000000000	4168.20507812500000000000	4177.43603515625000000000	3399.00000000000000000000	10248.00000000000000000000	10230.00000000000000000000	0.00000000000000000000	0.00000000000000000000	0.00000000000000000000	1225.00000000000000000000	858.00000000000000000000	4.00000000000000000000	4.00000000000000000000	4.00000000000000000000	4.00000000000000000000	4.00000000000000000000	4.00000000000000000000	4.00000000000000000000	4.00000000000000000000	4.00000000000000000000	4.00000000000000000000	4.00000000000000000000	4.00000000000000000000	4.00000000000000000000	4.00000000000000000000	4.00000000000000000000	4.00000000000000000000
73.00000000000000000000	0.00000000000000000000	4171.79492187500000000000	4166.66650390625000000000	4157.94873046875000000000	4138.97412109375000000000	4152.30761718750000000000	4164.10253906250000000000	4148.20507812500000000000	4154.35888671875000000000	4150.25634765625000000000	4170.25634765625000000000	4150.25634765625000000000	4178.46142578125000000000	4153.33300781250000000000	4163.58984375000000000000	3019.00000000000000000000	10248.00000000000000000000	10230.00000000000000000000	0.00000000000000000000	0.00000000000000000000	0.00000000000000000000	1225.00000000000000000000	867.00000000000000000000	4.00000000000000000000	4.00000000000000000000	4.00000000000000000000	4.00000000000000000000	4.00000000000000000000	4.00000000000000000000	4.00000000000000000000	4.00000000000000000000	4.00000000000000000000	4.00000000000000000000	4.00000000000000000000	4.00000000000000000000	4.00000000000000000000	4.00000000000000000000	4.00000000000000000000	4.00000000000000000000
74.00000000000000000000	0.00000000000000000000	4164.61523437500000000000	4168.20507812500000000000	4151.79492187500000000000	4148.71777343750000000000	4168.71777343750000000000	4169.74365234375000000000	4157.43603515625000000000	4154.87158203125000000000	4153.33300781250000000000	4139.48730468750000000000	4131.79492187500000000000	4190.76904296875000000000	4162.05126953125000000000	4174.87158203125000000000	3481.00000000000000000000	10248.00000000000000000000	10230.00000000000000000000	0.00000000000000000000	0.00000000000000000000	0.00000000000000000000	1225.00000000000000000000	875.00000000000000000000	4.00000000000000000000	4.00000000000000000000	4.00000000000000000000	4.00000000000000000000	4.00000000000000000000	4.00000000000000000000	4.00000000000000000000	4.00000000000000000000	4.00000000000000000000	4.00000000000000000000	4.00000000000000000000	4.00000000000000000000	4.00000000000000000000	4.00000000000000000000	4.00000000000000000000	4.00000000000000000000
75.00000000000000000000	0.00000000000000000000	4183.58984375000000000000	4185.12792968750000000000	4157.94873046875000000000	4194.87158203125000000000	4190.25634765625000000000	4184.10253906250000000000	4166.15380859375000000000	4165.64111328125000000000	4167.69238281250000000000	4152.82031250000000000000	4171.79492187500000000000	4199.48730468750000000000	4172.82031250000000000000	4185.12792968750000000000	3292.00000000000000000000	10247.00000000000000000000	10230.00000000000000000000	0.00000000000000000000	0.00000000000000000000	0.00000000000000000000	1225.00000000000000000000	883.00000000000000000000	4.00000000000000000000	4.00000000000000000000	4.00000000000000000000	4.00000000000000000000	4.00000000000000000000	4.00000000000000000000	4.00000000000000000000	4.00000000000000000000	4.00000000000000000000	4.00000000000000000000	4.00000000000000000000	4.00000000000000000000	4.00000000000000000000	4.00000000000000000000	4.00000000000000000000	4.00000000000000000000
76.00000000000000000000	0.00000000000000000000	4159.48730468750000000000	4162.56396484375000000000	4143.07666015625000000000	4158.46142578125000000000	4152.30761718750000000000	4163.07666015625000000000	4143.07666015625000000000	4148.71777343750000000000	4152.30761718750000000000	4168.20507812500000000000	4184.10253906250000000000	4165.64111328125000000000	4147.17919921875000000000	4166.66650390625000000000	2878.00000000000000000000	10247.00000000000000000000	10230.00000000000000000000	0.00000000000000000000	0.00000000000000000000	0.00000000000000000000	1225.00000000000000000000	892.00000000000000000000	4.00000000000000000000	4.00000000000000000000	4.00000000000000000000	4.00000000000000000000	4.00000000000000000000	4.00000000000000000000	4.00000000000000000000	4.00000000000000000000	4.00000000000000000000	4.00000000000000000000	4.00000000000000000000	4.00000000000000000000	4.00000000000000000000	4.00000000000000000000	4.00000000000000000000	4.00000000000000000000
77.00000000000000000000	0.00000000000000000000	4142.05126953125000000000	4128.71777343750000000000	4138.97412109375000000000	4127.17919921875000000000	4110.25634765625000000000	4140.00000000000000000000	4122.56396484375000000000	4118.46142578125000000000	4124.10253906250000000000	4133.84619140625000000000	4139.48730468750000000000	4159.48730468750000000000	4127.17919921875000000000	4158.97412109375000000000	2871.00000000000000000000	10246.00000000000000000000	10231.00000000000000000000	0.00000000000000000000	0.00000000000000000000	0.00000000000000000000	1225.00000000000000000000	900.00000000000000000000	4.00000000000000000000	4.00000000000000000000	4.00000000000000000000	4.00000000000000000000	4.00000000000000000000	4.00000000000000000000	4.00000000000000000000	4.00000000000000000000	4.00000000000000000000	4.00000000000000000000	4.00000000000000000000	4.00000000000000000000	4.00000000000000000000	4.00000000000000000000	4.00000000000000000000	4.00000000000000000000
78.00000000000000000000	0.00000000000000000000	4173.33300781250000000000	4165.12792968750000000000	4166.66650390625000000000	4185.12792968750000000000	4163.58984375000000000000	4170.25634765625000000000	4152.82031250000000000000	4133.33300781250000000000	4139.48730468750000000000	4142.05126953125000000000	4165.64111328125000000000	4190.76904296875000000000	4166.15380859375000000000	4177.94873046875000000000	3481.00000000000000000000	10246.00000000000000000000	10231.00000000000000000000	0.00000000000000000000	0.00000000000000000000	0.00000000000000000000	1225.00000000000000000000	909.00000000000000000000	4.00000000000000000000	4.00000000000000000000	4.00000000000000000000	4.00000000000000000000	4.00000000000000000000	4.00000000000000000000	4.00000000000000000000	4.00000000000000000000	4.00000000000000000000	4.00000000000000000000	4.00000000000000000000	4.00000000000000000000	4.00000000000000000000	4.00000000000000000000	4.00000000000000000000	4.00000000000000000000
79.00000000000000000000	0.00000000000000000000	4173.33300781250000000000	4190.76904296875000000000	4165.64111328125000000000	4175.38427734375000000000	4196.92285156250000000000	4185.64111328125000000000	4170.25634765625000000000	4154.87158203125000000000	4158.46142578125000000000	4178.46142578125000000000	4189.74365234375000000000	4190.25634765625000000000	4179.48730468750000000000	4171.28173828125000000000	3292.00000000000000000000	10247.00000000000000000000	10231.00000000000000000000	0.00000000000000000000	0.00000000000000000000	0.00000000000000000000	1225.00000000000000000000	917.00000000000000000000	4.00000000000000000000	4.00000000000000000000	4.00000000000000000000	4.00000000000000000000	4.00000000000000000000	4.00000000000000000000	4.00000000000000000000	4.00000000000000000000	4.00000000000000000000	4.00000000000000000000	4.00000000000000000000	4.00000000000000000000	4.00000000000000000000	4.00000000000000000000	4.00000000000000000000	4.00000000000000000000
80.00000000000000000000	0.00000000000000000000	4167.17919921875000000000	4165.64111328125000000000	4155.38427734375000000000	4136.92285156250000000000	4151.79492187500000000000	4161.02539062500000000000	4145.12792968750000000000	4142.05126953125000000000	4146.15380859375000000000	4157.43603515625000000000	4128.71777343750000000000	4180.00000000000000000000	4151.28173828125000000000	4162.56396484375000000000	2878.00000000000000000000	10247.00000000000000000000	10231.00000000000000000000	0.00000000000000000000	0.00000000000000000000	0.00000000000000000000	1225.00000000000000000000	925.00000000000000000000	4.00000000000000000000	4.00000000000000000000	4.00000000000000000000	4.00000000000000000000	4.00000000000000000000	4.00000000000000000000	4.00000000000000000000	4.00000000000000000000	4.00000000000000000000	4.00000000000000000000	4.00000000000000000000	4.00000000000000000000	4.00000000000000000000	4.00000000000000000000	4.00000000000000000000	4.00000000000000000000
81.00000000000000000000	0.00000000000000000000	4166.66650390625000000000	4170.76904296875000000000	4148.71777343750000000000	4188.71777343750000000000	4155.89746093750000000000	4161.53857421875000000000	4142.56396484375000000000	4141.02539062500000000000	4151.79492187500000000000	4142.05126953125000000000	4126.15380859375000000000	4182.56396484375000000000	4161.02539062500000000000	4175.38427734375000000000	2871.00000000000000000000	10246.00000000000000000000	10232.00000000000000000000	0.00000000000000000000	0.00000000000000000000	0.00000000000000000000	1225.00000000000000000000	933.00000000000000000000	4.00000000000000000000	4.00000000000000000000	4.00000000000000000000	4.00000000000000000000	4.00000000000000000000	4.00000000000000000000	4.00000000000000000000	4.00000000000000000000	4.00000000000000000000	4.00000000000000000000	4.00000000000000000000	4.00000000000000000000	4.00000000000000000000	4.00000000000000000000	4.00000000000000000000	4.00000000000000000000
82.00000000000000000000	0.00000000000000000000	4169.23046875000000000000	4182.05126953125000000000	4148.71777343750000000000	4206.15380859375000000000	4183.07666015625000000000	4169.23046875000000000000	4151.28173828125000000000	4151.79492187500000000000	4166.15380859375000000000	4164.61523437500000000000	4177.43603515625000000000	4185.12792968750000000000	4170.76904296875000000000	4169.74365234375000000000	3481.00000000000000000000	10246.00000000000000000000	10232.00000000000000000000	0.00000000000000000000	0.00000000000000000000	0.00000000000000000000	1225.00000000000000000000	940.00000000000000000000	4.00000000000000000000	4.00000000000000000000	4.00000000000000000000	4.00000000000000000000	4.00000000000000000000	4.00000000000000000000	4.00000000000000000000	4.00000000000000000000	4.00000000000000000000	4.00000000000000000000	4.00000000000000000000	4.00000000000000000000	4.00000000000000000000	4.00000000000000000000	4.00000000000000000000	4.00000000000000000000
83.00000000000000000000	0.00000000000000000000	4168.20507812500000000000	4172.82031250000000000000	4157.94873046875000000000	4158.46142578125000000000	4168.20507812500000000000	4167.69238281250000000000	4150.76904296875000000000	4154.87158203125000000000	4161.53857421875000000000	4175.89746093750000000000	4187.69238281250000000000	4189.74365234375000000000	4170.25634765625000000000	4165.12792968750000000000	3292.00000000000000000000	10247.00000000000000000000	10230.00000000000000000000	0.00000000000000000000	0.00000000000000000000	0.00000000000000000000	1225.00000000000000000000	947.00000000000000000000	4.00000000000000000000	4.00000000000000000000	4.00000000000000000000	4.00000000000000000000	4.00000000000000000000	4.00000000000000000000	4.00000000000000000000	4.00000000000000000000	4.00000000000000000000	4.00000000000000000000	4.00000000000000000000	4.00000000000000000000	4.00000000000000000000	4.00000000000000000000	4.00000000000000000000	4.00000000000000000000
84.00000000000000000000	0.00000000000000000000	4157.43603515625000000000	4177.43603515625000000000	4156.41015625000000000000	4175.38427734375000000000	4157.43603515625000000000	4167.17919921875000000000	4156.41015625000000000000	4155.89746093750000000000	4154.87158203125000000000	4172.30761718750000000000	4183.07666015625000000000	4196.92285156250000000000	4185.64111328125000000000	4179.48730468750000000000	2878.00000000000000000000	10247.00000000000000000000	10230.00000000000000000000	0.00000000000000000000	0.00000000000000000000	0.00000000000000000000	1225.00000000000000000000	955.00000000000000000000	4.00000000000000000000	4.00000000000000000000	4.00000000000000000000	4.00000000000000000000	4.00000000000000000000	4.00000000000000000000	4.00000000000000000000	4.00000000000000000000	4.00000000000000000000	4.00000000000000000000	4.00000000000000000000	4.00000000000000000000	4.00000000000000000000	4.00000000000000000000	4.00000000000000000000	4.00000000000000000000
85.00000000000000000000	0.00000000000000000000	4167.69238281250000000000	4165.12792968750000000000	4160.51269531250000000000	4170.76904296875000000000	4147.69238281250000000000	4147.69238281250000000000	4148.71777343750000000000	4143.58984375000000000000	4147.17919921875000000000	4152.82031250000000000000	4160.00000000000000000000	4194.35888671875000000000	4169.74365234375000000000	4176.92285156250000000000	2871.00000000000000000000	10248.00000000000000000000	10231.00000000000000000000	0.00000000000000000000	0.00000000000000000000	0.00000000000000000000	1225.00000000000000000000	962.00000000000000000000	4.00000000000000000000	4.00000000000000000000	4.00000000000000000000	4.00000000000000000000	4.00000000000000000000	4.00000000000000000000	4.00000000000000000000	4.00000000000000000000	4.00000000000000000000	4.00000000000000000000	4.00000000000000000000	4.00000000000000000000	4.00000000000000000000	4.00000000000000000000	4.00000000000000000000	4.00000000000000000000
86.00000000000000000000	0.00000000000000000000	4165.64111328125000000000	4141.53857421875000000000	4156.41015625000000000000	4116.41015625000000000000	4147.69238281250000000000	4153.33300781250000000000	4146.15380859375000000000	4142.56396484375000000000	4150.76904296875000000000	4147.69238281250000000000	4128.20507812500000000000	4181.53857421875000000000	4145.64111328125000000000	4164.61523437500000000000	3481.00000000000000000000	10248.00000000000000000000	10231.00000000000000000000	0.00000000000000000000	0.00000000000000000000	0.00000000000000000000	1225.00000000000000000000	969.00000000000000000000	4.00000000000000000000	4.00000000000000000000	4.00000000000000000000	4.00000000000000000000	4.00000000000000000000	4.00000000000000000000	4.00000000000000000000	4.00000000000000000000	4.00000000000000000000	4.00000000000000000000	4.00000000000000000000	4.00000000000000000000	4.00000000000000000000	4.00000000000000000000	4.00000000000000000000	4.00000000000000000000
87.00000000000000000000	0.00000000000000000000	4168.20507812500000000000	4158.46142578125000000000	4155.89746093750000000000	4163.58984375000000000000	4178.46142578125000000000	4184.10253906250000000000	4164.10253906250000000000	4160.00000000000000000000	4164.61523437500000000000	4170.25634765625000000000	4150.76904296875000000000	4185.64111328125000000000	4155.89746093750000000000	4172.30761718750000000000	3292.00000000000000000000	10249.00000000000000000000	10229.00000000000000000000	0.00000000000000000000	0.00000000000000000000	0.00000000000000000000	1225.00000000000000000000	977.00000000000000000000	4.00000000000000000000	4.00000000000000000000	4.00000000000000000000	4.00000000000000000000	4.00000000000000000000	4.00000000000000000000	4.00000000000000000000	4.00000000000000000000	4.00000000000000000000	4.00000000000000000000	4.00000000000000000000	4.00000000000000000000	4.00000000000000000000	4.00000000000000000000	4.00000000000000000000	4.00000000000000000000
88.00000000000000000000	0.00000000000000000000	4176.41015625000000000000	4178.97412109375000000000	4161.02539062500000000000	4203.07666015625000000000	4177.94873046875000000000	4171.79492187500000000000	4163.07666015625000000000	4160.00000000000000000000	4163.58984375000000000000	4163.07666015625000000000	4186.66650390625000000000	4187.69238281250000000000	4169.23046875000000000000	4172.82031250000000000000	2878.00000000000000000000	10249.00000000000000000000	10229.00000000000000000000	0.00000000000000000000	0.00000000000000000000	0.00000000000000000000	1225.00000000000000000000	984.00000000000000000000	4.00000000000000000000	4.00000000000000000000	4.00000000000000000000	4.00000000000000000000	4.00000000000000000000	4.00000000000000000000	4.00000000000000000000	4.00000000000000000000	4.00000000000000000000	4.00000000000000000000	4.00000000000000000000	4.00000000000000000000	4.00000000000000000000	4.00000000000000000000	4.00000000000000000000	4.00000000000000000000
89.00000000000000000000	0.00000000000000000000	4155.89746093750000000000	4160.51269531250000000000	4149.23046875000000000000	4150.76904296875000000000	4140.00000000000000000000	4148.71777343750000000000	4143.07666015625000000000	4144.61523437500000000000	4153.33300781250000000000	4141.02539062500000000000	4176.41015625000000000000	4181.53857421875000000000	4170.25634765625000000000	4162.05126953125000000000	2871.00000000000000000000	10250.00000000000000000000	10229.00000000000000000000	0.00000000000000000000	0.00000000000000000000	0.00000000000000000000	1225.00000000000000000000	991.00000000000000000000	4.00000000000000000000	4.00000000000000000000	4.00000000000000000000	4.00000000000000000000	4.00000000000000000000	4.00000000000000000000	4.00000000000000000000	4.00000000000000000000	4.00000000000000000000	4.00000000000000000000	4.00000000000000000000	4.00000000000000000000	4.00000000000000000000	4.00000000000000000000	4.00000000000000000000	4.00000000000000000000
90.00000000000000000000	0.00000000000000000000	4164.61523437500000000000	4158.46142578125000000000	4153.84619140625000000000	4152.30761718750000000000	4137.94873046875000000000	4160.00000000000000000000	4142.05126953125000000000	4140.00000000000000000000	4155.89746093750000000000	4158.46142578125000000000	4156.41015625000000000000	4194.35888671875000000000	4169.74365234375000000000	4165.12792968750000000000	3481.00000000000000000000	10250.00000000000000000000	10229.00000000000000000000	0.00000000000000000000	0.00000000000000000000	0.00000000000000000000	1225.00000000000000000000	999.00000000000000000000	4.00000000000000000000	4.00000000000000000000	4.00000000000000000000	4.00000000000000000000	4.00000000000000000000	4.00000000000000000000	4.00000000000000000000	4.00000000000000000000	4.00000000000000000000	4.00000000000000000000	4.00000000000000000000	4.00000000000000000000	4.00000000000000000000	4.00000000000000000000	4.00000000000000000000	4.00000000000000000000
91.00000000000000000000	0.00000000000000000000	4170.25634765625000000000	4175.38427734375000000000	4155.38427734375000000000	4172.30761718750000000000	4163.07666015625000000000	4167.17919921875000000000	4159.48730468750000000000	4150.25634765625000000000	4163.07666015625000000000	4177.43603515625000000000	4161.02539062500000000000	4193.33300781250000000000	4176.92285156250000000000	4159.48730468750000000000	3292.00000000000000000000	10250.00000000000000000000	10228.00000000000000000000	0.00000000000000000000	0.00000000000000000000	0.00000000000000000000	1226.00000000000000000000	6.00000000000000000000	4.00000000000000000000	4.00000000000000000000	4.00000000000000000000	4.00000000000000000000	4.00000000000000000000	4.00000000000000000000	4.00000000000000000000	4.00000000000000000000	4.00000000000000000000	4.00000000000000000000	4.00000000000000000000	4.00000000000000000000	4.00000000000000000000	4.00000000000000000000	4.00000000000000000000	4.00000000000000000000
92.00000000000000000000	0.00000000000000000000	4161.02539062500000000000	4156.92285156250000000000	4154.35888671875000000000	4138.97412109375000000000	4159.48730468750000000000	4156.41015625000000000000	4164.61523437500000000000	4156.92285156250000000000	4155.38427734375000000000	4153.84619140625000000000	4155.38427734375000000000	4186.15380859375000000000	4173.33300781250000000000	4155.38427734375000000000	2878.00000000000000000000	10250.00000000000000000000	10228.00000000000000000000	0.00000000000000000000	0.00000000000000000000	0.00000000000000000000	1226.00000000000000000000	15.00000000000000000000	4.00000000000000000000	4.00000000000000000000	4.00000000000000000000	4.00000000000000000000	4.00000000000000000000	4.00000000000000000000	4.00000000000000000000	4.00000000000000000000	4.00000000000000000000	4.00000000000000000000	4.00000000000000000000	4.00000000000000000000	4.00000000000000000000	4.00000000000000000000	4.00000000000000000000	4.00000000000000000000
93.00000000000000000000	0.00000000000000000000	4170.25634765625000000000	4146.66650390625000000000	4162.56396484375000000000	4147.17919921875000000000	4155.89746093750000000000	4162.05126953125000000000	4160.51269531250000000000	4157.94873046875000000000	4153.33300781250000000000	4152.30761718750000000000	4148.20507812500000000000	4200.51269531250000000000	4153.33300781250000000000	4180.00000000000000000000	2871.00000000000000000000	10248.00000000000000000000	10228.00000000000000000000	0.00000000000000000000	0.00000000000000000000	0.00000000000000000000	1226.00000000000000000000	23.00000000000000000000	4.00000000000000000000	4.00000000000000000000	4.00000000000000000000	4.00000000000000000000	4.00000000000000000000	4.00000000000000000000	4.00000000000000000000	4.00000000000000000000	4.00000000000000000000	4.00000000000000000000	4.00000000000000000000	4.00000000000000000000	4.00000000000000000000	4.00000000000000000000	4.00000000000000000000	4.00000000000000000000
94.00000000000000000000	0.00000000000000000000	4162.05126953125000000000	4165.12792968750000000000	4147.17919921875000000000	4172.82031250000000000000	4178.46142578125000000000	4176.92285156250000000000	4166.15380859375000000000	4162.56396484375000000000	4170.76904296875000000000	4187.69238281250000000000	4175.38427734375000000000	4199.48730468750000000000	4153.84619140625000000000	4185.64111328125000000000	3481.00000000000000000000	10248.00000000000000000000	10228.00000000000000000000	0.00000000000000000000	0.00000000000000000000	0.00000000000000000000	1226.00000000000000000000	30.00000000000000000000	4.00000000000000000000	4.00000000000000000000	4.00000000000000000000	4.00000000000000000000	4.00000000000000000000	4.00000000000000000000	4.00000000000000000000	4.00000000000000000000	4.00000000000000000000	4.00000000000000000000	4.00000000000000000000	4.00000000000000000000	4.00000000000000000000	4.00000000000000000000	4.00000000000000000000	4.00000000000000000000
95.00000000000000000000	0.00000000000000000000	4162.56396484375000000000	4148.71777343750000000000	4143.58984375000000000000	4144.61523437500000000000	4163.07666015625000000000	4165.12792968750000000000	4159.48730468750000000000	4150.76904296875000000000	4154.87158203125000000000	4158.46142578125000000000	4176.41015625000000000000	4180.51269531250000000000	4160.51269531250000000000	4152.30761718750000000000	3292.00000000000000000000	10247.00000000000000000000	10226.00000000000000000000	0.00000000000000000000	0.00000000000000000000	0.00000000000000000000	1226.00000000000000000000	39.00000000000000000000	4.00000000000000000000	4.00000000000000000000	4.00000000000000000000	4.00000000000000000000	4.00000000000000000000	4.00000000000000000000	4.00000000000000000000	4.00000000000000000000	4.00000000000000000000	4.00000000000000000000	4.00000000000000000000	4.00000000000000000000	4.00000000000000000000	4.00000000000000000000	4.00000000000000000000	4.00000000000000000000
96.00000000000000000000	0.00000000000000000000	4163.07666015625000000000	4142.56396484375000000000	4153.33300781250000000000	4140.51269531250000000000	4139.48730468750000000000	4154.35888671875000000000	4150.76904296875000000000	4143.07666015625000000000	4138.46142578125000000000	4127.17919921875000000000	4148.71777343750000000000	4174.87158203125000000000	4153.33300781250000000000	4145.64111328125000000000	2878.00000000000000000000	10247.00000000000000000000	10226.00000000000000000000	0.00000000000000000000	0.00000000000000000000	0.00000000000000000000	1226.00000000000000000000	47.00000000000000000000	4.00000000000000000000	4.00000000000000000000	4.00000000000000000000	4.00000000000000000000	4.00000000000000000000	4.00000000000000000000	4.00000000000000000000	4.00000000000000000000	4.00000000000000000000	4.00000000000000000000	4.00000000000000000000	4.00000000000000000000	4.00000000000000000000	4.00000000000000000000	4.00000000000000000000	4.00000000000000000000
97.00000000000000000000	0.00000000000000000000	4161.53857421875000000000	4165.64111328125000000000	4151.79492187500000000000	4155.89746093750000000000	4150.25634765625000000000	4161.53857421875000000000	4156.41015625000000000000	4152.82031250000000000000	4156.41015625000000000000	4162.05126953125000000000	4168.71777343750000000000	4178.97412109375000000000	4154.35888671875000000000	4162.05126953125000000000	2871.00000000000000000000	10247.00000000000000000000	10228.00000000000000000000	0.00000000000000000000	0.00000000000000000000	0.00000000000000000000	1226.00000000000000000000	55.00000000000000000000	4.00000000000000000000	4.00000000000000000000	4.00000000000000000000	4.00000000000000000000	4.00000000000000000000	4.00000000000000000000	4.00000000000000000000	4.00000000000000000000	4.00000000000000000000	4.00000000000000000000	4.00000000000000000000	4.00000000000000000000	4.00000000000000000000	4.00000000000000000000	4.00000000000000000000	4.00000000000000000000
98.00000000000000000000	0.00000000000000000000	4172.82031250000000000000	4160.00000000000000000000	4154.87158203125000000000	4147.69238281250000000000	4156.41015625000000000000	4170.25634765625000000000	4162.56396484375000000000	4157.43603515625000000000	4160.00000000000000000000	4176.92285156250000000000	4176.92285156250000000000	4178.97412109375000000000	4156.92285156250000000000	4160.51269531250000000000	3481.00000000000000000000	10247.00000000000000000000	10228.00000000000000000000	0.00000000000000000000	0.00000000000000000000	0.00000000000000000000	1226.00000000000000000000	64.00000000000000000000	4.00000000000000000000	4.00000000000000000000	4.00000000000000000000	4.00000000000000000000	4.00000000000000000000	4.00000000000000000000	4.00000000000000000000	4.00000000000000000000	4.00000000000000000000	4.00000000000000000000	4.00000000000000000000	4.00000000000000000000	4.00000000000000000000	4.00000000000000000000	4.00000000000000000000	4.00000000000000000000
99.00000000000000000000	0.00000000000000000000	4158.97412109375000000000	4147.69238281250000000000	4145.12792968750000000000	4144.10253906250000000000	4152.30761718750000000000	4171.79492187500000000000	4163.07666015625000000000	4158.97412109375000000000	4152.82031250000000000000	4158.97412109375000000000	4137.43603515625000000000	4181.53857421875000000000	4142.05126953125000000000	4155.89746093750000000000	3292.00000000000000000000	10247.00000000000000000000	10227.00000000000000000000	0.00000000000000000000	0.00000000000000000000	0.00000000000000000000	1226.00000000000000000000	72.00000000000000000000	4.00000000000000000000	4.00000000000000000000	4.00000000000000000000	4.00000000000000000000	4.00000000000000000000	4.00000000000000000000	4.00000000000000000000	4.00000000000000000000	4.00000000000000000000	4.00000000000000000000	4.00000000000000000000	4.00000000000000000000	4.00000000000000000000	4.00000000000000000000	4.00000000000000000000	4.00000000000000000000
100.00000000000000000000	0.00000000000000000000	4157.94873046875000000000	4146.15380859375000000000	4138.97412109375000000000	4143.07666015625000000000	4142.56396484375000000000	4161.53857421875000000000	4151.79492187500000000000	4153.84619140625000000000	4152.30761718750000000000	4157.94873046875000000000	4130.76904296875000000000	4181.02539062500000000000	4133.33300781250000000000	4147.17919921875000000000	2878.00000000000000000000	10247.00000000000000000000	10227.00000000000000000000	0.00000000000000000000	0.00000000000000000000	0.00000000000000000000	1226.00000000000000000000	80.00000000000000000000	4.00000000000000000000	4.00000000000000000000	4.00000000000000000000	4.00000000000000000000	4.00000000000000000000	4.00000000000000000000	4.00000000000000000000	4.00000000000000000000	4.00000000000000000000	4.00000000000000000000	4.00000000000000000000	4.00000000000000000000	4.00000000000000000000	4.00000000000000000000	4.00000000000000000000	4.00000000000000000000
101.00000000000000000000	0.00000000000000000000	4161.02539062500000000000	4147.69238281250000000000	4136.92285156250000000000	4144.61523437500000000000	4141.02539062500000000000	4162.05126953125000000000	4151.79492187500000000000	4152.30761718750000000000	4157.94873046875000000000	4175.89746093750000000000	4175.38427734375000000000	4172.30761718750000000000	4157.43603515625000000000	4142.05126953125000000000	2871.00000000000000000000	10247.00000000000000000000	10226.00000000000000000000	0.00000000000000000000	0.00000000000000000000	0.00000000000000000000	1226.00000000000000000000	89.00000000000000000000	4.00000000000000000000	4.00000000000000000000	4.00000000000000000000	4.00000000000000000000	4.00000000000000000000	4.00000000000000000000	4.00000000000000000000	4.00000000000000000000	4.00000000000000000000	4.00000000000000000000	4.00000000000000000000	4.00000000000000000000	4.00000000000000000000	4.00000000000000000000	4.00000000000000000000	4.00000000000000000000
102.00000000000000000000	0.00000000000000000000	4160.51269531250000000000	4164.10253906250000000000	4145.64111328125000000000	4166.66650390625000000000	4163.58984375000000000000	4178.46142578125000000000	4171.79492187500000000000	4165.64111328125000000000	4165.64111328125000000000	4177.94873046875000000000	4190.76904296875000000000	4194.35888671875000000000	4177.43603515625000000000	4168.20507812500000000000	3481.00000000000000000000	10247.00000000000000000000	10226.00000000000000000000	0.00000000000000000000	0.00000000000000000000	0.00000000000000000000	1226.00000000000000000000	97.00000000000000000000	4.00000000000000000000	4.00000000000000000000	4.00000000000000000000	4.00000000000000000000	4.00000000000000000000	4.00000000000000000000	4.00000000000000000000	4.00000000000000000000	4.00000000000000000000	4.00000000000000000000	4.00000000000000000000	4.00000000000000000000	4.00000000000000000000	4.00000000000000000000	4.00000000000000000000	4.00000000000000000000
103.00000000000000000000	0.00000000000000000000	4177.94873046875000000000	4173.33300781250000000000	4170.76904296875000000000	4166.15380859375000000000	4179.48730468750000000000	4182.56396484375000000000	4181.53857421875000000000	4173.84619140625000000000	4170.76904296875000000000	4163.07666015625000000000	4171.28173828125000000000	4215.38427734375000000000	4176.41015625000000000000	4183.07666015625000000000	3292.00000000000000000000	10249.00000000000000000000	10226.00000000000000000000	0.00000000000000000000	0.00000000000000000000	0.00000000000000000000	1226.00000000000000000000	106.00000000000000000000	4.00000000000000000000	4.00000000000000000000	4.00000000000000000000	4.00000000000000000000	4.00000000000000000000	4.00000000000000000000	4.00000000000000000000	4.00000000000000000000	4.00000000000000000000	4.00000000000000000000	4.00000000000000000000	4.00000000000000000000	4.00000000000000000000	4.00000000000000000000	4.00000000000000000000	4.00000000000000000000
104.00000000000000000000	0.00000000000000000000	4165.64111328125000000000	4156.41015625000000000000	4162.56396484375000000000	4151.28173828125000000000	4164.61523437500000000000	4173.33300781250000000000	4171.28173828125000000000	4170.25634765625000000000	4175.38427734375000000000	4169.23046875000000000000	4171.28173828125000000000	4192.30761718750000000000	4168.71777343750000000000	4158.97412109375000000000	2878.00000000000000000000	10249.00000000000000000000	10226.00000000000000000000	0.00000000000000000000	0.00000000000000000000	0.00000000000000000000	1226.00000000000000000000	114.00000000000000000000	4.00000000000000000000	4.00000000000000000000	4.00000000000000000000	4.00000000000000000000	4.00000000000000000000	4.00000000000000000000	4.00000000000000000000	4.00000000000000000000	4.00000000000000000000	4.00000000000000000000	4.00000000000000000000	4.00000000000000000000	4.00000000000000000000	4.00000000000000000000	4.00000000000000000000	4.00000000000000000000
105.00000000000000000000	0.00000000000000000000	4161.53857421875000000000	4140.51269531250000000000	4150.76904296875000000000	4168.20507812500000000000	4145.12792968750000000000	4155.38427734375000000000	4154.35888671875000000000	4154.35888671875000000000	4157.43603515625000000000	4180.51269531250000000000	4152.82031250000000000000	4183.07666015625000000000	4148.71777343750000000000	4148.20507812500000000000	2871.00000000000000000000	10248.00000000000000000000	10226.00000000000000000000	0.00000000000000000000	0.00000000000000000000	0.00000000000000000000	1226.00000000000000000000	122.00000000000000000000	4.00000000000000000000	4.00000000000000000000	4.00000000000000000000	4.00000000000000000000	4.00000000000000000000	4.00000000000000000000	4.00000000000000000000	4.00000000000000000000	4.00000000000000000000	4.00000000000000000000	4.00000000000000000000	4.00000000000000000000	4.00000000000000000000	4.00000000000000000000	4.00000000000000000000	4.00000000000000000000
106.00000000000000000000	0.00000000000000000000	4166.66650390625000000000	4153.84619140625000000000	4151.79492187500000000000	4165.12792968750000000000	4156.41015625000000000000	4156.92285156250000000000	4157.94873046875000000000	4151.79492187500000000000	4146.66650390625000000000	4170.25634765625000000000	4120.00000000000000000000	4194.35888671875000000000	4149.23046875000000000000	4162.56396484375000000000	3481.00000000000000000000	10248.00000000000000000000	10226.00000000000000000000	0.00000000000000000000	0.00000000000000000000	0.00000000000000000000	1226.00000000000000000000	131.00000000000000000000	4.00000000000000000000	4.00000000000000000000	4.00000000000000000000	4.00000000000000000000	4.00000000000000000000	4.00000000000000000000	4.00000000000000000000	4.00000000000000000000	4.00000000000000000000	4.00000000000000000000	4.00000000000000000000	4.00000000000000000000	4.00000000000000000000	4.00000000000000000000	4.00000000000000000000	4.00000000000000000000
107.00000000000000000000	0.00000000000000000000	4153.84619140625000000000	4163.07666015625000000000	4149.74365234375000000000	4143.58984375000000000000	4168.20507812500000000000	4175.89746093750000000000	4172.82031250000000000000	4161.53857421875000000000	4162.05126953125000000000	4158.97412109375000000000	4157.94873046875000000000	4186.15380859375000000000	4169.23046875000000000000	4156.92285156250000000000	3292.00000000000000000000	10247.00000000000000000000	10227.00000000000000000000	0.00000000000000000000	0.00000000000000000000	0.00000000000000000000	1226.00000000000000000000	138.00000000000000000000	4.00000000000000000000	4.00000000000000000000	4.00000000000000000000	4.00000000000000000000	4.00000000000000000000	4.00000000000000000000	4.00000000000000000000	4.00000000000000000000	4.00000000000000000000	4.00000000000000000000	4.00000000000000000000	4.00000000000000000000	4.00000000000000000000	4.00000000000000000000	4.00000000000000000000	4.00000000000000000000
108.00000000000000000000	0.00000000000000000000	4161.53857421875000000000	4155.38427734375000000000	4157.43603515625000000000	4156.92285156250000000000	4150.76904296875000000000	4180.00000000000000000000	4174.35888671875000000000	4161.53857421875000000000	4166.66650390625000000000	4171.28173828125000000000	4211.28173828125000000000	4174.87158203125000000000	4153.33300781250000000000	4139.48730468750000000000	2878.00000000000000000000	10247.00000000000000000000	10227.00000000000000000000	0.00000000000000000000	0.00000000000000000000	0.00000000000000000000	1226.00000000000000000000	145.00000000000000000000	4.00000000000000000000	4.00000000000000000000	4.00000000000000000000	4.00000000000000000000	4.00000000000000000000	4.00000000000000000000	4.00000000000000000000	4.00000000000000000000	4.00000000000000000000	4.00000000000000000000	4.00000000000000000000	4.00000000000000000000	4.00000000000000000000	4.00000000000000000000	4.00000000000000000000	4.00000000000000000000
109.00000000000000000000	0.00000000000000000000	4157.94873046875000000000	4155.38427734375000000000	4149.74365234375000000000	4167.17919921875000000000	4146.66650390625000000000	4177.43603515625000000000	4177.94873046875000000000	4166.15380859375000000000	4168.71777343750000000000	4190.25634765625000000000	4181.02539062500000000000	4176.92285156250000000000	4143.07666015625000000000	4145.12792968750000000000	2871.00000000000000000000	10247.00000000000000000000	10227.00000000000000000000	0.00000000000000000000	0.00000000000000000000	0.00000000000000000000	1226.00000000000000000000	153.00000000000000000000	4.00000000000000000000	4.00000000000000000000	4.00000000000000000000	4.00000000000000000000	4.00000000000000000000	4.00000000000000000000	4.00000000000000000000	4.00000000000000000000	4.00000000000000000000	4.00000000000000000000	4.00000000000000000000	4.00000000000000000000	4.00000000000000000000	4.00000000000000000000	4.00000000000000000000	4.00000000000000000000
110.00000000000000000000	0.00000000000000000000	4153.84619140625000000000	4148.20507812500000000000	4147.17919921875000000000	4151.79492187500000000000	4147.17919921875000000000	4166.66650390625000000000	4170.76904296875000000000	4164.61523437500000000000	4168.71777343750000000000	4172.30761718750000000000	4118.97412109375000000000	4191.28173828125000000000	4162.05126953125000000000	4159.48730468750000000000	3481.00000000000000000000	10247.00000000000000000000	10227.00000000000000000000	0.00000000000000000000	0.00000000000000000000	0.00000000000000000000	1226.00000000000000000000	161.00000000000000000000	4.00000000000000000000	4.00000000000000000000	4.00000000000000000000	4.00000000000000000000	4.00000000000000000000	4.00000000000000000000	4.00000000000000000000	4.00000000000000000000	4.00000000000000000000	4.00000000000000000000	4.00000000000000000000	4.00000000000000000000	4.00000000000000000000	4.00000000000000000000	4.00000000000000000000	4.00000000000000000000
111.00000000000000000000	0.00000000000000000000	4162.56396484375000000000	4141.02539062500000000000	4160.00000000000000000000	4137.94873046875000000000	4144.61523437500000000000	4154.87158203125000000000	4154.87158203125000000000	4152.30761718750000000000	4161.02539062500000000000	4154.87158203125000000000	4131.79492187500000000000	4195.38427734375000000000	4165.64111328125000000000	4162.56396484375000000000	3292.00000000000000000000	10246.00000000000000000000	10227.00000000000000000000	0.00000000000000000000	0.00000000000000000000	0.00000000000000000000	1226.00000000000000000000	168.00000000000000000000	4.00000000000000000000	4.00000000000000000000	4.00000000000000000000	4.00000000000000000000	4.00000000000000000000	4.00000000000000000000	4.00000000000000000000	4.00000000000000000000	4.00000000000000000000	4.00000000000000000000	4.00000000000000000000	4.00000000000000000000	4.00000000000000000000	4.00000000000000000000	4.00000000000000000000	4.00000000000000000000
112.00000000000000000000	0.00000000000000000000	4165.64111328125000000000	4157.94873046875000000000	4162.05126953125000000000	4152.82031250000000000000	4164.10253906250000000000	4167.69238281250000000000	4162.05126953125000000000	4155.89746093750000000000	4165.64111328125000000000	4186.66650390625000000000	4187.17919921875000000000	4192.30761718750000000000	4162.56396484375000000000	4161.53857421875000000000	2878.00000000000000000000	10246.00000000000000000000	10227.00000000000000000000	0.00000000000000000000	0.00000000000000000000	0.00000000000000000000	1226.00000000000000000000	175.00000000000000000000	4.00000000000000000000	4.00000000000000000000	4.00000000000000000000	4.00000000000000000000	4.00000000000000000000	4.00000000000000000000	4.00000000000000000000	4.00000000000000000000	4.00000000000000000000	4.00000000000000000000	4.00000000000000000000	4.00000000000000000000	4.00000000000000000000	4.00000000000000000000	4.00000000000000000000	4.00000000000000000000
113.00000000000000000000	0.00000000000000000000	4175.89746093750000000000	4172.82031250000000000000	4162.56396484375000000000	4175.38427734375000000000	4171.28173828125000000000	4173.33300781250000000000	4172.30761718750000000000	4164.61523437500000000000	4172.30761718750000000000	4206.66650390625000000000	4200.51269531250000000000	4194.87158203125000000000	4174.87158203125000000000	4160.00000000000000000000	2871.00000000000000000000	10247.00000000000000000000	10226.00000000000000000000	0.00000000000000000000	0.00000000000000000000	0.00000000000000000000	1226.00000000000000000000	183.00000000000000000000	4.00000000000000000000	4.00000000000000000000	4.00000000000000000000	4.00000000000000000000	4.00000000000000000000	4.00000000000000000000	4.00000000000000000000	4.00000000000000000000	4.00000000000000000000	4.00000000000000000000	4.00000000000000000000	4.00000000000000000000	4.00000000000000000000	4.00000000000000000000	4.00000000000000000000	4.00000000000000000000
114.00000000000000000000	0.00000000000000000000	4166.15380859375000000000	4171.28173828125000000000	4162.56396484375000000000	4176.92285156250000000000	4170.76904296875000000000	4171.28173828125000000000	4172.82031250000000000000	4169.74365234375000000000	4173.33300781250000000000	4196.41015625000000000000	4162.05126953125000000000	4193.84619140625000000000	4176.41015625000000000000	4164.61523437500000000000	3481.00000000000000000000	10247.00000000000000000000	10226.00000000000000000000	0.00000000000000000000	0.00000000000000000000	0.00000000000000000000	1226.00000000000000000000	190.00000000000000000000	4.00000000000000000000	4.00000000000000000000	4.00000000000000000000	4.00000000000000000000	4.00000000000000000000	4.00000000000000000000	4.00000000000000000000	4.00000000000000000000	4.00000000000000000000	4.00000000000000000000	4.00000000000000000000	4.00000000000000000000	4.00000000000000000000	4.00000000000000000000	4.00000000000000000000	4.00000000000000000000
115.00000000000000000000	0.00000000000000000000	4164.10253906250000000000	4159.48730468750000000000	4170.25634765625000000000	4156.92285156250000000000	4177.94873046875000000000	4173.84619140625000000000	4171.79492187500000000000	4167.69238281250000000000	4166.15380859375000000000	4188.71777343750000000000	4140.00000000000000000000	4203.07666015625000000000	4154.87158203125000000000	4168.71777343750000000000	3292.00000000000000000000	10247.00000000000000000000	10227.00000000000000000000	0.00000000000000000000	0.00000000000000000000	0.00000000000000000000	1226.00000000000000000000	197.00000000000000000000	4.00000000000000000000	4.00000000000000000000	4.00000000000000000000	4.00000000000000000000	4.00000000000000000000	4.00000000000000000000	4.00000000000000000000	4.00000000000000000000	4.00000000000000000000	4.00000000000000000000	4.00000000000000000000	4.00000000000000000000	4.00000000000000000000	4.00000000000000000000	4.00000000000000000000	4.00000000000000000000
116.00000000000000000000	0.00000000000000000000	4158.97412109375000000000	4140.00000000000000000000	4157.94873046875000000000	4133.33300781250000000000	4144.10253906250000000000	4162.56396484375000000000	4158.46142578125000000000	4151.79492187500000000000	4152.82031250000000000000	4169.74365234375000000000	4137.94873046875000000000	4200.00000000000000000000	4146.15380859375000000000	4148.71777343750000000000	2878.00000000000000000000	10247.00000000000000000000	10227.00000000000000000000	0.00000000000000000000	0.00000000000000000000	0.00000000000000000000	1226.00000000000000000000	205.00000000000000000000	4.00000000000000000000	4.00000000000000000000	4.00000000000000000000	4.00000000000000000000	4.00000000000000000000	4.00000000000000000000	4.00000000000000000000	4.00000000000000000000	4.00000000000000000000	4.00000000000000000000	4.00000000000000000000	4.00000000000000000000	4.00000000000000000000	4.00000000000000000000	4.00000000000000000000	4.00000000000000000000
117.00000000000000000000	0.00000000000000000000	4137.43603515625000000000	4140.00000000000000000000	4132.82031250000000000000	4146.15380859375000000000	4112.30761718750000000000	4148.20507812500000000000	4149.23046875000000000000	4144.61523437500000000000	4152.30761718750000000000	4147.17919921875000000000	4127.17919921875000000000	4183.07666015625000000000	4155.38427734375000000000	4133.33300781250000000000	2871.00000000000000000000	10246.00000000000000000000	10228.00000000000000000000	0.00000000000000000000	0.00000000000000000000	0.00000000000000000000	1226.00000000000000000000	212.00000000000000000000	4.00000000000000000000	4.00000000000000000000	4.00000000000000000000	4.00000000000000000000	4.00000000000000000000	4.00000000000000000000	4.00000000000000000000	4.00000000000000000000	4.00000000000000000000	4.00000000000000000000	4.00000000000000000000	4.00000000000000000000	4.00000000000000000000	4.00000000000000000000	4.00000000000000000000	4.00000000000000000000
118.00000000000000000000	0.00000000000000000000	4160.00000000000000000000	4149.74365234375000000000	4154.87158203125000000000	4169.23046875000000000000	4144.61523437500000000000	4160.51269531250000000000	4162.56396484375000000000	4154.87158203125000000000	4160.51269531250000000000	4163.58984375000000000000	4150.25634765625000000000	4182.56396484375000000000	4155.38427734375000000000	4148.20507812500000000000	3481.00000000000000000000	10246.00000000000000000000	10228.00000000000000000000	0.00000000000000000000	0.00000000000000000000	0.00000000000000000000	1226.00000000000000000000	220.00000000000000000000	4.00000000000000000000	4.00000000000000000000	4.00000000000000000000	4.00000000000000000000	4.00000000000000000000	4.00000000000000000000	4.00000000000000000000	4.00000000000000000000	4.00000000000000000000	4.00000000000000000000	4.00000000000000000000	4.00000000000000000000	4.00000000000000000000	4.00000000000000000000	4.00000000000000000000	4.00000000000000000000
119.00000000000000000000	0.00000000000000000000	4165.12792968750000000000	4151.28173828125000000000	4163.58984375000000000000	4156.92285156250000000000	4172.82031250000000000000	4176.92285156250000000000	4178.46142578125000000000	4166.15380859375000000000	4168.71777343750000000000	4204.61523437500000000000	4181.53857421875000000000	4186.15380859375000000000	4167.17919921875000000000	4160.51269531250000000000	3292.00000000000000000000	10247.00000000000000000000	10227.00000000000000000000	0.00000000000000000000	0.00000000000000000000	0.00000000000000000000	1226.00000000000000000000	228.00000000000000000000	4.00000000000000000000	4.00000000000000000000	4.00000000000000000000	4.00000000000000000000	4.00000000000000000000	4.00000000000000000000	4.00000000000000000000	4.00000000000000000000	4.00000000000000000000	4.00000000000000000000	4.00000000000000000000	4.00000000000000000000	4.00000000000000000000	4.00000000000000000000	4.00000000000000000000	4.00000000000000000000
120.00000000000000000000	0.00000000000000000000	4153.84619140625000000000	4160.51269531250000000000	4151.28173828125000000000	4152.82031250000000000000	4154.35888671875000000000	4162.56396484375000000000	4172.30761718750000000000	4163.07666015625000000000	4167.17919921875000000000	4198.97412109375000000000	4150.76904296875000000000	4200.00000000000000000000	4167.69238281250000000000	4157.94873046875000000000	2878.00000000000000000000	10247.00000000000000000000	10227.00000000000000000000	0.00000000000000000000	0.00000000000000000000	0.00000000000000000000	1226.00000000000000000000	236.00000000000000000000	4.00000000000000000000	4.00000000000000000000	4.00000000000000000000	4.00000000000000000000	4.00000000000000000000	4.00000000000000000000	4.00000000000000000000	4.00000000000000000000	4.00000000000000000000	4.00000000000000000000	4.00000000000000000000	4.00000000000000000000	4.00000000000000000000	4.00000000000000000000	4.00000000000000000000	4.00000000000000000000
121.00000000000000000000	0.00000000000000000000	4166.15380859375000000000	4170.76904296875000000000	4158.97412109375000000000	4172.82031250000000000000	4151.28173828125000000000	4156.92285156250000000000	4169.23046875000000000000	4161.53857421875000000000	4165.12792968750000000000	4174.87158203125000000000	4144.10253906250000000000	4213.84619140625000000000	4152.30761718750000000000	4161.53857421875000000000	2871.00000000000000000000	10246.00000000000000000000	10226.00000000000000000000	0.00000000000000000000	0.00000000000000000000	0.00000000000000000000	1226.00000000000000000000	245.00000000000000000000	4.00000000000000000000	4.00000000000000000000	4.00000000000000000000	4.00000000000000000000	4.00000000000000000000	4.00000000000000000000	4.00000000000000000000	4.00000000000000000000	4.00000000000000000000	4.00000000000000000000	4.00000000000000000000	4.00000000000000000000	4.00000000000000000000	4.00000000000000000000	4.00000000000000000000	4.00000000000000000000
122.00000000000000000000	0.00000000000000000000	4154.35888671875000000000	4157.43603515625000000000	4150.76904296875000000000	4166.15380859375000000000	4155.89746093750000000000	4170.25634765625000000000	4172.30761718750000000000	4160.51269531250000000000	4167.69238281250000000000	4185.64111328125000000000	4175.38427734375000000000	4193.84619140625000000000	4172.30761718750000000000	4151.79492187500000000000	3481.00000000000000000000	10246.00000000000000000000	10226.00000000000000000000	0.00000000000000000000	0.00000000000000000000	0.00000000000000000000	1226.00000000000000000000	253.00000000000000000000	4.00000000000000000000	4.00000000000000000000	4.00000000000000000000	4.00000000000000000000	4.00000000000000000000	4.00000000000000000000	4.00000000000000000000	4.00000000000000000000	4.00000000000000000000	4.00000000000000000000	4.00000000000000000000	4.00000000000000000000	4.00000000000000000000	4.00000000000000000000	4.00000000000000000000	4.00000000000000000000
123.00000000000000000000	0.00000000000000000000	4151.79492187500000000000	4134.87158203125000000000	4150.76904296875000000000	4139.48730468750000000000	4143.58984375000000000000	4165.12792968750000000000	4162.56396484375000000000	4152.82031250000000000000	4161.53857421875000000000	4189.74365234375000000000	4153.33300781250000000000	4181.02539062500000000000	4195.38427734375000000000	4140.51269531250000000000	3292.00000000000000000000	10248.00000000000000000000	10228.00000000000000000000	0.00000000000000000000	0.00000000000000000000	0.00000000000000000000	1226.00000000000000000000	261.00000000000000000000	4.00000000000000000000	4.00000000000000000000	4.00000000000000000000	4.00000000000000000000	4.00000000000000000000	4.00000000000000000000	4.00000000000000000000	4.00000000000000000000	4.00000000000000000000	4.00000000000000000000	4.00000000000000000000	4.00000000000000000000	4.00000000000000000000	4.00000000000000000000	4.00000000000000000000	4.00000000000000000000
124.00000000000000000000	0.00000000000000000000	4161.53857421875000000000	4144.61523437500000000000	4165.12792968750000000000	4154.35888671875000000000	4170.25634765625000000000	4171.79492187500000000000	4173.84619140625000000000	4172.82031250000000000000	4175.89746093750000000000	4191.79492187500000000000	4158.97412109375000000000	4202.56396484375000000000	4182.56396484375000000000	4166.15380859375000000000	2878.00000000000000000000	10248.00000000000000000000	10228.00000000000000000000	0.00000000000000000000	0.00000000000000000000	0.00000000000000000000	1226.00000000000000000000	270.00000000000000000000	4.00000000000000000000	4.00000000000000000000	4.00000000000000000000	4.00000000000000000000	4.00000000000000000000	4.00000000000000000000	4.00000000000000000000	4.00000000000000000000	4.00000000000000000000	4.00000000000000000000	4.00000000000000000000	4.00000000000000000000	4.00000000000000000000	4.00000000000000000000	4.00000000000000000000	4.00000000000000000000
125.00000000000000000000	0.00000000000000000000	4162.56396484375000000000	4159.48730468750000000000	4160.51269531250000000000	4177.43603515625000000000	4179.48730468750000000000	4183.07666015625000000000	4185.64111328125000000000	4181.53857421875000000000	4184.10253906250000000000	4200.00000000000000000000	4186.66650390625000000000	4210.76904296875000000000	4158.46142578125000000000	4173.33300781250000000000	2871.00000000000000000000	10249.00000000000000000000	10229.00000000000000000000	0.00000000000000000000	0.00000000000000000000	0.00000000000000000000	1226.00000000000000000000	278.00000000000000000000	4.00000000000000000000	4.00000000000000000000	4.00000000000000000000	4.00000000000000000000	4.00000000000000000000	4.00000000000000000000	4.00000000000000000000	4.00000000000000000000	4.00000000000000000000	4.00000000000000000000	4.00000000000000000000	4.00000000000000000000	4.00000000000000000000	4.00000000000000000000	4.00000000000000000000	4.00000000000000000000
126.00000000000000000000	0.00000000000000000000	4153.84619140625000000000	4142.56396484375000000000	4148.71777343750000000000	4142.05126953125000000000	4124.10253906250000000000	4160.00000000000000000000	4160.51269531250000000000	4145.64111328125000000000	4151.79492187500000000000	4176.41015625000000000000	4132.82031250000000000000	4183.58984375000000000000	4148.20507812500000000000	4136.92285156250000000000	3481.00000000000000000000	10249.00000000000000000000	10229.00000000000000000000	0.00000000000000000000	0.00000000000000000000	0.00000000000000000000	1226.00000000000000000000	286.00000000000000000000	4.00000000000000000000	4.00000000000000000000	4.00000000000000000000	4.00000000000000000000	4.00000000000000000000	4.00000000000000000000	4.00000000000000000000	4.00000000000000000000	4.00000000000000000000	4.00000000000000000000	4.00000000000000000000	4.00000000000000000000	4.00000000000000000000	4.00000000000000000000	4.00000000000000000000	4.00000000000000000000
127.00000000000000000000	0.00000000000000000000	4147.17919921875000000000	4147.17919921875000000000	4149.74365234375000000000	4130.25634765625000000000	4128.71777343750000000000	4147.17919921875000000000	4152.30761718750000000000	4136.41015625000000000000	4140.51269531250000000000	4165.12792968750000000000	4126.66650390625000000000	4173.84619140625000000000	4155.89746093750000000000	4133.33300781250000000000	52.00000000000000000000	10247.00000000000000000000	10229.00000000000000000000	0.00000000000000000000	0.00000000000000000000	0.00000000000000000000	1226.00000000000000000000	294.00000000000000000000	4.00000000000000000000	4.00000000000000000000	4.00000000000000000000	4.00000000000000000000	4.00000000000000000000	4.00000000000000000000	4.00000000000000000000	4.00000000000000000000	4.00000000000000000000	4.00000000000000000000	4.00000000000000000000	4.00000000000000000000	4.00000000000000000000	4.00000000000000000000	4.00000000000000000000	4.00000000000000000000
0.00000000000000000000	0.00000000000000000000	4166.66650390625000000000	4169.23046875000000000000	4168.71777343750000000000	4169.74365234375000000000	4164.61523437500000000000	4154.35888671875000000000	4165.12792968750000000000	4157.43603515625000000000	4162.05126953125000000000	4175.89746093750000000000	4188.71777343750000000000	4192.82031250000000000000	4168.20507812500000000000	4157.43603515625000000000	2742.00000000000000000000	10247.00000000000000000000	10229.00000000000000000000	0.00000000000000000000	0.00000000000000000000	0.00000000000000000000	1226.00000000000000000000	303.00000000000000000000	4.00000000000000000000	4.00000000000000000000	4.00000000000000000000	4.00000000000000000000	4.00000000000000000000	4.00000000000000000000	4.00000000000000000000	4.00000000000000000000	4.00000000000000000000	4.00000000000000000000	4.00000000000000000000	4.00000000000000000000	4.00000000000000000000	4.00000000000000000000	4.00000000000000000000	4.00000000000000000000
1.00000000000000000000	0.00000000000000000000	4158.97412109375000000000	4163.07666015625000000000	4160.00000000000000000000	4158.46142578125000000000	4144.61523437500000000000	4159.48730468750000000000	4167.17919921875000000000	4162.56396484375000000000	4175.38427734375000000000	4162.56396484375000000000	4159.48730468750000000000	4193.33300781250000000000	4172.82031250000000000000	4146.66650390625000000000	2839.00000000000000000000	10247.00000000000000000000	10230.00000000000000000000	0.00000000000000000000	0.00000000000000000000	0.00000000000000000000	1226.00000000000000000000	310.00000000000000000000	4.00000000000000000000	4.00000000000000000000	4.00000000000000000000	4.00000000000000000000	4.00000000000000000000	4.00000000000000000000	4.00000000000000000000	4.00000000000000000000	4.00000000000000000000	4.00000000000000000000	4.00000000000000000000	4.00000000000000000000	4.00000000000000000000	4.00000000000000000000	4.00000000000000000000	4.00000000000000000000
2.00000000000000000000	0.00000000000000000000	4146.66650390625000000000	4144.10253906250000000000	4147.17919921875000000000	4124.10253906250000000000	4132.82031250000000000000	4163.58984375000000000000	4158.97412109375000000000	4148.71777343750000000000	4164.10253906250000000000	4157.94873046875000000000	4116.92285156250000000000	4184.61523437500000000000	4157.94873046875000000000	4130.25634765625000000000	2437.00000000000000000000	10247.00000000000000000000	10230.00000000000000000000	0.00000000000000000000	0.00000000000000000000	0.00000000000000000000	1226.00000000000000000000	318.00000000000000000000	4.00000000000000000000	4.00000000000000000000	4.00000000000000000000	4.00000000000000000000	4.00000000000000000000	4.00000000000000000000	4.00000000000000000000	4.00000000000000000000	4.00000000000000000000	4.00000000000000000000	4.00000000000000000000	4.00000000000000000000	4.00000000000000000000	4.00000000000000000000	4.00000000000000000000	4.00000000000000000000
3.00000000000000000000	0.00000000000000000000	4176.41015625000000000000	4154.87158203125000000000	4173.33300781250000000000	4147.69238281250000000000	4178.46142578125000000000	4178.46142578125000000000	4168.71777343750000000000	4152.30761718750000000000	4163.58984375000000000000	4189.74365234375000000000	4161.53857421875000000000	4199.48730468750000000000	4159.48730468750000000000	4155.89746093750000000000	3563.00000000000000000000	10250.00000000000000000000	10231.00000000000000000000	0.00000000000000000000	0.00000000000000000000	0.00000000000000000000	1226.00000000000000000000	325.00000000000000000000	4.00000000000000000000	4.00000000000000000000	4.00000000000000000000	4.00000000000000000000	4.00000000000000000000	4.00000000000000000000	4.00000000000000000000	4.00000000000000000000	4.00000000000000000000	4.00000000000000000000	4.00000000000000000000	4.00000000000000000000	4.00000000000000000000	4.00000000000000000000	4.00000000000000000000	4.00000000000000000000
4.00000000000000000000	0.00000000000000000000	4176.41015625000000000000	4162.56396484375000000000	4174.35888671875000000000	4156.92285156250000000000	4184.10253906250000000000	4176.92285156250000000000	4179.48730468750000000000	4168.71777343750000000000	4178.46142578125000000000	4198.46142578125000000000	4172.30761718750000000000	4209.23046875000000000000	4170.76904296875000000000	4169.23046875000000000000	3548.00000000000000000000	10250.00000000000000000000	10231.00000000000000000000	0.00000000000000000000	0.00000000000000000000	0.00000000000000000000	1226.00000000000000000000	333.00000000000000000000	4.00000000000000000000	4.00000000000000000000	4.00000000000000000000	4.00000000000000000000	4.00000000000000000000	4.00000000000000000000	4.00000000000000000000	4.00000000000000000000	4.00000000000000000000	4.00000000000000000000	4.00000000000000000000	4.00000000000000000000	4.00000000000000000000	4.00000000000000000000	4.00000000000000000000	4.00000000000000000000
5.00000000000000000000	0.00000000000000000000	4162.56396484375000000000	4141.53857421875000000000	4157.94873046875000000000	4128.71777343750000000000	4126.66650390625000000000	4150.25634765625000000000	4161.02539062500000000000	4156.41015625000000000000	4168.20507812500000000000	4166.66650390625000000000	4147.69238281250000000000	4207.17919921875000000000	4146.66650390625000000000	4146.15380859375000000000	3405.00000000000000000000	10250.00000000000000000000	10230.00000000000000000000	0.00000000000000000000	0.00000000000000000000	0.00000000000000000000	1226.00000000000000000000	340.00000000000000000000	4.00000000000000000000	4.00000000000000000000	4.00000000000000000000	4.00000000000000000000	4.00000000000000000000	4.00000000000000000000	4.00000000000000000000	4.00000000000000000000	4.00000000000000000000	4.00000000000000000000	4.00000000000000000000	4.00000000000000000000	4.00000000000000000000	4.00000000000000000000	4.00000000000000000000	4.00000000000000000000
6.00000000000000000000	0.00000000000000000000	4159.48730468750000000000	4153.33300781250000000000	4152.30761718750000000000	4142.56396484375000000000	4141.02539062500000000000	4161.02539062500000000000	4160.51269531250000000000	4151.28173828125000000000	4165.12792968750000000000	4182.56396484375000000000	4178.97412109375000000000	4207.17919921875000000000	4151.79492187500000000000	4154.87158203125000000000	3451.00000000000000000000	10250.00000000000000000000	10230.00000000000000000000	0.00000000000000000000	0.00000000000000000000	0.00000000000000000000	1226.00000000000000000000	347.00000000000000000000	4.00000000000000000000	4.00000000000000000000	4.00000000000000000000	4.00000000000000000000	4.00000000000000000000	4.00000000000000000000	4.00000000000000000000	4.00000000000000000000	4.00000000000000000000	4.00000000000000000000	4.00000000000000000000	4.00000000000000000000	4.00000000000000000000	4.00000000000000000000	4.00000000000000000000	4.00000000000000000000
7.00000000000000000000	0.00000000000000000000	4157.43603515625000000000	4168.20507812500000000000	4149.74365234375000000000	4156.41015625000000000000	4178.97412109375000000000	4181.53857421875000000000	4178.46142578125000000000	4167.17919921875000000000	4176.92285156250000000000	4209.74365234375000000000	4168.71777343750000000000	4212.82031250000000000000	4184.61523437500000000000	4176.41015625000000000000	3399.00000000000000000000	10249.00000000000000000000	10229.00000000000000000000	0.00000000000000000000	0.00000000000000000000	0.00000000000000000000	1226.00000000000000000000	355.00000000000000000000	4.00000000000000000000	4.00000000000000000000	4.00000000000000000000	4.00000000000000000000	4.00000000000000000000	4.00000000000000000000	4.00000000000000000000	4.00000000000000000000	4.00000000000000000000	4.00000000000000000000	4.00000000000000000000	4.00000000000000000000	4.00000000000000000000	4.00000000000000000000	4.00000000000000000000	4.00000000000000000000
8.00000000000000000000	0.00000000000000000000	4160.51269531250000000000	4138.46142578125000000000	4151.28173828125000000000	4118.97412109375000000000	4141.53857421875000000000	4161.53857421875000000000	4169.74365234375000000000	4161.02539062500000000000	4166.66650390625000000000	4168.20507812500000000000	4111.79492187500000000000	4210.76904296875000000000	4166.66650390625000000000	4156.92285156250000000000	3411.00000000000000000000	10249.00000000000000000000	10229.00000000000000000000	0.00000000000000000000	0.00000000000000000000	0.00000000000000000000	1226.00000000000000000000	363.00000000000000000000	4.00000000000000000000	4.00000000000000000000	4.00000000000000000000	4.00000000000000000000	4.00000000000000000000	4.00000000000000000000	4.00000000000000000000	4.00000000000000000000	4.00000000000000000000	4.00000000000000000000	4.00000000000000000000	4.00000000000000000000	4.00000000000000000000	4.00000000000000000000	4.00000000000000000000	4.00000000000000000000
9.00000000000000000000	0.00000000000000000000	4150.25634765625000000000	4135.38427734375000000000	4141.02539062500000000000	4115.38427734375000000000	4137.43603515625000000000	4160.00000000000000000000	4166.15380859375000000000	4157.43603515625000000000	4167.17919921875000000000	4153.84619140625000000000	4154.87158203125000000000	4205.12792968750000000000	4150.25634765625000000000	4143.58984375000000000000	3035.00000000000000000000	10247.00000000000000000000	10227.00000000000000000000	0.00000000000000000000	0.00000000000000000000	0.00000000000000000000	1226.00000000000000000000	371.00000000000000000000	4.00000000000000000000	4.00000000000000000000	4.00000000000000000000	4.00000000000000000000	4.00000000000000000000	4.00000000000000000000	4.00000000000000000000	4.00000000000000000000	4.00000000000000000000	4.00000000000000000000	4.00000000000000000000	4.00000000000000000000	4.00000000000000000000	4.00000000000000000000	4.00000000000000000000	4.00000000000000000000
10.00000000000000000000	0.00000000000000000000	4169.74365234375000000000	4166.15380859375000000000	4155.89746093750000000000	4153.33300781250000000000	4186.66650390625000000000	4187.17919921875000000000	4184.61523437500000000000	4176.41015625000000000000	4188.71777343750000000000	4197.94873046875000000000	4207.69238281250000000000	4224.10253906250000000000	4173.84619140625000000000	4164.61523437500000000000	3488.00000000000000000000	10247.00000000000000000000	10227.00000000000000000000	0.00000000000000000000	0.00000000000000000000	0.00000000000000000000	1226.00000000000000000000	379.00000000000000000000	4.00000000000000000000	4.00000000000000000000	4.00000000000000000000	4.00000000000000000000	4.00000000000000000000	4.00000000000000000000	4.00000000000000000000	4.00000000000000000000	4.00000000000000000000	4.00000000000000000000	4.00000000000000000000	4.00000000000000000000	4.00000000000000000000	4.00000000000000000000	4.00000000000000000000	4.00000000000000000000
11.00000000000000000000	0.00000000000000000000	4181.02539062500000000000	4174.87158203125000000000	4168.20507812500000000000	4151.28173828125000000000	4202.56396484375000000000	4189.74365234375000000000	4190.76904296875000000000	4180.00000000000000000000	4196.41015625000000000000	4217.43603515625000000000	4182.05126953125000000000	4230.25634765625000000000	4187.17919921875000000000	4170.25634765625000000000	3314.00000000000000000000	10245.00000000000000000000	10226.00000000000000000000	0.00000000000000000000	0.00000000000000000000	0.00000000000000000000	1226.00000000000000000000	387.00000000000000000000	4.00000000000000000000	4.00000000000000000000	4.00000000000000000000	4.00000000000000000000	4.00000000000000000000	4.00000000000000000000	4.00000000000000000000	4.00000000000000000000	4.00000000000000000000	4.00000000000000000000	4.00000000000000000000	4.00000000000000000000	4.00000000000000000000	4.00000000000000000000	4.00000000000000000000	4.00000000000000000000
12.00000000000000000000	0.00000000000000000000	4152.82031250000000000000	4145.64111328125000000000	4146.66650390625000000000	4111.79492187500000000000	4159.48730468750000000000	4162.05126953125000000000	4162.05126953125000000000	4152.30761718750000000000	4176.92285156250000000000	4185.12792968750000000000	4151.28173828125000000000	4204.61523437500000000000	4163.07666015625000000000	4147.69238281250000000000	2876.00000000000000000000	10245.00000000000000000000	10226.00000000000000000000	0.00000000000000000000	0.00000000000000000000	0.00000000000000000000	1226.00000000000000000000	395.00000000000000000000	4.00000000000000000000	4.00000000000000000000	4.00000000000000000000	4.00000000000000000000	4.00000000000000000000	4.00000000000000000000	4.00000000000000000000	4.00000000000000000000	4.00000000000000000000	4.00000000000000000000	4.00000000000000000000	4.00000000000000000000	4.00000000000000000000	4.00000000000000000000	4.00000000000000000000	4.00000000000000000000
13.00000000000000000000	0.00000000000000000000	4158.97412109375000000000	4140.00000000000000000000	4146.15380859375000000000	4120.51269531250000000000	4146.15380859375000000000	4159.48730468750000000000	4147.69238281250000000000	4140.51269531250000000000	4165.64111328125000000000	4161.02539062500000000000	4141.02539062500000000000	4206.15380859375000000000	4152.82031250000000000000	4153.33300781250000000000	2875.00000000000000000000	10245.00000000000000000000	10227.00000000000000000000	0.00000000000000000000	0.00000000000000000000	0.00000000000000000000	1226.00000000000000000000	404.00000000000000000000	4.00000000000000000000	4.00000000000000000000	4.00000000000000000000	4.00000000000000000000	4.00000000000000000000	4.00000000000000000000	4.00000000000000000000	4.00000000000000000000	4.00000000000000000000	4.00000000000000000000	4.00000000000000000000	4.00000000000000000000	4.00000000000000000000	4.00000000000000000000	4.00000000000000000000	4.00000000000000000000
14.00000000000000000000	0.00000000000000000000	4167.17919921875000000000	4166.66650390625000000000	4150.76904296875000000000	4141.02539062500000000000	4179.48730468750000000000	4178.97412109375000000000	4167.17919921875000000000	4157.94873046875000000000	4170.25634765625000000000	4176.92285156250000000000	4142.05126953125000000000	4228.71777343750000000000	4170.76904296875000000000	4175.38427734375000000000	3488.00000000000000000000	10245.00000000000000000000	10227.00000000000000000000	0.00000000000000000000	0.00000000000000000000	0.00000000000000000000	1226.00000000000000000000	411.00000000000000000000	4.00000000000000000000	4.00000000000000000000	4.00000000000000000000	4.00000000000000000000	4.00000000000000000000	4.00000000000000000000	4.00000000000000000000	4.00000000000000000000	4.00000000000000000000	4.00000000000000000000	4.00000000000000000000	4.00000000000000000000	4.00000000000000000000	4.00000000000000000000	4.00000000000000000000	4.00000000000000000000
15.00000000000000000000	0.00000000000000000000	4166.15380859375000000000	4153.84619140625000000000	4152.30761718750000000000	4123.07666015625000000000	4164.61523437500000000000	4171.28173828125000000000	4166.15380859375000000000	4154.35888671875000000000	4160.51269531250000000000	4176.41015625000000000000	4162.56396484375000000000	4218.46142578125000000000	4165.64111328125000000000	4163.07666015625000000000	3314.00000000000000000000	10245.00000000000000000000	10227.00000000000000000000	0.00000000000000000000	0.00000000000000000000	0.00000000000000000000	1226.00000000000000000000	418.00000000000000000000	4.00000000000000000000	4.00000000000000000000	4.00000000000000000000	4.00000000000000000000	4.00000000000000000000	4.00000000000000000000	4.00000000000000000000	4.00000000000000000000	4.00000000000000000000	4.00000000000000000000	4.00000000000000000000	4.00000000000000000000	4.00000000000000000000	4.00000000000000000000	4.00000000000000000000	4.00000000000000000000
16.00000000000000000000	0.00000000000000000000	4171.28173828125000000000	4148.71777343750000000000	4160.00000000000000000000	4123.07666015625000000000	4149.23046875000000000000	4157.94873046875000000000	4158.97412109375000000000	4147.69238281250000000000	4165.12792968750000000000	4168.20507812500000000000	4174.35888671875000000000	4201.02539062500000000000	4151.28173828125000000000	4157.94873046875000000000	0.00000000000000000000	10245.00000000000000000000	10227.00000000000000000000	0.00000000000000000000	0.00000000000000000000	0.00000000000000000000	1226.00000000000000000000	426.00000000000000000000	4.00000000000000000000	4.00000000000000000000	4.00000000000000000000	4.00000000000000000000	4.00000000000000000000	4.00000000000000000000	4.00000000000000000000	4.00000000000000000000	4.00000000000000000000	4.00000000000000000000	4.00000000000000000000	4.00000000000000000000	4.00000000000000000000	4.00000000000000000000	4.00000000000000000000	4.00000000000000000000
17.00000000000000000000	0.00000000000000000000	4166.66650390625000000000	4169.23046875000000000000	4162.56396484375000000000	4135.38427734375000000000	4176.92285156250000000000	4159.48730468750000000000	4166.15380859375000000000	4153.33300781250000000000	4179.48730468750000000000	4175.38427734375000000000	4158.46142578125000000000	4209.74365234375000000000	4158.97412109375000000000	4173.84619140625000000000	0.00000000000000000000	10246.00000000000000000000	10228.00000000000000000000	0.00000000000000000000	0.00000000000000000000	0.00000000000000000000	1226.00000000000000000000	433.00000000000000000000	4.00000000000000000000	4.00000000000000000000	4.00000000000000000000	4.00000000000000000000	4.00000000000000000000	4.00000000000000000000	4.00000000000000000000	4.00000000000000000000	4.00000000000000000000	4.00000000000000000000	4.00000000000000000000	4.00000000000000000000	4.00000000000000000000	4.00000000000000000000	4.00000000000000000000	4.00000000000000000000
18.00000000000000000000	0.00000000000000000000	4171.28173828125000000000	4157.43603515625000000000	4161.53857421875000000000	4127.69238281250000000000	4167.17919921875000000000	4155.38427734375000000000	4160.51269531250000000000	4144.61523437500000000000	4162.05126953125000000000	4165.64111328125000000000	4155.38427734375000000000	4211.28173828125000000000	4164.61523437500000000000	4160.00000000000000000000	0.00000000000000000000	10246.00000000000000000000	10228.00000000000000000000	0.00000000000000000000	0.00000000000000000000	0.00000000000000000000	1226.00000000000000000000	441.00000000000000000000	4.00000000000000000000	4.00000000000000000000	4.00000000000000000000	4.00000000000000000000	4.00000000000000000000	4.00000000000000000000	4.00000000000000000000	4.00000000000000000000	4.00000000000000000000	4.00000000000000000000	4.00000000000000000000	4.00000000000000000000	4.00000000000000000000	4.00000000000000000000	4.00000000000000000000	4.00000000000000000000
19.00000000000000000000	0.00000000000000000000	4167.69238281250000000000	4154.87158203125000000000	4158.46142578125000000000	4121.53857421875000000000	4154.35888671875000000000	4158.97412109375000000000	4163.58984375000000000000	4156.41015625000000000000	4167.17919921875000000000	4159.48730468750000000000	4150.76904296875000000000	4210.25634765625000000000	4157.43603515625000000000	4148.20507812500000000000	0.00000000000000000000	10246.00000000000000000000	10226.00000000000000000000	0.00000000000000000000	0.00000000000000000000	0.00000000000000000000	1226.00000000000000000000	449.00000000000000000000	4.00000000000000000000	4.00000000000000000000	4.00000000000000000000	4.00000000000000000000	4.00000000000000000000	4.00000000000000000000	4.00000000000000000000	4.00000000000000000000	4.00000000000000000000	4.00000000000000000000	4.00000000000000000000	4.00000000000000000000	4.00000000000000000000	4.00000000000000000000	4.00000000000000000000	4.00000000000000000000
20.00000000000000000000	0.00000000000000000000	4171.28173828125000000000	4172.82031250000000000000	4165.64111328125000000000	4124.61523437500000000000	4175.38427734375000000000	4162.05126953125000000000	4172.30761718750000000000	4173.84619140625000000000	4191.79492187500000000000	4180.51269531250000000000	4143.07666015625000000000	4224.61523437500000000000	4145.64111328125000000000	4166.15380859375000000000	0.00000000000000000000	10246.00000000000000000000	10226.00000000000000000000	0.00000000000000000000	0.00000000000000000000	0.00000000000000000000	1226.00000000000000000000	457.00000000000000000000	4.00000000000000000000	4.00000000000000000000	4.00000000000000000000	4.00000000000000000000	4.00000000000000000000	4.00000000000000000000	4.00000000000000000000	4.00000000000000000000	4.00000000000000000000	4.00000000000000000000	4.00000000000000000000	4.00000000000000000000	4.00000000000000000000	4.00000000000000000000	4.00000000000000000000	4.00000000000000000000
21.00000000000000000000	0.00000000000000000000	4168.20507812500000000000	4159.48730468750000000000	4154.87158203125000000000	4128.71777343750000000000	4163.07666015625000000000	4146.66650390625000000000	4156.92285156250000000000	4149.74365234375000000000	4173.33300781250000000000	4191.79492187500000000000	4157.43603515625000000000	4209.23046875000000000000	4150.25634765625000000000	4165.64111328125000000000	0.00000000000000000000	10248.00000000000000000000	10229.00000000000000000000	0.00000000000000000000	0.00000000000000000000	0.00000000000000000000	1226.00000000000000000000	466.00000000000000000000	4.00000000000000000000	4.00000000000000000000	4.00000000000000000000	4.00000000000000000000	4.00000000000000000000	4.00000000000000000000	4.00000000000000000000	4.00000000000000000000	4.00000000000000000000	4.00000000000000000000	4.00000000000000000000	4.00000000000000000000	4.00000000000000000000	4.00000000000000000000	4.00000000000000000000	4.00000000000000000000
22.00000000000000000000	0.00000000000000000000	4152.30761718750000000000	4142.05126953125000000000	4137.43603515625000000000	4137.43603515625000000000	4139.48730468750000000000	4138.97412109375000000000	4150.25634765625000000000	4131.79492187500000000000	4147.69238281250000000000	4171.28173828125000000000	4155.38427734375000000000	4186.66650390625000000000	4167.69238281250000000000	4153.84619140625000000000	0.00000000000000000000	10248.00000000000000000000	10229.00000000000000000000	0.00000000000000000000	0.00000000000000000000	0.00000000000000000000	1226.00000000000000000000	474.00000000000000000000	4.00000000000000000000	4.00000000000000000000	4.00000000000000000000	4.00000000000000000000	4.00000000000000000000	4.00000000000000000000	4.00000000000000000000	4.00000000000000000000	4.00000000000000000000	4.00000000000000000000	4.00000000000000000000	4.00000000000000000000	4.00000000000000000000	4.00000000000000000000	4.00000000000000000000	4.00000000000000000000
23.00000000000000000000	0.00000000000000000000	4167.69238281250000000000	4147.17919921875000000000	4161.02539062500000000000	4116.92285156250000000000	4149.23046875000000000000	4146.15380859375000000000	4160.51269531250000000000	4142.05126953125000000000	4151.28173828125000000000	4152.30761718750000000000	4148.20507812500000000000	4197.94873046875000000000	4156.92285156250000000000	4154.87158203125000000000	0.00000000000000000000	10249.00000000000000000000	10231.00000000000000000000	0.00000000000000000000	0.00000000000000000000	0.00000000000000000000	1226.00000000000000000000	482.00000000000000000000	4.00000000000000000000	4.00000000000000000000	4.00000000000000000000	4.00000000000000000000	4.00000000000000000000	4.00000000000000000000	4.00000000000000000000	4.00000000000000000000	4.00000000000000000000	4.00000000000000000000	4.00000000000000000000	4.00000000000000000000	4.00000000000000000000	4.00000000000000000000	4.00000000000000000000	4.00000000000000000000
24.00000000000000000000	0.00000000000000000000	4167.69238281250000000000	4150.25634765625000000000	4169.74365234375000000000	4104.10253906250000000000	4167.17919921875000000000	4161.53857421875000000000	4166.15380859375000000000	4154.35888671875000000000	4169.74365234375000000000	4165.12792968750000000000	4167.69238281250000000000	4204.61523437500000000000	4146.15380859375000000000	4158.46142578125000000000	0.00000000000000000000	10249.00000000000000000000	10231.00000000000000000000	0.00000000000000000000	0.00000000000000000000	0.00000000000000000000	1226.00000000000000000000	491.00000000000000000000	4.00000000000000000000	4.00000000000000000000	4.00000000000000000000	4.00000000000000000000	4.00000000000000000000	4.00000000000000000000	4.00000000000000000000	4.00000000000000000000	4.00000000000000000000	4.00000000000000000000	4.00000000000000000000	4.00000000000000000000	4.00000000000000000000	4.00000000000000000000	4.00000000000000000000	4.00000000000000000000
25.00000000000000000000	0.00000000000000000000	4161.02539062500000000000	4148.20507812500000000000	4154.87158203125000000000	4143.07666015625000000000	4165.64111328125000000000	4167.17919921875000000000	4160.00000000000000000000	4148.71777343750000000000	4170.76904296875000000000	4159.48730468750000000000	4156.41015625000000000000	4203.58984375000000000000	4150.25634765625000000000	4157.94873046875000000000	0.00000000000000000000	10248.00000000000000000000	10228.00000000000000000000	0.00000000000000000000	0.00000000000000000000	0.00000000000000000000	1226.00000000000000000000	499.00000000000000000000	4.00000000000000000000	4.00000000000000000000	4.00000000000000000000	4.00000000000000000000	4.00000000000000000000	4.00000000000000000000	4.00000000000000000000	4.00000000000000000000	4.00000000000000000000	4.00000000000000000000	4.00000000000000000000	4.00000000000000000000	4.00000000000000000000	4.00000000000000000000	4.00000000000000000000	4.00000000000000000000
26.00000000000000000000	0.00000000000000000000	4162.56396484375000000000	4156.41015625000000000000	4151.28173828125000000000	4141.53857421875000000000	4155.38427734375000000000	4156.41015625000000000000	4153.33300781250000000000	4138.97412109375000000000	4156.41015625000000000000	4144.10253906250000000000	4131.28173828125000000000	4199.48730468750000000000	4135.38427734375000000000	4152.82031250000000000000	0.00000000000000000000	10248.00000000000000000000	10228.00000000000000000000	0.00000000000000000000	0.00000000000000000000	0.00000000000000000000	1226.00000000000000000000	506.00000000000000000000	4.00000000000000000000	4.00000000000000000000	4.00000000000000000000	4.00000000000000000000	4.00000000000000000000	4.00000000000000000000	4.00000000000000000000	4.00000000000000000000	4.00000000000000000000	4.00000000000000000000	4.00000000000000000000	4.00000000000000000000	4.00000000000000000000	4.00000000000000000000	4.00000000000000000000	4.00000000000000000000
27.00000000000000000000	0.00000000000000000000	4153.84619140625000000000	4169.23046875000000000000	4151.28173828125000000000	4116.41015625000000000000	4166.15380859375000000000	4157.94873046875000000000	4160.00000000000000000000	4149.74365234375000000000	4161.53857421875000000000	4173.33300781250000000000	4157.43603515625000000000	4192.30761718750000000000	4138.46142578125000000000	4152.82031250000000000000	0.00000000000000000000	10247.00000000000000000000	10227.00000000000000000000	0.00000000000000000000	0.00000000000000000000	0.00000000000000000000	1226.00000000000000000000	513.00000000000000000000	4.00000000000000000000	4.00000000000000000000	4.00000000000000000000	4.00000000000000000000	4.00000000000000000000	4.00000000000000000000	4.00000000000000000000	4.00000000000000000000	4.00000000000000000000	4.00000000000000000000	4.00000000000000000000	4.00000000000000000000	4.00000000000000000000	4.00000000000000000000	4.00000000000000000000	4.00000000000000000000
28.00000000000000000000	0.00000000000000000000	4168.20507812500000000000	4155.89746093750000000000	4163.58984375000000000000	4113.84619140625000000000	4166.66650390625000000000	4155.38427734375000000000	4156.92285156250000000000	4151.79492187500000000000	4166.15380859375000000000	4187.69238281250000000000	4169.74365234375000000000	4199.48730468750000000000	4153.33300781250000000000	4157.94873046875000000000	0.00000000000000000000	10247.00000000000000000000	10227.00000000000000000000	0.00000000000000000000	0.00000000000000000000	0.00000000000000000000	1226.00000000000000000000	521.00000000000000000000	4.00000000000000000000	4.00000000000000000000	4.00000000000000000000	4.00000000000000000000	4.00000000000000000000	4.00000000000000000000	4.00000000000000000000	4.00000000000000000000	4.00000000000000000000	4.00000000000000000000	4.00000000000000000000	4.00000000000000000000	4.00000000000000000000	4.00000000000000000000	4.00000000000000000000	4.00000000000000000000
29.00000000000000000000	0.00000000000000000000	4167.69238281250000000000	4144.10253906250000000000	4161.53857421875000000000	4118.97412109375000000000	4155.38427734375000000000	4148.71777343750000000000	4151.28173828125000000000	4147.17919921875000000000	4166.66650390625000000000	4164.10253906250000000000	4162.05126953125000000000	4198.97412109375000000000	4161.53857421875000000000	4161.02539062500000000000	0.00000000000000000000	10250.00000000000000000000	10228.00000000000000000000	0.00000000000000000000	0.00000000000000000000	0.00000000000000000000	1226.00000000000000000000	529.00000000000000000000	4.00000000000000000000	4.00000000000000000000	4.00000000000000000000	4.00000000000000000000	4.00000000000000000000	4.00000000000000000000	4.00000000000000000000	4.00000000000000000000	4.00000000000000000000	4.00000000000000000000	4.00000000000000000000	4.00000000000000000000	4.00000000000000000000	4.00000000000000000000	4.00000000000000000000	4.00000000000000000000
30.00000000000000000000	0.00000000000000000000	4162.56396484375000000000	4162.56396484375000000000	4161.02539062500000000000	4133.84619140625000000000	4152.30761718750000000000	4148.71777343750000000000	4153.84619140625000000000	4148.71777343750000000000	4168.71777343750000000000	4164.10253906250000000000	4176.41015625000000000000	4193.84619140625000000000	4166.15380859375000000000	4161.53857421875000000000	0.00000000000000000000	10250.00000000000000000000	10228.00000000000000000000	0.00000000000000000000	0.00000000000000000000	0.00000000000000000000	1226.00000000000000000000	536.00000000000000000000	4.00000000000000000000	4.00000000000000000000	4.00000000000000000000	4.00000000000000000000	4.00000000000000000000	4.00000000000000000000	4.00000000000000000000	4.00000000000000000000	4.00000000000000000000	4.00000000000000000000	4.00000000000000000000	4.00000000000000000000	4.00000000000000000000	4.00000000000000000000	4.00000000000000000000	4.00000000000000000000
31.00000000000000000000	0.00000000000000000000	4173.84619140625000000000	4168.71777343750000000000	4170.25634765625000000000	4144.61523437500000000000	4150.76904296875000000000	4148.71777343750000000000	4153.33300781250000000000	4146.15380859375000000000	4157.94873046875000000000	4170.76904296875000000000	4168.20507812500000000000	4197.43603515625000000000	4160.00000000000000000000	4159.48730468750000000000	0.00000000000000000000	10249.00000000000000000000	10228.00000000000000000000	0.00000000000000000000	0.00000000000000000000	0.00000000000000000000	1226.00000000000000000000	545.00000000000000000000	4.00000000000000000000	4.00000000000000000000	4.00000000000000000000	4.00000000000000000000	4.00000000000000000000	4.00000000000000000000	4.00000000000000000000	4.00000000000000000000	4.00000000000000000000	4.00000000000000000000	4.00000000000000000000	4.00000000000000000000	4.00000000000000000000	4.00000000000000000000	4.00000000000000000000	4.00000000000000000000
32.00000000000000000000	0.00000000000000000000	4163.07666015625000000000	4153.84619140625000000000	4155.38427734375000000000	4133.33300781250000000000	4157.43603515625000000000	4153.84619140625000000000	4154.35888671875000000000	4145.12792968750000000000	4152.82031250000000000000	4154.87158203125000000000	4143.58984375000000000000	4203.07666015625000000000	4149.23046875000000000000	4160.51269531250000000000	0.00000000000000000000	10249.00000000000000000000	10228.00000000000000000000	0.00000000000000000000	0.00000000000000000000	0.00000000000000000000	1226.00000000000000000000	553.00000000000000000000	4.00000000000000000000	4.00000000000000000000	4.00000000000000000000	4.00000000000000000000	4.00000000000000000000	4.00000000000000000000	4.00000000000000000000	4.00000000000000000000	4.00000000000000000000	4.00000000000000000000	4.00000000000000000000	4.00000000000000000000	4.00000000000000000000	4.00000000000000000000	4.00000000000000000000	4.00000000000000000000
33.00000000000000000000	0.00000000000000000000	4170.25634765625000000000	4142.05126953125000000000	4159.48730468750000000000	4112.30761718750000000000	4157.94873046875000000000	4157.43603515625000000000	4151.79492187500000000000	4141.53857421875000000000	4154.35888671875000000000	4157.94873046875000000000	4150.76904296875000000000	4214.35888671875000000000	4137.43603515625000000000	4176.41015625000000000000	0.00000000000000000000	10247.00000000000000000000	10227.00000000000000000000	0.00000000000000000000	0.00000000000000000000	0.00000000000000000000	1226.00000000000000000000	561.00000000000000000000	4.00000000000000000000	4.00000000000000000000	4.00000000000000000000	4.00000000000000000000	4.00000000000000000000	4.00000000000000000000	4.00000000000000000000	4.00000000000000000000	4.00000000000000000000	4.00000000000000000000	4.00000000000000000000	4.00000000000000000000	4.00000000000000000000	4.00000000000000000000	4.00000000000000000000	4.00000000000000000000
34.00000000000000000000	0.00000000000000000000	4174.87158203125000000000	4144.10253906250000000000	4173.33300781250000000000	4093.33325195312500000000	4157.94873046875000000000	4159.48730468750000000000	4155.38427734375000000000	4146.15380859375000000000	4164.10253906250000000000	4190.25634765625000000000	4182.05126953125000000000	4217.43603515625000000000	4145.64111328125000000000	4193.84619140625000000000	0.00000000000000000000	10247.00000000000000000000	10227.00000000000000000000	0.00000000000000000000	0.00000000000000000000	0.00000000000000000000	1226.00000000000000000000	570.00000000000000000000	4.00000000000000000000	4.00000000000000000000	4.00000000000000000000	4.00000000000000000000	4.00000000000000000000	4.00000000000000000000	4.00000000000000000000	4.00000000000000000000	4.00000000000000000000	4.00000000000000000000	4.00000000000000000000	4.00000000000000000000	4.00000000000000000000	4.00000000000000000000	4.00000000000000000000	4.00000000000000000000
35.00000000000000000000	0.00000000000000000000	4170.76904296875000000000	4159.48730468750000000000	4170.25634765625000000000	4128.20507812500000000000	4170.25634765625000000000	4163.07666015625000000000	4167.17919921875000000000	4156.92285156250000000000	4171.28173828125000000000	4186.15380859375000000000	4196.41015625000000000000	4214.87158203125000000000	4164.61523437500000000000	4182.56396484375000000000	0.00000000000000000000	10248.00000000000000000000	10229.00000000000000000000	0.00000000000000000000	0.00000000000000000000	0.00000000000000000000	1226.00000000000000000000	578.00000000000000000000	4.00000000000000000000	4.00000000000000000000	4.00000000000000000000	4.00000000000000000000	4.00000000000000000000	4.00000000000000000000	4.00000000000000000000	4.00000000000000000000	4.00000000000000000000	4.00000000000000000000	4.00000000000000000000	4.00000000000000000000	4.00000000000000000000	4.00000000000000000000	4.00000000000000000000	4.00000000000000000000
36.00000000000000000000	0.00000000000000000000	4179.48730468750000000000	4178.97412109375000000000	4172.82031250000000000000	4187.17919921875000000000	4182.56396484375000000000	4166.15380859375000000000	4170.25634765625000000000	4160.00000000000000000000	4170.25634765625000000000	4160.51269531250000000000	4164.61523437500000000000	4211.79492187500000000000	4163.07666015625000000000	4159.48730468750000000000	0.00000000000000000000	10248.00000000000000000000	10229.00000000000000000000	0.00000000000000000000	0.00000000000000000000	0.00000000000000000000	1226.00000000000000000000	587.00000000000000000000	4.00000000000000000000	4.00000000000000000000	4.00000000000000000000	4.00000000000000000000	4.00000000000000000000	4.00000000000000000000	4.00000000000000000000	4.00000000000000000000	4.00000000000000000000	4.00000000000000000000	4.00000000000000000000	4.00000000000000000000	4.00000000000000000000	4.00000000000000000000	4.00000000000000000000	4.00000000000000000000
37.00000000000000000000	0.00000000000000000000	4165.64111328125000000000	4171.79492187500000000000	4166.66650390625000000000	4165.64111328125000000000	4169.74365234375000000000	4163.58984375000000000000	4164.10253906250000000000	4156.92285156250000000000	4171.28173828125000000000	4177.94873046875000000000	4139.48730468750000000000	4204.61523437500000000000	4144.61523437500000000000	4155.38427734375000000000	0.00000000000000000000	10248.00000000000000000000	10230.00000000000000000000	0.00000000000000000000	0.00000000000000000000	0.00000000000000000000	1226.00000000000000000000	595.00000000000000000000	4.00000000000000000000	4.00000000000000000000	4.00000000000000000000	4.00000000000000000000	4.00000000000000000000	4.00000000000000000000	4.00000000000000000000	4.00000000000000000000	4.00000000000000000000	4.00000000000000000000	4.00000000000000000000	4.00000000000000000000	4.00000000000000000000	4.00000000000000000000	4.00000000000000000000	4.00000000000000000000
[truncated: 364 more rows]
