# Supplementary material for: Discriminating three motor imagery states of the same joint for brain-computer interface
Source: PeerJ. 2021 Aug 24;9:e12027. doi: 10.7717/peerj.12027 (PMC8395581; doi:10.7717/peerj.12027)
Supplement: Supplemental Information 1 [file peerj-09-12027-s001.zip › dataset/C/01-07-04.11.17.17.23.52.csv]

title:07	recorded:04.11.17 17.23.52	sampling:128	subject:01	labels:COUNTER INTERPOLATED AF3 F7 F3 FC5 T7 P7 O1 O2 P8 T8 FC6 F4 F8 AF4 RAW_CQ GYROX GYROY MARKER MARKER_HARDWARE SYNC TIME_STAMP_s TIME_STAMP_ms CQ_AF3 CQ_F7 CQ_F3 CQ_FC5 CQ_T7 CQ_P7 CQ_O1 CQ_O2 CQ_P8 CQ_T8 CQ_FC6 CQ_F4 CQ_F8 CQ_AF4 CQ_CMS CQ_DRL	chan:40	units:emotiv
45.00000000000000000000	0.00000000000000000000	4154.87158203125000000000	4141.53857421875000000000	4132.82031250000000000000	4176.92285156250000000000	4153.84619140625000000000	4168.71777343750000000000	4168.20507812500000000000	4165.12792968750000000000	4147.17919921875000000000	4112.30761718750000000000	4144.10253906250000000000	4163.07666015625000000000	4163.07666015625000000000	4157.43603515625000000000	0.00000000000000000000	10247.00000000000000000000	10230.00000000000000000000	0.00000000000000000000	0.00000000000000000000	0.00000000000000000000	2494.00000000000000000000	734.00000000000000000000	0.00000000000000000000	0.00000000000000000000	0.00000000000000000000	0.00000000000000000000	0.00000000000000000000	0.00000000000000000000	0.00000000000000000000	0.00000000000000000000	0.00000000000000000000	0.00000000000000000000	0.00000000000000000000	0.00000000000000000000	0.00000000000000000000	0.00000000000000000000	0.00000000000000000000	0.00000000000000000000
46.00000000000000000000	0.00000000000000000000	4169.23046875000000000000	4146.66650390625000000000	4145.12792968750000000000	4194.35888671875000000000	4158.97412109375000000000	4172.30761718750000000000	4178.97412109375000000000	4175.89746093750000000000	4159.48730468750000000000	4130.76904296875000000000	4160.51269531250000000000	4169.23046875000000000000	4169.74365234375000000000	4181.02539062500000000000	0.00000000000000000000	10247.00000000000000000000	10230.00000000000000000000	0.00000000000000000000	0.00000000000000000000	0.00000000000000000000	2494.00000000000000000000	743.00000000000000000000	0.00000000000000000000	0.00000000000000000000	0.00000000000000000000	0.00000000000000000000	0.00000000000000000000	0.00000000000000000000	0.00000000000000000000	0.00000000000000000000	0.00000000000000000000	0.00000000000000000000	0.00000000000000000000	0.00000000000000000000	0.00000000000000000000	0.00000000000000000000	0.00000000000000000000	0.00000000000000000000
47.00000000000000000000	0.00000000000000000000	4162.56396484375000000000	4171.28173828125000000000	4143.58984375000000000000	4214.35888671875000000000	4167.69238281250000000000	4185.12792968750000000000	4191.79492187500000000000	4190.76904296875000000000	4174.87158203125000000000	4140.00000000000000000000	4195.89746093750000000000	4173.84619140625000000000	4178.46142578125000000000	4194.87158203125000000000	0.00000000000000000000	10248.00000000000000000000	10230.00000000000000000000	0.00000000000000000000	0.00000000000000000000	0.00000000000000000000	2494.00000000000000000000	751.00000000000000000000	0.00000000000000000000	0.00000000000000000000	0.00000000000000000000	0.00000000000000000000	0.00000000000000000000	0.00000000000000000000	0.00000000000000000000	0.00000000000000000000	0.00000000000000000000	0.00000000000000000000	0.00000000000000000000	0.00000000000000000000	0.00000000000000000000	0.00000000000000000000	0.00000000000000000000	0.00000000000000000000
48.00000000000000000000	0.00000000000000000000	4171.79492187500000000000	4159.48730468750000000000	4134.35888671875000000000	4184.10253906250000000000	4144.10253906250000000000	4166.66650390625000000000	4171.79492187500000000000	4168.20507812500000000000	4151.28173828125000000000	4126.15380859375000000000	4169.74365234375000000000	4170.25634765625000000000	4158.46142578125000000000	4166.15380859375000000000	0.00000000000000000000	10248.00000000000000000000	10230.00000000000000000000	0.00000000000000000000	0.00000000000000000000	0.00000000000000000000	2494.00000000000000000000	759.00000000000000000000	0.00000000000000000000	0.00000000000000000000	0.00000000000000000000	0.00000000000000000000	0.00000000000000000000	0.00000000000000000000	0.00000000000000000000	0.00000000000000000000	0.00000000000000000000	0.00000000000000000000	0.00000000000000000000	0.00000000000000000000	0.00000000000000000000	0.00000000000000000000	0.00000000000000000000	0.00000000000000000000
49.00000000000000000000	0.00000000000000000000	4161.53857421875000000000	4152.30761718750000000000	4132.82031250000000000000	4165.12792968750000000000	4153.84619140625000000000	4157.43603515625000000000	4165.12792968750000000000	4157.94873046875000000000	4149.74365234375000000000	4135.38427734375000000000	4147.17919921875000000000	4159.48730468750000000000	4165.64111328125000000000	4157.43603515625000000000	0.00000000000000000000	10246.00000000000000000000	10228.00000000000000000000	0.00000000000000000000	0.00000000000000000000	0.00000000000000000000	2494.00000000000000000000	767.00000000000000000000	0.00000000000000000000	0.00000000000000000000	0.00000000000000000000	0.00000000000000000000	0.00000000000000000000	0.00000000000000000000	0.00000000000000000000	0.00000000000000000000	0.00000000000000000000	0.00000000000000000000	0.00000000000000000000	0.00000000000000000000	0.00000000000000000000	0.00000000000000000000	0.00000000000000000000	0.00000000000000000000
50.00000000000000000000	0.00000000000000000000	4161.53857421875000000000	4168.20507812500000000000	4135.89746093750000000000	4201.02539062500000000000	4174.35888671875000000000	4167.69238281250000000000	4168.20507812500000000000	4164.61523437500000000000	4160.00000000000000000000	4125.12792968750000000000	4165.12792968750000000000	4165.64111328125000000000	4187.17919921875000000000	4176.92285156250000000000	0.00000000000000000000	10246.00000000000000000000	10228.00000000000000000000	0.00000000000000000000	0.00000000000000000000	0.00000000000000000000	2494.00000000000000000000	774.00000000000000000000	0.00000000000000000000	0.00000000000000000000	0.00000000000000000000	0.00000000000000000000	0.00000000000000000000	0.00000000000000000000	0.00000000000000000000	0.00000000000000000000	0.00000000000000000000	0.00000000000000000000	0.00000000000000000000	0.00000000000000000000	0.00000000000000000000	0.00000000000000000000	0.00000000000000000000	0.00000000000000000000
51.00000000000000000000	0.00000000000000000000	4163.07666015625000000000	4173.33300781250000000000	4131.79492187500000000000	4210.76904296875000000000	4158.97412109375000000000	4170.76904296875000000000	4160.00000000000000000000	4159.48730468750000000000	4144.10253906250000000000	4094.87158203125000000000	4143.07666015625000000000	4167.69238281250000000000	4175.38427734375000000000	4174.35888671875000000000	0.00000000000000000000	10246.00000000000000000000	10231.00000000000000000000	0.00000000000000000000	0.00000000000000000000	0.00000000000000000000	2494.00000000000000000000	782.00000000000000000000	0.00000000000000000000	0.00000000000000000000	0.00000000000000000000	0.00000000000000000000	0.00000000000000000000	0.00000000000000000000	0.00000000000000000000	0.00000000000000000000	0.00000000000000000000	0.00000000000000000000	0.00000000000000000000	0.00000000000000000000	0.00000000000000000000	0.00000000000000000000	0.00000000000000000000	0.00000000000000000000
52.00000000000000000000	0.00000000000000000000	4151.79492187500000000000	4164.61523437500000000000	4133.33300781250000000000	4198.46142578125000000000	4157.94873046875000000000	4167.17919921875000000000	4162.05126953125000000000	4160.00000000000000000000	4141.02539062500000000000	4113.84619140625000000000	4124.10253906250000000000	4156.92285156250000000000	4158.97412109375000000000	4163.07666015625000000000	0.00000000000000000000	10246.00000000000000000000	10231.00000000000000000000	0.00000000000000000000	0.00000000000000000000	0.00000000000000000000	2494.00000000000000000000	789.00000000000000000000	0.00000000000000000000	0.00000000000000000000	0.00000000000000000000	0.00000000000000000000	0.00000000000000000000	0.00000000000000000000	0.00000000000000000000	0.00000000000000000000	0.00000000000000000000	0.00000000000000000000	0.00000000000000000000	0.00000000000000000000	0.00000000000000000000	0.00000000000000000000	0.00000000000000000000	0.00000000000000000000
53.00000000000000000000	0.00000000000000000000	4167.69238281250000000000	4160.00000000000000000000	4146.15380859375000000000	4208.71777343750000000000	4167.17919921875000000000	4167.17919921875000000000	4166.15380859375000000000	4160.51269531250000000000	4153.84619140625000000000	4138.46142578125000000000	4166.66650390625000000000	4152.30761718750000000000	4157.43603515625000000000	4167.69238281250000000000	0.00000000000000000000	10245.00000000000000000000	10230.00000000000000000000	0.00000000000000000000	0.00000000000000000000	0.00000000000000000000	2494.00000000000000000000	797.00000000000000000000	0.00000000000000000000	0.00000000000000000000	0.00000000000000000000	0.00000000000000000000	0.00000000000000000000	0.00000000000000000000	0.00000000000000000000	0.00000000000000000000	0.00000000000000000000	0.00000000000000000000	0.00000000000000000000	0.00000000000000000000	0.00000000000000000000	0.00000000000000000000	0.00000000000000000000	0.00000000000000000000
54.00000000000000000000	0.00000000000000000000	4164.10253906250000000000	4172.82031250000000000000	4138.46142578125000000000	4203.07666015625000000000	4173.84619140625000000000	4181.53857421875000000000	4176.92285156250000000000	4171.28173828125000000000	4169.74365234375000000000	4138.97412109375000000000	4195.89746093750000000000	4148.20507812500000000000	4172.30761718750000000000	4174.35888671875000000000	0.00000000000000000000	10245.00000000000000000000	10230.00000000000000000000	0.00000000000000000000	0.00000000000000000000	0.00000000000000000000	2494.00000000000000000000	804.00000000000000000000	0.00000000000000000000	0.00000000000000000000	0.00000000000000000000	0.00000000000000000000	0.00000000000000000000	0.00000000000000000000	0.00000000000000000000	0.00000000000000000000	0.00000000000000000000	0.00000000000000000000	0.00000000000000000000	0.00000000000000000000	0.00000000000000000000	0.00000000000000000000	0.00000000000000000000	0.00000000000000000000
55.00000000000000000000	0.00000000000000000000	4164.10253906250000000000	4160.00000000000000000000	4118.46142578125000000000	4178.46142578125000000000	4165.12792968750000000000	4172.82031250000000000000	4175.38427734375000000000	4171.79492187500000000000	4163.07666015625000000000	4124.61523437500000000000	4163.58984375000000000000	4148.71777343750000000000	4169.74365234375000000000	4162.05126953125000000000	0.00000000000000000000	10245.00000000000000000000	10229.00000000000000000000	0.00000000000000000000	0.00000000000000000000	0.00000000000000000000	2494.00000000000000000000	811.00000000000000000000	0.00000000000000000000	0.00000000000000000000	0.00000000000000000000	0.00000000000000000000	0.00000000000000000000	0.00000000000000000000	0.00000000000000000000	0.00000000000000000000	0.00000000000000000000	0.00000000000000000000	0.00000000000000000000	0.00000000000000000000	0.00000000000000000000	0.00000000000000000000	0.00000000000000000000	0.00000000000000000000
56.00000000000000000000	0.00000000000000000000	4168.20507812500000000000	4149.23046875000000000000	4112.82031250000000000000	4190.25634765625000000000	4164.10253906250000000000	4166.66650390625000000000	4172.30761718750000000000	4171.28173828125000000000	4159.48730468750000000000	4124.10253906250000000000	4149.23046875000000000000	4155.38427734375000000000	4174.87158203125000000000	4168.71777343750000000000	0.00000000000000000000	10245.00000000000000000000	10229.00000000000000000000	0.00000000000000000000	0.00000000000000000000	0.00000000000000000000	2494.00000000000000000000	820.00000000000000000000	0.00000000000000000000	0.00000000000000000000	0.00000000000000000000	0.00000000000000000000	0.00000000000000000000	0.00000000000000000000	0.00000000000000000000	0.00000000000000000000	0.00000000000000000000	0.00000000000000000000	0.00000000000000000000	0.00000000000000000000	0.00000000000000000000	0.00000000000000000000	0.00000000000000000000	0.00000000000000000000
57.00000000000000000000	0.00000000000000000000	4148.71777343750000000000	4166.15380859375000000000	4114.35888671875000000000	4211.28173828125000000000	4174.35888671875000000000	4179.48730468750000000000	4177.94873046875000000000	4183.58984375000000000000	4170.25634765625000000000	4131.79492187500000000000	4154.35888671875000000000	4162.05126953125000000000	4182.56396484375000000000	4179.48730468750000000000	0.00000000000000000000	10247.00000000000000000000	10228.00000000000000000000	0.00000000000000000000	0.00000000000000000000	0.00000000000000000000	2494.00000000000000000000	828.00000000000000000000	0.00000000000000000000	0.00000000000000000000	0.00000000000000000000	0.00000000000000000000	0.00000000000000000000	0.00000000000000000000	0.00000000000000000000	0.00000000000000000000	0.00000000000000000000	0.00000000000000000000	0.00000000000000000000	0.00000000000000000000	0.00000000000000000000	0.00000000000000000000	0.00000000000000000000	0.00000000000000000000
58.00000000000000000000	0.00000000000000000000	4158.97412109375000000000	4163.07666015625000000000	4122.05126953125000000000	4194.87158203125000000000	4162.56396484375000000000	4174.87158203125000000000	4169.74365234375000000000	4175.89746093750000000000	4157.94873046875000000000	4127.69238281250000000000	4143.58984375000000000000	4168.71777343750000000000	4159.48730468750000000000	4163.58984375000000000000	0.00000000000000000000	10247.00000000000000000000	10228.00000000000000000000	0.00000000000000000000	0.00000000000000000000	0.00000000000000000000	2494.00000000000000000000	836.00000000000000000000	0.00000000000000000000	0.00000000000000000000	0.00000000000000000000	0.00000000000000000000	0.00000000000000000000	0.00000000000000000000	0.00000000000000000000	0.00000000000000000000	0.00000000000000000000	0.00000000000000000000	0.00000000000000000000	0.00000000000000000000	0.00000000000000000000	0.00000000000000000000	0.00000000000000000000	0.00000000000000000000
59.00000000000000000000	0.00000000000000000000	4163.58984375000000000000	4158.97412109375000000000	4127.17919921875000000000	4194.35888671875000000000	4167.17919921875000000000	4179.48730468750000000000	4178.46142578125000000000	4178.97412109375000000000	4160.51269531250000000000	4142.05126953125000000000	4174.35888671875000000000	4173.33300781250000000000	4163.58984375000000000000	4171.79492187500000000000	0.00000000000000000000	10248.00000000000000000000	10228.00000000000000000000	0.00000000000000000000	0.00000000000000000000	0.00000000000000000000	2494.00000000000000000000	845.00000000000000000000	0.00000000000000000000	0.00000000000000000000	0.00000000000000000000	0.00000000000000000000	0.00000000000000000000	0.00000000000000000000	0.00000000000000000000	0.00000000000000000000	0.00000000000000000000	0.00000000000000000000	0.00000000000000000000	0.00000000000000000000	0.00000000000000000000	0.00000000000000000000	0.00000000000000000000	0.00000000000000000000
60.00000000000000000000	0.00000000000000000000	4161.02539062500000000000	4150.76904296875000000000	4122.56396484375000000000	4202.05126953125000000000	4158.97412109375000000000	4171.28173828125000000000	4173.84619140625000000000	4171.28173828125000000000	4154.87158203125000000000	4137.94873046875000000000	4185.64111328125000000000	4166.15380859375000000000	4169.23046875000000000000	4175.38427734375000000000	0.00000000000000000000	10248.00000000000000000000	10228.00000000000000000000	0.00000000000000000000	0.00000000000000000000	0.00000000000000000000	2494.00000000000000000000	853.00000000000000000000	0.00000000000000000000	0.00000000000000000000	0.00000000000000000000	0.00000000000000000000	0.00000000000000000000	0.00000000000000000000	0.00000000000000000000	0.00000000000000000000	0.00000000000000000000	0.00000000000000000000	0.00000000000000000000	0.00000000000000000000	0.00000000000000000000	0.00000000000000000000	0.00000000000000000000	0.00000000000000000000
61.00000000000000000000	0.00000000000000000000	4164.10253906250000000000	4147.69238281250000000000	4124.10253906250000000000	4180.00000000000000000000	4145.64111328125000000000	4153.33300781250000000000	4153.84619140625000000000	4149.74365234375000000000	4133.33300781250000000000	4112.82031250000000000000	4133.33300781250000000000	4151.79492187500000000000	4152.82031250000000000000	4150.25634765625000000000	0.00000000000000000000	10248.00000000000000000000	10229.00000000000000000000	0.00000000000000000000	0.00000000000000000000	0.00000000000000000000	2494.00000000000000000000	861.00000000000000000000	0.00000000000000000000	0.00000000000000000000	0.00000000000000000000	0.00000000000000000000	0.00000000000000000000	0.00000000000000000000	0.00000000000000000000	0.00000000000000000000	0.00000000000000000000	0.00000000000000000000	0.00000000000000000000	0.00000000000000000000	0.00000000000000000000	0.00000000000000000000	0.00000000000000000000	0.00000000000000000000
62.00000000000000000000	0.00000000000000000000	4153.84619140625000000000	4166.15380859375000000000	4129.23046875000000000000	4176.41015625000000000000	4165.64111328125000000000	4161.02539062500000000000	4158.97412109375000000000	4158.46142578125000000000	4144.61523437500000000000	4110.25634765625000000000	4116.41015625000000000000	4153.33300781250000000000	4148.71777343750000000000	4144.10253906250000000000	0.00000000000000000000	10248.00000000000000000000	10229.00000000000000000000	0.00000000000000000000	0.00000000000000000000	0.00000000000000000000	2494.00000000000000000000	870.00000000000000000000	0.00000000000000000000	0.00000000000000000000	0.00000000000000000000	0.00000000000000000000	0.00000000000000000000	0.00000000000000000000	0.00000000000000000000	0.00000000000000000000	0.00000000000000000000	0.00000000000000000000	0.00000000000000000000	0.00000000000000000000	0.00000000000000000000	0.00000000000000000000	0.00000000000000000000	0.00000000000000000000
63.00000000000000000000	0.00000000000000000000	4170.25634765625000000000	4169.74365234375000000000	4141.53857421875000000000	4208.71777343750000000000	4171.28173828125000000000	4163.58984375000000000000	4161.53857421875000000000	4160.51269531250000000000	4153.33300781250000000000	4111.79492187500000000000	4138.46142578125000000000	4171.79492187500000000000	4146.15380859375000000000	4155.89746093750000000000	0.00000000000000000000	10249.00000000000000000000	10228.00000000000000000000	0.00000000000000000000	0.00000000000000000000	0.00000000000000000000	2494.00000000000000000000	878.00000000000000000000	0.00000000000000000000	0.00000000000000000000	0.00000000000000000000	0.00000000000000000000	0.00000000000000000000	0.00000000000000000000	0.00000000000000000000	0.00000000000000000000	0.00000000000000000000	0.00000000000000000000	0.00000000000000000000	0.00000000000000000000	0.00000000000000000000	0.00000000000000000000	0.00000000000000000000	0.00000000000000000000
64.00000000000000000000	0.00000000000000000000	4167.17919921875000000000	4164.10253906250000000000	4147.69238281250000000000	4218.97412109375000000000	4177.94873046875000000000	4168.20507812500000000000	4165.64111328125000000000	4164.10253906250000000000	4159.48730468750000000000	4125.64111328125000000000	4158.97412109375000000000	4181.02539062500000000000	4162.05126953125000000000	4169.74365234375000000000	2800.00000000000000000000	10249.00000000000000000000	10228.00000000000000000000	0.00000000000000000000	0.00000000000000000000	0.00000000000000000000	2494.00000000000000000000	885.00000000000000000000	4.00000000000000000000	0.00000000000000000000	0.00000000000000000000	0.00000000000000000000	0.00000000000000000000	0.00000000000000000000	0.00000000000000000000	0.00000000000000000000	0.00000000000000000000	0.00000000000000000000	0.00000000000000000000	0.00000000000000000000	0.00000000000000000000	0.00000000000000000000	0.00000000000000000000	0.00000000000000000000
65.00000000000000000000	0.00000000000000000000	4155.38427734375000000000	4159.48730468750000000000	4137.43603515625000000000	4200.00000000000000000000	4182.05126953125000000000	4169.23046875000000000000	4164.61523437500000000000	4179.48730468750000000000	4162.05126953125000000000	4132.30761718750000000000	4167.69238281250000000000	4180.51269531250000000000	4168.71777343750000000000	4172.82031250000000000000	2618.00000000000000000000	10248.00000000000000000000	10229.00000000000000000000	0.00000000000000000000	0.00000000000000000000	0.00000000000000000000	2494.00000000000000000000	892.00000000000000000000	4.00000000000000000000	4.00000000000000000000	0.00000000000000000000	0.00000000000000000000	0.00000000000000000000	0.00000000000000000000	0.00000000000000000000	0.00000000000000000000	0.00000000000000000000	0.00000000000000000000	0.00000000000000000000	0.00000000000000000000	0.00000000000000000000	0.00000000000000000000	0.00000000000000000000	0.00000000000000000000
66.00000000000000000000	0.00000000000000000000	4169.74365234375000000000	4174.35888671875000000000	4130.76904296875000000000	4204.61523437500000000000	4172.30761718750000000000	4167.69238281250000000000	4158.46142578125000000000	4191.79492187500000000000	4151.79492187500000000000	4124.61523437500000000000	4171.79492187500000000000	4174.87158203125000000000	4162.56396484375000000000	4170.25634765625000000000	2030.00000000000000000000	10248.00000000000000000000	10229.00000000000000000000	0.00000000000000000000	0.00000000000000000000	0.00000000000000000000	2494.00000000000000000000	900.00000000000000000000	4.00000000000000000000	4.00000000000000000000	4.00000000000000000000	0.00000000000000000000	0.00000000000000000000	0.00000000000000000000	0.00000000000000000000	0.00000000000000000000	0.00000000000000000000	0.00000000000000000000	0.00000000000000000000	0.00000000000000000000	0.00000000000000000000	0.00000000000000000000	4.00000000000000000000	0.00000000000000000000
67.00000000000000000000	0.00000000000000000000	4158.46142578125000000000	4182.56396484375000000000	4116.92285156250000000000	4207.69238281250000000000	4162.05126953125000000000	4164.61523437500000000000	4157.94873046875000000000	4191.28173828125000000000	4146.15380859375000000000	4130.25634765625000000000	4171.28173828125000000000	4169.74365234375000000000	4164.61523437500000000000	4163.07666015625000000000	3466.00000000000000000000	10248.00000000000000000000	10228.00000000000000000000	0.00000000000000000000	0.00000000000000000000	0.00000000000000000000	2494.00000000000000000000	907.00000000000000000000	4.00000000000000000000	4.00000000000000000000	4.00000000000000000000	4.00000000000000000000	0.00000000000000000000	0.00000000000000000000	0.00000000000000000000	0.00000000000000000000	0.00000000000000000000	0.00000000000000000000	0.00000000000000000000	0.00000000000000000000	0.00000000000000000000	0.00000000000000000000	4.00000000000000000000	4.00000000000000000000
68.00000000000000000000	0.00000000000000000000	4156.41015625000000000000	4152.82031250000000000000	4106.66650390625000000000	4191.79492187500000000000	4150.25634765625000000000	4148.20507812500000000000	4147.69238281250000000000	4177.94873046875000000000	4141.02539062500000000000	4123.58984375000000000000	4144.10253906250000000000	4170.76904296875000000000	4147.17919921875000000000	4148.71777343750000000000	3542.00000000000000000000	10248.00000000000000000000	10228.00000000000000000000	0.00000000000000000000	0.00000000000000000000	0.00000000000000000000	2494.00000000000000000000	914.00000000000000000000	4.00000000000000000000	4.00000000000000000000	4.00000000000000000000	4.00000000000000000000	4.00000000000000000000	0.00000000000000000000	0.00000000000000000000	0.00000000000000000000	0.00000000000000000000	0.00000000000000000000	0.00000000000000000000	0.00000000000000000000	0.00000000000000000000	0.00000000000000000000	4.00000000000000000000	4.00000000000000000000
69.00000000000000000000	0.00000000000000000000	4151.79492187500000000000	4154.87158203125000000000	4108.71777343750000000000	4205.64111328125000000000	4168.71777343750000000000	4162.05126953125000000000	4163.07666015625000000000	4194.87158203125000000000	4161.53857421875000000000	4128.20507812500000000000	4128.71777343750000000000	4176.92285156250000000000	4149.23046875000000000000	4155.89746093750000000000	3419.00000000000000000000	10248.00000000000000000000	10228.00000000000000000000	0.00000000000000000000	0.00000000000000000000	0.00000000000000000000	2494.00000000000000000000	922.00000000000000000000	4.00000000000000000000	4.00000000000000000000	4.00000000000000000000	4.00000000000000000000	4.00000000000000000000	4.00000000000000000000	0.00000000000000000000	0.00000000000000000000	0.00000000000000000000	0.00000000000000000000	0.00000000000000000000	0.00000000000000000000	0.00000000000000000000	0.00000000000000000000	4.00000000000000000000	4.00000000000000000000
70.00000000000000000000	0.00000000000000000000	4152.82031250000000000000	4163.07666015625000000000	4113.84619140625000000000	4208.71777343750000000000	4178.46142578125000000000	4182.56396484375000000000	4180.51269531250000000000	4204.10253906250000000000	4173.33300781250000000000	4138.97412109375000000000	4144.10253906250000000000	4176.92285156250000000000	4166.66650390625000000000	4161.53857421875000000000	3496.00000000000000000000	10248.00000000000000000000	10228.00000000000000000000	0.00000000000000000000	0.00000000000000000000	0.00000000000000000000	2494.00000000000000000000	929.00000000000000000000	4.00000000000000000000	4.00000000000000000000	4.00000000000000000000	4.00000000000000000000	4.00000000000000000000	4.00000000000000000000	4.00000000000000000000	0.00000000000000000000	0.00000000000000000000	0.00000000000000000000	0.00000000000000000000	0.00000000000000000000	0.00000000000000000000	0.00000000000000000000	4.00000000000000000000	4.00000000000000000000
71.00000000000000000000	0.00000000000000000000	4168.20507812500000000000	4143.58984375000000000000	4121.02539062500000000000	4189.74365234375000000000	4173.84619140625000000000	4176.41015625000000000000	4177.43603515625000000000	4185.12792968750000000000	4168.71777343750000000000	4136.41015625000000000000	4170.25634765625000000000	4170.25634765625000000000	4162.56396484375000000000	4157.43603515625000000000	3418.00000000000000000000	10248.00000000000000000000	10227.00000000000000000000	0.00000000000000000000	0.00000000000000000000	0.00000000000000000000	2494.00000000000000000000	936.00000000000000000000	4.00000000000000000000	4.00000000000000000000	4.00000000000000000000	4.00000000000000000000	4.00000000000000000000	4.00000000000000000000	4.00000000000000000000	4.00000000000000000000	0.00000000000000000000	0.00000000000000000000	0.00000000000000000000	0.00000000000000000000	0.00000000000000000000	0.00000000000000000000	4.00000000000000000000	4.00000000000000000000
72.00000000000000000000	0.00000000000000000000	4146.66650390625000000000	4148.71777343750000000000	4111.79492187500000000000	4200.00000000000000000000	4169.74365234375000000000	4168.71777343750000000000	4174.35888671875000000000	4174.87158203125000000000	4170.25634765625000000000	4136.92285156250000000000	4172.82031250000000000000	4162.05126953125000000000	4156.41015625000000000000	4152.82031250000000000000	3434.00000000000000000000	10248.00000000000000000000	10227.00000000000000000000	0.00000000000000000000	0.00000000000000000000	0.00000000000000000000	2494.00000000000000000000	945.00000000000000000000	4.00000000000000000000	4.00000000000000000000	4.00000000000000000000	4.00000000000000000000	4.00000000000000000000	4.00000000000000000000	4.00000000000000000000	4.00000000000000000000	4.00000000000000000000	0.00000000000000000000	0.00000000000000000000	0.00000000000000000000	0.00000000000000000000	0.00000000000000000000	4.00000000000000000000	4.00000000000000000000
73.00000000000000000000	0.00000000000000000000	4152.30761718750000000000	4160.00000000000000000000	4110.76904296875000000000	4208.71777343750000000000	4142.56396484375000000000	4158.46142578125000000000	4160.51269531250000000000	4157.43603515625000000000	4146.66650390625000000000	4113.33300781250000000000	4134.87158203125000000000	4167.17919921875000000000	4141.53857421875000000000	4137.94873046875000000000	3152.00000000000000000000	10247.00000000000000000000	10227.00000000000000000000	0.00000000000000000000	0.00000000000000000000	0.00000000000000000000	2494.00000000000000000000	953.00000000000000000000	4.00000000000000000000	4.00000000000000000000	4.00000000000000000000	4.00000000000000000000	4.00000000000000000000	4.00000000000000000000	4.00000000000000000000	4.00000000000000000000	4.00000000000000000000	4.00000000000000000000	0.00000000000000000000	0.00000000000000000000	0.00000000000000000000	0.00000000000000000000	4.00000000000000000000	4.00000000000000000000
74.00000000000000000000	0.00000000000000000000	4171.28173828125000000000	4175.89746093750000000000	4129.74365234375000000000	4204.61523437500000000000	4165.12792968750000000000	4172.30761718750000000000	4173.33300781250000000000	4170.76904296875000000000	4152.82031250000000000000	4118.97412109375000000000	4151.28173828125000000000	4190.76904296875000000000	4153.33300781250000000000	4163.07666015625000000000	3500.00000000000000000000	10247.00000000000000000000	10227.00000000000000000000	0.00000000000000000000	0.00000000000000000000	0.00000000000000000000	2494.00000000000000000000	961.00000000000000000000	4.00000000000000000000	4.00000000000000000000	4.00000000000000000000	4.00000000000000000000	4.00000000000000000000	4.00000000000000000000	4.00000000000000000000	4.00000000000000000000	4.00000000000000000000	4.00000000000000000000	4.00000000000000000000	0.00000000000000000000	0.00000000000000000000	0.00000000000000000000	4.00000000000000000000	4.00000000000000000000
75.00000000000000000000	0.00000000000000000000	4167.17919921875000000000	4184.61523437500000000000	4132.82031250000000000000	4212.30761718750000000000	4200.51269531250000000000	4179.48730468750000000000	4186.15380859375000000000	4189.74365234375000000000	4177.43603515625000000000	4153.33300781250000000000	4182.56396484375000000000	4201.02539062500000000000	4182.05126953125000000000	4191.28173828125000000000	3322.00000000000000000000	10248.00000000000000000000	10228.00000000000000000000	0.00000000000000000000	0.00000000000000000000	0.00000000000000000000	2494.00000000000000000000	970.00000000000000000000	4.00000000000000000000	4.00000000000000000000	4.00000000000000000000	4.00000000000000000000	4.00000000000000000000	4.00000000000000000000	4.00000000000000000000	4.00000000000000000000	4.00000000000000000000	4.00000000000000000000	4.00000000000000000000	4.00000000000000000000	0.00000000000000000000	0.00000000000000000000	4.00000000000000000000	4.00000000000000000000
76.00000000000000000000	0.00000000000000000000	4168.20507812500000000000	4166.66650390625000000000	4128.71777343750000000000	4215.38427734375000000000	4169.74365234375000000000	4157.43603515625000000000	4163.58984375000000000000	4169.23046875000000000000	4162.56396484375000000000	4144.10253906250000000000	4154.35888671875000000000	4181.02539062500000000000	4182.56396484375000000000	4165.64111328125000000000	2705.00000000000000000000	10248.00000000000000000000	10228.00000000000000000000	0.00000000000000000000	0.00000000000000000000	0.00000000000000000000	2494.00000000000000000000	978.00000000000000000000	4.00000000000000000000	4.00000000000000000000	4.00000000000000000000	4.00000000000000000000	4.00000000000000000000	4.00000000000000000000	4.00000000000000000000	4.00000000000000000000	4.00000000000000000000	4.00000000000000000000	4.00000000000000000000	4.00000000000000000000	4.00000000000000000000	0.00000000000000000000	4.00000000000000000000	4.00000000000000000000
77.00000000000000000000	0.00000000000000000000	4162.05126953125000000000	4166.66650390625000000000	4135.38427734375000000000	4221.02539062500000000000	4158.97412109375000000000	4164.10253906250000000000	4166.15380859375000000000	4171.79492187500000000000	4163.07666015625000000000	4134.35888671875000000000	4146.66650390625000000000	4177.94873046875000000000	4173.33300781250000000000	4156.92285156250000000000	2611.00000000000000000000	10247.00000000000000000000	10228.00000000000000000000	0.00000000000000000000	0.00000000000000000000	0.00000000000000000000	2494.00000000000000000000	985.00000000000000000000	4.00000000000000000000	4.00000000000000000000	4.00000000000000000000	4.00000000000000000000	4.00000000000000000000	4.00000000000000000000	4.00000000000000000000	4.00000000000000000000	4.00000000000000000000	4.00000000000000000000	4.00000000000000000000	4.00000000000000000000	4.00000000000000000000	4.00000000000000000000	4.00000000000000000000	4.00000000000000000000
78.00000000000000000000	0.00000000000000000000	4169.74365234375000000000	4167.17919921875000000000	4142.56396484375000000000	4219.48730468750000000000	4169.23046875000000000000	4167.69238281250000000000	4173.33300781250000000000	4173.84619140625000000000	4162.56396484375000000000	4129.74365234375000000000	4156.41015625000000000000	4198.97412109375000000000	4150.76904296875000000000	4178.46142578125000000000	3500.00000000000000000000	10247.00000000000000000000	10228.00000000000000000000	0.00000000000000000000	0.00000000000000000000	0.00000000000000000000	2494.00000000000000000000	993.00000000000000000000	4.00000000000000000000	4.00000000000000000000	4.00000000000000000000	4.00000000000000000000	4.00000000000000000000	4.00000000000000000000	4.00000000000000000000	4.00000000000000000000	4.00000000000000000000	4.00000000000000000000	4.00000000000000000000	4.00000000000000000000	4.00000000000000000000	4.00000000000000000000	4.00000000000000000000	4.00000000000000000000
79.00000000000000000000	0.00000000000000000000	4161.53857421875000000000	4155.89746093750000000000	4133.84619140625000000000	4197.94873046875000000000	4157.94873046875000000000	4161.53857421875000000000	4168.71777343750000000000	4157.43603515625000000000	4154.35888671875000000000	4120.00000000000000000000	4149.23046875000000000000	4196.92285156250000000000	4148.71777343750000000000	4179.48730468750000000000	3322.00000000000000000000	10248.00000000000000000000	10229.00000000000000000000	0.00000000000000000000	0.00000000000000000000	0.00000000000000000000	2495.00000000000000000000	2.00000000000000000000	4.00000000000000000000	4.00000000000000000000	4.00000000000000000000	4.00000000000000000000	4.00000000000000000000	4.00000000000000000000	4.00000000000000000000	4.00000000000000000000	4.00000000000000000000	4.00000000000000000000	4.00000000000000000000	4.00000000000000000000	4.00000000000000000000	4.00000000000000000000	4.00000000000000000000	4.00000000000000000000
80.00000000000000000000	0.00000000000000000000	4151.28173828125000000000	4145.12792968750000000000	4133.33300781250000000000	4183.58984375000000000000	4153.33300781250000000000	4165.12792968750000000000	4168.71777343750000000000	4158.97412109375000000000	4162.56396484375000000000	4124.10253906250000000000	4156.41015625000000000000	4188.71777343750000000000	4173.84619140625000000000	4164.61523437500000000000	2705.00000000000000000000	10248.00000000000000000000	10229.00000000000000000000	0.00000000000000000000	0.00000000000000000000	0.00000000000000000000	2495.00000000000000000000	10.00000000000000000000	4.00000000000000000000	4.00000000000000000000	4.00000000000000000000	4.00000000000000000000	4.00000000000000000000	4.00000000000000000000	4.00000000000000000000	4.00000000000000000000	4.00000000000000000000	4.00000000000000000000	4.00000000000000000000	4.00000000000000000000	4.00000000000000000000	4.00000000000000000000	4.00000000000000000000	4.00000000000000000000
81.00000000000000000000	0.00000000000000000000	4169.23046875000000000000	4147.17919921875000000000	4149.23046875000000000000	4190.25634765625000000000	4150.76904296875000000000	4155.38427734375000000000	4161.53857421875000000000	4165.12792968750000000000	4158.97412109375000000000	4131.28173828125000000000	4172.30761718750000000000	4191.79492187500000000000	4180.51269531250000000000	4164.61523437500000000000	2611.00000000000000000000	10248.00000000000000000000	10229.00000000000000000000	0.00000000000000000000	0.00000000000000000000	0.00000000000000000000	2495.00000000000000000000	18.00000000000000000000	4.00000000000000000000	4.00000000000000000000	4.00000000000000000000	4.00000000000000000000	4.00000000000000000000	4.00000000000000000000	4.00000000000000000000	4.00000000000000000000	4.00000000000000000000	4.00000000000000000000	4.00000000000000000000	4.00000000000000000000	4.00000000000000000000	4.00000000000000000000	4.00000000000000000000	4.00000000000000000000
82.00000000000000000000	0.00000000000000000000	4162.05126953125000000000	4171.28173828125000000000	4147.69238281250000000000	4212.82031250000000000000	4153.84619140625000000000	4155.89746093750000000000	4165.64111328125000000000	4169.74365234375000000000	4155.38427734375000000000	4142.05126953125000000000	4173.33300781250000000000	4190.76904296875000000000	4177.94873046875000000000	4176.92285156250000000000	3500.00000000000000000000	10248.00000000000000000000	10229.00000000000000000000	0.00000000000000000000	0.00000000000000000000	0.00000000000000000000	2495.00000000000000000000	26.00000000000000000000	4.00000000000000000000	4.00000000000000000000	4.00000000000000000000	4.00000000000000000000	4.00000000000000000000	4.00000000000000000000	4.00000000000000000000	4.00000000000000000000	4.00000000000000000000	4.00000000000000000000	4.00000000000000000000	4.00000000000000000000	4.00000000000000000000	4.00000000000000000000	4.00000000000000000000	4.00000000000000000000
83.00000000000000000000	0.00000000000000000000	4165.64111328125000000000	4167.69238281250000000000	4142.56396484375000000000	4214.87158203125000000000	4154.87158203125000000000	4165.12792968750000000000	4171.79492187500000000000	4169.74365234375000000000	4160.00000000000000000000	4132.82031250000000000000	4159.48730468750000000000	4193.33300781250000000000	4154.87158203125000000000	4167.69238281250000000000	3322.00000000000000000000	10248.00000000000000000000	10230.00000000000000000000	0.00000000000000000000	0.00000000000000000000	0.00000000000000000000	2495.00000000000000000000	33.00000000000000000000	4.00000000000000000000	4.00000000000000000000	4.00000000000000000000	4.00000000000000000000	4.00000000000000000000	4.00000000000000000000	4.00000000000000000000	4.00000000000000000000	4.00000000000000000000	4.00000000000000000000	4.00000000000000000000	4.00000000000000000000	4.00000000000000000000	4.00000000000000000000	4.00000000000000000000	4.00000000000000000000
84.00000000000000000000	0.00000000000000000000	4165.12792968750000000000	4154.87158203125000000000	4146.15380859375000000000	4192.82031250000000000000	4151.79492187500000000000	4174.35888671875000000000	4173.33300781250000000000	4174.87158203125000000000	4176.92285156250000000000	4124.61523437500000000000	4144.61523437500000000000	4193.33300781250000000000	4148.71777343750000000000	4154.35888671875000000000	2705.00000000000000000000	10248.00000000000000000000	10230.00000000000000000000	0.00000000000000000000	0.00000000000000000000	0.00000000000000000000	2495.00000000000000000000	41.00000000000000000000	4.00000000000000000000	4.00000000000000000000	4.00000000000000000000	4.00000000000000000000	4.00000000000000000000	4.00000000000000000000	4.00000000000000000000	4.00000000000000000000	4.00000000000000000000	4.00000000000000000000	4.00000000000000000000	4.00000000000000000000	4.00000000000000000000	4.00000000000000000000	4.00000000000000000000	4.00000000000000000000
85.00000000000000000000	0.00000000000000000000	4151.28173828125000000000	4157.43603515625000000000	4149.23046875000000000000	4191.28173828125000000000	4148.71777343750000000000	4171.28173828125000000000	4169.74365234375000000000	4176.41015625000000000000	4185.64111328125000000000	4132.82031250000000000000	4158.97412109375000000000	4193.33300781250000000000	4168.71777343750000000000	4160.00000000000000000000	2611.00000000000000000000	10249.00000000000000000000	10230.00000000000000000000	0.00000000000000000000	0.00000000000000000000	0.00000000000000000000	2495.00000000000000000000	48.00000000000000000000	4.00000000000000000000	4.00000000000000000000	4.00000000000000000000	4.00000000000000000000	4.00000000000000000000	4.00000000000000000000	4.00000000000000000000	4.00000000000000000000	4.00000000000000000000	4.00000000000000000000	4.00000000000000000000	4.00000000000000000000	4.00000000000000000000	4.00000000000000000000	4.00000000000000000000	4.00000000000000000000
86.00000000000000000000	0.00000000000000000000	4171.28173828125000000000	4160.00000000000000000000	4163.07666015625000000000	4206.66650390625000000000	4151.79492187500000000000	4160.00000000000000000000	4161.53857421875000000000	4163.58984375000000000000	4167.17919921875000000000	4135.38427734375000000000	4189.74365234375000000000	4195.38427734375000000000	4173.33300781250000000000	4163.07666015625000000000	3500.00000000000000000000	10249.00000000000000000000	10230.00000000000000000000	0.00000000000000000000	0.00000000000000000000	0.00000000000000000000	2495.00000000000000000000	56.00000000000000000000	4.00000000000000000000	4.00000000000000000000	4.00000000000000000000	4.00000000000000000000	4.00000000000000000000	4.00000000000000000000	4.00000000000000000000	4.00000000000000000000	4.00000000000000000000	4.00000000000000000000	4.00000000000000000000	4.00000000000000000000	4.00000000000000000000	4.00000000000000000000	4.00000000000000000000	4.00000000000000000000
87.00000000000000000000	0.00000000000000000000	4165.64111328125000000000	4176.41015625000000000000	4171.79492187500000000000	4207.69238281250000000000	4172.30761718750000000000	4172.30761718750000000000	4176.41015625000000000000	4176.92285156250000000000	4176.92285156250000000000	4148.20507812500000000000	4174.35888671875000000000	4199.48730468750000000000	4181.02539062500000000000	4170.76904296875000000000	3322.00000000000000000000	10248.00000000000000000000	10229.00000000000000000000	0.00000000000000000000	0.00000000000000000000	0.00000000000000000000	2495.00000000000000000000	64.00000000000000000000	4.00000000000000000000	4.00000000000000000000	4.00000000000000000000	4.00000000000000000000	4.00000000000000000000	4.00000000000000000000	4.00000000000000000000	4.00000000000000000000	4.00000000000000000000	4.00000000000000000000	4.00000000000000000000	4.00000000000000000000	4.00000000000000000000	4.00000000000000000000	4.00000000000000000000	4.00000000000000000000
88.00000000000000000000	0.00000000000000000000	4161.02539062500000000000	4170.25634765625000000000	4168.71777343750000000000	4211.28173828125000000000	4163.58984375000000000000	4171.79492187500000000000	4176.92285156250000000000	4184.61523437500000000000	4187.17919921875000000000	4146.15380859375000000000	4137.43603515625000000000	4208.20507812500000000000	4169.74365234375000000000	4176.41015625000000000000	2705.00000000000000000000	10248.00000000000000000000	10229.00000000000000000000	0.00000000000000000000	0.00000000000000000000	0.00000000000000000000	2495.00000000000000000000	73.00000000000000000000	4.00000000000000000000	4.00000000000000000000	4.00000000000000000000	4.00000000000000000000	4.00000000000000000000	4.00000000000000000000	4.00000000000000000000	4.00000000000000000000	4.00000000000000000000	4.00000000000000000000	4.00000000000000000000	4.00000000000000000000	4.00000000000000000000	4.00000000000000000000	4.00000000000000000000	4.00000000000000000000
89.00000000000000000000	0.00000000000000000000	4173.33300781250000000000	4158.97412109375000000000	4163.58984375000000000000	4218.97412109375000000000	4160.00000000000000000000	4172.30761718750000000000	4173.33300781250000000000	4180.00000000000000000000	4178.46142578125000000000	4138.97412109375000000000	4147.17919921875000000000	4211.79492187500000000000	4153.33300781250000000000	4179.48730468750000000000	2611.00000000000000000000	10250.00000000000000000000	10228.00000000000000000000	0.00000000000000000000	0.00000000000000000000	0.00000000000000000000	2495.00000000000000000000	81.00000000000000000000	4.00000000000000000000	4.00000000000000000000	4.00000000000000000000	4.00000000000000000000	4.00000000000000000000	4.00000000000000000000	4.00000000000000000000	4.00000000000000000000	4.00000000000000000000	4.00000000000000000000	4.00000000000000000000	4.00000000000000000000	4.00000000000000000000	4.00000000000000000000	4.00000000000000000000	4.00000000000000000000
90.00000000000000000000	0.00000000000000000000	4164.61523437500000000000	4157.94873046875000000000	4153.33300781250000000000	4191.79492187500000000000	4156.92285156250000000000	4171.79492187500000000000	4168.20507812500000000000	4171.28173828125000000000	4165.12792968750000000000	4129.23046875000000000000	4172.82031250000000000000	4209.74365234375000000000	4148.71777343750000000000	4170.76904296875000000000	3500.00000000000000000000	10250.00000000000000000000	10228.00000000000000000000	0.00000000000000000000	0.00000000000000000000	0.00000000000000000000	2495.00000000000000000000	88.00000000000000000000	4.00000000000000000000	4.00000000000000000000	4.00000000000000000000	4.00000000000000000000	4.00000000000000000000	4.00000000000000000000	4.00000000000000000000	4.00000000000000000000	4.00000000000000000000	4.00000000000000000000	4.00000000000000000000	4.00000000000000000000	4.00000000000000000000	4.00000000000000000000	4.00000000000000000000	4.00000000000000000000
91.00000000000000000000	0.00000000000000000000	4168.71777343750000000000	4138.46142578125000000000	4154.35888671875000000000	4173.33300781250000000000	4124.61523437500000000000	4144.61523437500000000000	4147.17919921875000000000	4150.25634765625000000000	4147.69238281250000000000	4113.33300781250000000000	4172.82031250000000000000	4204.10253906250000000000	4144.10253906250000000000	4154.35888671875000000000	3322.00000000000000000000	10249.00000000000000000000	10227.00000000000000000000	0.00000000000000000000	0.00000000000000000000	0.00000000000000000000	2495.00000000000000000000	96.00000000000000000000	4.00000000000000000000	4.00000000000000000000	4.00000000000000000000	4.00000000000000000000	4.00000000000000000000	4.00000000000000000000	4.00000000000000000000	4.00000000000000000000	4.00000000000000000000	4.00000000000000000000	4.00000000000000000000	4.00000000000000000000	4.00000000000000000000	4.00000000000000000000	4.00000000000000000000	4.00000000000000000000
92.00000000000000000000	0.00000000000000000000	4158.97412109375000000000	4141.53857421875000000000	4157.43603515625000000000	4198.97412109375000000000	4140.00000000000000000000	4154.35888671875000000000	4162.05126953125000000000	4163.58984375000000000000	4169.74365234375000000000	4135.89746093750000000000	4166.66650390625000000000	4199.48730468750000000000	4164.10253906250000000000	4166.15380859375000000000	2705.00000000000000000000	10249.00000000000000000000	10227.00000000000000000000	0.00000000000000000000	0.00000000000000000000	0.00000000000000000000	2495.00000000000000000000	104.00000000000000000000	4.00000000000000000000	4.00000000000000000000	4.00000000000000000000	4.00000000000000000000	4.00000000000000000000	4.00000000000000000000	4.00000000000000000000	4.00000000000000000000	4.00000000000000000000	4.00000000000000000000	4.00000000000000000000	4.00000000000000000000	4.00000000000000000000	4.00000000000000000000	4.00000000000000000000	4.00000000000000000000
93.00000000000000000000	0.00000000000000000000	4156.92285156250000000000	4160.00000000000000000000	4157.43603515625000000000	4203.58984375000000000000	4169.23046875000000000000	4176.92285156250000000000	4179.48730468750000000000	4171.79492187500000000000	4175.38427734375000000000	4146.15380859375000000000	4148.71777343750000000000	4196.41015625000000000000	4155.38427734375000000000	4165.12792968750000000000	2611.00000000000000000000	10247.00000000000000000000	10228.00000000000000000000	0.00000000000000000000	0.00000000000000000000	0.00000000000000000000	2495.00000000000000000000	112.00000000000000000000	4.00000000000000000000	4.00000000000000000000	4.00000000000000000000	4.00000000000000000000	4.00000000000000000000	4.00000000000000000000	4.00000000000000000000	4.00000000000000000000	4.00000000000000000000	4.00000000000000000000	4.00000000000000000000	4.00000000000000000000	4.00000000000000000000	4.00000000000000000000	4.00000000000000000000	4.00000000000000000000
94.00000000000000000000	0.00000000000000000000	4166.66650390625000000000	4166.66650390625000000000	4166.15380859375000000000	4191.79492187500000000000	4162.05126953125000000000	4173.84619140625000000000	4169.74365234375000000000	4156.41015625000000000000	4146.66650390625000000000	4117.94873046875000000000	4135.38427734375000000000	4194.87158203125000000000	4117.94873046875000000000	4155.38427734375000000000	3500.00000000000000000000	10247.00000000000000000000	10228.00000000000000000000	0.00000000000000000000	0.00000000000000000000	0.00000000000000000000	2495.00000000000000000000	120.00000000000000000000	4.00000000000000000000	4.00000000000000000000	4.00000000000000000000	4.00000000000000000000	4.00000000000000000000	4.00000000000000000000	4.00000000000000000000	4.00000000000000000000	4.00000000000000000000	4.00000000000000000000	4.00000000000000000000	4.00000000000000000000	4.00000000000000000000	4.00000000000000000000	4.00000000000000000000	4.00000000000000000000
95.00000000000000000000	0.00000000000000000000	4155.89746093750000000000	4165.12792968750000000000	4160.00000000000000000000	4201.53857421875000000000	4147.17919921875000000000	4165.12792968750000000000	4159.48730468750000000000	4155.89746093750000000000	4145.64111328125000000000	4111.28173828125000000000	4146.66650390625000000000	4197.94873046875000000000	4119.48730468750000000000	4165.64111328125000000000	3322.00000000000000000000	10245.00000000000000000000	10228.00000000000000000000	0.00000000000000000000	0.00000000000000000000	0.00000000000000000000	2495.00000000000000000000	129.00000000000000000000	4.00000000000000000000	4.00000000000000000000	4.00000000000000000000	4.00000000000000000000	4.00000000000000000000	4.00000000000000000000	4.00000000000000000000	4.00000000000000000000	4.00000000000000000000	4.00000000000000000000	4.00000000000000000000	4.00000000000000000000	4.00000000000000000000	4.00000000000000000000	4.00000000000000000000	4.00000000000000000000
96.00000000000000000000	0.00000000000000000000	4166.66650390625000000000	4157.94873046875000000000	4152.82031250000000000000	4209.74365234375000000000	4140.00000000000000000000	4162.05126953125000000000	4151.79492187500000000000	4153.33300781250000000000	4157.94873046875000000000	4128.71777343750000000000	4148.71777343750000000000	4194.87158203125000000000	4146.15380859375000000000	4158.46142578125000000000	2705.00000000000000000000	10245.00000000000000000000	10228.00000000000000000000	0.00000000000000000000	0.00000000000000000000	0.00000000000000000000	2495.00000000000000000000	136.00000000000000000000	4.00000000000000000000	4.00000000000000000000	4.00000000000000000000	4.00000000000000000000	4.00000000000000000000	4.00000000000000000000	4.00000000000000000000	4.00000000000000000000	4.00000000000000000000	4.00000000000000000000	4.00000000000000000000	4.00000000000000000000	4.00000000000000000000	4.00000000000000000000	4.00000000000000000000	4.00000000000000000000
97.00000000000000000000	0.00000000000000000000	4163.58984375000000000000	4160.51269531250000000000	4153.84619140625000000000	4211.28173828125000000000	4156.41015625000000000000	4173.84619140625000000000	4163.07666015625000000000	4160.51269531250000000000	4167.17919921875000000000	4138.46142578125000000000	4148.71777343750000000000	4190.76904296875000000000	4161.02539062500000000000	4156.41015625000000000000	2611.00000000000000000000	10246.00000000000000000000	10228.00000000000000000000	0.00000000000000000000	0.00000000000000000000	0.00000000000000000000	2495.00000000000000000000	144.00000000000000000000	4.00000000000000000000	4.00000000000000000000	4.00000000000000000000	4.00000000000000000000	4.00000000000000000000	4.00000000000000000000	4.00000000000000000000	4.00000000000000000000	4.00000000000000000000	4.00000000000000000000	4.00000000000000000000	4.00000000000000000000	4.00000000000000000000	4.00000000000000000000	4.00000000000000000000	4.00000000000000000000
98.00000000000000000000	0.00000000000000000000	4162.05126953125000000000	4156.41015625000000000000	4157.94873046875000000000	4199.48730468750000000000	4157.94873046875000000000	4165.12792968750000000000	4165.64111328125000000000	4166.15380859375000000000	4158.97412109375000000000	4124.61523437500000000000	4148.71777343750000000000	4203.07666015625000000000	4145.64111328125000000000	4166.66650390625000000000	3500.00000000000000000000	10246.00000000000000000000	10228.00000000000000000000	0.00000000000000000000	0.00000000000000000000	0.00000000000000000000	2495.00000000000000000000	152.00000000000000000000	4.00000000000000000000	4.00000000000000000000	4.00000000000000000000	4.00000000000000000000	4.00000000000000000000	4.00000000000000000000	4.00000000000000000000	4.00000000000000000000	4.00000000000000000000	4.00000000000000000000	4.00000000000000000000	4.00000000000000000000	4.00000000000000000000	4.00000000000000000000	4.00000000000000000000	4.00000000000000000000
99.00000000000000000000	0.00000000000000000000	4176.41015625000000000000	4165.12792968750000000000	4173.33300781250000000000	4186.15380859375000000000	4156.41015625000000000000	4162.56396484375000000000	4167.69238281250000000000	4165.64111328125000000000	4156.41015625000000000000	4130.25634765625000000000	4149.74365234375000000000	4214.35888671875000000000	4145.12792968750000000000	4171.28173828125000000000	3322.00000000000000000000	10246.00000000000000000000	10229.00000000000000000000	0.00000000000000000000	0.00000000000000000000	0.00000000000000000000	2495.00000000000000000000	161.00000000000000000000	4.00000000000000000000	4.00000000000000000000	4.00000000000000000000	4.00000000000000000000	4.00000000000000000000	4.00000000000000000000	4.00000000000000000000	4.00000000000000000000	4.00000000000000000000	4.00000000000000000000	4.00000000000000000000	4.00000000000000000000	4.00000000000000000000	4.00000000000000000000	4.00000000000000000000	4.00000000000000000000
100.00000000000000000000	0.00000000000000000000	4163.58984375000000000000	4183.58984375000000000000	4183.07666015625000000000	4208.20507812500000000000	4171.28173828125000000000	4186.66650390625000000000	4187.69238281250000000000	4172.82031250000000000000	4172.30761718750000000000	4152.82031250000000000000	4163.58984375000000000000	4211.79492187500000000000	4163.07666015625000000000	4174.35888671875000000000	2705.00000000000000000000	10246.00000000000000000000	10229.00000000000000000000	0.00000000000000000000	0.00000000000000000000	0.00000000000000000000	2495.00000000000000000000	168.00000000000000000000	4.00000000000000000000	4.00000000000000000000	4.00000000000000000000	4.00000000000000000000	4.00000000000000000000	4.00000000000000000000	4.00000000000000000000	4.00000000000000000000	4.00000000000000000000	4.00000000000000000000	4.00000000000000000000	4.00000000000000000000	4.00000000000000000000	4.00000000000000000000	4.00000000000000000000	4.00000000000000000000
101.00000000000000000000	0.00000000000000000000	4167.69238281250000000000	4167.17919921875000000000	4180.51269531250000000000	4218.97412109375000000000	4151.28173828125000000000	4182.56396484375000000000	4175.89746093750000000000	4161.02539062500000000000	4160.51269531250000000000	4132.30761718750000000000	4151.79492187500000000000	4210.25634765625000000000	4151.79492187500000000000	4173.33300781250000000000	2611.00000000000000000000	10249.00000000000000000000	10230.00000000000000000000	0.00000000000000000000	0.00000000000000000000	0.00000000000000000000	2495.00000000000000000000	175.00000000000000000000	4.00000000000000000000	4.00000000000000000000	4.00000000000000000000	4.00000000000000000000	4.00000000000000000000	4.00000000000000000000	4.00000000000000000000	4.00000000000000000000	4.00000000000000000000	4.00000000000000000000	4.00000000000000000000	4.00000000000000000000	4.00000000000000000000	4.00000000000000000000	4.00000000000000000000	4.00000000000000000000
102.00000000000000000000	0.00000000000000000000	4171.28173828125000000000	4163.58984375000000000000	4174.35888671875000000000	4194.87158203125000000000	4150.25634765625000000000	4183.58984375000000000000	4171.28173828125000000000	4166.15380859375000000000	4162.05126953125000000000	4124.61523437500000000000	4156.92285156250000000000	4215.89746093750000000000	4160.51269531250000000000	4191.28173828125000000000	3500.00000000000000000000	10249.00000000000000000000	10230.00000000000000000000	0.00000000000000000000	0.00000000000000000000	0.00000000000000000000	2495.00000000000000000000	183.00000000000000000000	4.00000000000000000000	4.00000000000000000000	4.00000000000000000000	4.00000000000000000000	4.00000000000000000000	4.00000000000000000000	4.00000000000000000000	4.00000000000000000000	4.00000000000000000000	4.00000000000000000000	4.00000000000000000000	4.00000000000000000000	4.00000000000000000000	4.00000000000000000000	4.00000000000000000000	4.00000000000000000000
103.00000000000000000000	0.00000000000000000000	4170.25634765625000000000	4164.61523437500000000000	4172.30761718750000000000	4190.25634765625000000000	4165.12792968750000000000	4182.56396484375000000000	4178.46142578125000000000	4175.38427734375000000000	4174.87158203125000000000	4141.53857421875000000000	4178.46142578125000000000	4214.87158203125000000000	4177.94873046875000000000	4196.92285156250000000000	3322.00000000000000000000	10251.00000000000000000000	10230.00000000000000000000	0.00000000000000000000	0.00000000000000000000	0.00000000000000000000	2495.00000000000000000000	191.00000000000000000000	4.00000000000000000000	4.00000000000000000000	4.00000000000000000000	4.00000000000000000000	4.00000000000000000000	4.00000000000000000000	4.00000000000000000000	4.00000000000000000000	4.00000000000000000000	4.00000000000000000000	4.00000000000000000000	4.00000000000000000000	4.00000000000000000000	4.00000000000000000000	4.00000000000000000000	4.00000000000000000000
104.00000000000000000000	0.00000000000000000000	4169.23046875000000000000	4149.74365234375000000000	4165.12792968750000000000	4198.97412109375000000000	4148.71777343750000000000	4160.51269531250000000000	4166.66650390625000000000	4162.56396484375000000000	4165.12792968750000000000	4136.41015625000000000000	4162.05126953125000000000	4202.05126953125000000000	4163.07666015625000000000	4172.82031250000000000000	2705.00000000000000000000	10251.00000000000000000000	10230.00000000000000000000	0.00000000000000000000	0.00000000000000000000	0.00000000000000000000	2495.00000000000000000000	199.00000000000000000000	4.00000000000000000000	4.00000000000000000000	4.00000000000000000000	4.00000000000000000000	4.00000000000000000000	4.00000000000000000000	4.00000000000000000000	4.00000000000000000000	4.00000000000000000000	4.00000000000000000000	4.00000000000000000000	4.00000000000000000000	4.00000000000000000000	4.00000000000000000000	4.00000000000000000000	4.00000000000000000000
105.00000000000000000000	0.00000000000000000000	4155.89746093750000000000	4156.92285156250000000000	4147.69238281250000000000	4196.41015625000000000000	4152.82031250000000000000	4170.25634765625000000000	4167.69238281250000000000	4164.10253906250000000000	4164.61523437500000000000	4139.48730468750000000000	4142.56396484375000000000	4198.97412109375000000000	4152.82031250000000000000	4166.15380859375000000000	2611.00000000000000000000	10249.00000000000000000000	10229.00000000000000000000	0.00000000000000000000	0.00000000000000000000	0.00000000000000000000	2495.00000000000000000000	207.00000000000000000000	4.00000000000000000000	4.00000000000000000000	4.00000000000000000000	4.00000000000000000000	4.00000000000000000000	4.00000000000000000000	4.00000000000000000000	4.00000000000000000000	4.00000000000000000000	4.00000000000000000000	4.00000000000000000000	4.00000000000000000000	4.00000000000000000000	4.00000000000000000000	4.00000000000000000000	4.00000000000000000000
106.00000000000000000000	0.00000000000000000000	4177.43603515625000000000	4165.64111328125000000000	4152.82031250000000000000	4198.97412109375000000000	4164.10253906250000000000	4183.07666015625000000000	4170.76904296875000000000	4162.56396484375000000000	4161.02539062500000000000	4134.35888671875000000000	4139.48730468750000000000	4210.76904296875000000000	4151.28173828125000000000	4177.43603515625000000000	3500.00000000000000000000	10249.00000000000000000000	10229.00000000000000000000	0.00000000000000000000	0.00000000000000000000	0.00000000000000000000	2495.00000000000000000000	214.00000000000000000000	4.00000000000000000000	4.00000000000000000000	4.00000000000000000000	4.00000000000000000000	4.00000000000000000000	4.00000000000000000000	4.00000000000000000000	4.00000000000000000000	4.00000000000000000000	4.00000000000000000000	4.00000000000000000000	4.00000000000000000000	4.00000000000000000000	4.00000000000000000000	4.00000000000000000000	4.00000000000000000000
107.00000000000000000000	0.00000000000000000000	4178.46142578125000000000	4179.48730468750000000000	4157.43603515625000000000	4212.82031250000000000000	4162.56396484375000000000	4182.56396484375000000000	4175.89746093750000000000	4165.64111328125000000000	4163.07666015625000000000	4131.28173828125000000000	4152.30761718750000000000	4210.76904296875000000000	4163.07666015625000000000	4184.10253906250000000000	3322.00000000000000000000	10250.00000000000000000000	10230.00000000000000000000	0.00000000000000000000	0.00000000000000000000	0.00000000000000000000	2495.00000000000000000000	222.00000000000000000000	4.00000000000000000000	4.00000000000000000000	4.00000000000000000000	4.00000000000000000000	4.00000000000000000000	4.00000000000000000000	4.00000000000000000000	4.00000000000000000000	4.00000000000000000000	4.00000000000000000000	4.00000000000000000000	4.00000000000000000000	4.00000000000000000000	4.00000000000000000000	4.00000000000000000000	4.00000000000000000000
108.00000000000000000000	0.00000000000000000000	4160.00000000000000000000	4182.05126953125000000000	4146.15380859375000000000	4207.69238281250000000000	4155.89746093750000000000	4180.00000000000000000000	4172.30761718750000000000	4169.74365234375000000000	4160.00000000000000000000	4129.74365234375000000000	4158.46142578125000000000	4199.48730468750000000000	4164.10253906250000000000	4172.82031250000000000000	2705.00000000000000000000	10250.00000000000000000000	10230.00000000000000000000	0.00000000000000000000	0.00000000000000000000	0.00000000000000000000	2495.00000000000000000000	230.00000000000000000000	4.00000000000000000000	4.00000000000000000000	4.00000000000000000000	4.00000000000000000000	4.00000000000000000000	4.00000000000000000000	4.00000000000000000000	4.00000000000000000000	4.00000000000000000000	4.00000000000000000000	4.00000000000000000000	4.00000000000000000000	4.00000000000000000000	4.00000000000000000000	4.00000000000000000000	4.00000000000000000000
109.00000000000000000000	0.00000000000000000000	4170.25634765625000000000	4168.71777343750000000000	4149.23046875000000000000	4184.61523437500000000000	4161.53857421875000000000	4180.51269531250000000000	4166.15380859375000000000	4160.00000000000000000000	4148.71777343750000000000	4125.64111328125000000000	4156.92285156250000000000	4192.82031250000000000000	4153.84619140625000000000	4170.76904296875000000000	2611.00000000000000000000	10251.00000000000000000000	10228.00000000000000000000	0.00000000000000000000	0.00000000000000000000	0.00000000000000000000	2495.00000000000000000000	237.00000000000000000000	4.00000000000000000000	4.00000000000000000000	4.00000000000000000000	4.00000000000000000000	4.00000000000000000000	4.00000000000000000000	4.00000000000000000000	4.00000000000000000000	4.00000000000000000000	4.00000000000000000000	4.00000000000000000000	4.00000000000000000000	4.00000000000000000000	4.00000000000000000000	4.00000000000000000000	4.00000000000000000000
110.00000000000000000000	0.00000000000000000000	4162.56396484375000000000	4168.20507812500000000000	4150.76904296875000000000	4178.46142578125000000000	4173.33300781250000000000	4185.64111328125000000000	4175.89746093750000000000	4160.00000000000000000000	4158.97412109375000000000	4146.15380859375000000000	4174.87158203125000000000	4191.28173828125000000000	4162.05126953125000000000	4177.43603515625000000000	3500.00000000000000000000	10251.00000000000000000000	10228.00000000000000000000	0.00000000000000000000	0.00000000000000000000	0.00000000000000000000	2495.00000000000000000000	245.00000000000000000000	4.00000000000000000000	4.00000000000000000000	4.00000000000000000000	4.00000000000000000000	4.00000000000000000000	4.00000000000000000000	4.00000000000000000000	4.00000000000000000000	4.00000000000000000000	4.00000000000000000000	4.00000000000000000000	4.00000000000000000000	4.00000000000000000000	4.00000000000000000000	4.00000000000000000000	4.00000000000000000000
111.00000000000000000000	0.00000000000000000000	4167.17919921875000000000	4164.10253906250000000000	4142.56396484375000000000	4195.38427734375000000000	4158.46142578125000000000	4174.87158203125000000000	4172.30761718750000000000	4163.58984375000000000000	4161.02539062500000000000	4138.46142578125000000000	4150.76904296875000000000	4194.35888671875000000000	4149.74365234375000000000	4164.10253906250000000000	3322.00000000000000000000	10251.00000000000000000000	10226.00000000000000000000	0.00000000000000000000	0.00000000000000000000	0.00000000000000000000	2495.00000000000000000000	254.00000000000000000000	4.00000000000000000000	4.00000000000000000000	4.00000000000000000000	4.00000000000000000000	4.00000000000000000000	4.00000000000000000000	4.00000000000000000000	4.00000000000000000000	4.00000000000000000000	4.00000000000000000000	4.00000000000000000000	4.00000000000000000000	4.00000000000000000000	4.00000000000000000000	4.00000000000000000000	4.00000000000000000000
112.00000000000000000000	0.00000000000000000000	4166.15380859375000000000	4166.66650390625000000000	4132.30761718750000000000	4202.05126953125000000000	4152.30761718750000000000	4171.28173828125000000000	4171.79492187500000000000	4172.30761718750000000000	4160.00000000000000000000	4123.07666015625000000000	4117.43603515625000000000	4196.41015625000000000000	4134.35888671875000000000	4164.61523437500000000000	2705.00000000000000000000	10251.00000000000000000000	10226.00000000000000000000	0.00000000000000000000	0.00000000000000000000	0.00000000000000000000	2495.00000000000000000000	262.00000000000000000000	4.00000000000000000000	4.00000000000000000000	4.00000000000000000000	4.00000000000000000000	4.00000000000000000000	4.00000000000000000000	4.00000000000000000000	4.00000000000000000000	4.00000000000000000000	4.00000000000000000000	4.00000000000000000000	4.00000000000000000000	4.00000000000000000000	4.00000000000000000000	4.00000000000000000000	4.00000000000000000000
113.00000000000000000000	0.00000000000000000000	4156.92285156250000000000	4160.00000000000000000000	4127.69238281250000000000	4180.00000000000000000000	4150.76904296875000000000	4168.71777343750000000000	4173.84619140625000000000	4168.20507812500000000000	4154.87158203125000000000	4133.33300781250000000000	4139.48730468750000000000	4196.92285156250000000000	4142.56396484375000000000	4171.79492187500000000000	2611.00000000000000000000	10248.00000000000000000000	10226.00000000000000000000	0.00000000000000000000	0.00000000000000000000	0.00000000000000000000	2495.00000000000000000000	270.00000000000000000000	4.00000000000000000000	4.00000000000000000000	4.00000000000000000000	4.00000000000000000000	4.00000000000000000000	4.00000000000000000000	4.00000000000000000000	4.00000000000000000000	4.00000000000000000000	4.00000000000000000000	4.00000000000000000000	4.00000000000000000000	4.00000000000000000000	4.00000000000000000000	4.00000000000000000000	4.00000000000000000000
114.00000000000000000000	0.00000000000000000000	4172.82031250000000000000	4142.05126953125000000000	4140.51269531250000000000	4167.17919921875000000000	4148.20507812500000000000	4170.76904296875000000000	4177.94873046875000000000	4165.12792968750000000000	4154.87158203125000000000	4135.89746093750000000000	4161.53857421875000000000	4201.02539062500000000000	4154.35888671875000000000	4165.12792968750000000000	3500.00000000000000000000	10248.00000000000000000000	10226.00000000000000000000	0.00000000000000000000	0.00000000000000000000	0.00000000000000000000	2495.00000000000000000000	279.00000000000000000000	4.00000000000000000000	4.00000000000000000000	4.00000000000000000000	4.00000000000000000000	4.00000000000000000000	4.00000000000000000000	4.00000000000000000000	4.00000000000000000000	4.00000000000000000000	4.00000000000000000000	4.00000000000000000000	4.00000000000000000000	4.00000000000000000000	4.00000000000000000000	4.00000000000000000000	4.00000000000000000000
115.00000000000000000000	0.00000000000000000000	4160.51269531250000000000	4151.79492187500000000000	4136.41015625000000000000	4187.17919921875000000000	4166.15380859375000000000	4187.69238281250000000000	4189.23046875000000000000	4184.10253906250000000000	4174.87158203125000000000	4135.38427734375000000000	4161.53857421875000000000	4201.53857421875000000000	4164.10253906250000000000	4167.17919921875000000000	3322.00000000000000000000	10247.00000000000000000000	10226.00000000000000000000	0.00000000000000000000	0.00000000000000000000	0.00000000000000000000	2495.00000000000000000000	287.00000000000000000000	4.00000000000000000000	4.00000000000000000000	4.00000000000000000000	4.00000000000000000000	4.00000000000000000000	4.00000000000000000000	4.00000000000000000000	4.00000000000000000000	4.00000000000000000000	4.00000000000000000000	4.00000000000000000000	4.00000000000000000000	4.00000000000000000000	4.00000000000000000000	4.00000000000000000000	4.00000000000000000000
116.00000000000000000000	0.00000000000000000000	4157.94873046875000000000	4153.33300781250000000000	4117.94873046875000000000	4195.38427734375000000000	4151.79492187500000000000	4174.87158203125000000000	4170.25634765625000000000	4168.71777343750000000000	4157.94873046875000000000	4126.66650390625000000000	4149.23046875000000000000	4194.35888671875000000000	4143.07666015625000000000	4163.58984375000000000000	2705.00000000000000000000	10247.00000000000000000000	10226.00000000000000000000	0.00000000000000000000	0.00000000000000000000	0.00000000000000000000	2495.00000000000000000000	295.00000000000000000000	4.00000000000000000000	4.00000000000000000000	4.00000000000000000000	4.00000000000000000000	4.00000000000000000000	4.00000000000000000000	4.00000000000000000000	4.00000000000000000000	4.00000000000000000000	4.00000000000000000000	4.00000000000000000000	4.00000000000000000000	4.00000000000000000000	4.00000000000000000000	4.00000000000000000000	4.00000000000000000000
117.00000000000000000000	0.00000000000000000000	4170.25634765625000000000	4149.74365234375000000000	4121.53857421875000000000	4187.69238281250000000000	4141.53857421875000000000	4171.28173828125000000000	4166.15380859375000000000	4157.94873046875000000000	4149.74365234375000000000	4129.23046875000000000000	4143.58984375000000000000	4193.33300781250000000000	4137.43603515625000000000	4167.17919921875000000000	2611.00000000000000000000	10245.00000000000000000000	10227.00000000000000000000	0.00000000000000000000	0.00000000000000000000	0.00000000000000000000	2495.00000000000000000000	303.00000000000000000000	4.00000000000000000000	4.00000000000000000000	4.00000000000000000000	4.00000000000000000000	4.00000000000000000000	4.00000000000000000000	4.00000000000000000000	4.00000000000000000000	4.00000000000000000000	4.00000000000000000000	4.00000000000000000000	4.00000000000000000000	4.00000000000000000000	4.00000000000000000000	4.00000000000000000000	4.00000000000000000000
118.00000000000000000000	0.00000000000000000000	4168.20507812500000000000	4154.87158203125000000000	4130.25634765625000000000	4178.97412109375000000000	4152.82031250000000000000	4176.41015625000000000000	4177.94873046875000000000	4169.74365234375000000000	4163.07666015625000000000	4137.43603515625000000000	4138.97412109375000000000	4205.64111328125000000000	4155.89746093750000000000	4178.97412109375000000000	3500.00000000000000000000	10245.00000000000000000000	10227.00000000000000000000	0.00000000000000000000	0.00000000000000000000	0.00000000000000000000	2495.00000000000000000000	311.00000000000000000000	4.00000000000000000000	4.00000000000000000000	4.00000000000000000000	4.00000000000000000000	4.00000000000000000000	4.00000000000000000000	4.00000000000000000000	4.00000000000000000000	4.00000000000000000000	4.00000000000000000000	4.00000000000000000000	4.00000000000000000000	4.00000000000000000000	4.00000000000000000000	4.00000000000000000000	4.00000000000000000000
119.00000000000000000000	0.00000000000000000000	4170.76904296875000000000	4151.28173828125000000000	4123.58984375000000000000	4162.05126953125000000000	4134.87158203125000000000	4150.76904296875000000000	4157.94873046875000000000	4150.25634765625000000000	4136.41015625000000000000	4127.17919921875000000000	4135.89746093750000000000	4207.17919921875000000000	4148.71777343750000000000	4172.82031250000000000000	3322.00000000000000000000	10244.00000000000000000000	10227.00000000000000000000	0.00000000000000000000	0.00000000000000000000	0.00000000000000000000	2495.00000000000000000000	318.00000000000000000000	4.00000000000000000000	4.00000000000000000000	4.00000000000000000000	4.00000000000000000000	4.00000000000000000000	4.00000000000000000000	4.00000000000000000000	4.00000000000000000000	4.00000000000000000000	4.00000000000000000000	4.00000000000000000000	4.00000000000000000000	4.00000000000000000000	4.00000000000000000000	4.00000000000000000000	4.00000000000000000000
120.00000000000000000000	0.00000000000000000000	4166.66650390625000000000	4168.71777343750000000000	4122.05126953125000000000	4175.89746093750000000000	4140.00000000000000000000	4151.79492187500000000000	4157.94873046875000000000	4151.79492187500000000000	4134.35888671875000000000	4133.84619140625000000000	4155.89746093750000000000	4204.61523437500000000000	4155.38427734375000000000	4182.05126953125000000000	2705.00000000000000000000	10244.00000000000000000000	10227.00000000000000000000	0.00000000000000000000	0.00000000000000000000	0.00000000000000000000	2495.00000000000000000000	325.00000000000000000000	4.00000000000000000000	4.00000000000000000000	4.00000000000000000000	4.00000000000000000000	4.00000000000000000000	4.00000000000000000000	4.00000000000000000000	4.00000000000000000000	4.00000000000000000000	4.00000000000000000000	4.00000000000000000000	4.00000000000000000000	4.00000000000000000000	4.00000000000000000000	4.00000000000000000000	4.00000000000000000000
121.00000000000000000000	0.00000000000000000000	4181.02539062500000000000	4176.41015625000000000000	4125.64111328125000000000	4208.71777343750000000000	4156.92285156250000000000	4164.61523437500000000000	4166.66650390625000000000	4165.64111328125000000000	4155.89746093750000000000	4133.33300781250000000000	4171.28173828125000000000	4214.35888671875000000000	4158.97412109375000000000	4195.89746093750000000000	2611.00000000000000000000	10247.00000000000000000000	10228.00000000000000000000	0.00000000000000000000	0.00000000000000000000	0.00000000000000000000	2495.00000000000000000000	333.00000000000000000000	4.00000000000000000000	4.00000000000000000000	4.00000000000000000000	4.00000000000000000000	4.00000000000000000000	4.00000000000000000000	4.00000000000000000000	4.00000000000000000000	4.00000000000000000000	4.00000000000000000000	4.00000000000000000000	4.00000000000000000000	4.00000000000000000000	4.00000000000000000000	4.00000000000000000000	4.00000000000000000000
122.00000000000000000000	0.00000000000000000000	4177.94873046875000000000	4160.51269531250000000000	4115.89746093750000000000	4210.76904296875000000000	4151.79492187500000000000	4157.94873046875000000000	4162.56396484375000000000	4161.02539062500000000000	4156.41015625000000000000	4127.69238281250000000000	4176.41015625000000000000	4215.38427734375000000000	4153.33300781250000000000	4194.87158203125000000000	3500.00000000000000000000	10247.00000000000000000000	10228.00000000000000000000	0.00000000000000000000	0.00000000000000000000	0.00000000000000000000	2495.00000000000000000000	341.00000000000000000000	4.00000000000000000000	4.00000000000000000000	4.00000000000000000000	4.00000000000000000000	4.00000000000000000000	4.00000000000000000000	4.00000000000000000000	4.00000000000000000000	4.00000000000000000000	4.00000000000000000000	4.00000000000000000000	4.00000000000000000000	4.00000000000000000000	4.00000000000000000000	4.00000000000000000000	4.00000000000000000000
123.00000000000000000000	0.00000000000000000000	4153.33300781250000000000	4136.41015625000000000000	4106.15380859375000000000	4181.53857421875000000000	4132.30761718750000000000	4148.20507812500000000000	4157.43603515625000000000	4154.87158203125000000000	4147.17919921875000000000	4137.43603515625000000000	4146.15380859375000000000	4205.64111328125000000000	4163.58984375000000000000	4186.66650390625000000000	3322.00000000000000000000	10247.00000000000000000000	10229.00000000000000000000	0.00000000000000000000	0.00000000000000000000	0.00000000000000000000	2495.00000000000000000000	349.00000000000000000000	4.00000000000000000000	4.00000000000000000000	4.00000000000000000000	4.00000000000000000000	4.00000000000000000000	4.00000000000000000000	4.00000000000000000000	4.00000000000000000000	4.00000000000000000000	4.00000000000000000000	4.00000000000000000000	4.00000000000000000000	4.00000000000000000000	4.00000000000000000000	4.00000000000000000000	4.00000000000000000000
124.00000000000000000000	0.00000000000000000000	4168.20507812500000000000	4132.30761718750000000000	4112.82031250000000000000	4158.97412109375000000000	4114.35888671875000000000	4145.64111328125000000000	4153.84619140625000000000	4151.79492187500000000000	4137.43603515625000000000	4133.84619140625000000000	4119.48730468750000000000	4206.15380859375000000000	4161.02539062500000000000	4184.10253906250000000000	2705.00000000000000000000	10247.00000000000000000000	10229.00000000000000000000	0.00000000000000000000	0.00000000000000000000	0.00000000000000000000	2495.00000000000000000000	357.00000000000000000000	4.00000000000000000000	4.00000000000000000000	4.00000000000000000000	4.00000000000000000000	4.00000000000000000000	4.00000000000000000000	4.00000000000000000000	4.00000000000000000000	4.00000000000000000000	4.00000000000000000000	4.00000000000000000000	4.00000000000000000000	4.00000000000000000000	4.00000000000000000000	4.00000000000000000000	4.00000000000000000000
125.00000000000000000000	0.00000000000000000000	4168.71777343750000000000	4169.23046875000000000000	4114.87158203125000000000	4171.79492187500000000000	4143.07666015625000000000	4161.02539062500000000000	4168.20507812500000000000	4169.23046875000000000000	4156.92285156250000000000	4145.12792968750000000000	4161.53857421875000000000	4212.82031250000000000000	4161.02539062500000000000	4191.79492187500000000000	2611.00000000000000000000	10247.00000000000000000000	10230.00000000000000000000	0.00000000000000000000	0.00000000000000000000	0.00000000000000000000	2495.00000000000000000000	365.00000000000000000000	4.00000000000000000000	4.00000000000000000000	4.00000000000000000000	4.00000000000000000000	4.00000000000000000000	4.00000000000000000000	4.00000000000000000000	4.00000000000000000000	4.00000000000000000000	4.00000000000000000000	4.00000000000000000000	4.00000000000000000000	4.00000000000000000000	4.00000000000000000000	4.00000000000000000000	4.00000000000000000000
126.00000000000000000000	0.00000000000000000000	4167.69238281250000000000	4166.66650390625000000000	4112.82031250000000000000	4180.00000000000000000000	4160.00000000000000000000	4161.53857421875000000000	4169.23046875000000000000	4170.25634765625000000000	4162.05126953125000000000	4142.56396484375000000000	4180.51269531250000000000	4206.66650390625000000000	4154.87158203125000000000	4183.58984375000000000000	3500.00000000000000000000	10247.00000000000000000000	10230.00000000000000000000	0.00000000000000000000	0.00000000000000000000	0.00000000000000000000	2495.00000000000000000000	372.00000000000000000000	4.00000000000000000000	4.00000000000000000000	4.00000000000000000000	4.00000000000000000000	4.00000000000000000000	4.00000000000000000000	4.00000000000000000000	4.00000000000000000000	4.00000000000000000000	4.00000000000000000000	4.00000000000000000000	4.00000000000000000000	4.00000000000000000000	4.00000000000000000000	4.00000000000000000000	4.00000000000000000000
127.00000000000000000000	0.00000000000000000000	4171.28173828125000000000	4144.10253906250000000000	4115.38427734375000000000	4179.48730468750000000000	4145.64111328125000000000	4162.05126953125000000000	4170.25634765625000000000	4163.07666015625000000000	4153.33300781250000000000	4132.30761718750000000000	4153.33300781250000000000	4191.79492187500000000000	4150.76904296875000000000	4180.51269531250000000000	52.00000000000000000000	10247.00000000000000000000	10230.00000000000000000000	0.00000000000000000000	0.00000000000000000000	0.00000000000000000000	2495.00000000000000000000	380.00000000000000000000	4.00000000000000000000	4.00000000000000000000	4.00000000000000000000	4.00000000000000000000	4.00000000000000000000	4.00000000000000000000	4.00000000000000000000	4.00000000000000000000	4.00000000000000000000	4.00000000000000000000	4.00000000000000000000	4.00000000000000000000	4.00000000000000000000	4.00000000000000000000	4.00000000000000000000	4.00000000000000000000
0.00000000000000000000	0.00000000000000000000	4157.94873046875000000000	4151.79492187500000000000	4113.33300781250000000000	4185.12792968750000000000	4132.30761718750000000000	4159.48730468750000000000	4173.84619140625000000000	4164.61523437500000000000	4158.97412109375000000000	4151.79492187500000000000	4153.33300781250000000000	4185.12792968750000000000	4158.97412109375000000000	4180.51269531250000000000	2809.00000000000000000000	10247.00000000000000000000	10230.00000000000000000000	0.00000000000000000000	0.00000000000000000000	0.00000000000000000000	2495.00000000000000000000	388.00000000000000000000	4.00000000000000000000	4.00000000000000000000	4.00000000000000000000	4.00000000000000000000	4.00000000000000000000	4.00000000000000000000	4.00000000000000000000	4.00000000000000000000	4.00000000000000000000	4.00000000000000000000	4.00000000000000000000	4.00000000000000000000	4.00000000000000000000	4.00000000000000000000	4.00000000000000000000	4.00000000000000000000
1.00000000000000000000	0.00000000000000000000	4174.35888671875000000000	4154.35888671875000000000	4122.56396484375000000000	4184.10253906250000000000	4135.38427734375000000000	4145.64111328125000000000	4159.48730468750000000000	4154.87158203125000000000	4151.79492187500000000000	4157.43603515625000000000	4148.71777343750000000000	4188.20507812500000000000	4164.10253906250000000000	4174.35888671875000000000	2628.00000000000000000000	10247.00000000000000000000	10227.00000000000000000000	0.00000000000000000000	0.00000000000000000000	0.00000000000000000000	2495.00000000000000000000	395.00000000000000000000	4.00000000000000000000	4.00000000000000000000	4.00000000000000000000	4.00000000000000000000	4.00000000000000000000	4.00000000000000000000	4.00000000000000000000	4.00000000000000000000	4.00000000000000000000	4.00000000000000000000	4.00000000000000000000	4.00000000000000000000	4.00000000000000000000	4.00000000000000000000	4.00000000000000000000	4.00000000000000000000
2.00000000000000000000	0.00000000000000000000	4171.28173828125000000000	4165.12792968750000000000	4130.76904296875000000000	4178.46142578125000000000	4168.20507812500000000000	4166.66650390625000000000	4169.23046875000000000000	4167.69238281250000000000	4156.92285156250000000000	4154.35888671875000000000	4152.82031250000000000000	4199.48730468750000000000	4180.00000000000000000000	4195.38427734375000000000	2048.00000000000000000000	10247.00000000000000000000	10227.00000000000000000000	0.00000000000000000000	0.00000000000000000000	0.00000000000000000000	2495.00000000000000000000	403.00000000000000000000	4.00000000000000000000	4.00000000000000000000	4.00000000000000000000	4.00000000000000000000	4.00000000000000000000	4.00000000000000000000	4.00000000000000000000	4.00000000000000000000	4.00000000000000000000	4.00000000000000000000	4.00000000000000000000	4.00000000000000000000	4.00000000000000000000	4.00000000000000000000	4.00000000000000000000	4.00000000000000000000
3.00000000000000000000	0.00000000000000000000	4158.97412109375000000000	4165.64111328125000000000	4126.15380859375000000000	4169.23046875000000000000	4164.61523437500000000000	4172.82031250000000000000	4169.23046875000000000000	4169.74365234375000000000	4157.43603515625000000000	4145.12792968750000000000	4176.41015625000000000000	4208.71777343750000000000	4170.25634765625000000000	4196.41015625000000000000	3479.00000000000000000000	10246.00000000000000000000	10227.00000000000000000000	0.00000000000000000000	0.00000000000000000000	0.00000000000000000000	2495.00000000000000000000	412.00000000000000000000	4.00000000000000000000	4.00000000000000000000	4.00000000000000000000	4.00000000000000000000	4.00000000000000000000	4.00000000000000000000	4.00000000000000000000	4.00000000000000000000	4.00000000000000000000	4.00000000000000000000	4.00000000000000000000	4.00000000000000000000	4.00000000000000000000	4.00000000000000000000	4.00000000000000000000	4.00000000000000000000
4.00000000000000000000	0.00000000000000000000	4167.17919921875000000000	4157.43603515625000000000	4128.20507812500000000000	4175.38427734375000000000	4145.64111328125000000000	4157.43603515625000000000	4156.92285156250000000000	4157.43603515625000000000	4152.82031250000000000000	4145.64111328125000000000	4166.66650390625000000000	4203.58984375000000000000	4162.05126953125000000000	4174.35888671875000000000	3548.00000000000000000000	10246.00000000000000000000	10227.00000000000000000000	0.00000000000000000000	0.00000000000000000000	0.00000000000000000000	2495.00000000000000000000	420.00000000000000000000	4.00000000000000000000	4.00000000000000000000	4.00000000000000000000	4.00000000000000000000	4.00000000000000000000	4.00000000000000000000	4.00000000000000000000	4.00000000000000000000	4.00000000000000000000	4.00000000000000000000	4.00000000000000000000	4.00000000000000000000	4.00000000000000000000	4.00000000000000000000	4.00000000000000000000	4.00000000000000000000
5.00000000000000000000	0.00000000000000000000	4166.15380859375000000000	4162.56396484375000000000	4127.17919921875000000000	4192.82031250000000000000	4157.94873046875000000000	4163.07666015625000000000	4167.17919921875000000000	4163.07666015625000000000	4160.51269531250000000000	4158.46142578125000000000	4156.41015625000000000000	4201.53857421875000000000	4174.87158203125000000000	4184.10253906250000000000	3431.00000000000000000000	10248.00000000000000000000	10228.00000000000000000000	0.00000000000000000000	0.00000000000000000000	0.00000000000000000000	2495.00000000000000000000	427.00000000000000000000	4.00000000000000000000	4.00000000000000000000	4.00000000000000000000	4.00000000000000000000	4.00000000000000000000	4.00000000000000000000	4.00000000000000000000	4.00000000000000000000	4.00000000000000000000	4.00000000000000000000	4.00000000000000000000	4.00000000000000000000	4.00000000000000000000	4.00000000000000000000	4.00000000000000000000	4.00000000000000000000
6.00000000000000000000	0.00000000000000000000	4175.89746093750000000000	4157.94873046875000000000	4125.12792968750000000000	4187.69238281250000000000	4152.30761718750000000000	4165.12792968750000000000	4165.64111328125000000000	4157.94873046875000000000	4148.71777343750000000000	4151.28173828125000000000	4168.20507812500000000000	4209.74365234375000000000	4166.15380859375000000000	4194.87158203125000000000	3483.00000000000000000000	10248.00000000000000000000	10228.00000000000000000000	0.00000000000000000000	0.00000000000000000000	0.00000000000000000000	2495.00000000000000000000	436.00000000000000000000	4.00000000000000000000	4.00000000000000000000	4.00000000000000000000	4.00000000000000000000	4.00000000000000000000	4.00000000000000000000	4.00000000000000000000	4.00000000000000000000	4.00000000000000000000	4.00000000000000000000	4.00000000000000000000	4.00000000000000000000	4.00000000000000000000	4.00000000000000000000	4.00000000000000000000	4.00000000000000000000
7.00000000000000000000	0.00000000000000000000	4168.71777343750000000000	4165.64111328125000000000	4129.74365234375000000000	4173.84619140625000000000	4153.84619140625000000000	4171.79492187500000000000	4166.66650390625000000000	4160.51269531250000000000	4154.87158203125000000000	4153.84619140625000000000	4167.17919921875000000000	4213.84619140625000000000	4176.41015625000000000000	4186.66650390625000000000	3569.00000000000000000000	10249.00000000000000000000	10228.00000000000000000000	0.00000000000000000000	0.00000000000000000000	0.00000000000000000000	2495.00000000000000000000	444.00000000000000000000	4.00000000000000000000	4.00000000000000000000	4.00000000000000000000	4.00000000000000000000	4.00000000000000000000	4.00000000000000000000	4.00000000000000000000	4.00000000000000000000	4.00000000000000000000	4.00000000000000000000	4.00000000000000000000	4.00000000000000000000	4.00000000000000000000	4.00000000000000000000	4.00000000000000000000	4.00000000000000000000
8.00000000000000000000	0.00000000000000000000	4164.61523437500000000000	4165.12792968750000000000	4137.43603515625000000000	4177.43603515625000000000	4155.38427734375000000000	4167.17919921875000000000	4168.20507812500000000000	4164.61523437500000000000	4167.69238281250000000000	4155.89746093750000000000	4150.25634765625000000000	4211.28173828125000000000	4182.05126953125000000000	4180.00000000000000000000	3432.00000000000000000000	10249.00000000000000000000	10228.00000000000000000000	0.00000000000000000000	0.00000000000000000000	0.00000000000000000000	2495.00000000000000000000	451.00000000000000000000	4.00000000000000000000	4.00000000000000000000	4.00000000000000000000	4.00000000000000000000	4.00000000000000000000	4.00000000000000000000	4.00000000000000000000	4.00000000000000000000	4.00000000000000000000	4.00000000000000000000	4.00000000000000000000	4.00000000000000000000	4.00000000000000000000	4.00000000000000000000	4.00000000000000000000	4.00000000000000000000
9.00000000000000000000	0.00000000000000000000	4170.76904296875000000000	4154.35888671875000000000	4144.61523437500000000000	4182.56396484375000000000	4147.17919921875000000000	4155.38427734375000000000	4163.07666015625000000000	4167.17919921875000000000	4166.66650390625000000000	4146.15380859375000000000	4153.33300781250000000000	4201.02539062500000000000	4161.02539062500000000000	4189.74365234375000000000	3155.00000000000000000000	10248.00000000000000000000	10227.00000000000000000000	0.00000000000000000000	0.00000000000000000000	0.00000000000000000000	2495.00000000000000000000	459.00000000000000000000	4.00000000000000000000	4.00000000000000000000	4.00000000000000000000	4.00000000000000000000	4.00000000000000000000	4.00000000000000000000	4.00000000000000000000	4.00000000000000000000	4.00000000000000000000	4.00000000000000000000	4.00000000000000000000	4.00000000000000000000	4.00000000000000000000	4.00000000000000000000	4.00000000000000000000	4.00000000000000000000
10.00000000000000000000	0.00000000000000000000	4164.10253906250000000000	4165.64111328125000000000	4146.66650390625000000000	4177.43603515625000000000	4160.51269531250000000000	4164.10253906250000000000	4168.20507812500000000000	4177.94873046875000000000	4173.84619140625000000000	4155.89746093750000000000	4183.07666015625000000000	4202.05126953125000000000	4173.84619140625000000000	4204.10253906250000000000	3512.00000000000000000000	10248.00000000000000000000	10227.00000000000000000000	0.00000000000000000000	0.00000000000000000000	0.00000000000000000000	2495.00000000000000000000	467.00000000000000000000	4.00000000000000000000	4.00000000000000000000	4.00000000000000000000	4.00000000000000000000	4.00000000000000000000	4.00000000000000000000	4.00000000000000000000	4.00000000000000000000	4.00000000000000000000	4.00000000000000000000	4.00000000000000000000	4.00000000000000000000	4.00000000000000000000	4.00000000000000000000	4.00000000000000000000	4.00000000000000000000
11.00000000000000000000	0.00000000000000000000	4181.02539062500000000000	4160.51269531250000000000	4148.71777343750000000000	4178.46142578125000000000	4152.82031250000000000000	4154.87158203125000000000	4157.94873046875000000000	4161.02539062500000000000	4160.51269531250000000000	4156.41015625000000000000	4174.87158203125000000000	4208.20507812500000000000	4184.61523437500000000000	4193.33300781250000000000	3320.00000000000000000000	10248.00000000000000000000	10229.00000000000000000000	0.00000000000000000000	0.00000000000000000000	0.00000000000000000000	2495.00000000000000000000	475.00000000000000000000	4.00000000000000000000	4.00000000000000000000	4.00000000000000000000	4.00000000000000000000	4.00000000000000000000	4.00000000000000000000	4.00000000000000000000	4.00000000000000000000	4.00000000000000000000	4.00000000000000000000	4.00000000000000000000	4.00000000000000000000	4.00000000000000000000	4.00000000000000000000	4.00000000000000000000	4.00000000000000000000
12.00000000000000000000	0.00000000000000000000	4171.79492187500000000000	4159.48730468750000000000	4138.46142578125000000000	4191.79492187500000000000	4138.97412109375000000000	4148.20507812500000000000	4155.38427734375000000000	4150.76904296875000000000	4151.28173828125000000000	4154.35888671875000000000	4151.28173828125000000000	4201.53857421875000000000	4169.74365234375000000000	4182.05126953125000000000	2939.00000000000000000000	10248.00000000000000000000	10229.00000000000000000000	0.00000000000000000000	0.00000000000000000000	0.00000000000000000000	2495.00000000000000000000	483.00000000000000000000	4.00000000000000000000	4.00000000000000000000	4.00000000000000000000	4.00000000000000000000	4.00000000000000000000	4.00000000000000000000	4.00000000000000000000	4.00000000000000000000	4.00000000000000000000	4.00000000000000000000	4.00000000000000000000	4.00000000000000000000	4.00000000000000000000	4.00000000000000000000	4.00000000000000000000	4.00000000000000000000
13.00000000000000000000	0.00000000000000000000	4158.46142578125000000000	4170.76904296875000000000	4137.43603515625000000000	4187.17919921875000000000	4144.10253906250000000000	4156.41015625000000000000	4161.02539062500000000000	4161.53857421875000000000	4157.43603515625000000000	4154.35888671875000000000	4153.84619140625000000000	4204.61523437500000000000	4166.15380859375000000000	4187.17919921875000000000	2594.00000000000000000000	10247.00000000000000000000	10230.00000000000000000000	0.00000000000000000000	0.00000000000000000000	0.00000000000000000000	2495.00000000000000000000	490.00000000000000000000	4.00000000000000000000	4.00000000000000000000	4.00000000000000000000	4.00000000000000000000	4.00000000000000000000	4.00000000000000000000	4.00000000000000000000	4.00000000000000000000	4.00000000000000000000	4.00000000000000000000	4.00000000000000000000	4.00000000000000000000	4.00000000000000000000	4.00000000000000000000	4.00000000000000000000	4.00000000000000000000
14.00000000000000000000	0.00000000000000000000	4181.53857421875000000000	4173.84619140625000000000	4163.58984375000000000000	4172.30761718750000000000	4160.00000000000000000000	4167.17919921875000000000	4167.69238281250000000000	4169.23046875000000000000	4167.69238281250000000000	4149.74365234375000000000	4158.46142578125000000000	4213.84619140625000000000	4189.74365234375000000000	4204.10253906250000000000	3512.00000000000000000000	10247.00000000000000000000	10230.00000000000000000000	0.00000000000000000000	0.00000000000000000000	0.00000000000000000000	2495.00000000000000000000	498.00000000000000000000	4.00000000000000000000	4.00000000000000000000	4.00000000000000000000	4.00000000000000000000	4.00000000000000000000	4.00000000000000000000	4.00000000000000000000	4.00000000000000000000	4.00000000000000000000	4.00000000000000000000	4.00000000000000000000	4.00000000000000000000	4.00000000000000000000	4.00000000000000000000	4.00000000000000000000	4.00000000000000000000
15.00000000000000000000	0.00000000000000000000	4179.48730468750000000000	4177.43603515625000000000	4164.61523437500000000000	4182.05126953125000000000	4177.43603515625000000000	4176.41015625000000000000	4181.02539062500000000000	4181.02539062500000000000	4182.56396484375000000000	4158.46142578125000000000	4164.10253906250000000000	4210.25634765625000000000	4208.20507812500000000000	4216.92285156250000000000	3320.00000000000000000000	10249.00000000000000000000	10230.00000000000000000000	0.00000000000000000000	0.00000000000000000000	0.00000000000000000000	2495.00000000000000000000	506.00000000000000000000	4.00000000000000000000	4.00000000000000000000	4.00000000000000000000	4.00000000000000000000	4.00000000000000000000	4.00000000000000000000	4.00000000000000000000	4.00000000000000000000	4.00000000000000000000	4.00000000000000000000	4.00000000000000000000	4.00000000000000000000	4.00000000000000000000	4.00000000000000000000	4.00000000000000000000	4.00000000000000000000
16.00000000000000000000	0.00000000000000000000	4180.51269531250000000000	4174.87158203125000000000	4152.30761718750000000000	4197.94873046875000000000	4169.23046875000000000000	4165.64111328125000000000	4175.89746093750000000000	4175.38427734375000000000	4171.28173828125000000000	4164.10253906250000000000	4178.46142578125000000000	4204.10253906250000000000	4188.20507812500000000000	4205.12792968750000000000	0.00000000000000000000	10249.00000000000000000000	10230.00000000000000000000	0.00000000000000000000	0.00000000000000000000	0.00000000000000000000	2495.00000000000000000000	514.00000000000000000000	4.00000000000000000000	4.00000000000000000000	4.00000000000000000000	4.00000000000000000000	4.00000000000000000000	4.00000000000000000000	4.00000000000000000000	4.00000000000000000000	4.00000000000000000000	4.00000000000000000000	4.00000000000000000000	4.00000000000000000000	4.00000000000000000000	4.00000000000000000000	4.00000000000000000000	4.00000000000000000000
17.00000000000000000000	0.00000000000000000000	4172.30761718750000000000	4167.69238281250000000000	4151.28173828125000000000	4180.51269531250000000000	4149.74365234375000000000	4163.07666015625000000000	4166.15380859375000000000	4162.56396484375000000000	4155.38427734375000000000	4165.64111328125000000000	4172.82031250000000000000	4203.58984375000000000000	4175.38427734375000000000	4198.46142578125000000000	0.00000000000000000000	10248.00000000000000000000	10231.00000000000000000000	0.00000000000000000000	0.00000000000000000000	0.00000000000000000000	2495.00000000000000000000	522.00000000000000000000	4.00000000000000000000	4.00000000000000000000	4.00000000000000000000	4.00000000000000000000	4.00000000000000000000	4.00000000000000000000	4.00000000000000000000	4.00000000000000000000	4.00000000000000000000	4.00000000000000000000	4.00000000000000000000	4.00000000000000000000	4.00000000000000000000	4.00000000000000000000	4.00000000000000000000	4.00000000000000000000
18.00000000000000000000	0.00000000000000000000	4166.15380859375000000000	4151.79492187500000000000	4151.28173828125000000000	4151.79492187500000000000	4137.94873046875000000000	4155.89746093750000000000	4151.28173828125000000000	4148.71777343750000000000	4145.12792968750000000000	4147.17919921875000000000	4150.25634765625000000000	4204.61523437500000000000	4173.33300781250000000000	4189.23046875000000000000	0.00000000000000000000	10248.00000000000000000000	10231.00000000000000000000	0.00000000000000000000	0.00000000000000000000	0.00000000000000000000	2495.00000000000000000000	529.00000000000000000000	4.00000000000000000000	4.00000000000000000000	4.00000000000000000000	4.00000000000000000000	4.00000000000000000000	4.00000000000000000000	4.00000000000000000000	4.00000000000000000000	4.00000000000000000000	4.00000000000000000000	4.00000000000000000000	4.00000000000000000000	4.00000000000000000000	4.00000000000000000000	4.00000000000000000000	4.00000000000000000000
19.00000000000000000000	0.00000000000000000000	4186.15380859375000000000	4163.58984375000000000000	4160.00000000000000000000	4171.28173828125000000000	4154.35888671875000000000	4149.23046875000000000000	4149.74365234375000000000	4149.23046875000000000000	4150.76904296875000000000	4142.05126953125000000000	4168.20507812500000000000	4204.10253906250000000000	4184.10253906250000000000	4182.56396484375000000000	0.00000000000000000000	10249.00000000000000000000	10231.00000000000000000000	0.00000000000000000000	0.00000000000000000000	0.00000000000000000000	2495.00000000000000000000	537.00000000000000000000	4.00000000000000000000	4.00000000000000000000	4.00000000000000000000	4.00000000000000000000	4.00000000000000000000	4.00000000000000000000	4.00000000000000000000	4.00000000000000000000	4.00000000000000000000	4.00000000000000000000	4.00000000000000000000	4.00000000000000000000	4.00000000000000000000	4.00000000000000000000	4.00000000000000000000	4.00000000000000000000
20.00000000000000000000	0.00000000000000000000	4174.35888671875000000000	4199.48730468750000000000	4162.05126953125000000000	4206.15380859375000000000	4180.00000000000000000000	4167.69238281250000000000	4171.28173828125000000000	4172.82031250000000000000	4175.38427734375000000000	4173.33300781250000000000	4185.64111328125000000000	4205.64111328125000000000	4211.28173828125000000000	4201.02539062500000000000	0.00000000000000000000	10249.00000000000000000000	10231.00000000000000000000	0.00000000000000000000	0.00000000000000000000	0.00000000000000000000	2495.00000000000000000000	546.00000000000000000000	4.00000000000000000000	4.00000000000000000000	4.00000000000000000000	4.00000000000000000000	4.00000000000000000000	4.00000000000000000000	4.00000000000000000000	4.00000000000000000000	4.00000000000000000000	4.00000000000000000000	4.00000000000000000000	4.00000000000000000000	4.00000000000000000000	4.00000000000000000000	4.00000000000000000000	4.00000000000000000000
21.00000000000000000000	0.00000000000000000000	4176.92285156250000000000	4191.28173828125000000000	4155.89746093750000000000	4196.92285156250000000000	4164.10253906250000000000	4166.66650390625000000000	4162.56396484375000000000	4167.17919921875000000000	4163.58984375000000000000	4158.46142578125000000000	4154.87158203125000000000	4209.23046875000000000000	4190.76904296875000000000	4205.64111328125000000000	0.00000000000000000000	10248.00000000000000000000	10229.00000000000000000000	0.00000000000000000000	0.00000000000000000000	0.00000000000000000000	2495.00000000000000000000	554.00000000000000000000	4.00000000000000000000	4.00000000000000000000	4.00000000000000000000	4.00000000000000000000	4.00000000000000000000	4.00000000000000000000	4.00000000000000000000	4.00000000000000000000	4.00000000000000000000	4.00000000000000000000	4.00000000000000000000	4.00000000000000000000	4.00000000000000000000	4.00000000000000000000	4.00000000000000000000	4.00000000000000000000
22.00000000000000000000	0.00000000000000000000	4178.97412109375000000000	4171.79492187500000000000	4148.71777343750000000000	4173.33300781250000000000	4155.89746093750000000000	4162.05126953125000000000	4153.84619140625000000000	4155.89746093750000000000	4153.84619140625000000000	4136.92285156250000000000	4170.25634765625000000000	4213.33300781250000000000	4162.56396484375000000000	4201.53857421875000000000	0.00000000000000000000	10248.00000000000000000000	10229.00000000000000000000	0.00000000000000000000	0.00000000000000000000	0.00000000000000000000	2495.00000000000000000000	562.00000000000000000000	4.00000000000000000000	4.00000000000000000000	4.00000000000000000000	4.00000000000000000000	4.00000000000000000000	4.00000000000000000000	4.00000000000000000000	4.00000000000000000000	4.00000000000000000000	4.00000000000000000000	4.00000000000000000000	4.00000000000000000000	4.00000000000000000000	4.00000000000000000000	4.00000000000000000000	4.00000000000000000000
23.00000000000000000000	0.00000000000000000000	4160.51269531250000000000	4161.02539062500000000000	4145.12792968750000000000	4171.79492187500000000000	4152.82031250000000000000	4159.48730468750000000000	4154.35888671875000000000	4151.28173828125000000000	4158.46142578125000000000	4149.23046875000000000000	4183.07666015625000000000	4212.30761718750000000000	4163.58984375000000000000	4195.89746093750000000000	0.00000000000000000000	10249.00000000000000000000	10228.00000000000000000000	0.00000000000000000000	0.00000000000000000000	0.00000000000000000000	2495.00000000000000000000	571.00000000000000000000	4.00000000000000000000	4.00000000000000000000	4.00000000000000000000	4.00000000000000000000	4.00000000000000000000	4.00000000000000000000	4.00000000000000000000	4.00000000000000000000	4.00000000000000000000	4.00000000000000000000	4.00000000000000000000	4.00000000000000000000	4.00000000000000000000	4.00000000000000000000	4.00000000000000000000	4.00000000000000000000
24.00000000000000000000	0.00000000000000000000	4170.76904296875000000000	4165.12792968750000000000	4157.94873046875000000000	4180.00000000000000000000	4148.20507812500000000000	4152.30761718750000000000	4152.82031250000000000000	4143.58984375000000000000	4150.76904296875000000000	4155.89746093750000000000	4155.89746093750000000000	4203.58984375000000000000	4181.53857421875000000000	4183.58984375000000000000	0.00000000000000000000	10249.00000000000000000000	10228.00000000000000000000	0.00000000000000000000	0.00000000000000000000	0.00000000000000000000	2495.00000000000000000000	578.00000000000000000000	4.00000000000000000000	4.00000000000000000000	4.00000000000000000000	4.00000000000000000000	4.00000000000000000000	4.00000000000000000000	4.00000000000000000000	4.00000000000000000000	4.00000000000000000000	4.00000000000000000000	4.00000000000000000000	4.00000000000000000000	4.00000000000000000000	4.00000000000000000000	4.00000000000000000000	4.00000000000000000000
25.00000000000000000000	0.00000000000000000000	4174.35888671875000000000	4192.30761718750000000000	4170.25634765625000000000	4181.53857421875000000000	4177.94873046875000000000	4171.28173828125000000000	4172.82031250000000000000	4165.12792968750000000000	4166.66650390625000000000	4172.82031250000000000000	4162.05126953125000000000	4202.56396484375000000000	4214.87158203125000000000	4191.28173828125000000000	0.00000000000000000000	10249.00000000000000000000	10228.00000000000000000000	0.00000000000000000000	0.00000000000000000000	0.00000000000000000000	2495.00000000000000000000	585.00000000000000000000	4.00000000000000000000	4.00000000000000000000	4.00000000000000000000	4.00000000000000000000	4.00000000000000000000	4.00000000000000000000	4.00000000000000000000	4.00000000000000000000	4.00000000000000000000	4.00000000000000000000	4.00000000000000000000	4.00000000000000000000	4.00000000000000000000	4.00000000000000000000	4.00000000000000000000	4.00000000000000000000
26.00000000000000000000	0.00000000000000000000	4177.43603515625000000000	4179.48730468750000000000	4166.66650390625000000000	4173.33300781250000000000	4171.28173828125000000000	4174.87158203125000000000	4168.71777343750000000000	4169.23046875000000000000	4172.30761718750000000000	4163.07666015625000000000	4164.61523437500000000000	4211.28173828125000000000	4193.84619140625000000000	4206.66650390625000000000	0.00000000000000000000	10249.00000000000000000000	10228.00000000000000000000	0.00000000000000000000	0.00000000000000000000	0.00000000000000000000	2495.00000000000000000000	593.00000000000000000000	4.00000000000000000000	4.00000000000000000000	4.00000000000000000000	4.00000000000000000000	4.00000000000000000000	4.00000000000000000000	4.00000000000000000000	4.00000000000000000000	4.00000000000000000000	4.00000000000000000000	4.00000000000000000000	4.00000000000000000000	4.00000000000000000000	4.00000000000000000000	4.00000000000000000000	4.00000000000000000000
27.00000000000000000000	0.00000000000000000000	4174.87158203125000000000	4159.48730468750000000000	4156.41015625000000000000	4178.46142578125000000000	4149.23046875000000000000	4161.02539062500000000000	4155.89746093750000000000	4162.05126953125000000000	4167.69238281250000000000	4146.66650390625000000000	4168.20507812500000000000	4215.38427734375000000000	4163.07666015625000000000	4210.76904296875000000000	0.00000000000000000000	10249.00000000000000000000	10229.00000000000000000000	0.00000000000000000000	0.00000000000000000000	0.00000000000000000000	2495.00000000000000000000	601.00000000000000000000	4.00000000000000000000	4.00000000000000000000	4.00000000000000000000	4.00000000000000000000	4.00000000000000000000	4.00000000000000000000	4.00000000000000000000	4.00000000000000000000	4.00000000000000000000	4.00000000000000000000	4.00000000000000000000	4.00000000000000000000	4.00000000000000000000	4.00000000000000000000	4.00000000000000000000	4.00000000000000000000
28.00000000000000000000	0.00000000000000000000	4163.58984375000000000000	4162.05126953125000000000	4145.64111328125000000000	4181.02539062500000000000	4151.79492187500000000000	4155.38427734375000000000	4163.07666015625000000000	4166.66650390625000000000	4171.28173828125000000000	4153.33300781250000000000	4168.20507812500000000000	4207.17919921875000000000	4169.23046875000000000000	4183.07666015625000000000	0.00000000000000000000	10249.00000000000000000000	10229.00000000000000000000	0.00000000000000000000	0.00000000000000000000	0.00000000000000000000	2495.00000000000000000000	609.00000000000000000000	4.00000000000000000000	4.00000000000000000000	4.00000000000000000000	4.00000000000000000000	4.00000000000000000000	4.00000000000000000000	4.00000000000000000000	4.00000000000000000000	4.00000000000000000000	4.00000000000000000000	4.00000000000000000000	4.00000000000000000000	4.00000000000000000000	4.00000000000000000000	4.00000000000000000000	4.00000000000000000000
29.00000000000000000000	0.00000000000000000000	4169.74365234375000000000	4154.35888671875000000000	4138.97412109375000000000	4165.12792968750000000000	4140.51269531250000000000	4152.30761718750000000000	4163.07666015625000000000	4160.00000000000000000000	4162.56396484375000000000	4148.20507812500000000000	4143.07666015625000000000	4195.89746093750000000000	4175.38427734375000000000	4162.56396484375000000000	0.00000000000000000000	10250.00000000000000000000	10230.00000000000000000000	0.00000000000000000000	0.00000000000000000000	0.00000000000000000000	2495.00000000000000000000	617.00000000000000000000	4.00000000000000000000	4.00000000000000000000	4.00000000000000000000	4.00000000000000000000	4.00000000000000000000	4.00000000000000000000	4.00000000000000000000	4.00000000000000000000	4.00000000000000000000	4.00000000000000000000	4.00000000000000000000	4.00000000000000000000	4.00000000000000000000	4.00000000000000000000	4.00000000000000000000	4.00000000000000000000
30.00000000000000000000	0.00000000000000000000	4156.92285156250000000000	4165.64111328125000000000	4128.20507812500000000000	4177.43603515625000000000	4149.74365234375000000000	4161.53857421875000000000	4168.20507812500000000000	4164.61523437500000000000	4168.20507812500000000000	4161.02539062500000000000	4154.35888671875000000000	4199.48730468750000000000	4182.05126953125000000000	4191.79492187500000000000	0.00000000000000000000	10250.00000000000000000000	10230.00000000000000000000	0.00000000000000000000	0.00000000000000000000	0.00000000000000000000	2495.00000000000000000000	625.00000000000000000000	4.00000000000000000000	4.00000000000000000000	4.00000000000000000000	4.00000000000000000000	4.00000000000000000000	4.00000000000000000000	4.00000000000000000000	4.00000000000000000000	4.00000000000000000000	4.00000000000000000000	4.00000000000000000000	4.00000000000000000000	4.00000000000000000000	4.00000000000000000000	4.00000000000000000000	4.00000000000000000000
31.00000000000000000000	0.00000000000000000000	4160.51269531250000000000	4163.07666015625000000000	4118.97412109375000000000	4174.35888671875000000000	4149.23046875000000000000	4152.82031250000000000000	4157.94873046875000000000	4153.84619140625000000000	4158.46142578125000000000	4156.41015625000000000000	4166.66650390625000000000	4206.66650390625000000000	4155.89746093750000000000	4194.87158203125000000000	0.00000000000000000000	10249.00000000000000000000	10230.00000000000000000000	0.00000000000000000000	0.00000000000000000000	0.00000000000000000000	2495.00000000000000000000	633.00000000000000000000	4.00000000000000000000	4.00000000000000000000	4.00000000000000000000	4.00000000000000000000	4.00000000000000000000	4.00000000000000000000	4.00000000000000000000	4.00000000000000000000	4.00000000000000000000	4.00000000000000000000	4.00000000000000000000	4.00000000000000000000	4.00000000000000000000	4.00000000000000000000	4.00000000000000000000	4.00000000000000000000
32.00000000000000000000	0.00000000000000000000	4168.71777343750000000000	4150.25634765625000000000	4118.46142578125000000000	4144.10253906250000000000	4141.02539062500000000000	4147.69238281250000000000	4150.25634765625000000000	4145.64111328125000000000	4150.25634765625000000000	4133.33300781250000000000	4150.76904296875000000000	4198.97412109375000000000	4148.71777343750000000000	4172.82031250000000000000	0.00000000000000000000	10249.00000000000000000000	10230.00000000000000000000	0.00000000000000000000	0.00000000000000000000	0.00000000000000000000	2495.00000000000000000000	641.00000000000000000000	4.00000000000000000000	4.00000000000000000000	4.00000000000000000000	4.00000000000000000000	4.00000000000000000000	4.00000000000000000000	4.00000000000000000000	4.00000000000000000000	4.00000000000000000000	4.00000000000000000000	4.00000000000000000000	4.00000000000000000000	4.00000000000000000000	4.00000000000000000000	4.00000000000000000000	4.00000000000000000000
33.00000000000000000000	0.00000000000000000000	4156.41015625000000000000	4158.97412109375000000000	4116.41015625000000000000	4156.41015625000000000000	4155.89746093750000000000	4156.92285156250000000000	4159.48730468750000000000	4163.58984375000000000000	4171.79492187500000000000	4144.61523437500000000000	4153.84619140625000000000	4191.28173828125000000000	4179.48730468750000000000	4172.30761718750000000000	0.00000000000000000000	10248.00000000000000000000	10229.00000000000000000000	0.00000000000000000000	0.00000000000000000000	0.00000000000000000000	2495.00000000000000000000	648.00000000000000000000	4.00000000000000000000	4.00000000000000000000	4.00000000000000000000	4.00000000000000000000	4.00000000000000000000	4.00000000000000000000	4.00000000000000000000	4.00000000000000000000	4.00000000000000000000	4.00000000000000000000	4.00000000000000000000	4.00000000000000000000	4.00000000000000000000	4.00000000000000000000	4.00000000000000000000	4.00000000000000000000
34.00000000000000000000	0.00000000000000000000	4169.74365234375000000000	4157.43603515625000000000	4120.51269531250000000000	4177.43603515625000000000	4153.84619140625000000000	4148.71777343750000000000	4153.84619140625000000000	4161.53857421875000000000	4169.23046875000000000000	4160.51269531250000000000	4148.71777343750000000000	4194.35888671875000000000	4171.28173828125000000000	4164.10253906250000000000	0.00000000000000000000	10248.00000000000000000000	10229.00000000000000000000	0.00000000000000000000	0.00000000000000000000	0.00000000000000000000	2495.00000000000000000000	656.00000000000000000000	4.00000000000000000000	4.00000000000000000000	4.00000000000000000000	4.00000000000000000000	4.00000000000000000000	4.00000000000000000000	4.00000000000000000000	4.00000000000000000000	4.00000000000000000000	4.00000000000000000000	4.00000000000000000000	4.00000000000000000000	4.00000000000000000000	4.00000000000000000000	4.00000000000000000000	4.00000000000000000000
35.00000000000000000000	0.00000000000000000000	4165.64111328125000000000	4151.79492187500000000000	4128.71777343750000000000	4165.64111328125000000000	4146.15380859375000000000	4153.84619140625000000000	4155.38427734375000000000	4153.84619140625000000000	4158.46142578125000000000	4153.84619140625000000000	4130.76904296875000000000	4194.87158203125000000000	4155.89746093750000000000	4163.58984375000000000000	0.00000000000000000000	10247.00000000000000000000	10230.00000000000000000000	0.00000000000000000000	0.00000000000000000000	0.00000000000000000000	2495.00000000000000000000	663.00000000000000000000	4.00000000000000000000	4.00000000000000000000	4.00000000000000000000	4.00000000000000000000	4.00000000000000000000	4.00000000000000000000	4.00000000000000000000	4.00000000000000000000	4.00000000000000000000	4.00000000000000000000	4.00000000000000000000	4.00000000000000000000	4.00000000000000000000	4.00000000000000000000	4.00000000000000000000	4.00000000000000000000
36.00000000000000000000	0.00000000000000000000	4159.48730468750000000000	4143.58984375000000000000	4137.43603515625000000000	4149.23046875000000000000	4134.87158203125000000000	4151.28173828125000000000	4158.46142578125000000000	4150.25634765625000000000	4153.84619140625000000000	4124.61523437500000000000	4141.53857421875000000000	4194.87158203125000000000	4147.17919921875000000000	4175.89746093750000000000	0.00000000000000000000	10247.00000000000000000000	10230.00000000000000000000	0.00000000000000000000	0.00000000000000000000	0.00000000000000000000	2495.00000000000000000000	671.00000000000000000000	4.00000000000000000000	4.00000000000000000000	4.00000000000000000000	4.00000000000000000000	4.00000000000000000000	4.00000000000000000000	4.00000000000000000000	4.00000000000000000000	4.00000000000000000000	4.00000000000000000000	4.00000000000000000000	4.00000000000000000000	4.00000000000000000000	4.00000000000000000000	4.00000000000000000000	4.00000000000000000000
37.00000000000000000000	0.00000000000000000000	4159.48730468750000000000	4149.74365234375000000000	4141.02539062500000000000	4152.82031250000000000000	4133.84619140625000000000	4141.53857421875000000000	4161.02539062500000000000	4152.30761718750000000000	4155.89746093750000000000	4119.48730468750000000000	4157.94873046875000000000	4193.84619140625000000000	4132.82031250000000000000	4177.43603515625000000000	0.00000000000000000000	10245.00000000000000000000	10229.00000000000000000000	0.00000000000000000000	0.00000000000000000000	0.00000000000000000000	2495.00000000000000000000	679.00000000000000000000	4.00000000000000000000	4.00000000000000000000	4.00000000000000000000	4.00000000000000000000	4.00000000000000000000	4.00000000000000000000	4.00000000000000000000	4.00000000000000000000	4.00000000000000000000	4.00000000000000000000	4.00000000000000000000	4.00000000000000000000	4.00000000000000000000	4.00000000000000000000	4.00000000000000000000	4.00000000000000000000
38.00000000000000000000	0.00000000000000000000	4150.25634765625000000000	4156.41015625000000000000	4131.28173828125000000000	4159.48730468750000000000	4145.12792968750000000000	4147.17919921875000000000	4160.51269531250000000000	4151.79492187500000000000	4155.89746093750000000000	4142.05126953125000000000	4151.79492187500000000000	4188.20507812500000000000	4140.51269531250000000000	4166.15380859375000000000	0.00000000000000000000	10245.00000000000000000000	10229.00000000000000000000	0.00000000000000000000	0.00000000000000000000	0.00000000000000000000	2495.00000000000000000000	687.00000000000000000000	4.00000000000000000000	4.00000000000000000000	4.00000000000000000000	4.00000000000000000000	4.00000000000000000000	4.00000000000000000000	4.00000000000000000000	4.00000000000000000000	4.00000000000000000000	4.00000000000000000000	4.00000000000000000000	4.00000000000000000000	4.00000000000000000000	4.00000000000000000000	4.00000000000000000000	4.00000000000000000000
39.00000000000000000000	0.00000000000000000000	4170.76904296875000000000	4144.10253906250000000000	4135.89746093750000000000	4156.92285156250000000000	4142.05126953125000000000	4143.58984375000000000000	4148.71777343750000000000	4142.56396484375000000000	4143.07666015625000000000	4150.25634765625000000000	4139.48730468750000000000	4191.28173828125000000000	4161.53857421875000000000	4161.53857421875000000000	0.00000000000000000000	10246.00000000000000000000	10230.00000000000000000000	0.00000000000000000000	0.00000000000000000000	0.00000000000000000000	2495.00000000000000000000	695.00000000000000000000	4.00000000000000000000	4.00000000000000000000	4.00000000000000000000	4.00000000000000000000	4.00000000000000000000	4.00000000000000000000	4.00000000000000000000	4.00000000000000000000	4.00000000000000000000	4.00000000000000000000	4.00000000000000000000	4.00000000000000000000	4.00000000000000000000	4.00000000000000000000	4.00000000000000000000	4.00000000000000000000
40.00000000000000000000	0.00000000000000000000	4164.61523437500000000000	4153.33300781250000000000	4144.10253906250000000000	4154.87158203125000000000	4146.66650390625000000000	4149.74365234375000000000	4158.46142578125000000000	4155.89746093750000000000	4155.38427734375000000000	4151.79492187500000000000	4148.71777343750000000000	4199.48730468750000000000	4178.46142578125000000000	4176.92285156250000000000	0.00000000000000000000	10246.00000000000000000000	10230.00000000000000000000	0.00000000000000000000	0.00000000000000000000	0.00000000000000000000	2495.00000000000000000000	703.00000000000000000000	4.00000000000000000000	4.00000000000000000000	4.00000000000000000000	4.00000000000000000000	4.00000000000000000000	4.00000000000000000000	4.00000000000000000000	4.00000000000000000000	4.00000000000000000000	4.00000000000000000000	4.00000000000000000000	4.00000000000000000000	4.00000000000000000000	4.00000000000000000000	4.00000000000000000000	4.00000000000000000000
41.00000000000000000000	0.00000000000000000000	4158.97412109375000000000	4160.00000000000000000000	4147.17919921875000000000	4164.61523437500000000000	4144.61523437500000000000	4152.30761718750000000000	4159.48730468750000000000	4160.00000000000000000000	4162.05126953125000000000	4142.56396484375000000000	4160.00000000000000000000	4200.51269531250000000000	4164.61523437500000000000	4181.02539062500000000000	0.00000000000000000000	10246.00000000000000000000	10229.00000000000000000000	0.00000000000000000000	0.00000000000000000000	0.00000000000000000000	2495.00000000000000000000	710.00000000000000000000	4.00000000000000000000	4.00000000000000000000	4.00000000000000000000	4.00000000000000000000	4.00000000000000000000	4.00000000000000000000	4.00000000000000000000	4.00000000000000000000	4.00000000000000000000	4.00000000000000000000	4.00000000000000000000	4.00000000000000000000	4.00000000000000000000	4.00000000000000000000	4.00000000000000000000	4.00000000000000000000
42.00000000000000000000	0.00000000000000000000	4172.82031250000000000000	4149.74365234375000000000	4151.79492187500000000000	4176.41015625000000000000	4143.58984375000000000000	4139.48730468750000000000	4147.17919921875000000000	4148.20507812500000000000	4151.28173828125000000000	4133.84619140625000000000	4140.51269531250000000000	4190.25634765625000000000	4137.94873046875000000000	4171.79492187500000000000	0.00000000000000000000	10246.00000000000000000000	10229.00000000000000000000	0.00000000000000000000	0.00000000000000000000	0.00000000000000000000	2495.00000000000000000000	717.00000000000000000000	4.00000000000000000000	4.00000000000000000000	4.00000000000000000000	4.00000000000000000000	4.00000000000000000000	4.00000000000000000000	4.00000000000000000000	4.00000000000000000000	4.00000000000000000000	4.00000000000000000000	4.00000000000000000000	4.00000000000000000000	4.00000000000000000000	4.00000000000000000000	4.00000000000000000000	4.00000000000000000000
43.00000000000000000000	0.00000000000000000000	4158.46142578125000000000	4146.66650390625000000000	4143.07666015625000000000	4158.46142578125000000000	4147.17919921875000000000	4141.02539062500000000000	4151.28173828125000000000	4153.33300781250000000000	4150.76904296875000000000	4131.28173828125000000000	4125.12792968750000000000	4188.20507812500000000000	4131.28173828125000000000	4171.28173828125000000000	0.00000000000000000000	10247.00000000000000000000	10229.00000000000000000000	0.00000000000000000000	0.00000000000000000000	0.00000000000000000000	2495.00000000000000000000	726.00000000000000000000	4.00000000000000000000	4.00000000000000000000	4.00000000000000000000	4.00000000000000000000	4.00000000000000000000	4.00000000000000000000	4.00000000000000000000	4.00000000000000000000	4.00000000000000000000	4.00000000000000000000	4.00000000000000000000	4.00000000000000000000	4.00000000000000000000	4.00000000000000000000	4.00000000000000000000	4.00000000000000000000
44.00000000000000000000	0.00000000000000000000	4165.12792968750000000000	4143.58984375000000000000	4137.94873046875000000000	4136.41015625000000000000	4134.35888671875000000000	4150.25634765625000000000	4149.23046875000000000000	4151.28173828125000000000	4146.15380859375000000000	4125.12792968750000000000	4142.05126953125000000000	4196.92285156250000000000	4137.94873046875000000000	4174.35888671875000000000	0.00000000000000000000	10247.00000000000000000000	10229.00000000000000000000	0.00000000000000000000	0.00000000000000000000	0.00000000000000000000	2495.00000000000000000000	734.00000000000000000000	4.00000000000000000000	4.00000000000000000000	4.00000000000000000000	4.00000000000000000000	4.00000000000000000000	4.00000000000000000000	4.00000000000000000000	4.00000000000000000000	4.00000000000000000000	4.00000000000000000000	4.00000000000000000000	4.00000000000000000000	4.00000000000000000000	4.00000000000000000000	4.00000000000000000000	4.00000000000000000000
45.00000000000000000000	0.00000000000000000000	4164.10253906250000000000	4149.23046875000000000000	4139.48730468750000000000	4145.12792968750000000000	4144.10253906250000000000	4157.43603515625000000000	4148.71777343750000000000	4147.17919921875000000000	4148.20507812500000000000	4143.58984375000000000000	4157.43603515625000000000	4199.48730468750000000000	4156.41015625000000000000	4179.48730468750000000000	0.00000000000000000000	10247.00000000000000000000	10229.00000000000000000000	0.00000000000000000000	0.00000000000000000000	0.00000000000000000000	2495.00000000000000000000	742.00000000000000000000	4.00000000000000000000	4.00000000000000000000	4.00000000000000000000	4.00000000000000000000	4.00000000000000000000	4.00000000000000000000	4.00000000000000000000	4.00000000000000000000	4.00000000000000000000	4.00000000000000000000	4.00000000000000000000	4.00000000000000000000	4.00000000000000000000	4.00000000000000000000	4.00000000000000000000	4.00000000000000000000
46.00000000000000000000	0.00000000000000000000	4156.92285156250000000000	4146.66650390625000000000	4138.97412109375000000000	4156.41015625000000000000	4151.28173828125000000000	4138.97412109375000000000	4143.58984375000000000000	4136.92285156250000000000	4139.48730468750000000000	4145.12792968750000000000	4133.84619140625000000000	4197.43603515625000000000	4142.05126953125000000000	4167.17919921875000000000	0.00000000000000000000	10247.00000000000000000000	10229.00000000000000000000	0.00000000000000000000	0.00000000000000000000	0.00000000000000000000	2495.00000000000000000000	751.00000000000000000000	4.00000000000000000000	4.00000000000000000000	4.00000000000000000000	4.00000000000000000000	4.00000000000000000000	4.00000000000000000000	4.00000000000000000000	4.00000000000000000000	4.00000000000000000000	4.00000000000000000000	4.00000000000000000000	4.00000000000000000000	4.00000000000000000000	4.00000000000000000000	4.00000000000000000000	4.00000000000000000000
47.00000000000000000000	0.00000000000000000000	4160.00000000000000000000	4140.00000000000000000000	4135.38427734375000000000	4152.30761718750000000000	4133.33300781250000000000	4131.28173828125000000000	4139.48730468750000000000	4130.76904296875000000000	4129.74365234375000000000	4124.61523437500000000000	4125.64111328125000000000	4178.46142578125000000000	4125.64111328125000000000	4145.12792968750000000000	0.00000000000000000000	10246.00000000000000000000	10227.00000000000000000000	0.00000000000000000000	0.00000000000000000000	0.00000000000000000000	2495.00000000000000000000	759.00000000000000000000	4.00000000000000000000	4.00000000000000000000	4.00000000000000000000	4.00000000000000000000	4.00000000000000000000	4.00000000000000000000	4.00000000000000000000	4.00000000000000000000	4.00000000000000000000	4.00000000000000000000	4.00000000000000000000	4.00000000000000000000	4.00000000000000000000	4.00000000000000000000	4.00000000000000000000	4.00000000000000000000
48.00000000000000000000	0.00000000000000000000	4148.71777343750000000000	4148.71777343750000000000	4128.71777343750000000000	4160.00000000000000000000	4132.82031250000000000000	4141.53857421875000000000	4146.66650390625000000000	4148.71777343750000000000	4147.17919921875000000000	4132.82031250000000000000	4149.23046875000000000000	4163.58984375000000000000	4146.15380859375000000000	4149.23046875000000000000	0.00000000000000000000	10246.00000000000000000000	10227.00000000000000000000	0.00000000000000000000	0.00000000000000000000	0.00000000000000000000	2495.00000000000000000000	767.00000000000000000000	4.00000000000000000000	4.00000000000000000000	4.00000000000000000000	4.00000000000000000000	4.00000000000000000000	4.00000000000000000000	4.00000000000000000000	4.00000000000000000000	4.00000000000000000000	4.00000000000000000000	4.00000000000000000000	4.00000000000000000000	4.00000000000000000000	4.00000000000000000000	4.00000000000000000000	4.00000000000000000000
49.00000000000000000000	0.00000000000000000000	4164.61523437500000000000	4150.76904296875000000000	4143.58984375000000000000	4170.25634765625000000000	4152.30761718750000000000	4132.82031250000000000000	4142.56396484375000000000	4153.33300781250000000000	4152.82031250000000000000	4140.00000000000000000000	4140.00000000000000000000	4186.66650390625000000000	4152.30761718750000000000	4172.82031250000000000000	0.00000000000000000000	10248.00000000000000000000	10228.00000000000000000000	0.00000000000000000000	0.00000000000000000000	0.00000000000000000000	2495.00000000000000000000	775.00000000000000000000	4.00000000000000000000	4.00000000000000000000	4.00000000000000000000	4.00000000000000000000	4.00000000000000000000	4.00000000000000000000	4.00000000000000000000	4.00000000000000000000	4.00000000000000000000	4.00000000000000000000	4.00000000000000000000	4.00000000000000000000	4.00000000000000000000	4.00000000000000000000	4.00000000000000000000	4.00000000000000000000
50.00000000000000000000	0.00000000000000000000	4163.58984375000000000000	4160.00000000000000000000	4149.74365234375000000000	4157.94873046875000000000	4172.82031250000000000000	4150.25634765625000000000	4151.28173828125000000000	4152.30761718750000000000	4154.87158203125000000000	4141.53857421875000000000	4131.79492187500000000000	4205.12792968750000000000	4160.51269531250000000000	4180.00000000000000000000	0.00000000000000000000	10248.00000000000000000000	10228.00000000000000000000	0.00000000000000000000	0.00000000000000000000	0.00000000000000000000	2495.00000000000000000000	782.00000000000000000000	4.00000000000000000000	4.00000000000000000000	4.00000000000000000000	4.00000000000000000000	4.00000000000000000000	4.00000000000000000000	4.00000000000000000000	4.00000000000000000000	4.00000000000000000000	4.00000000000000000000	4.00000000000000000000	4.00000000000000000000	4.00000000000000000000	4.00000000000000000000	4.00000000000000000000	4.00000000000000000000
51.00000000000000000000	0.00000000000000000000	4148.20507812500000000000	4153.33300781250000000000	4125.12792968750000000000	4145.12792968750000000000	4151.28173828125000000000	4160.51269531250000000000	4147.17919921875000000000	4138.97412109375000000000	4146.66650390625000000000	4133.33300781250000000000	4149.23046875000000000000	4185.12792968750000000000	4160.51269531250000000000	4152.30761718750000000000	0.00000000000000000000	10248.00000000000000000000	10226.00000000000000000000	0.00000000000000000000	0.00000000000000000000	0.00000000000000000000	2495.00000000000000000000	789.00000000000000000000	4.00000000000000000000	4.00000000000000000000	4.00000000000000000000	4.00000000000000000000	4.00000000000000000000	4.00000000000000000000	4.00000000000000000000	4.00000000000000000000	4.00000000000000000000	4.00000000000000000000	4.00000000000000000000	4.00000000000000000000	4.00000000000000000000	4.00000000000000000000	4.00000000000000000000	4.00000000000000000000
52.00000000000000000000	0.00000000000000000000	4158.97412109375000000000	4135.89746093750000000000	4114.87158203125000000000	4161.02539062500000000000	4134.87158203125000000000	4143.07666015625000000000	4131.79492187500000000000	4122.56396484375000000000	4134.35888671875000000000	4131.79492187500000000000	4149.23046875000000000000	4163.58984375000000000000	4148.71777343750000000000	4141.02539062500000000000	0.00000000000000000000	10248.00000000000000000000	10226.00000000000000000000	0.00000000000000000000	0.00000000000000000000	0.00000000000000000000	2495.00000000000000000000	797.00000000000000000000	4.00000000000000000000	4.00000000000000000000	4.00000000000000000000	4.00000000000000000000	4.00000000000000000000	4.00000000000000000000	4.00000000000000000000	4.00000000000000000000	4.00000000000000000000	4.00000000000000000000	4.00000000000000000000	4.00000000000000000000	4.00000000000000000000	4.00000000000000000000	4.00000000000000000000	4.00000000000000000000
53.00000000000000000000	0.00000000000000000000	4153.33300781250000000000	4148.20507812500000000000	4120.00000000000000000000	4175.38427734375000000000	4165.64111328125000000000	4155.38427734375000000000	4147.69238281250000000000	4140.00000000000000000000	4152.82031250000000000000	4156.41015625000000000000	4147.17919921875000000000	4170.25634765625000000000	4162.05126953125000000000	4162.05126953125000000000	0.00000000000000000000	10247.00000000000000000000	10226.00000000000000000000	0.00000000000000000000	0.00000000000000000000	0.00000000000000000000	2495.00000000000000000000	805.00000000000000000000	4.00000000000000000000	4.00000000000000000000	4.00000000000000000000	4.00000000000000000000	4.00000000000000000000	4.00000000000000000000	4.00000000000000000000	4.00000000000000000000	4.00000000000000000000	4.00000000000000000000	4.00000000000000000000	4.00000000000000000000	4.00000000000000000000	4.00000000000000000000	4.00000000000000000000	4.00000000000000000000
54.00000000000000000000	0.00000000000000000000	4154.87158203125000000000	4146.66650390625000000000	4120.51269531250000000000	4153.33300781250000000000	4156.92285156250000000000	4152.82031250000000000000	4147.69238281250000000000	4143.07666015625000000000	4152.82031250000000000000	4148.71777343750000000000	4136.92285156250000000000	4183.07666015625000000000	4163.07666015625000000000	4154.87158203125000000000	0.00000000000000000000	10247.00000000000000000000	10226.00000000000000000000	0.00000000000000000000	0.00000000000000000000	0.00000000000000000000	2495.00000000000000000000	813.00000000000000000000	4.00000000000000000000	4.00000000000000000000	4.00000000000000000000	4.00000000000000000000	4.00000000000000000000	4.00000000000000000000	4.00000000000000000000	4.00000000000000000000	4.00000000000000000000	4.00000000000000000000	4.00000000000000000000	4.00000000000000000000	4.00000000000000000000	4.00000000000000000000	4.00000000000000000000	4.00000000000000000000
55.00000000000000000000	0.00000000000000000000	4152.82031250000000000000	4145.12792968750000000000	4123.58984375000000000000	4145.12792968750000000000	4145.12792968750000000000	4140.51269531250000000000	4143.58984375000000000000	4144.10253906250000000000	4151.79492187500000000000	4144.61523437500000000000	4133.33300781250000000000	4192.82031250000000000000	4163.58984375000000000000	4154.35888671875000000000	0.00000000000000000000	10249.00000000000000000000	10226.00000000000000000000	0.00000000000000000000	0.00000000000000000000	0.00000000000000000000	2495.00000000000000000000	821.00000000000000000000	4.00000000000000000000	4.00000000000000000000	4.00000000000000000000	4.00000000000000000000	4.00000000000000000000	4.00000000000000000000	4.00000000000000000000	4.00000000000000000000	4.00000000000000000000	4.00000000000000000000	4.00000000000000000000	4.00000000000000000000	4.00000000000000000000	4.00000000000000000000	4.00000000000000000000	4.00000000000000000000
56.00000000000000000000	0.00000000000000000000	4155.89746093750000000000	4156.41015625000000000000	4134.87158203125000000000	4160.00000000000000000000	4167.17919921875000000000	4151.28173828125000000000	4153.84619140625000000000	4154.87158203125000000000	4165.64111328125000000000	4162.56396484375000000000	4151.28173828125000000000	4208.20507812500000000000	4168.20507812500000000000	4179.48730468750000000000	0.00000000000000000000	10249.00000000000000000000	10226.00000000000000000000	0.00000000000000000000	0.00000000000000000000	0.00000000000000000000	2495.00000000000000000000	829.00000000000000000000	4.00000000000000000000	4.00000000000000000000	4.00000000000000000000	4.00000000000000000000	4.00000000000000000000	4.00000000000000000000	4.00000000000000000000	4.00000000000000000000	4.00000000000000000000	4.00000000000000000000	4.00000000000000000000	4.00000000000000000000	4.00000000000000000000	4.00000000000000000000	4.00000000000000000000	4.00000000000000000000
57.00000000000000000000	0.00000000000000000000	4165.64111328125000000000	4150.76904296875000000000	4133.33300781250000000000	4147.17919921875000000000	4151.28173828125000000000	4156.41015625000000000000	4150.25634765625000000000	4146.15380859375000000000	4156.92285156250000000000	4145.64111328125000000000	4149.23046875000000000000	4200.51269531250000000000	4153.33300781250000000000	4170.76904296875000000000	0.00000000000000000000	10248.00000000000000000000	10225.00000000000000000000	0.00000000000000000000	0.00000000000000000000	0.00000000000000000000	2495.00000000000000000000	837.00000000000000000000	4.00000000000000000000	4.00000000000000000000	4.00000000000000000000	4.00000000000000000000	4.00000000000000000000	4.00000000000000000000	4.00000000000000000000	4.00000000000000000000	4.00000000000000000000	4.00000000000000000000	4.00000000000000000000	4.00000000000000000000	4.00000000000000000000	4.00000000000000000000	4.00000000000000000000	4.00000000000000000000
58.00000000000000000000	0.00000000000000000000	4147.69238281250000000000	4151.28173828125000000000	4118.97412109375000000000	4145.64111328125000000000	4136.92285156250000000000	4151.28173828125000000000	4149.74365234375000000000	4142.56396484375000000000	4151.79492187500000000000	4136.41015625000000000000	4150.25634765625000000000	4185.64111328125000000000	4152.82031250000000000000	4154.87158203125000000000	0.00000000000000000000	10248.00000000000000000000	10225.00000000000000000000	0.00000000000000000000	0.00000000000000000000	0.00000000000000000000	2495.00000000000000000000	845.00000000000000000000	4.00000000000000000000	4.00000000000000000000	4.00000000000000000000	4.00000000000000000000	4.00000000000000000000	4.00000000000000000000	4.00000000000000000000	4.00000000000000000000	4.00000000000000000000	4.00000000000000000000	4.00000000000000000000	4.00000000000000000000	4.00000000000000000000	4.00000000000000000000	4.00000000000000000000	4.00000000000000000000
59.00000000000000000000	0.00000000000000000000	4160.00000000000000000000	4153.33300781250000000000	4126.66650390625000000000	4168.71777343750000000000	4150.76904296875000000000	4143.58984375000000000000	4146.66650390625000000000	4138.46142578125000000000	4148.71777343750000000000	4140.51269531250000000000	4155.38427734375000000000	4196.92285156250000000000	4149.23046875000000000000	4162.05126953125000000000	0.00000000000000000000	10249.00000000000000000000	10226.00000000000000000000	0.00000000000000000000	0.00000000000000000000	0.00000000000000000000	2495.00000000000000000000	853.00000000000000000000	4.00000000000000000000	4.00000000000000000000	4.00000000000000000000	4.00000000000000000000	4.00000000000000000000	4.00000000000000000000	4.00000000000000000000	4.00000000000000000000	4.00000000000000000000	4.00000000000000000000	4.00000000000000000000	4.00000000000000000000	4.00000000000000000000	4.00000000000000000000	4.00000000000000000000	4.00000000000000000000
60.00000000000000000000	0.00000000000000000000	4167.69238281250000000000	4156.41015625000000000000	4135.89746093750000000000	4166.66650390625000000000	4166.66650390625000000000	4159.48730468750000000000	4154.35888671875000000000	4145.64111328125000000000	4156.92285156250000000000	4143.58984375000000000000	4151.79492187500000000000	4206.15380859375000000000	4146.15380859375000000000	4173.33300781250000000000	0.00000000000000000000	10249.00000000000000000000	10226.00000000000000000000	0.00000000000000000000	0.00000000000000000000	0.00000000000000000000	2495.00000000000000000000	861.00000000000000000000	4.00000000000000000000	4.00000000000000000000	4.00000000000000000000	4.00000000000000000000	4.00000000000000000000	4.00000000000000000000	4.00000000000000000000	4.00000000000000000000	4.00000000000000000000	4.00000000000000000000	4.00000000000000000000	4.00000000000000000000	4.00000000000000000000	4.00000000000000000000	4.00000000000000000000	4.00000000000000000000
61.00000000000000000000	0.00000000000000000000	4152.82031250000000000000	4148.71777343750000000000	4123.58984375000000000000	4151.79492187500000000000	4163.07666015625000000000	4169.74365234375000000000	4162.56396484375000000000	4157.94873046875000000000	4165.64111328125000000000	4152.30761718750000000000	4136.41015625000000000000	4204.10253906250000000000	4149.23046875000000000000	4167.17919921875000000000	0.00000000000000000000	10249.00000000000000000000	10226.00000000000000000000	0.00000000000000000000	0.00000000000000000000	0.00000000000000000000	2495.00000000000000000000	868.00000000000000000000	4.00000000000000000000	4.00000000000000000000	4.00000000000000000000	4.00000000000000000000	4.00000000000000000000	4.00000000000000000000	4.00000000000000000000	4.00000000000000000000	4.00000000000000000000	4.00000000000000000000	4.00000000000000000000	4.00000000000000000000	4.00000000000000000000	4.00000000000000000000	4.00000000000000000000	4.00000000000000000000
62.00000000000000000000	0.00000000000000000000	4163.58984375000000000000	4137.94873046875000000000	4124.61523437500000000000	4155.38427734375000000000	4157.43603515625000000000	4152.82031250000000000000	4157.43603515625000000000	4153.33300781250000000000	4153.84619140625000000000	4146.66650390625000000000	4125.64111328125000000000	4208.71777343750000000000	4134.35888671875000000000	4158.97412109375000000000	0.00000000000000000000	10249.00000000000000000000	10226.00000000000000000000	0.00000000000000000000	0.00000000000000000000	0.00000000000000000000	2495.00000000000000000000	877.00000000000000000000	4.00000000000000000000	4.00000000000000000000	4.00000000000000000000	4.00000000000000000000	4.00000000000000000000	4.00000000000000000000	4.00000000000000000000	4.00000000000000000000	4.00000000000000000000	4.00000000000000000000	4.00000000000000000000	4.00000000000000000000	4.00000000000000000000	4.00000000000000000000	4.00000000000000000000	4.00000000000000000000
63.00000000000000000000	0.00000000000000000000	4152.82031250000000000000	4145.64111328125000000000	4121.02539062500000000000	4148.71777343750000000000	4158.97412109375000000000	4151.28173828125000000000	4158.97412109375000000000	4152.82031250000000000000	4151.28173828125000000000	4138.97412109375000000000	4133.84619140625000000000	4206.15380859375000000000	4134.87158203125000000000	4162.05126953125000000000	0.00000000000000000000	10247.00000000000000000000	10227.00000000000000000000	0.00000000000000000000	0.00000000000000000000	0.00000000000000000000	2495.00000000000000000000	885.00000000000000000000	4.00000000000000000000	4.00000000000000000000	4.00000000000000000000	4.00000000000000000000	4.00000000000000000000	4.00000000000000000000	4.00000000000000000000	4.00000000000000000000	4.00000000000000000000	4.00000000000000000000	4.00000000000000000000	4.00000000000000000000	4.00000000000000000000	4.00000000000000000000	4.00000000000000000000	4.00000000000000000000
64.00000000000000000000	0.00000000000000000000	4147.17919921875000000000	4132.30761718750000000000	4102.56396484375000000000	4134.87158203125000000000	4129.74365234375000000000	4146.15380859375000000000	4147.17919921875000000000	4142.56396484375000000000	4140.51269531250000000000	4127.69238281250000000000	4136.41015625000000000000	4188.71777343750000000000	4144.61523437500000000000	4144.10253906250000000000	2819.00000000000000000000	10247.00000000000000000000	10227.00000000000000000000	0.00000000000000000000	0.00000000000000000000	0.00000000000000000000	2495.00000000000000000000	892.00000000000000000000	4.00000000000000000000	4.00000000000000000000	4.00000000000000000000	4.00000000000000000000	4.00000000000000000000	4.00000000000000000000	4.00000000000000000000	4.00000000000000000000	4.00000000000000000000	4.00000000000000000000	4.00000000000000000000	4.00000000000000000000	4.00000000000000000000	4.00000000000000000000	4.00000000000000000000	4.00000000000000000000
65.00000000000000000000	0.00000000000000000000	4151.28173828125000000000	4127.69238281250000000000	4104.10253906250000000000	4145.64111328125000000000	4131.79492187500000000000	4147.69238281250000000000	4147.69238281250000000000	4144.61523437500000000000	4141.02539062500000000000	4128.71777343750000000000	4138.46142578125000000000	4191.28173828125000000000	4147.69238281250000000000	4139.48730468750000000000	2615.00000000000000000000	10247.00000000000000000000	10226.00000000000000000000	0.00000000000000000000	0.00000000000000000000	0.00000000000000000000	2495.00000000000000000000	900.00000000000000000000	4.00000000000000000000	4.00000000000000000000	4.00000000000000000000	4.00000000000000000000	4.00000000000000000000	4.00000000000000000000	4.00000000000000000000	4.00000000000000000000	4.00000000000000000000	4.00000000000000000000	4.00000000000000000000	4.00000000000000000000	4.00000000000000000000	4.00000000000000000000	4.00000000000000000000	4.00000000000000000000
66.00000000000000000000	0.00000000000000000000	4145.12792968750000000000	4141.02539062500000000000	4111.79492187500000000000	4153.84619140625000000000	4154.87158203125000000000	4146.66650390625000000000	4144.10253906250000000000	4148.71777343750000000000	4150.25634765625000000000	4130.76904296875000000000	4135.38427734375000000000	4209.23046875000000000000	4142.05126953125000000000	4152.30761718750000000000	2046.00000000000000000000	10247.00000000000000000000	10226.00000000000000000000	0.00000000000000000000	0.00000000000000000000	0.00000000000000000000	2495.00000000000000000000	908.00000000000000000000	4.00000000000000000000	4.00000000000000000000	4.00000000000000000000	4.00000000000000000000	4.00000000000000000000	4.00000000000000000000	4.00000000000000000000	4.00000000000000000000	4.00000000000000000000	4.00000000000000000000	4.00000000000000000000	4.00000000000000000000	4.00000000000000000000	4.00000000000000000000	4.00000000000000000000	4.00000000000000000000
67.00000000000000000000	0.00000000000000000000	4153.33300781250000000000	4135.38427734375000000000	4106.15380859375000000000	4143.58984375000000000000	4134.87158203125000000000	4123.58984375000000000000	4122.56396484375000000000	4131.79492187500000000000	4136.41015625000000000000	4120.00000000000000000000	4124.10253906250000000000	4202.05126953125000000000	4131.28173828125000000000	4149.74365234375000000000	3482.00000000000000000000	10246.00000000000000000000	10226.00000000000000000000	0.00000000000000000000	0.00000000000000000000	0.00000000000000000000	2495.00000000000000000000	917.00000000000000000000	4.00000000000000000000	4.00000000000000000000	4.00000000000000000000	4.00000000000000000000	4.00000000000000000000	4.00000000000000000000	4.00000000000000000000	4.00000000000000000000	4.00000000000000000000	4.00000000000000000000	4.00000000000000000000	4.00000000000000000000	4.00000000000000000000	4.00000000000000000000	4.00000000000000000000	4.00000000000000000000
68.00000000000000000000	0.00000000000000000000	4146.15380859375000000000	4138.46142578125000000000	4098.46142578125000000000	4155.89746093750000000000	4139.48730468750000000000	4135.89746093750000000000	4140.51269531250000000000	4141.53857421875000000000	4147.69238281250000000000	4142.56396484375000000000	4134.87158203125000000000	4193.33300781250000000000	4148.71777343750000000000	4160.00000000000000000000	3556.00000000000000000000	10246.00000000000000000000	10226.00000000000000000000	0.00000000000000000000	0.00000000000000000000	0.00000000000000000000	2495.00000000000000000000	924.00000000000000000000	4.00000000000000000000	4.00000000000000000000	4.00000000000000000000	4.00000000000000000000	4.00000000000000000000	4.00000000000000000000	4.00000000000000000000	4.00000000000000000000	4.00000000000000000000	4.00000000000000000000	4.00000000000000000000	4.00000000000000000000	4.00000000000000000000	4.00000000000000000000	4.00000000000000000000	4.00000000000000000000
69.00000000000000000000	0.00000000000000000000	4150.25634765625000000000	4127.69238281250000000000	4104.10253906250000000000	4160.00000000000000000000	4143.07666015625000000000	4150.25634765625000000000	4150.76904296875000000000	4144.10253906250000000000	4150.76904296875000000000	4146.15380859375000000000	4133.33300781250000000000	4201.53857421875000000000	4144.61523437500000000000	4159.48730468750000000000	3405.00000000000000000000	10247.00000000000000000000	10228.00000000000000000000	0.00000000000000000000	0.00000000000000000000	0.00000000000000000000	2495.00000000000000000000	932.00000000000000000000	4.00000000000000000000	4.00000000000000000000	4.00000000000000000000	4.00000000000000000000	4.00000000000000000000	4.00000000000000000000	4.00000000000000000000	4.00000000000000000000	4.00000000000000000000	4.00000000000000000000	4.00000000000000000000	4.00000000000000000000	4.00000000000000000000	4.00000000000000000000	4.00000000000000000000	4.00000000000000000000
70.00000000000000000000	0.00000000000000000000	4149.23046875000000000000	4119.48730468750000000000	4102.05126953125000000000	4131.28173828125000000000	4134.87158203125000000000	4144.61523437500000000000	4135.38427734375000000000	4129.74365234375000000000	4133.33300781250000000000	4125.12792968750000000000	4124.61523437500000000000	4193.33300781250000000000	4129.23046875000000000000	4134.35888671875000000000	3485.00000000000000000000	10247.00000000000000000000	10228.00000000000000000000	0.00000000000000000000	0.00000000000000000000	0.00000000000000000000	2495.00000000000000000000	939.00000000000000000000	4.00000000000000000000	4.00000000000000000000	4.00000000000000000000	4.00000000000000000000	4.00000000000000000000	4.00000000000000000000	4.00000000000000000000	4.00000000000000000000	4.00000000000000000000	4.00000000000000000000	4.00000000000000000000	4.00000000000000000000	4.00000000000000000000	4.00000000000000000000	4.00000000000000000000	4.00000000000000000000
71.00000000000000000000	0.00000000000000000000	4127.17919921875000000000	4118.97412109375000000000	4086.66650390625000000000	4111.79492187500000000000	4147.17919921875000000000	4148.71777343750000000000	4143.07666015625000000000	4140.51269531250000000000	4137.94873046875000000000	4128.71777343750000000000	4133.33300781250000000000	4180.00000000000000000000	4137.43603515625000000000	4122.05126953125000000000	3443.00000000000000000000	10247.00000000000000000000	10228.00000000000000000000	0.00000000000000000000	0.00000000000000000000	0.00000000000000000000	2495.00000000000000000000	947.00000000000000000000	4.00000000000000000000	4.00000000000000000000	4.00000000000000000000	4.00000000000000000000	4.00000000000000000000	4.00000000000000000000	4.00000000000000000000	4.00000000000000000000	4.00000000000000000000	4.00000000000000000000	4.00000000000000000000	4.00000000000000000000	4.00000000000000000000	4.00000000000000000000	4.00000000000000000000	4.00000000000000000000
72.00000000000000000000	0.00000000000000000000	4140.51269531250000000000	4095.89721679687500000000	4093.33325195312500000000	4116.92285156250000000000	4134.87158203125000000000	4155.38427734375000000000	4152.30761718750000000000	4149.23046875000000000000	4145.64111328125000000000	4130.25634765625000000000	4132.82031250000000000000	4194.35888671875000000000	4136.41015625000000000000	4129.74365234375000000000	3422.00000000000000000000	10247.00000000000000000000	10228.00000000000000000000	0.00000000000000000000	0.00000000000000000000	0.00000000000000000000	2495.00000000000000000000	955.00000000000000000000	4.00000000000000000000	4.00000000000000000000	4.00000000000000000000	4.00000000000000000000	4.00000000000000000000	4.00000000000000000000	4.00000000000000000000	4.00000000000000000000	4.00000000000000000000	4.00000000000000000000	4.00000000000000000000	4.00000000000000000000	4.00000000000000000000	4.00000000000000000000	4.00000000000000000000	4.00000000000000000000
73.00000000000000000000	0.00000000000000000000	4143.07666015625000000000	4100.00000000000000000000	4107.17919921875000000000	4137.43603515625000000000	4119.48730468750000000000	4154.87158203125000000000	4150.25634765625000000000	4149.74365234375000000000	4153.33300781250000000000	4128.20507812500000000000	4126.66650390625000000000	4211.79492187500000000000	4130.76904296875000000000	4145.64111328125000000000	3161.00000000000000000000	10247.00000000000000000000	10229.00000000000000000000	0.00000000000000000000	0.00000000000000000000	0.00000000000000000000	2495.00000000000000000000	962.00000000000000000000	4.00000000000000000000	4.00000000000000000000	4.00000000000000000000	4.00000000000000000000	4.00000000000000000000	4.00000000000000000000	4.00000000000000000000	4.00000000000000000000	4.00000000000000000000	4.00000000000000000000	4.00000000000000000000	4.00000000000000000000	4.00000000000000000000	4.00000000000000000000	4.00000000000000000000	4.00000000000000000000
74.00000000000000000000	0.00000000000000000000	4145.12792968750000000000	4128.20507812500000000000	4114.87158203125000000000	4149.23046875000000000000	4127.17919921875000000000	4129.23046875000000000000	4134.87158203125000000000	4136.92285156250000000000	4141.53857421875000000000	4131.28173828125000000000	4119.48730468750000000000	4210.25634765625000000000	4124.10253906250000000000	4146.66650390625000000000	3517.00000000000000000000	10247.00000000000000000000	10229.00000000000000000000	0.00000000000000000000	0.00000000000000000000	0.00000000000000000000	2495.00000000000000000000	970.00000000000000000000	4.00000000000000000000	4.00000000000000000000	4.00000000000000000000	4.00000000000000000000	4.00000000000000000000	4.00000000000000000000	4.00000000000000000000	4.00000000000000000000	4.00000000000000000000	4.00000000000000000000	4.00000000000000000000	4.00000000000000000000	4.00000000000000000000	4.00000000000000000000	4.00000000000000000000	4.00000000000000000000
75.00000000000000000000	0.00000000000000000000	4151.79492187500000000000	4133.33300781250000000000	4123.58984375000000000000	4147.17919921875000000000	4146.15380859375000000000	4122.56396484375000000000	4130.25634765625000000000	4132.30761718750000000000	4133.33300781250000000000	4143.58984375000000000000	4130.25634765625000000000	4202.56396484375000000000	4141.02539062500000000000	4151.79492187500000000000	3309.00000000000000000000	10248.00000000000000000000	10228.00000000000000000000	0.00000000000000000000	0.00000000000000000000	0.00000000000000000000	2495.00000000000000000000	978.00000000000000000000	4.00000000000000000000	4.00000000000000000000	4.00000000000000000000	4.00000000000000000000	4.00000000000000000000	4.00000000000000000000	4.00000000000000000000	4.00000000000000000000	4.00000000000000000000	4.00000000000000000000	4.00000000000000000000	4.00000000000000000000	4.00000000000000000000	4.00000000000000000000	4.00000000000000000000	4.00000000000000000000
76.00000000000000000000	0.00000000000000000000	4132.82031250000000000000	4115.38427734375000000000	4117.94873046875000000000	4133.33300781250000000000	4143.07666015625000000000	4134.87158203125000000000	4130.25634765625000000000	4138.97412109375000000000	4142.05126953125000000000	4142.56396484375000000000	4148.20507812500000000000	4201.53857421875000000000	4157.94873046875000000000	4154.87158203125000000000	2739.00000000000000000000	10248.00000000000000000000	10228.00000000000000000000	0.00000000000000000000	0.00000000000000000000	0.00000000000000000000	2495.00000000000000000000	987.00000000000000000000	4.00000000000000000000	4.00000000000000000000	4.00000000000000000000	4.00000000000000000000	4.00000000000000000000	4.00000000000000000000	4.00000000000000000000	4.00000000000000000000	4.00000000000000000000	4.00000000000000000000	4.00000000000000000000	4.00000000000000000000	4.00000000000000000000	4.00000000000000000000	4.00000000000000000000	4.00000000000000000000
77.00000000000000000000	0.00000000000000000000	4138.46142578125000000000	4108.71777343750000000000	4111.28173828125000000000	4113.84619140625000000000	4122.05126953125000000000	4123.07666015625000000000	4114.87158203125000000000	4129.23046875000000000000	4130.25634765625000000000	4122.56396484375000000000	4129.74365234375000000000	4207.69238281250000000000	4137.43603515625000000000	4142.05126953125000000000	2589.00000000000000000000	10248.00000000000000000000	10230.00000000000000000000	0.00000000000000000000	0.00000000000000000000	0.00000000000000000000	2495.00000000000000000000	995.00000000000000000000	4.00000000000000000000	4.00000000000000000000	4.00000000000000000000	4.00000000000000000000	4.00000000000000000000	4.00000000000000000000	4.00000000000000000000	4.00000000000000000000	4.00000000000000000000	4.00000000000000000000	4.00000000000000000000	4.00000000000000000000	4.00000000000000000000	4.00000000000000000000	4.00000000000000000000	4.00000000000000000000
78.00000000000000000000	0.00000000000000000000	4136.41015625000000000000	4132.30761718750000000000	4107.17919921875000000000	4128.20507812500000000000	4134.87158203125000000000	4132.82031250000000000000	4128.71777343750000000000	4141.02539062500000000000	4135.89746093750000000000	4133.33300781250000000000	4128.71777343750000000000	4210.25634765625000000000	4133.84619140625000000000	4148.71777343750000000000	3517.00000000000000000000	10248.00000000000000000000	10230.00000000000000000000	0.00000000000000000000	0.00000000000000000000	0.00000000000000000000	2496.00000000000000000000	3.00000000000000000000	4.00000000000000000000	4.00000000000000000000	4.00000000000000000000	4.00000000000000000000	4.00000000000000000000	4.00000000000000000000	4.00000000000000000000	4.00000000000000000000	4.00000000000000000000	4.00000000000000000000	4.00000000000000000000	4.00000000000000000000	4.00000000000000000000	4.00000000000000000000	4.00000000000000000000	4.00000000000000000000
79.00000000000000000000	0.00000000000000000000	4134.35888671875000000000	4123.58984375000000000000	4098.97412109375000000000	4141.02539062500000000000	4132.82031250000000000000	4140.51269531250000000000	4141.02539062500000000000	4146.66650390625000000000	4142.56396484375000000000	4130.25634765625000000000	4131.79492187500000000000	4201.53857421875000000000	4128.20507812500000000000	4144.10253906250000000000	3309.00000000000000000000	10249.00000000000000000000	10230.00000000000000000000	0.00000000000000000000	0.00000000000000000000	0.00000000000000000000	2496.00000000000000000000	10.00000000000000000000	4.00000000000000000000	4.00000000000000000000	4.00000000000000000000	4.00000000000000000000	4.00000000000000000000	4.00000000000000000000	4.00000000000000000000	4.00000000000000000000	4.00000000000000000000	4.00000000000000000000	4.00000000000000000000	4.00000000000000000000	4.00000000000000000000	4.00000000000000000000	4.00000000000000000000	4.00000000000000000000
80.00000000000000000000	0.00000000000000000000	4141.02539062500000000000	4112.82031250000000000000	4099.48730468750000000000	4128.20507812500000000000	4117.94873046875000000000	4124.10253906250000000000	4132.30761718750000000000	4133.84619140625000000000	4132.82031250000000000000	4117.43603515625000000000	4113.84619140625000000000	4189.74365234375000000000	4131.28173828125000000000	4126.15380859375000000000	2739.00000000000000000000	10249.00000000000000000000	10230.00000000000000000000	0.00000000000000000000	0.00000000000000000000	0.00000000000000000000	2496.00000000000000000000	18.00000000000000000000	4.00000000000000000000	4.00000000000000000000	4.00000000000000000000	4.00000000000000000000	4.00000000000000000000	4.00000000000000000000	4.00000000000000000000	4.00000000000000000000	4.00000000000000000000	4.00000000000000000000	4.00000000000000000000	4.00000000000000000000	4.00000000000000000000	4.00000000000000000000	4.00000000000000000000	4.00000000000000000000
81.00000000000000000000	0.00000000000000000000	4127.17919921875000000000	4125.12792968750000000000	4103.58984375000000000000	4123.58984375000000000000	4131.79492187500000000000	4126.15380859375000000000	4135.89746093750000000000	4141.02539062500000000000	4136.41015625000000000000	4135.38427734375000000000	4115.89746093750000000000	4193.84619140625000000000	4157.94873046875000000000	4136.41015625000000000000	2589.00000000000000000000	10245.00000000000000000000	10229.00000000000000000000	0.00000000000000000000	0.00000000000000000000	0.00000000000000000000	2496.00000000000000000000	25.00000000000000000000	4.00000000000000000000	4.00000000000000000000	4.00000000000000000000	4.00000000000000000000	4.00000000000000000000	4.00000000000000000000	4.00000000000000000000	4.00000000000000000000	4.00000000000000000000	4.00000000000000000000	4.00000000000000000000	4.00000000000000000000	4.00000000000000000000	4.00000000000000000000	4.00000000000000000000	4.00000000000000000000
82.00000000000000000000	0.00000000000000000000	4142.05126953125000000000	4108.71777343750000000000	4107.69238281250000000000	4138.46142578125000000000	4143.58984375000000000000	4133.84619140625000000000	4137.94873046875000000000	4140.00000000000000000000	4132.82031250000000000000	4131.79492187500000000000	4128.71777343750000000000	4206.66650390625000000000	4141.53857421875000000000	4148.20507812500000000000	3517.00000000000000000000	10245.00000000000000000000	10229.00000000000000000000	0.00000000000000000000	0.00000000000000000000	0.00000000000000000000	2496.00000000000000000000	33.00000000000000000000	4.00000000000000000000	4.00000000000000000000	4.00000000000000000000	4.00000000000000000000	4.00000000000000000000	4.00000000000000000000	4.00000000000000000000	4.00000000000000000000	4.00000000000000000000	4.00000000000000000000	4.00000000000000000000	4.00000000000000000000	4.00000000000000000000	4.00000000000000000000	4.00000000000000000000	4.00000000000000000000
83.00000000000000000000	0.00000000000000000000	4145.12792968750000000000	4113.84619140625000000000	4109.23046875000000000000	4145.12792968750000000000	4144.61523437500000000000	4134.87158203125000000000	4137.94873046875000000000	4136.41015625000000000000	4136.92285156250000000000	4124.61523437500000000000	4137.94873046875000000000	4210.76904296875000000000	4127.17919921875000000000	4148.71777343750000000000	3309.00000000000000000000	10246.00000000000000000000	10229.00000000000000000000	0.00000000000000000000	0.00000000000000000000	0.00000000000000000000	2496.00000000000000000000	42.00000000000000000000	4.00000000000000000000	4.00000000000000000000	4.00000000000000000000	4.00000000000000000000	4.00000000000000000000	4.00000000000000000000	4.00000000000000000000	4.00000000000000000000	4.00000000000000000000	4.00000000000000000000	4.00000000000000000000	4.00000000000000000000	4.00000000000000000000	4.00000000000000000000	4.00000000000000000000	4.00000000000000000000
89.00000000000000000000	0.00000000000000000000	4128.20507812500000000000	4104.10253906250000000000	4116.41015625000000000000	4115.89746093750000000000	4136.92285156250000000000	4131.79492187500000000000	4127.17919921875000000000	4128.20507812500000000000	4130.76904296875000000000	4105.64111328125000000000	4136.92285156250000000000	4198.97412109375000000000	4124.61523437500000000000	4134.35888671875000000000	2589.00000000000000000000	10249.00000000000000000000	10230.00000000000000000000	0.00000000000000000000	0.00000000000000000000	0.00000000000000000000	2496.00000000000000000000	50.00000000000000000000	4.00000000000000000000	4.00000000000000000000	4.00000000000000000000	4.00000000000000000000	4.00000000000000000000	4.00000000000000000000	4.00000000000000000000	4.00000000000000000000	4.00000000000000000000	4.00000000000000000000	4.00000000000000000000	4.00000000000000000000	4.00000000000000000000	4.00000000000000000000	4.00000000000000000000	4.00000000000000000000
90.00000000000000000000	0.00000000000000000000	4141.02539062500000000000	4113.84619140625000000000	4127.69238281250000000000	4124.61523437500000000000	4129.23046875000000000000	4128.20507812500000000000	4119.48730468750000000000	4121.53857421875000000000	4124.10253906250000000000	4105.12792968750000000000	4102.05126953125000000000	4202.56396484375000000000	4116.92285156250000000000	4128.71777343750000000000	3517.00000000000000000000	10249.00000000000000000000	10230.00000000000000000000	0.00000000000000000000	0.00000000000000000000	0.00000000000000000000	2496.00000000000000000000	58.00000000000000000000	4.00000000000000000000	4.00000000000000000000	4.00000000000000000000	4.00000000000000000000	4.00000000000000000000	4.00000000000000000000	4.00000000000000000000	4.00000000000000000000	4.00000000000000000000	4.00000000000000000000	4.00000000000000000000	4.00000000000000000000	4.00000000000000000000	4.00000000000000000000	4.00000000000000000000	4.00000000000000000000
91.00000000000000000000	0.00000000000000000000	4128.71777343750000000000	4131.79492187500000000000	4140.51269531250000000000	4135.89746093750000000000	4132.30761718750000000000	4132.82031250000000000000	4128.20507812500000000000	4129.23046875000000000000	4130.76904296875000000000	4122.05126953125000000000	4099.48730468750000000000	4213.33300781250000000000	4136.41015625000000000000	4138.46142578125000000000	3309.00000000000000000000	10248.00000000000000000000	10231.00000000000000000000	0.00000000000000000000	0.00000000000000000000	0.00000000000000000000	2496.00000000000000000000	67.00000000000000000000	4.00000000000000000000	4.00000000000000000000	4.00000000000000000000	4.00000000000000000000	4.00000000000000000000	4.00000000000000000000	4.00000000000000000000	4.00000000000000000000	4.00000000000000000000	4.00000000000000000000	4.00000000000000000000	4.00000000000000000000	4.00000000000000000000	4.00000000000000000000	4.00000000000000000000	4.00000000000000000000
92.00000000000000000000	0.00000000000000000000	4138.46142578125000000000	4118.97412109375000000000	4153.84619140625000000000	4129.74365234375000000000	4117.94873046875000000000	4117.43603515625000000000	4118.97412109375000000000	4113.33300781250000000000	4120.51269531250000000000	4110.25634765625000000000	4116.92285156250000000000	4218.97412109375000000000	4127.69238281250000000000	4134.87158203125000000000	2739.00000000000000000000	10248.00000000000000000000	10231.00000000000000000000	0.00000000000000000000	0.00000000000000000000	0.00000000000000000000	2496.00000000000000000000	75.00000000000000000000	4.00000000000000000000	4.00000000000000000000	4.00000000000000000000	4.00000000000000000000	4.00000000000000000000	4.00000000000000000000	4.00000000000000000000	4.00000000000000000000	4.00000000000000000000	4.00000000000000000000	4.00000000000000000000	4.00000000000000000000	4.00000000000000000000	4.00000000000000000000	4.00000000000000000000	4.00000000000000000000
93.00000000000000000000	0.00000000000000000000	4141.02539062500000000000	4109.23046875000000000000	4153.84619140625000000000	4128.71777343750000000000	4121.02539062500000000000	4120.51269531250000000000	4112.30761718750000000000	4102.05126953125000000000	4111.79492187500000000000	4103.07666015625000000000	4126.66650390625000000000	4212.82031250000000000000	4121.53857421875000000000	4133.84619140625000000000	2589.00000000000000000000	10248.00000000000000000000	10231.00000000000000000000	0.00000000000000000000	0.00000000000000000000	0.00000000000000000000	2496.00000000000000000000	83.00000000000000000000	4.00000000000000000000	4.00000000000000000000	4.00000000000000000000	4.00000000000000000000	4.00000000000000000000	4.00000000000000000000	4.00000000000000000000	4.00000000000000000000	4.00000000000000000000	4.00000000000000000000	4.00000000000000000000	4.00000000000000000000	4.00000000000000000000	4.00000000000000000000	4.00000000000000000000	4.00000000000000000000
94.00000000000000000000	0.00000000000000000000	4129.23046875000000000000	4105.12792968750000000000	4139.48730468750000000000	4134.87158203125000000000	4132.82031250000000000000	4136.41015625000000000000	4119.48730468750000000000	4117.43603515625000000000	4119.48730468750000000000	4112.30761718750000000000	4127.69238281250000000000	4212.30761718750000000000	4138.97412109375000000000	4139.48730468750000000000	3517.00000000000000000000	10248.00000000000000000000	10231.00000000000000000000	0.00000000000000000000	0.00000000000000000000	0.00000000000000000000	2496.00000000000000000000	92.00000000000000000000	4.00000000000000000000	4.00000000000000000000	4.00000000000000000000	4.00000000000000000000	4.00000000000000000000	4.00000000000000000000	4.00000000000000000000	4.00000000000000000000	4.00000000000000000000	4.00000000000000000000	4.00000000000000000000	4.00000000000000000000	4.00000000000000000000	4.00000000000000000000	4.00000000000000000000	4.00000000000000000000
95.00000000000000000000	0.00000000000000000000	4144.10253906250000000000	4104.10253906250000000000	4142.56396484375000000000	4128.20507812500000000000	4126.15380859375000000000	4129.74365234375000000000	4124.61523437500000000000	4127.17919921875000000000	4127.69238281250000000000	4108.71777343750000000000	4122.05126953125000000000	4228.20507812500000000000	4138.46142578125000000000	4144.61523437500000000000	3309.00000000000000000000	10247.00000000000000000000	10231.00000000000000000000	0.00000000000000000000	0.00000000000000000000	0.00000000000000000000	2496.00000000000000000000	100.00000000000000000000	4.00000000000000000000	4.00000000000000000000	4.00000000000000000000	4.00000000000000000000	4.00000000000000000000	4.00000000000000000000	4.00000000000000000000	4.00000000000000000000	4.00000000000000000000	4.00000000000000000000	4.00000000000000000000	4.00000000000000000000	4.00000000000000000000	4.00000000000000000000	4.00000000000000000000	4.00000000000000000000
96.00000000000000000000	0.00000000000000000000	4140.51269531250000000000	4124.61523437500000000000	4146.66650390625000000000	4119.48730468750000000000	4129.74365234375000000000	4134.35888671875000000000	4137.43603515625000000000	4130.76904296875000000000	4140.51269531250000000000	4122.56396484375000000000	4135.38427734375000000000	4237.94873046875000000000	4132.30761718750000000000	4155.38427734375000000000	2739.00000000000000000000	10247.00000000000000000000	10231.00000000000000000000	0.00000000000000000000	0.00000000000000000000	0.00000000000000000000	2496.00000000000000000000	109.00000000000000000000	4.00000000000000000000	4.00000000000000000000	4.00000000000000000000	4.00000000000000000000	4.00000000000000000000	4.00000000000000000000	4.00000000000000000000	4.00000000000000000000	4.00000000000000000000	4.00000000000000000000	4.00000000000000000000	4.00000000000000000000	4.00000000000000000000	4.00000000000000000000	4.00000000000000000000	4.00000000000000000000
97.00000000000000000000	0.00000000000000000000	4143.58984375000000000000	4123.58984375000000000000	4146.15380859375000000000	4126.66650390625000000000	4113.84619140625000000000	4131.79492187500000000000	4128.20507812500000000000	4123.58984375000000000000	4130.25634765625000000000	4125.64111328125000000000	4130.76904296875000000000	4230.76904296875000000000	4129.23046875000000000000	4145.64111328125000000000	2589.00000000000000000000	10248.00000000000000000000	10231.00000000000000000000	0.00000000000000000000	0.00000000000000000000	0.00000000000000000000	2496.00000000000000000000	117.00000000000000000000	4.00000000000000000000	4.00000000000000000000	4.00000000000000000000	4.00000000000000000000	4.00000000000000000000	4.00000000000000000000	4.00000000000000000000	4.00000000000000000000	4.00000000000000000000	4.00000000000000000000	4.00000000000000000000	4.00000000000000000000	4.00000000000000000000	4.00000000000000000000	4.00000000000000000000	4.00000000000000000000
98.00000000000000000000	0.00000000000000000000	4149.74365234375000000000	4122.56396484375000000000	4156.92285156250000000000	4141.53857421875000000000	4117.43603515625000000000	4129.74365234375000000000	4131.28173828125000000000	4136.92285156250000000000	4131.28173828125000000000	4125.12792968750000000000	4126.15380859375000000000	4226.66650390625000000000	4152.82031250000000000000	4146.66650390625000000000	3517.00000000000000000000	10248.00000000000000000000	10231.00000000000000000000	0.00000000000000000000	0.00000000000000000000	0.00000000000000000000	2496.00000000000000000000	125.00000000000000000000	4.00000000000000000000	4.00000000000000000000	4.00000000000000000000	4.00000000000000000000	4.00000000000000000000	4.00000000000000000000	4.00000000000000000000	4.00000000000000000000	4.00000000000000000000	4.00000000000000000000	4.00000000000000000000	4.00000000000000000000	4.00000000000000000000	4.00000000000000000000	4.00000000000000000000	4.00000000000000000000
99.00000000000000000000	0.00000000000000000000	4147.17919921875000000000	4130.25634765625000000000	4157.43603515625000000000	4154.87158203125000000000	4149.74365234375000000000	4137.94873046875000000000	4146.15380859375000000000	4148.20507812500000000000	4141.02539062500000000000	4133.33300781250000000000	4146.66650390625000000000	4236.41015625000000000000	4169.74365234375000000000	4164.10253906250000000000	3309.00000000000000000000	10249.00000000000000000000	10228.00000000000000000000	0.00000000000000000000	0.00000000000000000000	0.00000000000000000000	2496.00000000000000000000	134.00000000000000000000	4.00000000000000000000	4.00000000000000000000	4.00000000000000000000	4.00000000000000000000	4.00000000000000000000	4.00000000000000000000	4.00000000000000000000	4.00000000000000000000	4.00000000000000000000	4.00000000000000000000	4.00000000000000000000	4.00000000000000000000	4.00000000000000000000	4.00000000000000000000	4.00000000000000000000	4.00000000000000000000
100.00000000000000000000	0.00000000000000000000	4155.38427734375000000000	4121.02539062500000000000	4142.56396484375000000000	4145.64111328125000000000	4142.05126953125000000000	4136.41015625000000000000	4134.35888671875000000000	4128.20507812500000000000	4124.61523437500000000000	4126.15380859375000000000	4133.33300781250000000000	4232.30761718750000000000	4144.61523437500000000000	4154.87158203125000000000	2739.00000000000000000000	10249.00000000000000000000	10228.00000000000000000000	0.00000000000000000000	0.00000000000000000000	0.00000000000000000000	2496.00000000000000000000	142.00000000000000000000	4.00000000000000000000	4.00000000000000000000	4.00000000000000000000	4.00000000000000000000	4.00000000000000000000	4.00000000000000000000	4.00000000000000000000	4.00000000000000000000	4.00000000000000000000	4.00000000000000000000	4.00000000000000000000	4.00000000000000000000	4.00000000000000000000	4.00000000000000000000	4.00000000000000000000	4.00000000000000000000
101.00000000000000000000	0.00000000000000000000	4136.41015625000000000000	4117.94873046875000000000	4127.17919921875000000000	4126.15380859375000000000	4128.71777343750000000000	4138.46142578125000000000	4128.71777343750000000000	4127.69238281250000000000	4127.17919921875000000000	4124.61523437500000000000	4116.41015625000000000000	4215.38427734375000000000	4128.71777343750000000000	4135.38427734375000000000	2589.00000000000000000000	10248.00000000000000000000	10228.00000000000000000000	0.00000000000000000000	0.00000000000000000000	0.00000000000000000000	2496.00000000000000000000	149.00000000000000000000	4.00000000000000000000	4.00000000000000000000	4.00000000000000000000	4.00000000000000000000	4.00000000000000000000	4.00000000000000000000	4.00000000000000000000	4.00000000000000000000	4.00000000000000000000	4.00000000000000000000	4.00000000000000000000	4.00000000000000000000	4.00000000000000000000	4.00000000000000000000	4.00000000000000000000	4.00000000000000000000
102.00000000000000000000	0.00000000000000000000	4135.38427734375000000000	4109.23046875000000000000	4127.17919921875000000000	4122.05126953125000000000	4126.66650390625000000000	4130.25634765625000000000	4121.02539062500000000000	4124.10253906250000000000	4129.23046875000000000000	4116.41015625000000000000	4113.33300781250000000000	4211.79492187500000000000	4115.89746093750000000000	4129.74365234375000000000	3517.00000000000000000000	10248.00000000000000000000	10228.00000000000000000000	0.00000000000000000000	0.00000000000000000000	0.00000000000000000000	2496.00000000000000000000	157.00000000000000000000	4.00000000000000000000	4.00000000000000000000	4.00000000000000000000	4.00000000000000000000	4.00000000000000000000	4.00000000000000000000	4.00000000000000000000	4.00000000000000000000	4.00000000000000000000	4.00000000000000000000	4.00000000000000000000	4.00000000000000000000	4.00000000000000000000	4.00000000000000000000	4.00000000000000000000	4.00000000000000000000
103.00000000000000000000	0.00000000000000000000	4139.48730468750000000000	4104.10253906250000000000	4130.76904296875000000000	4117.43603515625000000000	4114.35888671875000000000	4126.15380859375000000000	4116.92285156250000000000	4107.17919921875000000000	4116.92285156250000000000	4108.20507812500000000000	4110.76904296875000000000	4212.30761718750000000000	4105.64111328125000000000	4142.56396484375000000000	3309.00000000000000000000	10248.00000000000000000000	10226.00000000000000000000	0.00000000000000000000	0.00000000000000000000	0.00000000000000000000	2496.00000000000000000000	164.00000000000000000000	4.00000000000000000000	4.00000000000000000000	4.00000000000000000000	4.00000000000000000000	4.00000000000000000000	4.00000000000000000000	4.00000000000000000000	4.00000000000000000000	4.00000000000000000000	4.00000000000000000000	4.00000000000000000000	4.00000000000000000000	4.00000000000000000000	4.00000000000000000000	4.00000000000000000000	4.00000000000000000000
104.00000000000000000000	0.00000000000000000000	4126.66650390625000000000	4113.33300781250000000000	4126.15380859375000000000	4125.64111328125000000000	4106.66650390625000000000	4130.25634765625000000000	4125.12792968750000000000	4114.87158203125000000000	4120.51269531250000000000	4109.74365234375000000000	4120.00000000000000000000	4210.76904296875000000000	4119.48730468750000000000	4153.33300781250000000000	2739.00000000000000000000	10248.00000000000000000000	10226.00000000000000000000	0.00000000000000000000	0.00000000000000000000	0.00000000000000000000	2496.00000000000000000000	171.00000000000000000000	4.00000000000000000000	4.00000000000000000000	4.00000000000000000000	4.00000000000000000000	4.00000000000000000000	4.00000000000000000000	4.00000000000000000000	4.00000000000000000000	4.00000000000000000000	4.00000000000000000000	4.00000000000000000000	4.00000000000000000000	4.00000000000000000000	4.00000000000000000000	4.00000000000000000000	4.00000000000000000000
105.00000000000000000000	0.00000000000000000000	4137.43603515625000000000	4116.92285156250000000000	4129.23046875000000000000	4137.94873046875000000000	4115.38427734375000000000	4124.61523437500000000000	4123.07666015625000000000	4119.48730468750000000000	4122.05126953125000000000	4111.79492187500000000000	4135.38427734375000000000	4208.71777343750000000000	4140.00000000000000000000	4145.64111328125000000000	2589.00000000000000000000	10248.00000000000000000000	10226.00000000000000000000	0.00000000000000000000	0.00000000000000000000	0.00000000000000000000	2496.00000000000000000000	179.00000000000000000000	4.00000000000000000000	4.00000000000000000000	4.00000000000000000000	4.00000000000000000000	4.00000000000000000000	4.00000000000000000000	4.00000000000000000000	4.00000000000000000000	4.00000000000000000000	4.00000000000000000000	4.00000000000000000000	4.00000000000000000000	4.00000000000000000000	4.00000000000000000000	4.00000000000000000000	4.00000000000000000000
106.00000000000000000000	0.00000000000000000000	4131.28173828125000000000	4123.07666015625000000000	4131.79492187500000000000	4128.20507812500000000000	4140.51269531250000000000	4135.38427734375000000000	4126.66650390625000000000	4119.48730468750000000000	4127.69238281250000000000	4135.89746093750000000000	4145.12792968750000000000	4210.25634765625000000000	4152.30761718750000000000	4144.10253906250000000000	3517.00000000000000000000	10248.00000000000000000000	10226.00000000000000000000	0.00000000000000000000	0.00000000000000000000	0.00000000000000000000	2496.00000000000000000000	186.00000000000000000000	4.00000000000000000000	4.00000000000000000000	4.00000000000000000000	4.00000000000000000000	4.00000000000000000000	4.00000000000000000000	4.00000000000000000000	4.00000000000000000000	4.00000000000000000000	4.00000000000000000000	4.00000000000000000000	4.00000000000000000000	4.00000000000000000000	4.00000000000000000000	4.00000000000000000000	4.00000000000000000000
107.00000000000000000000	0.00000000000000000000	4138.46142578125000000000	4106.15380859375000000000	4125.64111328125000000000	4109.23046875000000000000	4122.56396484375000000000	4133.33300781250000000000	4121.02539062500000000000	4110.76904296875000000000	4123.07666015625000000000	4137.43603515625000000000	4118.97412109375000000000	4206.15380859375000000000	4123.07666015625000000000	4134.87158203125000000000	3309.00000000000000000000	10246.00000000000000000000	10227.00000000000000000000	0.00000000000000000000	0.00000000000000000000	0.00000000000000000000	2496.00000000000000000000	193.00000000000000000000	4.00000000000000000000	4.00000000000000000000	4.00000000000000000000	4.00000000000000000000	4.00000000000000000000	4.00000000000000000000	4.00000000000000000000	4.00000000000000000000	4.00000000000000000000	4.00000000000000000000	4.00000000000000000000	4.00000000000000000000	4.00000000000000000000	4.00000000000000000000	4.00000000000000000000	4.00000000000000000000
108.00000000000000000000	0.00000000000000000000	4147.69238281250000000000	4096.92285156250000000000	4119.48730468750000000000	4120.00000000000000000000	4098.46142578125000000000	4121.53857421875000000000	4111.28173828125000000000	4104.61523437500000000000	4113.84619140625000000000	4114.87158203125000000000	4097.94873046875000000000	4190.76904296875000000000	4101.53857421875000000000	4127.17919921875000000000	2739.00000000000000000000	10246.00000000000000000000	10227.00000000000000000000	0.00000000000000000000	0.00000000000000000000	0.00000000000000000000	2496.00000000000000000000	201.00000000000000000000	4.00000000000000000000	4.00000000000000000000	4.00000000000000000000	4.00000000000000000000	4.00000000000000000000	4.00000000000000000000	4.00000000000000000000	4.00000000000000000000	4.00000000000000000000	4.00000000000000000000	4.00000000000000000000	4.00000000000000000000	4.00000000000000000000	4.00000000000000000000	4.00000000000000000000	4.00000000000000000000
109.00000000000000000000	0.00000000000000000000	4133.84619140625000000000	4127.17919921875000000000	4127.69238281250000000000	4147.17919921875000000000	4124.61523437500000000000	4125.12792968750000000000	4114.87158203125000000000	4117.43603515625000000000	4121.53857421875000000000	4117.94873046875000000000	4117.94873046875000000000	4198.97412109375000000000	4130.76904296875000000000	4149.74365234375000000000	2589.00000000000000000000	10247.00000000000000000000	10228.00000000000000000000	0.00000000000000000000	0.00000000000000000000	0.00000000000000000000	2496.00000000000000000000	208.00000000000000000000	4.00000000000000000000	4.00000000000000000000	4.00000000000000000000	4.00000000000000000000	4.00000000000000000000	4.00000000000000000000	4.00000000000000000000	4.00000000000000000000	4.00000000000000000000	4.00000000000000000000	4.00000000000000000000	4.00000000000000000000	4.00000000000000000000	4.00000000000000000000	4.00000000000000000000	4.00000000000000000000
110.00000000000000000000	0.00000000000000000000	4148.20507812500000000000	4143.07666015625000000000	4155.89746093750000000000	4143.07666015625000000000	4137.94873046875000000000	4127.17919921875000000000	4116.41015625000000000000	4120.51269531250000000000	4122.56396484375000000000	4117.43603515625000000000	4133.33300781250000000000	4213.33300781250000000000	4148.71777343750000000000	4164.10253906250000000000	3517.00000000000000000000	10247.00000000000000000000	10228.00000000000000000000	0.00000000000000000000	0.00000000000000000000	0.00000000000000000000	2496.00000000000000000000	216.00000000000000000000	4.00000000000000000000	4.00000000000000000000	4.00000000000000000000	4.00000000000000000000	4.00000000000000000000	4.00000000000000000000	4.00000000000000000000	4.00000000000000000000	4.00000000000000000000	4.00000000000000000000	4.00000000000000000000	4.00000000000000000000	4.00000000000000000000	4.00000000000000000000	4.00000000000000000000	4.00000000000000000000
111.00000000000000000000	0.00000000000000000000	4145.12792968750000000000	4137.94873046875000000000	4165.64111328125000000000	4128.71777343750000000000	4127.69238281250000000000	4132.30761718750000000000	4124.10253906250000000000	4123.58984375000000000000	4131.28173828125000000000	4117.94873046875000000000	4143.58984375000000000000	4199.48730468750000000000	4138.97412109375000000000	4158.46142578125000000000	3309.00000000000000000000	10247.00000000000000000000	10229.00000000000000000000	0.00000000000000000000	0.00000000000000000000	0.00000000000000000000	2496.00000000000000000000	223.00000000000000000000	4.00000000000000000000	4.00000000000000000000	4.00000000000000000000	4.00000000000000000000	4.00000000000000000000	4.00000000000000000000	4.00000000000000000000	4.00000000000000000000	4.00000000000000000000	4.00000000000000000000	4.00000000000000000000	4.00000000000000000000	4.00000000000000000000	4.00000000000000000000	4.00000000000000000000	4.00000000000000000000
112.00000000000000000000	0.00000000000000000000	4134.35888671875000000000	4106.15380859375000000000	4153.33300781250000000000	4118.97412109375000000000	4107.17919921875000000000	4114.87158203125000000000	4114.87158203125000000000	4112.30761718750000000000	4122.56396484375000000000	4123.07666015625000000000	4139.48730468750000000000	4186.15380859375000000000	4116.92285156250000000000	4137.94873046875000000000	2739.00000000000000000000	10247.00000000000000000000	10229.00000000000000000000	0.00000000000000000000	0.00000000000000000000	0.00000000000000000000	2496.00000000000000000000	230.00000000000000000000	4.00000000000000000000	4.00000000000000000000	4.00000000000000000000	4.00000000000000000000	4.00000000000000000000	4.00000000000000000000	4.00000000000000000000	4.00000000000000000000	4.00000000000000000000	4.00000000000000000000	4.00000000000000000000	4.00000000000000000000	4.00000000000000000000	4.00000000000000000000	4.00000000000000000000	4.00000000000000000000
113.00000000000000000000	0.00000000000000000000	4137.43603515625000000000	4090.76904296875000000000	4144.61523437500000000000	4118.46142578125000000000	4107.17919921875000000000	4112.30761718750000000000	4111.79492187500000000000	4106.15380859375000000000	4113.33300781250000000000	4123.07666015625000000000	4124.61523437500000000000	4190.25634765625000000000	4116.41015625000000000000	4132.30761718750000000000	2589.00000000000000000000	10247.00000000000000000000	10228.00000000000000000000	0.00000000000000000000	0.00000000000000000000	0.00000000000000000000	2496.00000000000000000000	238.00000000000000000000	4.00000000000000000000	4.00000000000000000000	4.00000000000000000000	4.00000000000000000000	4.00000000000000000000	4.00000000000000000000	4.00000000000000000000	4.00000000000000000000	4.00000000000000000000	4.00000000000000000000	4.00000000000000000000	4.00000000000000000000	4.00000000000000000000	4.00000000000000000000	4.00000000000000000000	4.00000000000000000000
114.00000000000000000000	0.00000000000000000000	4133.33300781250000000000	4123.07666015625000000000	4138.97412109375000000000	4132.82031250000000000000	4129.74365234375000000000	4137.43603515625000000000	4127.17919921875000000000	4117.43603515625000000000	4126.15380859375000000000	4130.76904296875000000000	4119.48730468750000000000	4201.53857421875000000000	4134.35888671875000000000	4150.25634765625000000000	3517.00000000000000000000	10247.00000000000000000000	10228.00000000000000000000	0.00000000000000000000	0.00000000000000000000	0.00000000000000000000	2496.00000000000000000000	245.00000000000000000000	4.00000000000000000000	4.00000000000000000000	4.00000000000000000000	4.00000000000000000000	4.00000000000000000000	4.00000000000000000000	4.00000000000000000000	4.00000000000000000000	4.00000000000000000000	4.00000000000000000000	4.00000000000000000000	4.00000000000000000000	4.00000000000000000000	4.00000000000000000000	4.00000000000000000000	4.00000000000000000000
115.00000000000000000000	0.00000000000000000000	4153.84619140625000000000	4143.07666015625000000000	4152.30761718750000000000	4140.51269531250000000000	4131.28173828125000000000	4134.35888671875000000000	4127.17919921875000000000	4117.43603515625000000000	4126.15380859375000000000	4132.30761718750000000000	4114.35888671875000000000	4215.89746093750000000000	4135.38427734375000000000	4161.53857421875000000000	3309.00000000000000000000	10248.00000000000000000000	10230.00000000000000000000	0.00000000000000000000	0.00000000000000000000	0.00000000000000000000	2496.00000000000000000000	253.00000000000000000000	4.00000000000000000000	4.00000000000000000000	4.00000000000000000000	4.00000000000000000000	4.00000000000000000000	4.00000000000000000000	4.00000000000000000000	4.00000000000000000000	4.00000000000000000000	4.00000000000000000000	4.00000000000000000000	4.00000000000000000000	4.00000000000000000000	4.00000000000000000000	4.00000000000000000000	4.00000000000000000000
116.00000000000000000000	0.00000000000000000000	4148.20507812500000000000	4130.76904296875000000000	4155.89746093750000000000	4137.94873046875000000000	4126.15380859375000000000	4126.15380859375000000000	4129.23046875000000000000	4128.71777343750000000000	4131.79492187500000000000	4124.10253906250000000000	4133.84619140625000000000	4211.28173828125000000000	4135.38427734375000000000	4157.94873046875000000000	2739.00000000000000000000	10248.00000000000000000000	10230.00000000000000000000	0.00000000000000000000	0.00000000000000000000	0.00000000000000000000	2496.00000000000000000000	262.00000000000000000000	4.00000000000000000000	4.00000000000000000000	4.00000000000000000000	4.00000000000000000000	4.00000000000000000000	4.00000000000000000000	4.00000000000000000000	4.00000000000000000000	4.00000000000000000000	4.00000000000000000000	4.00000000000000000000	4.00000000000000000000	4.00000000000000000000	4.00000000000000000000	4.00000000000000000000	4.00000000000000000000
117.00000000000000000000	0.00000000000000000000	4128.20507812500000000000	4097.43603515625000000000	4134.35888671875000000000	4126.15380859375000000000	4102.05126953125000000000	4114.87158203125000000000	4111.79492187500000000000	4116.92285156250000000000	4117.94873046875000000000	4101.53857421875000000000	4150.25634765625000000000	4181.02539062500000000000	4114.35888671875000000000	4123.58984375000000000000	2589.00000000000000000000	10247.00000000000000000000	10228.00000000000000000000	0.00000000000000000000	0.00000000000000000000	0.00000000000000000000	2496.00000000000000000000	270.00000000000000000000	4.00000000000000000000	4.00000000000000000000	4.00000000000000000000	4.00000000000000000000	4.00000000000000000000	4.00000000000000000000	4.00000000000000000000	4.00000000000000000000	4.00000000000000000000	4.00000000000000000000	4.00000000000000000000	4.00000000000000000000	4.00000000000000000000	4.00000000000000000000	4.00000000000000000000	4.00000000000000000000
118.00000000000000000000	0.00000000000000000000	4135.89746093750000000000	4103.07666015625000000000	4136.92285156250000000000	4120.00000000000000000000	4095.38452148437500000000	4105.12792968750000000000	4095.89721679687500000000	4097.43603515625000000000	4102.56396484375000000000	4109.23046875000000000000	4122.05126953125000000000	4166.15380859375000000000	4101.53857421875000000000	4108.71777343750000000000	3517.00000000000000000000	10247.00000000000000000000	10228.00000000000000000000	0.00000000000000000000	0.00000000000000000000	0.00000000000000000000	2496.00000000000000000000	278.00000000000000000000	4.00000000000000000000	4.00000000000000000000	4.00000000000000000000	4.00000000000000000000	4.00000000000000000000	4.00000000000000000000	4.00000000000000000000	4.00000000000000000000	4.00000000000000000000	4.00000000000000000000	4.00000000000000000000	4.00000000000000000000	4.00000000000000000000	4.00000000000000000000	4.00000000000000000000	4.00000000000000000000
119.00000000000000000000	0.00000000000000000000	4140.00000000000000000000	4140.00000000000000000000	4155.89746093750000000000	4120.00000000000000000000	4127.69238281250000000000	4111.79492187500000000000	4111.28173828125000000000	4112.82031250000000000000	4117.43603515625000000000	4134.87158203125000000000	4092.82031250000000000000	4190.25634765625000000000	4121.53857421875000000000	4145.12792968750000000000	3309.00000000000000000000	10247.00000000000000000000	10226.00000000000000000000	0.00000000000000000000	0.00000000000000000000	0.00000000000000000000	2496.00000000000000000000	287.00000000000000000000	4.00000000000000000000	4.00000000000000000000	4.00000000000000000000	4.00000000000000000000	4.00000000000000000000	4.00000000000000000000	4.00000000000000000000	4.00000000000000000000	4.00000000000000000000	4.00000000000000000000	4.00000000000000000000	4.00000000000000000000	4.00000000000000000000	4.00000000000000000000	4.00000000000000000000	4.00000000000000000000
120.00000000000000000000	0.00000000000000000000	4152.82031250000000000000	4133.33300781250000000000	4161.02539062500000000000	4123.58984375000000000000	4135.38427734375000000000	4114.87158203125000000000	4111.28173828125000000000	4113.33300781250000000000	4111.28173828125000000000	4117.94873046875000000000	4115.38427734375000000000	4207.17919921875000000000	4119.48730468750000000000	4162.56396484375000000000	2739.00000000000000000000	10247.00000000000000000000	10226.00000000000000000000	0.00000000000000000000	0.00000000000000000000	0.00000000000000000000	2496.00000000000000000000	295.00000000000000000000	4.00000000000000000000	4.00000000000000000000	4.00000000000000000000	4.00000000000000000000	4.00000000000000000000	4.00000000000000000000	4.00000000000000000000	4.00000000000000000000	4.00000000000000000000	4.00000000000000000000	4.00000000000000000000	4.00000000000000000000	4.00000000000000000000	4.00000000000000000000	4.00000000000000000000	4.00000000000000000000
121.00000000000000000000	0.00000000000000000000	4135.89746093750000000000	4116.41015625000000000000	4148.20507812500000000000	4135.89746093750000000000	4120.00000000000000000000	4117.94873046875000000000	4107.17919921875000000000	4103.07666015625000000000	4104.61523437500000000000	4106.66650390625000000000	4151.28173828125000000000	4177.94873046875000000000	4112.30761718750000000000	4141.53857421875000000000	2589.00000000000000000000	10249.00000000000000000000	10228.00000000000000000000	0.00000000000000000000	0.00000000000000000000	0.00000000000000000000	2496.00000000000000000000	303.00000000000000000000	4.00000000000000000000	4.00000000000000000000	4.00000000000000000000	4.00000000000000000000	4.00000000000000000000	4.00000000000000000000	4.00000000000000000000	4.00000000000000000000	4.00000000000000000000	4.00000000000000000000	4.00000000000000000000	4.00000000000000000000	4.00000000000000000000	4.00000000000000000000	4.00000000000000000000	4.00000000000000000000
122.00000000000000000000	0.00000000000000000000	4119.48730468750000000000	4105.64111328125000000000	4139.48730468750000000000	4133.84619140625000000000	4098.46142578125000000000	4105.64111328125000000000	4104.61523437500000000000	4098.46142578125000000000	4100.00000000000000000000	4100.00000000000000000000	4123.58984375000000000000	4153.84619140625000000000	4102.56396484375000000000	4115.89746093750000000000	3517.00000000000000000000	10249.00000000000000000000	10228.00000000000000000000	0.00000000000000000000	0.00000000000000000000	0.00000000000000000000	2496.00000000000000000000	312.00000000000000000000	4.00000000000000000000	4.00000000000000000000	4.00000000000000000000	4.00000000000000000000	4.00000000000000000000	4.00000000000000000000	4.00000000000000000000	4.00000000000000000000	4.00000000000000000000	4.00000000000000000000	4.00000000000000000000	4.00000000000000000000	4.00000000000000000000	4.00000000000000000000	4.00000000000000000000	4.00000000000000000000
123.00000000000000000000	0.00000000000000000000	4130.25634765625000000000	4094.87158203125000000000	4140.51269531250000000000	4111.28173828125000000000	4094.35888671875000000000	4100.51269531250000000000	4103.07666015625000000000	4098.97412109375000000000	4089.23071289062500000000	4088.20507812500000000000	4094.35888671875000000000	4157.94873046875000000000	4095.38452148437500000000	4107.69238281250000000000	3309.00000000000000000000	10249.00000000000000000000	10227.00000000000000000000	0.00000000000000000000	0.00000000000000000000	0.00000000000000000000	2496.00000000000000000000	320.00000000000000000000	4.00000000000000000000	4.00000000000000000000	4.00000000000000000000	4.00000000000000000000	4.00000000000000000000	4.00000000000000000000	4.00000000000000000000	4.00000000000000000000	4.00000000000000000000	4.00000000000000000000	4.00000000000000000000	4.00000000000000000000	4.00000000000000000000	4.00000000000000000000	4.00000000000000000000	4.00000000000000000000
124.00000000000000000000	0.00000000000000000000	4122.56396484375000000000	4092.30761718750000000000	4138.46142578125000000000	4096.41015625000000000000	4106.15380859375000000000	4114.87158203125000000000	4112.30761718750000000000	4108.71777343750000000000	4100.51269531250000000000	4105.64111328125000000000	4102.56396484375000000000	4164.10253906250000000000	4106.66650390625000000000	4115.89746093750000000000	2739.00000000000000000000	10249.00000000000000000000	10227.00000000000000000000	0.00000000000000000000	0.00000000000000000000	0.00000000000000000000	2496.00000000000000000000	329.00000000000000000000	4.00000000000000000000	4.00000000000000000000	4.00000000000000000000	4.00000000000000000000	4.00000000000000000000	4.00000000000000000000	4.00000000000000000000	4.00000000000000000000	4.00000000000000000000	4.00000000000000000000	4.00000000000000000000	4.00000000000000000000	4.00000000000000000000	4.00000000000000000000	4.00000000000000000000	4.00000000000000000000
125.00000000000000000000	0.00000000000000000000	4133.84619140625000000000	4089.74340820312500000000	4150.25634765625000000000	4099.48730468750000000000	4101.02539062500000000000	4105.64111328125000000000	4108.71777343750000000000	4103.58984375000000000000	4108.71777343750000000000	4114.35888671875000000000	4105.12792968750000000000	4172.30761718750000000000	4098.97412109375000000000	4126.15380859375000000000	2589.00000000000000000000	10249.00000000000000000000	10226.00000000000000000000	0.00000000000000000000	0.00000000000000000000	0.00000000000000000000	2496.00000000000000000000	337.00000000000000000000	4.00000000000000000000	4.00000000000000000000	4.00000000000000000000	4.00000000000000000000	4.00000000000000000000	4.00000000000000000000	4.00000000000000000000	4.00000000000000000000	4.00000000000000000000	4.00000000000000000000	4.00000000000000000000	4.00000000000000000000	4.00000000000000000000	4.00000000000000000000	4.00000000000000000000	4.00000000000000000000
126.00000000000000000000	0.00000000000000000000	4133.33300781250000000000	4113.33300781250000000000	4151.79492187500000000000	4120.00000000000000000000	4110.76904296875000000000	4104.61523437500000000000	4112.30761718750000000000	4111.79492187500000000000	4115.89746093750000000000	4124.10253906250000000000	4123.58984375000000000000	4177.43603515625000000000	4109.74365234375000000000	4141.02539062500000000000	3517.00000000000000000000	10249.00000000000000000000	10226.00000000000000000000	0.00000000000000000000	0.00000000000000000000	0.00000000000000000000	2496.00000000000000000000	345.00000000000000000000	4.00000000000000000000	4.00000000000000000000	4.00000000000000000000	4.00000000000000000000	4.00000000000000000000	4.00000000000000000000	4.00000000000000000000	4.00000000000000000000	4.00000000000000000000	4.00000000000000000000	4.00000000000000000000	4.00000000000000000000	4.00000000000000000000	4.00000000000000000000	4.00000000000000000000	4.00000000000000000000
127.00000000000000000000	0.00000000000000000000	4127.69238281250000000000	4126.66650390625000000000	4141.02539062500000000000	4138.46142578125000000000	4121.53857421875000000000	4113.33300781250000000000	4115.38427734375000000000	4123.58984375000000000000	4117.94873046875000000000	4125.64111328125000000000	4148.71777343750000000000	4170.25634765625000000000	4132.82031250000000000000	4139.48730468750000000000	52.00000000000000000000	10247.00000000000000000000	10228.00000000000000000000	0.00000000000000000000	0.00000000000000000000	0.00000000000000000000	2496.00000000000000000000	354.00000000000000000000	4.00000000000000000000	4.00000000000000000000	4.00000000000000000000	4.00000000000000000000	4.00000000000000000000	4.00000000000000000000	4.00000000000000000000	4.00000000000000000000	4.00000000000000000000	4.00000000000000000000	4.00000000000000000000	4.00000000000000000000	4.00000000000000000000	4.00000000000000000000	4.00000000000000000000	4.00000000000000000000
0.00000000000000000000	0.00000000000000000000	4142.56396484375000000000	4110.76904296875000000000	4150.76904296875000000000	4124.61523437500000000000	4109.74365234375000000000	4107.17919921875000000000	4102.05126953125000000000	4108.20507812500000000000	4105.64111328125000000000	4107.69238281250000000000	4138.46142578125000000000	4160.00000000000000000000	4123.58984375000000000000	4124.61523437500000000000	2803.00000000000000000000	10247.00000000000000000000	10228.00000000000000000000	0.00000000000000000000	0.00000000000000000000	0.00000000000000000000	2496.00000000000000000000	361.00000000000000000000	4.00000000000000000000	4.00000000000000000000	4.00000000000000000000	4.00000000000000000000	4.00000000000000000000	4.00000000000000000000	4.00000000000000000000	4.00000000000000000000	4.00000000000000000000	4.00000000000000000000	4.00000000000000000000	4.00000000000000000000	4.00000000000000000000	4.00000000000000000000	4.00000000000000000000	4.00000000000000000000
1.00000000000000000000	0.00000000000000000000	4125.64111328125000000000	4102.56396484375000000000	4152.82031250000000000000	4095.89721679687500000000	4099.48730468750000000000	4108.20507812500000000000	4100.00000000000000000000	4101.53857421875000000000	4105.64111328125000000000	4112.82031250000000000000	4107.69238281250000000000	4163.58984375000000000000	4105.12792968750000000000	4123.58984375000000000000	2631.00000000000000000000	10246.00000000000000000000	10228.00000000000000000000	0.00000000000000000000	0.00000000000000000000	0.00000000000000000000	2496.00000000000000000000	368.00000000000000000000	4.00000000000000000000	4.00000000000000000000	4.00000000000000000000	4.00000000000000000000	4.00000000000000000000	4.00000000000000000000	4.00000000000000000000	4.00000000000000000000	4.00000000000000000000	4.00000000000000000000	4.00000000000000000000	4.00000000000000000000	4.00000000000000000000	4.00000000000000000000	4.00000000000000000000	4.00000000000000000000
2.00000000000000000000	0.00000000000000000000	4121.53857421875000000000	4089.74340820312500000000	4136.41015625000000000000	4095.89721679687500000000	4077.94873046875000000000	4100.51269531250000000000	4093.33325195312500000000	4095.89721679687500000000	4094.87158203125000000000	4104.61523437500000000000	4087.69213867187500000000	4165.12792968750000000000	4084.10253906250000000000	4110.76904296875000000000	2036.00000000000000000000	10246.00000000000000000000	10228.00000000000000000000	0.00000000000000000000	0.00000000000000000000	0.00000000000000000000	2496.00000000000000000000	376.00000000000000000000	4.00000000000000000000	4.00000000000000000000	4.00000000000000000000	4.00000000000000000000	4.00000000000000000000	4.00000000000000000000	4.00000000000000000000	4.00000000000000000000	4.00000000000000000000	4.00000000000000000000	4.00000000000000000000	4.00000000000000000000	4.00000000000000000000	4.00000000000000000000	4.00000000000000000000	4.00000000000000000000
3.00000000000000000000	0.00000000000000000000	4126.66650390625000000000	4098.97412109375000000000	4131.28173828125000000000	4123.07666015625000000000	4101.02539062500000000000	4108.20507812500000000000	4102.56396484375000000000	4104.61523437500000000000	4101.02539062500000000000	4111.79492187500000000000	4111.79492187500000000000	4158.97412109375000000000	4104.61523437500000000000	4114.87158203125000000000	3467.00000000000000000000	10248.00000000000000000000	10230.00000000000000000000	0.00000000000000000000	0.00000000000000000000	0.00000000000000000000	2496.00000000000000000000	383.00000000000000000000	4.00000000000000000000	4.00000000000000000000	4.00000000000000000000	4.00000000000000000000	4.00000000000000000000	4.00000000000000000000	4.00000000000000000000	4.00000000000000000000	4.00000000000000000000	4.00000000000000000000	4.00000000000000000000	4.00000000000000000000	4.00000000000000000000	4.00000000000000000000	4.00000000000000000000	4.00000000000000000000
4.00000000000000000000	0.00000000000000000000	4125.12792968750000000000	4120.51269531250000000000	4138.97412109375000000000	4129.74365234375000000000	4133.84619140625000000000	4119.48730468750000000000	4117.43603515625000000000	4122.56396484375000000000	4122.56396484375000000000	4134.87158203125000000000	4137.94873046875000000000	4162.05126953125000000000	4137.94873046875000000000	4136.41015625000000000000	3548.00000000000000000000	10248.00000000000000000000	10230.00000000000000000000	0.00000000000000000000	0.00000000000000000000	0.00000000000000000000	2496.00000000000000000000	390.00000000000000000000	4.00000000000000000000	4.00000000000000000000	4.00000000000000000000	4.00000000000000000000	4.00000000000000000000	4.00000000000000000000	4.00000000000000000000	4.00000000000000000000	4.00000000000000000000	4.00000000000000000000	4.00000000000000000000	4.00000000000000000000	4.00000000000000000000	4.00000000000000000000	4.00000000000000000000	4.00000000000000000000
5.00000000000000000000	0.00000000000000000000	4128.71777343750000000000	4099.48730468750000000000	4138.97412109375000000000	4096.92285156250000000000	4092.30761718750000000000	4089.74340820312500000000	4100.51269531250000000000	4110.76904296875000000000	4108.20507812500000000000	4107.17919921875000000000	4119.48730468750000000000	4163.58984375000000000000	4112.30761718750000000000	4125.64111328125000000000	3412.00000000000000000000	10248.00000000000000000000	10230.00000000000000000000	0.00000000000000000000	0.00000000000000000000	0.00000000000000000000	2496.00000000000000000000	398.00000000000000000000	4.00000000000000000000	4.00000000000000000000	4.00000000000000000000	4.00000000000000000000	4.00000000000000000000	4.00000000000000000000	4.00000000000000000000	4.00000000000000000000	4.00000000000000000000	4.00000000000000000000	4.00000000000000000000	4.00000000000000000000	4.00000000000000000000	4.00000000000000000000	4.00000000000000000000	4.00000000000000000000
6.00000000000000000000	0.00000000000000000000	4113.84619140625000000000	4077.94873046875000000000	4125.64111328125000000000	4085.12817382812500000000	4067.17944335937500000000	4076.41015625000000000000	4092.82031250000000000000	4100.00000000000000000000	4092.30761718750000000000	4098.97412109375000000000	4114.87158203125000000000	4154.35888671875000000000	4086.66650390625000000000	4109.74365234375000000000	3478.00000000000000000000	10248.00000000000000000000	10230.00000000000000000000	0.00000000000000000000	0.00000000000000000000	0.00000000000000000000	2496.00000000000000000000	405.00000000000000000000	4.00000000000000000000	4.00000000000000000000	4.00000000000000000000	4.00000000000000000000	4.00000000000000000000	4.00000000000000000000	4.00000000000000000000	4.00000000000000000000	4.00000000000000000000	4.00000000000000000000	4.00000000000000000000	4.00000000000000000000	4.00000000000000000000	4.00000000000000000000	4.00000000000000000000	4.00000000000000000000
7.00000000000000000000	0.00000000000000000000	4126.15380859375000000000	4085.12817382812500000000	4118.46142578125000000000	4108.20507812500000000000	4080.00000000000000000000	4086.66650390625000000000	4088.71777343750000000000	4088.20507812500000000000	4081.02563476562500000000	4111.79492187500000000000	4111.79492187500000000000	4146.15380859375000000000	4083.58959960937500000000	4106.66650390625000000000	3411.00000000000000000000	10248.00000000000000000000	10228.00000000000000000000	0.00000000000000000000	0.00000000000000000000	0.00000000000000000000	2496.00000000000000000000	412.00000000000000000000	4.00000000000000000000	4.00000000000000000000	4.00000000000000000000	4.00000000000000000000	4.00000000000000000000	4.00000000000000000000	4.00000000000000000000	4.00000000000000000000	4.00000000000000000000	4.00000000000000000000	4.00000000000000000000	4.00000000000000000000	4.00000000000000000000	4.00000000000000000000	4.00000000000000000000	4.00000000000000000000
8.00000000000000000000	0.00000000000000000000	4138.46142578125000000000	4114.87158203125000000000	4123.58984375000000000000	4110.76904296875000000000	4098.46142578125000000000	4100.51269531250000000000	4093.33325195312500000000	4092.82031250000000000000	4088.20507812500000000000	4108.71777343750000000000	4109.74365234375000000000	4158.97412109375000000000	4094.35888671875000000000	4132.30761718750000000000	3429.00000000000000000000	10248.00000000000000000000	10228.00000000000000000000	0.00000000000000000000	0.00000000000000000000	0.00000000000000000000	2496.00000000000000000000	420.00000000000000000000	4.00000000000000000000	4.00000000000000000000	4.00000000000000000000	4.00000000000000000000	4.00000000000000000000	4.00000000000000000000	4.00000000000000000000	4.00000000000000000000	4.00000000000000000000	4.00000000000000000000	4.00000000000000000000	4.00000000000000000000	4.00000000000000000000	4.00000000000000000000	4.00000000000000000000	4.00000000000000000000
9.00000000000000000000	0.00000000000000000000	4130.25634765625000000000	4126.15380859375000000000	4129.23046875000000000000	4098.97412109375000000000	4108.71777343750000000000	4097.94873046875000000000	4097.94873046875000000000	4101.02539062500000000000	4098.46142578125000000000	4099.48730468750000000000	4116.92285156250000000000	4178.46142578125000000000	4098.46142578125000000000	4150.76904296875000000000	3150.00000000000000000000	10248.00000000000000000000	10228.00000000000000000000	0.00000000000000000000	0.00000000000000000000	0.00000000000000000000	2496.00000000000000000000	428.00000000000000000000	4.00000000000000000000	4.00000000000000000000	4.00000000000000000000	4.00000000000000000000	4.00000000000000000000	4.00000000000000000000	4.00000000000000000000	4.00000000000000000000	4.00000000000000000000	4.00000000000000000000	4.00000000000000000000	4.00000000000000000000	4.00000000000000000000	4.00000000000000000000	4.00000000000000000000	4.00000000000000000000
10.00000000000000000000	0.00000000000000000000	4141.02539062500000000000	4103.58984375000000000000	4133.84619140625000000000	4105.12792968750000000000	4097.43603515625000000000	4083.07690429687500000000	4085.12817382812500000000	4083.58959960937500000000	4082.56396484375000000000	4091.28198242187500000000	4109.23046875000000000000	4169.74365234375000000000	4087.17944335937500000000	4131.28173828125000000000	3501.00000000000000000000	10248.00000000000000000000	10228.00000000000000000000	0.00000000000000000000	0.00000000000000000000	0.00000000000000000000	2496.00000000000000000000	435.00000000000000000000	4.00000000000000000000	4.00000000000000000000	4.00000000000000000000	4.00000000000000000000	4.00000000000000000000	4.00000000000000000000	4.00000000000000000000	4.00000000000000000000	4.00000000000000000000	4.00000000000000000000	4.00000000000000000000	4.00000000000000000000	4.00000000000000000000	4.00000000000000000000	4.00000000000000000000	4.00000000000000000000
11.00000000000000000000	0.00000000000000000000	4128.20507812500000000000	4094.87158203125000000000	4130.76904296875000000000	4118.46142578125000000000	4097.94873046875000000000	4095.38452148437500000000	4089.74340820312500000000	4087.17944335937500000000	4086.66650390625000000000	4102.56396484375000000000	4129.23046875000000000000	4154.35888671875000000000	4098.46142578125000000000	4119.48730468750000000000	3296.00000000000000000000	10248.00000000000000000000	10228.00000000000000000000	0.00000000000000000000	0.00000000000000000000	0.00000000000000000000	2496.00000000000000000000	444.00000000000000000000	4.00000000000000000000	4.00000000000000000000	4.00000000000000000000	4.00000000000000000000	4.00000000000000000000	4.00000000000000000000	4.00000000000000000000	4.00000000000000000000	4.00000000000000000000	4.00000000000000000000	4.00000000000000000000	4.00000000000000000000	4.00000000000000000000	4.00000000000000000000	4.00000000000000000000	4.00000000000000000000
12.00000000000000000000	0.00000000000000000000	4129.23046875000000000000	4103.07666015625000000000	4133.84619140625000000000	4118.97412109375000000000	4104.10253906250000000000	4104.10253906250000000000	4095.89721679687500000000	4099.48730468750000000000	4094.35888671875000000000	4118.46142578125000000000	4142.05126953125000000000	4156.92285156250000000000	4106.15380859375000000000	4118.97412109375000000000	2692.00000000000000000000	10248.00000000000000000000	10228.00000000000000000000	0.00000000000000000000	0.00000000000000000000	0.00000000000000000000	2496.00000000000000000000	452.00000000000000000000	4.00000000000000000000	4.00000000000000000000	4.00000000000000000000	4.00000000000000000000	4.00000000000000000000	4.00000000000000000000	4.00000000000000000000	4.00000000000000000000	4.00000000000000000000	4.00000000000000000000	4.00000000000000000000	4.00000000000000000000	4.00000000000000000000	4.00000000000000000000	4.00000000000000000000	4.00000000000000000000
13.00000000000000000000	0.00000000000000000000	4136.92285156250000000000	4120.51269531250000000000	4137.43603515625000000000	4113.84619140625000000000	4109.74365234375000000000	4106.15380859375000000000	4101.53857421875000000000	4103.58984375000000000000	4097.43603515625000000000	4129.74365234375000000000	4117.94873046875000000000	4155.89746093750000000000	4104.10253906250000000000	4120.00000000000000000000	2590.00000000000000000000	10248.00000000000000000000	10229.00000000000000000000	0.00000000000000000000	0.00000000000000000000	0.00000000000000000000	2496.00000000000000000000	461.00000000000000000000	4.00000000000000000000	4.00000000000000000000	4.00000000000000000000	4.00000000000000000000	4.00000000000000000000	4.00000000000000000000	4.00000000000000000000	4.00000000000000000000	4.00000000000000000000	4.00000000000000000000	4.00000000000000000000	4.00000000000000000000	4.00000000000000000000	4.00000000000000000000	4.00000000000000000000	4.00000000000000000000
14.00000000000000000000	0.00000000000000000000	4121.02539062500000000000	4118.46142578125000000000	4123.07666015625000000000	4098.97412109375000000000	4095.89721679687500000000	4097.43603515625000000000	4100.51269531250000000000	4094.35888671875000000000	4088.71777343750000000000	4117.43603515625000000000	4107.69238281250000000000	4151.79492187500000000000	4097.43603515625000000000	4114.35888671875000000000	3501.00000000000000000000	10248.00000000000000000000	10229.00000000000000000000	0.00000000000000000000	0.00000000000000000000	0.00000000000000000000	2496.00000000000000000000	469.00000000000000000000	4.00000000000000000000	4.00000000000000000000	4.00000000000000000000	4.00000000000000000000	4.00000000000000000000	4.00000000000000000000	4.00000000000000000000	4.00000000000000000000	4.00000000000000000000	4.00000000000000000000	4.00000000000000000000	4.00000000000000000000	4.00000000000000000000	4.00000000000000000000	4.00000000000000000000	4.00000000000000000000
15.00000000000000000000	0.00000000000000000000	4129.74365234375000000000	4091.79467773437500000000	4124.10253906250000000000	4087.69213867187500000000	4084.10253906250000000000	4085.12817382812500000000	4088.71777343750000000000	4080.51269531250000000000	4067.69213867187500000000	4086.66650390625000000000	4102.56396484375000000000	4157.43603515625000000000	4087.69213867187500000000	4112.30761718750000000000	3296.00000000000000000000	10249.00000000000000000000	10229.00000000000000000000	0.00000000000000000000	0.00000000000000000000	0.00000000000000000000	2496.00000000000000000000	477.00000000000000000000	4.00000000000000000000	4.00000000000000000000	4.00000000000000000000	4.00000000000000000000	4.00000000000000000000	4.00000000000000000000	4.00000000000000000000	4.00000000000000000000	4.00000000000000000000	4.00000000000000000000	4.00000000000000000000	4.00000000000000000000	4.00000000000000000000	4.00000000000000000000	4.00000000000000000000	4.00000000000000000000
16.00000000000000000000	0.00000000000000000000	4127.69238281250000000000	4099.48730468750000000000	4137.94873046875000000000	4110.25634765625000000000	4113.33300781250000000000	4107.17919921875000000000	4099.48730468750000000000	4097.94873046875000000000	4087.69213867187500000000	4101.53857421875000000000	4118.97412109375000000000	4159.48730468750000000000	4108.20507812500000000000	4129.23046875000000000000	0.00000000000000000000	10249.00000000000000000000	10229.00000000000000000000	0.00000000000000000000	0.00000000000000000000	0.00000000000000000000	2496.00000000000000000000	486.00000000000000000000	4.00000000000000000000	4.00000000000000000000	4.00000000000000000000	4.00000000000000000000	4.00000000000000000000	4.00000000000000000000	4.00000000000000000000	4.00000000000000000000	4.00000000000000000000	4.00000000000000000000	4.00000000000000000000	4.00000000000000000000	4.00000000000000000000	4.00000000000000000000	4.00000000000000000000	4.00000000000000000000
17.00000000000000000000	0.00000000000000000000	4128.20507812500000000000	4105.12792968750000000000	4136.41015625000000000000	4121.53857421875000000000	4108.20507812500000000000	4109.23046875000000000000	4096.92285156250000000000	4100.00000000000000000000	4102.05126953125000000000	4125.64111328125000000000	4147.69238281250000000000	4152.30761718750000000000	4111.79492187500000000000	4122.05126953125000000000	0.00000000000000000000	10249.00000000000000000000	10228.00000000000000000000	0.00000000000000000000	0.00000000000000000000	0.00000000000000000000	2496.00000000000000000000	494.00000000000000000000	4.00000000000000000000	4.00000000000000000000	4.00000000000000000000	4.00000000000000000000	4.00000000000000000000	4.00000000000000000000	4.00000000000000000000	4.00000000000000000000	4.00000000000000000000	4.00000000000000000000	4.00000000000000000000	4.00000000000000000000	4.00000000000000000000	4.00000000000000000000	4.00000000000000000000	4.00000000000000000000
18.00000000000000000000	0.00000000000000000000	4136.41015625000000000000	4110.25634765625000000000	4134.87158203125000000000	4114.87158203125000000000	4098.97412109375000000000	4098.97412109375000000000	4098.97412109375000000000	4101.53857421875000000000	4100.51269531250000000000	4133.33300781250000000000	4134.35888671875000000000	4156.41015625000000000000	4113.84619140625000000000	4114.35888671875000000000	0.00000000000000000000	10249.00000000000000000000	10228.00000000000000000000	0.00000000000000000000	0.00000000000000000000	0.00000000000000000000	2496.00000000000000000000	502.00000000000000000000	4.00000000000000000000	4.00000000000000000000	4.00000000000000000000	4.00000000000000000000	4.00000000000000000000	4.00000000000000000000	4.00000000000000000000	4.00000000000000000000	4.00000000000000000000	4.00000000000000000000	4.00000000000000000000	4.00000000000000000000	4.00000000000000000000	4.00000000000000000000	4.00000000000000000000	4.00000000000000000000
19.00000000000000000000	0.00000000000000000000	4126.15380859375000000000	4123.07666015625000000000	4136.41015625000000000000	4119.48730468750000000000	4113.84619140625000000000	4106.66650390625000000000	4114.87158203125000000000	4115.38427734375000000000	4105.12792968750000000000	4133.84619140625000000000	4109.23046875000000000000	4172.82031250000000000000	4128.71777343750000000000	4127.69238281250000000000	0.00000000000000000000	10250.00000000000000000000	10228.00000000000000000000	0.00000000000000000000	0.00000000000000000000	0.00000000000000000000	2496.00000000000000000000	511.00000000000000000000	4.00000000000000000000	4.00000000000000000000	4.00000000000000000000	4.00000000000000000000	4.00000000000000000000	4.00000000000000000000	4.00000000000000000000	4.00000000000000000000	4.00000000000000000000	4.00000000000000000000	4.00000000000000000000	4.00000000000000000000	4.00000000000000000000	4.00000000000000000000	4.00000000000000000000	4.00000000000000000000
20.00000000000000000000	0.00000000000000000000	4134.87158203125000000000	4112.82031250000000000000	4129.23046875000000000000	4125.64111328125000000000	4098.46142578125000000000	4097.94873046875000000000	4101.53857421875000000000	4099.48730468750000000000	4086.66650390625000000000	4113.84619140625000000000	4121.53857421875000000000	4171.79492187500000000000	4117.94873046875000000000	4120.00000000000000000000	0.00000000000000000000	10250.00000000000000000000	10228.00000000000000000000	0.00000000000000000000	0.00000000000000000000	0.00000000000000000000	2496.00000000000000000000	519.00000000000000000000	4.00000000000000000000	4.00000000000000000000	4.00000000000000000000	4.00000000000000000000	4.00000000000000000000	4.00000000000000000000	4.00000000000000000000	4.00000000000000000000	4.00000000000000000000	4.00000000000000000000	4.00000000000000000000	4.00000000000000000000	4.00000000000000000000	4.00000000000000000000	4.00000000000000000000	4.00000000000000000000
21.00000000000000000000	0.00000000000000000000	4125.12792968750000000000	4110.76904296875000000000	4116.92285156250000000000	4105.12792968750000000000	4096.92285156250000000000	4092.30761718750000000000	4094.87158203125000000000	4095.38452148437500000000	4077.94873046875000000000	4098.46142578125000000000	4122.56396484375000000000	4154.35888671875000000000	4120.51269531250000000000	4109.23046875000000000000	0.00000000000000000000	10249.00000000000000000000	10229.00000000000000000000	0.00000000000000000000	0.00000000000000000000	0.00000000000000000000	2496.00000000000000000000	527.00000000000000000000	4.00000000000000000000	4.00000000000000000000	4.00000000000000000000	4.00000000000000000000	4.00000000000000000000	4.00000000000000000000	4.00000000000000000000	4.00000000000000000000	4.00000000000000000000	4.00000000000000000000	4.00000000000000000000	4.00000000000000000000	4.00000000000000000000	4.00000000000000000000	4.00000000000000000000	4.00000000000000000000
22.00000000000000000000	0.00000000000000000000	4118.46142578125000000000	4096.41015625000000000000	4113.84619140625000000000	4069.74340820312500000000	4105.12792968750000000000	4093.84594726562500000000	4093.33325195312500000000	4098.46142578125000000000	4080.00000000000000000000	4089.74340820312500000000	4101.02539062500000000000	4146.66650390625000000000	4108.71777343750000000000	4112.30761718750000000000	0.00000000000000000000	10249.00000000000000000000	10229.00000000000000000000	0.00000000000000000000	0.00000000000000000000	0.00000000000000000000	2496.00000000000000000000	535.00000000000000000000	4.00000000000000000000	4.00000000000000000000	4.00000000000000000000	4.00000000000000000000	4.00000000000000000000	4.00000000000000000000	4.00000000000000000000	4.00000000000000000000	4.00000000000000000000	4.00000000000000000000	4.00000000000000000000	4.00000000000000000000	4.00000000000000000000	4.00000000000000000000	4.00000000000000000000	4.00000000000000000000
23.00000000000000000000	0.00000000000000000000	4128.71777343750000000000	4093.33325195312500000000	4117.43603515625000000000	4094.87158203125000000000	4111.79492187500000000000	4103.07666015625000000000	4096.92285156250000000000	4098.97412109375000000000	4092.82031250000000000000	4102.56396484375000000000	4117.94873046875000000000	4150.25634765625000000000	4091.79467773437500000000	4120.51269531250000000000	0.00000000000000000000	10248.00000000000000000000	10229.00000000000000000000	0.00000000000000000000	0.00000000000000000000	0.00000000000000000000	2496.00000000000000000000	544.00000000000000000000	4.00000000000000000000	4.00000000000000000000	4.00000000000000000000	4.00000000000000000000	4.00000000000000000000	4.00000000000000000000	4.00000000000000000000	4.00000000000000000000	4.00000000000000000000	4.00000000000000000000	4.00000000000000000000	4.00000000000000000000	4.00000000000000000000	4.00000000000000000000	4.00000000000000000000	4.00000000000000000000
24.00000000000000000000	0.00000000000000000000	4127.17919921875000000000	4119.48730468750000000000	4113.84619140625000000000	4146.15380859375000000000	4127.17919921875000000000	4115.38427734375000000000	4111.79492187500000000000	4109.74365234375000000000	4112.82031250000000000000	4125.64111328125000000000	4124.10253906250000000000	4160.51269531250000000000	4114.35888671875000000000	4125.12792968750000000000	0.00000000000000000000	10248.00000000000000000000	10229.00000000000000000000	0.00000000000000000000	0.00000000000000000000	0.00000000000000000000	2496.00000000000000000000	551.00000000000000000000	4.00000000000000000000	4.00000000000000000000	4.00000000000000000000	4.00000000000000000000	4.00000000000000000000	4.00000000000000000000	4.00000000000000000000	4.00000000000000000000	4.00000000000000000000	4.00000000000000000000	4.00000000000000000000	4.00000000000000000000	4.00000000000000000000	4.00000000000000000000	4.00000000000000000000	4.00000000000000000000
25.00000000000000000000	0.00000000000000000000	4137.94873046875000000000	4111.79492187500000000000	4105.64111328125000000000	4123.07666015625000000000	4104.61523437500000000000	4103.07666015625000000000	4097.94873046875000000000	4092.30761718750000000000	4097.43603515625000000000	4114.87158203125000000000	4102.56396484375000000000	4155.89746093750000000000	4117.43603515625000000000	4109.23046875000000000000	0.00000000000000000000	10249.00000000000000000000	10230.00000000000000000000	0.00000000000000000000	0.00000000000000000000	0.00000000000000000000	2496.00000000000000000000	558.00000000000000000000	4.00000000000000000000	4.00000000000000000000	4.00000000000000000000	4.00000000000000000000	4.00000000000000000000	4.00000000000000000000	4.00000000000000000000	4.00000000000000000000	4.00000000000000000000	4.00000000000000000000	4.00000000000000000000	4.00000000000000000000	4.00000000000000000000	4.00000000000000000000	4.00000000000000000000	4.00000000000000000000
26.00000000000000000000	0.00000000000000000000	4125.64111328125000000000	4107.69238281250000000000	4095.89721679687500000000	4092.30761718750000000000	4092.30761718750000000000	4096.92285156250000000000	4088.71777343750000000000	4079.48706054687500000000	4088.71777343750000000000	4113.33300781250000000000	4115.38427734375000000000	4148.20507812500000000000	4113.84619140625000000000	4108.71777343750000000000	0.00000000000000000000	10249.00000000000000000000	10230.00000000000000000000	0.00000000000000000000	0.00000000000000000000	0.00000000000000000000	2496.00000000000000000000	566.00000000000000000000	4.00000000000000000000	4.00000000000000000000	4.00000000000000000000	4.00000000000000000000	4.00000000000000000000	4.00000000000000000000	4.00000000000000000000	4.00000000000000000000	4.00000000000000000000	4.00000000000000000000	4.00000000000000000000	4.00000000000000000000	4.00000000000000000000	4.00000000000000000000	4.00000000000000000000	4.00000000000000000000
27.00000000000000000000	0.00000000000000000000	4120.51269531250000000000	4124.10253906250000000000	4100.00000000000000000000	4117.94873046875000000000	4117.94873046875000000000	4105.64111328125000000000	4096.92285156250000000000	4092.30761718750000000000	4098.46142578125000000000	4117.94873046875000000000	4117.94873046875000000000	4160.00000000000000000000	4128.71777343750000000000	4123.58984375000000000000	0.00000000000000000000	10249.00000000000000000000	10230.00000000000000000000	0.00000000000000000000	0.00000000000000000000	0.00000000000000000000	2496.00000000000000000000	573.00000000000000000000	4.00000000000000000000	4.00000000000000000000	4.00000000000000000000	4.00000000000000000000	4.00000000000000000000	4.00000000000000000000	4.00000000000000000000	4.00000000000000000000	4.00000000000000000000	4.00000000000000000000	4.00000000000000000000	4.00000000000000000000	4.00000000000000000000	4.00000000000000000000	4.00000000000000000000	4.00000000000000000000
28.00000000000000000000	0.00000000000000000000	4136.92285156250000000000	4121.53857421875000000000	4109.74365234375000000000	4120.00000000000000000000	4123.58984375000000000000	4113.33300781250000000000	4106.15380859375000000000	4107.17919921875000000000	4102.05126953125000000000	4112.82031250000000000000	4114.35888671875000000000	4168.20507812500000000000	4131.28173828125000000000	4130.76904296875000000000	0.00000000000000000000	10249.00000000000000000000	10230.00000000000000000000	0.00000000000000000000	0.00000000000000000000	0.00000000000000000000	2496.00000000000000000000	580.00000000000000000000	4.00000000000000000000	4.00000000000000000000	4.00000000000000000000	4.00000000000000000000	4.00000000000000000000	4.00000000000000000000	4.00000000000000000000	4.00000000000000000000	4.00000000000000000000	4.00000000000000000000	4.00000000000000000000	4.00000000000000000000	4.00000000000000000000	4.00000000000000000000	4.00000000000000000000	4.00000000000000000000
29.00000000000000000000	0.00000000000000000000	4131.28173828125000000000	4108.71777343750000000000	4100.00000000000000000000	4092.82031250000000000000	4106.15380859375000000000	4112.82031250000000000000	4110.76904296875000000000	4116.92285156250000000000	4110.25634765625000000000	4127.17919921875000000000	4122.05126953125000000000	4170.76904296875000000000	4116.92285156250000000000	4134.87158203125000000000	0.00000000000000000000	10247.00000000000000000000	10230.00000000000000000000	0.00000000000000000000	0.00000000000000000000	0.00000000000000000000	2496.00000000000000000000	588.00000000000000000000	4.00000000000000000000	4.00000000000000000000	4.00000000000000000000	4.00000000000000000000	4.00000000000000000000	4.00000000000000000000	4.00000000000000000000	4.00000000000000000000	4.00000000000000000000	4.00000000000000000000	4.00000000000000000000	4.00000000000000000000	4.00000000000000000000	4.00000000000000000000	4.00000000000000000000	4.00000000000000000000
30.00000000000000000000	0.00000000000000000000	4142.56396484375000000000	4106.66650390625000000000	4100.51269531250000000000	4104.10253906250000000000	4103.58984375000000000000	4100.51269531250000000000	4102.05126953125000000000	4113.84619140625000000000	4106.66650390625000000000	4127.69238281250000000000	4116.41015625000000000000	4177.43603515625000000000	4114.35888671875000000000	4129.74365234375000000000	0.00000000000000000000	10247.00000000000000000000	10230.00000000000000000000	0.00000000000000000000	0.00000000000000000000	0.00000000000000000000	2496.00000000000000000000	595.00000000000000000000	4.00000000000000000000	4.00000000000000000000	4.00000000000000000000	4.00000000000000000000	4.00000000000000000000	4.00000000000000000000	4.00000000000000000000	4.00000000000000000000	4.00000000000000000000	4.00000000000000000000	4.00000000000000000000	4.00000000000000000000	4.00000000000000000000	4.00000000000000000000	4.00000000000000000000	4.00000000000000000000
31.00000000000000000000	0.00000000000000000000	4137.43603515625000000000	4130.76904296875000000000	4106.15380859375000000000	4124.61523437500000000000	4130.76904296875000000000	4116.92285156250000000000	4110.76904296875000000000	4120.51269531250000000000	4112.82031250000000000000	4119.48730468750000000000	4133.33300781250000000000	4170.76904296875000000000	4143.07666015625000000000	4128.20507812500000000000	0.00000000000000000000	10245.00000000000000000000	10231.00000000000000000000	0.00000000000000000000	0.00000000000000000000	0.00000000000000000000	2496.00000000000000000000	602.00000000000000000000	4.00000000000000000000	4.00000000000000000000	4.00000000000000000000	4.00000000000000000000	4.00000000000000000000	4.00000000000000000000	4.00000000000000000000	4.00000000000000000000	4.00000000000000000000	4.00000000000000000000	4.00000000000000000000	4.00000000000000000000	4.00000000000000000000	4.00000000000000000000	4.00000000000000000000	4.00000000000000000000
32.00000000000000000000	0.00000000000000000000	4127.69238281250000000000	4126.66650390625000000000	4098.97412109375000000000	4104.10253906250000000000	4127.69238281250000000000	4123.07666015625000000000	4109.74365234375000000000	4114.35888671875000000000	4114.35888671875000000000	4122.56396484375000000000	4141.53857421875000000000	4157.94873046875000000000	4142.56396484375000000000	4125.64111328125000000000	0.00000000000000000000	10245.00000000000000000000	10231.00000000000000000000	0.00000000000000000000	0.00000000000000000000	0.00000000000000000000	2496.00000000000000000000	610.00000000000000000000	4.00000000000000000000	4.00000000000000000000	4.00000000000000000000	4.00000000000000000000	4.00000000000000000000	4.00000000000000000000	4.00000000000000000000	4.00000000000000000000	4.00000000000000000000	4.00000000000000000000	4.00000000000000000000	4.00000000000000000000	4.00000000000000000000	4.00000000000000000000	4.00000000000000000000	4.00000000000000000000
33.00000000000000000000	0.00000000000000000000	4138.97412109375000000000	4105.64111328125000000000	4104.10253906250000000000	4091.79467773437500000000	4107.17919921875000000000	4102.05126953125000000000	4092.82031250000000000000	4096.41015625000000000000	4103.07666015625000000000	4129.23046875000000000000	4118.97412109375000000000	4156.92285156250000000000	4115.89746093750000000000	4119.48730468750000000000	0.00000000000000000000	10246.00000000000000000000	10231.00000000000000000000	0.00000000000000000000	0.00000000000000000000	0.00000000000000000000	2496.00000000000000000000	617.00000000000000000000	4.00000000000000000000	4.00000000000000000000	4.00000000000000000000	4.00000000000000000000	4.00000000000000000000	4.00000000000000000000	4.00000000000000000000	4.00000000000000000000	4.00000000000000000000	4.00000000000000000000	4.00000000000000000000	4.00000000000000000000	4.00000000000000000000	4.00000000000000000000	4.00000000000000000000	4.00000000000000000000
34.00000000000000000000	0.00000000000000000000	4123.07666015625000000000	4110.76904296875000000000	4102.56396484375000000000	4110.25634765625000000000	4113.84619140625000000000	4107.69238281250000000000	4099.48730468750000000000	4101.53857421875000000000	4104.61523437500000000000	4123.58984375000000000000	4106.15380859375000000000	4152.30761718750000000000	4111.28173828125000000000	4117.94873046875000000000	0.00000000000000000000	10246.00000000000000000000	10231.00000000000000000000	0.00000000000000000000	0.00000000000000000000	0.00000000000000000000	2496.00000000000000000000	625.00000000000000000000	4.00000000000000000000	4.00000000000000000000	4.00000000000000000000	4.00000000000000000000	4.00000000000000000000	4.00000000000000000000	4.00000000000000000000	4.00000000000000000000	4.00000000000000000000	4.00000000000000000000	4.00000000000000000000	4.00000000000000000000	4.00000000000000000000	4.00000000000000000000	4.00000000000000000000	4.00000000000000000000
35.00000000000000000000	0.00000000000000000000	4128.71777343750000000000	4107.69238281250000000000	4101.53857421875000000000	4100.51269531250000000000	4106.66650390625000000000	4108.20507812500000000000	4101.02539062500000000000	4100.00000000000000000000	4096.41015625000000000000	4096.92285156250000000000	4102.05126953125000000000	4150.76904296875000000000	4102.05126953125000000000	4111.28173828125000000000	0.00000000000000000000	10247.00000000000000000000	10229.00000000000000000000	0.00000000000000000000	0.00000000000000000000	0.00000000000000000000	2496.00000000000000000000	633.00000000000000000000	4.00000000000000000000	4.00000000000000000000	4.00000000000000000000	4.00000000000000000000	4.00000000000000000000	4.00000000000000000000	4.00000000000000000000	4.00000000000000000000	4.00000000000000000000	4.00000000000000000000	4.00000000000000000000	4.00000000000000000000	4.00000000000000000000	4.00000000000000000000	4.00000000000000000000	4.00000000000000000000
36.00000000000000000000	0.00000000000000000000	4141.02539062500000000000	4114.35888671875000000000	4117.94873046875000000000	4098.46142578125000000000	4110.25634765625000000000	4107.69238281250000000000	4109.23046875000000000000	4107.69238281250000000000	4106.15380859375000000000	4118.46142578125000000000	4128.71777343750000000000	4162.56396484375000000000	4112.82031250000000000000	4125.64111328125000000000	0.00000000000000000000	10247.00000000000000000000	10229.00000000000000000000	0.00000000000000000000	0.00000000000000000000	0.00000000000000000000	2496.00000000000000000000	641.00000000000000000000	4.00000000000000000000	4.00000000000000000000	4.00000000000000000000	4.00000000000000000000	4.00000000000000000000	4.00000000000000000000	4.00000000000000000000	4.00000000000000000000	4.00000000000000000000	4.00000000000000000000	4.00000000000000000000	4.00000000000000000000	4.00000000000000000000	4.00000000000000000000	4.00000000000000000000	4.00000000000000000000
37.00000000000000000000	0.00000000000000000000	4133.33300781250000000000	4123.07666015625000000000	4126.66650390625000000000	4120.00000000000000000000	4121.53857421875000000000	4109.74365234375000000000	4116.92285156250000000000	4115.38427734375000000000	4112.82031250000000000000	4136.41015625000000000000	4147.17919921875000000000	4170.76904296875000000000	4124.10253906250000000000	4132.82031250000000000000	0.00000000000000000000	10247.00000000000000000000	10228.00000000000000000000	0.00000000000000000000	0.00000000000000000000	0.00000000000000000000	2496.00000000000000000000	650.00000000000000000000	4.00000000000000000000	4.00000000000000000000	4.00000000000000000000	4.00000000000000000000	4.00000000000000000000	4.00000000000000000000	4.00000000000000000000	4.00000000000000000000	4.00000000000000000000	4.00000000000000000000	4.00000000000000000000	4.00000000000000000000	4.00000000000000000000	4.00000000000000000000	4.00000000000000000000	4.00000000000000000000
38.00000000000000000000	0.00000000000000000000	4129.74365234375000000000	4109.74365234375000000000	4117.43603515625000000000	4113.33300781250000000000	4111.79492187500000000000	4101.53857421875000000000	4110.76904296875000000000	4104.10253906250000000000	4093.33325195312500000000	4096.41015625000000000000	4104.10253906250000000000	4158.46142578125000000000	4105.64111328125000000000	4111.28173828125000000000	0.00000000000000000000	10247.00000000000000000000	10228.00000000000000000000	0.00000000000000000000	0.00000000000000000000	0.00000000000000000000	2496.00000000000000000000	658.00000000000000000000	4.00000000000000000000	4.00000000000000000000	4.00000000000000000000	4.00000000000000000000	4.00000000000000000000	4.00000000000000000000	4.00000000000000000000	4.00000000000000000000	4.00000000000000000000	4.00000000000000000000	4.00000000000000000000	4.00000000000000000000	4.00000000000000000000	4.00000000000000000000	4.00000000000000000000	4.00000000000000000000
39.00000000000000000000	0.00000000000000000000	4113.33300781250000000000	4109.74365234375000000000	4096.41015625000000000000	4106.15380859375000000000	4113.84619140625000000000	4113.84619140625000000000	4117.94873046875000000000	4112.30761718750000000000	4098.46142578125000000000	4097.94873046875000000000	4101.02539062500000000000	4141.02539062500000000000	4102.56396484375000000000	4102.05126953125000000000	0.00000000000000000000	10247.00000000000000000000	10228.00000000000000000000	0.00000000000000000000	0.00000000000000000000	0.00000000000000000000	2496.00000000000000000000	666.00000000000000000000	4.00000000000000000000	4.00000000000000000000	4.00000000000000000000	4.00000000000000000000	4.00000000000000000000	4.00000000000000000000	4.00000000000000000000	4.00000000000000000000	4.00000000000000000000	4.00000000000000000000	4.00000000000000000000	4.00000000000000000000	4.00000000000000000000	4.00000000000000000000	4.00000000000000000000	4.00000000000000000000
40.00000000000000000000	0.00000000000000000000	4124.61523437500000000000	4105.12792968750000000000	4092.30761718750000000000	4112.82031250000000000000	4110.25634765625000000000	4115.38427734375000000000	4113.33300781250000000000	4119.48730468750000000000	4105.64111328125000000000	4116.41015625000000000000	4127.69238281250000000000	4144.61523437500000000000	4100.00000000000000000000	4107.17919921875000000000	0.00000000000000000000	10247.00000000000000000000	10228.00000000000000000000	0.00000000000000000000	0.00000000000000000000	0.00000000000000000000	2496.00000000000000000000	675.00000000000000000000	4.00000000000000000000	4.00000000000000000000	4.00000000000000000000	4.00000000000000000000	4.00000000000000000000	4.00000000000000000000	4.00000000000000000000	4.00000000000000000000	4.00000000000000000000	4.00000000000000000000	4.00000000000000000000	4.00000000000000000000	4.00000000000000000000	4.00000000000000000000	4.00000000000000000000	4.00000000000000000000
41.00000000000000000000	0.00000000000000000000	4135.38427734375000000000	4108.71777343750000000000	4110.76904296875000000000	4105.12792968750000000000	4113.33300781250000000000	4113.33300781250000000000	4117.43603515625000000000	4122.05126953125000000000	4108.71777343750000000000	4118.46142578125000000000	4122.05126953125000000000	4161.53857421875000000000	4106.15380859375000000000	4126.66650390625000000000	0.00000000000000000000	10248.00000000000000000000	10229.00000000000000000000	0.00000000000000000000	0.00000000000000000000	0.00000000000000000000	2496.00000000000000000000	683.00000000000000000000	4.00000000000000000000	4.00000000000000000000	4.00000000000000000000	4.00000000000000000000	4.00000000000000000000	4.00000000000000000000	4.00000000000000000000	4.00000000000000000000	4.00000000000000000000	4.00000000000000000000	4.00000000000000000000	4.00000000000000000000	4.00000000000000000000	4.00000000000000000000	4.00000000000000000000	4.00000000000000000000
42.00000000000000000000	0.00000000000000000000	4136.41015625000000000000	4125.64111328125000000000	4126.15380859375000000000	4107.69238281250000000000	4126.66650390625000000000	4124.10253906250000000000	4133.84619140625000000000	4122.56396484375000000000	4112.30761718750000000000	4124.61523437500000000000	4124.10253906250000000000	4171.28173828125000000000	4121.53857421875000000000	4141.02539062500000000000	0.00000000000000000000	10248.00000000000000000000	10229.00000000000000000000	0.00000000000000000000	0.00000000000000000000	0.00000000000000000000	2496.00000000000000000000	691.00000000000000000000	4.00000000000000000000	4.00000000000000000000	4.00000000000000000000	4.00000000000000000000	4.00000000000000000000	4.00000000000000000000	4.00000000000000000000	4.00000000000000000000	4.00000000000000000000	4.00000000000000000000	4.00000000000000000000	4.00000000000000000000	4.00000000000000000000	4.00000000000000000000	4.00000000000000000000	4.00000000000000000000
43.00000000000000000000	0.00000000000000000000	4149.23046875000000000000	4122.56396484375000000000	4128.20507812500000000000	4124.10253906250000000000	4124.10253906250000000000	4125.12792968750000000000	4125.64111328125000000000	4111.79492187500000000000	4102.05126953125000000000	4123.58984375000000000000	4131.28173828125000000000	4163.58984375000000000000	4112.82031250000000000000	4132.30761718750000000000	0.00000000000000000000	10248.00000000000000000000	10227.00000000000000000000	0.00000000000000000000	0.00000000000000000000	0.00000000000000000000	2496.00000000000000000000	700.00000000000000000000	4.00000000000000000000	4.00000000000000000000	4.00000000000000000000	4.00000000000000000000	4.00000000000000000000	4.00000000000000000000	4.00000000000000000000	4.00000000000000000000	4.00000000000000000000	4.00000000000000000000	4.00000000000000000000	4.00000000000000000000	4.00000000000000000000	4.00000000000000000000	4.00000000000000000000	4.00000000000000000000
44.00000000000000000000	0.00000000000000000000	4124.10253906250000000000	4115.89746093750000000000	4115.38427734375000000000	4118.97412109375000000000	4122.05126953125000000000	4112.30761718750000000000	4116.41015625000000000000	4118.97412109375000000000	4110.76904296875000000000	4130.76904296875000000000	4130.76904296875000000000	4151.79492187500000000000	4112.30761718750000000000	4121.02539062500000000000	0.00000000000000000000	10248.00000000000000000000	10227.00000000000000000000	0.00000000000000000000	0.00000000000000000000	0.00000000000000000000	2496.00000000000000000000	708.00000000000000000000	4.00000000000000000000	4.00000000000000000000	4.00000000000000000000	4.00000000000000000000	4.00000000000000000000	4.00000000000000000000	4.00000000000000000000	4.00000000000000000000	4.00000000000000000000	4.00000000000000000000	4.00000000000000000000	4.00000000000000000000	4.00000000000000000000	4.00000000000000000000	4.00000000000000000000	4.00000000000000000000
45.00000000000000000000	0.00000000000000000000	4123.07666015625000000000	4112.82031250000000000000	4117.43603515625000000000	4111.28173828125000000000	4111.28173828125000000000	4093.84594726562500000000	4112.30761718750000000000	4124.61523437500000000000	4114.87158203125000000000	4126.15380859375000000000	4123.58984375000000000000	4154.87158203125000000000	4109.74365234375000000000	4114.35888671875000000000	0.00000000000000000000	10249.00000000000000000000	10227.00000000000000000000	0.00000000000000000000	0.00000000000000000000	0.00000000000000000000	2496.00000000000000000000	716.00000000000000000000	4.00000000000000000000	4.00000000000000000000	4.00000000000000000000	4.00000000000000000000	4.00000000000000000000	4.00000000000000000000	4.00000000000000000000	4.00000000000000000000	4.00000000000000000000	4.00000000000000000000	4.00000000000000000000	4.00000000000000000000	4.00000000000000000000	4.00000000000000000000	4.00000000000000000000	4.00000000000000000000
46.00000000000000000000	0.00000000000000000000	4143.07666015625000000000	4121.02539062500000000000	4136.41015625000000000000	4122.05126953125000000000	4122.56396484375000000000	4115.38427734375000000000	4128.71777343750000000000	4131.28173828125000000000	4120.00000000000000000000	4126.15380859375000000000	4132.30761718750000000000	4169.74365234375000000000	4110.76904296875000000000	4131.28173828125000000000	0.00000000000000000000	10249.00000000000000000000	10227.00000000000000000000	0.00000000000000000000	0.00000000000000000000	0.00000000000000000000	2496.00000000000000000000	723.00000000000000000000	4.00000000000000000000	4.00000000000000000000	4.00000000000000000000	4.00000000000000000000	4.00000000000000000000	4.00000000000000000000	4.00000000000000000000	4.00000000000000000000	4.00000000000000000000	4.00000000000000000000	4.00000000000000000000	4.00000000000000000000	4.00000000000000000000	4.00000000000000000000	4.00000000000000000000	4.00000000000000000000
47.00000000000000000000	0.00000000000000000000	4142.05126953125000000000	4134.35888671875000000000	4142.05126953125000000000	4138.97412109375000000000	4151.79492187500000000000	4143.07666015625000000000	4150.76904296875000000000	4147.17919921875000000000	4137.94873046875000000000	4153.33300781250000000000	4154.87158203125000000000	4178.97412109375000000000	4129.23046875000000000000	4144.61523437500000000000	0.00000000000000000000	10249.00000000000000000000	10226.00000000000000000000	0.00000000000000000000	0.00000000000000000000	0.00000000000000000000	2496.00000000000000000000	731.00000000000000000000	4.00000000000000000000	4.00000000000000000000	4.00000000000000000000	4.00000000000000000000	4.00000000000000000000	4.00000000000000000000	4.00000000000000000000	4.00000000000000000000	4.00000000000000000000	4.00000000000000000000	4.00000000000000000000	4.00000000000000000000	4.00000000000000000000	4.00000000000000000000	4.00000000000000000000	4.00000000000000000000
48.00000000000000000000	0.00000000000000000000	4148.20507812500000000000	4138.46142578125000000000	4136.92285156250000000000	4140.00000000000000000000	4144.10253906250000000000	4135.89746093750000000000	4147.69238281250000000000	4148.20507812500000000000	4135.89746093750000000000	4162.05126953125000000000	4146.66650390625000000000	4171.28173828125000000000	4139.48730468750000000000	4132.82031250000000000000	0.00000000000000000000	10249.00000000000000000000	10226.00000000000000000000	0.00000000000000000000	0.00000000000000000000	0.00000000000000000000	2496.00000000000000000000	738.00000000000000000000	4.00000000000000000000	4.00000000000000000000	4.00000000000000000000	4.00000000000000000000	4.00000000000000000000	4.00000000000000000000	4.00000000000000000000	4.00000000000000000000	4.00000000000000000000	4.00000000000000000000	4.00000000000000000000	4.00000000000000000000	4.00000000000000000000	4.00000000000000000000	4.00000000000000000000	4.00000000000000000000
49.00000000000000000000	0.00000000000000000000	4135.89746093750000000000	4144.61523437500000000000	4124.10253906250000000000	4135.89746093750000000000	4136.41015625000000000000	4139.48730468750000000000	4144.10253906250000000000	4150.25634765625000000000	4133.33300781250000000000	4148.71777343750000000000	4140.00000000000000000000	4166.66650390625000000000	4140.51269531250000000000	4133.33300781250000000000	0.00000000000000000000	10248.00000000000000000000	10226.00000000000000000000	0.00000000000000000000	0.00000000000000000000	0.00000000000000000000	2496.00000000000000000000	745.00000000000000000000	4.00000000000000000000	4.00000000000000000000	4.00000000000000000000	4.00000000000000000000	4.00000000000000000000	4.00000000000000000000	4.00000000000000000000	4.00000000000000000000	4.00000000000000000000	4.00000000000000000000	4.00000000000000000000	4.00000000000000000000	4.00000000000000000000	4.00000000000000000000	4.00000000000000000000	4.00000000000000000000
50.00000000000000000000	0.00000000000000000000	4141.02539062500000000000	4137.43603515625000000000	4124.61523437500000000000	4145.12792968750000000000	4136.41015625000000000000	4133.33300781250000000000	4132.82031250000000000000	4141.02539062500000000000	4130.76904296875000000000	4142.05126953125000000000	4144.61523437500000000000	4177.94873046875000000000	4127.69238281250000000000	4142.05126953125000000000	0.00000000000000000000	10248.00000000000000000000	10226.00000000000000000000	0.00000000000000000000	0.00000000000000000000	0.00000000000000000000	2496.00000000000000000000	753.00000000000000000000	4.00000000000000000000	4.00000000000000000000	4.00000000000000000000	4.00000000000000000000	4.00000000000000000000	4.00000000000000000000	4.00000000000000000000	4.00000000000000000000	4.00000000000000000000	4.00000000000000000000	4.00000000000000000000	4.00000000000000000000	4.00000000000000000000	4.00000000000000000000	4.00000000000000000000	4.00000000000000000000
51.00000000000000000000	0.00000000000000000000	4148.71777343750000000000	4132.30761718750000000000	4136.92285156250000000000	4137.43603515625000000000	4131.79492187500000000000	4118.97412109375000000000	4127.17919921875000000000	4131.28173828125000000000	4126.66650390625000000000	4145.12792968750000000000	4141.53857421875000000000	4183.58984375000000000000	4125.64111328125000000000	4144.10253906250000000000	0.00000000000000000000	10248.00000000000000000000	10226.00000000000000000000	0.00000000000000000000	0.00000000000000000000	0.00000000000000000000	2496.00000000000000000000	760.00000000000000000000	4.00000000000000000000	4.00000000000000000000	4.00000000000000000000	4.00000000000000000000	4.00000000000000000000	4.00000000000000000000	4.00000000000000000000	4.00000000000000000000	4.00000000000000000000	4.00000000000000000000	4.00000000000000000000	4.00000000000000000000	4.00000000000000000000	4.00000000000000000000	4.00000000000000000000	4.00000000000000000000
52.00000000000000000000	0.00000000000000000000	4135.89746093750000000000	4128.71777343750000000000	4126.15380859375000000000	4118.46142578125000000000	4130.76904296875000000000	4122.56396484375000000000	4135.38427734375000000000	4135.38427734375000000000	4125.12792968750000000000	4136.92285156250000000000	4139.48730468750000000000	4174.35888671875000000000	4128.71777343750000000000	4128.71777343750000000000	0.00000000000000000000	10248.00000000000000000000	10226.00000000000000000000	0.00000000000000000000	0.00000000000000000000	0.00000000000000000000	2496.00000000000000000000	767.00000000000000000000	4.00000000000000000000	4.00000000000000000000	4.00000000000000000000	4.00000000000000000000	4.00000000000000000000	4.00000000000000000000	4.00000000000000000000	4.00000000000000000000	4.00000000000000000000	4.00000000000000000000	4.00000000000000000000	4.00000000000000000000	4.00000000000000000000	4.00000000000000000000	4.00000000000000000000	4.00000000000000000000
53.00000000000000000000	0.00000000000000000000	4149.23046875000000000000	4127.69238281250000000000	4125.64111328125000000000	4125.12792968750000000000	4141.53857421875000000000	4137.43603515625000000000	4142.05126953125000000000	4141.53857421875000000000	4132.30761718750000000000	4137.94873046875000000000	4148.20507812500000000000	4168.20507812500000000000	4127.17919921875000000000	4114.87158203125000000000	0.00000000000000000000	10247.00000000000000000000	10226.00000000000000000000	0.00000000000000000000	0.00000000000000000000	0.00000000000000000000	2496.00000000000000000000	775.00000000000000000000	4.00000000000000000000	4.00000000000000000000	4.00000000000000000000	4.00000000000000000000	4.00000000000000000000	4.00000000000000000000	4.00000000000000000000	4.00000000000000000000	4.00000000000000000000	4.00000000000000000000	4.00000000000000000000	4.00000000000000000000	4.00000000000000000000	4.00000000000000000000	4.00000000000000000000	4.00000000000000000000
54.00000000000000000000	0.00000000000000000000	4147.69238281250000000000	4150.76904296875000000000	4142.05126953125000000000	4148.20507812500000000000	4168.71777343750000000000	4163.07666015625000000000	4161.02539062500000000000	4164.10253906250000000000	4162.56396484375000000000	4173.33300781250000000000	4164.10253906250000000000	4178.46142578125000000000	4146.15380859375000000000	4133.84619140625000000000	0.00000000000000000000	10247.00000000000000000000	10226.00000000000000000000	0.00000000000000000000	0.00000000000000000000	0.00000000000000000000	2496.00000000000000000000	783.00000000000000000000	4.00000000000000000000	4.00000000000000000000	4.00000000000000000000	4.00000000000000000000	4.00000000000000000000	4.00000000000000000000	4.00000000000000000000	4.00000000000000000000	4.00000000000000000000	4.00000000000000000000	4.00000000000000000000	4.00000000000000000000	4.00000000000000000000	4.00000000000000000000	4.00000000000000000000	4.00000000000000000000
55.00000000000000000000	0.00000000000000000000	4148.20507812500000000000	4154.35888671875000000000	4140.51269531250000000000	4155.89746093750000000000	4161.02539062500000000000	4156.41015625000000000000	4158.46142578125000000000	4161.02539062500000000000	4157.43603515625000000000	4176.92285156250000000000	4163.07666015625000000000	4185.64111328125000000000	4143.58984375000000000000	4145.12792968750000000000	0.00000000000000000000	10246.00000000000000000000	10227.00000000000000000000	0.00000000000000000000	0.00000000000000000000	0.00000000000000000000	2496.00000000000000000000	792.00000000000000000000	4.00000000000000000000	4.00000000000000000000	4.00000000000000000000	4.00000000000000000000	4.00000000000000000000	4.00000000000000000000	4.00000000000000000000	4.00000000000000000000	4.00000000000000000000	4.00000000000000000000	4.00000000000000000000	4.00000000000000000000	4.00000000000000000000	4.00000000000000000000	4.00000000000000000000	4.00000000000000000000
56.00000000000000000000	0.00000000000000000000	4149.23046875000000000000	4151.28173828125000000000	4126.66650390625000000000	4150.76904296875000000000	4145.12792968750000000000	4137.94873046875000000000	4149.74365234375000000000	4145.64111328125000000000	4138.46142578125000000000	4161.53857421875000000000	4153.84619140625000000000	4175.38427734375000000000	4141.02539062500000000000	4144.61523437500000000000	0.00000000000000000000	10246.00000000000000000000	10227.00000000000000000000	0.00000000000000000000	0.00000000000000000000	0.00000000000000000000	2496.00000000000000000000	800.00000000000000000000	4.00000000000000000000	4.00000000000000000000	4.00000000000000000000	4.00000000000000000000	4.00000000000000000000	4.00000000000000000000	4.00000000000000000000	4.00000000000000000000	4.00000000000000000000	4.00000000000000000000	4.00000000000000000000	4.00000000000000000000	4.00000000000000000000	4.00000000000000000000	4.00000000000000000000	4.00000000000000000000
57.00000000000000000000	0.00000000000000000000	4133.84619140625000000000	4160.00000000000000000000	4124.61523437500000000000	4143.07666015625000000000	4157.94873046875000000000	4145.64111328125000000000	4158.97412109375000000000	4157.43603515625000000000	4154.35888671875000000000	4177.43603515625000000000	4148.71777343750000000000	4175.89746093750000000000	4162.05126953125000000000	4152.30761718750000000000	0.00000000000000000000	10246.00000000000000000000	10226.00000000000000000000	0.00000000000000000000	0.00000000000000000000	0.00000000000000000000	2496.00000000000000000000	808.00000000000000000000	4.00000000000000000000	4.00000000000000000000	4.00000000000000000000	4.00000000000000000000	4.00000000000000000000	4.00000000000000000000	4.00000000000000000000	4.00000000000000000000	4.00000000000000000000	4.00000000000000000000	4.00000000000000000000	4.00000000000000000000	4.00000000000000000000	4.00000000000000000000	4.00000000000000000000	4.00000000000000000000
58.00000000000000000000	0.00000000000000000000	4151.79492187500000000000	4151.79492187500000000000	4140.51269531250000000000	4136.41015625000000000000	4150.76904296875000000000	4146.66650390625000000000	4152.30761718750000000000	4155.38427734375000000000	4153.84619140625000000000	4168.71777343750000000000	4152.82031250000000000000	4187.17919921875000000000	4156.92285156250000000000	4152.82031250000000000000	0.00000000000000000000	10246.00000000000000000000	10226.00000000000000000000	0.00000000000000000000	0.00000000000000000000	0.00000000000000000000	2496.00000000000000000000	817.00000000000000000000	4.00000000000000000000	4.00000000000000000000	4.00000000000000000000	4.00000000000000000000	4.00000000000000000000	4.00000000000000000000	4.00000000000000000000	4.00000000000000000000	4.00000000000000000000	4.00000000000000000000	4.00000000000000000000	4.00000000000000000000	4.00000000000000000000	4.00000000000000000000	4.00000000000000000000	4.00000000000000000000
59.00000000000000000000	0.00000000000000000000	4154.87158203125000000000	4161.02539062500000000000	4146.66650390625000000000	4141.02539062500000000000	4143.58984375000000000000	4150.25634765625000000000	4156.41015625000000000000	4156.41015625000000000000	4154.87158203125000000000	4159.48730468750000000000	4174.87158203125000000000	4187.17919921875000000000	4156.41015625000000000000	4162.56396484375000000000	0.00000000000000000000	10248.00000000000000000000	10227.00000000000000000000	0.00000000000000000000	0.00000000000000000000	0.00000000000000000000	2496.00000000000000000000	825.00000000000000000000	4.00000000000000000000	4.00000000000000000000	4.00000000000000000000	4.00000000000000000000	4.00000000000000000000	4.00000000000000000000	4.00000000000000000000	4.00000000000000000000	4.00000000000000000000	4.00000000000000000000	4.00000000000000000000	4.00000000000000000000	4.00000000000000000000	4.00000000000000000000	4.00000000000000000000	4.00000000000000000000
60.00000000000000000000	0.00000000000000000000	4149.74365234375000000000	4170.25634765625000000000	4142.05126953125000000000	4145.64111328125000000000	4148.71777343750000000000	4149.23046875000000000000	4160.51269531250000000000	4156.92285156250000000000	4161.53857421875000000000	4171.79492187500000000000	4178.46142578125000000000	4184.61523437500000000000	4172.30761718750000000000	4163.58984375000000000000	0.00000000000000000000	10248.00000000000000000000	10227.00000000000000000000	0.00000000000000000000	0.00000000000000000000	0.00000000000000000000	2496.00000000000000000000	833.00000000000000000000	4.00000000000000000000	4.00000000000000000000	4.00000000000000000000	4.00000000000000000000	4.00000000000000000000	4.00000000000000000000	4.00000000000000000000	4.00000000000000000000	4.00000000000000000000	4.00000000000000000000	4.00000000000000000000	4.00000000000000000000	4.00000000000000000000	4.00000000000000000000	4.00000000000000000000	4.00000000000000000000
61.00000000000000000000	0.00000000000000000000	4156.92285156250000000000	4170.76904296875000000000	4146.15380859375000000000	4146.66650390625000000000	4166.15380859375000000000	4156.41015625000000000000	4158.97412109375000000000	4153.84619140625000000000	4161.02539062500000000000	4187.17919921875000000000	4167.17919921875000000000	4185.12792968750000000000	4176.92285156250000000000	4160.51269531250000000000	0.00000000000000000000	10247.00000000000000000000	10226.00000000000000000000	0.00000000000000000000	0.00000000000000000000	0.00000000000000000000	2496.00000000000000000000	842.00000000000000000000	4.00000000000000000000	4.00000000000000000000	4.00000000000000000000	4.00000000000000000000	4.00000000000000000000	4.00000000000000000000	4.00000000000000000000	4.00000000000000000000	4.00000000000000000000	4.00000000000000000000	4.00000000000000000000	4.00000000000000000000	4.00000000000000000000	4.00000000000000000000	4.00000000000000000000	4.00000000000000000000
62.00000000000000000000	0.00000000000000000000	4151.28173828125000000000	4176.41015625000000000000	4147.17919921875000000000	4141.53857421875000000000	4175.38427734375000000000	4166.15380859375000000000	4166.15380859375000000000	4167.69238281250000000000	4170.25634765625000000000	4203.58984375000000000000	4171.79492187500000000000	4193.33300781250000000000	4179.48730468750000000000	4178.46142578125000000000	0.00000000000000000000	10247.00000000000000000000	10226.00000000000000000000	0.00000000000000000000	0.00000000000000000000	0.00000000000000000000	2496.00000000000000000000	849.00000000000000000000	4.00000000000000000000	4.00000000000000000000	4.00000000000000000000	4.00000000000000000000	4.00000000000000000000	4.00000000000000000000	4.00000000000000000000	4.00000000000000000000	4.00000000000000000000	4.00000000000000000000	4.00000000000000000000	4.00000000000000000000	4.00000000000000000000	4.00000000000000000000	4.00000000000000000000	4.00000000000000000000
63.00000000000000000000	0.00000000000000000000	4158.97412109375000000000	4153.84619140625000000000	4141.53857421875000000000	4115.89746093750000000000	4140.51269531250000000000	4136.92285156250000000000	4151.28173828125000000000	4156.92285156250000000000	4154.35888671875000000000	4184.61523437500000000000	4167.69238281250000000000	4193.84619140625000000000	4176.41015625000000000000	4168.20507812500000000000	0.00000000000000000000	10245.00000000000000000000	10226.00000000000000000000	0.00000000000000000000	0.00000000000000000000	0.00000000000000000000	2496.00000000000000000000	857.00000000000000000000	4.00000000000000000000	4.00000000000000000000	4.00000000000000000000	4.00000000000000000000	4.00000000000000000000	4.00000000000000000000	4.00000000000000000000	4.00000000000000000000	4.00000000000000000000	4.00000000000000000000	4.00000000000000000000	4.00000000000000000000	4.00000000000000000000	4.00000000000000000000	4.00000000000000000000	4.00000000000000000000
64.00000000000000000000	0.00000000000000000000	4148.20507812500000000000	4147.69238281250000000000	4134.87158203125000000000	4108.20507812500000000000	4139.48730468750000000000	4135.89746093750000000000	4154.35888671875000000000	4147.17919921875000000000	4147.69238281250000000000	4169.74365234375000000000	4168.71777343750000000000	4176.92285156250000000000	4173.33300781250000000000	4145.12792968750000000000	2815.00000000000000000000	10245.00000000000000000000	10226.00000000000000000000	0.00000000000000000000	0.00000000000000000000	0.00000000000000000000	2496.00000000000000000000	864.00000000000000000000	4.00000000000000000000	4.00000000000000000000	4.00000000000000000000	4.00000000000000000000	4.00000000000000000000	4.00000000000000000000	4.00000000000000000000	4.00000000000000000000	4.00000000000000000000	4.00000000000000000000	4.00000000000000000000	4.00000000000000000000	4.00000000000000000000	4.00000000000000000000	4.00000000000000000000	4.00000000000000000000
65.00000000000000000000	0.00000000000000000000	4146.66650390625000000000	4167.17919921875000000000	4137.94873046875000000000	4123.07666015625000000000	4154.35888671875000000000	4160.51269531250000000000	4163.07666015625000000000	4144.10253906250000000000	4147.17919921875000000000	4166.66650390625000000000	4177.43603515625000000000	4171.28173828125000000000	4161.02539062500000000000	4145.12792968750000000000	2646.00000000000000000000	10246.00000000000000000000	10227.00000000000000000000	0.00000000000000000000	0.00000000000000000000	0.00000000000000000000	2496.00000000000000000000	872.00000000000000000000	4.00000000000000000000	4.00000000000000000000	4.00000000000000000000	4.00000000000000000000	4.00000000000000000000	4.00000000000000000000	4.00000000000000000000	4.00000000000000000000	4.00000000000000000000	4.00000000000000000000	4.00000000000000000000	4.00000000000000000000	4.00000000000000000000	4.00000000000000000000	4.00000000000000000000	4.00000000000000000000
66.00000000000000000000	0.00000000000000000000	4165.12792968750000000000	4184.10253906250000000000	4146.66650390625000000000	4129.23046875000000000000	4157.43603515625000000000	4164.61523437500000000000	4162.56396484375000000000	4149.74365234375000000000	4144.10253906250000000000	4166.15380859375000000000	4179.48730468750000000000	4187.17919921875000000000	4176.41015625000000000000	4164.10253906250000000000	2039.00000000000000000000	10246.00000000000000000000	10227.00000000000000000000	0.00000000000000000000	0.00000000000000000000	0.00000000000000000000	2496.00000000000000000000	879.00000000000000000000	4.00000000000000000000	4.00000000000000000000	4.00000000000000000000	4.00000000000000000000	4.00000000000000000000	4.00000000000000000000	4.00000000000000000000	4.00000000000000000000	4.00000000000000000000	4.00000000000000000000	4.00000000000000000000	4.00000000000000000000	4.00000000000000000000	4.00000000000000000000	4.00000000000000000000	4.00000000000000000000
67.00000000000000000000	0.00000000000000000000	4154.35888671875000000000	4186.66650390625000000000	4141.53857421875000000000	4121.02539062500000000000	4169.23046875000000000000	4162.05126953125000000000	4172.82031250000000000000	4173.84619140625000000000	4162.56396484375000000000	4185.12792968750000000000	4178.97412109375000000000	4203.07666015625000000000	4208.20507812500000000000	4183.07666015625000000000	3461.00000000000000000000	10245.00000000000000000000	10227.00000000000000000000	0.00000000000000000000	0.00000000000000000000	0.00000000000000000000	2496.00000000000000000000	886.00000000000000000000	4.00000000000000000000	4.00000000000000000000	4.00000000000000000000	4.00000000000000000000	4.00000000000000000000	4.00000000000000000000	4.00000000000000000000	4.00000000000000000000	4.00000000000000000000	4.00000000000000000000	4.00000000000000000000	4.00000000000000000000	4.00000000000000000000	4.00000000000000000000	4.00000000000000000000	4.00000000000000000000
68.00000000000000000000	0.00000000000000000000	4159.48730468750000000000	4161.53857421875000000000	4137.43603515625000000000	4103.07666015625000000000	4154.35888671875000000000	4156.92285156250000000000	4166.66650390625000000000	4168.71777343750000000000	4163.58984375000000000000	4189.74365234375000000000	4183.07666015625000000000	4200.00000000000000000000	4188.20507812500000000000	4176.92285156250000000000	3536.00000000000000000000	10245.00000000000000000000	10227.00000000000000000000	0.00000000000000000000	0.00000000000000000000	0.00000000000000000000	2496.00000000000000000000	894.00000000000000000000	4.00000000000000000000	4.00000000000000000000	4.00000000000000000000	4.00000000000000000000	4.00000000000000000000	4.00000000000000000000	4.00000000000000000000	4.00000000000000000000	4.00000000000000000000	4.00000000000000000000	4.00000000000000000000	4.00000000000000000000	4.00000000000000000000	4.00000000000000000000	4.00000000000000000000	4.00000000000000000000
69.00000000000000000000	0.00000000000000000000	4157.43603515625000000000	4158.46142578125000000000	4132.30761718750000000000	4103.58984375000000000000	4156.41015625000000000000	4168.71777343750000000000	4171.28173828125000000000	4166.66650390625000000000	4165.12792968750000000000	4195.38427734375000000000	4187.69238281250000000000	4185.64111328125000000000	4186.15380859375000000000	4162.05126953125000000000	3396.00000000000000000000	10248.00000000000000000000	10227.00000000000000000000	0.00000000000000000000	0.00000000000000000000	0.00000000000000000000	2496.00000000000000000000	903.00000000000000000000	4.00000000000000000000	4.00000000000000000000	4.00000000000000000000	4.00000000000000000000	4.00000000000000000000	4.00000000000000000000	4.00000000000000000000	4.00000000000000000000	4.00000000000000000000	4.00000000000000000000	4.00000000000000000000	4.00000000000000000000	4.00000000000000000000	4.00000000000000000000	4.00000000000000000000	4.00000000000000000000
70.00000000000000000000	0.00000000000000000000	4147.69238281250000000000	4161.02539062500000000000	4125.12792968750000000000	4113.84619140625000000000	4162.05126953125000000000	4168.71777343750000000000	4177.94873046875000000000	4172.82031250000000000000	4168.20507812500000000000	4185.64111328125000000000	4160.00000000000000000000	4187.17919921875000000000	4193.33300781250000000000	4147.17919921875000000000	3472.00000000000000000000	10248.00000000000000000000	10227.00000000000000000000	0.00000000000000000000	0.00000000000000000000	0.00000000000000000000	2496.00000000000000000000	910.00000000000000000000	4.00000000000000000000	4.00000000000000000000	4.00000000000000000000	4.00000000000000000000	4.00000000000000000000	4.00000000000000000000	4.00000000000000000000	4.00000000000000000000	4.00000000000000000000	4.00000000000000000000	4.00000000000000000000	4.00000000000000000000	4.00000000000000000000	4.00000000000000000000	4.00000000000000000000	4.00000000000000000000
71.00000000000000000000	0.00000000000000000000	4161.02539062500000000000	4156.41015625000000000000	4130.25634765625000000000	4121.53857421875000000000	4152.82031250000000000000	4160.51269531250000000000	4175.38427734375000000000	4169.74365234375000000000	4166.15380859375000000000	4182.56396484375000000000	4165.12792968750000000000	4197.43603515625000000000	4178.97412109375000000000	4150.25634765625000000000	3418.00000000000000000000	10249.00000000000000000000	10230.00000000000000000000	0.00000000000000000000	0.00000000000000000000	0.00000000000000000000	2496.00000000000000000000	918.00000000000000000000	4.00000000000000000000	4.00000000000000000000	4.00000000000000000000	4.00000000000000000000	4.00000000000000000000	4.00000000000000000000	4.00000000000000000000	4.00000000000000000000	4.00000000000000000000	4.00000000000000000000	4.00000000000000000000	4.00000000000000000000	4.00000000000000000000	4.00000000000000000000	4.00000000000000000000	4.00000000000000000000
72.00000000000000000000	0.00000000000000000000	4161.02539062500000000000	4181.53857421875000000000	4131.79492187500000000000	4140.00000000000000000000	4175.89746093750000000000	4178.46142578125000000000	4187.69238281250000000000	4178.46142578125000000000	4180.51269531250000000000	4211.28173828125000000000	4201.02539062500000000000	4206.15380859375000000000	4201.53857421875000000000	4178.46142578125000000000	3428.00000000000000000000	10249.00000000000000000000	10230.00000000000000000000	0.00000000000000000000	0.00000000000000000000	0.00000000000000000000	2496.00000000000000000000	926.00000000000000000000	4.00000000000000000000	4.00000000000000000000	4.00000000000000000000	4.00000000000000000000	4.00000000000000000000	4.00000000000000000000	4.00000000000000000000	4.00000000000000000000	4.00000000000000000000	4.00000000000000000000	4.00000000000000000000	4.00000000000000000000	4.00000000000000000000	4.00000000000000000000	4.00000000000000000000	4.00000000000000000000
73.00000000000000000000	0.00000000000000000000	4172.30761718750000000000	4193.84619140625000000000	4141.53857421875000000000	4146.66650390625000000000	4191.28173828125000000000	4184.10253906250000000000	4188.71777343750000000000	4180.51269531250000000000	4180.00000000000000000000	4195.89746093750000000000	4194.35888671875000000000	4218.46142578125000000000	4213.33300781250000000000	4186.66650390625000000000	3130.00000000000000000000	10249.00000000000000000000	10231.00000000000000000000	0.00000000000000000000	0.00000000000000000000	0.00000000000000000000	2496.00000000000000000000	934.00000000000000000000	4.00000000000000000000	4.00000000000000000000	4.00000000000000000000	4.00000000000000000000	4.00000000000000000000	4.00000000000000000000	4.00000000000000000000	4.00000000000000000000	4.00000000000000000000	4.00000000000000000000	4.00000000000000000000	4.00000000000000000000	4.00000000000000000000	4.00000000000000000000	4.00000000000000000000	4.00000000000000000000
74.00000000000000000000	0.00000000000000000000	4163.58984375000000000000	4177.94873046875000000000	4148.71777343750000000000	4138.46142578125000000000	4180.51269531250000000000	4181.02539062500000000000	4187.69238281250000000000	4183.07666015625000000000	4175.89746093750000000000	4174.35888671875000000000	4187.17919921875000000000	4208.71777343750000000000	4195.89746093750000000000	4172.82031250000000000000	3515.00000000000000000000	10249.00000000000000000000	10231.00000000000000000000	0.00000000000000000000	0.00000000000000000000	0.00000000000000000000	2496.00000000000000000000	942.00000000000000000000	4.00000000000000000000	4.00000000000000000000	4.00000000000000000000	4.00000000000000000000	4.00000000000000000000	4.00000000000000000000	4.00000000000000000000	4.00000000000000000000	4.00000000000000000000	4.00000000000000000000	4.00000000000000000000	4.00000000000000000000	4.00000000000000000000	4.00000000000000000000	4.00000000000000000000	4.00000000000000000000
75.00000000000000000000	0.00000000000000000000	4152.82031250000000000000	4157.94873046875000000000	4146.15380859375000000000	4131.79492187500000000000	4164.10253906250000000000	4170.76904296875000000000	4185.12792968750000000000	4182.05126953125000000000	4168.71777343750000000000	4174.87158203125000000000	4178.97412109375000000000	4193.84619140625000000000	4181.02539062500000000000	4163.58984375000000000000	3334.00000000000000000000	10247.00000000000000000000	10231.00000000000000000000	0.00000000000000000000	0.00000000000000000000	0.00000000000000000000	2496.00000000000000000000	950.00000000000000000000	4.00000000000000000000	4.00000000000000000000	4.00000000000000000000	4.00000000000000000000	4.00000000000000000000	4.00000000000000000000	4.00000000000000000000	4.00000000000000000000	4.00000000000000000000	4.00000000000000000000	4.00000000000000000000	4.00000000000000000000	4.00000000000000000000	4.00000000000000000000	4.00000000000000000000	4.00000000000000000000
76.00000000000000000000	0.00000000000000000000	4173.33300781250000000000	4162.56396484375000000000	4157.94873046875000000000	4133.84619140625000000000	4160.51269531250000000000	4163.58984375000000000000	4182.05126953125000000000	4178.46142578125000000000	4161.53857421875000000000	4175.89746093750000000000	4168.20507812500000000000	4206.15380859375000000000	4178.46142578125000000000	4169.74365234375000000000	2707.00000000000000000000	10247.00000000000000000000	10231.00000000000000000000	0.00000000000000000000	0.00000000000000000000	0.00000000000000000000	2496.00000000000000000000	958.00000000000000000000	4.00000000000000000000	4.00000000000000000000	4.00000000000000000000	4.00000000000000000000	4.00000000000000000000	4.00000000000000000000	4.00000000000000000000	4.00000000000000000000	4.00000000000000000000	4.00000000000000000000	4.00000000000000000000	4.00000000000000000000	4.00000000000000000000	4.00000000000000000000	4.00000000000000000000	4.00000000000000000000
77.00000000000000000000	0.00000000000000000000	4158.97412109375000000000	4178.46142578125000000000	4150.76904296875000000000	4135.38427734375000000000	4169.74365234375000000000	4177.94873046875000000000	4186.66650390625000000000	4178.46142578125000000000	4170.76904296875000000000	4188.20507812500000000000	4184.61523437500000000000	4203.07666015625000000000	4190.25634765625000000000	4169.74365234375000000000	2605.00000000000000000000	10246.00000000000000000000	10230.00000000000000000000	0.00000000000000000000	0.00000000000000000000	0.00000000000000000000	2496.00000000000000000000	966.00000000000000000000	4.00000000000000000000	4.00000000000000000000	4.00000000000000000000	4.00000000000000000000	4.00000000000000000000	4.00000000000000000000	4.00000000000000000000	4.00000000000000000000	4.00000000000000000000	4.00000000000000000000	4.00000000000000000000	4.00000000000000000000	4.00000000000000000000	4.00000000000000000000	4.00000000000000000000	4.00000000000000000000
78.00000000000000000000	0.00000000000000000000	4154.35888671875000000000	4159.48730468750000000000	4132.30761718750000000000	4131.79492187500000000000	4159.48730468750000000000	4171.28173828125000000000	4171.28173828125000000000	4160.51269531250000000000	4156.92285156250000000000	4174.87158203125000000000	4173.33300781250000000000	4182.05126953125000000000	4185.12792968750000000000	4148.71777343750000000000	3515.00000000000000000000	10246.00000000000000000000	10230.00000000000000000000	0.00000000000000000000	0.00000000000000000000	0.00000000000000000000	2496.00000000000000000000	974.00000000000000000000	4.00000000000000000000	4.00000000000000000000	4.00000000000000000000	4.00000000000000000000	4.00000000000000000000	4.00000000000000000000	4.00000000000000000000	4.00000000000000000000	4.00000000000000000000	4.00000000000000000000	4.00000000000000000000	4.00000000000000000000	4.00000000000000000000	4.00000000000000000000	4.00000000000000000000	4.00000000000000000000
79.00000000000000000000	0.00000000000000000000	4163.07666015625000000000	4162.56396484375000000000	4138.97412109375000000000	4140.51269531250000000000	4161.53857421875000000000	4171.28173828125000000000	4177.43603515625000000000	4174.87158203125000000000	4164.10253906250000000000	4168.20507812500000000000	4167.69238281250000000000	4195.38427734375000000000	4188.71777343750000000000	4159.48730468750000000000	3334.00000000000000000000	10248.00000000000000000000	10230.00000000000000000000	0.00000000000000000000	0.00000000000000000000	0.00000000000000000000	2496.00000000000000000000	982.00000000000000000000	4.00000000000000000000	4.00000000000000000000	4.00000000000000000000	4.00000000000000000000	4.00000000000000000000	4.00000000000000000000	4.00000000000000000000	4.00000000000000000000	4.00000000000000000000	4.00000000000000000000	4.00000000000000000000	4.00000000000000000000	4.00000000000000000000	4.00000000000000000000	4.00000000000000000000	4.00000000000000000000
80.00000000000000000000	0.00000000000000000000	4160.51269531250000000000	4181.02539062500000000000	4147.69238281250000000000	4149.74365234375000000000	4176.92285156250000000000	4192.82031250000000000000	4201.53857421875000000000	4205.64111328125000000000	4192.30761718750000000000	4195.89746093750000000000	4211.28173828125000000000	4220.00000000000000000000	4195.38427734375000000000	4185.12792968750000000000	2707.00000000000000000000	10248.00000000000000000000	10230.00000000000000000000	0.00000000000000000000	0.00000000000000000000	0.00000000000000000000	2496.00000000000000000000	989.00000000000000000000	4.00000000000000000000	4.00000000000000000000	4.00000000000000000000	4.00000000000000000000	4.00000000000000000000	4.00000000000000000000	4.00000000000000000000	4.00000000000000000000	4.00000000000000000000	4.00000000000000000000	4.00000000000000000000	4.00000000000000000000	4.00000000000000000000	4.00000000000000000000	4.00000000000000000000	4.00000000000000000000
81.00000000000000000000	0.00000000000000000000	4169.23046875000000000000	4168.71777343750000000000	4148.20507812500000000000	4144.61523437500000000000	4175.89746093750000000000	4197.94873046875000000000	4201.53857421875000000000	4202.05126953125000000000	4187.69238281250000000000	4201.02539062500000000000	4195.89746093750000000000	4208.71777343750000000000	4185.64111328125000000000	4174.87158203125000000000	2605.00000000000000000000	10248.00000000000000000000	10230.00000000000000000000	0.00000000000000000000	0.00000000000000000000	0.00000000000000000000	2496.00000000000000000000	997.00000000000000000000	4.00000000000000000000	4.00000000000000000000	4.00000000000000000000	4.00000000000000000000	4.00000000000000000000	4.00000000000000000000	4.00000000000000000000	4.00000000000000000000	4.00000000000000000000	4.00000000000000000000	4.00000000000000000000	4.00000000000000000000	4.00000000000000000000	4.00000000000000000000	4.00000000000000000000	4.00000000000000000000
82.00000000000000000000	0.00000000000000000000	4154.87158203125000000000	4170.76904296875000000000	4140.51269531250000000000	4148.71777343750000000000	4180.51269531250000000000	4190.25634765625000000000	4202.56396484375000000000	4204.61523437500000000000	4184.10253906250000000000	4181.02539062500000000000	4137.94873046875000000000	4201.53857421875000000000	4196.41015625000000000000	4163.07666015625000000000	3515.00000000000000000000	10248.00000000000000000000	10230.00000000000000000000	0.00000000000000000000	0.00000000000000000000	0.00000000000000000000	2497.00000000000000000000	4.00000000000000000000	4.00000000000000000000	4.00000000000000000000	4.00000000000000000000	4.00000000000000000000	4.00000000000000000000	4.00000000000000000000	4.00000000000000000000	4.00000000000000000000	4.00000000000000000000	4.00000000000000000000	4.00000000000000000000	4.00000000000000000000	4.00000000000000000000	4.00000000000000000000	4.00000000000000000000	4.00000000000000000000
83.00000000000000000000	0.00000000000000000000	4158.97412109375000000000	4182.56396484375000000000	4131.28173828125000000000	4154.87158203125000000000	4180.51269531250000000000	4179.48730468750000000000	4200.51269531250000000000	4202.56396484375000000000	4184.10253906250000000000	4176.41015625000000000000	4161.02539062500000000000	4211.28173828125000000000	4203.07666015625000000000	4166.66650390625000000000	3334.00000000000000000000	10246.00000000000000000000	10229.00000000000000000000	0.00000000000000000000	0.00000000000000000000	0.00000000000000000000	2497.00000000000000000000	12.00000000000000000000	4.00000000000000000000	4.00000000000000000000	4.00000000000000000000	4.00000000000000000000	4.00000000000000000000	4.00000000000000000000	4.00000000000000000000	4.00000000000000000000	4.00000000000000000000	4.00000000000000000000	4.00000000000000000000	4.00000000000000000000	4.00000000000000000000	4.00000000000000000000	4.00000000000000000000	4.00000000000000000000
84.00000000000000000000	0.00000000000000000000	4169.23046875000000000000	4190.76904296875000000000	4127.17919921875000000000	4156.41015625000000000000	4186.15380859375000000000	4196.41015625000000000000	4210.25634765625000000000	4201.53857421875000000000	4193.33300781250000000000	4199.48730468750000000000	4212.30761718750000000000	4211.79492187500000000000	4196.41015625000000000000	4177.94873046875000000000	2707.00000000000000000000	10246.00000000000000000000	10229.00000000000000000000	0.00000000000000000000	0.00000000000000000000	0.00000000000000000000	2497.00000000000000000000	19.00000000000000000000	4.00000000000000000000	4.00000000000000000000	4.00000000000000000000	4.00000000000000000000	4.00000000000000000000	4.00000000000000000000	4.00000000000000000000	4.00000000000000000000	4.00000000000000000000	4.00000000000000000000	4.00000000000000000000	4.00000000000000000000	4.00000000000000000000	4.00000000000000000000	4.00000000000000000000	4.00000000000000000000
85.00000000000000000000	0.00000000000000000000	4162.56396484375000000000	4194.35888671875000000000	4129.74365234375000000000	4170.76904296875000000000	4194.35888671875000000000	4214.87158203125000000000	4225.64111328125000000000	4212.30761718750000000000	4203.07666015625000000000	4214.35888671875000000000	4220.00000000000000000000	4222.56396484375000000000	4203.07666015625000000000	4188.20507812500000000000	2605.00000000000000000000	10247.00000000000000000000	10227.00000000000000000000	0.00000000000000000000	0.00000000000000000000	0.00000000000000000000	2497.00000000000000000000	28.00000000000000000000	4.00000000000000000000	4.00000000000000000000	4.00000000000000000000	4.00000000000000000000	4.00000000000000000000	4.00000000000000000000	4.00000000000000000000	4.00000000000000000000	4.00000000000000000000	4.00000000000000000000	4.00000000000000000000	4.00000000000000000000	4.00000000000000000000	4.00000000000000000000	4.00000000000000000000	4.00000000000000000000
86.00000000000000000000	0.00000000000000000000	4172.82031250000000000000	4183.07666015625000000000	4142.56396484375000000000	4170.76904296875000000000	4180.00000000000000000000	4196.92285156250000000000	4212.82031250000000000000	4198.97412109375000000000	4183.58984375000000000000	4200.00000000000000000000	4201.02539062500000000000	4229.74365234375000000000	4213.84619140625000000000	4188.20507812500000000000	3515.00000000000000000000	10247.00000000000000000000	10227.00000000000000000000	0.00000000000000000000	0.00000000000000000000	0.00000000000000000000	2497.00000000000000000000	36.00000000000000000000	4.00000000000000000000	4.00000000000000000000	4.00000000000000000000	4.00000000000000000000	4.00000000000000000000	4.00000000000000000000	4.00000000000000000000	4.00000000000000000000	4.00000000000000000000	4.00000000000000000000	4.00000000000000000000	4.00000000000000000000	4.00000000000000000000	4.00000000000000000000	4.00000000000000000000	4.00000000000000000000
87.00000000000000000000	0.00000000000000000000	4165.64111328125000000000	4185.12792968750000000000	4145.12792968750000000000	4157.43603515625000000000	4185.64111328125000000000	4188.71777343750000000000	4205.64111328125000000000	4188.71777343750000000000	4181.53857421875000000000	4192.82031250000000000000	4188.20507812500000000000	4219.48730468750000000000	4221.02539062500000000000	4185.12792968750000000000	3334.00000000000000000000	10245.00000000000000000000	10227.00000000000000000000	0.00000000000000000000	0.00000000000000000000	0.00000000000000000000	2497.00000000000000000000	44.00000000000000000000	4.00000000000000000000	4.00000000000000000000	4.00000000000000000000	4.00000000000000000000	4.00000000000000000000	4.00000000000000000000	4.00000000000000000000	4.00000000000000000000	4.00000000000000000000	4.00000000000000000000	4.00000000000000000000	4.00000000000000000000	4.00000000000000000000	4.00000000000000000000	4.00000000000000000000	4.00000000000000000000
88.00000000000000000000	0.00000000000000000000	4168.20507812500000000000	4189.74365234375000000000	4135.38427734375000000000	4161.02539062500000000000	4188.20507812500000000000	4182.05126953125000000000	4199.48730468750000000000	4182.56396484375000000000	4183.58984375000000000000	4178.46142578125000000000	4172.30761718750000000000	4219.48730468750000000000	4199.48730468750000000000	4166.15380859375000000000	2707.00000000000000000000	10245.00000000000000000000	10227.00000000000000000000	0.00000000000000000000	0.00000000000000000000	0.00000000000000000000	2497.00000000000000000000	53.00000000000000000000	4.00000000000000000000	4.00000000000000000000	4.00000000000000000000	4.00000000000000000000	4.00000000000000000000	4.00000000000000000000	4.00000000000000000000	4.00000000000000000000	4.00000000000000000000	4.00000000000000000000	4.00000000000000000000	4.00000000000000000000	4.00000000000000000000	4.00000000000000000000	4.00000000000000000000	4.00000000000000000000
89.00000000000000000000	0.00000000000000000000	4175.38427734375000000000	4199.48730468750000000000	4136.41015625000000000000	4172.82031250000000000000	4186.66650390625000000000	4184.61523437500000000000	4198.97412109375000000000	4182.05126953125000000000	4178.97412109375000000000	4175.38427734375000000000	4178.97412109375000000000	4227.17919921875000000000	4203.07666015625000000000	4167.69238281250000000000	2605.00000000000000000000	10246.00000000000000000000	10229.00000000000000000000	0.00000000000000000000	0.00000000000000000000	0.00000000000000000000	2497.00000000000000000000	61.00000000000000000000	4.00000000000000000000	4.00000000000000000000	4.00000000000000000000	4.00000000000000000000	4.00000000000000000000	4.00000000000000000000	4.00000000000000000000	4.00000000000000000000	4.00000000000000000000	4.00000000000000000000	4.00000000000000000000	4.00000000000000000000	4.00000000000000000000	4.00000000000000000000	4.00000000000000000000	4.00000000000000000000
90.00000000000000000000	0.00000000000000000000	4169.74365234375000000000	4212.30761718750000000000	4144.10253906250000000000	4180.00000000000000000000	4201.02539062500000000000	4200.51269531250000000000	4206.15380859375000000000	4194.87158203125000000000	4190.76904296875000000000	4206.66650390625000000000	4211.28173828125000000000	4232.30761718750000000000	4238.46142578125000000000	4199.48730468750000000000	3515.00000000000000000000	10246.00000000000000000000	10229.00000000000000000000	0.00000000000000000000	0.00000000000000000000	0.00000000000000000000	2497.00000000000000000000	70.00000000000000000000	4.00000000000000000000	4.00000000000000000000	4.00000000000000000000	4.00000000000000000000	4.00000000000000000000	4.00000000000000000000	4.00000000000000000000	4.00000000000000000000	4.00000000000000000000	4.00000000000000000000	4.00000000000000000000	4.00000000000000000000	4.00000000000000000000	4.00000000000000000000	4.00000000000000000000	4.00000000000000000000
91.00000000000000000000	0.00000000000000000000	4183.58984375000000000000	4195.38427734375000000000	4137.94873046875000000000	4175.38427734375000000000	4184.10253906250000000000	4187.17919921875000000000	4194.35888671875000000000	4189.74365234375000000000	4188.20507812500000000000	4212.30761718750000000000	4209.74365234375000000000	4233.84619140625000000000	4218.97412109375000000000	4203.07666015625000000000	3334.00000000000000000000	10246.00000000000000000000	10229.00000000000000000000	0.00000000000000000000	0.00000000000000000000	0.00000000000000000000	2497.00000000000000000000	78.00000000000000000000	4.00000000000000000000	4.00000000000000000000	4.00000000000000000000	4.00000000000000000000	4.00000000000000000000	4.00000000000000000000	4.00000000000000000000	4.00000000000000000000	4.00000000000000000000	4.00000000000000000000	4.00000000000000000000	4.00000000000000000000	4.00000000000000000000	4.00000000000000000000	4.00000000000000000000	4.00000000000000000000
92.00000000000000000000	0.00000000000000000000	4173.84619140625000000000	4193.84619140625000000000	4121.02539062500000000000	4179.48730468750000000000	4182.05126953125000000000	4185.64111328125000000000	4200.00000000000000000000	4193.84619140625000000000	4192.30761718750000000000	4209.74365234375000000000	4203.58984375000000000000	4235.38427734375000000000	4198.46142578125000000000	4198.97412109375000000000	2707.00000000000000000000	10246.00000000000000000000	10229.00000000000000000000	0.00000000000000000000	0.00000000000000000000	0.00000000000000000000	2497.00000000000000000000	86.00000000000000000000	4.00000000000000000000	4.00000000000000000000	4.00000000000000000000	4.00000000000000000000	4.00000000000000000000	4.00000000000000000000	4.00000000000000000000	4.00000000000000000000	4.00000000000000000000	4.00000000000000000000	4.00000000000000000000	4.00000000000000000000	4.00000000000000000000	4.00000000000000000000	4.00000000000000000000	4.00000000000000000000
93.00000000000000000000	0.00000000000000000000	4171.79492187500000000000	4205.12792968750000000000	4121.53857421875000000000	4187.69238281250000000000	4195.89746093750000000000	4197.94873046875000000000	4209.74365234375000000000	4201.02539062500000000000	4198.97412109375000000000	4211.28173828125000000000	4206.66650390625000000000	4240.00000000000000000000	4215.89746093750000000000	4197.43603515625000000000	2605.00000000000000000000	10247.00000000000000000000	10230.00000000000000000000	0.00000000000000000000	0.00000000000000000000	0.00000000000000000000	2497.00000000000000000000	95.00000000000000000000	4.00000000000000000000	4.00000000000000000000	4.00000000000000000000	4.00000000000000000000	4.00000000000000000000	4.00000000000000000000	4.00000000000000000000	4.00000000000000000000	4.00000000000000000000	4.00000000000000000000	4.00000000000000000000	4.00000000000000000000	4.00000000000000000000	4.00000000000000000000	4.00000000000000000000	4.00000000000000000000
94.00000000000000000000	0.00000000000000000000	4185.64111328125000000000	4207.17919921875000000000	4130.76904296875000000000	4182.56396484375000000000	4192.82031250000000000000	4194.35888671875000000000	4208.71777343750000000000	4203.58984375000000000000	4202.05126953125000000000	4209.74365234375000000000	4205.12792968750000000000	4235.89746093750000000000	4235.89746093750000000000	4193.33300781250000000000	3515.00000000000000000000	10247.00000000000000000000	10230.00000000000000000000	0.00000000000000000000	0.00000000000000000000	0.00000000000000000000	2497.00000000000000000000	102.00000000000000000000	4.00000000000000000000	4.00000000000000000000	4.00000000000000000000	4.00000000000000000000	4.00000000000000000000	4.00000000000000000000	4.00000000000000000000	4.00000000000000000000	4.00000000000000000000	4.00000000000000000000	4.00000000000000000000	4.00000000000000000000	4.00000000000000000000	4.00000000000000000000	4.00000000000000000000	4.00000000000000000000
95.00000000000000000000	0.00000000000000000000	4173.33300781250000000000	4204.10253906250000000000	4125.12792968750000000000	4174.87158203125000000000	4193.33300781250000000000	4188.71777343750000000000	4211.28173828125000000000	4208.20507812500000000000	4199.48730468750000000000	4203.07666015625000000000	4206.66650390625000000000	4227.69238281250000000000	4228.71777343750000000000	4194.87158203125000000000	3334.00000000000000000000	10248.00000000000000000000	10229.00000000000000000000	0.00000000000000000000	0.00000000000000000000	0.00000000000000000000	2497.00000000000000000000	109.00000000000000000000	4.00000000000000000000	4.00000000000000000000	4.00000000000000000000	4.00000000000000000000	4.00000000000000000000	4.00000000000000000000	4.00000000000000000000	4.00000000000000000000	4.00000000000000000000	4.00000000000000000000	4.00000000000000000000	4.00000000000000000000	4.00000000000000000000	4.00000000000000000000	4.00000000000000000000	4.00000000000000000000
96.00000000000000000000	0.00000000000000000000	4174.87158203125000000000	4194.87158203125000000000	4122.56396484375000000000	4169.23046875000000000000	4192.82031250000000000000	4188.20507812500000000000	4204.10253906250000000000	4191.79492187500000000000	4176.92285156250000000000	4180.51269531250000000000	4203.58984375000000000000	4225.64111328125000000000	4195.89746093750000000000	4190.25634765625000000000	2707.00000000000000000000	10248.00000000000000000000	10229.00000000000000000000	0.00000000000000000000	0.00000000000000000000	0.00000000000000000000	2497.00000000000000000000	117.00000000000000000000	4.00000000000000000000	4.00000000000000000000	4.00000000000000000000	4.00000000000000000000	4.00000000000000000000	4.00000000000000000000	4.00000000000000000000	4.00000000000000000000	4.00000000000000000000	4.00000000000000000000	4.00000000000000000000	4.00000000000000000000	4.00000000000000000000	4.00000000000000000000	4.00000000000000000000	4.00000000000000000000
97.00000000000000000000	0.00000000000000000000	4170.76904296875000000000	4200.51269531250000000000	4121.53857421875000000000	4174.35888671875000000000	4191.79492187500000000000	4196.92285156250000000000	4205.12792968750000000000	4193.84619140625000000000	4182.56396484375000000000	4187.69238281250000000000	4197.43603515625000000000	4224.61523437500000000000	4190.76904296875000000000	4185.64111328125000000000	2605.00000000000000000000	10247.00000000000000000000	10229.00000000000000000000	0.00000000000000000000	0.00000000000000000000	0.00000000000000000000	2497.00000000000000000000	124.00000000000000000000	4.00000000000000000000	4.00000000000000000000	4.00000000000000000000	4.00000000000000000000	4.00000000000000000000	4.00000000000000000000	4.00000000000000000000	4.00000000000000000000	4.00000000000000000000	4.00000000000000000000	4.00000000000000000000	4.00000000000000000000	4.00000000000000000000	4.00000000000000000000	4.00000000000000000000	4.00000000000000000000
98.00000000000000000000	0.00000000000000000000	4171.28173828125000000000	4190.76904296875000000000	4123.07666015625000000000	4179.48730468750000000000	4182.05126953125000000000	4187.17919921875000000000	4203.58984375000000000000	4200.00000000000000000000	4190.25634765625000000000	4202.05126953125000000000	4184.10253906250000000000	4221.53857421875000000000	4198.46142578125000000000	4175.38427734375000000000	3515.00000000000000000000	10247.00000000000000000000	10229.00000000000000000000	0.00000000000000000000	0.00000000000000000000	0.00000000000000000000	2497.00000000000000000000	131.00000000000000000000	4.00000000000000000000	4.00000000000000000000	4.00000000000000000000	4.00000000000000000000	4.00000000000000000000	4.00000000000000000000	4.00000000000000000000	4.00000000000000000000	4.00000000000000000000	4.00000000000000000000	4.00000000000000000000	4.00000000000000000000	4.00000000000000000000	4.00000000000000000000	4.00000000000000000000	4.00000000000000000000
99.00000000000000000000	0.00000000000000000000	4183.07666015625000000000	4191.79492187500000000000	4136.92285156250000000000	4186.66650390625000000000	4199.48730468750000000000	4193.33300781250000000000	4209.23046875000000000000	4199.48730468750000000000	4192.82031250000000000000	4206.66650390625000000000	4196.41015625000000000000	4225.12792968750000000000	4224.10253906250000000000	4185.12792968750000000000	3334.00000000000000000000	10246.00000000000000000000	10227.00000000000000000000	0.00000000000000000000	0.00000000000000000000	0.00000000000000000000	2497.00000000000000000000	139.00000000000000000000	4.00000000000000000000	4.00000000000000000000	4.00000000000000000000	4.00000000000000000000	4.00000000000000000000	4.00000000000000000000	4.00000000000000000000	4.00000000000000000000	4.00000000000000000000	4.00000000000000000000	4.00000000000000000000	4.00000000000000000000	4.00000000000000000000	4.00000000000000000000	4.00000000000000000000	4.00000000000000000000
100.00000000000000000000	0.00000000000000000000	4171.79492187500000000000	4215.89746093750000000000	4132.30761718750000000000	4191.79492187500000000000	4219.48730468750000000000	4207.69238281250000000000	4217.43603515625000000000	4208.20507812500000000000	4208.20507812500000000000	4212.30761718750000000000	4218.46142578125000000000	4232.30761718750000000000	4236.41015625000000000000	4204.10253906250000000000	2707.00000000000000000000	10246.00000000000000000000	10227.00000000000000000000	0.00000000000000000000	0.00000000000000000000	0.00000000000000000000	2497.00000000000000000000	146.00000000000000000000	4.00000000000000000000	4.00000000000000000000	4.00000000000000000000	4.00000000000000000000	4.00000000000000000000	4.00000000000000000000	4.00000000000000000000	4.00000000000000000000	4.00000000000000000000	4.00000000000000000000	4.00000000000000000000	4.00000000000000000000	4.00000000000000000000	4.00000000000000000000	4.00000000000000000000	4.00000000000000000000
101.00000000000000000000	0.00000000000000000000	4176.41015625000000000000	4204.10253906250000000000	4121.53857421875000000000	4172.30761718750000000000	4186.15380859375000000000	4180.51269531250000000000	4196.92285156250000000000	4197.43603515625000000000	4195.38427734375000000000	4193.33300781250000000000	4197.94873046875000000000	4229.74365234375000000000	4195.89746093750000000000	4185.64111328125000000000	2605.00000000000000000000	10246.00000000000000000000	10226.00000000000000000000	0.00000000000000000000	0.00000000000000000000	0.00000000000000000000	2497.00000000000000000000	153.00000000000000000000	4.00000000000000000000	4.00000000000000000000	4.00000000000000000000	4.00000000000000000000	4.00000000000000000000	4.00000000000000000000	4.00000000000000000000	4.00000000000000000000	4.00000000000000000000	4.00000000000000000000	4.00000000000000000000	4.00000000000000000000	4.00000000000000000000	4.00000000000000000000	4.00000000000000000000	4.00000000000000000000
102.00000000000000000000	0.00000000000000000000	4171.28173828125000000000	4192.30761718750000000000	4123.58984375000000000000	4167.69238281250000000000	4187.69238281250000000000	4183.58984375000000000000	4201.02539062500000000000	4197.94873046875000000000	4193.33300781250000000000	4197.94873046875000000000	4182.56396484375000000000	4223.07666015625000000000	4190.25634765625000000000	4178.46142578125000000000	3515.00000000000000000000	10246.00000000000000000000	10226.00000000000000000000	0.00000000000000000000	0.00000000000000000000	0.00000000000000000000	2497.00000000000000000000	161.00000000000000000000	4.00000000000000000000	4.00000000000000000000	4.00000000000000000000	4.00000000000000000000	4.00000000000000000000	4.00000000000000000000	4.00000000000000000000	4.00000000000000000000	4.00000000000000000000	4.00000000000000000000	4.00000000000000000000	4.00000000000000000000	4.00000000000000000000	4.00000000000000000000	4.00000000000000000000	4.00000000000000000000
103.00000000000000000000	0.00000000000000000000	4166.66650390625000000000	4191.28173828125000000000	4126.66650390625000000000	4185.64111328125000000000	4210.25634765625000000000	4208.71777343750000000000	4210.25634765625000000000	4202.05126953125000000000	4200.51269531250000000000	4204.61523437500000000000	4188.20507812500000000000	4220.51269531250000000000	4209.23046875000000000000	4183.07666015625000000000	3334.00000000000000000000	10249.00000000000000000000	10228.00000000000000000000	0.00000000000000000000	0.00000000000000000000	0.00000000000000000000	2497.00000000000000000000	169.00000000000000000000	4.00000000000000000000	4.00000000000000000000	4.00000000000000000000	4.00000000000000000000	4.00000000000000000000	4.00000000000000000000	4.00000000000000000000	4.00000000000000000000	4.00000000000000000000	4.00000000000000000000	4.00000000000000000000	4.00000000000000000000	4.00000000000000000000	4.00000000000000000000	4.00000000000000000000	4.00000000000000000000
104.00000000000000000000	0.00000000000000000000	4176.41015625000000000000	4188.71777343750000000000	4126.66650390625000000000	4180.51269531250000000000	4204.10253906250000000000	4206.15380859375000000000	4201.02539062500000000000	4194.35888671875000000000	4194.87158203125000000000	4192.30761718750000000000	4177.94873046875000000000	4220.51269531250000000000	4205.12792968750000000000	4177.43603515625000000000	2707.00000000000000000000	10249.00000000000000000000	10228.00000000000000000000	0.00000000000000000000	0.00000000000000000000	0.00000000000000000000	2497.00000000000000000000	178.00000000000000000000	4.00000000000000000000	4.00000000000000000000	4.00000000000000000000	4.00000000000000000000	4.00000000000000000000	4.00000000000000000000	4.00000000000000000000	4.00000000000000000000	4.00000000000000000000	4.00000000000000000000	4.00000000000000000000	4.00000000000000000000	4.00000000000000000000	4.00000000000000000000	4.00000000000000000000	4.00000000000000000000
105.00000000000000000000	0.00000000000000000000	4169.23046875000000000000	4205.64111328125000000000	4121.02539062500000000000	4174.35888671875000000000	4207.69238281250000000000	4206.15380859375000000000	4210.25634765625000000000	4201.53857421875000000000	4208.20507812500000000000	4213.33300781250000000000	4186.66650390625000000000	4222.56396484375000000000	4209.23046875000000000000	4182.56396484375000000000	2605.00000000000000000000	10250.00000000000000000000	10227.00000000000000000000	0.00000000000000000000	0.00000000000000000000	0.00000000000000000000	2497.00000000000000000000	186.00000000000000000000	4.00000000000000000000	4.00000000000000000000	4.00000000000000000000	4.00000000000000000000	4.00000000000000000000	4.00000000000000000000	4.00000000000000000000	4.00000000000000000000	4.00000000000000000000	4.00000000000000000000	4.00000000000000000000	4.00000000000000000000	4.00000000000000000000	4.00000000000000000000	4.00000000000000000000	4.00000000000000000000
106.00000000000000000000	0.00000000000000000000	4181.02539062500000000000	4208.71777343750000000000	4120.51269531250000000000	4180.00000000000000000000	4204.10253906250000000000	4195.89746093750000000000	4210.25634765625000000000	4197.43603515625000000000	4207.17919921875000000000	4215.38427734375000000000	4210.25634765625000000000	4223.07666015625000000000	4205.64111328125000000000	4182.56396484375000000000	3515.00000000000000000000	10250.00000000000000000000	10227.00000000000000000000	0.00000000000000000000	0.00000000000000000000	0.00000000000000000000	2497.00000000000000000000	194.00000000000000000000	4.00000000000000000000	4.00000000000000000000	4.00000000000000000000	4.00000000000000000000	4.00000000000000000000	4.00000000000000000000	4.00000000000000000000	4.00000000000000000000	4.00000000000000000000	4.00000000000000000000	4.00000000000000000000	4.00000000000000000000	4.00000000000000000000	4.00000000000000000000	4.00000000000000000000	4.00000000000000000000
107.00000000000000000000	0.00000000000000000000	4176.41015625000000000000	4207.17919921875000000000	4119.48730468750000000000	4178.46142578125000000000	4205.12792968750000000000	4195.89746093750000000000	4207.69238281250000000000	4193.33300781250000000000	4194.87158203125000000000	4196.41015625000000000000	4196.92285156250000000000	4222.56396484375000000000	4207.69238281250000000000	4185.12792968750000000000	3334.00000000000000000000	10248.00000000000000000000	10227.00000000000000000000	0.00000000000000000000	0.00000000000000000000	0.00000000000000000000	2497.00000000000000000000	203.00000000000000000000	4.00000000000000000000	4.00000000000000000000	4.00000000000000000000	4.00000000000000000000	4.00000000000000000000	4.00000000000000000000	4.00000000000000000000	4.00000000000000000000	4.00000000000000000000	4.00000000000000000000	4.00000000000000000000	4.00000000000000000000	4.00000000000000000000	4.00000000000000000000	4.00000000000000000000	4.00000000000000000000
108.00000000000000000000	0.00000000000000000000	4172.30761718750000000000	4204.10253906250000000000	4123.58984375000000000000	4184.10253906250000000000	4213.33300781250000000000	4210.25634765625000000000	4209.23046875000000000000	4197.43603515625000000000	4195.89746093750000000000	4199.48730468750000000000	4187.69238281250000000000	4234.35888671875000000000	4218.46142578125000000000	4196.92285156250000000000	2707.00000000000000000000	10248.00000000000000000000	10227.00000000000000000000	0.00000000000000000000	0.00000000000000000000	0.00000000000000000000	2497.00000000000000000000	211.00000000000000000000	4.00000000000000000000	4.00000000000000000000	4.00000000000000000000	4.00000000000000000000	4.00000000000000000000	4.00000000000000000000	4.00000000000000000000	4.00000000000000000000	4.00000000000000000000	4.00000000000000000000	4.00000000000000000000	4.00000000000000000000	4.00000000000000000000	4.00000000000000000000	4.00000000000000000000	4.00000000000000000000
109.00000000000000000000	0.00000000000000000000	4186.15380859375000000000	4193.33300781250000000000	4134.35888671875000000000	4188.20507812500000000000	4205.12792968750000000000	4202.56396484375000000000	4207.69238281250000000000	4200.00000000000000000000	4206.66650390625000000000	4209.23046875000000000000	4204.61523437500000000000	4236.92285156250000000000	4216.41015625000000000000	4204.10253906250000000000	2605.00000000000000000000	10247.00000000000000000000	10229.00000000000000000000	0.00000000000000000000	0.00000000000000000000	0.00000000000000000000	2497.00000000000000000000	219.00000000000000000000	4.00000000000000000000	4.00000000000000000000	4.00000000000000000000	4.00000000000000000000	4.00000000000000000000	4.00000000000000000000	4.00000000000000000000	4.00000000000000000000	4.00000000000000000000	4.00000000000000000000	4.00000000000000000000	4.00000000000000000000	4.00000000000000000000	4.00000000000000000000	4.00000000000000000000	4.00000000000000000000
110.00000000000000000000	0.00000000000000000000	4173.33300781250000000000	4202.56396484375000000000	4125.64111328125000000000	4177.43603515625000000000	4202.56396484375000000000	4194.87158203125000000000	4211.79492187500000000000	4206.15380859375000000000	4217.94873046875000000000	4218.97412109375000000000	4192.30761718750000000000	4227.17919921875000000000	4217.94873046875000000000	4202.05126953125000000000	3515.00000000000000000000	10247.00000000000000000000	10229.00000000000000000000	0.00000000000000000000	0.00000000000000000000	0.00000000000000000000	2497.00000000000000000000	227.00000000000000000000	4.00000000000000000000	4.00000000000000000000	4.00000000000000000000	4.00000000000000000000	4.00000000000000000000	4.00000000000000000000	4.00000000000000000000	4.00000000000000000000	4.00000000000000000000	4.00000000000000000000	4.00000000000000000000	4.00000000000000000000	4.00000000000000000000	4.00000000000000000000	4.00000000000000000000	4.00000000000000000000
111.00000000000000000000	0.00000000000000000000	4185.64111328125000000000	4220.00000000000000000000	4122.05126953125000000000	4183.07666015625000000000	4201.53857421875000000000	4198.97412109375000000000	4204.61523437500000000000	4195.89746093750000000000	4202.56396484375000000000	4217.43603515625000000000	4178.46142578125000000000	4226.66650390625000000000	4213.84619140625000000000	4195.38427734375000000000	3334.00000000000000000000	10246.00000000000000000000	10231.00000000000000000000	0.00000000000000000000	0.00000000000000000000	0.00000000000000000000	2497.00000000000000000000	234.00000000000000000000	4.00000000000000000000	4.00000000000000000000	4.00000000000000000000	4.00000000000000000000	4.00000000000000000000	4.00000000000000000000	4.00000000000000000000	4.00000000000000000000	4.00000000000000000000	4.00000000000000000000	4.00000000000000000000	4.00000000000000000000	4.00000000000000000000	4.00000000000000000000	4.00000000000000000000	4.00000000000000000000
112.00000000000000000000	0.00000000000000000000	4186.15380859375000000000	4234.87158203125000000000	4128.71777343750000000000	4207.17919921875000000000	4210.76904296875000000000	4208.20507812500000000000	4207.17919921875000000000	4192.82031250000000000000	4200.00000000000000000000	4213.33300781250000000000	4223.58984375000000000000	4228.20507812500000000000	4215.89746093750000000000	4204.10253906250000000000	2707.00000000000000000000	10246.00000000000000000000	10231.00000000000000000000	0.00000000000000000000	0.00000000000000000000	0.00000000000000000000	2497.00000000000000000000	241.00000000000000000000	4.00000000000000000000	4.00000000000000000000	4.00000000000000000000	4.00000000000000000000	4.00000000000000000000	4.00000000000000000000	4.00000000000000000000	4.00000000000000000000	4.00000000000000000000	4.00000000000000000000	4.00000000000000000000	4.00000000000000000000	4.00000000000000000000	4.00000000000000000000	4.00000000000000000000	4.00000000000000000000
113.00000000000000000000	0.00000000000000000000	4167.69238281250000000000	4214.35888671875000000000	4118.97412109375000000000	4194.35888671875000000000	4203.07666015625000000000	4196.92285156250000000000	4207.69238281250000000000	4194.87158203125000000000	4203.07666015625000000000	4205.64111328125000000000	4209.23046875000000000000	4225.64111328125000000000	4210.25634765625000000000	4203.07666015625000000000	2605.00000000000000000000	10247.00000000000000000000	10232.00000000000000000000	0.00000000000000000000	0.00000000000000000000	0.00000000000000000000	2497.00000000000000000000	250.00000000000000000000	4.00000000000000000000	4.00000000000000000000	4.00000000000000000000	4.00000000000000000000	4.00000000000000000000	4.00000000000000000000	4.00000000000000000000	4.00000000000000000000	4.00000000000000000000	4.00000000000000000000	4.00000000000000000000	4.00000000000000000000	4.00000000000000000000	4.00000000000000000000	4.00000000000000000000	4.00000000000000000000
114.00000000000000000000	0.00000000000000000000	4184.61523437500000000000	4198.46142578125000000000	4116.92285156250000000000	4185.12792968750000000000	4192.82031250000000000000	4194.87158203125000000000	4206.66650390625000000000	4195.89746093750000000000	4197.94873046875000000000	4200.51269531250000000000	4153.33300781250000000000	4226.66650390625000000000	4203.58984375000000000000	4194.87158203125000000000	3515.00000000000000000000	10247.00000000000000000000	10232.00000000000000000000	0.00000000000000000000	0.00000000000000000000	0.00000000000000000000	2497.00000000000000000000	257.00000000000000000000	4.00000000000000000000	4.00000000000000000000	4.00000000000000000000	4.00000000000000000000	4.00000000000000000000	4.00000000000000000000	4.00000000000000000000	4.00000000000000000000	4.00000000000000000000	4.00000000000000000000	4.00000000000000000000	4.00000000000000000000	4.00000000000000000000	4.00000000000000000000	4.00000000000000000000	4.00000000000000000000
115.00000000000000000000	0.00000000000000000000	4183.07666015625000000000	4230.25634765625000000000	4126.15380859375000000000	4201.53857421875000000000	4215.38427734375000000000	4213.84619140625000000000	4224.10253906250000000000	4215.38427734375000000000	4218.46142578125000000000	4212.82031250000000000000	4202.05126953125000000000	4231.28173828125000000000	4227.17919921875000000000	4206.15380859375000000000	3334.00000000000000000000	10248.00000000000000000000	10232.00000000000000000000	0.00000000000000000000	0.00000000000000000000	0.00000000000000000000	2497.00000000000000000000	265.00000000000000000000	4.00000000000000000000	4.00000000000000000000	4.00000000000000000000	4.00000000000000000000	4.00000000000000000000	4.00000000000000000000	4.00000000000000000000	4.00000000000000000000	4.00000000000000000000	4.00000000000000000000	4.00000000000000000000	4.00000000000000000000	4.00000000000000000000	4.00000000000000000000	4.00000000000000000000	4.00000000000000000000
116.00000000000000000000	0.00000000000000000000	4184.61523437500000000000	4228.20507812500000000000	4135.89746093750000000000	4190.25634765625000000000	4214.87158203125000000000	4204.61523437500000000000	4212.82031250000000000000	4204.61523437500000000000	4215.38427734375000000000	4213.33300781250000000000	4228.20507812500000000000	4227.69238281250000000000	4232.82031250000000000000	4199.48730468750000000000	2707.00000000000000000000	10248.00000000000000000000	10232.00000000000000000000	0.00000000000000000000	0.00000000000000000000	0.00000000000000000000	2497.00000000000000000000	273.00000000000000000000	4.00000000000000000000	4.00000000000000000000	4.00000000000000000000	4.00000000000000000000	4.00000000000000000000	4.00000000000000000000	4.00000000000000000000	4.00000000000000000000	4.00000000000000000000	4.00000000000000000000	4.00000000000000000000	4.00000000000000000000	4.00000000000000000000	4.00000000000000000000	4.00000000000000000000	4.00000000000000000000
117.00000000000000000000	0.00000000000000000000	4191.79492187500000000000	4215.38427734375000000000	4143.07666015625000000000	4196.92285156250000000000	4218.46142578125000000000	4215.89746093750000000000	4211.28173828125000000000	4197.94873046875000000000	4211.79492187500000000000	4226.15380859375000000000	4194.87158203125000000000	4231.79492187500000000000	4233.84619140625000000000	4204.10253906250000000000	2605.00000000000000000000	10247.00000000000000000000	10230.00000000000000000000	0.00000000000000000000	0.00000000000000000000	0.00000000000000000000	2497.00000000000000000000	281.00000000000000000000	4.00000000000000000000	4.00000000000000000000	4.00000000000000000000	4.00000000000000000000	4.00000000000000000000	4.00000000000000000000	4.00000000000000000000	4.00000000000000000000	4.00000000000000000000	4.00000000000000000000	4.00000000000000000000	4.00000000000000000000	4.00000000000000000000	4.00000000000000000000	4.00000000000000000000	4.00000000000000000000
118.00000000000000000000	0.00000000000000000000	4187.17919921875000000000	4228.20507812500000000000	4144.61523437500000000000	4221.02539062500000000000	4227.69238281250000000000	4228.71777343750000000000	4228.20507812500000000000	4220.00000000000000000000	4231.28173828125000000000	4230.76904296875000000000	4218.46142578125000000000	4255.38427734375000000000	4238.97412109375000000000	4235.38427734375000000000	3515.00000000000000000000	10247.00000000000000000000	10230.00000000000000000000	0.00000000000000000000	0.00000000000000000000	0.00000000000000000000	2497.00000000000000000000	289.00000000000000000000	4.00000000000000000000	4.00000000000000000000	4.00000000000000000000	4.00000000000000000000	4.00000000000000000000	4.00000000000000000000	4.00000000000000000000	4.00000000000000000000	4.00000000000000000000	4.00000000000000000000	4.00000000000000000000	4.00000000000000000000	4.00000000000000000000	4.00000000000000000000	4.00000000000000000000	4.00000000000000000000
119.00000000000000000000	0.00000000000000000000	4187.69238281250000000000	4220.51269531250000000000	4136.92285156250000000000	4197.94873046875000000000	4204.10253906250000000000	4198.97412109375000000000	4213.33300781250000000000	4214.87158203125000000000	4224.61523437500000000000	4208.20507812500000000000	4223.07666015625000000000	4249.74365234375000000000	4221.02539062500000000000	4226.15380859375000000000	3334.00000000000000000000	10247.00000000000000000000	10229.00000000000000000000	0.00000000000000000000	0.00000000000000000000	0.00000000000000000000	2497.00000000000000000000	297.00000000000000000000	4.00000000000000000000	4.00000000000000000000	4.00000000000000000000	4.00000000000000000000	4.00000000000000000000	4.00000000000000000000	4.00000000000000000000	4.00000000000000000000	4.00000000000000000000	4.00000000000000000000	4.00000000000000000000	4.00000000000000000000	4.00000000000000000000	4.00000000000000000000	4.00000000000000000000	4.00000000000000000000
120.00000000000000000000	0.00000000000000000000	4170.25634765625000000000	4210.76904296875000000000	4121.02539062500000000000	4178.46142578125000000000	4202.05126953125000000000	4196.92285156250000000000	4210.25634765625000000000	4205.12792968750000000000	4210.76904296875000000000	4212.82031250000000000000	4187.69238281250000000000	4221.02539062500000000000	4222.05126953125000000000	4196.41015625000000000000	2707.00000000000000000000	10247.00000000000000000000	10229.00000000000000000000	0.00000000000000000000	0.00000000000000000000	0.00000000000000000000	2497.00000000000000000000	305.00000000000000000000	4.00000000000000000000	4.00000000000000000000	4.00000000000000000000	4.00000000000000000000	4.00000000000000000000	4.00000000000000000000	4.00000000000000000000	4.00000000000000000000	4.00000000000000000000	4.00000000000000000000	4.00000000000000000000	4.00000000000000000000	4.00000000000000000000	4.00000000000000000000	4.00000000000000000000	4.00000000000000000000
121.00000000000000000000	0.00000000000000000000	4181.53857421875000000000	4212.82031250000000000000	4125.12792968750000000000	4196.92285156250000000000	4203.58984375000000000000	4207.69238281250000000000	4221.02539062500000000000	4200.51269531250000000000	4204.10253906250000000000	4214.35888671875000000000	4190.25634765625000000000	4221.53857421875000000000	4228.71777343750000000000	4191.28173828125000000000	2605.00000000000000000000	10248.00000000000000000000	10228.00000000000000000000	0.00000000000000000000	0.00000000000000000000	0.00000000000000000000	2497.00000000000000000000	314.00000000000000000000	4.00000000000000000000	4.00000000000000000000	4.00000000000000000000	4.00000000000000000000	4.00000000000000000000	4.00000000000000000000	4.00000000000000000000	4.00000000000000000000	4.00000000000000000000	4.00000000000000000000	4.00000000000000000000	4.00000000000000000000	4.00000000000000000000	4.00000000000000000000	4.00000000000000000000	4.00000000000000000000
122.00000000000000000000	0.00000000000000000000	4189.74365234375000000000	4219.48730468750000000000	4134.87158203125000000000	4213.84619140625000000000	4199.48730468750000000000	4205.12792968750000000000	4222.56396484375000000000	4207.17919921875000000000	4213.33300781250000000000	4210.76904296875000000000	4215.89746093750000000000	4233.84619140625000000000	4222.56396484375000000000	4205.12792968750000000000	3515.00000000000000000000	10248.00000000000000000000	10228.00000000000000000000	0.00000000000000000000	0.00000000000000000000	0.00000000000000000000	2497.00000000000000000000	321.00000000000000000000	4.00000000000000000000	4.00000000000000000000	4.00000000000000000000	4.00000000000000000000	4.00000000000000000000	4.00000000000000000000	4.00000000000000000000	4.00000000000000000000	4.00000000000000000000	4.00000000000000000000	4.00000000000000000000	4.00000000000000000000	4.00000000000000000000	4.00000000000000000000	4.00000000000000000000	4.00000000000000000000
123.00000000000000000000	0.00000000000000000000	4172.30761718750000000000	4212.30761718750000000000	4124.10253906250000000000	4209.74365234375000000000	4210.25634765625000000000	4204.61523437500000000000	4215.38427734375000000000	4215.89746093750000000000	4222.56396484375000000000	4224.61523437500000000000	4215.38427734375000000000	4231.79492187500000000000	4214.87158203125000000000	4212.30761718750000000000	3334.00000000000000000000	10249.00000000000000000000	10230.00000000000000000000	0.00000000000000000000	0.00000000000000000000	0.00000000000000000000	2497.00000000000000000000	329.00000000000000000000	4.00000000000000000000	4.00000000000000000000	4.00000000000000000000	4.00000000000000000000	4.00000000000000000000	4.00000000000000000000	4.00000000000000000000	4.00000000000000000000	4.00000000000000000000	4.00000000000000000000	4.00000000000000000000	4.00000000000000000000	4.00000000000000000000	4.00000000000000000000	4.00000000000000000000	4.00000000000000000000
124.00000000000000000000	0.00000000000000000000	4184.10253906250000000000	4205.12792968750000000000	4126.15380859375000000000	4187.69238281250000000000	4218.97412109375000000000	4210.76904296875000000000	4213.84619140625000000000	4210.76904296875000000000	4211.28173828125000000000	4222.56396484375000000000	4205.12792968750000000000	4229.23046875000000000000	4222.56396484375000000000	4210.76904296875000000000	2707.00000000000000000000	10249.00000000000000000000	10230.00000000000000000000	0.00000000000000000000	0.00000000000000000000	0.00000000000000000000	2497.00000000000000000000	337.00000000000000000000	4.00000000000000000000	4.00000000000000000000	4.00000000000000000000	4.00000000000000000000	4.00000000000000000000	4.00000000000000000000	4.00000000000000000000	4.00000000000000000000	4.00000000000000000000	4.00000000000000000000	4.00000000000000000000	4.00000000000000000000	4.00000000000000000000	4.00000000000000000000	4.00000000000000000000	4.00000000000000000000
125.00000000000000000000	0.00000000000000000000	4182.56396484375000000000	4222.56396484375000000000	4134.87158203125000000000	4174.87158203125000000000	4226.66650390625000000000	4223.58984375000000000000	4227.69238281250000000000	4218.97412109375000000000	4219.48730468750000000000	4223.07666015625000000000	4207.17919921875000000000	4231.28173828125000000000	4245.64111328125000000000	4213.33300781250000000000	2605.00000000000000000000	10248.00000000000000000000	10230.00000000000000000000	0.00000000000000000000	0.00000000000000000000	0.00000000000000000000	2497.00000000000000000000	345.00000000000000000000	4.00000000000000000000	4.00000000000000000000	4.00000000000000000000	4.00000000000000000000	4.00000000000000000000	4.00000000000000000000	4.00000000000000000000	4.00000000000000000000	4.00000000000000000000	4.00000000000000000000	4.00000000000000000000	4.00000000000000000000	4.00000000000000000000	4.00000000000000000000	4.00000000000000000000	4.00000000000000000000
126.00000000000000000000	0.00000000000000000000	4187.17919921875000000000	4220.51269531250000000000	4133.33300781250000000000	4195.38427734375000000000	4213.33300781250000000000	4208.71777343750000000000	4217.43603515625000000000	4218.46142578125000000000	4226.66650390625000000000	4215.89746093750000000000	4198.97412109375000000000	4231.28173828125000000000	4233.84619140625000000000	4206.66650390625000000000	3515.00000000000000000000	10248.00000000000000000000	10230.00000000000000000000	0.00000000000000000000	0.00000000000000000000	0.00000000000000000000	2497.00000000000000000000	352.00000000000000000000	4.00000000000000000000	4.00000000000000000000	4.00000000000000000000	4.00000000000000000000	4.00000000000000000000	4.00000000000000000000	4.00000000000000000000	4.00000000000000000000	4.00000000000000000000	4.00000000000000000000	4.00000000000000000000	4.00000000000000000000	4.00000000000000000000	4.00000000000000000000	4.00000000000000000000	4.00000000000000000000
127.00000000000000000000	0.00000000000000000000	4193.33300781250000000000	4214.35888671875000000000	4131.79492187500000000000	4206.66650390625000000000	4196.41015625000000000000	4193.84619140625000000000	4206.15380859375000000000	4204.61523437500000000000	4214.35888671875000000000	4201.02539062500000000000	4201.02539062500000000000	4225.12792968750000000000	4219.48730468750000000000	4207.17919921875000000000	52.00000000000000000000	10248.00000000000000000000	10229.00000000000000000000	0.00000000000000000000	0.00000000000000000000	0.00000000000000000000	2497.00000000000000000000	360.00000000000000000000	4.00000000000000000000	4.00000000000000000000	4.00000000000000000000	4.00000000000000000000	4.00000000000000000000	4.00000000000000000000	4.00000000000000000000	4.00000000000000000000	4.00000000000000000000	4.00000000000000000000	4.00000000000000000000	4.00000000000000000000	4.00000000000000000000	4.00000000000000000000	4.00000000000000000000	4.00000000000000000000
0.00000000000000000000	0.00000000000000000000	4176.92285156250000000000	4225.64111328125000000000	4133.84619140625000000000	4197.94873046875000000000	4201.02539062500000000000	4206.66650390625000000000	4213.33300781250000000000	4197.43603515625000000000	4203.58984375000000000000	4201.53857421875000000000	4214.35888671875000000000	4222.56396484375000000000	4225.64111328125000000000	4213.33300781250000000000	2804.00000000000000000000	10248.00000000000000000000	10229.00000000000000000000	0.00000000000000000000	0.00000000000000000000	0.00000000000000000000	2497.00000000000000000000	368.00000000000000000000	4.00000000000000000000	4.00000000000000000000	4.00000000000000000000	4.00000000000000000000	4.00000000000000000000	4.00000000000000000000	4.00000000000000000000	4.00000000000000000000	4.00000000000000000000	4.00000000000000000000	4.00000000000000000000	4.00000000000000000000	4.00000000000000000000	4.00000000000000000000	4.00000000000000000000	4.00000000000000000000
1.00000000000000000000	0.00000000000000000000	4185.64111328125000000000	4216.41015625000000000000	4137.43603515625000000000	4199.48730468750000000000	4206.15380859375000000000	4209.23046875000000000000	4210.76904296875000000000	4193.84619140625000000000	4200.00000000000000000000	4204.10253906250000000000	4205.64111328125000000000	4228.71777343750000000000	4210.76904296875000000000	4210.76904296875000000000	2651.00000000000000000000	10248.00000000000000000000	10229.00000000000000000000	0.00000000000000000000	0.00000000000000000000	0.00000000000000000000	2497.00000000000000000000	376.00000000000000000000	4.00000000000000000000	4.00000000000000000000	4.00000000000000000000	4.00000000000000000000	4.00000000000000000000	4.00000000000000000000	4.00000000000000000000	4.00000000000000000000	4.00000000000000000000	4.00000000000000000000	4.00000000000000000000	4.00000000000000000000	4.00000000000000000000	4.00000000000000000000	4.00000000000000000000	4.00000000000000000000
2.00000000000000000000	0.00000000000000000000	4180.00000000000000000000	4207.17919921875000000000	4126.15380859375000000000	4194.87158203125000000000	4220.51269531250000000000	4214.87158203125000000000	4216.41015625000000000000	4208.20507812500000000000	4217.94873046875000000000	4216.92285156250000000000	4205.12792968750000000000	4226.66650390625000000000	4212.82031250000000000000	4209.23046875000000000000	2034.00000000000000000000	10248.00000000000000000000	10229.00000000000000000000	0.00000000000000000000	0.00000000000000000000	0.00000000000000000000	2497.00000000000000000000	384.00000000000000000000	4.00000000000000000000	4.00000000000000000000	4.00000000000000000000	4.00000000000000000000	4.00000000000000000000	4.00000000000000000000	4.00000000000000000000	4.00000000000000000000	4.00000000000000000000	4.00000000000000000000	4.00000000000000000000	4.00000000000000000000	4.00000000000000000000	4.00000000000000000000	4.00000000000000000000	4.00000000000000000000
3.00000000000000000000	0.00000000000000000000	4172.30761718750000000000	4194.35888671875000000000	4110.25634765625000000000	4162.56396484375000000000	4202.56396484375000000000	4196.92285156250000000000	4202.05126953125000000000	4195.38427734375000000000	4205.12792968750000000000	4206.15380859375000000000	4182.05126953125000000000	4208.71777343750000000000	4211.28173828125000000000	4186.15380859375000000000	3474.00000000000000000000	10248.00000000000000000000	10229.00000000000000000000	0.00000000000000000000	0.00000000000000000000	0.00000000000000000000	2497.00000000000000000000	392.00000000000000000000	4.00000000000000000000	4.00000000000000000000	4.00000000000000000000	4.00000000000000000000	4.00000000000000000000	4.00000000000000000000	4.00000000000000000000	4.00000000000000000000	4.00000000000000000000	4.00000000000000000000	4.00000000000000000000	4.00000000000000000000	4.00000000000000000000	4.00000000000000000000	4.00000000000000000000	4.00000000000000000000
4.00000000000000000000	0.00000000000000000000	4176.92285156250000000000	4184.61523437500000000000	4106.15380859375000000000	4159.48730468750000000000	4178.97412109375000000000	4178.97412109375000000000	4185.12792968750000000000	4174.35888671875000000000	4179.48730468750000000000	4187.69238281250000000000	4161.53857421875000000000	4195.38427734375000000000	4191.28173828125000000000	4167.17919921875000000000	3377.00000000000000000000	10248.00000000000000000000	10229.00000000000000000000	0.00000000000000000000	0.00000000000000000000	0.00000000000000000000	2497.00000000000000000000	401.00000000000000000000	4.00000000000000000000	4.00000000000000000000	4.00000000000000000000	4.00000000000000000000	4.00000000000000000000	4.00000000000000000000	4.00000000000000000000	4.00000000000000000000	4.00000000000000000000	4.00000000000000000000	4.00000000000000000000	4.00000000000000000000	4.00000000000000000000	4.00000000000000000000	4.00000000000000000000	4.00000000000000000000
5.00000000000000000000	0.00000000000000000000	4168.20507812500000000000	4196.41015625000000000000	4103.07666015625000000000	4195.38427734375000000000	4200.51269531250000000000	4206.15380859375000000000	4206.66650390625000000000	4196.92285156250000000000	4201.53857421875000000000	4207.17919921875000000000	4198.97412109375000000000	4202.56396484375000000000	4190.76904296875000000000	4178.97412109375000000000	3407.00000000000000000000	10247.00000000000000000000	10230.00000000000000000000	0.00000000000000000000	0.00000000000000000000	0.00000000000000000000	2497.00000000000000000000	409.00000000000000000000	4.00000000000000000000	4.00000000000000000000	4.00000000000000000000	4.00000000000000000000	4.00000000000000000000	4.00000000000000000000	4.00000000000000000000	4.00000000000000000000	4.00000000000000000000	4.00000000000000000000	4.00000000000000000000	4.00000000000000000000	4.00000000000000000000	4.00000000000000000000	4.00000000000000000000	4.00000000000000000000
6.00000000000000000000	0.00000000000000000000	4180.51269531250000000000	4202.05126953125000000000	4111.79492187500000000000	4193.33300781250000000000	4204.61523437500000000000	4213.84619140625000000000	4215.38427734375000000000	4207.17919921875000000000	4209.23046875000000000000	4210.25634765625000000000	4217.94873046875000000000	4212.82031250000000000000	4194.35888671875000000000	4190.25634765625000000000	3477.00000000000000000000	10247.00000000000000000000	10230.00000000000000000000	0.00000000000000000000	0.00000000000000000000	0.00000000000000000000	2497.00000000000000000000	416.00000000000000000000	4.00000000000000000000	4.00000000000000000000	4.00000000000000000000	4.00000000000000000000	4.00000000000000000000	4.00000000000000000000	4.00000000000000000000	4.00000000000000000000	4.00000000000000000000	4.00000000000000000000	4.00000000000000000000	4.00000000000000000000	4.00000000000000000000	4.00000000000000000000	4.00000000000000000000	4.00000000000000000000
7.00000000000000000000	0.00000000000000000000	4176.41015625000000000000	4203.58984375000000000000	4126.15380859375000000000	4177.43603515625000000000	4199.48730468750000000000	4201.02539062500000000000	4212.82031250000000000000	4200.51269531250000000000	4197.43603515625000000000	4203.07666015625000000000	4191.28173828125000000000	4210.76904296875000000000	4218.46142578125000000000	4202.05126953125000000000	3409.00000000000000000000	10245.00000000000000000000	10229.00000000000000000000	0.00000000000000000000	0.00000000000000000000	0.00000000000000000000	2497.00000000000000000000	425.00000000000000000000	4.00000000000000000000	4.00000000000000000000	4.00000000000000000000	4.00000000000000000000	4.00000000000000000000	4.00000000000000000000	4.00000000000000000000	4.00000000000000000000	4.00000000000000000000	4.00000000000000000000	4.00000000000000000000	4.00000000000000000000	4.00000000000000000000	4.00000000000000000000	4.00000000000000000000	4.00000000000000000000
8.00000000000000000000	0.00000000000000000000	4174.87158203125000000000	4190.25634765625000000000	4127.69238281250000000000	4183.07666015625000000000	4205.64111328125000000000	4199.48730468750000000000	4209.74365234375000000000	4195.38427734375000000000	4190.25634765625000000000	4204.61523437500000000000	4175.38427734375000000000	4207.17919921875000000000	4221.53857421875000000000	4200.51269531250000000000	3426.00000000000000000000	10245.00000000000000000000	10229.00000000000000000000	0.00000000000000000000	0.00000000000000000000	0.00000000000000000000	2497.00000000000000000000	432.00000000000000000000	4.00000000000000000000	4.00000000000000000000	4.00000000000000000000	4.00000000000000000000	4.00000000000000000000	4.00000000000000000000	4.00000000000000000000	4.00000000000000000000	4.00000000000000000000	4.00000000000000000000	4.00000000000000000000	4.00000000000000000000	4.00000000000000000000	4.00000000000000000000	4.00000000000000000000	4.00000000000000000000
9.00000000000000000000	0.00000000000000000000	4185.64111328125000000000	4183.07666015625000000000	4129.74365234375000000000	4177.43603515625000000000	4204.61523437500000000000	4208.20507812500000000000	4211.28173828125000000000	4198.46142578125000000000	4194.87158203125000000000	4204.61523437500000000000	4190.76904296875000000000	4213.33300781250000000000	4188.71777343750000000000	4197.43603515625000000000	3168.00000000000000000000	10246.00000000000000000000	10229.00000000000000000000	0.00000000000000000000	0.00000000000000000000	0.00000000000000000000	2497.00000000000000000000	440.00000000000000000000	4.00000000000000000000	4.00000000000000000000	4.00000000000000000000	4.00000000000000000000	4.00000000000000000000	4.00000000000000000000	4.00000000000000000000	4.00000000000000000000	4.00000000000000000000	4.00000000000000000000	4.00000000000000000000	4.00000000000000000000	4.00000000000000000000	4.00000000000000000000	4.00000000000000000000	4.00000000000000000000
10.00000000000000000000	0.00000000000000000000	4172.30761718750000000000	4197.43603515625000000000	4131.28173828125000000000	4170.25634765625000000000	4195.38427734375000000000	4208.20507812500000000000	4213.84619140625000000000	4206.66650390625000000000	4207.17919921875000000000	4208.71777343750000000000	4211.79492187500000000000	4215.89746093750000000000	4194.35888671875000000000	4205.64111328125000000000	3493.00000000000000000000	10246.00000000000000000000	10229.00000000000000000000	0.00000000000000000000	0.00000000000000000000	0.00000000000000000000	2497.00000000000000000000	448.00000000000000000000	4.00000000000000000000	4.00000000000000000000	4.00000000000000000000	4.00000000000000000000	4.00000000000000000000	4.00000000000000000000	4.00000000000000000000	4.00000000000000000000	4.00000000000000000000	4.00000000000000000000	4.00000000000000000000	4.00000000000000000000	4.00000000000000000000	4.00000000000000000000	4.00000000000000000000	4.00000000000000000000
11.00000000000000000000	0.00000000000000000000	4180.51269531250000000000	4197.43603515625000000000	4139.48730468750000000000	4191.79492187500000000000	4193.33300781250000000000	4194.87158203125000000000	4200.51269531250000000000	4194.87158203125000000000	4197.43603515625000000000	4212.82031250000000000000	4206.66650390625000000000	4207.69238281250000000000	4222.56396484375000000000	4198.46142578125000000000	3317.00000000000000000000	10246.00000000000000000000	10230.00000000000000000000	0.00000000000000000000	0.00000000000000000000	0.00000000000000000000	2497.00000000000000000000	456.00000000000000000000	4.00000000000000000000	4.00000000000000000000	4.00000000000000000000	4.00000000000000000000	4.00000000000000000000	4.00000000000000000000	4.00000000000000000000	4.00000000000000000000	4.00000000000000000000	4.00000000000000000000	4.00000000000000000000	4.00000000000000000000	4.00000000000000000000	4.00000000000000000000	4.00000000000000000000	4.00000000000000000000
12.00000000000000000000	0.00000000000000000000	4183.07666015625000000000	4212.30761718750000000000	4145.12792968750000000000	4212.82031250000000000000	4227.69238281250000000000	4212.82031250000000000000	4212.30761718750000000000	4209.23046875000000000000	4211.28173828125000000000	4229.74365234375000000000	4198.97412109375000000000	4209.23046875000000000000	4234.87158203125000000000	4206.15380859375000000000	2720.00000000000000000000	10246.00000000000000000000	10230.00000000000000000000	0.00000000000000000000	0.00000000000000000000	0.00000000000000000000	2497.00000000000000000000	463.00000000000000000000	4.00000000000000000000	4.00000000000000000000	4.00000000000000000000	4.00000000000000000000	4.00000000000000000000	4.00000000000000000000	4.00000000000000000000	4.00000000000000000000	4.00000000000000000000	4.00000000000000000000	4.00000000000000000000	4.00000000000000000000	4.00000000000000000000	4.00000000000000000000	4.00000000000000000000	4.00000000000000000000
13.00000000000000000000	0.00000000000000000000	4178.97412109375000000000	4213.33300781250000000000	4136.92285156250000000000	4191.28173828125000000000	4227.69238281250000000000	4222.05126953125000000000	4217.94873046875000000000	4220.51269531250000000000	4216.41015625000000000000	4214.35888671875000000000	4205.12792968750000000000	4220.00000000000000000000	4215.38427734375000000000	4218.46142578125000000000	2611.00000000000000000000	10246.00000000000000000000	10228.00000000000000000000	0.00000000000000000000	0.00000000000000000000	0.00000000000000000000	2497.00000000000000000000	470.00000000000000000000	4.00000000000000000000	4.00000000000000000000	4.00000000000000000000	4.00000000000000000000	4.00000000000000000000	4.00000000000000000000	4.00000000000000000000	4.00000000000000000000	4.00000000000000000000	4.00000000000000000000	4.00000000000000000000	4.00000000000000000000	4.00000000000000000000	4.00000000000000000000	4.00000000000000000000	4.00000000000000000000
14.00000000000000000000	0.00000000000000000000	4189.23046875000000000000	4198.97412109375000000000	4135.38427734375000000000	4186.66650390625000000000	4205.12792968750000000000	4208.71777343750000000000	4205.12792968750000000000	4205.64111328125000000000	4198.97412109375000000000	4190.25634765625000000000	4207.17919921875000000000	4218.97412109375000000000	4208.71777343750000000000	4212.30761718750000000000	3493.00000000000000000000	10246.00000000000000000000	10228.00000000000000000000	0.00000000000000000000	0.00000000000000000000	0.00000000000000000000	2497.00000000000000000000	478.00000000000000000000	4.00000000000000000000	4.00000000000000000000	4.00000000000000000000	4.00000000000000000000	4.00000000000000000000	4.00000000000000000000	4.00000000000000000000	4.00000000000000000000	4.00000000000000000000	4.00000000000000000000	4.00000000000000000000	4.00000000000000000000	4.00000000000000000000	4.00000000000000000000	4.00000000000000000000	4.00000000000000000000
15.00000000000000000000	0.00000000000000000000	4178.97412109375000000000	4208.20507812500000000000	4133.84619140625000000000	4205.64111328125000000000	4219.48730468750000000000	4214.35888671875000000000	4212.30761718750000000000	4206.66650390625000000000	4204.61523437500000000000	4214.87158203125000000000	4188.71777343750000000000	4219.48730468750000000000	4230.25634765625000000000	4211.79492187500000000000	3317.00000000000000000000	10246.00000000000000000000	10228.00000000000000000000	0.00000000000000000000	0.00000000000000000000	0.00000000000000000000	2497.00000000000000000000	486.00000000000000000000	4.00000000000000000000	4.00000000000000000000	4.00000000000000000000	4.00000000000000000000	4.00000000000000000000	4.00000000000000000000	4.00000000000000000000	4.00000000000000000000	4.00000000000000000000	4.00000000000000000000	4.00000000000000000000	4.00000000000000000000	4.00000000000000000000	4.00000000000000000000	4.00000000000000000000	4.00000000000000000000
16.00000000000000000000	0.00000000000000000000	4182.05126953125000000000	4198.97412109375000000000	4124.10253906250000000000	4187.17919921875000000000	4204.10253906250000000000	4206.66650390625000000000	4203.07666015625000000000	4195.38427734375000000000	4191.28173828125000000000	4219.48730468750000000000	4177.94873046875000000000	4223.58984375000000000000	4210.25634765625000000000	4207.69238281250000000000	0.00000000000000000000	10246.00000000000000000000	10228.00000000000000000000	0.00000000000000000000	0.00000000000000000000	0.00000000000000000000	2497.00000000000000000000	494.00000000000000000000	4.00000000000000000000	4.00000000000000000000	4.00000000000000000000	4.00000000000000000000	4.00000000000000000000	4.00000000000000000000	4.00000000000000000000	4.00000000000000000000	4.00000000000000000000	4.00000000000000000000	4.00000000000000000000	4.00000000000000000000	4.00000000000000000000	4.00000000000000000000	4.00000000000000000000	4.00000000000000000000
17.00000000000000000000	0.00000000000000000000	4182.56396484375000000000	4206.66650390625000000000	4122.56396484375000000000	4188.71777343750000000000	4202.56396484375000000000	4209.74365234375000000000	4207.17919921875000000000	4202.05126953125000000000	4198.97412109375000000000	4213.84619140625000000000	4216.41015625000000000000	4223.58984375000000000000	4204.10253906250000000000	4216.92285156250000000000	0.00000000000000000000	10246.00000000000000000000	10229.00000000000000000000	0.00000000000000000000	0.00000000000000000000	0.00000000000000000000	2497.00000000000000000000	503.00000000000000000000	4.00000000000000000000	4.00000000000000000000	4.00000000000000000000	4.00000000000000000000	4.00000000000000000000	4.00000000000000000000	4.00000000000000000000	4.00000000000000000000	4.00000000000000000000	4.00000000000000000000	4.00000000000000000000	4.00000000000000000000	4.00000000000000000000	4.00000000000000000000	4.00000000000000000000	4.00000000000000000000
18.00000000000000000000	0.00000000000000000000	4184.10253906250000000000	4227.17919921875000000000	4138.46142578125000000000	4218.46142578125000000000	4225.12792968750000000000	4218.97412109375000000000	4220.51269531250000000000	4221.02539062500000000000	4224.61523437500000000000	4225.12792968750000000000	4236.41015625000000000000	4229.74365234375000000000	4215.38427734375000000000	4229.23046875000000000000	0.00000000000000000000	10246.00000000000000000000	10229.00000000000000000000	0.00000000000000000000	0.00000000000000000000	0.00000000000000000000	2497.00000000000000000000	510.00000000000000000000	4.00000000000000000000	4.00000000000000000000	4.00000000000000000000	4.00000000000000000000	4.00000000000000000000	4.00000000000000000000	4.00000000000000000000	4.00000000000000000000	4.00000000000000000000	4.00000000000000000000	4.00000000000000000000	4.00000000000000000000	4.00000000000000000000	4.00000000000000000000	4.00000000000000000000	4.00000000000000000000
19.00000000000000000000	0.00000000000000000000	4190.25634765625000000000	4202.56396484375000000000	4134.87158203125000000000	4199.48730468750000000000	4208.20507812500000000000	4201.02539062500000000000	4203.58984375000000000000	4198.46142578125000000000	4203.58984375000000000000	4201.53857421875000000000	4191.28173828125000000000	4220.51269531250000000000	4187.69238281250000000000	4214.35888671875000000000	0.00000000000000000000	10246.00000000000000000000	10227.00000000000000000000	0.00000000000000000000	0.00000000000000000000	0.00000000000000000000	2497.00000000000000000000	518.00000000000000000000	4.00000000000000000000	4.00000000000000000000	4.00000000000000000000	4.00000000000000000000	4.00000000000000000000	4.00000000000000000000	4.00000000000000000000	4.00000000000000000000	4.00000000000000000000	4.00000000000000000000	4.00000000000000000000	4.00000000000000000000	4.00000000000000000000	4.00000000000000000000	4.00000000000000000000	4.00000000000000000000
20.00000000000000000000	0.00000000000000000000	4167.17919921875000000000	4184.10253906250000000000	4103.07666015625000000000	4185.64111328125000000000	4200.51269531250000000000	4195.38427734375000000000	4197.43603515625000000000	4186.66650390625000000000	4186.15380859375000000000	4178.97412109375000000000	4165.12792968750000000000	4200.00000000000000000000	4174.87158203125000000000	4191.79492187500000000000	0.00000000000000000000	10246.00000000000000000000	10227.00000000000000000000	0.00000000000000000000	0.00000000000000000000	0.00000000000000000000	2497.00000000000000000000	527.00000000000000000000	4.00000000000000000000	4.00000000000000000000	4.00000000000000000000	4.00000000000000000000	4.00000000000000000000	4.00000000000000000000	4.00000000000000000000	4.00000000000000000000	4.00000000000000000000	4.00000000000000000000	4.00000000000000000000	4.00000000000000000000	4.00000000000000000000	4.00000000000000000000	4.00000000000000000000	4.00000000000000000000
21.00000000000000000000	0.00000000000000000000	4177.94873046875000000000	4198.97412109375000000000	4101.02539062500000000000	4213.33300781250000000000	4211.28173828125000000000	4202.05126953125000000000	4205.12792968750000000000	4200.00000000000000000000	4195.38427734375000000000	4195.38427734375000000000	4179.48730468750000000000	4206.15380859375000000000	4182.05126953125000000000	4183.07666015625000000000	0.00000000000000000000	10248.00000000000000000000	10228.00000000000000000000	0.00000000000000000000	0.00000000000000000000	0.00000000000000000000	2497.00000000000000000000	535.00000000000000000000	4.00000000000000000000	4.00000000000000000000	4.00000000000000000000	4.00000000000000000000	4.00000000000000000000	4.00000000000000000000	4.00000000000000000000	4.00000000000000000000	4.00000000000000000000	4.00000000000000000000	4.00000000000000000000	4.00000000000000000000	4.00000000000000000000	4.00000000000000000000	4.00000000000000000000	4.00000000000000000000
22.00000000000000000000	0.00000000000000000000	4186.15380859375000000000	4229.74365234375000000000	4117.43603515625000000000	4210.76904296875000000000	4224.10253906250000000000	4216.41015625000000000000	4217.43603515625000000000	4215.38427734375000000000	4212.82031250000000000000	4224.61523437500000000000	4198.46142578125000000000	4225.12792968750000000000	4183.07666015625000000000	4198.97412109375000000000	0.00000000000000000000	10248.00000000000000000000	10228.00000000000000000000	0.00000000000000000000	0.00000000000000000000	0.00000000000000000000	2497.00000000000000000000	542.00000000000000000000	4.00000000000000000000	4.00000000000000000000	4.00000000000000000000	4.00000000000000000000	4.00000000000000000000	4.00000000000000000000	4.00000000000000000000	4.00000000000000000000	4.00000000000000000000	4.00000000000000000000	4.00000000000000000000	4.00000000000000000000	4.00000000000000000000	4.00000000000000000000	4.00000000000000000000	4.00000000000000000000
23.00000000000000000000	0.00000000000000000000	4175.89746093750000000000	4232.30761718750000000000	4119.48730468750000000000	4193.33300781250000000000	4222.56396484375000000000	4215.38427734375000000000	4216.92285156250000000000	4215.38427734375000000000	4216.41015625000000000000	4224.10253906250000000000	4209.74365234375000000000	4231.79492187500000000000	4182.05126953125000000000	4211.79492187500000000000	0.00000000000000000000	10249.00000000000000000000	10228.00000000000000000000	0.00000000000000000000	0.00000000000000000000	0.00000000000000000000	2497.00000000000000000000	549.00000000000000000000	4.00000000000000000000	4.00000000000000000000	4.00000000000000000000	4.00000000000000000000	4.00000000000000000000	4.00000000000000000000	4.00000000000000000000	4.00000000000000000000	4.00000000000000000000	4.00000000000000000000	4.00000000000000000000	4.00000000000000000000	4.00000000000000000000	4.00000000000000000000	4.00000000000000000000	4.00000000000000000000
24.00000000000000000000	0.00000000000000000000	4195.38427734375000000000	4216.92285156250000000000	4138.97412109375000000000	4208.71777343750000000000	4213.33300781250000000000	4201.53857421875000000000	4211.79492187500000000000	4216.92285156250000000000	4213.84619140625000000000	4211.79492187500000000000	4209.74365234375000000000	4234.87158203125000000000	4199.48730468750000000000	4211.79492187500000000000	0.00000000000000000000	10249.00000000000000000000	10228.00000000000000000000	0.00000000000000000000	0.00000000000000000000	0.00000000000000000000	2497.00000000000000000000	557.00000000000000000000	4.00000000000000000000	4.00000000000000000000	4.00000000000000000000	4.00000000000000000000	4.00000000000000000000	4.00000000000000000000	4.00000000000000000000	4.00000000000000000000	4.00000000000000000000	4.00000000000000000000	4.00000000000000000000	4.00000000000000000000	4.00000000000000000000	4.00000000000000000000	4.00000000000000000000	4.00000000000000000000
25.00000000000000000000	0.00000000000000000000	4193.33300781250000000000	4223.07666015625000000000	4155.38427734375000000000	4218.46142578125000000000	4226.15380859375000000000	4210.25634765625000000000	4224.61523437500000000000	4233.33300781250000000000	4222.56396484375000000000	4203.58984375000000000000	4214.87158203125000000000	4240.51269531250000000000	4217.94873046875000000000	4225.64111328125000000000	0.00000000000000000000	10248.00000000000000000000	10228.00000000000000000000	0.00000000000000000000	0.00000000000000000000	0.00000000000000000000	2497.00000000000000000000	564.00000000000000000000	4.00000000000000000000	4.00000000000000000000	4.00000000000000000000	4.00000000000000000000	4.00000000000000000000	4.00000000000000000000	4.00000000000000000000	4.00000000000000000000	4.00000000000000000000	4.00000000000000000000	4.00000000000000000000	4.00000000000000000000	4.00000000000000000000	4.00000000000000000000	4.00000000000000000000	4.00000000000000000000
26.00000000000000000000	0.00000000000000000000	4196.41015625000000000000	4225.12792968750000000000	4149.23046875000000000000	4213.33300781250000000000	4237.94873046875000000000	4218.46142578125000000000	4227.17919921875000000000	4223.58984375000000000000	4211.79492187500000000000	4170.25634765625000000000	4210.25634765625000000000	4241.02539062500000000000	4203.07666015625000000000	4233.33300781250000000000	0.00000000000000000000	10248.00000000000000000000	10228.00000000000000000000	0.00000000000000000000	0.00000000000000000000	0.00000000000000000000	2497.00000000000000000000	571.00000000000000000000	4.00000000000000000000	4.00000000000000000000	4.00000000000000000000	4.00000000000000000000	4.00000000000000000000	4.00000000000000000000	4.00000000000000000000	4.00000000000000000000	4.00000000000000000000	4.00000000000000000000	4.00000000000000000000	4.00000000000000000000	4.00000000000000000000	4.00000000000000000000	4.00000000000000000000	4.00000000000000000000
27.00000000000000000000	0.00000000000000000000	4192.30761718750000000000	4220.51269531250000000000	4146.15380859375000000000	4214.87158203125000000000	4237.94873046875000000000	4226.15380859375000000000	4229.74365234375000000000	4215.89746093750000000000	4208.71777343750000000000	4223.58984375000000000000	4194.87158203125000000000	4230.76904296875000000000	4193.84619140625000000000	4222.56396484375000000000	0.00000000000000000000	10248.00000000000000000000	10228.00000000000000000000	0.00000000000000000000	0.00000000000000000000	0.00000000000000000000	2497.00000000000000000000	580.00000000000000000000	4.00000000000000000000	4.00000000000000000000	4.00000000000000000000	4.00000000000000000000	4.00000000000000000000	4.00000000000000000000	4.00000000000000000000	4.00000000000000000000	4.00000000000000000000	4.00000000000000000000	4.00000000000000000000	4.00000000000000000000	4.00000000000000000000	4.00000000000000000000	4.00000000000000000000	4.00000000000000000000
28.00000000000000000000	0.00000000000000000000	4169.74365234375000000000	4200.51269531250000000000	4141.53857421875000000000	4198.46142578125000000000	4208.20507812500000000000	4215.38427734375000000000	4222.56396484375000000000	4212.30761718750000000000	4207.69238281250000000000	4211.28173828125000000000	4176.41015625000000000000	4222.56396484375000000000	4179.48730468750000000000	4203.07666015625000000000	0.00000000000000000000	10248.00000000000000000000	10228.00000000000000000000	0.00000000000000000000	0.00000000000000000000	0.00000000000000000000	2497.00000000000000000000	588.00000000000000000000	4.00000000000000000000	4.00000000000000000000	4.00000000000000000000	4.00000000000000000000	4.00000000000000000000	4.00000000000000000000	4.00000000000000000000	4.00000000000000000000	4.00000000000000000000	4.00000000000000000000	4.00000000000000000000	4.00000000000000000000	4.00000000000000000000	4.00000000000000000000	4.00000000000000000000	4.00000000000000000000
29.00000000000000000000	0.00000000000000000000	4185.12792968750000000000	4199.48730468750000000000	4148.20507812500000000000	4186.15380859375000000000	4198.46142578125000000000	4205.12792968750000000000	4216.41015625000000000000	4206.15380859375000000000	4200.51269531250000000000	4148.71777343750000000000	4178.46142578125000000000	4231.79492187500000000000	4175.89746093750000000000	4205.12792968750000000000	0.00000000000000000000	10248.00000000000000000000	10227.00000000000000000000	0.00000000000000000000	0.00000000000000000000	0.00000000000000000000	2497.00000000000000000000	596.00000000000000000000	4.00000000000000000000	4.00000000000000000000	4.00000000000000000000	4.00000000000000000000	4.00000000000000000000	4.00000000000000000000	4.00000000000000000000	4.00000000000000000000	4.00000000000000000000	4.00000000000000000000	4.00000000000000000000	4.00000000000000000000	4.00000000000000000000	4.00000000000000000000	4.00000000000000000000	4.00000000000000000000
30.00000000000000000000	0.00000000000000000000	4193.84619140625000000000	4234.35888671875000000000	4160.00000000000000000000	4219.48730468750000000000	4237.94873046875000000000	4223.58984375000000000000	4238.46142578125000000000	4231.28173828125000000000	4227.69238281250000000000	4522.56396484375000000000	4220.51269531250000000000	4241.53857421875000000000	4219.48730468750000000000	4227.17919921875000000000	0.00000000000000000000	10248.00000000000000000000	10227.00000000000000000000	0.00000000000000000000	0.00000000000000000000	0.00000000000000000000	2497.00000000000000000000	604.00000000000000000000	4.00000000000000000000	4.00000000000000000000	4.00000000000000000000	4.00000000000000000000	4.00000000000000000000	4.00000000000000000000	4.00000000000000000000	4.00000000000000000000	4.00000000000000000000	4.00000000000000000000	4.00000000000000000000	4.00000000000000000000	4.00000000000000000000	4.00000000000000000000	4.00000000000000000000	4.00000000000000000000
31.00000000000000000000	0.00000000000000000000	4201.53857421875000000000	4231.79492187500000000000	4165.64111328125000000000	4242.05126953125000000000	4235.38427734375000000000	4214.35888671875000000000	4235.89746093750000000000	4237.94873046875000000000	4235.38427734375000000000	4946.66650390625000000000	4237.43603515625000000000	4242.56396484375000000000	4227.69238281250000000000	4228.20507812500000000000	0.00000000000000000000	10248.00000000000000000000	10227.00000000000000000000	0.00000000000000000000	0.00000000000000000000	0.00000000000000000000	2497.00000000000000000000	612.00000000000000000000	4.00000000000000000000	4.00000000000000000000	4.00000000000000000000	4.00000000000000000000	4.00000000000000000000	4.00000000000000000000	4.00000000000000000000	4.00000000000000000000	4.00000000000000000000	4.00000000000000000000	4.00000000000000000000	4.00000000000000000000	4.00000000000000000000	4.00000000000000000000	4.00000000000000000000	4.00000000000000000000
32.00000000000000000000	0.00000000000000000000	4204.10253906250000000000	4229.23046875000000000000	4173.33300781250000000000	4220.51269531250000000000	4228.71777343750000000000	4209.23046875000000000000	4230.76904296875000000000	4229.74365234375000000000	4228.71777343750000000000	4778.97412109375000000000	4216.92285156250000000000	4254.35888671875000000000	4220.00000000000000000000	4245.64111328125000000000	0.00000000000000000000	10248.00000000000000000000	10227.00000000000000000000	0.00000000000000000000	0.00000000000000000000	0.00000000000000000000	2497.00000000000000000000	619.00000000000000000000	4.00000000000000000000	4.00000000000000000000	4.00000000000000000000	4.00000000000000000000	4.00000000000000000000	4.00000000000000000000	4.00000000000000000000	4.00000000000000000000	4.00000000000000000000	4.00000000000000000000	4.00000000000000000000	4.00000000000000000000	4.00000000000000000000	4.00000000000000000000	4.00000000000000000000	4.00000000000000000000
33.00000000000000000000	0.00000000000000000000	4184.61523437500000000000	4228.71777343750000000000	4164.10253906250000000000	4191.28173828125000000000	4220.00000000000000000000	4213.33300781250000000000	4228.20507812500000000000	4215.89746093750000000000	4216.41015625000000000000	4449.74365234375000000000	4200.51269531250000000000	4255.89746093750000000000	4220.00000000000000000000	4246.15380859375000000000	0.00000000000000000000	10248.00000000000000000000	10226.00000000000000000000	0.00000000000000000000	0.00000000000000000000	0.00000000000000000000	2497.00000000000000000000	627.00000000000000000000	4.00000000000000000000	4.00000000000000000000	4.00000000000000000000	4.00000000000000000000	4.00000000000000000000	4.00000000000000000000	4.00000000000000000000	4.00000000000000000000	4.00000000000000000000	4.00000000000000000000	4.00000000000000000000	4.00000000000000000000	4.00000000000000000000	4.00000000000000000000	4.00000000000000000000	4.00000000000000000000
34.00000000000000000000	0.00000000000000000000	4185.64111328125000000000	4196.92285156250000000000	4149.74365234375000000000	4191.28173828125000000000	4184.61523437500000000000	4194.35888671875000000000	4208.20507812500000000000	4190.25634765625000000000	4188.20507812500000000000	4428.20507812500000000000	4198.97412109375000000000	4225.12792968750000000000	4193.33300781250000000000	4200.51269531250000000000	0.00000000000000000000	10248.00000000000000000000	10226.00000000000000000000	0.00000000000000000000	0.00000000000000000000	0.00000000000000000000	2497.00000000000000000000	634.00000000000000000000	4.00000000000000000000	4.00000000000000000000	4.00000000000000000000	4.00000000000000000000	4.00000000000000000000	4.00000000000000000000	4.00000000000000000000	4.00000000000000000000	4.00000000000000000000	4.00000000000000000000	4.00000000000000000000	4.00000000000000000000	4.00000000000000000000	4.00000000000000000000	4.00000000000000000000	4.00000000000000000000
35.00000000000000000000	0.00000000000000000000	4182.05126953125000000000	4204.10253906250000000000	4151.79492187500000000000	4220.00000000000000000000	4213.33300781250000000000	4209.23046875000000000000	4228.71777343750000000000	4213.33300781250000000000	4209.74365234375000000000	4436.92285156250000000000	4207.69238281250000000000	4212.82031250000000000000	4197.94873046875000000000	4201.53857421875000000000	0.00000000000000000000	10249.00000000000000000000	10226.00000000000000000000	0.00000000000000000000	0.00000000000000000000	0.00000000000000000000	2497.00000000000000000000	643.00000000000000000000	4.00000000000000000000	4.00000000000000000000	4.00000000000000000000	4.00000000000000000000	4.00000000000000000000	4.00000000000000000000	4.00000000000000000000	4.00000000000000000000	4.00000000000000000000	4.00000000000000000000	4.00000000000000000000	4.00000000000000000000	4.00000000000000000000	4.00000000000000000000	4.00000000000000000000	4.00000000000000000000
36.00000000000000000000	0.00000000000000000000	4187.17919921875000000000	4210.76904296875000000000	4158.97412109375000000000	4221.02539062500000000000	4235.89746093750000000000	4219.48730468750000000000	4233.84619140625000000000	4228.71777343750000000000	4226.15380859375000000000	4330.25634765625000000000	4201.53857421875000000000	4223.07666015625000000000	4204.10253906250000000000	4214.35888671875000000000	0.00000000000000000000	10249.00000000000000000000	10226.00000000000000000000	0.00000000000000000000	0.00000000000000000000	0.00000000000000000000	2497.00000000000000000000	650.00000000000000000000	4.00000000000000000000	4.00000000000000000000	4.00000000000000000000	4.00000000000000000000	4.00000000000000000000	4.00000000000000000000	4.00000000000000000000	4.00000000000000000000	4.00000000000000000000	4.00000000000000000000	4.00000000000000000000	4.00000000000000000000	4.00000000000000000000	4.00000000000000000000	4.00000000000000000000	4.00000000000000000000
37.00000000000000000000	0.00000000000000000000	4192.30761718750000000000	4195.89746093750000000000	4157.43603515625000000000	4192.30761718750000000000	4209.23046875000000000000	4204.10253906250000000000	4208.71777343750000000000	4204.61523437500000000000	4204.61523437500000000000	4308.71777343750000000000	4191.28173828125000000000	4217.94873046875000000000	4189.74365234375000000000	4203.07666015625000000000	0.00000000000000000000	10246.00000000000000000000	10227.00000000000000000000	0.00000000000000000000	0.00000000000000000000	0.00000000000000000000	2497.00000000000000000000	658.00000000000000000000	4.00000000000000000000	4.00000000000000000000	4.00000000000000000000	4.00000000000000000000	4.00000000000000000000	4.00000000000000000000	4.00000000000000000000	4.00000000000000000000	4.00000000000000000000	4.00000000000000000000	4.00000000000000000000	4.00000000000000000000	4.00000000000000000000	4.00000000000000000000	4.00000000000000000000	4.00000000000000000000
38.00000000000000000000	0.00000000000000000000	4188.20507812500000000000	4220.00000000000000000000	4159.48730468750000000000	4204.61523437500000000000	4221.53857421875000000000	4210.76904296875000000000	4220.51269531250000000000	4208.20507812500000000000	4208.71777343750000000000	4311.79492187500000000000	4184.10253906250000000000	4229.74365234375000000000	4205.12792968750000000000	4216.92285156250000000000	0.00000000000000000000	10246.00000000000000000000	10227.00000000000000000000	0.00000000000000000000	0.00000000000000000000	0.00000000000000000000	2497.00000000000000000000	667.00000000000000000000	4.00000000000000000000	4.00000000000000000000	4.00000000000000000000	4.00000000000000000000	4.00000000000000000000	4.00000000000000000000	4.00000000000000000000	4.00000000000000000000	4.00000000000000000000	4.00000000000000000000	4.00000000000000000000	4.00000000000000000000	4.00000000000000000000	4.00000000000000000000	4.00000000000000000000	4.00000000000000000000
39.00000000000000000000	0.00000000000000000000	4199.48730468750000000000	4234.35888671875000000000	4166.66650390625000000000	4222.56396484375000000000	4227.69238281250000000000	4209.23046875000000000000	4228.71777343750000000000	4212.30761718750000000000	4210.25634765625000000000	4282.56396484375000000000	4186.66650390625000000000	4240.00000000000000000000	4215.89746093750000000000	4220.51269531250000000000	0.00000000000000000000	10245.00000000000000000000	10227.00000000000000000000	0.00000000000000000000	0.00000000000000000000	0.00000000000000000000	2497.00000000000000000000	675.00000000000000000000	4.00000000000000000000	4.00000000000000000000	4.00000000000000000000	4.00000000000000000000	4.00000000000000000000	4.00000000000000000000	4.00000000000000000000	4.00000000000000000000	4.00000000000000000000	4.00000000000000000000	4.00000000000000000000	4.00000000000000000000	4.00000000000000000000	4.00000000000000000000	4.00000000000000000000	4.00000000000000000000
40.00000000000000000000	0.00000000000000000000	4177.94873046875000000000	4215.38427734375000000000	4156.92285156250000000000	4201.02539062500000000000	4201.53857421875000000000	4196.92285156250000000000	4215.38427734375000000000	4200.51269531250000000000	4201.53857421875000000000	4278.46142578125000000000	4212.82031250000000000000	4209.23046875000000000000	4202.05126953125000000000	4193.84619140625000000000	0.00000000000000000000	10245.00000000000000000000	10227.00000000000000000000	0.00000000000000000000	0.00000000000000000000	0.00000000000000000000	2497.00000000000000000000	682.00000000000000000000	4.00000000000000000000	4.00000000000000000000	4.00000000000000000000	4.00000000000000000000	4.00000000000000000000	4.00000000000000000000	4.00000000000000000000	4.00000000000000000000	4.00000000000000000000	4.00000000000000000000	4.00000000000000000000	4.00000000000000000000	4.00000000000000000000	4.00000000000000000000	4.00000000000000000000	4.00000000000000000000
41.00000000000000000000	0.00000000000000000000	4176.92285156250000000000	4205.12792968750000000000	4152.30761718750000000000	4197.94873046875000000000	4202.05126953125000000000	4194.35888671875000000000	4211.79492187500000000000	4198.46142578125000000000	4203.58984375000000000000	4268.71777343750000000000	4201.02539062500000000000	4192.82031250000000000000	4184.10253906250000000000	4175.89746093750000000000	0.00000000000000000000	10245.00000000000000000000	10227.00000000000000000000	0.00000000000000000000	0.00000000000000000000	0.00000000000000000000	2497.00000000000000000000	690.00000000000000000000	4.00000000000000000000	4.00000000000000000000	4.00000000000000000000	4.00000000000000000000	4.00000000000000000000	4.00000000000000000000	4.00000000000000000000	4.00000000000000000000	4.00000000000000000000	4.00000000000000000000	4.00000000000000000000	4.00000000000000000000	4.00000000000000000000	4.00000000000000000000	4.00000000000000000000	4.00000000000000000000
42.00000000000000000000	0.00000000000000000000	4195.89746093750000000000	4214.87158203125000000000	4148.71777343750000000000	4226.15380859375000000000	4228.71777343750000000000	4204.10253906250000000000	4221.53857421875000000000	4206.66650390625000000000	4207.69238281250000000000	4256.92285156250000000000	4175.38427734375000000000	4211.79492187500000000000	4194.87158203125000000000	4187.69238281250000000000	0.00000000000000000000	10245.00000000000000000000	10227.00000000000000000000	0.00000000000000000000	0.00000000000000000000	0.00000000000000000000	2497.00000000000000000000	697.00000000000000000000	4.00000000000000000000	4.00000000000000000000	4.00000000000000000000	4.00000000000000000000	4.00000000000000000000	4.00000000000000000000	4.00000000000000000000	4.00000000000000000000	4.00000000000000000000	4.00000000000000000000	4.00000000000000000000	4.00000000000000000000	4.00000000000000000000	4.00000000000000000000	4.00000000000000000000	4.00000000000000000000
43.00000000000000000000	0.00000000000000000000	4181.02539062500000000000	4212.30761718750000000000	4129.74365234375000000000	4213.33300781250000000000	4230.25634765625000000000	4212.82031250000000000000	4223.07666015625000000000	4210.25634765625000000000	4207.69238281250000000000	4261.02539062500000000000	4208.71777343750000000000	4221.53857421875000000000	4224.61523437500000000000	4202.56396484375000000000	0.00000000000000000000	10247.00000000000000000000	10227.00000000000000000000	0.00000000000000000000	0.00000000000000000000	0.00000000000000000000	2497.00000000000000000000	705.00000000000000000000	4.00000000000000000000	4.00000000000000000000	4.00000000000000000000	4.00000000000000000000	4.00000000000000000000	4.00000000000000000000	4.00000000000000000000	4.00000000000000000000	4.00000000000000000000	4.00000000000000000000	4.00000000000000000000	4.00000000000000000000	4.00000000000000000000	4.00000000000000000000	4.00000000000000000000	4.00000000000000000000
44.00000000000000000000	0.00000000000000000000	4186.66650390625000000000	4196.41015625000000000000	4133.84619140625000000000	4179.48730468750000000000	4211.79492187500000000000	4206.15380859375000000000	4214.87158203125000000000	4203.07666015625000000000	4200.00000000000000000000	4246.66650390625000000000	4207.17919921875000000000	4216.41015625000000000000	4213.33300781250000000000	4204.10253906250000000000	0.00000000000000000000	10247.00000000000000000000	10227.00000000000000000000	0.00000000000000000000	0.00000000000000000000	0.00000000000000000000	2497.00000000000000000000	714.00000000000000000000	4.00000000000000000000	4.00000000000000000000	4.00000000000000000000	4.00000000000000000000	4.00000000000000000000	4.00000000000000000000	4.00000000000000000000	4.00000000000000000000	4.00000000000000000000	4.00000000000000000000	4.00000000000000000000	4.00000000000000000000	4.00000000000000000000	4.00000000000000000000	4.00000000000000000000	4.00000000000000000000
45.00000000000000000000	0.00000000000000000000	4184.10253906250000000000	4208.71777343750000000000	4141.53857421875000000000	4194.87158203125000000000	4219.48730468750000000000	4208.71777343750000000000	4222.56396484375000000000	4206.66650390625000000000	4205.12792968750000000000	4226.66650390625000000000	4179.48730468750000000000	4210.76904296875000000000	4183.07666015625000000000	4203.58984375000000000000	0.00000000000000000000	10250.00000000000000000000	10230.00000000000000000000	0.00000000000000000000	0.00000000000000000000	0.00000000000000000000	2497.00000000000000000000	722.00000000000000000000	4.00000000000000000000	4.00000000000000000000	4.00000000000000000000	4.00000000000000000000	4.00000000000000000000	4.00000000000000000000	4.00000000000000000000	4.00000000000000000000	4.00000000000000000000	4.00000000000000000000	4.00000000000000000000	4.00000000000000000000	4.00000000000000000000	4.00000000000000000000	4.00000000000000000000	4.00000000000000000000
46.00000000000000000000	0.00000000000000000000	4175.89746093750000000000	4204.61523437500000000000	4130.25634765625000000000	4198.46142578125000000000	4208.20507812500000000000	4200.00000000000000000000	4209.74365234375000000000	4194.87158203125000000000	4198.46142578125000000000	4212.30761718750000000000	4190.25634765625000000000	4205.12792968750000000000	4168.71777343750000000000	4192.82031250000000000000	0.00000000000000000000	10250.00000000000000000000	10230.00000000000000000000	0.00000000000000000000	0.00000000000000000000	0.00000000000000000000	2497.00000000000000000000	729.00000000000000000000	4.00000000000000000000	4.00000000000000000000	4.00000000000000000000	4.00000000000000000000	4.00000000000000000000	4.00000000000000000000	4.00000000000000000000	4.00000000000000000000	4.00000000000000000000	4.00000000000000000000	4.00000000000000000000	4.00000000000000000000	4.00000000000000000000	4.00000000000000000000	4.00000000000000000000	4.00000000000000000000
47.00000000000000000000	0.00000000000000000000	4181.53857421875000000000	4186.15380859375000000000	4131.28173828125000000000	4176.41015625000000000000	4191.28173828125000000000	4191.79492187500000000000	4195.89746093750000000000	4192.30761718750000000000	4196.41015625000000000000	4210.76904296875000000000	4183.58984375000000000000	4201.53857421875000000000	4195.38427734375000000000	4181.53857421875000000000	0.00000000000000000000	10249.00000000000000000000	10232.00000000000000000000	0.00000000000000000000	0.00000000000000000000	0.00000000000000000000	2497.00000000000000000000	738.00000000000000000000	4.00000000000000000000	4.00000000000000000000	4.00000000000000000000	4.00000000000000000000	4.00000000000000000000	4.00000000000000000000	4.00000000000000000000	4.00000000000000000000	4.00000000000000000000	4.00000000000000000000	4.00000000000000000000	4.00000000000000000000	4.00000000000000000000	4.00000000000000000000	4.00000000000000000000	4.00000000000000000000
48.00000000000000000000	0.00000000000000000000	4175.38427734375000000000	4197.43603515625000000000	4139.48730468750000000000	4192.82031250000000000000	4221.02539062500000000000	4211.28173828125000000000	4217.94873046875000000000	4218.46142578125000000000	4219.48730468750000000000	4230.76904296875000000000	4181.53857421875000000000	4203.07666015625000000000	4227.69238281250000000000	4185.12792968750000000000	0.00000000000000000000	10249.00000000000000000000	10232.00000000000000000000	0.00000000000000000000	0.00000000000000000000	0.00000000000000000000	2497.00000000000000000000	746.00000000000000000000	4.00000000000000000000	4.00000000000000000000	4.00000000000000000000	4.00000000000000000000	4.00000000000000000000	4.00000000000000000000	4.00000000000000000000	4.00000000000000000000	4.00000000000000000000	4.00000000000000000000	4.00000000000000000000	4.00000000000000000000	4.00000000000000000000	4.00000000000000000000	4.00000000000000000000	4.00000000000000000000
49.00000000000000000000	0.00000000000000000000	4189.23046875000000000000	4208.71777343750000000000	4146.66650390625000000000	4208.71777343750000000000	4236.92285156250000000000	4214.87158203125000000000	4224.61523437500000000000	4216.41015625000000000000	4218.97412109375000000000	4228.71777343750000000000	4213.84619140625000000000	4211.28173828125000000000	4196.41015625000000000000	4197.43603515625000000000	0.00000000000000000000	10247.00000000000000000000	10231.00000000000000000000	0.00000000000000000000	0.00000000000000000000	0.00000000000000000000	2497.00000000000000000000	755.00000000000000000000	4.00000000000000000000	4.00000000000000000000	4.00000000000000000000	4.00000000000000000000	4.00000000000000000000	4.00000000000000000000	4.00000000000000000000	4.00000000000000000000	4.00000000000000000000	4.00000000000000000000	4.00000000000000000000	4.00000000000000000000	4.00000000000000000000	4.00000000000000000000	4.00000000000000000000	4.00000000000000000000
50.00000000000000000000	0.00000000000000000000	4184.10253906250000000000	4217.43603515625000000000	4147.69238281250000000000	4202.05126953125000000000	4229.23046875000000000000	4213.84619140625000000000	4224.61523437500000000000	4212.30761718750000000000	4214.87158203125000000000	4215.89746093750000000000	4220.00000000000000000000	4216.92285156250000000000	4177.94873046875000000000	4212.30761718750000000000	0.00000000000000000000	10247.00000000000000000000	10231.00000000000000000000	0.00000000000000000000	0.00000000000000000000	0.00000000000000000000	2497.00000000000000000000	762.00000000000000000000	4.00000000000000000000	4.00000000000000000000	4.00000000000000000000	4.00000000000000000000	4.00000000000000000000	4.00000000000000000000	4.00000000000000000000	4.00000000000000000000	4.00000000000000000000	4.00000000000000000000	4.00000000000000000000	4.00000000000000000000	4.00000000000000000000	4.00000000000000000000	4.00000000000000000000	4.00000000000000000000
51.00000000000000000000	0.00000000000000000000	4173.33300781250000000000	4198.46142578125000000000	4143.07666015625000000000	4186.66650390625000000000	4202.05126953125000000000	4203.07666015625000000000	4216.92285156250000000000	4201.02539062500000000000	4196.92285156250000000000	4190.76904296875000000000	4181.53857421875000000000	4208.20507812500000000000	4193.84619140625000000000	4188.20507812500000000000	0.00000000000000000000	10246.00000000000000000000	10232.00000000000000000000	0.00000000000000000000	0.00000000000000000000	0.00000000000000000000	2497.00000000000000000000	770.00000000000000000000	4.00000000000000000000	4.00000000000000000000	4.00000000000000000000	4.00000000000000000000	4.00000000000000000000	4.00000000000000000000	4.00000000000000000000	4.00000000000000000000	4.00000000000000000000	4.00000000000000000000	4.00000000000000000000	4.00000000000000000000	4.00000000000000000000	4.00000000000000000000	4.00000000000000000000	4.00000000000000000000
52.00000000000000000000	0.00000000000000000000	4184.10253906250000000000	4169.23046875000000000000	4143.07666015625000000000	4178.97412109375000000000	4183.07666015625000000000	4185.64111328125000000000	4203.07666015625000000000	4182.56396484375000000000	4171.79492187500000000000	4166.66650390625000000000	4160.51269531250000000000	4191.28173828125000000000	4193.33300781250000000000	4157.94873046875000000000	0.00000000000000000000	10246.00000000000000000000	10232.00000000000000000000	0.00000000000000000000	0.00000000000000000000	0.00000000000000000000	2497.00000000000000000000	779.00000000000000000000	4.00000000000000000000	4.00000000000000000000	4.00000000000000000000	4.00000000000000000000	4.00000000000000000000	4.00000000000000000000	4.00000000000000000000	4.00000000000000000000	4.00000000000000000000	4.00000000000000000000	4.00000000000000000000	4.00000000000000000000	4.00000000000000000000	4.00000000000000000000	4.00000000000000000000	4.00000000000000000000
53.00000000000000000000	0.00000000000000000000	4172.30761718750000000000	4187.17919921875000000000	4136.41015625000000000000	4193.84619140625000000000	4205.12792968750000000000	4196.92285156250000000000	4212.30761718750000000000	4197.94873046875000000000	4192.82031250000000000000	4180.00000000000000000000	4178.46142578125000000000	4188.20507812500000000000	4196.41015625000000000000	4174.87158203125000000000	0.00000000000000000000	10247.00000000000000000000	10231.00000000000000000000	0.00000000000000000000	0.00000000000000000000	0.00000000000000000000	2497.00000000000000000000	787.00000000000000000000	4.00000000000000000000	4.00000000000000000000	4.00000000000000000000	4.00000000000000000000	4.00000000000000000000	4.00000000000000000000	4.00000000000000000000	4.00000000000000000000	4.00000000000000000000	4.00000000000000000000	4.00000000000000000000	4.00000000000000000000	4.00000000000000000000	4.00000000000000000000	4.00000000000000000000	4.00000000000000000000
54.00000000000000000000	0.00000000000000000000	4182.05126953125000000000	4204.10253906250000000000	4132.30761718750000000000	4201.02539062500000000000	4208.71777343750000000000	4207.17919921875000000000	4212.82031250000000000000	4201.02539062500000000000	4197.94873046875000000000	4187.69238281250000000000	4193.84619140625000000000	4203.07666015625000000000	4189.23046875000000000000	4189.23046875000000000000	0.00000000000000000000	10247.00000000000000000000	10231.00000000000000000000	0.00000000000000000000	0.00000000000000000000	0.00000000000000000000	2497.00000000000000000000	794.00000000000000000000	4.00000000000000000000	4.00000000000000000000	4.00000000000000000000	4.00000000000000000000	4.00000000000000000000	4.00000000000000000000	4.00000000000000000000	4.00000000000000000000	4.00000000000000000000	4.00000000000000000000	4.00000000000000000000	4.00000000000000000000	4.00000000000000000000	4.00000000000000000000	4.00000000000000000000	4.00000000000000000000
55.00000000000000000000	0.00000000000000000000	4191.28173828125000000000	4207.69238281250000000000	4142.05126953125000000000	4191.28173828125000000000	4211.28173828125000000000	4221.53857421875000000000	4218.97412109375000000000	4201.02539062500000000000	4196.92285156250000000000	4194.35888671875000000000	4211.28173828125000000000	4210.76904296875000000000	4189.74365234375000000000	4196.41015625000000000000	0.00000000000000000000	10248.00000000000000000000	10229.00000000000000000000	0.00000000000000000000	0.00000000000000000000	0.00000000000000000000	2497.00000000000000000000	802.00000000000000000000	4.00000000000000000000	4.00000000000000000000	4.00000000000000000000	4.00000000000000000000	4.00000000000000000000	4.00000000000000000000	4.00000000000000000000	4.00000000000000000000	4.00000000000000000000	4.00000000000000000000	4.00000000000000000000	4.00000000000000000000	4.00000000000000000000	4.00000000000000000000	4.00000000000000000000	4.00000000000000000000
56.00000000000000000000	0.00000000000000000000	4186.66650390625000000000	4207.69238281250000000000	4145.64111328125000000000	4196.41015625000000000000	4217.94873046875000000000	4216.92285156250000000000	4218.46142578125000000000	4206.15380859375000000000	4206.66650390625000000000	4193.33300781250000000000	4196.92285156250000000000	4204.61523437500000000000	4194.87158203125000000000	4198.97412109375000000000	0.00000000000000000000	10248.00000000000000000000	10229.00000000000000000000	0.00000000000000000000	0.00000000000000000000	0.00000000000000000000	2497.00000000000000000000	809.00000000000000000000	4.00000000000000000000	4.00000000000000000000	4.00000000000000000000	4.00000000000000000000	4.00000000000000000000	4.00000000000000000000	4.00000000000000000000	4.00000000000000000000	4.00000000000000000000	4.00000000000000000000	4.00000000000000000000	4.00000000000000000000	4.00000000000000000000	4.00000000000000000000	4.00000000000000000000	4.00000000000000000000
57.00000000000000000000	0.00000000000000000000	4195.38427734375000000000	4203.07666015625000000000	4145.64111328125000000000	4203.07666015625000000000	4206.66650390625000000000	4196.92285156250000000000	4201.02539062500000000000	4192.82031250000000000000	4193.33300781250000000000	4173.84619140625000000000	4166.15380859375000000000	4197.43603515625000000000	4190.25634765625000000000	4188.20507812500000000000	0.00000000000000000000	10247.00000000000000000000	10229.00000000000000000000	0.00000000000000000000	0.00000000000000000000	0.00000000000000000000	2497.00000000000000000000	816.00000000000000000000	4.00000000000000000000	4.00000000000000000000	4.00000000000000000000	4.00000000000000000000	4.00000000000000000000	4.00000000000000000000	4.00000000000000000000	4.00000000000000000000	4.00000000000000000000	4.00000000000000000000	4.00000000000000000000	4.00000000000000000000	4.00000000000000000000	4.00000000000000000000	4.00000000000000000000	4.00000000000000000000
58.00000000000000000000	0.00000000000000000000	4190.76904296875000000000	4209.74365234375000000000	4150.76904296875000000000	4193.33300781250000000000	4221.02539062500000000000	4207.69238281250000000000	4209.23046875000000000000	4194.87158203125000000000	4190.25634765625000000000	4171.79492187500000000000	4180.51269531250000000000	4206.15380859375000000000	4203.07666015625000000000	4200.51269531250000000000	0.00000000000000000000	10247.00000000000000000000	10229.00000000000000000000	0.00000000000000000000	0.00000000000000000000	0.00000000000000000000	2497.00000000000000000000	824.00000000000000000000	4.00000000000000000000	4.00000000000000000000	4.00000000000000000000	4.00000000000000000000	4.00000000000000000000	4.00000000000000000000	4.00000000000000000000	4.00000000000000000000	4.00000000000000000000	4.00000000000000000000	4.00000000000000000000	4.00000000000000000000	4.00000000000000000000	4.00000000000000000000	4.00000000000000000000	4.00000000000000000000
59.00000000000000000000	0.00000000000000000000	4199.48730468750000000000	4204.61523437500000000000	4162.05126953125000000000	4190.25634765625000000000	4222.56396484375000000000	4203.58984375000000000000	4209.23046875000000000000	4196.92285156250000000000	4190.76904296875000000000	4166.15380859375000000000	4199.48730468750000000000	4217.94873046875000000000	4206.66650390625000000000	4207.17919921875000000000	0.00000000000000000000	10245.00000000000000000000	10227.00000000000000000000	0.00000000000000000000	0.00000000000000000000	0.00000000000000000000	2497.00000000000000000000	832.00000000000000000000	4.00000000000000000000	4.00000000000000000000	4.00000000000000000000	4.00000000000000000000	4.00000000000000000000	4.00000000000000000000	4.00000000000000000000	4.00000000000000000000	4.00000000000000000000	4.00000000000000000000	4.00000000000000000000	4.00000000000000000000	4.00000000000000000000	4.00000000000000000000	4.00000000000000000000	4.00000000000000000000
60.00000000000000000000	0.00000000000000000000	4192.82031250000000000000	4202.56396484375000000000	4157.94873046875000000000	4196.41015625000000000000	4203.07666015625000000000	4197.43603515625000000000	4205.12792968750000000000	4197.43603515625000000000	4193.84619140625000000000	4170.25634765625000000000	4217.94873046875000000000	4207.17919921875000000000	4199.48730468750000000000	4190.76904296875000000000	0.00000000000000000000	10245.00000000000000000000	10227.00000000000000000000	0.00000000000000000000	0.00000000000000000000	0.00000000000000000000	2497.00000000000000000000	839.00000000000000000000	4.00000000000000000000	4.00000000000000000000	4.00000000000000000000	4.00000000000000000000	4.00000000000000000000	4.00000000000000000000	4.00000000000000000000	4.00000000000000000000	4.00000000000000000000	4.00000000000000000000	4.00000000000000000000	4.00000000000000000000	4.00000000000000000000	4.00000000000000000000	4.00000000000000000000	4.00000000000000000000
61.00000000000000000000	0.00000000000000000000	4182.05126953125000000000	4205.64111328125000000000	4146.66650390625000000000	4194.87158203125000000000	4203.58984375000000000000	4215.38427734375000000000	4215.38427734375000000000	4200.51269531250000000000	4196.41015625000000000000	4185.12792968750000000000	4211.79492187500000000000	4202.05126953125000000000	4193.33300781250000000000	4183.58984375000000000000	0.00000000000000000000	10245.00000000000000000000	10227.00000000000000000000	0.00000000000000000000	0.00000000000000000000	0.00000000000000000000	2497.00000000000000000000	847.00000000000000000000	4.00000000000000000000	4.00000000000000000000	4.00000000000000000000	4.00000000000000000000	4.00000000000000000000	4.00000000000000000000	4.00000000000000000000	4.00000000000000000000	4.00000000000000000000	4.00000000000000000000	4.00000000000000000000	4.00000000000000000000	4.00000000000000000000	4.00000000000000000000	4.00000000000000000000	4.00000000000000000000
62.00000000000000000000	0.00000000000000000000	4198.97412109375000000000	4200.00000000000000000000	4160.51269531250000000000	4193.84619140625000000000	4220.51269531250000000000	4221.02539062500000000000	4223.07666015625000000000	4203.07666015625000000000	4197.94873046875000000000	4177.94873046875000000000	4166.66650390625000000000	4208.71777343750000000000	4196.41015625000000000000	4190.25634765625000000000	0.00000000000000000000	10245.00000000000000000000	10227.00000000000000000000	0.00000000000000000000	0.00000000000000000000	0.00000000000000000000	2497.00000000000000000000	856.00000000000000000000	4.00000000000000000000	4.00000000000000000000	4.00000000000000000000	4.00000000000000000000	4.00000000000000000000	4.00000000000000000000	4.00000000000000000000	4.00000000000000000000	4.00000000000000000000	4.00000000000000000000	4.00000000000000000000	4.00000000000000000000	4.00000000000000000000	4.00000000000000000000	4.00000000000000000000	4.00000000000000000000
63.00000000000000000000	0.00000000000000000000	4186.66650390625000000000	4206.66650390625000000000	4170.25634765625000000000	4195.89746093750000000000	4230.76904296875000000000	4208.71777343750000000000	4225.12792968750000000000	4217.43603515625000000000	4213.33300781250000000000	4180.00000000000000000000	4173.84619140625000000000	4211.79492187500000000000	4208.71777343750000000000	4201.02539062500000000000	0.00000000000000000000	10243.00000000000000000000	10227.00000000000000000000	0.00000000000000000000	0.00000000000000000000	0.00000000000000000000	2497.00000000000000000000	864.00000000000000000000	4.00000000000000000000	4.00000000000000000000	4.00000000000000000000	4.00000000000000000000	4.00000000000000000000	4.00000000000000000000	4.00000000000000000000	4.00000000000000000000	4.00000000000000000000	4.00000000000000000000	4.00000000000000000000	4.00000000000000000000	4.00000000000000000000	4.00000000000000000000	4.00000000000000000000	4.00000000000000000000
64.00000000000000000000	0.00000000000000000000	4188.20507812500000000000	4203.58984375000000000000	4168.71777343750000000000	4181.53857421875000000000	4203.07666015625000000000	4190.25634765625000000000	4210.25634765625000000000	4207.17919921875000000000	4201.53857421875000000000	4169.23046875000000000000	4202.05126953125000000000	4211.28173828125000000000	4190.76904296875000000000	4197.43603515625000000000	2813.00000000000000000000	10243.00000000000000000000	10227.00000000000000000000	0.00000000000000000000	0.00000000000000000000	0.00000000000000000000	2497.00000000000000000000	872.00000000000000000000	4.00000000000000000000	4.00000000000000000000	4.00000000000000000000	4.00000000000000000000	4.00000000000000000000	4.00000000000000000000	4.00000000000000000000	4.00000000000000000000	4.00000000000000000000	4.00000000000000000000	4.00000000000000000000	4.00000000000000000000	4.00000000000000000000	4.00000000000000000000	4.00000000000000000000	4.00000000000000000000
65.00000000000000000000	0.00000000000000000000	4195.38427734375000000000	4198.46142578125000000000	4171.79492187500000000000	4169.23046875000000000000	4187.17919921875000000000	4198.97412109375000000000	4213.84619140625000000000	4200.00000000000000000000	4189.74365234375000000000	4154.87158203125000000000	4201.53857421875000000000	4211.79492187500000000000	4187.69238281250000000000	4195.89746093750000000000	2668.00000000000000000000	10244.00000000000000000000	10227.00000000000000000000	0.00000000000000000000	0.00000000000000000000	0.00000000000000000000	2497.00000000000000000000	881.00000000000000000000	4.00000000000000000000	4.00000000000000000000	4.00000000000000000000	4.00000000000000000000	4.00000000000000000000	4.00000000000000000000	4.00000000000000000000	4.00000000000000000000	4.00000000000000000000	4.00000000000000000000	4.00000000000000000000	4.00000000000000000000	4.00000000000000000000	4.00000000000000000000	4.00000000000000000000	4.00000000000000000000
66.00000000000000000000	0.00000000000000000000	4190.25634765625000000000	4201.02539062500000000000	4177.43603515625000000000	4181.53857421875000000000	4202.05126953125000000000	4213.33300781250000000000	4224.61523437500000000000	4210.76904296875000000000	4198.97412109375000000000	4167.17919921875000000000	4207.17919921875000000000	4217.43603515625000000000	4210.25634765625000000000	4195.89746093750000000000	2047.00000000000000000000	10244.00000000000000000000	10227.00000000000000000000	0.00000000000000000000	0.00000000000000000000	0.00000000000000000000	2497.00000000000000000000	889.00000000000000000000	4.00000000000000000000	4.00000000000000000000	4.00000000000000000000	4.00000000000000000000	4.00000000000000000000	4.00000000000000000000	4.00000000000000000000	4.00000000000000000000	4.00000000000000000000	4.00000000000000000000	4.00000000000000000000	4.00000000000000000000	4.00000000000000000000	4.00000000000000000000	4.00000000000000000000	4.00000000000000000000
67.00000000000000000000	0.00000000000000000000	4214.87158203125000000000	4220.00000000000000000000	4198.46142578125000000000	4208.20507812500000000000	4224.61523437500000000000	4214.87158203125000000000	4225.64111328125000000000	4217.94873046875000000000	4209.74365234375000000000	4182.56396484375000000000	4213.84619140625000000000	4226.15380859375000000000	4216.41015625000000000000	4201.02539062500000000000	3467.00000000000000000000	10246.00000000000000000000	10227.00000000000000000000	0.00000000000000000000	0.00000000000000000000	0.00000000000000000000	2497.00000000000000000000	897.00000000000000000000	4.00000000000000000000	4.00000000000000000000	4.00000000000000000000	4.00000000000000000000	4.00000000000000000000	4.00000000000000000000	4.00000000000000000000	4.00000000000000000000	4.00000000000000000000	4.00000000000000000000	4.00000000000000000000	4.00000000000000000000	4.00000000000000000000	4.00000000000000000000	4.00000000000000000000	4.00000000000000000000
68.00000000000000000000	0.00000000000000000000	4210.76904296875000000000	4241.53857421875000000000	4205.64111328125000000000	4216.92285156250000000000	4233.33300781250000000000	4216.41015625000000000000	4237.94873046875000000000	4227.69238281250000000000	4222.56396484375000000000	4189.23046875000000000000	4200.00000000000000000000	4228.20507812500000000000	4225.12792968750000000000	4218.97412109375000000000	3463.00000000000000000000	10246.00000000000000000000	10227.00000000000000000000	0.00000000000000000000	0.00000000000000000000	0.00000000000000000000	2497.00000000000000000000	904.00000000000000000000	4.00000000000000000000	4.00000000000000000000	4.00000000000000000000	4.00000000000000000000	4.00000000000000000000	4.00000000000000000000	4.00000000000000000000	4.00000000000000000000	4.00000000000000000000	4.00000000000000000000	4.00000000000000000000	4.00000000000000000000	4.00000000000000000000	4.00000000000000000000	4.00000000000000000000	4.00000000000000000000
69.00000000000000000000	0.00000000000000000000	4198.46142578125000000000	4213.33300781250000000000	4193.84619140625000000000	4188.20507812500000000000	4206.66650390625000000000	4193.84619140625000000000	4222.56396484375000000000	4212.82031250000000000000	4205.12792968750000000000	4167.17919921875000000000	4179.48730468750000000000	4217.94873046875000000000	4215.38427734375000000000	4216.41015625000000000000	3419.00000000000000000000	10247.00000000000000000000	10228.00000000000000000000	0.00000000000000000000	0.00000000000000000000	0.00000000000000000000	2497.00000000000000000000	912.00000000000000000000	4.00000000000000000000	4.00000000000000000000	4.00000000000000000000	4.00000000000000000000	4.00000000000000000000	4.00000000000000000000	4.00000000000000000000	4.00000000000000000000	4.00000000000000000000	4.00000000000000000000	4.00000000000000000000	4.00000000000000000000	4.00000000000000000000	4.00000000000000000000	4.00000000000000000000	4.00000000000000000000
[truncated: 236 more rows]
