# Supplementary material for: Discriminating three motor imagery states of the same joint for brain-computer interface
Source: PeerJ. 2021 Aug 24;9:e12027. doi: 10.7717/peerj.12027 (PMC8395581; doi:10.7717/peerj.12027)
Supplement: Supplemental Information 1 [file peerj-09-12027-s001.zip › dataset/C/01-07-04.11.17.17.48.45.csv]

title:07	recorded:04.11.17 17.48.45	sampling:128	subject:01	labels:COUNTER INTERPOLATED AF3 F7 F3 FC5 T7 P7 O1 O2 P8 T8 FC6 F4 F8 AF4 RAW_CQ GYROX GYROY MARKER MARKER_HARDWARE SYNC TIME_STAMP_s TIME_STAMP_ms CQ_AF3 CQ_F7 CQ_F3 CQ_FC5 CQ_T7 CQ_P7 CQ_O1 CQ_O2 CQ_P8 CQ_T8 CQ_FC6 CQ_F4 CQ_F8 CQ_AF4 CQ_CMS CQ_DRL	chan:40	units:emotiv
90.00000000000000000000	0.00000000000000000000	4162.56396484375000000000	4180.00000000000000000000	4160.51269531250000000000	4160.51269531250000000000	4189.74365234375000000000	4190.76904296875000000000	4182.05126953125000000000	4188.71777343750000000000	4197.43603515625000000000	4180.00000000000000000000	4197.94873046875000000000	4182.05126953125000000000	4200.00000000000000000000	4192.30761718750000000000	3501.00000000000000000000	10246.00000000000000000000	10226.00000000000000000000	0.00000000000000000000	0.00000000000000000000	0.00000000000000000000	558.00000000000000000000	579.00000000000000000000	0.00000000000000000000	0.00000000000000000000	0.00000000000000000000	0.00000000000000000000	0.00000000000000000000	0.00000000000000000000	0.00000000000000000000	0.00000000000000000000	0.00000000000000000000	0.00000000000000000000	0.00000000000000000000	0.00000000000000000000	0.00000000000000000000	0.00000000000000000000	0.00000000000000000000	0.00000000000000000000
91.00000000000000000000	0.00000000000000000000	4165.64111328125000000000	4170.25634765625000000000	4168.71777343750000000000	4168.71777343750000000000	4193.33300781250000000000	4178.97412109375000000000	4170.25634765625000000000	4180.51269531250000000000	4190.76904296875000000000	4165.64111328125000000000	4202.56396484375000000000	4187.17919921875000000000	4183.07666015625000000000	4182.05126953125000000000	3311.00000000000000000000	10246.00000000000000000000	10226.00000000000000000000	0.00000000000000000000	0.00000000000000000000	0.00000000000000000000	558.00000000000000000000	586.00000000000000000000	0.00000000000000000000	0.00000000000000000000	0.00000000000000000000	0.00000000000000000000	0.00000000000000000000	0.00000000000000000000	0.00000000000000000000	0.00000000000000000000	0.00000000000000000000	0.00000000000000000000	0.00000000000000000000	0.00000000000000000000	0.00000000000000000000	0.00000000000000000000	0.00000000000000000000	0.00000000000000000000
92.00000000000000000000	0.00000000000000000000	4173.33300781250000000000	4181.53857421875000000000	4170.25634765625000000000	4164.61523437500000000000	4200.00000000000000000000	4188.71777343750000000000	4170.25634765625000000000	4176.41015625000000000000	4184.10253906250000000000	4145.64111328125000000000	4173.84619140625000000000	4186.15380859375000000000	4160.51269531250000000000	4179.48730468750000000000	2859.00000000000000000000	10246.00000000000000000000	10226.00000000000000000000	0.00000000000000000000	0.00000000000000000000	0.00000000000000000000	558.00000000000000000000	593.00000000000000000000	0.00000000000000000000	0.00000000000000000000	0.00000000000000000000	0.00000000000000000000	0.00000000000000000000	0.00000000000000000000	0.00000000000000000000	0.00000000000000000000	0.00000000000000000000	0.00000000000000000000	0.00000000000000000000	0.00000000000000000000	0.00000000000000000000	0.00000000000000000000	0.00000000000000000000	0.00000000000000000000
93.00000000000000000000	0.00000000000000000000	4161.53857421875000000000	4200.51269531250000000000	4154.35888671875000000000	4167.69238281250000000000	4207.17919921875000000000	4196.92285156250000000000	4179.48730468750000000000	4180.51269531250000000000	4190.25634765625000000000	4159.48730468750000000000	4166.66650390625000000000	4184.10253906250000000000	4170.25634765625000000000	4183.07666015625000000000	2720.00000000000000000000	10247.00000000000000000000	10227.00000000000000000000	0.00000000000000000000	0.00000000000000000000	0.00000000000000000000	558.00000000000000000000	601.00000000000000000000	0.00000000000000000000	0.00000000000000000000	0.00000000000000000000	0.00000000000000000000	0.00000000000000000000	0.00000000000000000000	0.00000000000000000000	0.00000000000000000000	0.00000000000000000000	0.00000000000000000000	0.00000000000000000000	0.00000000000000000000	0.00000000000000000000	0.00000000000000000000	0.00000000000000000000	0.00000000000000000000
94.00000000000000000000	0.00000000000000000000	4179.48730468750000000000	4175.38427734375000000000	4168.71777343750000000000	4171.28173828125000000000	4187.69238281250000000000	4170.25634765625000000000	4155.38427734375000000000	4153.84619140625000000000	4166.15380859375000000000	4151.28173828125000000000	4192.82031250000000000000	4167.17919921875000000000	4171.28173828125000000000	4161.02539062500000000000	3501.00000000000000000000	10247.00000000000000000000	10227.00000000000000000000	0.00000000000000000000	0.00000000000000000000	0.00000000000000000000	558.00000000000000000000	608.00000000000000000000	0.00000000000000000000	0.00000000000000000000	0.00000000000000000000	0.00000000000000000000	0.00000000000000000000	0.00000000000000000000	0.00000000000000000000	0.00000000000000000000	0.00000000000000000000	0.00000000000000000000	0.00000000000000000000	0.00000000000000000000	0.00000000000000000000	0.00000000000000000000	0.00000000000000000000	0.00000000000000000000
95.00000000000000000000	0.00000000000000000000	4166.15380859375000000000	4187.17919921875000000000	4161.02539062500000000000	4177.43603515625000000000	4206.66650390625000000000	4193.84619140625000000000	4176.41015625000000000000	4178.97412109375000000000	4190.25634765625000000000	4171.28173828125000000000	4217.43603515625000000000	4177.43603515625000000000	4197.94873046875000000000	4181.02539062500000000000	3311.00000000000000000000	10247.00000000000000000000	10227.00000000000000000000	0.00000000000000000000	0.00000000000000000000	0.00000000000000000000	558.00000000000000000000	615.00000000000000000000	0.00000000000000000000	0.00000000000000000000	0.00000000000000000000	0.00000000000000000000	0.00000000000000000000	0.00000000000000000000	0.00000000000000000000	0.00000000000000000000	0.00000000000000000000	0.00000000000000000000	0.00000000000000000000	0.00000000000000000000	0.00000000000000000000	0.00000000000000000000	0.00000000000000000000	0.00000000000000000000
96.00000000000000000000	0.00000000000000000000	4166.66650390625000000000	4180.51269531250000000000	4170.76904296875000000000	4170.25634765625000000000	4187.17919921875000000000	4182.56396484375000000000	4170.25634765625000000000	4181.53857421875000000000	4190.25634765625000000000	4160.51269531250000000000	4181.02539062500000000000	4190.76904296875000000000	4173.33300781250000000000	4181.02539062500000000000	2859.00000000000000000000	10247.00000000000000000000	10227.00000000000000000000	0.00000000000000000000	0.00000000000000000000	0.00000000000000000000	558.00000000000000000000	623.00000000000000000000	0.00000000000000000000	0.00000000000000000000	0.00000000000000000000	0.00000000000000000000	0.00000000000000000000	0.00000000000000000000	0.00000000000000000000	0.00000000000000000000	0.00000000000000000000	0.00000000000000000000	0.00000000000000000000	0.00000000000000000000	0.00000000000000000000	0.00000000000000000000	0.00000000000000000000	0.00000000000000000000
97.00000000000000000000	0.00000000000000000000	4173.84619140625000000000	4179.48730468750000000000	4172.82031250000000000000	4170.76904296875000000000	4188.71777343750000000000	4174.87158203125000000000	4162.56396484375000000000	4168.71777343750000000000	4178.46142578125000000000	4142.56396484375000000000	4167.69238281250000000000	4189.23046875000000000000	4155.38427734375000000000	4169.23046875000000000000	2720.00000000000000000000	10246.00000000000000000000	10228.00000000000000000000	0.00000000000000000000	0.00000000000000000000	0.00000000000000000000	558.00000000000000000000	630.00000000000000000000	0.00000000000000000000	0.00000000000000000000	0.00000000000000000000	0.00000000000000000000	0.00000000000000000000	0.00000000000000000000	0.00000000000000000000	0.00000000000000000000	0.00000000000000000000	0.00000000000000000000	0.00000000000000000000	0.00000000000000000000	0.00000000000000000000	0.00000000000000000000	0.00000000000000000000	0.00000000000000000000
98.00000000000000000000	0.00000000000000000000	4161.02539062500000000000	4195.89746093750000000000	4150.76904296875000000000	4170.25634765625000000000	4218.46142578125000000000	4192.30761718750000000000	4172.82031250000000000000	4168.71777343750000000000	4181.02539062500000000000	4157.94873046875000000000	4190.76904296875000000000	4181.02539062500000000000	4162.05126953125000000000	4163.07666015625000000000	3501.00000000000000000000	10246.00000000000000000000	10228.00000000000000000000	0.00000000000000000000	0.00000000000000000000	0.00000000000000000000	558.00000000000000000000	637.00000000000000000000	0.00000000000000000000	0.00000000000000000000	0.00000000000000000000	0.00000000000000000000	0.00000000000000000000	0.00000000000000000000	0.00000000000000000000	0.00000000000000000000	0.00000000000000000000	0.00000000000000000000	0.00000000000000000000	0.00000000000000000000	0.00000000000000000000	0.00000000000000000000	0.00000000000000000000	0.00000000000000000000
99.00000000000000000000	0.00000000000000000000	4178.46142578125000000000	4173.33300781250000000000	4166.66650390625000000000	4155.89746093750000000000	4182.56396484375000000000	4166.15380859375000000000	4148.71777343750000000000	4138.46142578125000000000	4146.15380859375000000000	4137.43603515625000000000	4175.38427734375000000000	4153.84619140625000000000	4128.71777343750000000000	4138.97412109375000000000	3311.00000000000000000000	10248.00000000000000000000	10230.00000000000000000000	0.00000000000000000000	0.00000000000000000000	0.00000000000000000000	558.00000000000000000000	646.00000000000000000000	0.00000000000000000000	0.00000000000000000000	0.00000000000000000000	0.00000000000000000000	0.00000000000000000000	0.00000000000000000000	0.00000000000000000000	0.00000000000000000000	0.00000000000000000000	0.00000000000000000000	0.00000000000000000000	0.00000000000000000000	0.00000000000000000000	0.00000000000000000000	0.00000000000000000000	0.00000000000000000000
100.00000000000000000000	0.00000000000000000000	4166.66650390625000000000	4184.10253906250000000000	4161.02539062500000000000	4170.76904296875000000000	4188.71777343750000000000	4173.33300781250000000000	4164.61523437500000000000	4160.51269531250000000000	4164.10253906250000000000	4145.12792968750000000000	4177.43603515625000000000	4145.12792968750000000000	4148.20507812500000000000	4171.28173828125000000000	2859.00000000000000000000	10248.00000000000000000000	10230.00000000000000000000	0.00000000000000000000	0.00000000000000000000	0.00000000000000000000	558.00000000000000000000	654.00000000000000000000	0.00000000000000000000	0.00000000000000000000	0.00000000000000000000	0.00000000000000000000	0.00000000000000000000	0.00000000000000000000	0.00000000000000000000	0.00000000000000000000	0.00000000000000000000	0.00000000000000000000	0.00000000000000000000	0.00000000000000000000	0.00000000000000000000	0.00000000000000000000	0.00000000000000000000	0.00000000000000000000
101.00000000000000000000	0.00000000000000000000	4169.74365234375000000000	4176.41015625000000000000	4165.12792968750000000000	4178.46142578125000000000	4184.61523437500000000000	4171.28173828125000000000	4165.12792968750000000000	4179.48730468750000000000	4175.89746093750000000000	4138.46142578125000000000	4164.10253906250000000000	4150.25634765625000000000	4146.66650390625000000000	4182.05126953125000000000	2720.00000000000000000000	10247.00000000000000000000	10230.00000000000000000000	0.00000000000000000000	0.00000000000000000000	0.00000000000000000000	558.00000000000000000000	662.00000000000000000000	0.00000000000000000000	0.00000000000000000000	0.00000000000000000000	0.00000000000000000000	0.00000000000000000000	0.00000000000000000000	0.00000000000000000000	0.00000000000000000000	0.00000000000000000000	0.00000000000000000000	0.00000000000000000000	0.00000000000000000000	0.00000000000000000000	0.00000000000000000000	0.00000000000000000000	0.00000000000000000000
102.00000000000000000000	0.00000000000000000000	4181.53857421875000000000	4173.33300781250000000000	4173.84619140625000000000	4161.53857421875000000000	4171.79492187500000000000	4179.48730468750000000000	4171.28173828125000000000	4182.56396484375000000000	4178.97412109375000000000	4143.07666015625000000000	4162.05126953125000000000	4162.56396484375000000000	4142.05126953125000000000	4171.28173828125000000000	3501.00000000000000000000	10247.00000000000000000000	10230.00000000000000000000	0.00000000000000000000	0.00000000000000000000	0.00000000000000000000	558.00000000000000000000	671.00000000000000000000	0.00000000000000000000	0.00000000000000000000	0.00000000000000000000	0.00000000000000000000	0.00000000000000000000	0.00000000000000000000	0.00000000000000000000	0.00000000000000000000	0.00000000000000000000	0.00000000000000000000	0.00000000000000000000	0.00000000000000000000	0.00000000000000000000	0.00000000000000000000	0.00000000000000000000	0.00000000000000000000
103.00000000000000000000	0.00000000000000000000	4162.56396484375000000000	4192.82031250000000000000	4160.00000000000000000000	4158.97412109375000000000	4195.89746093750000000000	4201.02539062500000000000	4193.33300781250000000000	4191.79492187500000000000	4200.00000000000000000000	4182.05126953125000000000	4209.74365234375000000000	4172.30761718750000000000	4170.25634765625000000000	4181.53857421875000000000	3311.00000000000000000000	10245.00000000000000000000	10228.00000000000000000000	0.00000000000000000000	0.00000000000000000000	0.00000000000000000000	558.00000000000000000000	679.00000000000000000000	0.00000000000000000000	0.00000000000000000000	0.00000000000000000000	0.00000000000000000000	0.00000000000000000000	0.00000000000000000000	0.00000000000000000000	0.00000000000000000000	0.00000000000000000000	0.00000000000000000000	0.00000000000000000000	0.00000000000000000000	0.00000000000000000000	0.00000000000000000000	0.00000000000000000000	0.00000000000000000000
104.00000000000000000000	0.00000000000000000000	4183.07666015625000000000	4166.15380859375000000000	4176.92285156250000000000	4168.71777343750000000000	4189.74365234375000000000	4167.17919921875000000000	4162.05126953125000000000	4160.51269531250000000000	4171.79492187500000000000	4162.56396484375000000000	4199.48730468750000000000	4160.00000000000000000000	4151.79492187500000000000	4164.61523437500000000000	2859.00000000000000000000	10245.00000000000000000000	10228.00000000000000000000	0.00000000000000000000	0.00000000000000000000	0.00000000000000000000	558.00000000000000000000	687.00000000000000000000	0.00000000000000000000	0.00000000000000000000	0.00000000000000000000	0.00000000000000000000	0.00000000000000000000	0.00000000000000000000	0.00000000000000000000	0.00000000000000000000	0.00000000000000000000	0.00000000000000000000	0.00000000000000000000	0.00000000000000000000	0.00000000000000000000	0.00000000000000000000	0.00000000000000000000	0.00000000000000000000
105.00000000000000000000	0.00000000000000000000	4179.48730468750000000000	4185.12792968750000000000	4164.61523437500000000000	4183.58984375000000000000	4205.12792968750000000000	4174.35888671875000000000	4168.71777343750000000000	4172.82031250000000000000	4179.48730468750000000000	4164.61523437500000000000	4170.76904296875000000000	4167.17919921875000000000	4162.05126953125000000000	4179.48730468750000000000	2720.00000000000000000000	10247.00000000000000000000	10228.00000000000000000000	0.00000000000000000000	0.00000000000000000000	0.00000000000000000000	558.00000000000000000000	696.00000000000000000000	0.00000000000000000000	0.00000000000000000000	0.00000000000000000000	0.00000000000000000000	0.00000000000000000000	0.00000000000000000000	0.00000000000000000000	0.00000000000000000000	0.00000000000000000000	0.00000000000000000000	0.00000000000000000000	0.00000000000000000000	0.00000000000000000000	0.00000000000000000000	0.00000000000000000000	0.00000000000000000000
106.00000000000000000000	0.00000000000000000000	4173.33300781250000000000	4203.58984375000000000000	4160.00000000000000000000	4189.23046875000000000000	4206.66650390625000000000	4185.12792968750000000000	4177.43603515625000000000	4184.61523437500000000000	4185.12792968750000000000	4160.51269531250000000000	4170.25634765625000000000	4182.56396484375000000000	4171.28173828125000000000	4202.05126953125000000000	3501.00000000000000000000	10247.00000000000000000000	10228.00000000000000000000	0.00000000000000000000	0.00000000000000000000	0.00000000000000000000	558.00000000000000000000	704.00000000000000000000	0.00000000000000000000	0.00000000000000000000	0.00000000000000000000	0.00000000000000000000	0.00000000000000000000	0.00000000000000000000	0.00000000000000000000	0.00000000000000000000	0.00000000000000000000	0.00000000000000000000	0.00000000000000000000	0.00000000000000000000	0.00000000000000000000	0.00000000000000000000	0.00000000000000000000	0.00000000000000000000
107.00000000000000000000	0.00000000000000000000	4183.07666015625000000000	4203.58984375000000000000	4175.38427734375000000000	4191.28173828125000000000	4200.51269531250000000000	4182.05126953125000000000	4177.94873046875000000000	4183.07666015625000000000	4180.51269531250000000000	4151.28173828125000000000	4203.58984375000000000000	4187.17919921875000000000	4170.25634765625000000000	4206.15380859375000000000	3311.00000000000000000000	10248.00000000000000000000	10229.00000000000000000000	0.00000000000000000000	0.00000000000000000000	0.00000000000000000000	558.00000000000000000000	713.00000000000000000000	0.00000000000000000000	0.00000000000000000000	0.00000000000000000000	0.00000000000000000000	0.00000000000000000000	0.00000000000000000000	0.00000000000000000000	0.00000000000000000000	0.00000000000000000000	0.00000000000000000000	0.00000000000000000000	0.00000000000000000000	0.00000000000000000000	0.00000000000000000000	0.00000000000000000000	0.00000000000000000000
108.00000000000000000000	0.00000000000000000000	4162.05126953125000000000	4197.43603515625000000000	4164.10253906250000000000	4172.30761718750000000000	4195.89746093750000000000	4185.12792968750000000000	4182.56396484375000000000	4187.69238281250000000000	4192.30761718750000000000	4179.48730468750000000000	4223.58984375000000000000	4184.10253906250000000000	4176.92285156250000000000	4186.15380859375000000000	2859.00000000000000000000	10248.00000000000000000000	10229.00000000000000000000	0.00000000000000000000	0.00000000000000000000	0.00000000000000000000	558.00000000000000000000	721.00000000000000000000	0.00000000000000000000	0.00000000000000000000	0.00000000000000000000	0.00000000000000000000	0.00000000000000000000	0.00000000000000000000	0.00000000000000000000	0.00000000000000000000	0.00000000000000000000	0.00000000000000000000	0.00000000000000000000	0.00000000000000000000	0.00000000000000000000	0.00000000000000000000	0.00000000000000000000	0.00000000000000000000
109.00000000000000000000	0.00000000000000000000	4177.94873046875000000000	4152.30761718750000000000	4177.43603515625000000000	4153.33300781250000000000	4166.15380859375000000000	4156.92285156250000000000	4151.79492187500000000000	4152.82031250000000000000	4164.10253906250000000000	4168.20507812500000000000	4164.61523437500000000000	4174.87158203125000000000	4144.61523437500000000000	4151.79492187500000000000	2720.00000000000000000000	10248.00000000000000000000	10227.00000000000000000000	0.00000000000000000000	0.00000000000000000000	0.00000000000000000000	558.00000000000000000000	729.00000000000000000000	0.00000000000000000000	0.00000000000000000000	0.00000000000000000000	0.00000000000000000000	0.00000000000000000000	0.00000000000000000000	0.00000000000000000000	0.00000000000000000000	0.00000000000000000000	0.00000000000000000000	0.00000000000000000000	0.00000000000000000000	0.00000000000000000000	0.00000000000000000000	0.00000000000000000000	0.00000000000000000000
110.00000000000000000000	0.00000000000000000000	4181.02539062500000000000	4181.53857421875000000000	4167.17919921875000000000	4188.71777343750000000000	4212.30761718750000000000	4184.61523437500000000000	4177.43603515625000000000	4172.82031250000000000000	4180.51269531250000000000	4175.89746093750000000000	4162.05126953125000000000	4198.97412109375000000000	4163.07666015625000000000	4191.79492187500000000000	3501.00000000000000000000	10248.00000000000000000000	10227.00000000000000000000	0.00000000000000000000	0.00000000000000000000	0.00000000000000000000	558.00000000000000000000	737.00000000000000000000	0.00000000000000000000	0.00000000000000000000	0.00000000000000000000	0.00000000000000000000	0.00000000000000000000	0.00000000000000000000	0.00000000000000000000	0.00000000000000000000	0.00000000000000000000	0.00000000000000000000	0.00000000000000000000	0.00000000000000000000	0.00000000000000000000	0.00000000000000000000	0.00000000000000000000	0.00000000000000000000
111.00000000000000000000	0.00000000000000000000	4175.89746093750000000000	4212.82031250000000000000	4160.00000000000000000000	4198.46142578125000000000	4233.84619140625000000000	4205.12792968750000000000	4193.84619140625000000000	4188.20507812500000000000	4191.28173828125000000000	4174.35888671875000000000	4221.02539062500000000000	4213.33300781250000000000	4183.58984375000000000000	4216.92285156250000000000	3311.00000000000000000000	10246.00000000000000000000	10227.00000000000000000000	0.00000000000000000000	0.00000000000000000000	0.00000000000000000000	558.00000000000000000000	744.00000000000000000000	0.00000000000000000000	0.00000000000000000000	0.00000000000000000000	0.00000000000000000000	0.00000000000000000000	0.00000000000000000000	0.00000000000000000000	0.00000000000000000000	0.00000000000000000000	0.00000000000000000000	0.00000000000000000000	0.00000000000000000000	0.00000000000000000000	0.00000000000000000000	0.00000000000000000000	0.00000000000000000000
112.00000000000000000000	0.00000000000000000000	4186.66650390625000000000	4192.30761718750000000000	4175.89746093750000000000	4171.79492187500000000000	4200.51269531250000000000	4188.20507812500000000000	4176.41015625000000000000	4174.35888671875000000000	4174.35888671875000000000	4166.15380859375000000000	4226.66650390625000000000	4199.48730468750000000000	4180.51269531250000000000	4203.58984375000000000000	2859.00000000000000000000	10246.00000000000000000000	10227.00000000000000000000	0.00000000000000000000	0.00000000000000000000	0.00000000000000000000	558.00000000000000000000	751.00000000000000000000	0.00000000000000000000	0.00000000000000000000	0.00000000000000000000	0.00000000000000000000	0.00000000000000000000	0.00000000000000000000	0.00000000000000000000	0.00000000000000000000	0.00000000000000000000	0.00000000000000000000	0.00000000000000000000	0.00000000000000000000	0.00000000000000000000	0.00000000000000000000	0.00000000000000000000	0.00000000000000000000
113.00000000000000000000	0.00000000000000000000	4166.66650390625000000000	4186.66650390625000000000	4163.07666015625000000000	4173.84619140625000000000	4200.00000000000000000000	4192.30761718750000000000	4193.33300781250000000000	4200.00000000000000000000	4200.00000000000000000000	4195.89746093750000000000	4176.41015625000000000000	4205.12792968750000000000	4187.69238281250000000000	4205.12792968750000000000	2720.00000000000000000000	10246.00000000000000000000	10230.00000000000000000000	0.00000000000000000000	0.00000000000000000000	0.00000000000000000000	558.00000000000000000000	759.00000000000000000000	0.00000000000000000000	0.00000000000000000000	0.00000000000000000000	0.00000000000000000000	0.00000000000000000000	0.00000000000000000000	0.00000000000000000000	0.00000000000000000000	0.00000000000000000000	0.00000000000000000000	0.00000000000000000000	0.00000000000000000000	0.00000000000000000000	0.00000000000000000000	0.00000000000000000000	0.00000000000000000000
114.00000000000000000000	0.00000000000000000000	4176.41015625000000000000	4174.35888671875000000000	4172.82031250000000000000	4178.97412109375000000000	4180.00000000000000000000	4178.97412109375000000000	4180.51269531250000000000	4189.74365234375000000000	4188.71777343750000000000	4176.92285156250000000000	4148.71777343750000000000	4212.30761718750000000000	4163.58984375000000000000	4184.10253906250000000000	3501.00000000000000000000	10246.00000000000000000000	10230.00000000000000000000	0.00000000000000000000	0.00000000000000000000	0.00000000000000000000	558.00000000000000000000	766.00000000000000000000	0.00000000000000000000	0.00000000000000000000	0.00000000000000000000	0.00000000000000000000	0.00000000000000000000	0.00000000000000000000	0.00000000000000000000	0.00000000000000000000	0.00000000000000000000	0.00000000000000000000	0.00000000000000000000	0.00000000000000000000	0.00000000000000000000	0.00000000000000000000	0.00000000000000000000	0.00000000000000000000
115.00000000000000000000	0.00000000000000000000	4177.94873046875000000000	4198.97412109375000000000	4166.15380859375000000000	4185.12792968750000000000	4201.02539062500000000000	4190.25634765625000000000	4179.48730468750000000000	4181.53857421875000000000	4184.61523437500000000000	4172.82031250000000000000	4222.56396484375000000000	4218.97412109375000000000	4185.64111328125000000000	4198.46142578125000000000	3311.00000000000000000000	10246.00000000000000000000	10229.00000000000000000000	0.00000000000000000000	0.00000000000000000000	0.00000000000000000000	558.00000000000000000000	773.00000000000000000000	0.00000000000000000000	0.00000000000000000000	0.00000000000000000000	0.00000000000000000000	0.00000000000000000000	0.00000000000000000000	0.00000000000000000000	0.00000000000000000000	0.00000000000000000000	0.00000000000000000000	0.00000000000000000000	0.00000000000000000000	0.00000000000000000000	0.00000000000000000000	0.00000000000000000000	0.00000000000000000000
116.00000000000000000000	0.00000000000000000000	4176.92285156250000000000	4203.07666015625000000000	4162.05126953125000000000	4184.61523437500000000000	4222.05126953125000000000	4193.84619140625000000000	4175.89746093750000000000	4172.30761718750000000000	4182.56396484375000000000	4190.25634765625000000000	4248.71777343750000000000	4214.87158203125000000000	4196.92285156250000000000	4202.56396484375000000000	2859.00000000000000000000	10246.00000000000000000000	10229.00000000000000000000	0.00000000000000000000	0.00000000000000000000	0.00000000000000000000	558.00000000000000000000	781.00000000000000000000	0.00000000000000000000	0.00000000000000000000	0.00000000000000000000	0.00000000000000000000	0.00000000000000000000	0.00000000000000000000	0.00000000000000000000	0.00000000000000000000	0.00000000000000000000	0.00000000000000000000	0.00000000000000000000	0.00000000000000000000	0.00000000000000000000	0.00000000000000000000	0.00000000000000000000	0.00000000000000000000
117.00000000000000000000	0.00000000000000000000	4188.71777343750000000000	4174.87158203125000000000	4174.87158203125000000000	4181.53857421875000000000	4201.02539062500000000000	4181.53857421875000000000	4167.17919921875000000000	4161.02539062500000000000	4169.74365234375000000000	4178.46142578125000000000	4168.20507812500000000000	4210.76904296875000000000	4162.56396484375000000000	4174.87158203125000000000	2720.00000000000000000000	10247.00000000000000000000	10229.00000000000000000000	0.00000000000000000000	0.00000000000000000000	0.00000000000000000000	558.00000000000000000000	788.00000000000000000000	0.00000000000000000000	0.00000000000000000000	0.00000000000000000000	0.00000000000000000000	0.00000000000000000000	0.00000000000000000000	0.00000000000000000000	0.00000000000000000000	0.00000000000000000000	0.00000000000000000000	0.00000000000000000000	0.00000000000000000000	0.00000000000000000000	0.00000000000000000000	0.00000000000000000000	0.00000000000000000000
118.00000000000000000000	0.00000000000000000000	4158.46142578125000000000	4178.46142578125000000000	4152.30761718750000000000	4182.05126953125000000000	4200.00000000000000000000	4192.82031250000000000000	4186.66650390625000000000	4189.74365234375000000000	4195.89746093750000000000	4179.48730468750000000000	4150.76904296875000000000	4224.10253906250000000000	4175.89746093750000000000	4185.64111328125000000000	3501.00000000000000000000	10247.00000000000000000000	10229.00000000000000000000	0.00000000000000000000	0.00000000000000000000	0.00000000000000000000	558.00000000000000000000	796.00000000000000000000	0.00000000000000000000	0.00000000000000000000	0.00000000000000000000	0.00000000000000000000	0.00000000000000000000	0.00000000000000000000	0.00000000000000000000	0.00000000000000000000	0.00000000000000000000	0.00000000000000000000	0.00000000000000000000	0.00000000000000000000	0.00000000000000000000	0.00000000000000000000	0.00000000000000000000	0.00000000000000000000
119.00000000000000000000	0.00000000000000000000	4166.15380859375000000000	4163.07666015625000000000	4160.51269531250000000000	4162.56396484375000000000	4180.00000000000000000000	4172.82031250000000000000	4164.61523437500000000000	4176.92285156250000000000	4185.64111328125000000000	4177.43603515625000000000	4192.82031250000000000000	4211.79492187500000000000	4172.82031250000000000000	4173.84619140625000000000	3311.00000000000000000000	10247.00000000000000000000	10230.00000000000000000000	0.00000000000000000000	0.00000000000000000000	0.00000000000000000000	558.00000000000000000000	804.00000000000000000000	0.00000000000000000000	0.00000000000000000000	0.00000000000000000000	0.00000000000000000000	0.00000000000000000000	0.00000000000000000000	0.00000000000000000000	0.00000000000000000000	0.00000000000000000000	0.00000000000000000000	0.00000000000000000000	0.00000000000000000000	0.00000000000000000000	0.00000000000000000000	0.00000000000000000000	0.00000000000000000000
120.00000000000000000000	0.00000000000000000000	4170.25634765625000000000	4168.71777343750000000000	4161.53857421875000000000	4154.35888671875000000000	4185.12792968750000000000	4176.92285156250000000000	4166.15380859375000000000	4170.76904296875000000000	4183.58984375000000000000	4196.41015625000000000000	4208.20507812500000000000	4200.00000000000000000000	4171.79492187500000000000	4175.89746093750000000000	2859.00000000000000000000	10247.00000000000000000000	10230.00000000000000000000	0.00000000000000000000	0.00000000000000000000	0.00000000000000000000	558.00000000000000000000	813.00000000000000000000	0.00000000000000000000	0.00000000000000000000	0.00000000000000000000	0.00000000000000000000	0.00000000000000000000	0.00000000000000000000	0.00000000000000000000	0.00000000000000000000	0.00000000000000000000	0.00000000000000000000	0.00000000000000000000	0.00000000000000000000	0.00000000000000000000	0.00000000000000000000	0.00000000000000000000	0.00000000000000000000
121.00000000000000000000	0.00000000000000000000	4164.10253906250000000000	4174.35888671875000000000	4156.92285156250000000000	4162.05126953125000000000	4184.10253906250000000000	4178.46142578125000000000	4173.84619140625000000000	4173.33300781250000000000	4182.05126953125000000000	4190.25634765625000000000	4174.87158203125000000000	4210.25634765625000000000	4166.66650390625000000000	4186.66650390625000000000	2720.00000000000000000000	10247.00000000000000000000	10229.00000000000000000000	0.00000000000000000000	0.00000000000000000000	0.00000000000000000000	558.00000000000000000000	821.00000000000000000000	0.00000000000000000000	0.00000000000000000000	0.00000000000000000000	0.00000000000000000000	0.00000000000000000000	0.00000000000000000000	0.00000000000000000000	0.00000000000000000000	0.00000000000000000000	0.00000000000000000000	0.00000000000000000000	0.00000000000000000000	0.00000000000000000000	0.00000000000000000000	0.00000000000000000000	0.00000000000000000000
122.00000000000000000000	0.00000000000000000000	4193.33300781250000000000	4176.92285156250000000000	4176.41015625000000000000	4173.33300781250000000000	4184.61523437500000000000	4176.41015625000000000000	4171.28173828125000000000	4167.17919921875000000000	4167.69238281250000000000	4173.33300781250000000000	4173.33300781250000000000	4223.07666015625000000000	4163.58984375000000000000	4176.41015625000000000000	3501.00000000000000000000	10247.00000000000000000000	10229.00000000000000000000	0.00000000000000000000	0.00000000000000000000	0.00000000000000000000	558.00000000000000000000	829.00000000000000000000	0.00000000000000000000	0.00000000000000000000	0.00000000000000000000	0.00000000000000000000	0.00000000000000000000	0.00000000000000000000	0.00000000000000000000	0.00000000000000000000	0.00000000000000000000	0.00000000000000000000	0.00000000000000000000	0.00000000000000000000	0.00000000000000000000	0.00000000000000000000	0.00000000000000000000	0.00000000000000000000
123.00000000000000000000	0.00000000000000000000	4177.43603515625000000000	4208.71777343750000000000	4157.94873046875000000000	4187.69238281250000000000	4227.17919921875000000000	4208.71777343750000000000	4196.41015625000000000000	4201.53857421875000000000	4199.48730468750000000000	4208.71777343750000000000	4220.00000000000000000000	4232.82031250000000000000	4211.28173828125000000000	4188.20507812500000000000	3311.00000000000000000000	10249.00000000000000000000	10228.00000000000000000000	0.00000000000000000000	0.00000000000000000000	0.00000000000000000000	558.00000000000000000000	838.00000000000000000000	0.00000000000000000000	0.00000000000000000000	0.00000000000000000000	0.00000000000000000000	0.00000000000000000000	0.00000000000000000000	0.00000000000000000000	0.00000000000000000000	0.00000000000000000000	0.00000000000000000000	0.00000000000000000000	0.00000000000000000000	0.00000000000000000000	0.00000000000000000000	0.00000000000000000000	0.00000000000000000000
124.00000000000000000000	0.00000000000000000000	4174.87158203125000000000	4183.58984375000000000000	4162.56396484375000000000	4174.35888671875000000000	4208.20507812500000000000	4182.05126953125000000000	4170.25634765625000000000	4191.28173828125000000000	4189.23046875000000000000	4201.02539062500000000000	4189.23046875000000000000	4223.07666015625000000000	4195.89746093750000000000	4178.97412109375000000000	2859.00000000000000000000	10249.00000000000000000000	10228.00000000000000000000	0.00000000000000000000	0.00000000000000000000	0.00000000000000000000	558.00000000000000000000	846.00000000000000000000	0.00000000000000000000	0.00000000000000000000	0.00000000000000000000	0.00000000000000000000	0.00000000000000000000	0.00000000000000000000	0.00000000000000000000	0.00000000000000000000	0.00000000000000000000	0.00000000000000000000	0.00000000000000000000	0.00000000000000000000	0.00000000000000000000	0.00000000000000000000	0.00000000000000000000	0.00000000000000000000
125.00000000000000000000	0.00000000000000000000	4177.94873046875000000000	4176.92285156250000000000	4165.64111328125000000000	4166.66650390625000000000	4196.41015625000000000000	4174.35888671875000000000	4174.35888671875000000000	4186.15380859375000000000	4184.61523437500000000000	4200.51269531250000000000	4173.33300781250000000000	4223.07666015625000000000	4171.79492187500000000000	4185.64111328125000000000	2720.00000000000000000000	10248.00000000000000000000	10228.00000000000000000000	0.00000000000000000000	0.00000000000000000000	0.00000000000000000000	558.00000000000000000000	854.00000000000000000000	0.00000000000000000000	0.00000000000000000000	0.00000000000000000000	0.00000000000000000000	0.00000000000000000000	0.00000000000000000000	0.00000000000000000000	0.00000000000000000000	0.00000000000000000000	0.00000000000000000000	0.00000000000000000000	0.00000000000000000000	0.00000000000000000000	0.00000000000000000000	0.00000000000000000000	0.00000000000000000000
126.00000000000000000000	0.00000000000000000000	4166.66650390625000000000	4182.56396484375000000000	4155.89746093750000000000	4163.07666015625000000000	4196.41015625000000000000	4182.56396484375000000000	4194.35888671875000000000	4190.76904296875000000000	4189.74365234375000000000	4208.20507812500000000000	4198.46142578125000000000	4229.23046875000000000000	4169.23046875000000000000	4186.66650390625000000000	3501.00000000000000000000	10248.00000000000000000000	10228.00000000000000000000	0.00000000000000000000	0.00000000000000000000	0.00000000000000000000	558.00000000000000000000	862.00000000000000000000	0.00000000000000000000	0.00000000000000000000	0.00000000000000000000	0.00000000000000000000	0.00000000000000000000	0.00000000000000000000	0.00000000000000000000	0.00000000000000000000	0.00000000000000000000	0.00000000000000000000	0.00000000000000000000	0.00000000000000000000	0.00000000000000000000	0.00000000000000000000	0.00000000000000000000	0.00000000000000000000
127.00000000000000000000	0.00000000000000000000	4182.05126953125000000000	4162.05126953125000000000	4171.79492187500000000000	4163.07666015625000000000	4186.15380859375000000000	4165.64111328125000000000	4174.87158203125000000000	4168.20507812500000000000	4167.69238281250000000000	4181.53857421875000000000	4178.97412109375000000000	4226.15380859375000000000	4148.71777343750000000000	4161.53857421875000000000	51.00000000000000000000	10248.00000000000000000000	10228.00000000000000000000	0.00000000000000000000	0.00000000000000000000	0.00000000000000000000	558.00000000000000000000	870.00000000000000000000	0.00000000000000000000	0.00000000000000000000	0.00000000000000000000	0.00000000000000000000	0.00000000000000000000	0.00000000000000000000	0.00000000000000000000	0.00000000000000000000	0.00000000000000000000	0.00000000000000000000	0.00000000000000000000	0.00000000000000000000	0.00000000000000000000	0.00000000000000000000	0.00000000000000000000	0.00000000000000000000
0.00000000000000000000	0.00000000000000000000	4167.17919921875000000000	4182.56396484375000000000	4156.41015625000000000000	4183.07666015625000000000	4227.17919921875000000000	4195.38427734375000000000	4193.33300781250000000000	4190.76904296875000000000	4193.33300781250000000000	4198.46142578125000000000	4177.43603515625000000000	4219.48730468750000000000	4181.02539062500000000000	4173.33300781250000000000	1098.00000000000000000000	10248.00000000000000000000	10228.00000000000000000000	0.00000000000000000000	0.00000000000000000000	0.00000000000000000000	558.00000000000000000000	879.00000000000000000000	4.00000000000000000000	0.00000000000000000000	0.00000000000000000000	0.00000000000000000000	0.00000000000000000000	0.00000000000000000000	0.00000000000000000000	0.00000000000000000000	0.00000000000000000000	0.00000000000000000000	0.00000000000000000000	0.00000000000000000000	0.00000000000000000000	0.00000000000000000000	0.00000000000000000000	0.00000000000000000000
1.00000000000000000000	0.00000000000000000000	4171.79492187500000000000	4168.20507812500000000000	4161.53857421875000000000	4174.87158203125000000000	4202.05126953125000000000	4183.58984375000000000000	4175.89746093750000000000	4182.56396484375000000000	4180.51269531250000000000	4189.23046875000000000000	4173.84619140625000000000	4188.71777343750000000000	4181.53857421875000000000	4168.20507812500000000000	2154.00000000000000000000	10250.00000000000000000000	10229.00000000000000000000	0.00000000000000000000	0.00000000000000000000	0.00000000000000000000	558.00000000000000000000	887.00000000000000000000	4.00000000000000000000	4.00000000000000000000	0.00000000000000000000	0.00000000000000000000	0.00000000000000000000	0.00000000000000000000	0.00000000000000000000	0.00000000000000000000	0.00000000000000000000	0.00000000000000000000	0.00000000000000000000	0.00000000000000000000	0.00000000000000000000	0.00000000000000000000	0.00000000000000000000	0.00000000000000000000
2.00000000000000000000	0.00000000000000000000	4178.46142578125000000000	4163.58984375000000000000	4166.66650390625000000000	4164.61523437500000000000	4172.30761718750000000000	4166.15380859375000000000	4164.61523437500000000000	4174.35888671875000000000	4170.76904296875000000000	4187.17919921875000000000	4194.87158203125000000000	4181.02539062500000000000	4171.79492187500000000000	4178.97412109375000000000	1424.00000000000000000000	10250.00000000000000000000	10229.00000000000000000000	0.00000000000000000000	0.00000000000000000000	0.00000000000000000000	558.00000000000000000000	895.00000000000000000000	4.00000000000000000000	4.00000000000000000000	4.00000000000000000000	0.00000000000000000000	0.00000000000000000000	0.00000000000000000000	0.00000000000000000000	0.00000000000000000000	0.00000000000000000000	0.00000000000000000000	0.00000000000000000000	0.00000000000000000000	0.00000000000000000000	0.00000000000000000000	4.00000000000000000000	0.00000000000000000000
3.00000000000000000000	0.00000000000000000000	4165.12792968750000000000	4182.56396484375000000000	4157.43603515625000000000	4176.92285156250000000000	4202.05126953125000000000	4176.92285156250000000000	4184.61523437500000000000	4187.17919921875000000000	4197.43603515625000000000	4212.82031250000000000000	4215.89746093750000000000	4198.46142578125000000000	4181.02539062500000000000	4197.43603515625000000000	3442.00000000000000000000	10251.00000000000000000000	10229.00000000000000000000	0.00000000000000000000	0.00000000000000000000	0.00000000000000000000	558.00000000000000000000	902.00000000000000000000	4.00000000000000000000	4.00000000000000000000	4.00000000000000000000	4.00000000000000000000	0.00000000000000000000	0.00000000000000000000	0.00000000000000000000	0.00000000000000000000	0.00000000000000000000	0.00000000000000000000	0.00000000000000000000	0.00000000000000000000	0.00000000000000000000	0.00000000000000000000	4.00000000000000000000	4.00000000000000000000
4.00000000000000000000	0.00000000000000000000	4179.48730468750000000000	4168.20507812500000000000	4176.41015625000000000000	4167.17919921875000000000	4200.51269531250000000000	4164.10253906250000000000	4167.17919921875000000000	4164.10253906250000000000	4176.41015625000000000000	4187.17919921875000000000	4164.61523437500000000000	4188.20507812500000000000	4161.02539062500000000000	4176.92285156250000000000	3489.00000000000000000000	10251.00000000000000000000	10229.00000000000000000000	0.00000000000000000000	0.00000000000000000000	0.00000000000000000000	558.00000000000000000000	909.00000000000000000000	4.00000000000000000000	4.00000000000000000000	4.00000000000000000000	4.00000000000000000000	4.00000000000000000000	0.00000000000000000000	0.00000000000000000000	0.00000000000000000000	0.00000000000000000000	0.00000000000000000000	0.00000000000000000000	0.00000000000000000000	0.00000000000000000000	0.00000000000000000000	4.00000000000000000000	4.00000000000000000000
5.00000000000000000000	0.00000000000000000000	4160.51269531250000000000	4175.89746093750000000000	4158.97412109375000000000	4150.76904296875000000000	4202.05126953125000000000	4178.46142578125000000000	4170.76904296875000000000	4163.58984375000000000000	4166.66650390625000000000	4182.56396484375000000000	4147.69238281250000000000	4180.51269531250000000000	4174.87158203125000000000	4180.00000000000000000000	3459.00000000000000000000	10249.00000000000000000000	10228.00000000000000000000	0.00000000000000000000	0.00000000000000000000	0.00000000000000000000	558.00000000000000000000	917.00000000000000000000	4.00000000000000000000	4.00000000000000000000	4.00000000000000000000	4.00000000000000000000	4.00000000000000000000	4.00000000000000000000	0.00000000000000000000	0.00000000000000000000	0.00000000000000000000	0.00000000000000000000	0.00000000000000000000	0.00000000000000000000	0.00000000000000000000	0.00000000000000000000	4.00000000000000000000	4.00000000000000000000
6.00000000000000000000	0.00000000000000000000	4162.56396484375000000000	4161.53857421875000000000	4158.97412109375000000000	4151.79492187500000000000	4190.25634765625000000000	4167.69238281250000000000	4157.43603515625000000000	4147.17919921875000000000	4147.69238281250000000000	4174.87158203125000000000	4168.71777343750000000000	4181.53857421875000000000	4168.71777343750000000000	4167.17919921875000000000	3475.00000000000000000000	10249.00000000000000000000	10228.00000000000000000000	0.00000000000000000000	0.00000000000000000000	0.00000000000000000000	558.00000000000000000000	924.00000000000000000000	4.00000000000000000000	4.00000000000000000000	4.00000000000000000000	4.00000000000000000000	4.00000000000000000000	4.00000000000000000000	4.00000000000000000000	0.00000000000000000000	0.00000000000000000000	0.00000000000000000000	0.00000000000000000000	0.00000000000000000000	0.00000000000000000000	0.00000000000000000000	4.00000000000000000000	4.00000000000000000000
7.00000000000000000000	0.00000000000000000000	4176.41015625000000000000	4161.53857421875000000000	4171.79492187500000000000	4175.38427734375000000000	4198.46142578125000000000	4162.05126953125000000000	4159.48730468750000000000	4152.30761718750000000000	4156.92285156250000000000	4167.69238281250000000000	4202.05126953125000000000	4189.74365234375000000000	4163.58984375000000000000	4171.79492187500000000000	3395.00000000000000000000	10248.00000000000000000000	10227.00000000000000000000	0.00000000000000000000	0.00000000000000000000	0.00000000000000000000	558.00000000000000000000	931.00000000000000000000	4.00000000000000000000	4.00000000000000000000	4.00000000000000000000	4.00000000000000000000	4.00000000000000000000	4.00000000000000000000	4.00000000000000000000	4.00000000000000000000	0.00000000000000000000	0.00000000000000000000	0.00000000000000000000	0.00000000000000000000	0.00000000000000000000	0.00000000000000000000	4.00000000000000000000	4.00000000000000000000
8.00000000000000000000	0.00000000000000000000	4155.89746093750000000000	4171.28173828125000000000	4156.41015625000000000000	4174.35888671875000000000	4209.23046875000000000000	4171.79492187500000000000	4178.46142578125000000000	4183.07666015625000000000	4188.20507812500000000000	4188.71777343750000000000	4203.07666015625000000000	4202.56396484375000000000	4173.33300781250000000000	4188.71777343750000000000	3439.00000000000000000000	10248.00000000000000000000	10227.00000000000000000000	0.00000000000000000000	0.00000000000000000000	0.00000000000000000000	558.00000000000000000000	939.00000000000000000000	4.00000000000000000000	4.00000000000000000000	4.00000000000000000000	4.00000000000000000000	4.00000000000000000000	4.00000000000000000000	4.00000000000000000000	4.00000000000000000000	4.00000000000000000000	0.00000000000000000000	0.00000000000000000000	0.00000000000000000000	0.00000000000000000000	0.00000000000000000000	4.00000000000000000000	4.00000000000000000000
9.00000000000000000000	0.00000000000000000000	4167.69238281250000000000	4142.56396484375000000000	4166.66650390625000000000	4145.12792968750000000000	4170.76904296875000000000	4145.64111328125000000000	4157.43603515625000000000	4162.56396484375000000000	4165.12792968750000000000	4185.64111328125000000000	4159.48730468750000000000	4200.00000000000000000000	4151.79492187500000000000	4155.89746093750000000000	3096.00000000000000000000	10248.00000000000000000000	10229.00000000000000000000	0.00000000000000000000	0.00000000000000000000	0.00000000000000000000	558.00000000000000000000	947.00000000000000000000	4.00000000000000000000	4.00000000000000000000	4.00000000000000000000	4.00000000000000000000	4.00000000000000000000	4.00000000000000000000	4.00000000000000000000	4.00000000000000000000	4.00000000000000000000	4.00000000000000000000	0.00000000000000000000	0.00000000000000000000	0.00000000000000000000	0.00000000000000000000	4.00000000000000000000	4.00000000000000000000
10.00000000000000000000	0.00000000000000000000	4164.10253906250000000000	4168.20507812500000000000	4160.00000000000000000000	4155.38427734375000000000	4191.28173828125000000000	4172.30761718750000000000	4175.89746093750000000000	4168.71777343750000000000	4175.89746093750000000000	4200.00000000000000000000	4156.92285156250000000000	4210.25634765625000000000	4173.84619140625000000000	4162.05126953125000000000	3500.00000000000000000000	10248.00000000000000000000	10229.00000000000000000000	0.00000000000000000000	0.00000000000000000000	0.00000000000000000000	558.00000000000000000000	955.00000000000000000000	4.00000000000000000000	4.00000000000000000000	4.00000000000000000000	4.00000000000000000000	4.00000000000000000000	4.00000000000000000000	4.00000000000000000000	4.00000000000000000000	4.00000000000000000000	4.00000000000000000000	4.00000000000000000000	0.00000000000000000000	0.00000000000000000000	0.00000000000000000000	4.00000000000000000000	4.00000000000000000000
11.00000000000000000000	0.00000000000000000000	4164.10253906250000000000	4162.56396484375000000000	4162.05126953125000000000	4158.46142578125000000000	4200.00000000000000000000	4179.48730468750000000000	4170.25634765625000000000	4154.87158203125000000000	4166.66650390625000000000	4187.17919921875000000000	4164.61523437500000000000	4206.15380859375000000000	4160.51269531250000000000	4166.66650390625000000000	3303.00000000000000000000	10247.00000000000000000000	10229.00000000000000000000	0.00000000000000000000	0.00000000000000000000	0.00000000000000000000	558.00000000000000000000	963.00000000000000000000	4.00000000000000000000	4.00000000000000000000	4.00000000000000000000	4.00000000000000000000	4.00000000000000000000	4.00000000000000000000	4.00000000000000000000	4.00000000000000000000	4.00000000000000000000	4.00000000000000000000	4.00000000000000000000	4.00000000000000000000	0.00000000000000000000	0.00000000000000000000	4.00000000000000000000	4.00000000000000000000
12.00000000000000000000	0.00000000000000000000	4171.79492187500000000000	4142.05126953125000000000	4164.10253906250000000000	4146.15380859375000000000	4200.00000000000000000000	4165.12792968750000000000	4157.43603515625000000000	4144.10253906250000000000	4153.84619140625000000000	4170.25634765625000000000	4187.69238281250000000000	4193.84619140625000000000	4140.51269531250000000000	4161.02539062500000000000	2648.00000000000000000000	10247.00000000000000000000	10229.00000000000000000000	0.00000000000000000000	0.00000000000000000000	0.00000000000000000000	558.00000000000000000000	971.00000000000000000000	4.00000000000000000000	4.00000000000000000000	4.00000000000000000000	4.00000000000000000000	4.00000000000000000000	4.00000000000000000000	4.00000000000000000000	4.00000000000000000000	4.00000000000000000000	4.00000000000000000000	4.00000000000000000000	4.00000000000000000000	4.00000000000000000000	0.00000000000000000000	4.00000000000000000000	4.00000000000000000000
13.00000000000000000000	0.00000000000000000000	4155.89746093750000000000	4163.07666015625000000000	4150.25634765625000000000	4155.89746093750000000000	4215.38427734375000000000	4172.82031250000000000000	4171.28173828125000000000	4175.38427734375000000000	4182.05126953125000000000	4184.10253906250000000000	4182.05126953125000000000	4205.64111328125000000000	4167.17919921875000000000	4168.71777343750000000000	2528.00000000000000000000	10245.00000000000000000000	10229.00000000000000000000	0.00000000000000000000	0.00000000000000000000	0.00000000000000000000	558.00000000000000000000	980.00000000000000000000	4.00000000000000000000	4.00000000000000000000	4.00000000000000000000	4.00000000000000000000	4.00000000000000000000	4.00000000000000000000	4.00000000000000000000	4.00000000000000000000	4.00000000000000000000	4.00000000000000000000	4.00000000000000000000	4.00000000000000000000	4.00000000000000000000	4.00000000000000000000	4.00000000000000000000	4.00000000000000000000
14.00000000000000000000	0.00000000000000000000	4172.30761718750000000000	4147.69238281250000000000	4170.76904296875000000000	4160.51269531250000000000	4180.00000000000000000000	4147.17919921875000000000	4145.64111328125000000000	4153.33300781250000000000	4160.51269531250000000000	4160.51269531250000000000	4129.74365234375000000000	4205.12792968750000000000	4151.28173828125000000000	4150.76904296875000000000	3500.00000000000000000000	10245.00000000000000000000	10229.00000000000000000000	0.00000000000000000000	0.00000000000000000000	0.00000000000000000000	558.00000000000000000000	987.00000000000000000000	4.00000000000000000000	4.00000000000000000000	4.00000000000000000000	4.00000000000000000000	4.00000000000000000000	4.00000000000000000000	4.00000000000000000000	4.00000000000000000000	4.00000000000000000000	4.00000000000000000000	4.00000000000000000000	4.00000000000000000000	4.00000000000000000000	4.00000000000000000000	4.00000000000000000000	4.00000000000000000000
15.00000000000000000000	0.00000000000000000000	4172.30761718750000000000	4170.25634765625000000000	4165.12792968750000000000	4169.74365234375000000000	4210.76904296875000000000	4162.56396484375000000000	4167.17919921875000000000	4161.02539062500000000000	4167.17919921875000000000	4181.02539062500000000000	4162.56396484375000000000	4207.17919921875000000000	4170.76904296875000000000	4166.66650390625000000000	3303.00000000000000000000	10245.00000000000000000000	10230.00000000000000000000	0.00000000000000000000	0.00000000000000000000	0.00000000000000000000	558.00000000000000000000	996.00000000000000000000	4.00000000000000000000	4.00000000000000000000	4.00000000000000000000	4.00000000000000000000	4.00000000000000000000	4.00000000000000000000	4.00000000000000000000	4.00000000000000000000	4.00000000000000000000	4.00000000000000000000	4.00000000000000000000	4.00000000000000000000	4.00000000000000000000	4.00000000000000000000	4.00000000000000000000	4.00000000000000000000
16.00000000000000000000	0.00000000000000000000	4174.87158203125000000000	4174.35888671875000000000	4164.10253906250000000000	4167.17919921875000000000	4238.46142578125000000000	4173.84619140625000000000	4180.00000000000000000000	4172.82031250000000000000	4177.43603515625000000000	4199.48730468750000000000	4212.82031250000000000000	4210.76904296875000000000	4173.84619140625000000000	4165.12792968750000000000	0.00000000000000000000	10245.00000000000000000000	10230.00000000000000000000	0.00000000000000000000	0.00000000000000000000	0.00000000000000000000	559.00000000000000000000	4.00000000000000000000	4.00000000000000000000	4.00000000000000000000	4.00000000000000000000	4.00000000000000000000	4.00000000000000000000	4.00000000000000000000	4.00000000000000000000	4.00000000000000000000	4.00000000000000000000	4.00000000000000000000	4.00000000000000000000	4.00000000000000000000	4.00000000000000000000	4.00000000000000000000	4.00000000000000000000	4.00000000000000000000
17.00000000000000000000	0.00000000000000000000	4177.43603515625000000000	4142.05126953125000000000	4175.89746093750000000000	4149.23046875000000000000	4215.89746093750000000000	4169.74365234375000000000	4166.66650390625000000000	4159.48730468750000000000	4162.05126953125000000000	4176.92285156250000000000	4182.56396484375000000000	4206.15380859375000000000	4148.71777343750000000000	4156.92285156250000000000	0.00000000000000000000	10243.00000000000000000000	10230.00000000000000000000	0.00000000000000000000	0.00000000000000000000	0.00000000000000000000	559.00000000000000000000	12.00000000000000000000	4.00000000000000000000	4.00000000000000000000	4.00000000000000000000	4.00000000000000000000	4.00000000000000000000	4.00000000000000000000	4.00000000000000000000	4.00000000000000000000	4.00000000000000000000	4.00000000000000000000	4.00000000000000000000	4.00000000000000000000	4.00000000000000000000	4.00000000000000000000	4.00000000000000000000	4.00000000000000000000
18.00000000000000000000	0.00000000000000000000	4149.74365234375000000000	4149.23046875000000000000	4155.89746093750000000000	4144.61523437500000000000	4215.89746093750000000000	4175.38427734375000000000	4174.87158203125000000000	4170.76904296875000000000	4168.71777343750000000000	4173.84619140625000000000	4146.15380859375000000000	4213.84619140625000000000	4169.74365234375000000000	4182.56396484375000000000	0.00000000000000000000	10243.00000000000000000000	10230.00000000000000000000	0.00000000000000000000	0.00000000000000000000	0.00000000000000000000	559.00000000000000000000	21.00000000000000000000	4.00000000000000000000	4.00000000000000000000	4.00000000000000000000	4.00000000000000000000	4.00000000000000000000	4.00000000000000000000	4.00000000000000000000	4.00000000000000000000	4.00000000000000000000	4.00000000000000000000	4.00000000000000000000	4.00000000000000000000	4.00000000000000000000	4.00000000000000000000	4.00000000000000000000	4.00000000000000000000
19.00000000000000000000	0.00000000000000000000	4169.74365234375000000000	4151.79492187500000000000	4166.15380859375000000000	4155.38427734375000000000	4194.87158203125000000000	4144.61523437500000000000	4151.79492187500000000000	4155.89746093750000000000	4154.35888671875000000000	4152.30761718750000000000	4154.87158203125000000000	4213.33300781250000000000	4164.61523437500000000000	4174.35888671875000000000	0.00000000000000000000	10245.00000000000000000000	10230.00000000000000000000	0.00000000000000000000	0.00000000000000000000	0.00000000000000000000	559.00000000000000000000	29.00000000000000000000	4.00000000000000000000	4.00000000000000000000	4.00000000000000000000	4.00000000000000000000	4.00000000000000000000	4.00000000000000000000	4.00000000000000000000	4.00000000000000000000	4.00000000000000000000	4.00000000000000000000	4.00000000000000000000	4.00000000000000000000	4.00000000000000000000	4.00000000000000000000	4.00000000000000000000	4.00000000000000000000
20.00000000000000000000	0.00000000000000000000	4171.79492187500000000000	4176.41015625000000000000	4162.56396484375000000000	4181.53857421875000000000	4223.58984375000000000000	4163.58984375000000000000	4171.28173828125000000000	4169.23046875000000000000	4178.97412109375000000000	4176.92285156250000000000	4188.71777343750000000000	4211.79492187500000000000	4175.38427734375000000000	4168.20507812500000000000	0.00000000000000000000	10245.00000000000000000000	10230.00000000000000000000	0.00000000000000000000	0.00000000000000000000	0.00000000000000000000	559.00000000000000000000	36.00000000000000000000	4.00000000000000000000	4.00000000000000000000	4.00000000000000000000	4.00000000000000000000	4.00000000000000000000	4.00000000000000000000	4.00000000000000000000	4.00000000000000000000	4.00000000000000000000	4.00000000000000000000	4.00000000000000000000	4.00000000000000000000	4.00000000000000000000	4.00000000000000000000	4.00000000000000000000	4.00000000000000000000
21.00000000000000000000	0.00000000000000000000	4165.64111328125000000000	4165.12792968750000000000	4164.10253906250000000000	4168.71777343750000000000	4245.12792968750000000000	4175.38427734375000000000	4180.51269531250000000000	4172.30761718750000000000	4188.20507812500000000000	4198.97412109375000000000	4189.74365234375000000000	4207.17919921875000000000	4165.64111328125000000000	4151.79492187500000000000	0.00000000000000000000	10245.00000000000000000000	10229.00000000000000000000	0.00000000000000000000	0.00000000000000000000	0.00000000000000000000	559.00000000000000000000	44.00000000000000000000	4.00000000000000000000	4.00000000000000000000	4.00000000000000000000	4.00000000000000000000	4.00000000000000000000	4.00000000000000000000	4.00000000000000000000	4.00000000000000000000	4.00000000000000000000	4.00000000000000000000	4.00000000000000000000	4.00000000000000000000	4.00000000000000000000	4.00000000000000000000	4.00000000000000000000	4.00000000000000000000
22.00000000000000000000	0.00000000000000000000	4177.43603515625000000000	4133.84619140625000000000	4175.89746093750000000000	4131.28173828125000000000	4217.94873046875000000000	4158.97412109375000000000	4157.94873046875000000000	4146.66650390625000000000	4157.94873046875000000000	4174.87158203125000000000	4168.71777343750000000000	4202.56396484375000000000	4143.07666015625000000000	4145.12792968750000000000	0.00000000000000000000	10245.00000000000000000000	10229.00000000000000000000	0.00000000000000000000	0.00000000000000000000	0.00000000000000000000	559.00000000000000000000	51.00000000000000000000	4.00000000000000000000	4.00000000000000000000	4.00000000000000000000	4.00000000000000000000	4.00000000000000000000	4.00000000000000000000	4.00000000000000000000	4.00000000000000000000	4.00000000000000000000	4.00000000000000000000	4.00000000000000000000	4.00000000000000000000	4.00000000000000000000	4.00000000000000000000	4.00000000000000000000	4.00000000000000000000
23.00000000000000000000	0.00000000000000000000	4155.38427734375000000000	4161.02539062500000000000	4151.79492187500000000000	4141.02539062500000000000	4226.66650390625000000000	4177.94873046875000000000	4172.82031250000000000000	4158.97412109375000000000	4167.69238281250000000000	4176.41015625000000000000	4154.87158203125000000000	4216.41015625000000000000	4174.87158203125000000000	4184.10253906250000000000	0.00000000000000000000	10246.00000000000000000000	10228.00000000000000000000	0.00000000000000000000	0.00000000000000000000	0.00000000000000000000	559.00000000000000000000	58.00000000000000000000	4.00000000000000000000	4.00000000000000000000	4.00000000000000000000	4.00000000000000000000	4.00000000000000000000	4.00000000000000000000	4.00000000000000000000	4.00000000000000000000	4.00000000000000000000	4.00000000000000000000	4.00000000000000000000	4.00000000000000000000	4.00000000000000000000	4.00000000000000000000	4.00000000000000000000	4.00000000000000000000
24.00000000000000000000	0.00000000000000000000	4171.28173828125000000000	4176.41015625000000000000	4165.12792968750000000000	4175.38427734375000000000	4228.71777343750000000000	4170.25634765625000000000	4169.23046875000000000000	4158.97412109375000000000	4165.12792968750000000000	4162.05126953125000000000	4141.02539062500000000000	4220.00000000000000000000	4180.51269531250000000000	4180.51269531250000000000	0.00000000000000000000	10246.00000000000000000000	10228.00000000000000000000	0.00000000000000000000	0.00000000000000000000	0.00000000000000000000	559.00000000000000000000	66.00000000000000000000	4.00000000000000000000	4.00000000000000000000	4.00000000000000000000	4.00000000000000000000	4.00000000000000000000	4.00000000000000000000	4.00000000000000000000	4.00000000000000000000	4.00000000000000000000	4.00000000000000000000	4.00000000000000000000	4.00000000000000000000	4.00000000000000000000	4.00000000000000000000	4.00000000000000000000	4.00000000000000000000
25.00000000000000000000	0.00000000000000000000	4176.41015625000000000000	4180.51269531250000000000	4166.15380859375000000000	4182.05126953125000000000	4236.41015625000000000000	4176.92285156250000000000	4179.48730468750000000000	4175.38427734375000000000	4180.51269531250000000000	4170.25634765625000000000	4177.43603515625000000000	4222.05126953125000000000	4181.02539062500000000000	4169.23046875000000000000	0.00000000000000000000	10246.00000000000000000000	10229.00000000000000000000	0.00000000000000000000	0.00000000000000000000	0.00000000000000000000	559.00000000000000000000	74.00000000000000000000	4.00000000000000000000	4.00000000000000000000	4.00000000000000000000	4.00000000000000000000	4.00000000000000000000	4.00000000000000000000	4.00000000000000000000	4.00000000000000000000	4.00000000000000000000	4.00000000000000000000	4.00000000000000000000	4.00000000000000000000	4.00000000000000000000	4.00000000000000000000	4.00000000000000000000	4.00000000000000000000
26.00000000000000000000	0.00000000000000000000	4161.02539062500000000000	4149.74365234375000000000	4157.94873046875000000000	4151.79492187500000000000	4225.12792968750000000000	4172.82031250000000000000	4170.25634765625000000000	4168.71777343750000000000	4176.41015625000000000000	4174.35888671875000000000	4199.48730468750000000000	4213.84619140625000000000	4156.92285156250000000000	4158.97412109375000000000	0.00000000000000000000	10246.00000000000000000000	10229.00000000000000000000	0.00000000000000000000	0.00000000000000000000	0.00000000000000000000	559.00000000000000000000	81.00000000000000000000	4.00000000000000000000	4.00000000000000000000	4.00000000000000000000	4.00000000000000000000	4.00000000000000000000	4.00000000000000000000	4.00000000000000000000	4.00000000000000000000	4.00000000000000000000	4.00000000000000000000	4.00000000000000000000	4.00000000000000000000	4.00000000000000000000	4.00000000000000000000	4.00000000000000000000	4.00000000000000000000
27.00000000000000000000	0.00000000000000000000	4174.35888671875000000000	4133.84619140625000000000	4176.41015625000000000000	4136.92285156250000000000	4208.20507812500000000000	4148.71777343750000000000	4150.76904296875000000000	4140.51269531250000000000	4148.71777343750000000000	4157.43603515625000000000	4158.97412109375000000000	4203.07666015625000000000	4137.94873046875000000000	4147.69238281250000000000	0.00000000000000000000	10247.00000000000000000000	10228.00000000000000000000	0.00000000000000000000	0.00000000000000000000	0.00000000000000000000	559.00000000000000000000	89.00000000000000000000	4.00000000000000000000	4.00000000000000000000	4.00000000000000000000	4.00000000000000000000	4.00000000000000000000	4.00000000000000000000	4.00000000000000000000	4.00000000000000000000	4.00000000000000000000	4.00000000000000000000	4.00000000000000000000	4.00000000000000000000	4.00000000000000000000	4.00000000000000000000	4.00000000000000000000	4.00000000000000000000
28.00000000000000000000	0.00000000000000000000	4164.10253906250000000000	4174.35888671875000000000	4162.05126953125000000000	4165.12792968750000000000	4243.07666015625000000000	4170.76904296875000000000	4178.97412109375000000000	4164.10253906250000000000	4172.82031250000000000000	4184.10253906250000000000	4142.56396484375000000000	4218.46142578125000000000	4176.41015625000000000000	4174.35888671875000000000	0.00000000000000000000	10247.00000000000000000000	10228.00000000000000000000	0.00000000000000000000	0.00000000000000000000	0.00000000000000000000	559.00000000000000000000	97.00000000000000000000	4.00000000000000000000	4.00000000000000000000	4.00000000000000000000	4.00000000000000000000	4.00000000000000000000	4.00000000000000000000	4.00000000000000000000	4.00000000000000000000	4.00000000000000000000	4.00000000000000000000	4.00000000000000000000	4.00000000000000000000	4.00000000000000000000	4.00000000000000000000	4.00000000000000000000	4.00000000000000000000
29.00000000000000000000	0.00000000000000000000	4174.87158203125000000000	4164.61523437500000000000	4166.15380859375000000000	4173.84619140625000000000	4244.10253906250000000000	4171.28173828125000000000	4171.28173828125000000000	4160.51269531250000000000	4165.64111328125000000000	4164.61523437500000000000	4151.79492187500000000000	4206.66650390625000000000	4165.64111328125000000000	4175.89746093750000000000	0.00000000000000000000	10248.00000000000000000000	10229.00000000000000000000	0.00000000000000000000	0.00000000000000000000	0.00000000000000000000	559.00000000000000000000	105.00000000000000000000	4.00000000000000000000	4.00000000000000000000	4.00000000000000000000	4.00000000000000000000	4.00000000000000000000	4.00000000000000000000	4.00000000000000000000	4.00000000000000000000	4.00000000000000000000	4.00000000000000000000	4.00000000000000000000	4.00000000000000000000	4.00000000000000000000	4.00000000000000000000	4.00000000000000000000	4.00000000000000000000
30.00000000000000000000	0.00000000000000000000	4170.76904296875000000000	4163.07666015625000000000	4163.58984375000000000000	4173.84619140625000000000	4241.02539062500000000000	4170.76904296875000000000	4169.74365234375000000000	4167.17919921875000000000	4167.69238281250000000000	4151.28173828125000000000	4184.10253906250000000000	4184.61523437500000000000	4164.61523437500000000000	4177.94873046875000000000	0.00000000000000000000	10248.00000000000000000000	10229.00000000000000000000	0.00000000000000000000	0.00000000000000000000	0.00000000000000000000	559.00000000000000000000	114.00000000000000000000	4.00000000000000000000	4.00000000000000000000	4.00000000000000000000	4.00000000000000000000	4.00000000000000000000	4.00000000000000000000	4.00000000000000000000	4.00000000000000000000	4.00000000000000000000	4.00000000000000000000	4.00000000000000000000	4.00000000000000000000	4.00000000000000000000	4.00000000000000000000	4.00000000000000000000	4.00000000000000000000
31.00000000000000000000	0.00000000000000000000	4158.46142578125000000000	4167.17919921875000000000	4158.97412109375000000000	4173.84619140625000000000	4237.94873046875000000000	4168.20507812500000000000	4174.35888671875000000000	4179.48730468750000000000	4179.48730468750000000000	4175.89746093750000000000	4208.71777343750000000000	4192.30761718750000000000	4177.94873046875000000000	4170.25634765625000000000	0.00000000000000000000	10247.00000000000000000000	10227.00000000000000000000	0.00000000000000000000	0.00000000000000000000	0.00000000000000000000	559.00000000000000000000	122.00000000000000000000	4.00000000000000000000	4.00000000000000000000	4.00000000000000000000	4.00000000000000000000	4.00000000000000000000	4.00000000000000000000	4.00000000000000000000	4.00000000000000000000	4.00000000000000000000	4.00000000000000000000	4.00000000000000000000	4.00000000000000000000	4.00000000000000000000	4.00000000000000000000	4.00000000000000000000	4.00000000000000000000
32.00000000000000000000	0.00000000000000000000	4180.51269531250000000000	4150.25634765625000000000	4176.41015625000000000000	4153.33300781250000000000	4229.23046875000000000000	4157.94873046875000000000	4165.12792968750000000000	4160.51269531250000000000	4161.53857421875000000000	4183.58984375000000000000	4175.89746093750000000000	4205.12792968750000000000	4158.46142578125000000000	4146.15380859375000000000	0.00000000000000000000	10247.00000000000000000000	10227.00000000000000000000	0.00000000000000000000	0.00000000000000000000	0.00000000000000000000	559.00000000000000000000	130.00000000000000000000	4.00000000000000000000	4.00000000000000000000	4.00000000000000000000	4.00000000000000000000	4.00000000000000000000	4.00000000000000000000	4.00000000000000000000	4.00000000000000000000	4.00000000000000000000	4.00000000000000000000	4.00000000000000000000	4.00000000000000000000	4.00000000000000000000	4.00000000000000000000	4.00000000000000000000	4.00000000000000000000
33.00000000000000000000	0.00000000000000000000	4163.58984375000000000000	4170.25634765625000000000	4156.92285156250000000000	4148.71777343750000000000	4258.97412109375000000000	4177.94873046875000000000	4181.53857421875000000000	4163.58984375000000000000	4165.64111328125000000000	4183.07666015625000000000	4141.53857421875000000000	4207.17919921875000000000	4160.51269531250000000000	4158.97412109375000000000	0.00000000000000000000	10247.00000000000000000000	10227.00000000000000000000	0.00000000000000000000	0.00000000000000000000	0.00000000000000000000	559.00000000000000000000	139.00000000000000000000	4.00000000000000000000	4.00000000000000000000	4.00000000000000000000	4.00000000000000000000	4.00000000000000000000	4.00000000000000000000	4.00000000000000000000	4.00000000000000000000	4.00000000000000000000	4.00000000000000000000	4.00000000000000000000	4.00000000000000000000	4.00000000000000000000	4.00000000000000000000	4.00000000000000000000	4.00000000000000000000
34.00000000000000000000	0.00000000000000000000	4175.89746093750000000000	4167.17919921875000000000	4165.64111328125000000000	4166.66650390625000000000	4260.51269531250000000000	4163.07666015625000000000	4162.56396484375000000000	4147.17919921875000000000	4145.12792968750000000000	4143.07666015625000000000	4136.92285156250000000000	4203.07666015625000000000	4151.28173828125000000000	4155.89746093750000000000	0.00000000000000000000	10247.00000000000000000000	10227.00000000000000000000	0.00000000000000000000	0.00000000000000000000	0.00000000000000000000	559.00000000000000000000	146.00000000000000000000	4.00000000000000000000	4.00000000000000000000	4.00000000000000000000	4.00000000000000000000	4.00000000000000000000	4.00000000000000000000	4.00000000000000000000	4.00000000000000000000	4.00000000000000000000	4.00000000000000000000	4.00000000000000000000	4.00000000000000000000	4.00000000000000000000	4.00000000000000000000	4.00000000000000000000	4.00000000000000000000
35.00000000000000000000	0.00000000000000000000	4190.25634765625000000000	4181.02539062500000000000	4171.79492187500000000000	4184.10253906250000000000	4278.97412109375000000000	4168.20507812500000000000	4169.74365234375000000000	4162.05126953125000000000	4160.00000000000000000000	4165.12792968750000000000	4200.00000000000000000000	4217.94873046875000000000	4184.10253906250000000000	4173.33300781250000000000	0.00000000000000000000	10246.00000000000000000000	10226.00000000000000000000	0.00000000000000000000	0.00000000000000000000	0.00000000000000000000	559.00000000000000000000	154.00000000000000000000	4.00000000000000000000	4.00000000000000000000	4.00000000000000000000	4.00000000000000000000	4.00000000000000000000	4.00000000000000000000	4.00000000000000000000	4.00000000000000000000	4.00000000000000000000	4.00000000000000000000	4.00000000000000000000	4.00000000000000000000	4.00000000000000000000	4.00000000000000000000	4.00000000000000000000	4.00000000000000000000
36.00000000000000000000	0.00000000000000000000	4169.23046875000000000000	4187.17919921875000000000	4160.00000000000000000000	4176.41015625000000000000	4288.71777343750000000000	4178.46142578125000000000	4181.53857421875000000000	4187.69238281250000000000	4192.82031250000000000000	4208.20507812500000000000	4234.35888671875000000000	4232.82031250000000000000	4209.23046875000000000000	4192.30761718750000000000	0.00000000000000000000	10246.00000000000000000000	10226.00000000000000000000	0.00000000000000000000	0.00000000000000000000	0.00000000000000000000	559.00000000000000000000	161.00000000000000000000	4.00000000000000000000	4.00000000000000000000	4.00000000000000000000	4.00000000000000000000	4.00000000000000000000	4.00000000000000000000	4.00000000000000000000	4.00000000000000000000	4.00000000000000000000	4.00000000000000000000	4.00000000000000000000	4.00000000000000000000	4.00000000000000000000	4.00000000000000000000	4.00000000000000000000	4.00000000000000000000
37.00000000000000000000	0.00000000000000000000	4181.02539062500000000000	4154.87158203125000000000	4174.35888671875000000000	4161.02539062500000000000	4268.71777343750000000000	4158.97412109375000000000	4160.51269531250000000000	4168.71777343750000000000	4173.33300781250000000000	4178.97412109375000000000	4157.94873046875000000000	4230.25634765625000000000	4170.76904296875000000000	4173.84619140625000000000	0.00000000000000000000	10246.00000000000000000000	10226.00000000000000000000	0.00000000000000000000	0.00000000000000000000	0.00000000000000000000	559.00000000000000000000	169.00000000000000000000	4.00000000000000000000	4.00000000000000000000	4.00000000000000000000	4.00000000000000000000	4.00000000000000000000	4.00000000000000000000	4.00000000000000000000	4.00000000000000000000	4.00000000000000000000	4.00000000000000000000	4.00000000000000000000	4.00000000000000000000	4.00000000000000000000	4.00000000000000000000	4.00000000000000000000	4.00000000000000000000
38.00000000000000000000	0.00000000000000000000	4170.76904296875000000000	4156.41015625000000000000	4158.46142578125000000000	4148.20507812500000000000	4284.10253906250000000000	4171.79492187500000000000	4175.38427734375000000000	4166.66650390625000000000	4170.25634765625000000000	4178.46142578125000000000	4142.56396484375000000000	4223.58984375000000000000	4163.07666015625000000000	4165.12792968750000000000	0.00000000000000000000	10246.00000000000000000000	10226.00000000000000000000	0.00000000000000000000	0.00000000000000000000	0.00000000000000000000	559.00000000000000000000	177.00000000000000000000	4.00000000000000000000	4.00000000000000000000	4.00000000000000000000	4.00000000000000000000	4.00000000000000000000	4.00000000000000000000	4.00000000000000000000	4.00000000000000000000	4.00000000000000000000	4.00000000000000000000	4.00000000000000000000	4.00000000000000000000	4.00000000000000000000	4.00000000000000000000	4.00000000000000000000	4.00000000000000000000
39.00000000000000000000	0.00000000000000000000	4177.94873046875000000000	4145.64111328125000000000	4167.69238281250000000000	4133.84619140625000000000	4271.79492187500000000000	4161.53857421875000000000	4165.12792968750000000000	4147.17919921875000000000	4151.79492187500000000000	4172.82031250000000000000	4182.05126953125000000000	4207.69238281250000000000	4152.30761718750000000000	4143.07666015625000000000	0.00000000000000000000	10246.00000000000000000000	10227.00000000000000000000	0.00000000000000000000	0.00000000000000000000	0.00000000000000000000	559.00000000000000000000	184.00000000000000000000	4.00000000000000000000	4.00000000000000000000	4.00000000000000000000	4.00000000000000000000	4.00000000000000000000	4.00000000000000000000	4.00000000000000000000	4.00000000000000000000	4.00000000000000000000	4.00000000000000000000	4.00000000000000000000	4.00000000000000000000	4.00000000000000000000	4.00000000000000000000	4.00000000000000000000	4.00000000000000000000
40.00000000000000000000	0.00000000000000000000	4189.23046875000000000000	4168.20507812500000000000	4178.46142578125000000000	4167.69238281250000000000	4293.33300781250000000000	4178.97412109375000000000	4178.46142578125000000000	4163.58984375000000000000	4167.69238281250000000000	4181.02539062500000000000	4194.87158203125000000000	4230.25634765625000000000	4183.07666015625000000000	4171.79492187500000000000	0.00000000000000000000	10246.00000000000000000000	10227.00000000000000000000	0.00000000000000000000	0.00000000000000000000	0.00000000000000000000	559.00000000000000000000	192.00000000000000000000	4.00000000000000000000	4.00000000000000000000	4.00000000000000000000	4.00000000000000000000	4.00000000000000000000	4.00000000000000000000	4.00000000000000000000	4.00000000000000000000	4.00000000000000000000	4.00000000000000000000	4.00000000000000000000	4.00000000000000000000	4.00000000000000000000	4.00000000000000000000	4.00000000000000000000	4.00000000000000000000
41.00000000000000000000	0.00000000000000000000	4173.33300781250000000000	4191.79492187500000000000	4158.97412109375000000000	4188.71777343750000000000	4315.89746093750000000000	4193.84619140625000000000	4197.43603515625000000000	4195.89746093750000000000	4195.38427734375000000000	4198.97412109375000000000	4197.43603515625000000000	4263.07666015625000000000	4207.17919921875000000000	4218.46142578125000000000	0.00000000000000000000	10247.00000000000000000000	10228.00000000000000000000	0.00000000000000000000	0.00000000000000000000	0.00000000000000000000	559.00000000000000000000	201.00000000000000000000	4.00000000000000000000	4.00000000000000000000	4.00000000000000000000	4.00000000000000000000	4.00000000000000000000	4.00000000000000000000	4.00000000000000000000	4.00000000000000000000	4.00000000000000000000	4.00000000000000000000	4.00000000000000000000	4.00000000000000000000	4.00000000000000000000	4.00000000000000000000	4.00000000000000000000	4.00000000000000000000
42.00000000000000000000	0.00000000000000000000	4185.12792968750000000000	4155.38427734375000000000	4168.20507812500000000000	4157.43603515625000000000	4281.53857421875000000000	4157.43603515625000000000	4165.12792968750000000000	4169.23046875000000000000	4167.17919921875000000000	4181.02539062500000000000	4185.12792968750000000000	4246.66650390625000000000	4170.25634765625000000000	4198.97412109375000000000	0.00000000000000000000	10247.00000000000000000000	10228.00000000000000000000	0.00000000000000000000	0.00000000000000000000	0.00000000000000000000	559.00000000000000000000	208.00000000000000000000	4.00000000000000000000	4.00000000000000000000	4.00000000000000000000	4.00000000000000000000	4.00000000000000000000	4.00000000000000000000	4.00000000000000000000	4.00000000000000000000	4.00000000000000000000	4.00000000000000000000	4.00000000000000000000	4.00000000000000000000	4.00000000000000000000	4.00000000000000000000	4.00000000000000000000	4.00000000000000000000
43.00000000000000000000	0.00000000000000000000	4167.17919921875000000000	4155.89746093750000000000	4159.48730468750000000000	4147.69238281250000000000	4306.66650390625000000000	4182.05126953125000000000	4190.76904296875000000000	4187.17919921875000000000	4195.38427734375000000000	4208.71777343750000000000	4196.41015625000000000000	4239.48730468750000000000	4189.74365234375000000000	4185.12792968750000000000	0.00000000000000000000	10248.00000000000000000000	10229.00000000000000000000	0.00000000000000000000	0.00000000000000000000	0.00000000000000000000	559.00000000000000000000	215.00000000000000000000	4.00000000000000000000	4.00000000000000000000	4.00000000000000000000	4.00000000000000000000	4.00000000000000000000	4.00000000000000000000	4.00000000000000000000	4.00000000000000000000	4.00000000000000000000	4.00000000000000000000	4.00000000000000000000	4.00000000000000000000	4.00000000000000000000	4.00000000000000000000	4.00000000000000000000	4.00000000000000000000
44.00000000000000000000	0.00000000000000000000	4165.64111328125000000000	4142.05126953125000000000	4167.17919921875000000000	4144.10253906250000000000	4291.79492187500000000000	4176.92285156250000000000	4194.87158203125000000000	4187.69238281250000000000	4199.48730468750000000000	4209.23046875000000000000	4186.66650390625000000000	4240.00000000000000000000	4181.53857421875000000000	4158.46142578125000000000	0.00000000000000000000	10248.00000000000000000000	10229.00000000000000000000	0.00000000000000000000	0.00000000000000000000	0.00000000000000000000	559.00000000000000000000	224.00000000000000000000	4.00000000000000000000	4.00000000000000000000	4.00000000000000000000	4.00000000000000000000	4.00000000000000000000	4.00000000000000000000	4.00000000000000000000	4.00000000000000000000	4.00000000000000000000	4.00000000000000000000	4.00000000000000000000	4.00000000000000000000	4.00000000000000000000	4.00000000000000000000	4.00000000000000000000	4.00000000000000000000
45.00000000000000000000	0.00000000000000000000	4178.46142578125000000000	4144.61523437500000000000	4173.33300781250000000000	4147.17919921875000000000	4267.17919921875000000000	4151.79492187500000000000	4169.74365234375000000000	4161.53857421875000000000	4163.07666015625000000000	4180.00000000000000000000	4175.38427734375000000000	4235.89746093750000000000	4160.51269531250000000000	4156.92285156250000000000	0.00000000000000000000	10247.00000000000000000000	10228.00000000000000000000	0.00000000000000000000	0.00000000000000000000	0.00000000000000000000	559.00000000000000000000	232.00000000000000000000	4.00000000000000000000	4.00000000000000000000	4.00000000000000000000	4.00000000000000000000	4.00000000000000000000	4.00000000000000000000	4.00000000000000000000	4.00000000000000000000	4.00000000000000000000	4.00000000000000000000	4.00000000000000000000	4.00000000000000000000	4.00000000000000000000	4.00000000000000000000	4.00000000000000000000	4.00000000000000000000
46.00000000000000000000	0.00000000000000000000	4164.61523437500000000000	4183.07666015625000000000	4153.84619140625000000000	4174.35888671875000000000	4311.28173828125000000000	4169.74365234375000000000	4171.79492187500000000000	4163.58984375000000000000	4160.00000000000000000000	4191.28173828125000000000	4173.33300781250000000000	4244.10253906250000000000	4188.71777343750000000000	4191.79492187500000000000	0.00000000000000000000	10247.00000000000000000000	10228.00000000000000000000	0.00000000000000000000	0.00000000000000000000	0.00000000000000000000	559.00000000000000000000	240.00000000000000000000	4.00000000000000000000	4.00000000000000000000	4.00000000000000000000	4.00000000000000000000	4.00000000000000000000	4.00000000000000000000	4.00000000000000000000	4.00000000000000000000	4.00000000000000000000	4.00000000000000000000	4.00000000000000000000	4.00000000000000000000	4.00000000000000000000	4.00000000000000000000	4.00000000000000000000	4.00000000000000000000
47.00000000000000000000	0.00000000000000000000	4181.02539062500000000000	4168.71777343750000000000	4169.23046875000000000000	4172.30761718750000000000	4307.69238281250000000000	4158.97412109375000000000	4156.92285156250000000000	4146.66650390625000000000	4146.66650390625000000000	4186.15380859375000000000	4152.30761718750000000000	4234.87158203125000000000	4184.10253906250000000000	4179.48730468750000000000	0.00000000000000000000	10248.00000000000000000000	10227.00000000000000000000	0.00000000000000000000	0.00000000000000000000	0.00000000000000000000	559.00000000000000000000	249.00000000000000000000	4.00000000000000000000	4.00000000000000000000	4.00000000000000000000	4.00000000000000000000	4.00000000000000000000	4.00000000000000000000	4.00000000000000000000	4.00000000000000000000	4.00000000000000000000	4.00000000000000000000	4.00000000000000000000	4.00000000000000000000	4.00000000000000000000	4.00000000000000000000	4.00000000000000000000	4.00000000000000000000
48.00000000000000000000	0.00000000000000000000	4172.30761718750000000000	4154.87158203125000000000	4162.05126953125000000000	4142.56396484375000000000	4290.76904296875000000000	4165.64111328125000000000	4171.79492187500000000000	4162.56396484375000000000	4166.15380859375000000000	4184.61523437500000000000	4192.30761718750000000000	4234.35888671875000000000	4177.94873046875000000000	4178.97412109375000000000	0.00000000000000000000	10248.00000000000000000000	10227.00000000000000000000	0.00000000000000000000	0.00000000000000000000	0.00000000000000000000	559.00000000000000000000	257.00000000000000000000	4.00000000000000000000	4.00000000000000000000	4.00000000000000000000	4.00000000000000000000	4.00000000000000000000	4.00000000000000000000	4.00000000000000000000	4.00000000000000000000	4.00000000000000000000	4.00000000000000000000	4.00000000000000000000	4.00000000000000000000	4.00000000000000000000	4.00000000000000000000	4.00000000000000000000	4.00000000000000000000
49.00000000000000000000	0.00000000000000000000	4172.82031250000000000000	4137.43603515625000000000	4166.66650390625000000000	4134.35888671875000000000	4280.00000000000000000000	4161.53857421875000000000	4168.71777343750000000000	4163.07666015625000000000	4165.12792968750000000000	4177.94873046875000000000	4208.20507812500000000000	4233.84619140625000000000	4157.94873046875000000000	4170.76904296875000000000	0.00000000000000000000	10248.00000000000000000000	10228.00000000000000000000	0.00000000000000000000	0.00000000000000000000	0.00000000000000000000	559.00000000000000000000	265.00000000000000000000	4.00000000000000000000	4.00000000000000000000	4.00000000000000000000	4.00000000000000000000	4.00000000000000000000	4.00000000000000000000	4.00000000000000000000	4.00000000000000000000	4.00000000000000000000	4.00000000000000000000	4.00000000000000000000	4.00000000000000000000	4.00000000000000000000	4.00000000000000000000	4.00000000000000000000	4.00000000000000000000
50.00000000000000000000	0.00000000000000000000	4185.64111328125000000000	4148.71777343750000000000	4178.46142578125000000000	4163.07666015625000000000	4294.87158203125000000000	4157.43603515625000000000	4164.61523437500000000000	4155.89746093750000000000	4155.89746093750000000000	4187.69238281250000000000	4166.15380859375000000000	4209.23046875000000000000	4151.28173828125000000000	4165.12792968750000000000	0.00000000000000000000	10248.00000000000000000000	10228.00000000000000000000	0.00000000000000000000	0.00000000000000000000	0.00000000000000000000	559.00000000000000000000	272.00000000000000000000	4.00000000000000000000	4.00000000000000000000	4.00000000000000000000	4.00000000000000000000	4.00000000000000000000	4.00000000000000000000	4.00000000000000000000	4.00000000000000000000	4.00000000000000000000	4.00000000000000000000	4.00000000000000000000	4.00000000000000000000	4.00000000000000000000	4.00000000000000000000	4.00000000000000000000	4.00000000000000000000
51.00000000000000000000	0.00000000000000000000	4166.66650390625000000000	4176.92285156250000000000	4157.94873046875000000000	4175.89746093750000000000	4316.92285156250000000000	4171.28173828125000000000	4176.92285156250000000000	4165.12792968750000000000	4166.15380859375000000000	4202.05126953125000000000	4143.58984375000000000000	4188.20507812500000000000	4165.64111328125000000000	4178.46142578125000000000	0.00000000000000000000	10248.00000000000000000000	10229.00000000000000000000	0.00000000000000000000	0.00000000000000000000	0.00000000000000000000	559.00000000000000000000	280.00000000000000000000	4.00000000000000000000	4.00000000000000000000	4.00000000000000000000	4.00000000000000000000	4.00000000000000000000	4.00000000000000000000	4.00000000000000000000	4.00000000000000000000	4.00000000000000000000	4.00000000000000000000	4.00000000000000000000	4.00000000000000000000	4.00000000000000000000	4.00000000000000000000	4.00000000000000000000	4.00000000000000000000
52.00000000000000000000	0.00000000000000000000	4181.02539062500000000000	4146.66650390625000000000	4168.71777343750000000000	4150.76904296875000000000	4283.58984375000000000000	4149.23046875000000000000	4149.74365234375000000000	4135.89746093750000000000	4130.76904296875000000000	4159.48730468750000000000	4146.15380859375000000000	4185.64111328125000000000	4138.97412109375000000000	4158.97412109375000000000	0.00000000000000000000	10248.00000000000000000000	10229.00000000000000000000	0.00000000000000000000	0.00000000000000000000	0.00000000000000000000	559.00000000000000000000	287.00000000000000000000	4.00000000000000000000	4.00000000000000000000	4.00000000000000000000	4.00000000000000000000	4.00000000000000000000	4.00000000000000000000	4.00000000000000000000	4.00000000000000000000	4.00000000000000000000	4.00000000000000000000	4.00000000000000000000	4.00000000000000000000	4.00000000000000000000	4.00000000000000000000	4.00000000000000000000	4.00000000000000000000
53.00000000000000000000	0.00000000000000000000	4173.33300781250000000000	4152.82031250000000000000	4165.12792968750000000000	4142.05126953125000000000	4292.82031250000000000000	4163.07666015625000000000	4168.71777343750000000000	4161.53857421875000000000	4149.74365234375000000000	4175.89746093750000000000	4207.69238281250000000000	4204.61523437500000000000	4162.05126953125000000000	4172.82031250000000000000	0.00000000000000000000	10246.00000000000000000000	10227.00000000000000000000	0.00000000000000000000	0.00000000000000000000	0.00000000000000000000	559.00000000000000000000	295.00000000000000000000	4.00000000000000000000	4.00000000000000000000	4.00000000000000000000	4.00000000000000000000	4.00000000000000000000	4.00000000000000000000	4.00000000000000000000	4.00000000000000000000	4.00000000000000000000	4.00000000000000000000	4.00000000000000000000	4.00000000000000000000	4.00000000000000000000	4.00000000000000000000	4.00000000000000000000	4.00000000000000000000
54.00000000000000000000	0.00000000000000000000	4165.12792968750000000000	4153.84619140625000000000	4166.15380859375000000000	4149.74365234375000000000	4292.82031250000000000000	4163.07666015625000000000	4176.41015625000000000000	4180.00000000000000000000	4170.25634765625000000000	4203.58984375000000000000	4211.28173828125000000000	4213.33300781250000000000	4170.25634765625000000000	4182.05126953125000000000	0.00000000000000000000	10246.00000000000000000000	10227.00000000000000000000	0.00000000000000000000	0.00000000000000000000	0.00000000000000000000	559.00000000000000000000	303.00000000000000000000	4.00000000000000000000	4.00000000000000000000	4.00000000000000000000	4.00000000000000000000	4.00000000000000000000	4.00000000000000000000	4.00000000000000000000	4.00000000000000000000	4.00000000000000000000	4.00000000000000000000	4.00000000000000000000	4.00000000000000000000	4.00000000000000000000	4.00000000000000000000	4.00000000000000000000	4.00000000000000000000
55.00000000000000000000	0.00000000000000000000	4175.38427734375000000000	4138.46142578125000000000	4174.35888671875000000000	4163.07666015625000000000	4278.97412109375000000000	4155.38427734375000000000	4161.02539062500000000000	4155.89746093750000000000	4151.79492187500000000000	4191.28173828125000000000	4159.48730468750000000000	4214.87158203125000000000	4141.53857421875000000000	4170.76904296875000000000	0.00000000000000000000	10246.00000000000000000000	10228.00000000000000000000	0.00000000000000000000	0.00000000000000000000	0.00000000000000000000	559.00000000000000000000	310.00000000000000000000	4.00000000000000000000	4.00000000000000000000	4.00000000000000000000	4.00000000000000000000	4.00000000000000000000	4.00000000000000000000	4.00000000000000000000	4.00000000000000000000	4.00000000000000000000	4.00000000000000000000	4.00000000000000000000	4.00000000000000000000	4.00000000000000000000	4.00000000000000000000	4.00000000000000000000	4.00000000000000000000
56.00000000000000000000	0.00000000000000000000	4160.51269531250000000000	4162.56396484375000000000	4156.92285156250000000000	4172.30761718750000000000	4313.33300781250000000000	4178.97412109375000000000	4183.07666015625000000000	4165.12792968750000000000	4162.56396484375000000000	4201.53857421875000000000	4166.66650390625000000000	4228.20507812500000000000	4158.97412109375000000000	4182.05126953125000000000	0.00000000000000000000	10246.00000000000000000000	10228.00000000000000000000	0.00000000000000000000	0.00000000000000000000	0.00000000000000000000	559.00000000000000000000	318.00000000000000000000	4.00000000000000000000	4.00000000000000000000	4.00000000000000000000	4.00000000000000000000	4.00000000000000000000	4.00000000000000000000	4.00000000000000000000	4.00000000000000000000	4.00000000000000000000	4.00000000000000000000	4.00000000000000000000	4.00000000000000000000	4.00000000000000000000	4.00000000000000000000	4.00000000000000000000	4.00000000000000000000
57.00000000000000000000	0.00000000000000000000	4178.97412109375000000000	4157.43603515625000000000	4174.35888671875000000000	4158.46142578125000000000	4302.56396484375000000000	4159.48730468750000000000	4168.71777343750000000000	4151.28173828125000000000	4146.15380859375000000000	4177.43603515625000000000	4181.53857421875000000000	4227.69238281250000000000	4156.41015625000000000000	4169.74365234375000000000	0.00000000000000000000	10246.00000000000000000000	10227.00000000000000000000	0.00000000000000000000	0.00000000000000000000	0.00000000000000000000	559.00000000000000000000	327.00000000000000000000	4.00000000000000000000	4.00000000000000000000	4.00000000000000000000	4.00000000000000000000	4.00000000000000000000	4.00000000000000000000	4.00000000000000000000	4.00000000000000000000	4.00000000000000000000	4.00000000000000000000	4.00000000000000000000	4.00000000000000000000	4.00000000000000000000	4.00000000000000000000	4.00000000000000000000	4.00000000000000000000
58.00000000000000000000	0.00000000000000000000	4172.82031250000000000000	4166.15380859375000000000	4167.17919921875000000000	4161.53857421875000000000	4298.46142578125000000000	4162.05126953125000000000	4167.17919921875000000000	4157.43603515625000000000	4153.84619140625000000000	4176.41015625000000000000	4196.92285156250000000000	4231.79492187500000000000	4168.20507812500000000000	4173.84619140625000000000	0.00000000000000000000	10246.00000000000000000000	10227.00000000000000000000	0.00000000000000000000	0.00000000000000000000	0.00000000000000000000	559.00000000000000000000	334.00000000000000000000	4.00000000000000000000	4.00000000000000000000	4.00000000000000000000	4.00000000000000000000	4.00000000000000000000	4.00000000000000000000	4.00000000000000000000	4.00000000000000000000	4.00000000000000000000	4.00000000000000000000	4.00000000000000000000	4.00000000000000000000	4.00000000000000000000	4.00000000000000000000	4.00000000000000000000	4.00000000000000000000
59.00000000000000000000	0.00000000000000000000	4161.53857421875000000000	4162.05126953125000000000	4156.92285156250000000000	4164.61523437500000000000	4287.69238281250000000000	4155.89746093750000000000	4157.43603515625000000000	4163.58984375000000000000	4159.48730468750000000000	4182.05126953125000000000	4189.74365234375000000000	4226.66650390625000000000	4166.15380859375000000000	4169.23046875000000000000	0.00000000000000000000	10249.00000000000000000000	10229.00000000000000000000	0.00000000000000000000	0.00000000000000000000	0.00000000000000000000	559.00000000000000000000	342.00000000000000000000	4.00000000000000000000	4.00000000000000000000	4.00000000000000000000	4.00000000000000000000	4.00000000000000000000	4.00000000000000000000	4.00000000000000000000	4.00000000000000000000	4.00000000000000000000	4.00000000000000000000	4.00000000000000000000	4.00000000000000000000	4.00000000000000000000	4.00000000000000000000	4.00000000000000000000	4.00000000000000000000
60.00000000000000000000	0.00000000000000000000	4179.48730468750000000000	4130.76904296875000000000	4174.35888671875000000000	4159.48730468750000000000	4263.07666015625000000000	4141.53857421875000000000	4145.12792968750000000000	4148.71777343750000000000	4146.15380859375000000000	4168.71777343750000000000	4165.64111328125000000000	4218.46142578125000000000	4140.00000000000000000000	4163.07666015625000000000	0.00000000000000000000	10249.00000000000000000000	10229.00000000000000000000	0.00000000000000000000	0.00000000000000000000	0.00000000000000000000	559.00000000000000000000	351.00000000000000000000	4.00000000000000000000	4.00000000000000000000	4.00000000000000000000	4.00000000000000000000	4.00000000000000000000	4.00000000000000000000	4.00000000000000000000	4.00000000000000000000	4.00000000000000000000	4.00000000000000000000	4.00000000000000000000	4.00000000000000000000	4.00000000000000000000	4.00000000000000000000	4.00000000000000000000	4.00000000000000000000
61.00000000000000000000	0.00000000000000000000	4167.69238281250000000000	4143.58984375000000000000	4163.07666015625000000000	4171.79492187500000000000	4296.41015625000000000000	4175.89746093750000000000	4179.48730468750000000000	4163.07666015625000000000	4171.28173828125000000000	4187.17919921875000000000	4165.64111328125000000000	4241.02539062500000000000	4144.61523437500000000000	4188.20507812500000000000	0.00000000000000000000	10250.00000000000000000000	10230.00000000000000000000	0.00000000000000000000	0.00000000000000000000	0.00000000000000000000	559.00000000000000000000	359.00000000000000000000	4.00000000000000000000	4.00000000000000000000	4.00000000000000000000	4.00000000000000000000	4.00000000000000000000	4.00000000000000000000	4.00000000000000000000	4.00000000000000000000	4.00000000000000000000	4.00000000000000000000	4.00000000000000000000	4.00000000000000000000	4.00000000000000000000	4.00000000000000000000	4.00000000000000000000	4.00000000000000000000
62.00000000000000000000	0.00000000000000000000	4181.53857421875000000000	4151.28173828125000000000	4172.82031250000000000000	4164.61523437500000000000	4302.56396484375000000000	4166.15380859375000000000	4170.25634765625000000000	4149.74365234375000000000	4154.87158203125000000000	4165.12792968750000000000	4158.46142578125000000000	4242.56396484375000000000	4123.07666015625000000000	4166.66650390625000000000	0.00000000000000000000	10250.00000000000000000000	10230.00000000000000000000	0.00000000000000000000	0.00000000000000000000	0.00000000000000000000	559.00000000000000000000	367.00000000000000000000	4.00000000000000000000	4.00000000000000000000	4.00000000000000000000	4.00000000000000000000	4.00000000000000000000	4.00000000000000000000	4.00000000000000000000	4.00000000000000000000	4.00000000000000000000	4.00000000000000000000	4.00000000000000000000	4.00000000000000000000	4.00000000000000000000	4.00000000000000000000	4.00000000000000000000	4.00000000000000000000
63.00000000000000000000	0.00000000000000000000	4180.51269531250000000000	4175.89746093750000000000	4168.20507812500000000000	4156.41015625000000000000	4313.33300781250000000000	4168.71777343750000000000	4171.28173828125000000000	4160.00000000000000000000	4157.43603515625000000000	4172.30761718750000000000	4188.71777343750000000000	4230.76904296875000000000	4154.35888671875000000000	4166.66650390625000000000	0.00000000000000000000	10247.00000000000000000000	10231.00000000000000000000	0.00000000000000000000	0.00000000000000000000	0.00000000000000000000	559.00000000000000000000	374.00000000000000000000	4.00000000000000000000	4.00000000000000000000	4.00000000000000000000	4.00000000000000000000	4.00000000000000000000	4.00000000000000000000	4.00000000000000000000	4.00000000000000000000	4.00000000000000000000	4.00000000000000000000	4.00000000000000000000	4.00000000000000000000	4.00000000000000000000	4.00000000000000000000	4.00000000000000000000	4.00000000000000000000
64.00000000000000000000	0.00000000000000000000	4164.61523437500000000000	4168.71777343750000000000	4157.94873046875000000000	4158.97412109375000000000	4303.58984375000000000000	4174.35888671875000000000	4171.79492187500000000000	4172.30761718750000000000	4171.79492187500000000000	4196.92285156250000000000	4207.17919921875000000000	4235.38427734375000000000	4191.28173828125000000000	4188.20507812500000000000	1097.00000000000000000000	10247.00000000000000000000	10231.00000000000000000000	0.00000000000000000000	0.00000000000000000000	0.00000000000000000000	559.00000000000000000000	381.00000000000000000000	4.00000000000000000000	4.00000000000000000000	4.00000000000000000000	4.00000000000000000000	4.00000000000000000000	4.00000000000000000000	4.00000000000000000000	4.00000000000000000000	4.00000000000000000000	4.00000000000000000000	4.00000000000000000000	4.00000000000000000000	4.00000000000000000000	4.00000000000000000000	4.00000000000000000000	4.00000000000000000000
65.00000000000000000000	0.00000000000000000000	4183.58984375000000000000	4131.79492187500000000000	4170.76904296875000000000	4158.97412109375000000000	4266.66650390625000000000	4153.84619140625000000000	4153.33300781250000000000	4157.94873046875000000000	4155.38427734375000000000	4173.33300781250000000000	4170.25634765625000000000	4243.07666015625000000000	4170.25634765625000000000	4185.12792968750000000000	2158.00000000000000000000	10247.00000000000000000000	10231.00000000000000000000	0.00000000000000000000	0.00000000000000000000	0.00000000000000000000	559.00000000000000000000	389.00000000000000000000	4.00000000000000000000	4.00000000000000000000	4.00000000000000000000	4.00000000000000000000	4.00000000000000000000	4.00000000000000000000	4.00000000000000000000	4.00000000000000000000	4.00000000000000000000	4.00000000000000000000	4.00000000000000000000	4.00000000000000000000	4.00000000000000000000	4.00000000000000000000	4.00000000000000000000	4.00000000000000000000
66.00000000000000000000	0.00000000000000000000	4175.38427734375000000000	4156.92285156250000000000	4160.51269531250000000000	4171.28173828125000000000	4293.33300781250000000000	4176.41015625000000000000	4178.97412109375000000000	4178.97412109375000000000	4176.41015625000000000000	4183.58984375000000000000	4172.82031250000000000000	4257.43603515625000000000	4174.35888671875000000000	4198.46142578125000000000	1432.00000000000000000000	10247.00000000000000000000	10231.00000000000000000000	0.00000000000000000000	0.00000000000000000000	0.00000000000000000000	559.00000000000000000000	396.00000000000000000000	4.00000000000000000000	4.00000000000000000000	4.00000000000000000000	4.00000000000000000000	4.00000000000000000000	4.00000000000000000000	4.00000000000000000000	4.00000000000000000000	4.00000000000000000000	4.00000000000000000000	4.00000000000000000000	4.00000000000000000000	4.00000000000000000000	4.00000000000000000000	4.00000000000000000000	4.00000000000000000000
67.00000000000000000000	0.00000000000000000000	4183.58984375000000000000	4154.35888671875000000000	4175.89746093750000000000	4164.10253906250000000000	4282.05126953125000000000	4163.07666015625000000000	4162.05126953125000000000	4153.84619140625000000000	4156.41015625000000000000	4171.79492187500000000000	4193.84619140625000000000	4250.76904296875000000000	4145.12792968750000000000	4182.05126953125000000000	3465.00000000000000000000	10249.00000000000000000000	10232.00000000000000000000	0.00000000000000000000	0.00000000000000000000	0.00000000000000000000	559.00000000000000000000	403.00000000000000000000	4.00000000000000000000	4.00000000000000000000	4.00000000000000000000	4.00000000000000000000	4.00000000000000000000	4.00000000000000000000	4.00000000000000000000	4.00000000000000000000	4.00000000000000000000	4.00000000000000000000	4.00000000000000000000	4.00000000000000000000	4.00000000000000000000	4.00000000000000000000	4.00000000000000000000	4.00000000000000000000
68.00000000000000000000	0.00000000000000000000	4185.64111328125000000000	4150.25634765625000000000	4168.71777343750000000000	4152.82031250000000000000	4275.89746093750000000000	4152.82031250000000000000	4155.89746093750000000000	4141.02539062500000000000	4142.05126953125000000000	4162.05126953125000000000	4194.87158203125000000000	4244.10253906250000000000	4140.51269531250000000000	4183.58984375000000000000	3531.00000000000000000000	10249.00000000000000000000	10232.00000000000000000000	0.00000000000000000000	0.00000000000000000000	0.00000000000000000000	559.00000000000000000000	412.00000000000000000000	4.00000000000000000000	4.00000000000000000000	4.00000000000000000000	4.00000000000000000000	4.00000000000000000000	4.00000000000000000000	4.00000000000000000000	4.00000000000000000000	4.00000000000000000000	4.00000000000000000000	4.00000000000000000000	4.00000000000000000000	4.00000000000000000000	4.00000000000000000000	4.00000000000000000000	4.00000000000000000000
69.00000000000000000000	0.00000000000000000000	4173.84619140625000000000	4153.33300781250000000000	4149.74365234375000000000	4149.74365234375000000000	4293.33300781250000000000	4164.10253906250000000000	4169.23046875000000000000	4161.53857421875000000000	4155.38427734375000000000	4173.84619140625000000000	4166.66650390625000000000	4251.28173828125000000000	4181.53857421875000000000	4197.94873046875000000000	3446.00000000000000000000	10250.00000000000000000000	10229.00000000000000000000	0.00000000000000000000	0.00000000000000000000	0.00000000000000000000	559.00000000000000000000	420.00000000000000000000	4.00000000000000000000	4.00000000000000000000	4.00000000000000000000	4.00000000000000000000	4.00000000000000000000	4.00000000000000000000	4.00000000000000000000	4.00000000000000000000	4.00000000000000000000	4.00000000000000000000	4.00000000000000000000	4.00000000000000000000	4.00000000000000000000	4.00000000000000000000	4.00000000000000000000	4.00000000000000000000
70.00000000000000000000	0.00000000000000000000	4184.61523437500000000000	4136.92285156250000000000	4172.30761718750000000000	4143.07666015625000000000	4275.89746093750000000000	4158.97412109375000000000	4158.46142578125000000000	4158.46142578125000000000	4151.79492187500000000000	4169.74365234375000000000	4156.41015625000000000000	4250.25634765625000000000	4186.15380859375000000000	4182.05126953125000000000	3481.00000000000000000000	10250.00000000000000000000	10229.00000000000000000000	0.00000000000000000000	0.00000000000000000000	0.00000000000000000000	559.00000000000000000000	428.00000000000000000000	4.00000000000000000000	4.00000000000000000000	4.00000000000000000000	4.00000000000000000000	4.00000000000000000000	4.00000000000000000000	4.00000000000000000000	4.00000000000000000000	4.00000000000000000000	4.00000000000000000000	4.00000000000000000000	4.00000000000000000000	4.00000000000000000000	4.00000000000000000000	4.00000000000000000000	4.00000000000000000000
71.00000000000000000000	0.00000000000000000000	4172.82031250000000000000	4157.94873046875000000000	4168.71777343750000000000	4163.58984375000000000000	4292.30761718750000000000	4181.53857421875000000000	4181.53857421875000000000	4184.10253906250000000000	4181.53857421875000000000	4198.46142578125000000000	4211.28173828125000000000	4258.97412109375000000000	4183.07666015625000000000	4200.00000000000000000000	3377.00000000000000000000	10248.00000000000000000000	10229.00000000000000000000	0.00000000000000000000	0.00000000000000000000	0.00000000000000000000	559.00000000000000000000	437.00000000000000000000	4.00000000000000000000	4.00000000000000000000	4.00000000000000000000	4.00000000000000000000	4.00000000000000000000	4.00000000000000000000	4.00000000000000000000	4.00000000000000000000	4.00000000000000000000	4.00000000000000000000	4.00000000000000000000	4.00000000000000000000	4.00000000000000000000	4.00000000000000000000	4.00000000000000000000	4.00000000000000000000
72.00000000000000000000	0.00000000000000000000	4188.20507812500000000000	4150.25634765625000000000	4175.89746093750000000000	4174.35888671875000000000	4285.64111328125000000000	4165.12792968750000000000	4175.38427734375000000000	4171.79492187500000000000	4168.20507812500000000000	4194.87158203125000000000	4213.33300781250000000000	4265.12792968750000000000	4155.89746093750000000000	4197.94873046875000000000	3429.00000000000000000000	10248.00000000000000000000	10229.00000000000000000000	0.00000000000000000000	0.00000000000000000000	0.00000000000000000000	559.00000000000000000000	445.00000000000000000000	4.00000000000000000000	4.00000000000000000000	4.00000000000000000000	4.00000000000000000000	4.00000000000000000000	4.00000000000000000000	4.00000000000000000000	4.00000000000000000000	4.00000000000000000000	4.00000000000000000000	4.00000000000000000000	4.00000000000000000000	4.00000000000000000000	4.00000000000000000000	4.00000000000000000000	4.00000000000000000000
73.00000000000000000000	0.00000000000000000000	4191.28173828125000000000	4154.35888671875000000000	4173.84619140625000000000	4162.05126953125000000000	4284.61523437500000000000	4163.58984375000000000000	4177.43603515625000000000	4164.61523437500000000000	4156.92285156250000000000	4187.17919921875000000000	4178.97412109375000000000	4267.69238281250000000000	4178.97412109375000000000	4190.76904296875000000000	3104.00000000000000000000	10246.00000000000000000000	10228.00000000000000000000	0.00000000000000000000	0.00000000000000000000	0.00000000000000000000	559.00000000000000000000	453.00000000000000000000	4.00000000000000000000	4.00000000000000000000	4.00000000000000000000	4.00000000000000000000	4.00000000000000000000	4.00000000000000000000	4.00000000000000000000	4.00000000000000000000	4.00000000000000000000	4.00000000000000000000	4.00000000000000000000	4.00000000000000000000	4.00000000000000000000	4.00000000000000000000	4.00000000000000000000	4.00000000000000000000
74.00000000000000000000	0.00000000000000000000	4169.23046875000000000000	4166.15380859375000000000	4156.92285156250000000000	4150.76904296875000000000	4292.82031250000000000000	4179.48730468750000000000	4186.66650390625000000000	4171.79492187500000000000	4164.10253906250000000000	4186.15380859375000000000	4171.79492187500000000000	4249.74365234375000000000	4208.20507812500000000000	4188.71777343750000000000	3508.00000000000000000000	10246.00000000000000000000	10228.00000000000000000000	0.00000000000000000000	0.00000000000000000000	0.00000000000000000000	559.00000000000000000000	461.00000000000000000000	4.00000000000000000000	4.00000000000000000000	4.00000000000000000000	4.00000000000000000000	4.00000000000000000000	4.00000000000000000000	4.00000000000000000000	4.00000000000000000000	4.00000000000000000000	4.00000000000000000000	4.00000000000000000000	4.00000000000000000000	4.00000000000000000000	4.00000000000000000000	4.00000000000000000000	4.00000000000000000000
75.00000000000000000000	0.00000000000000000000	4187.69238281250000000000	4142.05126953125000000000	4170.76904296875000000000	4145.64111328125000000000	4269.23046875000000000000	4164.10253906250000000000	4165.64111328125000000000	4147.17919921875000000000	4141.02539062500000000000	4163.58984375000000000000	4177.94873046875000000000	4214.35888671875000000000	4169.74365234375000000000	4178.46142578125000000000	3307.00000000000000000000	10244.00000000000000000000	10226.00000000000000000000	0.00000000000000000000	0.00000000000000000000	0.00000000000000000000	559.00000000000000000000	469.00000000000000000000	4.00000000000000000000	4.00000000000000000000	4.00000000000000000000	4.00000000000000000000	4.00000000000000000000	4.00000000000000000000	4.00000000000000000000	4.00000000000000000000	4.00000000000000000000	4.00000000000000000000	4.00000000000000000000	4.00000000000000000000	4.00000000000000000000	4.00000000000000000000	4.00000000000000000000	4.00000000000000000000
76.00000000000000000000	0.00000000000000000000	4171.79492187500000000000	4153.84619140625000000000	4157.43603515625000000000	4155.38427734375000000000	4275.38427734375000000000	4172.30761718750000000000	4185.12792968750000000000	4173.84619140625000000000	4163.07666015625000000000	4181.02539062500000000000	4197.94873046875000000000	4226.15380859375000000000	4167.17919921875000000000	4202.56396484375000000000	2611.00000000000000000000	10244.00000000000000000000	10226.00000000000000000000	0.00000000000000000000	0.00000000000000000000	0.00000000000000000000	559.00000000000000000000	477.00000000000000000000	4.00000000000000000000	4.00000000000000000000	4.00000000000000000000	4.00000000000000000000	4.00000000000000000000	4.00000000000000000000	4.00000000000000000000	4.00000000000000000000	4.00000000000000000000	4.00000000000000000000	4.00000000000000000000	4.00000000000000000000	4.00000000000000000000	4.00000000000000000000	4.00000000000000000000	4.00000000000000000000
77.00000000000000000000	0.00000000000000000000	4171.28173828125000000000	4147.69238281250000000000	4164.61523437500000000000	4160.51269531250000000000	4262.05126953125000000000	4158.46142578125000000000	4182.56396484375000000000	4188.71777343750000000000	4170.76904296875000000000	4178.46142578125000000000	4186.66650390625000000000	4245.12792968750000000000	4170.76904296875000000000	4191.79492187500000000000	2477.00000000000000000000	10245.00000000000000000000	10226.00000000000000000000	0.00000000000000000000	0.00000000000000000000	0.00000000000000000000	559.00000000000000000000	486.00000000000000000000	4.00000000000000000000	4.00000000000000000000	4.00000000000000000000	4.00000000000000000000	4.00000000000000000000	4.00000000000000000000	4.00000000000000000000	4.00000000000000000000	4.00000000000000000000	4.00000000000000000000	4.00000000000000000000	4.00000000000000000000	4.00000000000000000000	4.00000000000000000000	4.00000000000000000000	4.00000000000000000000
78.00000000000000000000	0.00000000000000000000	4181.02539062500000000000	4150.25634765625000000000	4174.35888671875000000000	4167.17919921875000000000	4277.43603515625000000000	4170.25634765625000000000	4191.28173828125000000000	4190.25634765625000000000	4175.89746093750000000000	4190.76904296875000000000	4182.56396484375000000000	4233.84619140625000000000	4188.71777343750000000000	4178.97412109375000000000	3508.00000000000000000000	10245.00000000000000000000	10226.00000000000000000000	0.00000000000000000000	0.00000000000000000000	0.00000000000000000000	559.00000000000000000000	493.00000000000000000000	4.00000000000000000000	4.00000000000000000000	4.00000000000000000000	4.00000000000000000000	4.00000000000000000000	4.00000000000000000000	4.00000000000000000000	4.00000000000000000000	4.00000000000000000000	4.00000000000000000000	4.00000000000000000000	4.00000000000000000000	4.00000000000000000000	4.00000000000000000000	4.00000000000000000000	4.00000000000000000000
79.00000000000000000000	0.00000000000000000000	4160.00000000000000000000	4145.12792968750000000000	4155.89746093750000000000	4145.12792968750000000000	4285.64111328125000000000	4182.05126953125000000000	4201.02539062500000000000	4182.56396484375000000000	4175.38427734375000000000	4198.97412109375000000000	4180.00000000000000000000	4210.76904296875000000000	4191.79492187500000000000	4166.15380859375000000000	3307.00000000000000000000	10247.00000000000000000000	10225.00000000000000000000	0.00000000000000000000	0.00000000000000000000	0.00000000000000000000	559.00000000000000000000	500.00000000000000000000	4.00000000000000000000	4.00000000000000000000	4.00000000000000000000	4.00000000000000000000	4.00000000000000000000	4.00000000000000000000	4.00000000000000000000	4.00000000000000000000	4.00000000000000000000	4.00000000000000000000	4.00000000000000000000	4.00000000000000000000	4.00000000000000000000	4.00000000000000000000	4.00000000000000000000	4.00000000000000000000
80.00000000000000000000	0.00000000000000000000	4177.94873046875000000000	4117.94873046875000000000	4171.79492187500000000000	4119.48730468750000000000	4249.74365234375000000000	4153.84619140625000000000	4172.30761718750000000000	4152.82031250000000000000	4141.02539062500000000000	4161.53857421875000000000	4167.69238281250000000000	4203.58984375000000000000	4145.12792968750000000000	4148.71777343750000000000	2611.00000000000000000000	10247.00000000000000000000	10225.00000000000000000000	0.00000000000000000000	0.00000000000000000000	0.00000000000000000000	559.00000000000000000000	508.00000000000000000000	4.00000000000000000000	4.00000000000000000000	4.00000000000000000000	4.00000000000000000000	4.00000000000000000000	4.00000000000000000000	4.00000000000000000000	4.00000000000000000000	4.00000000000000000000	4.00000000000000000000	4.00000000000000000000	4.00000000000000000000	4.00000000000000000000	4.00000000000000000000	4.00000000000000000000	4.00000000000000000000
81.00000000000000000000	0.00000000000000000000	4175.38427734375000000000	4169.74365234375000000000	4165.64111328125000000000	4157.94873046875000000000	4295.38427734375000000000	4186.66650390625000000000	4200.51269531250000000000	4194.35888671875000000000	4180.00000000000000000000	4202.05126953125000000000	4209.74365234375000000000	4240.51269531250000000000	4186.66650390625000000000	4207.69238281250000000000	2477.00000000000000000000	10246.00000000000000000000	10227.00000000000000000000	0.00000000000000000000	0.00000000000000000000	0.00000000000000000000	559.00000000000000000000	515.00000000000000000000	4.00000000000000000000	4.00000000000000000000	4.00000000000000000000	4.00000000000000000000	4.00000000000000000000	4.00000000000000000000	4.00000000000000000000	4.00000000000000000000	4.00000000000000000000	4.00000000000000000000	4.00000000000000000000	4.00000000000000000000	4.00000000000000000000	4.00000000000000000000	4.00000000000000000000	4.00000000000000000000
82.00000000000000000000	0.00000000000000000000	4173.84619140625000000000	4170.76904296875000000000	4163.07666015625000000000	4172.82031250000000000000	4294.35888671875000000000	4182.56396484375000000000	4196.92285156250000000000	4201.53857421875000000000	4194.87158203125000000000	4211.79492187500000000000	4201.02539062500000000000	4251.28173828125000000000	4218.46142578125000000000	4209.23046875000000000000	3508.00000000000000000000	10246.00000000000000000000	10227.00000000000000000000	0.00000000000000000000	0.00000000000000000000	0.00000000000000000000	559.00000000000000000000	523.00000000000000000000	4.00000000000000000000	4.00000000000000000000	4.00000000000000000000	4.00000000000000000000	4.00000000000000000000	4.00000000000000000000	4.00000000000000000000	4.00000000000000000000	4.00000000000000000000	4.00000000000000000000	4.00000000000000000000	4.00000000000000000000	4.00000000000000000000	4.00000000000000000000	4.00000000000000000000	4.00000000000000000000
83.00000000000000000000	0.00000000000000000000	4182.05126953125000000000	4135.38427734375000000000	4166.15380859375000000000	4151.79492187500000000000	4256.41015625000000000000	4160.51269531250000000000	4176.92285156250000000000	4169.23046875000000000000	4170.76904296875000000000	4173.33300781250000000000	4173.33300781250000000000	4234.35888671875000000000	4196.92285156250000000000	4163.07666015625000000000	3307.00000000000000000000	10247.00000000000000000000	10227.00000000000000000000	0.00000000000000000000	0.00000000000000000000	0.00000000000000000000	559.00000000000000000000	530.00000000000000000000	4.00000000000000000000	4.00000000000000000000	4.00000000000000000000	4.00000000000000000000	4.00000000000000000000	4.00000000000000000000	4.00000000000000000000	4.00000000000000000000	4.00000000000000000000	4.00000000000000000000	4.00000000000000000000	4.00000000000000000000	4.00000000000000000000	4.00000000000000000000	4.00000000000000000000	4.00000000000000000000
84.00000000000000000000	0.00000000000000000000	4173.33300781250000000000	4151.28173828125000000000	4159.48730468750000000000	4153.33300781250000000000	4267.17919921875000000000	4175.38427734375000000000	4193.84619140625000000000	4168.71777343750000000000	4170.25634765625000000000	4181.53857421875000000000	4193.84619140625000000000	4240.00000000000000000000	4187.69238281250000000000	4173.33300781250000000000	2611.00000000000000000000	10247.00000000000000000000	10227.00000000000000000000	0.00000000000000000000	0.00000000000000000000	0.00000000000000000000	559.00000000000000000000	538.00000000000000000000	4.00000000000000000000	4.00000000000000000000	4.00000000000000000000	4.00000000000000000000	4.00000000000000000000	4.00000000000000000000	4.00000000000000000000	4.00000000000000000000	4.00000000000000000000	4.00000000000000000000	4.00000000000000000000	4.00000000000000000000	4.00000000000000000000	4.00000000000000000000	4.00000000000000000000	4.00000000000000000000
85.00000000000000000000	0.00000000000000000000	4194.35888671875000000000	4155.38427734375000000000	4180.51269531250000000000	4157.43603515625000000000	4250.76904296875000000000	4158.97412109375000000000	4178.97412109375000000000	4151.28173828125000000000	4145.64111328125000000000	4173.84619140625000000000	4177.94873046875000000000	4244.10253906250000000000	4171.28173828125000000000	4185.12792968750000000000	2477.00000000000000000000	10248.00000000000000000000	10228.00000000000000000000	0.00000000000000000000	0.00000000000000000000	0.00000000000000000000	559.00000000000000000000	547.00000000000000000000	4.00000000000000000000	4.00000000000000000000	4.00000000000000000000	4.00000000000000000000	4.00000000000000000000	4.00000000000000000000	4.00000000000000000000	4.00000000000000000000	4.00000000000000000000	4.00000000000000000000	4.00000000000000000000	4.00000000000000000000	4.00000000000000000000	4.00000000000000000000	4.00000000000000000000	4.00000000000000000000
86.00000000000000000000	0.00000000000000000000	4178.97412109375000000000	4170.25634765625000000000	4162.56396484375000000000	4159.48730468750000000000	4257.43603515625000000000	4165.64111328125000000000	4181.53857421875000000000	4162.05126953125000000000	4157.94873046875000000000	4175.38427734375000000000	4178.97412109375000000000	4246.66650390625000000000	4193.84619140625000000000	4204.61523437500000000000	3508.00000000000000000000	10248.00000000000000000000	10228.00000000000000000000	0.00000000000000000000	0.00000000000000000000	0.00000000000000000000	559.00000000000000000000	555.00000000000000000000	4.00000000000000000000	4.00000000000000000000	4.00000000000000000000	4.00000000000000000000	4.00000000000000000000	4.00000000000000000000	4.00000000000000000000	4.00000000000000000000	4.00000000000000000000	4.00000000000000000000	4.00000000000000000000	4.00000000000000000000	4.00000000000000000000	4.00000000000000000000	4.00000000000000000000	4.00000000000000000000
87.00000000000000000000	0.00000000000000000000	4169.74365234375000000000	4154.87158203125000000000	4155.89746093750000000000	4152.82031250000000000000	4261.02539062500000000000	4160.00000000000000000000	4169.23046875000000000000	4163.07666015625000000000	4158.97412109375000000000	4170.76904296875000000000	4187.17919921875000000000	4250.25634765625000000000	4197.43603515625000000000	4204.61523437500000000000	3307.00000000000000000000	10249.00000000000000000000	10229.00000000000000000000	0.00000000000000000000	0.00000000000000000000	0.00000000000000000000	559.00000000000000000000	563.00000000000000000000	4.00000000000000000000	4.00000000000000000000	4.00000000000000000000	4.00000000000000000000	4.00000000000000000000	4.00000000000000000000	4.00000000000000000000	4.00000000000000000000	4.00000000000000000000	4.00000000000000000000	4.00000000000000000000	4.00000000000000000000	4.00000000000000000000	4.00000000000000000000	4.00000000000000000000	4.00000000000000000000
88.00000000000000000000	0.00000000000000000000	4185.64111328125000000000	4139.48730468750000000000	4171.28173828125000000000	4155.89746093750000000000	4267.17919921875000000000	4156.92285156250000000000	4165.64111328125000000000	4161.53857421875000000000	4150.76904296875000000000	4175.89746093750000000000	4185.64111328125000000000	4254.87158203125000000000	4203.07666015625000000000	4197.94873046875000000000	2611.00000000000000000000	10249.00000000000000000000	10229.00000000000000000000	0.00000000000000000000	0.00000000000000000000	0.00000000000000000000	559.00000000000000000000	572.00000000000000000000	4.00000000000000000000	4.00000000000000000000	4.00000000000000000000	4.00000000000000000000	4.00000000000000000000	4.00000000000000000000	4.00000000000000000000	4.00000000000000000000	4.00000000000000000000	4.00000000000000000000	4.00000000000000000000	4.00000000000000000000	4.00000000000000000000	4.00000000000000000000	4.00000000000000000000	4.00000000000000000000
89.00000000000000000000	0.00000000000000000000	4167.69238281250000000000	4148.71777343750000000000	4157.43603515625000000000	4160.00000000000000000000	4275.38427734375000000000	4175.38427734375000000000	4185.64111328125000000000	4175.38427734375000000000	4167.17919921875000000000	4198.97412109375000000000	4200.51269531250000000000	4250.76904296875000000000	4206.15380859375000000000	4187.17919921875000000000	2477.00000000000000000000	10248.00000000000000000000	10226.00000000000000000000	0.00000000000000000000	0.00000000000000000000	0.00000000000000000000	559.00000000000000000000	579.00000000000000000000	4.00000000000000000000	4.00000000000000000000	4.00000000000000000000	4.00000000000000000000	4.00000000000000000000	4.00000000000000000000	4.00000000000000000000	4.00000000000000000000	4.00000000000000000000	4.00000000000000000000	4.00000000000000000000	4.00000000000000000000	4.00000000000000000000	4.00000000000000000000	4.00000000000000000000	4.00000000000000000000
90.00000000000000000000	0.00000000000000000000	4179.48730468750000000000	4125.12792968750000000000	4172.82031250000000000000	4142.56396484375000000000	4238.97412109375000000000	4151.28173828125000000000	4157.94873046875000000000	4145.12792968750000000000	4139.48730468750000000000	4170.25634765625000000000	4173.33300781250000000000	4225.64111328125000000000	4150.76904296875000000000	4143.58984375000000000000	3508.00000000000000000000	10248.00000000000000000000	10226.00000000000000000000	0.00000000000000000000	0.00000000000000000000	0.00000000000000000000	559.00000000000000000000	587.00000000000000000000	4.00000000000000000000	4.00000000000000000000	4.00000000000000000000	4.00000000000000000000	4.00000000000000000000	4.00000000000000000000	4.00000000000000000000	4.00000000000000000000	4.00000000000000000000	4.00000000000000000000	4.00000000000000000000	4.00000000000000000000	4.00000000000000000000	4.00000000000000000000	4.00000000000000000000	4.00000000000000000000
91.00000000000000000000	0.00000000000000000000	4175.89746093750000000000	4148.20507812500000000000	4167.17919921875000000000	4147.69238281250000000000	4258.46142578125000000000	4161.53857421875000000000	4166.15380859375000000000	4154.87158203125000000000	4144.10253906250000000000	4158.97412109375000000000	4152.82031250000000000000	4231.28173828125000000000	4162.56396484375000000000	4165.64111328125000000000	3307.00000000000000000000	10246.00000000000000000000	10227.00000000000000000000	0.00000000000000000000	0.00000000000000000000	0.00000000000000000000	559.00000000000000000000	594.00000000000000000000	4.00000000000000000000	4.00000000000000000000	4.00000000000000000000	4.00000000000000000000	4.00000000000000000000	4.00000000000000000000	4.00000000000000000000	4.00000000000000000000	4.00000000000000000000	4.00000000000000000000	4.00000000000000000000	4.00000000000000000000	4.00000000000000000000	4.00000000000000000000	4.00000000000000000000	4.00000000000000000000
92.00000000000000000000	0.00000000000000000000	4171.28173828125000000000	4166.15380859375000000000	4161.53857421875000000000	4160.51269531250000000000	4273.33300781250000000000	4163.07666015625000000000	4172.30761718750000000000	4158.46142578125000000000	4146.66650390625000000000	4156.92285156250000000000	4166.15380859375000000000	4246.66650390625000000000	4189.23046875000000000000	4192.30761718750000000000	2611.00000000000000000000	10246.00000000000000000000	10227.00000000000000000000	0.00000000000000000000	0.00000000000000000000	0.00000000000000000000	559.00000000000000000000	602.00000000000000000000	4.00000000000000000000	4.00000000000000000000	4.00000000000000000000	4.00000000000000000000	4.00000000000000000000	4.00000000000000000000	4.00000000000000000000	4.00000000000000000000	4.00000000000000000000	4.00000000000000000000	4.00000000000000000000	4.00000000000000000000	4.00000000000000000000	4.00000000000000000000	4.00000000000000000000	4.00000000000000000000
93.00000000000000000000	0.00000000000000000000	4185.64111328125000000000	4163.58984375000000000000	4174.35888671875000000000	4165.12792968750000000000	4261.02539062500000000000	4150.76904296875000000000	4165.12792968750000000000	4146.15380859375000000000	4138.97412109375000000000	4167.69238281250000000000	4203.07666015625000000000	4240.00000000000000000000	4193.33300781250000000000	4180.51269531250000000000	2477.00000000000000000000	10250.00000000000000000000	10228.00000000000000000000	0.00000000000000000000	0.00000000000000000000	0.00000000000000000000	559.00000000000000000000	609.00000000000000000000	4.00000000000000000000	4.00000000000000000000	4.00000000000000000000	4.00000000000000000000	4.00000000000000000000	4.00000000000000000000	4.00000000000000000000	4.00000000000000000000	4.00000000000000000000	4.00000000000000000000	4.00000000000000000000	4.00000000000000000000	4.00000000000000000000	4.00000000000000000000	4.00000000000000000000	4.00000000000000000000
94.00000000000000000000	0.00000000000000000000	4165.64111328125000000000	4172.30761718750000000000	4157.94873046875000000000	4163.58984375000000000000	4260.51269531250000000000	4170.76904296875000000000	4183.58984375000000000000	4174.35888671875000000000	4170.76904296875000000000	4195.89746093750000000000	4208.20507812500000000000	4235.38427734375000000000	4203.58984375000000000000	4176.41015625000000000000	3508.00000000000000000000	10250.00000000000000000000	10228.00000000000000000000	0.00000000000000000000	0.00000000000000000000	0.00000000000000000000	559.00000000000000000000	616.00000000000000000000	4.00000000000000000000	4.00000000000000000000	4.00000000000000000000	4.00000000000000000000	4.00000000000000000000	4.00000000000000000000	4.00000000000000000000	4.00000000000000000000	4.00000000000000000000	4.00000000000000000000	4.00000000000000000000	4.00000000000000000000	4.00000000000000000000	4.00000000000000000000	4.00000000000000000000	4.00000000000000000000
95.00000000000000000000	0.00000000000000000000	4176.41015625000000000000	4130.25634765625000000000	4171.79492187500000000000	4143.58984375000000000000	4229.74365234375000000000	4160.00000000000000000000	4164.61523437500000000000	4161.02539062500000000000	4157.94873046875000000000	4167.69238281250000000000	4158.46142578125000000000	4230.25634765625000000000	4160.00000000000000000000	4159.48730468750000000000	3307.00000000000000000000	10249.00000000000000000000	10226.00000000000000000000	0.00000000000000000000	0.00000000000000000000	0.00000000000000000000	559.00000000000000000000	624.00000000000000000000	4.00000000000000000000	4.00000000000000000000	4.00000000000000000000	4.00000000000000000000	4.00000000000000000000	4.00000000000000000000	4.00000000000000000000	4.00000000000000000000	4.00000000000000000000	4.00000000000000000000	4.00000000000000000000	4.00000000000000000000	4.00000000000000000000	4.00000000000000000000	4.00000000000000000000	4.00000000000000000000
96.00000000000000000000	0.00000000000000000000	4181.02539062500000000000	4149.74365234375000000000	4175.38427734375000000000	4158.46142578125000000000	4272.82031250000000000000	4184.61523437500000000000	4184.10253906250000000000	4169.74365234375000000000	4168.71777343750000000000	4186.66650390625000000000	4183.58984375000000000000	4249.74365234375000000000	4181.02539062500000000000	4193.84619140625000000000	2611.00000000000000000000	10249.00000000000000000000	10226.00000000000000000000	0.00000000000000000000	0.00000000000000000000	0.00000000000000000000	559.00000000000000000000	632.00000000000000000000	4.00000000000000000000	4.00000000000000000000	4.00000000000000000000	4.00000000000000000000	4.00000000000000000000	4.00000000000000000000	4.00000000000000000000	4.00000000000000000000	4.00000000000000000000	4.00000000000000000000	4.00000000000000000000	4.00000000000000000000	4.00000000000000000000	4.00000000000000000000	4.00000000000000000000	4.00000000000000000000
97.00000000000000000000	0.00000000000000000000	4177.94873046875000000000	4192.30761718750000000000	4170.25634765625000000000	4177.94873046875000000000	4305.12792968750000000000	4194.35888671875000000000	4191.79492187500000000000	4176.92285156250000000000	4176.92285156250000000000	4203.07666015625000000000	4214.35888671875000000000	4251.28173828125000000000	4213.33300781250000000000	4203.58984375000000000000	2477.00000000000000000000	10249.00000000000000000000	10227.00000000000000000000	0.00000000000000000000	0.00000000000000000000	0.00000000000000000000	559.00000000000000000000	640.00000000000000000000	4.00000000000000000000	4.00000000000000000000	4.00000000000000000000	4.00000000000000000000	4.00000000000000000000	4.00000000000000000000	4.00000000000000000000	4.00000000000000000000	4.00000000000000000000	4.00000000000000000000	4.00000000000000000000	4.00000000000000000000	4.00000000000000000000	4.00000000000000000000	4.00000000000000000000	4.00000000000000000000
98.00000000000000000000	0.00000000000000000000	4186.15380859375000000000	4165.64111328125000000000	4170.76904296875000000000	4157.94873046875000000000	4251.28173828125000000000	4165.64111328125000000000	4162.56396484375000000000	4150.25634765625000000000	4146.15380859375000000000	4158.97412109375000000000	4183.07666015625000000000	4217.43603515625000000000	4175.38427734375000000000	4164.10253906250000000000	3508.00000000000000000000	10249.00000000000000000000	10227.00000000000000000000	0.00000000000000000000	0.00000000000000000000	0.00000000000000000000	559.00000000000000000000	649.00000000000000000000	4.00000000000000000000	4.00000000000000000000	4.00000000000000000000	4.00000000000000000000	4.00000000000000000000	4.00000000000000000000	4.00000000000000000000	4.00000000000000000000	4.00000000000000000000	4.00000000000000000000	4.00000000000000000000	4.00000000000000000000	4.00000000000000000000	4.00000000000000000000	4.00000000000000000000	4.00000000000000000000
99.00000000000000000000	0.00000000000000000000	4162.56396484375000000000	4149.74365234375000000000	4151.79492187500000000000	4159.48730468750000000000	4245.64111328125000000000	4173.33300781250000000000	4178.46142578125000000000	4175.89746093750000000000	4169.23046875000000000000	4170.25634765625000000000	4180.00000000000000000000	4216.41015625000000000000	4187.17919921875000000000	4174.35888671875000000000	3307.00000000000000000000	10247.00000000000000000000	10227.00000000000000000000	0.00000000000000000000	0.00000000000000000000	0.00000000000000000000	559.00000000000000000000	657.00000000000000000000	4.00000000000000000000	4.00000000000000000000	4.00000000000000000000	4.00000000000000000000	4.00000000000000000000	4.00000000000000000000	4.00000000000000000000	4.00000000000000000000	4.00000000000000000000	4.00000000000000000000	4.00000000000000000000	4.00000000000000000000	4.00000000000000000000	4.00000000000000000000	4.00000000000000000000	4.00000000000000000000
100.00000000000000000000	0.00000000000000000000	4174.35888671875000000000	4140.51269531250000000000	4175.38427734375000000000	4166.15380859375000000000	4247.17919921875000000000	4157.43603515625000000000	4171.28173828125000000000	4180.51269531250000000000	4172.30761718750000000000	4175.89746093750000000000	4189.23046875000000000000	4212.82031250000000000000	4194.35888671875000000000	4178.97412109375000000000	2611.00000000000000000000	10247.00000000000000000000	10227.00000000000000000000	0.00000000000000000000	0.00000000000000000000	0.00000000000000000000	559.00000000000000000000	665.00000000000000000000	4.00000000000000000000	4.00000000000000000000	4.00000000000000000000	4.00000000000000000000	4.00000000000000000000	4.00000000000000000000	4.00000000000000000000	4.00000000000000000000	4.00000000000000000000	4.00000000000000000000	4.00000000000000000000	4.00000000000000000000	4.00000000000000000000	4.00000000000000000000	4.00000000000000000000	4.00000000000000000000
101.00000000000000000000	0.00000000000000000000	4180.51269531250000000000	4167.17919921875000000000	4177.43603515625000000000	4163.07666015625000000000	4259.48730468750000000000	4166.15380859375000000000	4182.05126953125000000000	4180.00000000000000000000	4171.28173828125000000000	4165.64111328125000000000	4195.89746093750000000000	4201.53857421875000000000	4189.23046875000000000000	4190.25634765625000000000	2477.00000000000000000000	10245.00000000000000000000	10230.00000000000000000000	0.00000000000000000000	0.00000000000000000000	0.00000000000000000000	559.00000000000000000000	674.00000000000000000000	4.00000000000000000000	4.00000000000000000000	4.00000000000000000000	4.00000000000000000000	4.00000000000000000000	4.00000000000000000000	4.00000000000000000000	4.00000000000000000000	4.00000000000000000000	4.00000000000000000000	4.00000000000000000000	4.00000000000000000000	4.00000000000000000000	4.00000000000000000000	4.00000000000000000000	4.00000000000000000000
102.00000000000000000000	0.00000000000000000000	4176.92285156250000000000	4175.89746093750000000000	4162.05126953125000000000	4173.84619140625000000000	4265.64111328125000000000	4179.48730468750000000000	4187.69238281250000000000	4174.35888671875000000000	4169.74365234375000000000	4156.92285156250000000000	4193.84619140625000000000	4195.89746093750000000000	4182.05126953125000000000	4184.10253906250000000000	3508.00000000000000000000	10245.00000000000000000000	10230.00000000000000000000	0.00000000000000000000	0.00000000000000000000	0.00000000000000000000	559.00000000000000000000	682.00000000000000000000	4.00000000000000000000	4.00000000000000000000	4.00000000000000000000	4.00000000000000000000	4.00000000000000000000	4.00000000000000000000	4.00000000000000000000	4.00000000000000000000	4.00000000000000000000	4.00000000000000000000	4.00000000000000000000	4.00000000000000000000	4.00000000000000000000	4.00000000000000000000	4.00000000000000000000	4.00000000000000000000
103.00000000000000000000	0.00000000000000000000	4189.23046875000000000000	4151.79492187500000000000	4175.38427734375000000000	4174.35888671875000000000	4241.53857421875000000000	4165.64111328125000000000	4162.05126953125000000000	4151.28173828125000000000	4149.74365234375000000000	4149.23046875000000000000	4170.76904296875000000000	4184.61523437500000000000	4170.25634765625000000000	4162.56396484375000000000	3307.00000000000000000000	10246.00000000000000000000	10230.00000000000000000000	0.00000000000000000000	0.00000000000000000000	0.00000000000000000000	559.00000000000000000000	690.00000000000000000000	4.00000000000000000000	4.00000000000000000000	4.00000000000000000000	4.00000000000000000000	4.00000000000000000000	4.00000000000000000000	4.00000000000000000000	4.00000000000000000000	4.00000000000000000000	4.00000000000000000000	4.00000000000000000000	4.00000000000000000000	4.00000000000000000000	4.00000000000000000000	4.00000000000000000000	4.00000000000000000000
104.00000000000000000000	0.00000000000000000000	4162.56396484375000000000	4161.53857421875000000000	4157.94873046875000000000	4165.64111328125000000000	4249.74365234375000000000	4178.97412109375000000000	4173.33300781250000000000	4171.28173828125000000000	4163.07666015625000000000	4169.23046875000000000000	4177.43603515625000000000	4185.64111328125000000000	4186.15380859375000000000	4180.00000000000000000000	2611.00000000000000000000	10246.00000000000000000000	10230.00000000000000000000	0.00000000000000000000	0.00000000000000000000	0.00000000000000000000	559.00000000000000000000	699.00000000000000000000	4.00000000000000000000	4.00000000000000000000	4.00000000000000000000	4.00000000000000000000	4.00000000000000000000	4.00000000000000000000	4.00000000000000000000	4.00000000000000000000	4.00000000000000000000	4.00000000000000000000	4.00000000000000000000	4.00000000000000000000	4.00000000000000000000	4.00000000000000000000	4.00000000000000000000	4.00000000000000000000
105.00000000000000000000	0.00000000000000000000	4170.25634765625000000000	4138.97412109375000000000	4161.02539062500000000000	4168.71777343750000000000	4232.82031250000000000000	4158.46142578125000000000	4161.53857421875000000000	4164.10253906250000000000	4148.71777343750000000000	4143.07666015625000000000	4187.69238281250000000000	4180.51269531250000000000	4158.46142578125000000000	4167.17919921875000000000	2477.00000000000000000000	10247.00000000000000000000	10232.00000000000000000000	0.00000000000000000000	0.00000000000000000000	0.00000000000000000000	559.00000000000000000000	707.00000000000000000000	4.00000000000000000000	4.00000000000000000000	4.00000000000000000000	4.00000000000000000000	4.00000000000000000000	4.00000000000000000000	4.00000000000000000000	4.00000000000000000000	4.00000000000000000000	4.00000000000000000000	4.00000000000000000000	4.00000000000000000000	4.00000000000000000000	4.00000000000000000000	4.00000000000000000000	4.00000000000000000000
106.00000000000000000000	0.00000000000000000000	4174.87158203125000000000	4142.05126953125000000000	4165.64111328125000000000	4174.87158203125000000000	4231.28173828125000000000	4157.94873046875000000000	4165.64111328125000000000	4164.10253906250000000000	4153.33300781250000000000	4144.10253906250000000000	4195.38427734375000000000	4182.56396484375000000000	4157.43603515625000000000	4168.71777343750000000000	3508.00000000000000000000	10247.00000000000000000000	10232.00000000000000000000	0.00000000000000000000	0.00000000000000000000	0.00000000000000000000	559.00000000000000000000	714.00000000000000000000	4.00000000000000000000	4.00000000000000000000	4.00000000000000000000	4.00000000000000000000	4.00000000000000000000	4.00000000000000000000	4.00000000000000000000	4.00000000000000000000	4.00000000000000000000	4.00000000000000000000	4.00000000000000000000	4.00000000000000000000	4.00000000000000000000	4.00000000000000000000	4.00000000000000000000	4.00000000000000000000
107.00000000000000000000	0.00000000000000000000	4163.07666015625000000000	4163.07666015625000000000	4167.17919921875000000000	4162.05126953125000000000	4248.20507812500000000000	4173.84619140625000000000	4178.97412109375000000000	4173.33300781250000000000	4166.66650390625000000000	4178.46142578125000000000	4194.35888671875000000000	4197.43603515625000000000	4175.89746093750000000000	4186.66650390625000000000	3307.00000000000000000000	10247.00000000000000000000	10231.00000000000000000000	0.00000000000000000000	0.00000000000000000000	0.00000000000000000000	559.00000000000000000000	722.00000000000000000000	4.00000000000000000000	4.00000000000000000000	4.00000000000000000000	4.00000000000000000000	4.00000000000000000000	4.00000000000000000000	4.00000000000000000000	4.00000000000000000000	4.00000000000000000000	4.00000000000000000000	4.00000000000000000000	4.00000000000000000000	4.00000000000000000000	4.00000000000000000000	4.00000000000000000000	4.00000000000000000000
108.00000000000000000000	0.00000000000000000000	4190.25634765625000000000	4154.35888671875000000000	4187.17919921875000000000	4169.23046875000000000000	4247.17919921875000000000	4166.66650390625000000000	4168.71777343750000000000	4161.53857421875000000000	4154.35888671875000000000	4163.58984375000000000000	4170.76904296875000000000	4202.56396484375000000000	4169.74365234375000000000	4181.02539062500000000000	2611.00000000000000000000	10247.00000000000000000000	10231.00000000000000000000	0.00000000000000000000	0.00000000000000000000	0.00000000000000000000	559.00000000000000000000	731.00000000000000000000	4.00000000000000000000	4.00000000000000000000	4.00000000000000000000	4.00000000000000000000	4.00000000000000000000	4.00000000000000000000	4.00000000000000000000	4.00000000000000000000	4.00000000000000000000	4.00000000000000000000	4.00000000000000000000	4.00000000000000000000	4.00000000000000000000	4.00000000000000000000	4.00000000000000000000	4.00000000000000000000
108.00000000000000000000	0.00000000000000000000	4190.25634765625000000000	4154.35888671875000000000	4187.17919921875000000000	4169.23046875000000000000	4247.17919921875000000000	4166.66650390625000000000	4168.71777343750000000000	4161.53857421875000000000	4154.35888671875000000000	4163.58984375000000000000	4170.76904296875000000000	4202.56396484375000000000	4169.74365234375000000000	4181.02539062500000000000	2611.00000000000000000000	10247.00000000000000000000	10231.00000000000000000000	0.00000000000000000000	0.00000000000000000000	0.00000000000000000000	559.00000000000000000000	739.00000000000000000000	4.00000000000000000000	4.00000000000000000000	4.00000000000000000000	4.00000000000000000000	4.00000000000000000000	4.00000000000000000000	4.00000000000000000000	4.00000000000000000000	4.00000000000000000000	4.00000000000000000000	4.00000000000000000000	4.00000000000000000000	4.00000000000000000000	4.00000000000000000000	4.00000000000000000000	4.00000000000000000000
109.00000000000000000000	0.00000000000000000000	4174.35888671875000000000	4176.41015625000000000000	4160.00000000000000000000	4193.33300781250000000000	4261.53857421875000000000	4173.84619140625000000000	4181.02539062500000000000	4180.51269531250000000000	4176.92285156250000000000	4163.07666015625000000000	4191.79492187500000000000	4195.38427734375000000000	4198.46142578125000000000	4189.23046875000000000000	2477.00000000000000000000	10248.00000000000000000000	10228.00000000000000000000	0.00000000000000000000	0.00000000000000000000	0.00000000000000000000	559.00000000000000000000	747.00000000000000000000	4.00000000000000000000	4.00000000000000000000	4.00000000000000000000	4.00000000000000000000	4.00000000000000000000	4.00000000000000000000	4.00000000000000000000	4.00000000000000000000	4.00000000000000000000	4.00000000000000000000	4.00000000000000000000	4.00000000000000000000	4.00000000000000000000	4.00000000000000000000	4.00000000000000000000	4.00000000000000000000
110.00000000000000000000	0.00000000000000000000	4170.76904296875000000000	4161.02539062500000000000	4160.51269531250000000000	4185.12792968750000000000	4228.71777343750000000000	4139.48730468750000000000	4155.38427734375000000000	4165.64111328125000000000	4156.92285156250000000000	4149.23046875000000000000	4205.12792968750000000000	4176.92285156250000000000	4194.35888671875000000000	4174.35888671875000000000	3508.00000000000000000000	10248.00000000000000000000	10228.00000000000000000000	0.00000000000000000000	0.00000000000000000000	0.00000000000000000000	559.00000000000000000000	755.00000000000000000000	4.00000000000000000000	4.00000000000000000000	4.00000000000000000000	4.00000000000000000000	4.00000000000000000000	4.00000000000000000000	4.00000000000000000000	4.00000000000000000000	4.00000000000000000000	4.00000000000000000000	4.00000000000000000000	4.00000000000000000000	4.00000000000000000000	4.00000000000000000000	4.00000000000000000000	4.00000000000000000000
111.00000000000000000000	0.00000000000000000000	4185.64111328125000000000	4153.33300781250000000000	4173.84619140625000000000	4177.43603515625000000000	4229.23046875000000000000	4146.15380859375000000000	4163.58984375000000000000	4168.20507812500000000000	4156.92285156250000000000	4152.82031250000000000000	4204.61523437500000000000	4187.17919921875000000000	4190.25634765625000000000	4188.71777343750000000000	3307.00000000000000000000	10247.00000000000000000000	10228.00000000000000000000	0.00000000000000000000	0.00000000000000000000	0.00000000000000000000	559.00000000000000000000	763.00000000000000000000	4.00000000000000000000	4.00000000000000000000	4.00000000000000000000	4.00000000000000000000	4.00000000000000000000	4.00000000000000000000	4.00000000000000000000	4.00000000000000000000	4.00000000000000000000	4.00000000000000000000	4.00000000000000000000	4.00000000000000000000	4.00000000000000000000	4.00000000000000000000	4.00000000000000000000	4.00000000000000000000
112.00000000000000000000	0.00000000000000000000	4176.92285156250000000000	4157.94873046875000000000	4165.12792968750000000000	4165.64111328125000000000	4255.38427734375000000000	4185.64111328125000000000	4194.87158203125000000000	4189.74365234375000000000	4188.20507812500000000000	4173.33300781250000000000	4192.30761718750000000000	4203.58984375000000000000	4183.58984375000000000000	4208.71777343750000000000	2611.00000000000000000000	10247.00000000000000000000	10228.00000000000000000000	0.00000000000000000000	0.00000000000000000000	0.00000000000000000000	559.00000000000000000000	770.00000000000000000000	4.00000000000000000000	4.00000000000000000000	4.00000000000000000000	4.00000000000000000000	4.00000000000000000000	4.00000000000000000000	4.00000000000000000000	4.00000000000000000000	4.00000000000000000000	4.00000000000000000000	4.00000000000000000000	4.00000000000000000000	4.00000000000000000000	4.00000000000000000000	4.00000000000000000000	4.00000000000000000000
113.00000000000000000000	0.00000000000000000000	4183.07666015625000000000	4141.53857421875000000000	4175.89746093750000000000	4162.05126953125000000000	4237.43603515625000000000	4176.92285156250000000000	4175.89746093750000000000	4166.66650390625000000000	4168.20507812500000000000	4157.94873046875000000000	4165.64111328125000000000	4191.28173828125000000000	4156.41015625000000000000	4173.84619140625000000000	2477.00000000000000000000	10248.00000000000000000000	10229.00000000000000000000	0.00000000000000000000	0.00000000000000000000	0.00000000000000000000	559.00000000000000000000	777.00000000000000000000	4.00000000000000000000	4.00000000000000000000	4.00000000000000000000	4.00000000000000000000	4.00000000000000000000	4.00000000000000000000	4.00000000000000000000	4.00000000000000000000	4.00000000000000000000	4.00000000000000000000	4.00000000000000000000	4.00000000000000000000	4.00000000000000000000	4.00000000000000000000	4.00000000000000000000	4.00000000000000000000
114.00000000000000000000	0.00000000000000000000	4165.12792968750000000000	4174.35888671875000000000	4156.41015625000000000000	4190.76904296875000000000	4249.74365234375000000000	4185.12792968750000000000	4176.92285156250000000000	4169.23046875000000000000	4171.28173828125000000000	4176.41015625000000000000	4204.10253906250000000000	4183.07666015625000000000	4200.00000000000000000000	4168.71777343750000000000	3508.00000000000000000000	10248.00000000000000000000	10229.00000000000000000000	0.00000000000000000000	0.00000000000000000000	0.00000000000000000000	559.00000000000000000000	785.00000000000000000000	4.00000000000000000000	4.00000000000000000000	4.00000000000000000000	4.00000000000000000000	4.00000000000000000000	4.00000000000000000000	4.00000000000000000000	4.00000000000000000000	4.00000000000000000000	4.00000000000000000000	4.00000000000000000000	4.00000000000000000000	4.00000000000000000000	4.00000000000000000000	4.00000000000000000000	4.00000000000000000000
115.00000000000000000000	0.00000000000000000000	4177.43603515625000000000	4164.61523437500000000000	4160.00000000000000000000	4183.58984375000000000000	4236.41015625000000000000	4162.05126953125000000000	4154.35888671875000000000	4151.28173828125000000000	4153.33300781250000000000	4164.61523437500000000000	4209.74365234375000000000	4180.00000000000000000000	4209.74365234375000000000	4174.87158203125000000000	3307.00000000000000000000	10249.00000000000000000000	10229.00000000000000000000	0.00000000000000000000	0.00000000000000000000	0.00000000000000000000	559.00000000000000000000	792.00000000000000000000	4.00000000000000000000	4.00000000000000000000	4.00000000000000000000	4.00000000000000000000	4.00000000000000000000	4.00000000000000000000	4.00000000000000000000	4.00000000000000000000	4.00000000000000000000	4.00000000000000000000	4.00000000000000000000	4.00000000000000000000	4.00000000000000000000	4.00000000000000000000	4.00000000000000000000	4.00000000000000000000
116.00000000000000000000	0.00000000000000000000	4195.89746093750000000000	4156.41015625000000000000	4175.89746093750000000000	4181.53857421875000000000	4239.48730468750000000000	4156.41015625000000000000	4158.97412109375000000000	4161.02539062500000000000	4158.97412109375000000000	4152.82031250000000000000	4182.56396484375000000000	4200.51269531250000000000	4197.43603515625000000000	4193.84619140625000000000	2611.00000000000000000000	10249.00000000000000000000	10229.00000000000000000000	0.00000000000000000000	0.00000000000000000000	0.00000000000000000000	559.00000000000000000000	799.00000000000000000000	4.00000000000000000000	4.00000000000000000000	4.00000000000000000000	4.00000000000000000000	4.00000000000000000000	4.00000000000000000000	4.00000000000000000000	4.00000000000000000000	4.00000000000000000000	4.00000000000000000000	4.00000000000000000000	4.00000000000000000000	4.00000000000000000000	4.00000000000000000000	4.00000000000000000000	4.00000000000000000000
117.00000000000000000000	0.00000000000000000000	4174.87158203125000000000	4182.56396484375000000000	4167.69238281250000000000	4194.35888671875000000000	4263.07666015625000000000	4184.61523437500000000000	4190.76904296875000000000	4203.07666015625000000000	4201.02539062500000000000	4187.17919921875000000000	4188.20507812500000000000	4229.23046875000000000000	4212.82031250000000000000	4209.23046875000000000000	2477.00000000000000000000	10251.00000000000000000000	10228.00000000000000000000	0.00000000000000000000	0.00000000000000000000	0.00000000000000000000	559.00000000000000000000	807.00000000000000000000	4.00000000000000000000	4.00000000000000000000	4.00000000000000000000	4.00000000000000000000	4.00000000000000000000	4.00000000000000000000	4.00000000000000000000	4.00000000000000000000	4.00000000000000000000	4.00000000000000000000	4.00000000000000000000	4.00000000000000000000	4.00000000000000000000	4.00000000000000000000	4.00000000000000000000	4.00000000000000000000
118.00000000000000000000	0.00000000000000000000	4184.10253906250000000000	4165.64111328125000000000	4178.46142578125000000000	4163.58984375000000000000	4228.20507812500000000000	4173.33300781250000000000	4166.66650390625000000000	4172.82031250000000000000	4174.87158203125000000000	4177.43603515625000000000	4187.17919921875000000000	4211.28173828125000000000	4192.82031250000000000000	4181.02539062500000000000	3508.00000000000000000000	10251.00000000000000000000	10228.00000000000000000000	0.00000000000000000000	0.00000000000000000000	0.00000000000000000000	559.00000000000000000000	814.00000000000000000000	4.00000000000000000000	4.00000000000000000000	4.00000000000000000000	4.00000000000000000000	4.00000000000000000000	4.00000000000000000000	4.00000000000000000000	4.00000000000000000000	4.00000000000000000000	4.00000000000000000000	4.00000000000000000000	4.00000000000000000000	4.00000000000000000000	4.00000000000000000000	4.00000000000000000000	4.00000000000000000000
119.00000000000000000000	0.00000000000000000000	4175.89746093750000000000	4178.97412109375000000000	4162.56396484375000000000	4170.76904296875000000000	4243.07666015625000000000	4192.82031250000000000000	4180.00000000000000000000	4170.25634765625000000000	4171.79492187500000000000	4174.87158203125000000000	4210.25634765625000000000	4196.92285156250000000000	4206.15380859375000000000	4190.25634765625000000000	3307.00000000000000000000	10249.00000000000000000000	10228.00000000000000000000	0.00000000000000000000	0.00000000000000000000	0.00000000000000000000	559.00000000000000000000	821.00000000000000000000	4.00000000000000000000	4.00000000000000000000	4.00000000000000000000	4.00000000000000000000	4.00000000000000000000	4.00000000000000000000	4.00000000000000000000	4.00000000000000000000	4.00000000000000000000	4.00000000000000000000	4.00000000000000000000	4.00000000000000000000	4.00000000000000000000	4.00000000000000000000	4.00000000000000000000	4.00000000000000000000
120.00000000000000000000	0.00000000000000000000	4181.02539062500000000000	4172.82031250000000000000	4166.66650390625000000000	4200.00000000000000000000	4251.79492187500000000000	4183.58984375000000000000	4184.61523437500000000000	4173.33300781250000000000	4172.82031250000000000000	4164.61523437500000000000	4213.84619140625000000000	4198.46142578125000000000	4209.23046875000000000000	4191.28173828125000000000	2611.00000000000000000000	10249.00000000000000000000	10228.00000000000000000000	0.00000000000000000000	0.00000000000000000000	0.00000000000000000000	559.00000000000000000000	829.00000000000000000000	4.00000000000000000000	4.00000000000000000000	4.00000000000000000000	4.00000000000000000000	4.00000000000000000000	4.00000000000000000000	4.00000000000000000000	4.00000000000000000000	4.00000000000000000000	4.00000000000000000000	4.00000000000000000000	4.00000000000000000000	4.00000000000000000000	4.00000000000000000000	4.00000000000000000000	4.00000000000000000000
121.00000000000000000000	0.00000000000000000000	4191.79492187500000000000	4155.38427734375000000000	4180.00000000000000000000	4185.64111328125000000000	4230.76904296875000000000	4165.64111328125000000000	4174.87158203125000000000	4166.66650390625000000000	4162.56396484375000000000	4156.41015625000000000000	4176.92285156250000000000	4196.92285156250000000000	4198.97412109375000000000	4190.25634765625000000000	2477.00000000000000000000	10247.00000000000000000000	10228.00000000000000000000	0.00000000000000000000	0.00000000000000000000	0.00000000000000000000	559.00000000000000000000	836.00000000000000000000	4.00000000000000000000	4.00000000000000000000	4.00000000000000000000	4.00000000000000000000	4.00000000000000000000	4.00000000000000000000	4.00000000000000000000	4.00000000000000000000	4.00000000000000000000	4.00000000000000000000	4.00000000000000000000	4.00000000000000000000	4.00000000000000000000	4.00000000000000000000	4.00000000000000000000	4.00000000000000000000
122.00000000000000000000	0.00000000000000000000	4167.69238281250000000000	4167.17919921875000000000	4162.56396484375000000000	4175.89746093750000000000	4227.17919921875000000000	4181.02539062500000000000	4185.64111328125000000000	4188.20507812500000000000	4181.02539062500000000000	4168.71777343750000000000	4163.58984375000000000000	4202.56396484375000000000	4204.61523437500000000000	4202.05126953125000000000	3508.00000000000000000000	10247.00000000000000000000	10228.00000000000000000000	0.00000000000000000000	0.00000000000000000000	0.00000000000000000000	559.00000000000000000000	843.00000000000000000000	4.00000000000000000000	4.00000000000000000000	4.00000000000000000000	4.00000000000000000000	4.00000000000000000000	4.00000000000000000000	4.00000000000000000000	4.00000000000000000000	4.00000000000000000000	4.00000000000000000000	4.00000000000000000000	4.00000000000000000000	4.00000000000000000000	4.00000000000000000000	4.00000000000000000000	4.00000000000000000000
123.00000000000000000000	0.00000000000000000000	4182.56396484375000000000	4161.53857421875000000000	4174.87158203125000000000	4181.53857421875000000000	4211.79492187500000000000	4166.15380859375000000000	4167.17919921875000000000	4178.46142578125000000000	4174.87158203125000000000	4152.30761718750000000000	4185.12792968750000000000	4200.00000000000000000000	4177.94873046875000000000	4174.87158203125000000000	3307.00000000000000000000	10246.00000000000000000000	10229.00000000000000000000	0.00000000000000000000	0.00000000000000000000	0.00000000000000000000	559.00000000000000000000	851.00000000000000000000	4.00000000000000000000	4.00000000000000000000	4.00000000000000000000	4.00000000000000000000	4.00000000000000000000	4.00000000000000000000	4.00000000000000000000	4.00000000000000000000	4.00000000000000000000	4.00000000000000000000	4.00000000000000000000	4.00000000000000000000	4.00000000000000000000	4.00000000000000000000	4.00000000000000000000	4.00000000000000000000
124.00000000000000000000	0.00000000000000000000	4179.48730468750000000000	4182.05126953125000000000	4167.17919921875000000000	4191.28173828125000000000	4244.10253906250000000000	4183.07666015625000000000	4183.58984375000000000000	4182.05126953125000000000	4184.10253906250000000000	4176.41015625000000000000	4223.07666015625000000000	4198.46142578125000000000	4194.87158203125000000000	4171.79492187500000000000	2611.00000000000000000000	10246.00000000000000000000	10229.00000000000000000000	0.00000000000000000000	0.00000000000000000000	0.00000000000000000000	559.00000000000000000000	858.00000000000000000000	4.00000000000000000000	4.00000000000000000000	4.00000000000000000000	4.00000000000000000000	4.00000000000000000000	4.00000000000000000000	4.00000000000000000000	4.00000000000000000000	4.00000000000000000000	4.00000000000000000000	4.00000000000000000000	4.00000000000000000000	4.00000000000000000000	4.00000000000000000000	4.00000000000000000000	4.00000000000000000000
125.00000000000000000000	0.00000000000000000000	4172.82031250000000000000	4175.38427734375000000000	4166.66650390625000000000	4191.79492187500000000000	4245.64111328125000000000	4177.94873046875000000000	4178.97412109375000000000	4164.61523437500000000000	4167.17919921875000000000	4183.07666015625000000000	4202.56396484375000000000	4189.74365234375000000000	4200.51269531250000000000	4168.20507812500000000000	2477.00000000000000000000	10245.00000000000000000000	10229.00000000000000000000	0.00000000000000000000	0.00000000000000000000	0.00000000000000000000	559.00000000000000000000	865.00000000000000000000	4.00000000000000000000	4.00000000000000000000	4.00000000000000000000	4.00000000000000000000	4.00000000000000000000	4.00000000000000000000	4.00000000000000000000	4.00000000000000000000	4.00000000000000000000	4.00000000000000000000	4.00000000000000000000	4.00000000000000000000	4.00000000000000000000	4.00000000000000000000	4.00000000000000000000	4.00000000000000000000
126.00000000000000000000	0.00000000000000000000	4181.53857421875000000000	4164.10253906250000000000	4177.94873046875000000000	4189.23046875000000000000	4220.00000000000000000000	4158.46142578125000000000	4159.48730468750000000000	4147.69238281250000000000	4148.20507812500000000000	4165.12792968750000000000	4153.33300781250000000000	4189.74365234375000000000	4189.23046875000000000000	4174.87158203125000000000	3508.00000000000000000000	10245.00000000000000000000	10229.00000000000000000000	0.00000000000000000000	0.00000000000000000000	0.00000000000000000000	559.00000000000000000000	873.00000000000000000000	4.00000000000000000000	4.00000000000000000000	4.00000000000000000000	4.00000000000000000000	4.00000000000000000000	4.00000000000000000000	4.00000000000000000000	4.00000000000000000000	4.00000000000000000000	4.00000000000000000000	4.00000000000000000000	4.00000000000000000000	4.00000000000000000000	4.00000000000000000000	4.00000000000000000000	4.00000000000000000000
127.00000000000000000000	0.00000000000000000000	4161.02539062500000000000	4174.35888671875000000000	4157.94873046875000000000	4186.66650390625000000000	4223.58984375000000000000	4170.25634765625000000000	4168.20507812500000000000	4174.35888671875000000000	4174.87158203125000000000	4169.74365234375000000000	4166.15380859375000000000	4207.17919921875000000000	4198.46142578125000000000	4195.38427734375000000000	51.00000000000000000000	10245.00000000000000000000	10231.00000000000000000000	0.00000000000000000000	0.00000000000000000000	0.00000000000000000000	559.00000000000000000000	880.00000000000000000000	4.00000000000000000000	4.00000000000000000000	4.00000000000000000000	4.00000000000000000000	4.00000000000000000000	4.00000000000000000000	4.00000000000000000000	4.00000000000000000000	4.00000000000000000000	4.00000000000000000000	4.00000000000000000000	4.00000000000000000000	4.00000000000000000000	4.00000000000000000000	4.00000000000000000000	4.00000000000000000000
0.00000000000000000000	0.00000000000000000000	4175.89746093750000000000	4153.84619140625000000000	4171.79492187500000000000	4184.61523437500000000000	4212.82031250000000000000	4161.53857421875000000000	4156.92285156250000000000	4167.69238281250000000000	4166.15380859375000000000	4146.66650390625000000000	4204.61523437500000000000	4208.20507812500000000000	4176.41015625000000000000	4174.87158203125000000000	1099.00000000000000000000	10245.00000000000000000000	10231.00000000000000000000	0.00000000000000000000	0.00000000000000000000	0.00000000000000000000	559.00000000000000000000	887.00000000000000000000	4.00000000000000000000	4.00000000000000000000	4.00000000000000000000	4.00000000000000000000	4.00000000000000000000	4.00000000000000000000	4.00000000000000000000	4.00000000000000000000	4.00000000000000000000	4.00000000000000000000	4.00000000000000000000	4.00000000000000000000	4.00000000000000000000	4.00000000000000000000	4.00000000000000000000	4.00000000000000000000
1.00000000000000000000	0.00000000000000000000	4173.84619140625000000000	4180.00000000000000000000	4171.79492187500000000000	4194.35888671875000000000	4241.53857421875000000000	4186.66650390625000000000	4189.74365234375000000000	4186.15380859375000000000	4185.64111328125000000000	4172.82031250000000000000	4226.66650390625000000000	4197.94873046875000000000	4197.43603515625000000000	4184.61523437500000000000	2180.00000000000000000000	10245.00000000000000000000	10232.00000000000000000000	0.00000000000000000000	0.00000000000000000000	0.00000000000000000000	559.00000000000000000000	896.00000000000000000000	4.00000000000000000000	4.00000000000000000000	4.00000000000000000000	4.00000000000000000000	4.00000000000000000000	4.00000000000000000000	4.00000000000000000000	4.00000000000000000000	4.00000000000000000000	4.00000000000000000000	4.00000000000000000000	4.00000000000000000000	4.00000000000000000000	4.00000000000000000000	4.00000000000000000000	4.00000000000000000000
2.00000000000000000000	0.00000000000000000000	4170.76904296875000000000	4180.00000000000000000000	4167.69238281250000000000	4186.15380859375000000000	4227.69238281250000000000	4185.12792968750000000000	4194.87158203125000000000	4184.61523437500000000000	4189.23046875000000000000	4191.79492187500000000000	4162.56396484375000000000	4168.20507812500000000000	4194.87158203125000000000	4178.97412109375000000000	1433.00000000000000000000	10245.00000000000000000000	10232.00000000000000000000	0.00000000000000000000	0.00000000000000000000	0.00000000000000000000	559.00000000000000000000	904.00000000000000000000	4.00000000000000000000	4.00000000000000000000	4.00000000000000000000	4.00000000000000000000	4.00000000000000000000	4.00000000000000000000	4.00000000000000000000	4.00000000000000000000	4.00000000000000000000	4.00000000000000000000	4.00000000000000000000	4.00000000000000000000	4.00000000000000000000	4.00000000000000000000	4.00000000000000000000	4.00000000000000000000
3.00000000000000000000	0.00000000000000000000	4187.17919921875000000000	4150.76904296875000000000	4175.38427734375000000000	4187.17919921875000000000	4191.28173828125000000000	4153.84619140625000000000	4164.10253906250000000000	4153.33300781250000000000	4157.94873046875000000000	4165.12792968750000000000	4128.20507812500000000000	4148.20507812500000000000	4160.00000000000000000000	4163.58984375000000000000	3480.00000000000000000000	10245.00000000000000000000	10230.00000000000000000000	0.00000000000000000000	0.00000000000000000000	0.00000000000000000000	559.00000000000000000000	912.00000000000000000000	4.00000000000000000000	4.00000000000000000000	4.00000000000000000000	4.00000000000000000000	4.00000000000000000000	4.00000000000000000000	4.00000000000000000000	4.00000000000000000000	4.00000000000000000000	4.00000000000000000000	4.00000000000000000000	4.00000000000000000000	4.00000000000000000000	4.00000000000000000000	4.00000000000000000000	4.00000000000000000000
4.00000000000000000000	0.00000000000000000000	4165.12792968750000000000	4174.35888671875000000000	4151.28173828125000000000	4196.92285156250000000000	4223.58984375000000000000	4156.92285156250000000000	4165.64111328125000000000	4160.51269531250000000000	4163.07666015625000000000	4159.48730468750000000000	4206.15380859375000000000	4156.41015625000000000000	4182.56396484375000000000	4185.12792968750000000000	3562.00000000000000000000	10245.00000000000000000000	10230.00000000000000000000	0.00000000000000000000	0.00000000000000000000	0.00000000000000000000	559.00000000000000000000	921.00000000000000000000	4.00000000000000000000	4.00000000000000000000	4.00000000000000000000	4.00000000000000000000	4.00000000000000000000	4.00000000000000000000	4.00000000000000000000	4.00000000000000000000	4.00000000000000000000	4.00000000000000000000	4.00000000000000000000	4.00000000000000000000	4.00000000000000000000	4.00000000000000000000	4.00000000000000000000	4.00000000000000000000
5.00000000000000000000	0.00000000000000000000	4174.87158203125000000000	4174.87158203125000000000	4163.07666015625000000000	4186.15380859375000000000	4227.17919921875000000000	4147.17919921875000000000	4148.20507812500000000000	4148.71777343750000000000	4149.74365234375000000000	4144.10253906250000000000	4215.89746093750000000000	4148.20507812500000000000	4193.33300781250000000000	4176.41015625000000000000	3446.00000000000000000000	10247.00000000000000000000	10229.00000000000000000000	0.00000000000000000000	0.00000000000000000000	0.00000000000000000000	559.00000000000000000000	929.00000000000000000000	4.00000000000000000000	4.00000000000000000000	4.00000000000000000000	4.00000000000000000000	4.00000000000000000000	4.00000000000000000000	4.00000000000000000000	4.00000000000000000000	4.00000000000000000000	4.00000000000000000000	4.00000000000000000000	4.00000000000000000000	4.00000000000000000000	4.00000000000000000000	4.00000000000000000000	4.00000000000000000000
6.00000000000000000000	0.00000000000000000000	4170.25634765625000000000	4177.94873046875000000000	4164.61523437500000000000	4192.82031250000000000000	4230.76904296875000000000	4166.15380859375000000000	4168.20507812500000000000	4162.05126953125000000000	4168.20507812500000000000	4169.74365234375000000000	4188.20507812500000000000	4146.15380859375000000000	4207.17919921875000000000	4169.74365234375000000000	3481.00000000000000000000	10247.00000000000000000000	10229.00000000000000000000	0.00000000000000000000	0.00000000000000000000	0.00000000000000000000	559.00000000000000000000	937.00000000000000000000	4.00000000000000000000	4.00000000000000000000	4.00000000000000000000	4.00000000000000000000	4.00000000000000000000	4.00000000000000000000	4.00000000000000000000	4.00000000000000000000	4.00000000000000000000	4.00000000000000000000	4.00000000000000000000	4.00000000000000000000	4.00000000000000000000	4.00000000000000000000	4.00000000000000000000	4.00000000000000000000
7.00000000000000000000	0.00000000000000000000	4155.89746093750000000000	4161.02539062500000000000	4161.02539062500000000000	4174.87158203125000000000	4214.87158203125000000000	4163.58984375000000000000	4169.74365234375000000000	4158.46142578125000000000	4170.25634765625000000000	4172.82031250000000000000	4160.51269531250000000000	4146.15380859375000000000	4174.35888671875000000000	4146.66650390625000000000	3412.00000000000000000000	10249.00000000000000000000	10229.00000000000000000000	0.00000000000000000000	0.00000000000000000000	0.00000000000000000000	559.00000000000000000000	946.00000000000000000000	4.00000000000000000000	4.00000000000000000000	4.00000000000000000000	4.00000000000000000000	4.00000000000000000000	4.00000000000000000000	4.00000000000000000000	4.00000000000000000000	4.00000000000000000000	4.00000000000000000000	4.00000000000000000000	4.00000000000000000000	4.00000000000000000000	4.00000000000000000000	4.00000000000000000000	4.00000000000000000000
8.00000000000000000000	0.00000000000000000000	4178.97412109375000000000	4139.48730468750000000000	4174.87158203125000000000	4153.84619140625000000000	4192.30761718750000000000	4145.12792968750000000000	4144.10253906250000000000	4130.76904296875000000000	4138.97412109375000000000	4130.25634765625000000000	4119.48730468750000000000	4144.10253906250000000000	4130.25634765625000000000	4137.94873046875000000000	3452.00000000000000000000	10249.00000000000000000000	10229.00000000000000000000	0.00000000000000000000	0.00000000000000000000	0.00000000000000000000	559.00000000000000000000	954.00000000000000000000	4.00000000000000000000	4.00000000000000000000	4.00000000000000000000	4.00000000000000000000	4.00000000000000000000	4.00000000000000000000	4.00000000000000000000	4.00000000000000000000	4.00000000000000000000	4.00000000000000000000	4.00000000000000000000	4.00000000000000000000	4.00000000000000000000	4.00000000000000000000	4.00000000000000000000	4.00000000000000000000
9.00000000000000000000	0.00000000000000000000	4171.79492187500000000000	4177.43603515625000000000	4155.38427734375000000000	4190.76904296875000000000	4225.64111328125000000000	4175.89746093750000000000	4169.23046875000000000000	4155.89746093750000000000	4165.12792968750000000000	4150.25634765625000000000	4162.56396484375000000000	4169.74365234375000000000	4183.07666015625000000000	4193.33300781250000000000	3136.00000000000000000000	10250.00000000000000000000	10230.00000000000000000000	0.00000000000000000000	0.00000000000000000000	0.00000000000000000000	559.00000000000000000000	962.00000000000000000000	4.00000000000000000000	4.00000000000000000000	4.00000000000000000000	4.00000000000000000000	4.00000000000000000000	4.00000000000000000000	4.00000000000000000000	4.00000000000000000000	4.00000000000000000000	4.00000000000000000000	4.00000000000000000000	4.00000000000000000000	4.00000000000000000000	4.00000000000000000000	4.00000000000000000000	4.00000000000000000000
10.00000000000000000000	0.00000000000000000000	4175.89746093750000000000	4175.38427734375000000000	4165.64111328125000000000	4202.56396484375000000000	4211.28173828125000000000	4161.53857421875000000000	4158.97412109375000000000	4149.74365234375000000000	4160.51269531250000000000	4160.00000000000000000000	4195.38427734375000000000	4165.64111328125000000000	4195.89746093750000000000	4181.53857421875000000000	3540.00000000000000000000	10250.00000000000000000000	10230.00000000000000000000	0.00000000000000000000	0.00000000000000000000	0.00000000000000000000	559.00000000000000000000	971.00000000000000000000	4.00000000000000000000	4.00000000000000000000	4.00000000000000000000	4.00000000000000000000	4.00000000000000000000	4.00000000000000000000	4.00000000000000000000	4.00000000000000000000	4.00000000000000000000	4.00000000000000000000	4.00000000000000000000	4.00000000000000000000	4.00000000000000000000	4.00000000000000000000	4.00000000000000000000	4.00000000000000000000
11.00000000000000000000	0.00000000000000000000	4170.76904296875000000000	4163.58984375000000000000	4167.69238281250000000000	4178.46142578125000000000	4206.15380859375000000000	4155.38427734375000000000	4154.87158203125000000000	4153.84619140625000000000	4164.61523437500000000000	4170.76904296875000000000	4173.33300781250000000000	4151.28173828125000000000	4176.41015625000000000000	4145.12792968750000000000	3340.00000000000000000000	10249.00000000000000000000	10228.00000000000000000000	0.00000000000000000000	0.00000000000000000000	0.00000000000000000000	559.00000000000000000000	979.00000000000000000000	4.00000000000000000000	4.00000000000000000000	4.00000000000000000000	4.00000000000000000000	4.00000000000000000000	4.00000000000000000000	4.00000000000000000000	4.00000000000000000000	4.00000000000000000000	4.00000000000000000000	4.00000000000000000000	4.00000000000000000000	4.00000000000000000000	4.00000000000000000000	4.00000000000000000000	4.00000000000000000000
12.00000000000000000000	0.00000000000000000000	4162.05126953125000000000	4161.53857421875000000000	4160.00000000000000000000	4172.82031250000000000000	4223.07666015625000000000	4165.12792968750000000000	4163.07666015625000000000	4169.74365234375000000000	4184.61523437500000000000	4187.69238281250000000000	4163.07666015625000000000	4167.69238281250000000000	4176.92285156250000000000	4147.17919921875000000000	2622.00000000000000000000	10249.00000000000000000000	10228.00000000000000000000	0.00000000000000000000	0.00000000000000000000	0.00000000000000000000	559.00000000000000000000	988.00000000000000000000	4.00000000000000000000	4.00000000000000000000	4.00000000000000000000	4.00000000000000000000	4.00000000000000000000	4.00000000000000000000	4.00000000000000000000	4.00000000000000000000	4.00000000000000000000	4.00000000000000000000	4.00000000000000000000	4.00000000000000000000	4.00000000000000000000	4.00000000000000000000	4.00000000000000000000	4.00000000000000000000
13.00000000000000000000	0.00000000000000000000	4185.12792968750000000000	4164.10253906250000000000	4175.89746093750000000000	4174.87158203125000000000	4210.25634765625000000000	4158.46142578125000000000	4158.97412109375000000000	4157.43603515625000000000	4176.92285156250000000000	4175.89746093750000000000	4178.46142578125000000000	4181.53857421875000000000	4182.05126953125000000000	4159.48730468750000000000	2488.00000000000000000000	10249.00000000000000000000	10229.00000000000000000000	0.00000000000000000000	0.00000000000000000000	0.00000000000000000000	559.00000000000000000000	996.00000000000000000000	4.00000000000000000000	4.00000000000000000000	4.00000000000000000000	4.00000000000000000000	4.00000000000000000000	4.00000000000000000000	4.00000000000000000000	4.00000000000000000000	4.00000000000000000000	4.00000000000000000000	4.00000000000000000000	4.00000000000000000000	4.00000000000000000000	4.00000000000000000000	4.00000000000000000000	4.00000000000000000000
14.00000000000000000000	0.00000000000000000000	4174.35888671875000000000	4204.10253906250000000000	4160.51269531250000000000	4188.71777343750000000000	4219.48730468750000000000	4182.56396484375000000000	4188.20507812500000000000	4179.48730468750000000000	4192.30761718750000000000	4187.17919921875000000000	4190.76904296875000000000	4194.87158203125000000000	4212.82031250000000000000	4194.35888671875000000000	3540.00000000000000000000	10249.00000000000000000000	10229.00000000000000000000	0.00000000000000000000	0.00000000000000000000	0.00000000000000000000	560.00000000000000000000	4.00000000000000000000	4.00000000000000000000	4.00000000000000000000	4.00000000000000000000	4.00000000000000000000	4.00000000000000000000	4.00000000000000000000	4.00000000000000000000	4.00000000000000000000	4.00000000000000000000	4.00000000000000000000	4.00000000000000000000	4.00000000000000000000	4.00000000000000000000	4.00000000000000000000	4.00000000000000000000	4.00000000000000000000
15.00000000000000000000	0.00000000000000000000	4182.05126953125000000000	4190.76904296875000000000	4170.25634765625000000000	4200.51269531250000000000	4204.10253906250000000000	4167.69238281250000000000	4171.28173828125000000000	4169.74365234375000000000	4173.33300781250000000000	4179.48730468750000000000	4168.71777343750000000000	4191.79492187500000000000	4196.92285156250000000000	4182.56396484375000000000	3340.00000000000000000000	10250.00000000000000000000	10227.00000000000000000000	0.00000000000000000000	0.00000000000000000000	0.00000000000000000000	560.00000000000000000000	13.00000000000000000000	4.00000000000000000000	4.00000000000000000000	4.00000000000000000000	4.00000000000000000000	4.00000000000000000000	4.00000000000000000000	4.00000000000000000000	4.00000000000000000000	4.00000000000000000000	4.00000000000000000000	4.00000000000000000000	4.00000000000000000000	4.00000000000000000000	4.00000000000000000000	4.00000000000000000000	4.00000000000000000000
16.00000000000000000000	0.00000000000000000000	4181.02539062500000000000	4170.76904296875000000000	4173.33300781250000000000	4185.64111328125000000000	4205.12792968750000000000	4167.17919921875000000000	4163.58984375000000000000	4168.71777343750000000000	4172.82031250000000000000	4183.07666015625000000000	4179.48730468750000000000	4183.07666015625000000000	4187.17919921875000000000	4159.48730468750000000000	0.00000000000000000000	10250.00000000000000000000	10227.00000000000000000000	0.00000000000000000000	0.00000000000000000000	0.00000000000000000000	560.00000000000000000000	21.00000000000000000000	4.00000000000000000000	4.00000000000000000000	4.00000000000000000000	4.00000000000000000000	4.00000000000000000000	4.00000000000000000000	4.00000000000000000000	4.00000000000000000000	4.00000000000000000000	4.00000000000000000000	4.00000000000000000000	4.00000000000000000000	4.00000000000000000000	4.00000000000000000000	4.00000000000000000000	4.00000000000000000000
17.00000000000000000000	0.00000000000000000000	4163.58984375000000000000	4165.12792968750000000000	4159.48730468750000000000	4169.74365234375000000000	4215.89746093750000000000	4178.46142578125000000000	4178.97412109375000000000	4187.69238281250000000000	4194.35888671875000000000	4195.38427734375000000000	4194.35888671875000000000	4188.20507812500000000000	4192.82031250000000000000	4161.02539062500000000000	0.00000000000000000000	10249.00000000000000000000	10227.00000000000000000000	0.00000000000000000000	0.00000000000000000000	0.00000000000000000000	560.00000000000000000000	29.00000000000000000000	4.00000000000000000000	4.00000000000000000000	4.00000000000000000000	4.00000000000000000000	4.00000000000000000000	4.00000000000000000000	4.00000000000000000000	4.00000000000000000000	4.00000000000000000000	4.00000000000000000000	4.00000000000000000000	4.00000000000000000000	4.00000000000000000000	4.00000000000000000000	4.00000000000000000000	4.00000000000000000000
18.00000000000000000000	0.00000000000000000000	4185.12792968750000000000	4160.51269531250000000000	4178.46142578125000000000	4183.07666015625000000000	4200.00000000000000000000	4158.97412109375000000000	4170.76904296875000000000	4172.82031250000000000000	4176.41015625000000000000	4178.97412109375000000000	4178.46142578125000000000	4195.38427734375000000000	4180.51269531250000000000	4167.69238281250000000000	0.00000000000000000000	10249.00000000000000000000	10227.00000000000000000000	0.00000000000000000000	0.00000000000000000000	0.00000000000000000000	560.00000000000000000000	37.00000000000000000000	4.00000000000000000000	4.00000000000000000000	4.00000000000000000000	4.00000000000000000000	4.00000000000000000000	4.00000000000000000000	4.00000000000000000000	4.00000000000000000000	4.00000000000000000000	4.00000000000000000000	4.00000000000000000000	4.00000000000000000000	4.00000000000000000000	4.00000000000000000000	4.00000000000000000000	4.00000000000000000000
19.00000000000000000000	0.00000000000000000000	4170.76904296875000000000	4188.71777343750000000000	4167.69238281250000000000	4195.89746093750000000000	4210.76904296875000000000	4175.38427734375000000000	4183.58984375000000000000	4171.28173828125000000000	4178.97412109375000000000	4187.17919921875000000000	4169.74365234375000000000	4205.64111328125000000000	4187.69238281250000000000	4189.74365234375000000000	0.00000000000000000000	10248.00000000000000000000	10227.00000000000000000000	0.00000000000000000000	0.00000000000000000000	0.00000000000000000000	560.00000000000000000000	44.00000000000000000000	4.00000000000000000000	4.00000000000000000000	4.00000000000000000000	4.00000000000000000000	4.00000000000000000000	4.00000000000000000000	4.00000000000000000000	4.00000000000000000000	4.00000000000000000000	4.00000000000000000000	4.00000000000000000000	4.00000000000000000000	4.00000000000000000000	4.00000000000000000000	4.00000000000000000000	4.00000000000000000000
20.00000000000000000000	0.00000000000000000000	4175.38427734375000000000	4172.82031250000000000000	4171.28173828125000000000	4184.10253906250000000000	4192.30761718750000000000	4168.20507812500000000000	4168.20507812500000000000	4147.17919921875000000000	4165.64111328125000000000	4175.38427734375000000000	4148.71777343750000000000	4201.53857421875000000000	4167.69238281250000000000	4175.38427734375000000000	0.00000000000000000000	10248.00000000000000000000	10227.00000000000000000000	0.00000000000000000000	0.00000000000000000000	0.00000000000000000000	560.00000000000000000000	51.00000000000000000000	4.00000000000000000000	4.00000000000000000000	4.00000000000000000000	4.00000000000000000000	4.00000000000000000000	4.00000000000000000000	4.00000000000000000000	4.00000000000000000000	4.00000000000000000000	4.00000000000000000000	4.00000000000000000000	4.00000000000000000000	4.00000000000000000000	4.00000000000000000000	4.00000000000000000000	4.00000000000000000000
21.00000000000000000000	0.00000000000000000000	4185.64111328125000000000	4183.07666015625000000000	4174.87158203125000000000	4194.87158203125000000000	4208.20507812500000000000	4174.87158203125000000000	4176.92285156250000000000	4163.07666015625000000000	4181.02539062500000000000	4185.12792968750000000000	4187.17919921875000000000	4208.20507812500000000000	4201.02539062500000000000	4182.05126953125000000000	0.00000000000000000000	10248.00000000000000000000	10227.00000000000000000000	0.00000000000000000000	0.00000000000000000000	0.00000000000000000000	560.00000000000000000000	59.00000000000000000000	4.00000000000000000000	4.00000000000000000000	4.00000000000000000000	4.00000000000000000000	4.00000000000000000000	4.00000000000000000000	4.00000000000000000000	4.00000000000000000000	4.00000000000000000000	4.00000000000000000000	4.00000000000000000000	4.00000000000000000000	4.00000000000000000000	4.00000000000000000000	4.00000000000000000000	4.00000000000000000000
22.00000000000000000000	0.00000000000000000000	4165.64111328125000000000	4202.05126953125000000000	4157.43603515625000000000	4198.46142578125000000000	4221.02539062500000000000	4182.56396484375000000000	4188.20507812500000000000	4191.28173828125000000000	4201.02539062500000000000	4201.02539062500000000000	4216.92285156250000000000	4214.87158203125000000000	4234.87158203125000000000	4188.20507812500000000000	0.00000000000000000000	10248.00000000000000000000	10227.00000000000000000000	0.00000000000000000000	0.00000000000000000000	0.00000000000000000000	560.00000000000000000000	66.00000000000000000000	4.00000000000000000000	4.00000000000000000000	4.00000000000000000000	4.00000000000000000000	4.00000000000000000000	4.00000000000000000000	4.00000000000000000000	4.00000000000000000000	4.00000000000000000000	4.00000000000000000000	4.00000000000000000000	4.00000000000000000000	4.00000000000000000000	4.00000000000000000000	4.00000000000000000000	4.00000000000000000000
23.00000000000000000000	0.00000000000000000000	4178.97412109375000000000	4156.92285156250000000000	4172.82031250000000000000	4180.51269531250000000000	4165.12792968750000000000	4152.30761718750000000000	4153.33300781250000000000	4154.87158203125000000000	4165.12792968750000000000	4171.79492187500000000000	4175.38427734375000000000	4201.02539062500000000000	4182.56396484375000000000	4163.07666015625000000000	0.00000000000000000000	10247.00000000000000000000	10227.00000000000000000000	0.00000000000000000000	0.00000000000000000000	0.00000000000000000000	560.00000000000000000000	73.00000000000000000000	4.00000000000000000000	4.00000000000000000000	4.00000000000000000000	4.00000000000000000000	4.00000000000000000000	4.00000000000000000000	4.00000000000000000000	4.00000000000000000000	4.00000000000000000000	4.00000000000000000000	4.00000000000000000000	4.00000000000000000000	4.00000000000000000000	4.00000000000000000000	4.00000000000000000000	4.00000000000000000000
24.00000000000000000000	0.00000000000000000000	4175.38427734375000000000	4165.12792968750000000000	4169.74365234375000000000	4192.30761718750000000000	4187.69238281250000000000	4176.41015625000000000000	4180.00000000000000000000	4167.17919921875000000000	4185.12792968750000000000	4202.05126953125000000000	4171.28173828125000000000	4213.33300781250000000000	4182.56396484375000000000	4192.30761718750000000000	0.00000000000000000000	10247.00000000000000000000	10227.00000000000000000000	0.00000000000000000000	0.00000000000000000000	0.00000000000000000000	560.00000000000000000000	81.00000000000000000000	4.00000000000000000000	4.00000000000000000000	4.00000000000000000000	4.00000000000000000000	4.00000000000000000000	4.00000000000000000000	4.00000000000000000000	4.00000000000000000000	4.00000000000000000000	4.00000000000000000000	4.00000000000000000000	4.00000000000000000000	4.00000000000000000000	4.00000000000000000000	4.00000000000000000000	4.00000000000000000000
25.00000000000000000000	0.00000000000000000000	4183.07666015625000000000	4171.79492187500000000000	4177.94873046875000000000	4187.69238281250000000000	4206.15380859375000000000	4178.97412109375000000000	4188.71777343750000000000	4175.89746093750000000000	4190.76904296875000000000	4212.30761718750000000000	4162.05126953125000000000	4213.84619140625000000000	4187.69238281250000000000	4187.17919921875000000000	0.00000000000000000000	10247.00000000000000000000	10226.00000000000000000000	0.00000000000000000000	0.00000000000000000000	0.00000000000000000000	560.00000000000000000000	88.00000000000000000000	4.00000000000000000000	4.00000000000000000000	4.00000000000000000000	4.00000000000000000000	4.00000000000000000000	4.00000000000000000000	4.00000000000000000000	4.00000000000000000000	4.00000000000000000000	4.00000000000000000000	4.00000000000000000000	4.00000000000000000000	4.00000000000000000000	4.00000000000000000000	4.00000000000000000000	4.00000000000000000000
26.00000000000000000000	0.00000000000000000000	4188.71777343750000000000	4176.41015625000000000000	4176.92285156250000000000	4185.64111328125000000000	4194.87158203125000000000	4176.41015625000000000000	4178.46142578125000000000	4168.71777343750000000000	4178.97412109375000000000	4200.51269531250000000000	4177.94873046875000000000	4199.48730468750000000000	4199.48730468750000000000	4170.76904296875000000000	0.00000000000000000000	10247.00000000000000000000	10226.00000000000000000000	0.00000000000000000000	0.00000000000000000000	0.00000000000000000000	560.00000000000000000000	95.00000000000000000000	4.00000000000000000000	4.00000000000000000000	4.00000000000000000000	4.00000000000000000000	4.00000000000000000000	4.00000000000000000000	4.00000000000000000000	4.00000000000000000000	4.00000000000000000000	4.00000000000000000000	4.00000000000000000000	4.00000000000000000000	4.00000000000000000000	4.00000000000000000000	4.00000000000000000000	4.00000000000000000000
27.00000000000000000000	0.00000000000000000000	4167.69238281250000000000	4193.84619140625000000000	4153.33300781250000000000	4207.17919921875000000000	4200.00000000000000000000	4183.07666015625000000000	4177.43603515625000000000	4173.84619140625000000000	4187.69238281250000000000	4201.02539062500000000000	4215.89746093750000000000	4207.69238281250000000000	4222.05126953125000000000	4193.33300781250000000000	0.00000000000000000000	10247.00000000000000000000	10226.00000000000000000000	0.00000000000000000000	0.00000000000000000000	0.00000000000000000000	560.00000000000000000000	103.00000000000000000000	4.00000000000000000000	4.00000000000000000000	4.00000000000000000000	4.00000000000000000000	4.00000000000000000000	4.00000000000000000000	4.00000000000000000000	4.00000000000000000000	4.00000000000000000000	4.00000000000000000000	4.00000000000000000000	4.00000000000000000000	4.00000000000000000000	4.00000000000000000000	4.00000000000000000000	4.00000000000000000000
28.00000000000000000000	0.00000000000000000000	4183.07666015625000000000	4156.92285156250000000000	4172.30761718750000000000	4194.87158203125000000000	4180.51269531250000000000	4146.66650390625000000000	4149.74365234375000000000	4149.23046875000000000000	4162.05126953125000000000	4158.97412109375000000000	4166.15380859375000000000	4202.56396484375000000000	4180.51269531250000000000	4175.38427734375000000000	0.00000000000000000000	10247.00000000000000000000	10226.00000000000000000000	0.00000000000000000000	0.00000000000000000000	0.00000000000000000000	560.00000000000000000000	110.00000000000000000000	4.00000000000000000000	4.00000000000000000000	4.00000000000000000000	4.00000000000000000000	4.00000000000000000000	4.00000000000000000000	4.00000000000000000000	4.00000000000000000000	4.00000000000000000000	4.00000000000000000000	4.00000000000000000000	4.00000000000000000000	4.00000000000000000000	4.00000000000000000000	4.00000000000000000000	4.00000000000000000000
29.00000000000000000000	0.00000000000000000000	4171.28173828125000000000	4160.51269531250000000000	4168.71777343750000000000	4191.28173828125000000000	4206.15380859375000000000	4168.20507812500000000000	4176.41015625000000000000	4169.23046875000000000000	4182.56396484375000000000	4187.69238281250000000000	4138.46142578125000000000	4197.43603515625000000000	4186.66650390625000000000	4173.84619140625000000000	0.00000000000000000000	10247.00000000000000000000	10226.00000000000000000000	0.00000000000000000000	0.00000000000000000000	0.00000000000000000000	560.00000000000000000000	117.00000000000000000000	4.00000000000000000000	4.00000000000000000000	4.00000000000000000000	4.00000000000000000000	4.00000000000000000000	4.00000000000000000000	4.00000000000000000000	4.00000000000000000000	4.00000000000000000000	4.00000000000000000000	4.00000000000000000000	4.00000000000000000000	4.00000000000000000000	4.00000000000000000000	4.00000000000000000000	4.00000000000000000000
30.00000000000000000000	0.00000000000000000000	4170.76904296875000000000	4177.94873046875000000000	4168.71777343750000000000	4197.94873046875000000000	4207.17919921875000000000	4187.17919921875000000000	4187.69238281250000000000	4174.35888671875000000000	4194.87158203125000000000	4222.56396484375000000000	4177.94873046875000000000	4195.89746093750000000000	4196.92285156250000000000	4181.53857421875000000000	0.00000000000000000000	10247.00000000000000000000	10226.00000000000000000000	0.00000000000000000000	0.00000000000000000000	0.00000000000000000000	560.00000000000000000000	126.00000000000000000000	4.00000000000000000000	4.00000000000000000000	4.00000000000000000000	4.00000000000000000000	4.00000000000000000000	4.00000000000000000000	4.00000000000000000000	4.00000000000000000000	4.00000000000000000000	4.00000000000000000000	4.00000000000000000000	4.00000000000000000000	4.00000000000000000000	4.00000000000000000000	4.00000000000000000000	4.00000000000000000000
31.00000000000000000000	0.00000000000000000000	4186.15380859375000000000	4180.51269531250000000000	4173.84619140625000000000	4184.61523437500000000000	4189.74365234375000000000	4180.00000000000000000000	4172.82031250000000000000	4158.97412109375000000000	4179.48730468750000000000	4198.97412109375000000000	4197.94873046875000000000	4197.43603515625000000000	4174.87158203125000000000	4180.00000000000000000000	0.00000000000000000000	10247.00000000000000000000	10226.00000000000000000000	0.00000000000000000000	0.00000000000000000000	0.00000000000000000000	560.00000000000000000000	134.00000000000000000000	4.00000000000000000000	4.00000000000000000000	4.00000000000000000000	4.00000000000000000000	4.00000000000000000000	4.00000000000000000000	4.00000000000000000000	4.00000000000000000000	4.00000000000000000000	4.00000000000000000000	4.00000000000000000000	4.00000000000000000000	4.00000000000000000000	4.00000000000000000000	4.00000000000000000000	4.00000000000000000000
32.00000000000000000000	0.00000000000000000000	4165.64111328125000000000	4181.02539062500000000000	4153.33300781250000000000	4183.58984375000000000000	4201.53857421875000000000	4180.00000000000000000000	4173.33300781250000000000	4165.12792968750000000000	4181.53857421875000000000	4184.10253906250000000000	4168.71777343750000000000	4189.74365234375000000000	4176.41015625000000000000	4169.23046875000000000000	0.00000000000000000000	10247.00000000000000000000	10226.00000000000000000000	0.00000000000000000000	0.00000000000000000000	0.00000000000000000000	560.00000000000000000000	142.00000000000000000000	4.00000000000000000000	4.00000000000000000000	4.00000000000000000000	4.00000000000000000000	4.00000000000000000000	4.00000000000000000000	4.00000000000000000000	4.00000000000000000000	4.00000000000000000000	4.00000000000000000000	4.00000000000000000000	4.00000000000000000000	4.00000000000000000000	4.00000000000000000000	4.00000000000000000000	4.00000000000000000000
33.00000000000000000000	0.00000000000000000000	4180.51269531250000000000	4148.20507812500000000000	4169.23046875000000000000	4189.74365234375000000000	4178.97412109375000000000	4152.30761718750000000000	4147.17919921875000000000	4142.56396484375000000000	4154.87158203125000000000	4158.97412109375000000000	4122.05126953125000000000	4151.79492187500000000000	4164.61523437500000000000	4133.33300781250000000000	0.00000000000000000000	10247.00000000000000000000	10227.00000000000000000000	0.00000000000000000000	0.00000000000000000000	0.00000000000000000000	560.00000000000000000000	151.00000000000000000000	4.00000000000000000000	4.00000000000000000000	4.00000000000000000000	4.00000000000000000000	4.00000000000000000000	4.00000000000000000000	4.00000000000000000000	4.00000000000000000000	4.00000000000000000000	4.00000000000000000000	4.00000000000000000000	4.00000000000000000000	4.00000000000000000000	4.00000000000000000000	4.00000000000000000000	4.00000000000000000000
34.00000000000000000000	0.00000000000000000000	4175.89746093750000000000	4156.92285156250000000000	4164.61523437500000000000	4186.66650390625000000000	4181.53857421875000000000	4169.74365234375000000000	4164.10253906250000000000	4159.48730468750000000000	4170.25634765625000000000	4163.58984375000000000000	4131.79492187500000000000	4139.48730468750000000000	4175.89746093750000000000	4146.66650390625000000000	0.00000000000000000000	10247.00000000000000000000	10227.00000000000000000000	0.00000000000000000000	0.00000000000000000000	0.00000000000000000000	560.00000000000000000000	159.00000000000000000000	4.00000000000000000000	4.00000000000000000000	4.00000000000000000000	4.00000000000000000000	4.00000000000000000000	4.00000000000000000000	4.00000000000000000000	4.00000000000000000000	4.00000000000000000000	4.00000000000000000000	4.00000000000000000000	4.00000000000000000000	4.00000000000000000000	4.00000000000000000000	4.00000000000000000000	4.00000000000000000000
35.00000000000000000000	0.00000000000000000000	4167.69238281250000000000	4151.79492187500000000000	4165.64111328125000000000	4175.89746093750000000000	4171.79492187500000000000	4168.71777343750000000000	4167.17919921875000000000	4162.05126953125000000000	4174.87158203125000000000	4165.64111328125000000000	4173.84619140625000000000	4155.38427734375000000000	4158.46142578125000000000	4167.69238281250000000000	0.00000000000000000000	10248.00000000000000000000	10227.00000000000000000000	0.00000000000000000000	0.00000000000000000000	0.00000000000000000000	560.00000000000000000000	167.00000000000000000000	4.00000000000000000000	4.00000000000000000000	4.00000000000000000000	4.00000000000000000000	4.00000000000000000000	4.00000000000000000000	4.00000000000000000000	4.00000000000000000000	4.00000000000000000000	4.00000000000000000000	4.00000000000000000000	4.00000000000000000000	4.00000000000000000000	4.00000000000000000000	4.00000000000000000000	4.00000000000000000000
36.00000000000000000000	0.00000000000000000000	4184.10253906250000000000	4155.38427734375000000000	4180.00000000000000000000	4189.74365234375000000000	4176.41015625000000000000	4156.92285156250000000000	4160.00000000000000000000	4151.28173828125000000000	4164.61523437500000000000	4176.92285156250000000000	4188.71777343750000000000	4168.20507812500000000000	4147.17919921875000000000	4178.97412109375000000000	0.00000000000000000000	10248.00000000000000000000	10227.00000000000000000000	0.00000000000000000000	0.00000000000000000000	0.00000000000000000000	560.00000000000000000000	176.00000000000000000000	4.00000000000000000000	4.00000000000000000000	4.00000000000000000000	4.00000000000000000000	4.00000000000000000000	4.00000000000000000000	4.00000000000000000000	4.00000000000000000000	4.00000000000000000000	4.00000000000000000000	4.00000000000000000000	4.00000000000000000000	4.00000000000000000000	4.00000000000000000000	4.00000000000000000000	4.00000000000000000000
37.00000000000000000000	0.00000000000000000000	4170.76904296875000000000	4195.89746093750000000000	4160.00000000000000000000	4198.46142578125000000000	4214.35888671875000000000	4184.10253906250000000000	4183.07666015625000000000	4172.30761718750000000000	4184.10253906250000000000	4209.23046875000000000000	4166.15380859375000000000	4170.25634765625000000000	4188.20507812500000000000	4187.69238281250000000000	0.00000000000000000000	10249.00000000000000000000	10227.00000000000000000000	0.00000000000000000000	0.00000000000000000000	0.00000000000000000000	560.00000000000000000000	184.00000000000000000000	4.00000000000000000000	4.00000000000000000000	4.00000000000000000000	4.00000000000000000000	4.00000000000000000000	4.00000000000000000000	4.00000000000000000000	4.00000000000000000000	4.00000000000000000000	4.00000000000000000000	4.00000000000000000000	4.00000000000000000000	4.00000000000000000000	4.00000000000000000000	4.00000000000000000000	4.00000000000000000000
38.00000000000000000000	0.00000000000000000000	4183.07666015625000000000	4173.84619140625000000000	4172.30761718750000000000	4174.87158203125000000000	4182.05126953125000000000	4166.15380859375000000000	4156.41015625000000000000	4149.23046875000000000000	4155.38427734375000000000	4178.46142578125000000000	4128.71777343750000000000	4160.00000000000000000000	4182.56396484375000000000	4156.41015625000000000000	0.00000000000000000000	10249.00000000000000000000	10227.00000000000000000000	0.00000000000000000000	0.00000000000000000000	0.00000000000000000000	560.00000000000000000000	192.00000000000000000000	4.00000000000000000000	4.00000000000000000000	4.00000000000000000000	4.00000000000000000000	4.00000000000000000000	4.00000000000000000000	4.00000000000000000000	4.00000000000000000000	4.00000000000000000000	4.00000000000000000000	4.00000000000000000000	4.00000000000000000000	4.00000000000000000000	4.00000000000000000000	4.00000000000000000000	4.00000000000000000000
39.00000000000000000000	0.00000000000000000000	4180.00000000000000000000	4173.33300781250000000000	4167.17919921875000000000	4186.66650390625000000000	4187.69238281250000000000	4166.66650390625000000000	4162.05126953125000000000	4161.53857421875000000000	4166.66650390625000000000	4174.35888671875000000000	4155.89746093750000000000	4174.35888671875000000000	4187.17919921875000000000	4174.87158203125000000000	0.00000000000000000000	10249.00000000000000000000	10227.00000000000000000000	0.00000000000000000000	0.00000000000000000000	0.00000000000000000000	560.00000000000000000000	201.00000000000000000000	4.00000000000000000000	4.00000000000000000000	4.00000000000000000000	4.00000000000000000000	4.00000000000000000000	4.00000000000000000000	4.00000000000000000000	4.00000000000000000000	4.00000000000000000000	4.00000000000000000000	4.00000000000000000000	4.00000000000000000000	4.00000000000000000000	4.00000000000000000000	4.00000000000000000000	4.00000000000000000000
40.00000000000000000000	0.00000000000000000000	4171.79492187500000000000	4171.28173828125000000000	4159.48730468750000000000	4194.87158203125000000000	4194.87158203125000000000	4167.17919921875000000000	4171.79492187500000000000	4177.94873046875000000000	4182.05126953125000000000	4178.46142578125000000000	4180.00000000000000000000	4184.61523437500000000000	4168.71777343750000000000	4185.12792968750000000000	0.00000000000000000000	10249.00000000000000000000	10227.00000000000000000000	0.00000000000000000000	0.00000000000000000000	0.00000000000000000000	560.00000000000000000000	209.00000000000000000000	4.00000000000000000000	4.00000000000000000000	4.00000000000000000000	4.00000000000000000000	4.00000000000000000000	4.00000000000000000000	4.00000000000000000000	4.00000000000000000000	4.00000000000000000000	4.00000000000000000000	4.00000000000000000000	4.00000000000000000000	4.00000000000000000000	4.00000000000000000000	4.00000000000000000000	4.00000000000000000000
41.00000000000000000000	0.00000000000000000000	4184.61523437500000000000	4161.02539062500000000000	4178.46142578125000000000	4179.48730468750000000000	4176.41015625000000000000	4163.07666015625000000000	4164.10253906250000000000	4161.53857421875000000000	4163.07666015625000000000	4167.69238281250000000000	4170.76904296875000000000	4181.53857421875000000000	4145.12792968750000000000	4165.64111328125000000000	0.00000000000000000000	10244.00000000000000000000	10229.00000000000000000000	0.00000000000000000000	0.00000000000000000000	0.00000000000000000000	560.00000000000000000000	217.00000000000000000000	4.00000000000000000000	4.00000000000000000000	4.00000000000000000000	4.00000000000000000000	4.00000000000000000000	4.00000000000000000000	4.00000000000000000000	4.00000000000000000000	4.00000000000000000000	4.00000000000000000000	4.00000000000000000000	4.00000000000000000000	4.00000000000000000000	4.00000000000000000000	4.00000000000000000000	4.00000000000000000000
42.00000000000000000000	0.00000000000000000000	4173.33300781250000000000	4198.46142578125000000000	4168.20507812500000000000	4192.30761718750000000000	4207.17919921875000000000	4197.94873046875000000000	4190.25634765625000000000	4177.94873046875000000000	4186.15380859375000000000	4210.25634765625000000000	4189.74365234375000000000	4192.82031250000000000000	4192.30761718750000000000	4189.74365234375000000000	0.00000000000000000000	10244.00000000000000000000	10229.00000000000000000000	0.00000000000000000000	0.00000000000000000000	0.00000000000000000000	560.00000000000000000000	224.00000000000000000000	4.00000000000000000000	4.00000000000000000000	4.00000000000000000000	4.00000000000000000000	4.00000000000000000000	4.00000000000000000000	4.00000000000000000000	4.00000000000000000000	4.00000000000000000000	4.00000000000000000000	4.00000000000000000000	4.00000000000000000000	4.00000000000000000000	4.00000000000000000000	4.00000000000000000000	4.00000000000000000000
43.00000000000000000000	0.00000000000000000000	4187.69238281250000000000	4184.61523437500000000000	4174.87158203125000000000	4192.82031250000000000000	4184.61523437500000000000	4178.46142578125000000000	4169.74365234375000000000	4156.92285156250000000000	4169.23046875000000000000	4205.64111328125000000000	4160.51269531250000000000	4189.74365234375000000000	4188.71777343750000000000	4181.02539062500000000000	0.00000000000000000000	10245.00000000000000000000	10229.00000000000000000000	0.00000000000000000000	0.00000000000000000000	0.00000000000000000000	560.00000000000000000000	232.00000000000000000000	4.00000000000000000000	4.00000000000000000000	4.00000000000000000000	4.00000000000000000000	4.00000000000000000000	4.00000000000000000000	4.00000000000000000000	4.00000000000000000000	4.00000000000000000000	4.00000000000000000000	4.00000000000000000000	4.00000000000000000000	4.00000000000000000000	4.00000000000000000000	4.00000000000000000000	4.00000000000000000000
44.00000000000000000000	0.00000000000000000000	4180.00000000000000000000	4177.43603515625000000000	4168.20507812500000000000	4188.20507812500000000000	4177.94873046875000000000	4170.25634765625000000000	4168.71777343750000000000	4156.41015625000000000000	4168.20507812500000000000	4186.66650390625000000000	4164.61523437500000000000	4191.79492187500000000000	4188.71777343750000000000	4175.38427734375000000000	0.00000000000000000000	10245.00000000000000000000	10229.00000000000000000000	0.00000000000000000000	0.00000000000000000000	0.00000000000000000000	560.00000000000000000000	239.00000000000000000000	4.00000000000000000000	4.00000000000000000000	4.00000000000000000000	4.00000000000000000000	4.00000000000000000000	4.00000000000000000000	4.00000000000000000000	4.00000000000000000000	4.00000000000000000000	4.00000000000000000000	4.00000000000000000000	4.00000000000000000000	4.00000000000000000000	4.00000000000000000000	4.00000000000000000000	4.00000000000000000000
45.00000000000000000000	0.00000000000000000000	4169.23046875000000000000	4184.10253906250000000000	4162.05126953125000000000	4194.87158203125000000000	4196.41015625000000000000	4177.43603515625000000000	4177.43603515625000000000	4173.33300781250000000000	4186.66650390625000000000	4188.71777343750000000000	4203.07666015625000000000	4206.15380859375000000000	4202.05126953125000000000	4183.58984375000000000000	0.00000000000000000000	10244.00000000000000000000	10229.00000000000000000000	0.00000000000000000000	0.00000000000000000000	0.00000000000000000000	560.00000000000000000000	247.00000000000000000000	4.00000000000000000000	4.00000000000000000000	4.00000000000000000000	4.00000000000000000000	4.00000000000000000000	4.00000000000000000000	4.00000000000000000000	4.00000000000000000000	4.00000000000000000000	4.00000000000000000000	4.00000000000000000000	4.00000000000000000000	4.00000000000000000000	4.00000000000000000000	4.00000000000000000000	4.00000000000000000000
46.00000000000000000000	0.00000000000000000000	4188.71777343750000000000	4171.79492187500000000000	4176.92285156250000000000	4195.38427734375000000000	4181.02539062500000000000	4165.64111328125000000000	4166.66650390625000000000	4166.66650390625000000000	4177.43603515625000000000	4191.79492187500000000000	4174.87158203125000000000	4213.33300781250000000000	4189.74365234375000000000	4184.61523437500000000000	0.00000000000000000000	10244.00000000000000000000	10229.00000000000000000000	0.00000000000000000000	0.00000000000000000000	0.00000000000000000000	560.00000000000000000000	254.00000000000000000000	4.00000000000000000000	4.00000000000000000000	4.00000000000000000000	4.00000000000000000000	4.00000000000000000000	4.00000000000000000000	4.00000000000000000000	4.00000000000000000000	4.00000000000000000000	4.00000000000000000000	4.00000000000000000000	4.00000000000000000000	4.00000000000000000000	4.00000000000000000000	4.00000000000000000000	4.00000000000000000000
47.00000000000000000000	0.00000000000000000000	4171.28173828125000000000	4178.97412109375000000000	4163.58984375000000000000	4185.64111328125000000000	4189.74365234375000000000	4185.64111328125000000000	4192.82031250000000000000	4187.17919921875000000000	4193.33300781250000000000	4217.94873046875000000000	4177.94873046875000000000	4219.48730468750000000000	4203.07666015625000000000	4192.82031250000000000000	0.00000000000000000000	10249.00000000000000000000	10230.00000000000000000000	0.00000000000000000000	0.00000000000000000000	0.00000000000000000000	560.00000000000000000000	262.00000000000000000000	4.00000000000000000000	4.00000000000000000000	4.00000000000000000000	4.00000000000000000000	4.00000000000000000000	4.00000000000000000000	4.00000000000000000000	4.00000000000000000000	4.00000000000000000000	4.00000000000000000000	4.00000000000000000000	4.00000000000000000000	4.00000000000000000000	4.00000000000000000000	4.00000000000000000000	4.00000000000000000000
48.00000000000000000000	0.00000000000000000000	4177.43603515625000000000	4155.89746093750000000000	4174.35888671875000000000	4164.10253906250000000000	4178.97412109375000000000	4176.41015625000000000000	4183.58984375000000000000	4173.33300781250000000000	4174.87158203125000000000	4190.76904296875000000000	4174.87158203125000000000	4206.66650390625000000000	4172.82031250000000000000	4166.15380859375000000000	0.00000000000000000000	10249.00000000000000000000	10230.00000000000000000000	0.00000000000000000000	0.00000000000000000000	0.00000000000000000000	560.00000000000000000000	271.00000000000000000000	4.00000000000000000000	4.00000000000000000000	4.00000000000000000000	4.00000000000000000000	4.00000000000000000000	4.00000000000000000000	4.00000000000000000000	4.00000000000000000000	4.00000000000000000000	4.00000000000000000000	4.00000000000000000000	4.00000000000000000000	4.00000000000000000000	4.00000000000000000000	4.00000000000000000000	4.00000000000000000000
49.00000000000000000000	0.00000000000000000000	4174.87158203125000000000	4168.71777343750000000000	4167.17919921875000000000	4181.53857421875000000000	4180.00000000000000000000	4181.53857421875000000000	4182.05126953125000000000	4170.76904296875000000000	4171.28173828125000000000	4173.84619140625000000000	4165.64111328125000000000	4200.51269531250000000000	4167.17919921875000000000	4176.92285156250000000000	0.00000000000000000000	10251.00000000000000000000	10229.00000000000000000000	0.00000000000000000000	0.00000000000000000000	0.00000000000000000000	560.00000000000000000000	279.00000000000000000000	4.00000000000000000000	4.00000000000000000000	4.00000000000000000000	4.00000000000000000000	4.00000000000000000000	4.00000000000000000000	4.00000000000000000000	4.00000000000000000000	4.00000000000000000000	4.00000000000000000000	4.00000000000000000000	4.00000000000000000000	4.00000000000000000000	4.00000000000000000000	4.00000000000000000000	4.00000000000000000000
50.00000000000000000000	0.00000000000000000000	4159.48730468750000000000	4181.02539062500000000000	4152.30761718750000000000	4196.92285156250000000000	4168.20507812500000000000	4183.07666015625000000000	4180.51269531250000000000	4177.43603515625000000000	4176.92285156250000000000	4181.53857421875000000000	4177.43603515625000000000	4202.05126953125000000000	4193.33300781250000000000	4189.74365234375000000000	0.00000000000000000000	10251.00000000000000000000	10229.00000000000000000000	0.00000000000000000000	0.00000000000000000000	0.00000000000000000000	560.00000000000000000000	286.00000000000000000000	4.00000000000000000000	4.00000000000000000000	4.00000000000000000000	4.00000000000000000000	4.00000000000000000000	4.00000000000000000000	4.00000000000000000000	4.00000000000000000000	4.00000000000000000000	4.00000000000000000000	4.00000000000000000000	4.00000000000000000000	4.00000000000000000000	4.00000000000000000000	4.00000000000000000000	4.00000000000000000000
51.00000000000000000000	0.00000000000000000000	4178.97412109375000000000	4151.79492187500000000000	4171.79492187500000000000	4179.48730468750000000000	4141.02539062500000000000	4160.51269531250000000000	4165.12792968750000000000	4162.56396484375000000000	4161.02539062500000000000	4176.92285156250000000000	4172.30761718750000000000	4197.43603515625000000000	4183.07666015625000000000	4167.17919921875000000000	0.00000000000000000000	10249.00000000000000000000	10230.00000000000000000000	0.00000000000000000000	0.00000000000000000000	0.00000000000000000000	560.00000000000000000000	293.00000000000000000000	4.00000000000000000000	4.00000000000000000000	4.00000000000000000000	4.00000000000000000000	4.00000000000000000000	4.00000000000000000000	4.00000000000000000000	4.00000000000000000000	4.00000000000000000000	4.00000000000000000000	4.00000000000000000000	4.00000000000000000000	4.00000000000000000000	4.00000000000000000000	4.00000000000000000000	4.00000000000000000000
52.00000000000000000000	0.00000000000000000000	4173.33300781250000000000	4174.87158203125000000000	4163.07666015625000000000	4187.17919921875000000000	4176.41015625000000000000	4180.51269531250000000000	4195.89746093750000000000	4185.12792968750000000000	4194.87158203125000000000	4215.89746093750000000000	4185.12792968750000000000	4213.33300781250000000000	4195.38427734375000000000	4190.76904296875000000000	0.00000000000000000000	10249.00000000000000000000	10230.00000000000000000000	0.00000000000000000000	0.00000000000000000000	0.00000000000000000000	560.00000000000000000000	301.00000000000000000000	4.00000000000000000000	4.00000000000000000000	4.00000000000000000000	4.00000000000000000000	4.00000000000000000000	4.00000000000000000000	4.00000000000000000000	4.00000000000000000000	4.00000000000000000000	4.00000000000000000000	4.00000000000000000000	4.00000000000000000000	4.00000000000000000000	4.00000000000000000000	4.00000000000000000000	4.00000000000000000000
53.00000000000000000000	0.00000000000000000000	4190.25634765625000000000	4179.48730468750000000000	4177.94873046875000000000	4187.69238281250000000000	4180.00000000000000000000	4176.41015625000000000000	4189.74365234375000000000	4175.89746093750000000000	4194.35888671875000000000	4224.10253906250000000000	4181.02539062500000000000	4218.46142578125000000000	4195.38427734375000000000	4196.92285156250000000000	0.00000000000000000000	10247.00000000000000000000	10232.00000000000000000000	0.00000000000000000000	0.00000000000000000000	0.00000000000000000000	560.00000000000000000000	308.00000000000000000000	4.00000000000000000000	4.00000000000000000000	4.00000000000000000000	4.00000000000000000000	4.00000000000000000000	4.00000000000000000000	4.00000000000000000000	4.00000000000000000000	4.00000000000000000000	4.00000000000000000000	4.00000000000000000000	4.00000000000000000000	4.00000000000000000000	4.00000000000000000000	4.00000000000000000000	4.00000000000000000000
54.00000000000000000000	0.00000000000000000000	4190.76904296875000000000	4166.66650390625000000000	4176.92285156250000000000	4170.25634765625000000000	4165.64111328125000000000	4177.94873046875000000000	4180.00000000000000000000	4167.17919921875000000000	4181.02539062500000000000	4198.46142578125000000000	4183.58984375000000000000	4208.20507812500000000000	4200.00000000000000000000	4182.56396484375000000000	0.00000000000000000000	10247.00000000000000000000	10232.00000000000000000000	0.00000000000000000000	0.00000000000000000000	0.00000000000000000000	560.00000000000000000000	317.00000000000000000000	4.00000000000000000000	4.00000000000000000000	4.00000000000000000000	4.00000000000000000000	4.00000000000000000000	4.00000000000000000000	4.00000000000000000000	4.00000000000000000000	4.00000000000000000000	4.00000000000000000000	4.00000000000000000000	4.00000000000000000000	4.00000000000000000000	4.00000000000000000000	4.00000000000000000000	4.00000000000000000000
55.00000000000000000000	0.00000000000000000000	4160.00000000000000000000	4160.51269531250000000000	4152.82031250000000000000	4174.87158203125000000000	4151.79492187500000000000	4170.76904296875000000000	4174.35888671875000000000	4165.64111328125000000000	4170.76904296875000000000	4165.64111328125000000000	4171.28173828125000000000	4200.51269531250000000000	4187.69238281250000000000	4170.25634765625000000000	0.00000000000000000000	10248.00000000000000000000	10232.00000000000000000000	0.00000000000000000000	0.00000000000000000000	0.00000000000000000000	560.00000000000000000000	325.00000000000000000000	4.00000000000000000000	4.00000000000000000000	4.00000000000000000000	4.00000000000000000000	4.00000000000000000000	4.00000000000000000000	4.00000000000000000000	4.00000000000000000000	4.00000000000000000000	4.00000000000000000000	4.00000000000000000000	4.00000000000000000000	4.00000000000000000000	4.00000000000000000000	4.00000000000000000000	4.00000000000000000000
56.00000000000000000000	0.00000000000000000000	4178.97412109375000000000	4163.58984375000000000000	4170.76904296875000000000	4196.41015625000000000000	4138.97412109375000000000	4149.23046875000000000000	4155.38427734375000000000	4146.15380859375000000000	4144.10253906250000000000	4158.46142578125000000000	4158.97412109375000000000	4202.56396484375000000000	4158.46142578125000000000	4169.23046875000000000000	0.00000000000000000000	10248.00000000000000000000	10232.00000000000000000000	0.00000000000000000000	0.00000000000000000000	0.00000000000000000000	560.00000000000000000000	334.00000000000000000000	4.00000000000000000000	4.00000000000000000000	4.00000000000000000000	4.00000000000000000000	4.00000000000000000000	4.00000000000000000000	4.00000000000000000000	4.00000000000000000000	4.00000000000000000000	4.00000000000000000000	4.00000000000000000000	4.00000000000000000000	4.00000000000000000000	4.00000000000000000000	4.00000000000000000000	4.00000000000000000000
57.00000000000000000000	0.00000000000000000000	4181.02539062500000000000	4201.02539062500000000000	4167.69238281250000000000	4207.69238281250000000000	4177.94873046875000000000	4193.33300781250000000000	4192.82031250000000000000	4183.07666015625000000000	4185.12792968750000000000	4223.58984375000000000000	4193.84619140625000000000	4224.10253906250000000000	4198.46142578125000000000	4207.69238281250000000000	0.00000000000000000000	10249.00000000000000000000	10230.00000000000000000000	0.00000000000000000000	0.00000000000000000000	0.00000000000000000000	560.00000000000000000000	342.00000000000000000000	4.00000000000000000000	4.00000000000000000000	4.00000000000000000000	4.00000000000000000000	4.00000000000000000000	4.00000000000000000000	4.00000000000000000000	4.00000000000000000000	4.00000000000000000000	4.00000000000000000000	4.00000000000000000000	4.00000000000000000000	4.00000000000000000000	4.00000000000000000000	4.00000000000000000000	4.00000000000000000000
58.00000000000000000000	0.00000000000000000000	4185.64111328125000000000	4177.94873046875000000000	4173.84619140625000000000	4191.28173828125000000000	4170.76904296875000000000	4193.84619140625000000000	4194.35888671875000000000	4186.15380859375000000000	4194.35888671875000000000	4213.33300781250000000000	4171.28173828125000000000	4220.00000000000000000000	4193.33300781250000000000	4190.25634765625000000000	0.00000000000000000000	10249.00000000000000000000	10230.00000000000000000000	0.00000000000000000000	0.00000000000000000000	0.00000000000000000000	560.00000000000000000000	349.00000000000000000000	4.00000000000000000000	4.00000000000000000000	4.00000000000000000000	4.00000000000000000000	4.00000000000000000000	4.00000000000000000000	4.00000000000000000000	4.00000000000000000000	4.00000000000000000000	4.00000000000000000000	4.00000000000000000000	4.00000000000000000000	4.00000000000000000000	4.00000000000000000000	4.00000000000000000000	4.00000000000000000000
59.00000000000000000000	0.00000000000000000000	4181.53857421875000000000	4163.58984375000000000000	4173.33300781250000000000	4182.05126953125000000000	4159.48730468750000000000	4180.00000000000000000000	4181.53857421875000000000	4165.12792968750000000000	4172.30761718750000000000	4169.74365234375000000000	4160.00000000000000000000	4203.07666015625000000000	4163.58984375000000000000	4165.64111328125000000000	0.00000000000000000000	10248.00000000000000000000	10228.00000000000000000000	0.00000000000000000000	0.00000000000000000000	0.00000000000000000000	560.00000000000000000000	357.00000000000000000000	4.00000000000000000000	4.00000000000000000000	4.00000000000000000000	4.00000000000000000000	4.00000000000000000000	4.00000000000000000000	4.00000000000000000000	4.00000000000000000000	4.00000000000000000000	4.00000000000000000000	4.00000000000000000000	4.00000000000000000000	4.00000000000000000000	4.00000000000000000000	4.00000000000000000000	4.00000000000000000000
60.00000000000000000000	0.00000000000000000000	4163.07666015625000000000	4184.61523437500000000000	4158.46142578125000000000	4177.94873046875000000000	4170.25634765625000000000	4189.74365234375000000000	4189.74365234375000000000	4167.69238281250000000000	4172.82031250000000000000	4187.69238281250000000000	4191.79492187500000000000	4209.74365234375000000000	4176.92285156250000000000	4178.46142578125000000000	0.00000000000000000000	10248.00000000000000000000	10228.00000000000000000000	0.00000000000000000000	0.00000000000000000000	0.00000000000000000000	560.00000000000000000000	364.00000000000000000000	4.00000000000000000000	4.00000000000000000000	4.00000000000000000000	4.00000000000000000000	4.00000000000000000000	4.00000000000000000000	4.00000000000000000000	4.00000000000000000000	4.00000000000000000000	4.00000000000000000000	4.00000000000000000000	4.00000000000000000000	4.00000000000000000000	4.00000000000000000000	4.00000000000000000000	4.00000000000000000000
61.00000000000000000000	0.00000000000000000000	4188.71777343750000000000	4178.46142578125000000000	4177.43603515625000000000	4186.15380859375000000000	4160.51269531250000000000	4171.79492187500000000000	4176.41015625000000000000	4162.56396484375000000000	4170.25634765625000000000	4191.28173828125000000000	4175.89746093750000000000	4212.82031250000000000000	4179.48730468750000000000	4177.94873046875000000000	0.00000000000000000000	10246.00000000000000000000	10227.00000000000000000000	0.00000000000000000000	0.00000000000000000000	0.00000000000000000000	560.00000000000000000000	372.00000000000000000000	4.00000000000000000000	4.00000000000000000000	4.00000000000000000000	4.00000000000000000000	4.00000000000000000000	4.00000000000000000000	4.00000000000000000000	4.00000000000000000000	4.00000000000000000000	4.00000000000000000000	4.00000000000000000000	4.00000000000000000000	4.00000000000000000000	4.00000000000000000000	4.00000000000000000000	4.00000000000000000000
62.00000000000000000000	0.00000000000000000000	4173.84619140625000000000	4193.33300781250000000000	4160.51269531250000000000	4209.23046875000000000000	4183.07666015625000000000	4177.43603515625000000000	4187.69238281250000000000	4185.12792968750000000000	4193.33300781250000000000	4203.07666015625000000000	4172.82031250000000000000	4201.53857421875000000000	4188.71777343750000000000	4189.23046875000000000000	0.00000000000000000000	10246.00000000000000000000	10227.00000000000000000000	0.00000000000000000000	0.00000000000000000000	0.00000000000000000000	560.00000000000000000000	380.00000000000000000000	4.00000000000000000000	4.00000000000000000000	4.00000000000000000000	4.00000000000000000000	4.00000000000000000000	4.00000000000000000000	4.00000000000000000000	4.00000000000000000000	4.00000000000000000000	4.00000000000000000000	4.00000000000000000000	4.00000000000000000000	4.00000000000000000000	4.00000000000000000000	4.00000000000000000000	4.00000000000000000000
63.00000000000000000000	0.00000000000000000000	4164.10253906250000000000	4164.61523437500000000000	4161.02539062500000000000	4186.15380859375000000000	4157.94873046875000000000	4165.64111328125000000000	4175.38427734375000000000	4170.76904296875000000000	4174.35888671875000000000	4192.82031250000000000000	4180.51269531250000000000	4178.97412109375000000000	4162.05126953125000000000	4168.71777343750000000000	0.00000000000000000000	10244.00000000000000000000	10226.00000000000000000000	0.00000000000000000000	0.00000000000000000000	0.00000000000000000000	560.00000000000000000000	388.00000000000000000000	4.00000000000000000000	4.00000000000000000000	4.00000000000000000000	4.00000000000000000000	4.00000000000000000000	4.00000000000000000000	4.00000000000000000000	4.00000000000000000000	4.00000000000000000000	4.00000000000000000000	4.00000000000000000000	4.00000000000000000000	4.00000000000000000000	4.00000000000000000000	4.00000000000000000000	4.00000000000000000000
64.00000000000000000000	0.00000000000000000000	4176.92285156250000000000	4147.69238281250000000000	4174.87158203125000000000	4171.28173828125000000000	4134.35888671875000000000	4172.30761718750000000000	4179.48730468750000000000	4166.15380859375000000000	4163.58984375000000000000	4181.53857421875000000000	4172.82031250000000000000	4177.43603515625000000000	4156.41015625000000000000	4153.84619140625000000000	1093.00000000000000000000	10244.00000000000000000000	10226.00000000000000000000	0.00000000000000000000	0.00000000000000000000	0.00000000000000000000	560.00000000000000000000	396.00000000000000000000	4.00000000000000000000	4.00000000000000000000	4.00000000000000000000	4.00000000000000000000	4.00000000000000000000	4.00000000000000000000	4.00000000000000000000	4.00000000000000000000	4.00000000000000000000	4.00000000000000000000	4.00000000000000000000	4.00000000000000000000	4.00000000000000000000	4.00000000000000000000	4.00000000000000000000	4.00000000000000000000
65.00000000000000000000	0.00000000000000000000	4161.02539062500000000000	4160.00000000000000000000	4160.00000000000000000000	4184.10253906250000000000	4156.92285156250000000000	4193.33300781250000000000	4200.00000000000000000000	4190.76904296875000000000	4189.23046875000000000000	4191.79492187500000000000	4157.94873046875000000000	4192.82031250000000000000	4174.87158203125000000000	4166.15380859375000000000	2149.00000000000000000000	10245.00000000000000000000	10227.00000000000000000000	0.00000000000000000000	0.00000000000000000000	0.00000000000000000000	560.00000000000000000000	405.00000000000000000000	4.00000000000000000000	4.00000000000000000000	4.00000000000000000000	4.00000000000000000000	4.00000000000000000000	4.00000000000000000000	4.00000000000000000000	4.00000000000000000000	4.00000000000000000000	4.00000000000000000000	4.00000000000000000000	4.00000000000000000000	4.00000000000000000000	4.00000000000000000000	4.00000000000000000000	4.00000000000000000000
66.00000000000000000000	0.00000000000000000000	4176.41015625000000000000	4136.41015625000000000000	4176.92285156250000000000	4167.69238281250000000000	4151.79492187500000000000	4169.74365234375000000000	4179.48730468750000000000	4167.17919921875000000000	4167.69238281250000000000	4172.82031250000000000000	4152.82031250000000000000	4191.79492187500000000000	4146.66650390625000000000	4153.33300781250000000000	1423.00000000000000000000	10245.00000000000000000000	10227.00000000000000000000	0.00000000000000000000	0.00000000000000000000	0.00000000000000000000	560.00000000000000000000	412.00000000000000000000	4.00000000000000000000	4.00000000000000000000	4.00000000000000000000	4.00000000000000000000	4.00000000000000000000	4.00000000000000000000	4.00000000000000000000	4.00000000000000000000	4.00000000000000000000	4.00000000000000000000	4.00000000000000000000	4.00000000000000000000	4.00000000000000000000	4.00000000000000000000	4.00000000000000000000	4.00000000000000000000
67.00000000000000000000	0.00000000000000000000	4170.76904296875000000000	4157.43603515625000000000	4168.71777343750000000000	4172.82031250000000000000	4170.76904296875000000000	4180.51269531250000000000	4198.97412109375000000000	4181.02539062500000000000	4177.94873046875000000000	4191.28173828125000000000	4180.51269531250000000000	4203.58984375000000000000	4166.15380859375000000000	4165.64111328125000000000	3456.00000000000000000000	10244.00000000000000000000	10227.00000000000000000000	0.00000000000000000000	0.00000000000000000000	0.00000000000000000000	560.00000000000000000000	421.00000000000000000000	4.00000000000000000000	4.00000000000000000000	4.00000000000000000000	4.00000000000000000000	4.00000000000000000000	4.00000000000000000000	4.00000000000000000000	4.00000000000000000000	4.00000000000000000000	4.00000000000000000000	4.00000000000000000000	4.00000000000000000000	4.00000000000000000000	4.00000000000000000000	4.00000000000000000000	4.00000000000000000000
68.00000000000000000000	0.00000000000000000000	4163.58984375000000000000	4155.38427734375000000000	4157.94873046875000000000	4185.64111328125000000000	4142.05126953125000000000	4158.97412109375000000000	4181.02539062500000000000	4173.84619140625000000000	4169.74365234375000000000	4187.69238281250000000000	4157.43603515625000000000	4200.00000000000000000000	4166.15380859375000000000	4150.76904296875000000000	3520.00000000000000000000	10244.00000000000000000000	10227.00000000000000000000	0.00000000000000000000	0.00000000000000000000	0.00000000000000000000	560.00000000000000000000	428.00000000000000000000	4.00000000000000000000	4.00000000000000000000	4.00000000000000000000	4.00000000000000000000	4.00000000000000000000	4.00000000000000000000	4.00000000000000000000	4.00000000000000000000	4.00000000000000000000	4.00000000000000000000	4.00000000000000000000	4.00000000000000000000	4.00000000000000000000	4.00000000000000000000	4.00000000000000000000	4.00000000000000000000
69.00000000000000000000	0.00000000000000000000	4172.82031250000000000000	4134.87158203125000000000	4166.66650390625000000000	4167.17919921875000000000	4114.35888671875000000000	4138.97412109375000000000	4152.82031250000000000000	4146.15380859375000000000	4150.25634765625000000000	4173.33300781250000000000	4135.38427734375000000000	4191.79492187500000000000	4146.15380859375000000000	4137.43603515625000000000	3401.00000000000000000000	10246.00000000000000000000	10227.00000000000000000000	0.00000000000000000000	0.00000000000000000000	0.00000000000000000000	560.00000000000000000000	435.00000000000000000000	4.00000000000000000000	4.00000000000000000000	4.00000000000000000000	4.00000000000000000000	4.00000000000000000000	4.00000000000000000000	4.00000000000000000000	4.00000000000000000000	4.00000000000000000000	4.00000000000000000000	4.00000000000000000000	4.00000000000000000000	4.00000000000000000000	4.00000000000000000000	4.00000000000000000000	4.00000000000000000000
70.00000000000000000000	0.00000000000000000000	4166.66650390625000000000	4157.94873046875000000000	4164.61523437500000000000	4169.23046875000000000000	4164.10253906250000000000	4182.56396484375000000000	4189.23046875000000000000	4171.28173828125000000000	4181.02539062500000000000	4203.58984375000000000000	4179.48730468750000000000	4214.87158203125000000000	4168.71777343750000000000	4166.66650390625000000000	3476.00000000000000000000	10246.00000000000000000000	10227.00000000000000000000	0.00000000000000000000	0.00000000000000000000	0.00000000000000000000	560.00000000000000000000	443.00000000000000000000	4.00000000000000000000	4.00000000000000000000	4.00000000000000000000	4.00000000000000000000	4.00000000000000000000	4.00000000000000000000	4.00000000000000000000	4.00000000000000000000	4.00000000000000000000	4.00000000000000000000	4.00000000000000000000	4.00000000000000000000	4.00000000000000000000	4.00000000000000000000	4.00000000000000000000	4.00000000000000000000
71.00000000000000000000	0.00000000000000000000	4187.69238281250000000000	4165.64111328125000000000	4184.10253906250000000000	4190.25634765625000000000	4168.20507812500000000000	4184.10253906250000000000	4192.82031250000000000000	4170.76904296875000000000	4173.33300781250000000000	4190.76904296875000000000	4177.94873046875000000000	4218.46142578125000000000	4160.51269531250000000000	4162.56396484375000000000	3387.00000000000000000000	10247.00000000000000000000	10228.00000000000000000000	0.00000000000000000000	0.00000000000000000000	0.00000000000000000000	560.00000000000000000000	451.00000000000000000000	4.00000000000000000000	4.00000000000000000000	4.00000000000000000000	4.00000000000000000000	4.00000000000000000000	4.00000000000000000000	4.00000000000000000000	4.00000000000000000000	4.00000000000000000000	4.00000000000000000000	4.00000000000000000000	4.00000000000000000000	4.00000000000000000000	4.00000000000000000000	4.00000000000000000000	4.00000000000000000000
72.00000000000000000000	0.00000000000000000000	4172.30761718750000000000	4180.51269531250000000000	4167.69238281250000000000	4182.56396484375000000000	4163.58984375000000000000	4181.02539062500000000000	4193.84619140625000000000	4177.94873046875000000000	4176.41015625000000000000	4185.64111328125000000000	4158.97412109375000000000	4218.46142578125000000000	4176.92285156250000000000	4176.92285156250000000000	3436.00000000000000000000	10247.00000000000000000000	10228.00000000000000000000	0.00000000000000000000	0.00000000000000000000	0.00000000000000000000	560.00000000000000000000	459.00000000000000000000	4.00000000000000000000	4.00000000000000000000	4.00000000000000000000	4.00000000000000000000	4.00000000000000000000	4.00000000000000000000	4.00000000000000000000	4.00000000000000000000	4.00000000000000000000	4.00000000000000000000	4.00000000000000000000	4.00000000000000000000	4.00000000000000000000	4.00000000000000000000	4.00000000000000000000	4.00000000000000000000
73.00000000000000000000	0.00000000000000000000	4163.07666015625000000000	4157.94873046875000000000	4158.97412109375000000000	4161.53857421875000000000	4152.30761718750000000000	4166.15380859375000000000	4172.30761718750000000000	4172.30761718750000000000	4172.82031250000000000000	4177.43603515625000000000	4156.41015625000000000000	4218.46142578125000000000	4179.48730468750000000000	4179.48730468750000000000	3127.00000000000000000000	10248.00000000000000000000	10228.00000000000000000000	0.00000000000000000000	0.00000000000000000000	0.00000000000000000000	560.00000000000000000000	468.00000000000000000000	4.00000000000000000000	4.00000000000000000000	4.00000000000000000000	4.00000000000000000000	4.00000000000000000000	4.00000000000000000000	4.00000000000000000000	4.00000000000000000000	4.00000000000000000000	4.00000000000000000000	4.00000000000000000000	4.00000000000000000000	4.00000000000000000000	4.00000000000000000000	4.00000000000000000000	4.00000000000000000000
74.00000000000000000000	0.00000000000000000000	4182.05126953125000000000	4147.69238281250000000000	4174.87158203125000000000	4174.87158203125000000000	4146.15380859375000000000	4156.41015625000000000000	4157.94873046875000000000	4159.48730468750000000000	4157.43603515625000000000	4166.15380859375000000000	4166.15380859375000000000	4216.41015625000000000000	4160.51269531250000000000	4166.66650390625000000000	3501.00000000000000000000	10248.00000000000000000000	10228.00000000000000000000	0.00000000000000000000	0.00000000000000000000	0.00000000000000000000	560.00000000000000000000	475.00000000000000000000	4.00000000000000000000	4.00000000000000000000	4.00000000000000000000	4.00000000000000000000	4.00000000000000000000	4.00000000000000000000	4.00000000000000000000	4.00000000000000000000	4.00000000000000000000	4.00000000000000000000	4.00000000000000000000	4.00000000000000000000	4.00000000000000000000	4.00000000000000000000	4.00000000000000000000	4.00000000000000000000
75.00000000000000000000	0.00000000000000000000	4156.92285156250000000000	4176.92285156250000000000	4160.51269531250000000000	4175.89746093750000000000	4157.94873046875000000000	4175.89746093750000000000	4181.53857421875000000000	4175.38427734375000000000	4176.41015625000000000000	4191.28173828125000000000	4176.41015625000000000000	4218.46142578125000000000	4166.15380859375000000000	4167.17919921875000000000	3306.00000000000000000000	10248.00000000000000000000	10229.00000000000000000000	0.00000000000000000000	0.00000000000000000000	0.00000000000000000000	560.00000000000000000000	483.00000000000000000000	4.00000000000000000000	4.00000000000000000000	4.00000000000000000000	4.00000000000000000000	4.00000000000000000000	4.00000000000000000000	4.00000000000000000000	4.00000000000000000000	4.00000000000000000000	4.00000000000000000000	4.00000000000000000000	4.00000000000000000000	4.00000000000000000000	4.00000000000000000000	4.00000000000000000000	4.00000000000000000000
76.00000000000000000000	0.00000000000000000000	4165.64111328125000000000	4144.61523437500000000000	4173.33300781250000000000	4150.25634765625000000000	4128.20507812500000000000	4152.82031250000000000000	4158.46142578125000000000	4150.25634765625000000000	4158.46142578125000000000	4183.07666015625000000000	4158.46142578125000000000	4194.87158203125000000000	4142.05126953125000000000	4136.92285156250000000000	2627.00000000000000000000	10248.00000000000000000000	10229.00000000000000000000	0.00000000000000000000	0.00000000000000000000	0.00000000000000000000	560.00000000000000000000	491.00000000000000000000	4.00000000000000000000	4.00000000000000000000	4.00000000000000000000	4.00000000000000000000	4.00000000000000000000	4.00000000000000000000	4.00000000000000000000	4.00000000000000000000	4.00000000000000000000	4.00000000000000000000	4.00000000000000000000	4.00000000000000000000	4.00000000000000000000	4.00000000000000000000	4.00000000000000000000	4.00000000000000000000
77.00000000000000000000	0.00000000000000000000	4175.38427734375000000000	4149.23046875000000000000	4167.69238281250000000000	4173.84619140625000000000	4154.87158203125000000000	4167.69238281250000000000	4170.25634765625000000000	4164.61523437500000000000	4172.82031250000000000000	4204.10253906250000000000	4164.61523437500000000000	4191.79492187500000000000	4168.20507812500000000000	4156.41015625000000000000	2484.00000000000000000000	10247.00000000000000000000	10229.00000000000000000000	0.00000000000000000000	0.00000000000000000000	0.00000000000000000000	560.00000000000000000000	499.00000000000000000000	4.00000000000000000000	4.00000000000000000000	4.00000000000000000000	4.00000000000000000000	4.00000000000000000000	4.00000000000000000000	4.00000000000000000000	4.00000000000000000000	4.00000000000000000000	4.00000000000000000000	4.00000000000000000000	4.00000000000000000000	4.00000000000000000000	4.00000000000000000000	4.00000000000000000000	4.00000000000000000000
78.00000000000000000000	0.00000000000000000000	4170.25634765625000000000	4165.64111328125000000000	4159.48730468750000000000	4178.97412109375000000000	4162.56396484375000000000	4170.76904296875000000000	4174.87158203125000000000	4174.35888671875000000000	4173.84619140625000000000	4204.10253906250000000000	4148.71777343750000000000	4206.66650390625000000000	4177.43603515625000000000	4175.38427734375000000000	3501.00000000000000000000	10247.00000000000000000000	10229.00000000000000000000	0.00000000000000000000	0.00000000000000000000	0.00000000000000000000	560.00000000000000000000	506.00000000000000000000	4.00000000000000000000	4.00000000000000000000	4.00000000000000000000	4.00000000000000000000	4.00000000000000000000	4.00000000000000000000	4.00000000000000000000	4.00000000000000000000	4.00000000000000000000	4.00000000000000000000	4.00000000000000000000	4.00000000000000000000	4.00000000000000000000	4.00000000000000000000	4.00000000000000000000	4.00000000000000000000
79.00000000000000000000	0.00000000000000000000	4177.43603515625000000000	4147.69238281250000000000	4177.43603515625000000000	4157.43603515625000000000	4120.51269531250000000000	4144.10253906250000000000	4152.30761718750000000000	4150.76904296875000000000	4142.05126953125000000000	4163.58984375000000000000	4137.94873046875000000000	4207.17919921875000000000	4148.20507812500000000000	4158.46142578125000000000	3306.00000000000000000000	10247.00000000000000000000	10226.00000000000000000000	0.00000000000000000000	0.00000000000000000000	0.00000000000000000000	560.00000000000000000000	514.00000000000000000000	4.00000000000000000000	4.00000000000000000000	4.00000000000000000000	4.00000000000000000000	4.00000000000000000000	4.00000000000000000000	4.00000000000000000000	4.00000000000000000000	4.00000000000000000000	4.00000000000000000000	4.00000000000000000000	4.00000000000000000000	4.00000000000000000000	4.00000000000000000000	4.00000000000000000000	4.00000000000000000000
80.00000000000000000000	0.00000000000000000000	4160.00000000000000000000	4160.51269531250000000000	4166.15380859375000000000	4172.82031250000000000000	4138.97412109375000000000	4170.25634765625000000000	4183.07666015625000000000	4180.00000000000000000000	4170.76904296875000000000	4184.10253906250000000000	4181.02539062500000000000	4214.87158203125000000000	4166.15380859375000000000	4161.53857421875000000000	2627.00000000000000000000	10247.00000000000000000000	10226.00000000000000000000	0.00000000000000000000	0.00000000000000000000	0.00000000000000000000	560.00000000000000000000	522.00000000000000000000	4.00000000000000000000	4.00000000000000000000	4.00000000000000000000	4.00000000000000000000	4.00000000000000000000	4.00000000000000000000	4.00000000000000000000	4.00000000000000000000	4.00000000000000000000	4.00000000000000000000	4.00000000000000000000	4.00000000000000000000	4.00000000000000000000	4.00000000000000000000	4.00000000000000000000	4.00000000000000000000
81.00000000000000000000	0.00000000000000000000	4177.94873046875000000000	4147.69238281250000000000	4175.89746093750000000000	4176.41015625000000000000	4144.61523437500000000000	4171.79492187500000000000	4181.02539062500000000000	4177.94873046875000000000	4171.79492187500000000000	4198.46142578125000000000	4187.69238281250000000000	4199.48730468750000000000	4156.92285156250000000000	4143.58984375000000000000	2484.00000000000000000000	10248.00000000000000000000	10227.00000000000000000000	0.00000000000000000000	0.00000000000000000000	0.00000000000000000000	560.00000000000000000000	530.00000000000000000000	4.00000000000000000000	4.00000000000000000000	4.00000000000000000000	4.00000000000000000000	4.00000000000000000000	4.00000000000000000000	4.00000000000000000000	4.00000000000000000000	4.00000000000000000000	4.00000000000000000000	4.00000000000000000000	4.00000000000000000000	4.00000000000000000000	4.00000000000000000000	4.00000000000000000000	4.00000000000000000000
82.00000000000000000000	0.00000000000000000000	4182.05126953125000000000	4156.92285156250000000000	4170.76904296875000000000	4177.43603515625000000000	4162.05126953125000000000	4177.43603515625000000000	4178.46142578125000000000	4171.79492187500000000000	4172.30761718750000000000	4210.76904296875000000000	4174.35888671875000000000	4179.48730468750000000000	4166.15380859375000000000	4156.41015625000000000000	3501.00000000000000000000	10248.00000000000000000000	10227.00000000000000000000	0.00000000000000000000	0.00000000000000000000	0.00000000000000000000	560.00000000000000000000	537.00000000000000000000	4.00000000000000000000	4.00000000000000000000	4.00000000000000000000	4.00000000000000000000	4.00000000000000000000	4.00000000000000000000	4.00000000000000000000	4.00000000000000000000	4.00000000000000000000	4.00000000000000000000	4.00000000000000000000	4.00000000000000000000	4.00000000000000000000	4.00000000000000000000	4.00000000000000000000	4.00000000000000000000
83.00000000000000000000	0.00000000000000000000	4167.17919921875000000000	4171.28173828125000000000	4161.02539062500000000000	4178.46142578125000000000	4165.64111328125000000000	4171.28173828125000000000	4170.25634765625000000000	4164.10253906250000000000	4165.64111328125000000000	4192.82031250000000000000	4150.76904296875000000000	4183.58984375000000000000	4171.79492187500000000000	4168.20507812500000000000	3306.00000000000000000000	10249.00000000000000000000	10227.00000000000000000000	0.00000000000000000000	0.00000000000000000000	0.00000000000000000000	560.00000000000000000000	545.00000000000000000000	4.00000000000000000000	4.00000000000000000000	4.00000000000000000000	4.00000000000000000000	4.00000000000000000000	4.00000000000000000000	4.00000000000000000000	4.00000000000000000000	4.00000000000000000000	4.00000000000000000000	4.00000000000000000000	4.00000000000000000000	4.00000000000000000000	4.00000000000000000000	4.00000000000000000000	4.00000000000000000000
84.00000000000000000000	0.00000000000000000000	4177.94873046875000000000	4163.07666015625000000000	4177.43603515625000000000	4165.64111328125000000000	4136.41015625000000000000	4149.74365234375000000000	4150.76904296875000000000	4150.25634765625000000000	4143.07666015625000000000	4162.05126953125000000000	4147.17919921875000000000	4190.25634765625000000000	4155.38427734375000000000	4154.35888671875000000000	2627.00000000000000000000	10249.00000000000000000000	10227.00000000000000000000	0.00000000000000000000	0.00000000000000000000	0.00000000000000000000	560.00000000000000000000	553.00000000000000000000	4.00000000000000000000	4.00000000000000000000	4.00000000000000000000	4.00000000000000000000	4.00000000000000000000	4.00000000000000000000	4.00000000000000000000	4.00000000000000000000	4.00000000000000000000	4.00000000000000000000	4.00000000000000000000	4.00000000000000000000	4.00000000000000000000	4.00000000000000000000	4.00000000000000000000	4.00000000000000000000
85.00000000000000000000	0.00000000000000000000	4160.00000000000000000000	4168.71777343750000000000	4163.07666015625000000000	4167.17919921875000000000	4144.10253906250000000000	4165.64111328125000000000	4170.76904296875000000000	4181.02539062500000000000	4176.41015625000000000000	4203.58984375000000000000	4203.07666015625000000000	4187.69238281250000000000	4187.69238281250000000000	4170.76904296875000000000	2484.00000000000000000000	10249.00000000000000000000	10226.00000000000000000000	0.00000000000000000000	0.00000000000000000000	0.00000000000000000000	560.00000000000000000000	560.00000000000000000000	4.00000000000000000000	4.00000000000000000000	4.00000000000000000000	4.00000000000000000000	4.00000000000000000000	4.00000000000000000000	4.00000000000000000000	4.00000000000000000000	4.00000000000000000000	4.00000000000000000000	4.00000000000000000000	4.00000000000000000000	4.00000000000000000000	4.00000000000000000000	4.00000000000000000000	4.00000000000000000000
86.00000000000000000000	0.00000000000000000000	4170.76904296875000000000	4138.97412109375000000000	4173.33300781250000000000	4166.66650390625000000000	4130.76904296875000000000	4153.33300781250000000000	4157.43603515625000000000	4170.76904296875000000000	4171.28173828125000000000	4198.46142578125000000000	4199.48730468750000000000	4181.02539062500000000000	4177.43603515625000000000	4159.48730468750000000000	3501.00000000000000000000	10249.00000000000000000000	10226.00000000000000000000	0.00000000000000000000	0.00000000000000000000	0.00000000000000000000	560.00000000000000000000	569.00000000000000000000	4.00000000000000000000	4.00000000000000000000	4.00000000000000000000	4.00000000000000000000	4.00000000000000000000	4.00000000000000000000	4.00000000000000000000	4.00000000000000000000	4.00000000000000000000	4.00000000000000000000	4.00000000000000000000	4.00000000000000000000	4.00000000000000000000	4.00000000000000000000	4.00000000000000000000	4.00000000000000000000
87.00000000000000000000	0.00000000000000000000	4183.07666015625000000000	4165.64111328125000000000	4176.41015625000000000000	4174.87158203125000000000	4149.23046875000000000000	4172.82031250000000000000	4169.74365234375000000000	4172.82031250000000000000	4170.25634765625000000000	4190.76904296875000000000	4166.66650390625000000000	4199.48730468750000000000	4171.28173828125000000000	4160.00000000000000000000	3306.00000000000000000000	10248.00000000000000000000	10229.00000000000000000000	0.00000000000000000000	0.00000000000000000000	0.00000000000000000000	560.00000000000000000000	577.00000000000000000000	4.00000000000000000000	4.00000000000000000000	4.00000000000000000000	4.00000000000000000000	4.00000000000000000000	4.00000000000000000000	4.00000000000000000000	4.00000000000000000000	4.00000000000000000000	4.00000000000000000000	4.00000000000000000000	4.00000000000000000000	4.00000000000000000000	4.00000000000000000000	4.00000000000000000000	4.00000000000000000000
88.00000000000000000000	0.00000000000000000000	4175.38427734375000000000	4203.58984375000000000000	4166.15380859375000000000	4187.69238281250000000000	4165.64111328125000000000	4190.76904296875000000000	4191.79492187500000000000	4187.69238281250000000000	4186.66650390625000000000	4215.89746093750000000000	4175.38427734375000000000	4209.23046875000000000000	4179.48730468750000000000	4173.33300781250000000000	2627.00000000000000000000	10248.00000000000000000000	10229.00000000000000000000	0.00000000000000000000	0.00000000000000000000	0.00000000000000000000	560.00000000000000000000	584.00000000000000000000	4.00000000000000000000	4.00000000000000000000	4.00000000000000000000	4.00000000000000000000	4.00000000000000000000	4.00000000000000000000	4.00000000000000000000	4.00000000000000000000	4.00000000000000000000	4.00000000000000000000	4.00000000000000000000	4.00000000000000000000	4.00000000000000000000	4.00000000000000000000	4.00000000000000000000	4.00000000000000000000
89.00000000000000000000	0.00000000000000000000	4179.48730468750000000000	4168.71777343750000000000	4176.92285156250000000000	4172.82031250000000000000	4138.97412109375000000000	4166.15380859375000000000	4176.41015625000000000000	4166.15380859375000000000	4167.69238281250000000000	4190.25634765625000000000	4177.43603515625000000000	4188.20507812500000000000	4156.92285156250000000000	4163.58984375000000000000	2484.00000000000000000000	10246.00000000000000000000	10229.00000000000000000000	0.00000000000000000000	0.00000000000000000000	0.00000000000000000000	560.00000000000000000000	592.00000000000000000000	4.00000000000000000000	4.00000000000000000000	4.00000000000000000000	4.00000000000000000000	4.00000000000000000000	4.00000000000000000000	4.00000000000000000000	4.00000000000000000000	4.00000000000000000000	4.00000000000000000000	4.00000000000000000000	4.00000000000000000000	4.00000000000000000000	4.00000000000000000000	4.00000000000000000000	4.00000000000000000000
90.00000000000000000000	0.00000000000000000000	4147.69238281250000000000	4155.89746093750000000000	4154.35888671875000000000	4155.38427734375000000000	4151.79492187500000000000	4180.00000000000000000000	4185.64111328125000000000	4180.00000000000000000000	4176.41015625000000000000	4178.46142578125000000000	4171.28173828125000000000	4189.23046875000000000000	4166.66650390625000000000	4172.82031250000000000000	3501.00000000000000000000	10246.00000000000000000000	10229.00000000000000000000	0.00000000000000000000	0.00000000000000000000	0.00000000000000000000	560.00000000000000000000	600.00000000000000000000	4.00000000000000000000	4.00000000000000000000	4.00000000000000000000	4.00000000000000000000	4.00000000000000000000	4.00000000000000000000	4.00000000000000000000	4.00000000000000000000	4.00000000000000000000	4.00000000000000000000	4.00000000000000000000	4.00000000000000000000	4.00000000000000000000	4.00000000000000000000	4.00000000000000000000	4.00000000000000000000
91.00000000000000000000	0.00000000000000000000	4156.92285156250000000000	4142.05126953125000000000	4164.61523437500000000000	4149.23046875000000000000	4132.30761718750000000000	4163.58984375000000000000	4164.10253906250000000000	4174.35888671875000000000	4165.64111328125000000000	4173.84619140625000000000	4160.51269531250000000000	4200.00000000000000000000	4152.30761718750000000000	4160.00000000000000000000	3306.00000000000000000000	10247.00000000000000000000	10229.00000000000000000000	0.00000000000000000000	0.00000000000000000000	0.00000000000000000000	560.00000000000000000000	608.00000000000000000000	4.00000000000000000000	4.00000000000000000000	4.00000000000000000000	4.00000000000000000000	4.00000000000000000000	4.00000000000000000000	4.00000000000000000000	4.00000000000000000000	4.00000000000000000000	4.00000000000000000000	4.00000000000000000000	4.00000000000000000000	4.00000000000000000000	4.00000000000000000000	4.00000000000000000000	4.00000000000000000000
92.00000000000000000000	0.00000000000000000000	4176.41015625000000000000	4154.87158203125000000000	4176.41015625000000000000	4157.43603515625000000000	4118.46142578125000000000	4155.89746093750000000000	4163.58984375000000000000	4171.28173828125000000000	4165.64111328125000000000	4183.07666015625000000000	4189.23046875000000000000	4204.10253906250000000000	4146.66650390625000000000	4160.51269531250000000000	2627.00000000000000000000	10247.00000000000000000000	10229.00000000000000000000	0.00000000000000000000	0.00000000000000000000	0.00000000000000000000	560.00000000000000000000	617.00000000000000000000	4.00000000000000000000	4.00000000000000000000	4.00000000000000000000	4.00000000000000000000	4.00000000000000000000	4.00000000000000000000	4.00000000000000000000	4.00000000000000000000	4.00000000000000000000	4.00000000000000000000	4.00000000000000000000	4.00000000000000000000	4.00000000000000000000	4.00000000000000000000	4.00000000000000000000	4.00000000000000000000
93.00000000000000000000	0.00000000000000000000	4168.71777343750000000000	4174.35888671875000000000	4163.07666015625000000000	4164.10253906250000000000	4141.53857421875000000000	4171.28173828125000000000	4177.43603515625000000000	4175.89746093750000000000	4174.87158203125000000000	4198.97412109375000000000	4204.10253906250000000000	4202.05126953125000000000	4159.48730468750000000000	4162.05126953125000000000	2484.00000000000000000000	10247.00000000000000000000	10230.00000000000000000000	0.00000000000000000000	0.00000000000000000000	0.00000000000000000000	560.00000000000000000000	625.00000000000000000000	4.00000000000000000000	4.00000000000000000000	4.00000000000000000000	4.00000000000000000000	4.00000000000000000000	4.00000000000000000000	4.00000000000000000000	4.00000000000000000000	4.00000000000000000000	4.00000000000000000000	4.00000000000000000000	4.00000000000000000000	4.00000000000000000000	4.00000000000000000000	4.00000000000000000000	4.00000000000000000000
94.00000000000000000000	0.00000000000000000000	4185.12792968750000000000	4154.35888671875000000000	4178.97412109375000000000	4157.43603515625000000000	4148.71777343750000000000	4161.02539062500000000000	4155.38427734375000000000	4150.76904296875000000000	4152.82031250000000000000	4188.20507812500000000000	4152.82031250000000000000	4194.35888671875000000000	4155.38427734375000000000	4144.10253906250000000000	3501.00000000000000000000	10247.00000000000000000000	10230.00000000000000000000	0.00000000000000000000	0.00000000000000000000	0.00000000000000000000	560.00000000000000000000	633.00000000000000000000	4.00000000000000000000	4.00000000000000000000	4.00000000000000000000	4.00000000000000000000	4.00000000000000000000	4.00000000000000000000	4.00000000000000000000	4.00000000000000000000	4.00000000000000000000	4.00000000000000000000	4.00000000000000000000	4.00000000000000000000	4.00000000000000000000	4.00000000000000000000	4.00000000000000000000	4.00000000000000000000
95.00000000000000000000	0.00000000000000000000	4166.66650390625000000000	4174.35888671875000000000	4165.12792968750000000000	4172.30761718750000000000	4170.25634765625000000000	4178.97412109375000000000	4169.74365234375000000000	4172.82031250000000000000	4176.92285156250000000000	4205.64111328125000000000	4165.12792968750000000000	4205.64111328125000000000	4186.15380859375000000000	4178.46142578125000000000	3306.00000000000000000000	10247.00000000000000000000	10229.00000000000000000000	0.00000000000000000000	0.00000000000000000000	0.00000000000000000000	560.00000000000000000000	642.00000000000000000000	4.00000000000000000000	4.00000000000000000000	4.00000000000000000000	4.00000000000000000000	4.00000000000000000000	4.00000000000000000000	4.00000000000000000000	4.00000000000000000000	4.00000000000000000000	4.00000000000000000000	4.00000000000000000000	4.00000000000000000000	4.00000000000000000000	4.00000000000000000000	4.00000000000000000000	4.00000000000000000000
96.00000000000000000000	0.00000000000000000000	4167.69238281250000000000	4177.94873046875000000000	4165.64111328125000000000	4182.56396484375000000000	4143.58984375000000000000	4162.56396484375000000000	4163.58984375000000000000	4175.38427734375000000000	4171.79492187500000000000	4187.17919921875000000000	4176.41015625000000000000	4205.12792968750000000000	4169.74365234375000000000	4177.43603515625000000000	2627.00000000000000000000	10247.00000000000000000000	10229.00000000000000000000	0.00000000000000000000	0.00000000000000000000	0.00000000000000000000	560.00000000000000000000	650.00000000000000000000	4.00000000000000000000	4.00000000000000000000	4.00000000000000000000	4.00000000000000000000	4.00000000000000000000	4.00000000000000000000	4.00000000000000000000	4.00000000000000000000	4.00000000000000000000	4.00000000000000000000	4.00000000000000000000	4.00000000000000000000	4.00000000000000000000	4.00000000000000000000	4.00000000000000000000	4.00000000000000000000
97.00000000000000000000	0.00000000000000000000	4170.25634765625000000000	4167.69238281250000000000	4167.69238281250000000000	4164.10253906250000000000	4117.43603515625000000000	4145.12792968750000000000	4155.89746093750000000000	4161.53857421875000000000	4152.82031250000000000000	4165.64111328125000000000	4150.76904296875000000000	4197.94873046875000000000	4137.43603515625000000000	4143.07666015625000000000	2484.00000000000000000000	10249.00000000000000000000	10230.00000000000000000000	0.00000000000000000000	0.00000000000000000000	0.00000000000000000000	560.00000000000000000000	657.00000000000000000000	4.00000000000000000000	4.00000000000000000000	4.00000000000000000000	4.00000000000000000000	4.00000000000000000000	4.00000000000000000000	4.00000000000000000000	4.00000000000000000000	4.00000000000000000000	4.00000000000000000000	4.00000000000000000000	4.00000000000000000000	4.00000000000000000000	4.00000000000000000000	4.00000000000000000000	4.00000000000000000000
98.00000000000000000000	0.00000000000000000000	4148.71777343750000000000	4159.48730468750000000000	4157.43603515625000000000	4141.53857421875000000000	4124.10253906250000000000	4163.07666015625000000000	4171.28173828125000000000	4168.71777343750000000000	4167.17919921875000000000	4184.61523437500000000000	4163.58984375000000000000	4205.12792968750000000000	4149.74365234375000000000	4141.02539062500000000000	3501.00000000000000000000	10249.00000000000000000000	10230.00000000000000000000	0.00000000000000000000	0.00000000000000000000	0.00000000000000000000	560.00000000000000000000	664.00000000000000000000	4.00000000000000000000	4.00000000000000000000	4.00000000000000000000	4.00000000000000000000	4.00000000000000000000	4.00000000000000000000	4.00000000000000000000	4.00000000000000000000	4.00000000000000000000	4.00000000000000000000	4.00000000000000000000	4.00000000000000000000	4.00000000000000000000	4.00000000000000000000	4.00000000000000000000	4.00000000000000000000
99.00000000000000000000	0.00000000000000000000	4181.02539062500000000000	4152.82031250000000000000	4186.15380859375000000000	4153.84619140625000000000	4124.61523437500000000000	4166.66650390625000000000	4165.12792968750000000000	4162.05126953125000000000	4160.51269531250000000000	4178.97412109375000000000	4174.87158203125000000000	4214.87158203125000000000	4165.12792968750000000000	4155.89746093750000000000	3306.00000000000000000000	10248.00000000000000000000	10229.00000000000000000000	0.00000000000000000000	0.00000000000000000000	0.00000000000000000000	560.00000000000000000000	672.00000000000000000000	4.00000000000000000000	4.00000000000000000000	4.00000000000000000000	4.00000000000000000000	4.00000000000000000000	4.00000000000000000000	4.00000000000000000000	4.00000000000000000000	4.00000000000000000000	4.00000000000000000000	4.00000000000000000000	4.00000000000000000000	4.00000000000000000000	4.00000000000000000000	4.00000000000000000000	4.00000000000000000000
100.00000000000000000000	0.00000000000000000000	4180.00000000000000000000	4205.12792968750000000000	4176.41015625000000000000	4187.69238281250000000000	4165.12792968750000000000	4180.51269531250000000000	4182.56396484375000000000	4181.02539062500000000000	4175.38427734375000000000	4193.84619140625000000000	4179.48730468750000000000	4231.28173828125000000000	4196.41015625000000000000	4192.82031250000000000000	2627.00000000000000000000	10248.00000000000000000000	10229.00000000000000000000	0.00000000000000000000	0.00000000000000000000	0.00000000000000000000	560.00000000000000000000	679.00000000000000000000	4.00000000000000000000	4.00000000000000000000	4.00000000000000000000	4.00000000000000000000	4.00000000000000000000	4.00000000000000000000	4.00000000000000000000	4.00000000000000000000	4.00000000000000000000	4.00000000000000000000	4.00000000000000000000	4.00000000000000000000	4.00000000000000000000	4.00000000000000000000	4.00000000000000000000	4.00000000000000000000
101.00000000000000000000	0.00000000000000000000	4163.58984375000000000000	4193.84619140625000000000	4164.61523437500000000000	4173.33300781250000000000	4143.07666015625000000000	4143.58984375000000000000	4154.35888671875000000000	4154.87158203125000000000	4153.33300781250000000000	4185.64111328125000000000	4160.00000000000000000000	4218.46142578125000000000	4167.69238281250000000000	4172.82031250000000000000	2484.00000000000000000000	10248.00000000000000000000	10228.00000000000000000000	0.00000000000000000000	0.00000000000000000000	0.00000000000000000000	560.00000000000000000000	686.00000000000000000000	4.00000000000000000000	4.00000000000000000000	4.00000000000000000000	4.00000000000000000000	4.00000000000000000000	4.00000000000000000000	4.00000000000000000000	4.00000000000000000000	4.00000000000000000000	4.00000000000000000000	4.00000000000000000000	4.00000000000000000000	4.00000000000000000000	4.00000000000000000000	4.00000000000000000000	4.00000000000000000000
102.00000000000000000000	0.00000000000000000000	4170.25634765625000000000	4162.05126953125000000000	4167.17919921875000000000	4169.74365234375000000000	4114.87158203125000000000	4131.79492187500000000000	4138.46142578125000000000	4137.94873046875000000000	4142.05126953125000000000	4181.53857421875000000000	4156.41015625000000000000	4208.20507812500000000000	4147.17919921875000000000	4152.82031250000000000000	3501.00000000000000000000	10248.00000000000000000000	10228.00000000000000000000	0.00000000000000000000	0.00000000000000000000	0.00000000000000000000	560.00000000000000000000	694.00000000000000000000	4.00000000000000000000	4.00000000000000000000	4.00000000000000000000	4.00000000000000000000	4.00000000000000000000	4.00000000000000000000	4.00000000000000000000	4.00000000000000000000	4.00000000000000000000	4.00000000000000000000	4.00000000000000000000	4.00000000000000000000	4.00000000000000000000	4.00000000000000000000	4.00000000000000000000	4.00000000000000000000
103.00000000000000000000	0.00000000000000000000	4159.48730468750000000000	4180.00000000000000000000	4156.92285156250000000000	4189.23046875000000000000	4136.41015625000000000000	4171.28173828125000000000	4175.38427734375000000000	4175.89746093750000000000	4180.00000000000000000000	4205.12792968750000000000	4167.17919921875000000000	4224.10253906250000000000	4168.71777343750000000000	4168.71777343750000000000	3306.00000000000000000000	10249.00000000000000000000	10228.00000000000000000000	0.00000000000000000000	0.00000000000000000000	0.00000000000000000000	560.00000000000000000000	702.00000000000000000000	4.00000000000000000000	4.00000000000000000000	4.00000000000000000000	4.00000000000000000000	4.00000000000000000000	4.00000000000000000000	4.00000000000000000000	4.00000000000000000000	4.00000000000000000000	4.00000000000000000000	4.00000000000000000000	4.00000000000000000000	4.00000000000000000000	4.00000000000000000000	4.00000000000000000000	4.00000000000000000000
104.00000000000000000000	0.00000000000000000000	4165.64111328125000000000	4148.71777343750000000000	4173.33300781250000000000	4155.89746093750000000000	4105.64111328125000000000	4150.76904296875000000000	4162.05126953125000000000	4158.97412109375000000000	4161.02539062500000000000	4181.53857421875000000000	4157.94873046875000000000	4198.97412109375000000000	4144.10253906250000000000	4144.61523437500000000000	2627.00000000000000000000	10249.00000000000000000000	10228.00000000000000000000	0.00000000000000000000	0.00000000000000000000	0.00000000000000000000	560.00000000000000000000	710.00000000000000000000	4.00000000000000000000	4.00000000000000000000	4.00000000000000000000	4.00000000000000000000	4.00000000000000000000	4.00000000000000000000	4.00000000000000000000	4.00000000000000000000	4.00000000000000000000	4.00000000000000000000	4.00000000000000000000	4.00000000000000000000	4.00000000000000000000	4.00000000000000000000	4.00000000000000000000	4.00000000000000000000
105.00000000000000000000	0.00000000000000000000	4158.46142578125000000000	4147.69238281250000000000	4163.58984375000000000000	4138.46142578125000000000	4134.35888671875000000000	4166.66650390625000000000	4174.35888671875000000000	4163.07666015625000000000	4167.69238281250000000000	4186.15380859375000000000	4183.07666015625000000000	4182.56396484375000000000	4168.71777343750000000000	4162.05126953125000000000	2484.00000000000000000000	10250.00000000000000000000	10229.00000000000000000000	0.00000000000000000000	0.00000000000000000000	0.00000000000000000000	560.00000000000000000000	718.00000000000000000000	4.00000000000000000000	4.00000000000000000000	4.00000000000000000000	4.00000000000000000000	4.00000000000000000000	4.00000000000000000000	4.00000000000000000000	4.00000000000000000000	4.00000000000000000000	4.00000000000000000000	4.00000000000000000000	4.00000000000000000000	4.00000000000000000000	4.00000000000000000000	4.00000000000000000000	4.00000000000000000000
106.00000000000000000000	0.00000000000000000000	4165.64111328125000000000	4160.51269531250000000000	4165.12792968750000000000	4155.38427734375000000000	4157.94873046875000000000	4177.43603515625000000000	4176.41015625000000000000	4168.20507812500000000000	4169.74365234375000000000	4175.38427734375000000000	4166.15380859375000000000	4194.87158203125000000000	4184.10253906250000000000	4177.94873046875000000000	3501.00000000000000000000	10250.00000000000000000000	10229.00000000000000000000	0.00000000000000000000	0.00000000000000000000	0.00000000000000000000	560.00000000000000000000	726.00000000000000000000	4.00000000000000000000	4.00000000000000000000	4.00000000000000000000	4.00000000000000000000	4.00000000000000000000	4.00000000000000000000	4.00000000000000000000	4.00000000000000000000	4.00000000000000000000	4.00000000000000000000	4.00000000000000000000	4.00000000000000000000	4.00000000000000000000	4.00000000000000000000	4.00000000000000000000	4.00000000000000000000
107.00000000000000000000	0.00000000000000000000	4174.35888671875000000000	4161.02539062500000000000	4177.43603515625000000000	4171.28173828125000000000	4122.56396484375000000000	4151.28173828125000000000	4155.89746093750000000000	4155.38427734375000000000	4147.69238281250000000000	4158.97412109375000000000	4143.07666015625000000000	4197.94873046875000000000	4164.61523437500000000000	4154.87158203125000000000	3306.00000000000000000000	10249.00000000000000000000	10229.00000000000000000000	0.00000000000000000000	0.00000000000000000000	0.00000000000000000000	560.00000000000000000000	734.00000000000000000000	4.00000000000000000000	4.00000000000000000000	4.00000000000000000000	4.00000000000000000000	4.00000000000000000000	4.00000000000000000000	4.00000000000000000000	4.00000000000000000000	4.00000000000000000000	4.00000000000000000000	4.00000000000000000000	4.00000000000000000000	4.00000000000000000000	4.00000000000000000000	4.00000000000000000000	4.00000000000000000000
108.00000000000000000000	0.00000000000000000000	4150.25634765625000000000	4181.53857421875000000000	4162.05126953125000000000	4188.71777343750000000000	4123.58984375000000000000	4151.28173828125000000000	4163.58984375000000000000	4168.20507812500000000000	4162.05126953125000000000	4191.79492187500000000000	4188.71777343750000000000	4203.07666015625000000000	4175.89746093750000000000	4158.46142578125000000000	2627.00000000000000000000	10249.00000000000000000000	10229.00000000000000000000	0.00000000000000000000	0.00000000000000000000	0.00000000000000000000	560.00000000000000000000	743.00000000000000000000	4.00000000000000000000	4.00000000000000000000	4.00000000000000000000	4.00000000000000000000	4.00000000000000000000	4.00000000000000000000	4.00000000000000000000	4.00000000000000000000	4.00000000000000000000	4.00000000000000000000	4.00000000000000000000	4.00000000000000000000	4.00000000000000000000	4.00000000000000000000	4.00000000000000000000	4.00000000000000000000
109.00000000000000000000	0.00000000000000000000	4165.64111328125000000000	4170.76904296875000000000	4179.48730468750000000000	4182.56396484375000000000	4114.35888671875000000000	4140.51269531250000000000	4145.64111328125000000000	4147.17919921875000000000	4145.12792968750000000000	4182.05126953125000000000	4196.41015625000000000000	4203.07666015625000000000	4163.07666015625000000000	4154.87158203125000000000	2484.00000000000000000000	10249.00000000000000000000	10228.00000000000000000000	0.00000000000000000000	0.00000000000000000000	0.00000000000000000000	560.00000000000000000000	750.00000000000000000000	4.00000000000000000000	4.00000000000000000000	4.00000000000000000000	4.00000000000000000000	4.00000000000000000000	4.00000000000000000000	4.00000000000000000000	4.00000000000000000000	4.00000000000000000000	4.00000000000000000000	4.00000000000000000000	4.00000000000000000000	4.00000000000000000000	4.00000000000000000000	4.00000000000000000000	4.00000000000000000000
110.00000000000000000000	0.00000000000000000000	4163.07666015625000000000	4174.87158203125000000000	4175.38427734375000000000	4164.10253906250000000000	4125.12792968750000000000	4164.61523437500000000000	4163.58984375000000000000	4154.87158203125000000000	4152.30761718750000000000	4181.53857421875000000000	4156.41015625000000000000	4212.30761718750000000000	4163.58984375000000000000	4157.94873046875000000000	3501.00000000000000000000	10249.00000000000000000000	10228.00000000000000000000	0.00000000000000000000	0.00000000000000000000	0.00000000000000000000	560.00000000000000000000	758.00000000000000000000	4.00000000000000000000	4.00000000000000000000	4.00000000000000000000	4.00000000000000000000	4.00000000000000000000	4.00000000000000000000	4.00000000000000000000	4.00000000000000000000	4.00000000000000000000	4.00000000000000000000	4.00000000000000000000	4.00000000000000000000	4.00000000000000000000	4.00000000000000000000	4.00000000000000000000	4.00000000000000000000
111.00000000000000000000	0.00000000000000000000	4157.94873046875000000000	4166.66650390625000000000	4167.69238281250000000000	4160.51269531250000000000	4137.94873046875000000000	4180.00000000000000000000	4171.79492187500000000000	4164.61523437500000000000	4161.02539062500000000000	4178.46142578125000000000	4125.64111328125000000000	4222.56396484375000000000	4144.10253906250000000000	4143.07666015625000000000	3306.00000000000000000000	10249.00000000000000000000	10228.00000000000000000000	0.00000000000000000000	0.00000000000000000000	0.00000000000000000000	560.00000000000000000000	766.00000000000000000000	4.00000000000000000000	4.00000000000000000000	4.00000000000000000000	4.00000000000000000000	4.00000000000000000000	4.00000000000000000000	4.00000000000000000000	4.00000000000000000000	4.00000000000000000000	4.00000000000000000000	4.00000000000000000000	4.00000000000000000000	4.00000000000000000000	4.00000000000000000000	4.00000000000000000000	4.00000000000000000000
112.00000000000000000000	0.00000000000000000000	4175.89746093750000000000	4167.69238281250000000000	4176.41015625000000000000	4173.84619140625000000000	4153.84619140625000000000	4180.00000000000000000000	4167.17919921875000000000	4169.23046875000000000000	4164.10253906250000000000	4172.82031250000000000000	4157.43603515625000000000	4233.84619140625000000000	4154.87158203125000000000	4152.30761718750000000000	2627.00000000000000000000	10249.00000000000000000000	10228.00000000000000000000	0.00000000000000000000	0.00000000000000000000	0.00000000000000000000	560.00000000000000000000	775.00000000000000000000	4.00000000000000000000	4.00000000000000000000	4.00000000000000000000	4.00000000000000000000	4.00000000000000000000	4.00000000000000000000	4.00000000000000000000	4.00000000000000000000	4.00000000000000000000	4.00000000000000000000	4.00000000000000000000	4.00000000000000000000	4.00000000000000000000	4.00000000000000000000	4.00000000000000000000	4.00000000000000000000
113.00000000000000000000	0.00000000000000000000	4156.41015625000000000000	4187.17919921875000000000	4160.00000000000000000000	4172.82031250000000000000	4160.51269531250000000000	4187.69238281250000000000	4186.15380859375000000000	4201.02539062500000000000	4196.41015625000000000000	4210.76904296875000000000	4222.05126953125000000000	4245.64111328125000000000	4223.07666015625000000000	4187.69238281250000000000	2484.00000000000000000000	10246.00000000000000000000	10229.00000000000000000000	0.00000000000000000000	0.00000000000000000000	0.00000000000000000000	560.00000000000000000000	782.00000000000000000000	4.00000000000000000000	4.00000000000000000000	4.00000000000000000000	4.00000000000000000000	4.00000000000000000000	4.00000000000000000000	4.00000000000000000000	4.00000000000000000000	4.00000000000000000000	4.00000000000000000000	4.00000000000000000000	4.00000000000000000000	4.00000000000000000000	4.00000000000000000000	4.00000000000000000000	4.00000000000000000000
114.00000000000000000000	0.00000000000000000000	4167.17919921875000000000	4160.00000000000000000000	4178.46142578125000000000	4171.28173828125000000000	4115.38427734375000000000	4158.97412109375000000000	4163.58984375000000000000	4180.00000000000000000000	4177.43603515625000000000	4205.12792968750000000000	4202.56396484375000000000	4242.56396484375000000000	4206.66650390625000000000	4168.20507812500000000000	3501.00000000000000000000	10246.00000000000000000000	10229.00000000000000000000	0.00000000000000000000	0.00000000000000000000	0.00000000000000000000	560.00000000000000000000	790.00000000000000000000	4.00000000000000000000	4.00000000000000000000	4.00000000000000000000	4.00000000000000000000	4.00000000000000000000	4.00000000000000000000	4.00000000000000000000	4.00000000000000000000	4.00000000000000000000	4.00000000000000000000	4.00000000000000000000	4.00000000000000000000	4.00000000000000000000	4.00000000000000000000	4.00000000000000000000	4.00000000000000000000
115.00000000000000000000	0.00000000000000000000	4171.79492187500000000000	4177.94873046875000000000	4180.00000000000000000000	4195.38427734375000000000	4134.87158203125000000000	4172.82031250000000000000	4173.84619140625000000000	4180.00000000000000000000	4180.51269531250000000000	4205.64111328125000000000	4172.82031250000000000000	4252.82031250000000000000	4188.71777343750000000000	4179.48730468750000000000	3306.00000000000000000000	10246.00000000000000000000	10230.00000000000000000000	0.00000000000000000000	0.00000000000000000000	0.00000000000000000000	560.00000000000000000000	798.00000000000000000000	4.00000000000000000000	4.00000000000000000000	4.00000000000000000000	4.00000000000000000000	4.00000000000000000000	4.00000000000000000000	4.00000000000000000000	4.00000000000000000000	4.00000000000000000000	4.00000000000000000000	4.00000000000000000000	4.00000000000000000000	4.00000000000000000000	4.00000000000000000000	4.00000000000000000000	4.00000000000000000000
116.00000000000000000000	0.00000000000000000000	4166.15380859375000000000	4185.12792968750000000000	4170.25634765625000000000	4184.61523437500000000000	4140.51269531250000000000	4173.84619140625000000000	4178.46142578125000000000	4177.43603515625000000000	4177.94873046875000000000	4199.48730468750000000000	4182.05126953125000000000	4245.12792968750000000000	4183.07666015625000000000	4183.07666015625000000000	2627.00000000000000000000	10246.00000000000000000000	10230.00000000000000000000	0.00000000000000000000	0.00000000000000000000	0.00000000000000000000	560.00000000000000000000	806.00000000000000000000	4.00000000000000000000	4.00000000000000000000	4.00000000000000000000	4.00000000000000000000	4.00000000000000000000	4.00000000000000000000	4.00000000000000000000	4.00000000000000000000	4.00000000000000000000	4.00000000000000000000	4.00000000000000000000	4.00000000000000000000	4.00000000000000000000	4.00000000000000000000	4.00000000000000000000	4.00000000000000000000
117.00000000000000000000	0.00000000000000000000	4180.51269531250000000000	4169.23046875000000000000	4181.53857421875000000000	4167.17919921875000000000	4115.38427734375000000000	4159.48730468750000000000	4165.64111328125000000000	4151.79492187500000000000	4152.82031250000000000000	4172.82031250000000000000	4174.87158203125000000000	4225.64111328125000000000	4166.15380859375000000000	4151.28173828125000000000	2484.00000000000000000000	10245.00000000000000000000	10231.00000000000000000000	0.00000000000000000000	0.00000000000000000000	0.00000000000000000000	560.00000000000000000000	814.00000000000000000000	4.00000000000000000000	4.00000000000000000000	4.00000000000000000000	4.00000000000000000000	4.00000000000000000000	4.00000000000000000000	4.00000000000000000000	4.00000000000000000000	4.00000000000000000000	4.00000000000000000000	4.00000000000000000000	4.00000000000000000000	4.00000000000000000000	4.00000000000000000000	4.00000000000000000000	4.00000000000000000000
118.00000000000000000000	0.00000000000000000000	4160.51269531250000000000	4193.33300781250000000000	4161.53857421875000000000	4183.07666015625000000000	4148.71777343750000000000	4187.69238281250000000000	4187.17919921875000000000	4172.82031250000000000000	4173.33300781250000000000	4190.76904296875000000000	4172.82031250000000000000	4229.23046875000000000000	4187.17919921875000000000	4155.38427734375000000000	3501.00000000000000000000	10245.00000000000000000000	10231.00000000000000000000	0.00000000000000000000	0.00000000000000000000	0.00000000000000000000	560.00000000000000000000	822.00000000000000000000	4.00000000000000000000	4.00000000000000000000	4.00000000000000000000	4.00000000000000000000	4.00000000000000000000	4.00000000000000000000	4.00000000000000000000	4.00000000000000000000	4.00000000000000000000	4.00000000000000000000	4.00000000000000000000	4.00000000000000000000	4.00000000000000000000	4.00000000000000000000	4.00000000000000000000	4.00000000000000000000
119.00000000000000000000	0.00000000000000000000	4168.71777343750000000000	4177.43603515625000000000	4169.74365234375000000000	4182.56396484375000000000	4137.94873046875000000000	4165.12792968750000000000	4164.61523437500000000000	4170.25634765625000000000	4165.12792968750000000000	4176.92285156250000000000	4169.23046875000000000000	4221.02539062500000000000	4165.64111328125000000000	4151.79492187500000000000	3306.00000000000000000000	10245.00000000000000000000	10230.00000000000000000000	0.00000000000000000000	0.00000000000000000000	0.00000000000000000000	560.00000000000000000000	831.00000000000000000000	4.00000000000000000000	4.00000000000000000000	4.00000000000000000000	4.00000000000000000000	4.00000000000000000000	4.00000000000000000000	4.00000000000000000000	4.00000000000000000000	4.00000000000000000000	4.00000000000000000000	4.00000000000000000000	4.00000000000000000000	4.00000000000000000000	4.00000000000000000000	4.00000000000000000000	4.00000000000000000000
120.00000000000000000000	0.00000000000000000000	4171.28173828125000000000	4173.84619140625000000000	4172.30761718750000000000	4181.53857421875000000000	4128.71777343750000000000	4163.07666015625000000000	4170.76904296875000000000	4182.56396484375000000000	4178.46142578125000000000	4177.94873046875000000000	4163.58984375000000000000	4226.66650390625000000000	4156.41015625000000000000	4156.92285156250000000000	2627.00000000000000000000	10245.00000000000000000000	10230.00000000000000000000	0.00000000000000000000	0.00000000000000000000	0.00000000000000000000	560.00000000000000000000	838.00000000000000000000	4.00000000000000000000	4.00000000000000000000	4.00000000000000000000	4.00000000000000000000	4.00000000000000000000	4.00000000000000000000	4.00000000000000000000	4.00000000000000000000	4.00000000000000000000	4.00000000000000000000	4.00000000000000000000	4.00000000000000000000	4.00000000000000000000	4.00000000000000000000	4.00000000000000000000	4.00000000000000000000
121.00000000000000000000	0.00000000000000000000	4156.41015625000000000000	4157.43603515625000000000	4164.61523437500000000000	4167.69238281250000000000	4125.64111328125000000000	4173.33300781250000000000	4184.61523437500000000000	4188.20507812500000000000	4187.69238281250000000000	4187.69238281250000000000	4143.58984375000000000000	4233.33300781250000000000	4149.74365234375000000000	4142.56396484375000000000	2484.00000000000000000000	10245.00000000000000000000	10229.00000000000000000000	0.00000000000000000000	0.00000000000000000000	0.00000000000000000000	560.00000000000000000000	846.00000000000000000000	4.00000000000000000000	4.00000000000000000000	4.00000000000000000000	4.00000000000000000000	4.00000000000000000000	4.00000000000000000000	4.00000000000000000000	4.00000000000000000000	4.00000000000000000000	4.00000000000000000000	4.00000000000000000000	4.00000000000000000000	4.00000000000000000000	4.00000000000000000000	4.00000000000000000000	4.00000000000000000000
122.00000000000000000000	0.00000000000000000000	4173.33300781250000000000	4124.10253906250000000000	4177.94873046875000000000	4147.17919921875000000000	4111.79492187500000000000	4161.53857421875000000000	4167.17919921875000000000	4165.64111328125000000000	4161.53857421875000000000	4157.43603515625000000000	4154.35888671875000000000	4223.58984375000000000000	4128.20507812500000000000	4138.97412109375000000000	3501.00000000000000000000	10245.00000000000000000000	10229.00000000000000000000	0.00000000000000000000	0.00000000000000000000	0.00000000000000000000	560.00000000000000000000	853.00000000000000000000	4.00000000000000000000	4.00000000000000000000	4.00000000000000000000	4.00000000000000000000	4.00000000000000000000	4.00000000000000000000	4.00000000000000000000	4.00000000000000000000	4.00000000000000000000	4.00000000000000000000	4.00000000000000000000	4.00000000000000000000	4.00000000000000000000	4.00000000000000000000	4.00000000000000000000	4.00000000000000000000
123.00000000000000000000	0.00000000000000000000	4163.07666015625000000000	4157.94873046875000000000	4162.05126953125000000000	4169.74365234375000000000	4147.17919921875000000000	4189.74365234375000000000	4184.61523437500000000000	4187.69238281250000000000	4183.58984375000000000000	4162.56396484375000000000	4195.89746093750000000000	4233.33300781250000000000	4174.35888671875000000000	4193.33300781250000000000	3306.00000000000000000000	10246.00000000000000000000	10229.00000000000000000000	0.00000000000000000000	0.00000000000000000000	0.00000000000000000000	560.00000000000000000000	861.00000000000000000000	4.00000000000000000000	4.00000000000000000000	4.00000000000000000000	4.00000000000000000000	4.00000000000000000000	4.00000000000000000000	4.00000000000000000000	4.00000000000000000000	4.00000000000000000000	4.00000000000000000000	4.00000000000000000000	4.00000000000000000000	4.00000000000000000000	4.00000000000000000000	4.00000000000000000000	4.00000000000000000000
124.00000000000000000000	0.00000000000000000000	4170.76904296875000000000	4158.97412109375000000000	4170.25634765625000000000	4178.97412109375000000000	4135.38427734375000000000	4172.30761718750000000000	4162.05126953125000000000	4171.79492187500000000000	4173.33300781250000000000	4154.87158203125000000000	4157.43603515625000000000	4231.79492187500000000000	4184.61523437500000000000	4174.87158203125000000000	2627.00000000000000000000	10246.00000000000000000000	10229.00000000000000000000	0.00000000000000000000	0.00000000000000000000	0.00000000000000000000	560.00000000000000000000	870.00000000000000000000	4.00000000000000000000	4.00000000000000000000	4.00000000000000000000	4.00000000000000000000	4.00000000000000000000	4.00000000000000000000	4.00000000000000000000	4.00000000000000000000	4.00000000000000000000	4.00000000000000000000	4.00000000000000000000	4.00000000000000000000	4.00000000000000000000	4.00000000000000000000	4.00000000000000000000	4.00000000000000000000
125.00000000000000000000	0.00000000000000000000	4170.76904296875000000000	4158.97412109375000000000	4173.84619140625000000000	4166.15380859375000000000	4114.87158203125000000000	4156.41015625000000000000	4156.41015625000000000000	4162.56396484375000000000	4164.10253906250000000000	4143.58984375000000000000	4155.89746093750000000000	4226.15380859375000000000	4170.25634765625000000000	4147.17919921875000000000	2484.00000000000000000000	10248.00000000000000000000	10228.00000000000000000000	0.00000000000000000000	0.00000000000000000000	0.00000000000000000000	560.00000000000000000000	877.00000000000000000000	4.00000000000000000000	4.00000000000000000000	4.00000000000000000000	4.00000000000000000000	4.00000000000000000000	4.00000000000000000000	4.00000000000000000000	4.00000000000000000000	4.00000000000000000000	4.00000000000000000000	4.00000000000000000000	4.00000000000000000000	4.00000000000000000000	4.00000000000000000000	4.00000000000000000000	4.00000000000000000000
126.00000000000000000000	0.00000000000000000000	4155.89746093750000000000	4177.43603515625000000000	4167.17919921875000000000	4166.15380859375000000000	4113.84619140625000000000	4161.02539062500000000000	4171.28173828125000000000	4177.94873046875000000000	4179.48730468750000000000	4146.66650390625000000000	4203.07666015625000000000	4228.20507812500000000000	4169.23046875000000000000	4161.53857421875000000000	3501.00000000000000000000	10248.00000000000000000000	10228.00000000000000000000	0.00000000000000000000	0.00000000000000000000	0.00000000000000000000	560.00000000000000000000	884.00000000000000000000	4.00000000000000000000	4.00000000000000000000	4.00000000000000000000	4.00000000000000000000	4.00000000000000000000	4.00000000000000000000	4.00000000000000000000	4.00000000000000000000	4.00000000000000000000	4.00000000000000000000	4.00000000000000000000	4.00000000000000000000	4.00000000000000000000	4.00000000000000000000	4.00000000000000000000	4.00000000000000000000
127.00000000000000000000	0.00000000000000000000	4175.89746093750000000000	4159.48730468750000000000	4187.17919921875000000000	4165.12792968750000000000	4106.15380859375000000000	4147.17919921875000000000	4152.30761718750000000000	4158.97412109375000000000	4163.07666015625000000000	4142.56396484375000000000	4175.38427734375000000000	4215.89746093750000000000	4158.46142578125000000000	4149.74365234375000000000	51.00000000000000000000	10248.00000000000000000000	10227.00000000000000000000	0.00000000000000000000	0.00000000000000000000	0.00000000000000000000	560.00000000000000000000	893.00000000000000000000	4.00000000000000000000	4.00000000000000000000	4.00000000000000000000	4.00000000000000000000	4.00000000000000000000	4.00000000000000000000	4.00000000000000000000	4.00000000000000000000	4.00000000000000000000	4.00000000000000000000	4.00000000000000000000	4.00000000000000000000	4.00000000000000000000	4.00000000000000000000	4.00000000000000000000	4.00000000000000000000
0.00000000000000000000	0.00000000000000000000	4167.17919921875000000000	4170.25634765625000000000	4170.76904296875000000000	4178.46142578125000000000	4152.82031250000000000000	4171.79492187500000000000	4167.69238281250000000000	4165.64111328125000000000	4170.25634765625000000000	4155.89746093750000000000	4158.46142578125000000000	4215.89746093750000000000	4176.92285156250000000000	4158.46142578125000000000	1087.00000000000000000000	10248.00000000000000000000	10227.00000000000000000000	0.00000000000000000000	0.00000000000000000000	0.00000000000000000000	560.00000000000000000000	901.00000000000000000000	4.00000000000000000000	4.00000000000000000000	4.00000000000000000000	4.00000000000000000000	4.00000000000000000000	4.00000000000000000000	4.00000000000000000000	4.00000000000000000000	4.00000000000000000000	4.00000000000000000000	4.00000000000000000000	4.00000000000000000000	4.00000000000000000000	4.00000000000000000000	4.00000000000000000000	4.00000000000000000000
1.00000000000000000000	0.00000000000000000000	4169.74365234375000000000	4168.71777343750000000000	4171.28173828125000000000	4181.53857421875000000000	4149.23046875000000000000	4162.05126953125000000000	4157.94873046875000000000	4150.25634765625000000000	4148.71777343750000000000	4117.43603515625000000000	4144.61523437500000000000	4218.46142578125000000000	4153.84619140625000000000	4153.84619140625000000000	2139.00000000000000000000	10249.00000000000000000000	10226.00000000000000000000	0.00000000000000000000	0.00000000000000000000	0.00000000000000000000	560.00000000000000000000	909.00000000000000000000	4.00000000000000000000	4.00000000000000000000	4.00000000000000000000	4.00000000000000000000	4.00000000000000000000	4.00000000000000000000	4.00000000000000000000	4.00000000000000000000	4.00000000000000000000	4.00000000000000000000	4.00000000000000000000	4.00000000000000000000	4.00000000000000000000	4.00000000000000000000	4.00000000000000000000	4.00000000000000000000
2.00000000000000000000	0.00000000000000000000	4165.64111328125000000000	4160.51269531250000000000	4173.84619140625000000000	4168.71777343750000000000	4118.97412109375000000000	4154.35888671875000000000	4152.82031250000000000000	4150.76904296875000000000	4141.53857421875000000000	4097.94873046875000000000	4133.33300781250000000000	4207.69238281250000000000	4136.41015625000000000000	4142.05126953125000000000	1420.00000000000000000000	10249.00000000000000000000	10226.00000000000000000000	0.00000000000000000000	0.00000000000000000000	0.00000000000000000000	560.00000000000000000000	916.00000000000000000000	4.00000000000000000000	4.00000000000000000000	4.00000000000000000000	4.00000000000000000000	4.00000000000000000000	4.00000000000000000000	4.00000000000000000000	4.00000000000000000000	4.00000000000000000000	4.00000000000000000000	4.00000000000000000000	4.00000000000000000000	4.00000000000000000000	4.00000000000000000000	4.00000000000000000000	4.00000000000000000000
3.00000000000000000000	0.00000000000000000000	4144.61523437500000000000	4141.02539062500000000000	4163.07666015625000000000	4156.92285156250000000000	4118.46142578125000000000	4172.30761718750000000000	4168.71777343750000000000	4178.97412109375000000000	4165.12792968750000000000	4125.12792968750000000000	4146.66650390625000000000	4187.69238281250000000000	4147.69238281250000000000	4145.64111328125000000000	3457.00000000000000000000	10249.00000000000000000000	10228.00000000000000000000	0.00000000000000000000	0.00000000000000000000	0.00000000000000000000	560.00000000000000000000	925.00000000000000000000	4.00000000000000000000	4.00000000000000000000	4.00000000000000000000	4.00000000000000000000	4.00000000000000000000	4.00000000000000000000	4.00000000000000000000	4.00000000000000000000	4.00000000000000000000	4.00000000000000000000	4.00000000000000000000	4.00000000000000000000	4.00000000000000000000	4.00000000000000000000	4.00000000000000000000	4.00000000000000000000
4.00000000000000000000	0.00000000000000000000	4166.66650390625000000000	4107.69238281250000000000	4183.58984375000000000000	4145.12792968750000000000	4101.02539062500000000000	4154.35888671875000000000	4152.30761718750000000000	4161.53857421875000000000	4148.20507812500000000000	4114.35888671875000000000	4156.92285156250000000000	4170.76904296875000000000	4146.15380859375000000000	4153.33300781250000000000	3504.00000000000000000000	10249.00000000000000000000	10228.00000000000000000000	0.00000000000000000000	0.00000000000000000000	0.00000000000000000000	560.00000000000000000000	932.00000000000000000000	4.00000000000000000000	4.00000000000000000000	4.00000000000000000000	4.00000000000000000000	4.00000000000000000000	4.00000000000000000000	4.00000000000000000000	4.00000000000000000000	4.00000000000000000000	4.00000000000000000000	4.00000000000000000000	4.00000000000000000000	4.00000000000000000000	4.00000000000000000000	4.00000000000000000000	4.00000000000000000000
5.00000000000000000000	0.00000000000000000000	4161.53857421875000000000	4147.69238281250000000000	4175.38427734375000000000	4150.25634765625000000000	4123.07666015625000000000	4160.51269531250000000000	4166.15380859375000000000	4165.12792968750000000000	4158.46142578125000000000	4132.30761718750000000000	4185.12792968750000000000	4180.51269531250000000000	4181.02539062500000000000	4180.51269531250000000000	3286.00000000000000000000	10249.00000000000000000000	10228.00000000000000000000	0.00000000000000000000	0.00000000000000000000	0.00000000000000000000	560.00000000000000000000	940.00000000000000000000	4.00000000000000000000	4.00000000000000000000	4.00000000000000000000	4.00000000000000000000	4.00000000000000000000	4.00000000000000000000	4.00000000000000000000	4.00000000000000000000	4.00000000000000000000	4.00000000000000000000	4.00000000000000000000	4.00000000000000000000	4.00000000000000000000	4.00000000000000000000	4.00000000000000000000	4.00000000000000000000
6.00000000000000000000	0.00000000000000000000	4169.74365234375000000000	4160.51269531250000000000	4178.97412109375000000000	4164.61523437500000000000	4136.92285156250000000000	4167.17919921875000000000	4167.69238281250000000000	4161.53857421875000000000	4154.87158203125000000000	4130.76904296875000000000	4170.25634765625000000000	4182.56396484375000000000	4172.82031250000000000000	4158.97412109375000000000	3462.00000000000000000000	10249.00000000000000000000	10228.00000000000000000000	0.00000000000000000000	0.00000000000000000000	0.00000000000000000000	560.00000000000000000000	947.00000000000000000000	4.00000000000000000000	4.00000000000000000000	4.00000000000000000000	4.00000000000000000000	4.00000000000000000000	4.00000000000000000000	4.00000000000000000000	4.00000000000000000000	4.00000000000000000000	4.00000000000000000000	4.00000000000000000000	4.00000000000000000000	4.00000000000000000000	4.00000000000000000000	4.00000000000000000000	4.00000000000000000000
7.00000000000000000000	0.00000000000000000000	4173.84619140625000000000	4150.76904296875000000000	4176.41015625000000000000	4175.89746093750000000000	4141.53857421875000000000	4178.46142578125000000000	4167.17919921875000000000	4161.02539062500000000000	4151.28173828125000000000	4122.05126953125000000000	4154.35888671875000000000	4171.28173828125000000000	4162.56396484375000000000	4148.20507812500000000000	3373.00000000000000000000	10248.00000000000000000000	10228.00000000000000000000	0.00000000000000000000	0.00000000000000000000	0.00000000000000000000	560.00000000000000000000	955.00000000000000000000	4.00000000000000000000	4.00000000000000000000	4.00000000000000000000	4.00000000000000000000	4.00000000000000000000	4.00000000000000000000	4.00000000000000000000	4.00000000000000000000	4.00000000000000000000	4.00000000000000000000	4.00000000000000000000	4.00000000000000000000	4.00000000000000000000	4.00000000000000000000	4.00000000000000000000	4.00000000000000000000
8.00000000000000000000	0.00000000000000000000	4142.56396484375000000000	4161.53857421875000000000	4152.82031250000000000000	4169.74365234375000000000	4140.00000000000000000000	4172.82031250000000000000	4160.51269531250000000000	4171.28173828125000000000	4164.61523437500000000000	4132.82031250000000000000	4166.66650390625000000000	4165.12792968750000000000	4182.56396484375000000000	4162.05126953125000000000	3420.00000000000000000000	10248.00000000000000000000	10228.00000000000000000000	0.00000000000000000000	0.00000000000000000000	0.00000000000000000000	560.00000000000000000000	963.00000000000000000000	4.00000000000000000000	4.00000000000000000000	4.00000000000000000000	4.00000000000000000000	4.00000000000000000000	4.00000000000000000000	4.00000000000000000000	4.00000000000000000000	4.00000000000000000000	4.00000000000000000000	4.00000000000000000000	4.00000000000000000000	4.00000000000000000000	4.00000000000000000000	4.00000000000000000000	4.00000000000000000000
9.00000000000000000000	0.00000000000000000000	4160.51269531250000000000	4155.89746093750000000000	4174.35888671875000000000	4156.41015625000000000000	4112.82031250000000000000	4140.51269531250000000000	4135.38427734375000000000	4152.82031250000000000000	4148.20507812500000000000	4110.25634765625000000000	4157.94873046875000000000	4157.43603515625000000000	4162.56396484375000000000	4141.02539062500000000000	3098.00000000000000000000	10247.00000000000000000000	10227.00000000000000000000	0.00000000000000000000	0.00000000000000000000	0.00000000000000000000	560.00000000000000000000	970.00000000000000000000	4.00000000000000000000	4.00000000000000000000	4.00000000000000000000	4.00000000000000000000	4.00000000000000000000	4.00000000000000000000	4.00000000000000000000	4.00000000000000000000	4.00000000000000000000	4.00000000000000000000	4.00000000000000000000	4.00000000000000000000	4.00000000000000000000	4.00000000000000000000	4.00000000000000000000	4.00000000000000000000
10.00000000000000000000	0.00000000000000000000	4164.10253906250000000000	4180.00000000000000000000	4170.25634765625000000000	4158.97412109375000000000	4142.05126953125000000000	4173.84619140625000000000	4175.38427734375000000000	4175.38427734375000000000	4174.35888671875000000000	4134.35888671875000000000	4173.33300781250000000000	4173.84619140625000000000	4167.69238281250000000000	4156.92285156250000000000	3500.00000000000000000000	10247.00000000000000000000	10227.00000000000000000000	0.00000000000000000000	0.00000000000000000000	0.00000000000000000000	560.00000000000000000000	979.00000000000000000000	4.00000000000000000000	4.00000000000000000000	4.00000000000000000000	4.00000000000000000000	4.00000000000000000000	4.00000000000000000000	4.00000000000000000000	4.00000000000000000000	4.00000000000000000000	4.00000000000000000000	4.00000000000000000000	4.00000000000000000000	4.00000000000000000000	4.00000000000000000000	4.00000000000000000000	4.00000000000000000000
11.00000000000000000000	0.00000000000000000000	4166.15380859375000000000	4166.15380859375000000000	4175.89746093750000000000	4158.97412109375000000000	4139.48730468750000000000	4174.87158203125000000000	4179.48730468750000000000	4169.74365234375000000000	4168.71777343750000000000	4140.00000000000000000000	4158.97412109375000000000	4188.71777343750000000000	4157.43603515625000000000	4162.05126953125000000000	3290.00000000000000000000	10246.00000000000000000000	10226.00000000000000000000	0.00000000000000000000	0.00000000000000000000	0.00000000000000000000	560.00000000000000000000	987.00000000000000000000	4.00000000000000000000	4.00000000000000000000	4.00000000000000000000	4.00000000000000000000	4.00000000000000000000	4.00000000000000000000	4.00000000000000000000	4.00000000000000000000	4.00000000000000000000	4.00000000000000000000	4.00000000000000000000	4.00000000000000000000	4.00000000000000000000	4.00000000000000000000	4.00000000000000000000	4.00000000000000000000
12.00000000000000000000	0.00000000000000000000	4171.79492187500000000000	4142.56396484375000000000	4186.15380859375000000000	4168.71777343750000000000	4120.51269531250000000000	4163.07666015625000000000	4161.53857421875000000000	4155.38427734375000000000	4143.58984375000000000000	4114.87158203125000000000	4134.87158203125000000000	4189.74365234375000000000	4148.71777343750000000000	4160.00000000000000000000	2607.00000000000000000000	10246.00000000000000000000	10226.00000000000000000000	0.00000000000000000000	0.00000000000000000000	0.00000000000000000000	560.00000000000000000000	995.00000000000000000000	4.00000000000000000000	4.00000000000000000000	4.00000000000000000000	4.00000000000000000000	4.00000000000000000000	4.00000000000000000000	4.00000000000000000000	4.00000000000000000000	4.00000000000000000000	4.00000000000000000000	4.00000000000000000000	4.00000000000000000000	4.00000000000000000000	4.00000000000000000000	4.00000000000000000000	4.00000000000000000000
13.00000000000000000000	0.00000000000000000000	4143.58984375000000000000	4140.00000000000000000000	4160.00000000000000000000	4162.56396484375000000000	4121.02539062500000000000	4170.76904296875000000000	4170.25634765625000000000	4175.38427734375000000000	4155.38427734375000000000	4118.97412109375000000000	4161.02539062500000000000	4195.89746093750000000000	4170.76904296875000000000	4181.53857421875000000000	2575.00000000000000000000	10246.00000000000000000000	10225.00000000000000000000	0.00000000000000000000	0.00000000000000000000	0.00000000000000000000	561.00000000000000000000	4.00000000000000000000	4.00000000000000000000	4.00000000000000000000	4.00000000000000000000	4.00000000000000000000	4.00000000000000000000	4.00000000000000000000	4.00000000000000000000	4.00000000000000000000	4.00000000000000000000	4.00000000000000000000	4.00000000000000000000	4.00000000000000000000	4.00000000000000000000	4.00000000000000000000	4.00000000000000000000	4.00000000000000000000
14.00000000000000000000	0.00000000000000000000	4158.46142578125000000000	4117.94873046875000000000	4171.28173828125000000000	4143.07666015625000000000	4103.07666015625000000000	4138.46142578125000000000	4150.76904296875000000000	4162.05126953125000000000	4145.12792968750000000000	4111.28173828125000000000	4181.53857421875000000000	4197.94873046875000000000	4167.69238281250000000000	4170.76904296875000000000	3500.00000000000000000000	10246.00000000000000000000	10225.00000000000000000000	0.00000000000000000000	0.00000000000000000000	0.00000000000000000000	561.00000000000000000000	11.00000000000000000000	4.00000000000000000000	4.00000000000000000000	4.00000000000000000000	4.00000000000000000000	4.00000000000000000000	4.00000000000000000000	4.00000000000000000000	4.00000000000000000000	4.00000000000000000000	4.00000000000000000000	4.00000000000000000000	4.00000000000000000000	4.00000000000000000000	4.00000000000000000000	4.00000000000000000000	4.00000000000000000000
15.00000000000000000000	0.00000000000000000000	4159.48730468750000000000	4149.74365234375000000000	4169.23046875000000000000	4164.10253906250000000000	4138.46142578125000000000	4165.12792968750000000000	4173.84619140625000000000	4176.41015625000000000000	4172.30761718750000000000	4146.66650390625000000000	4185.12792968750000000000	4206.15380859375000000000	4196.41015625000000000000	4174.87158203125000000000	3290.00000000000000000000	10247.00000000000000000000	10227.00000000000000000000	0.00000000000000000000	0.00000000000000000000	0.00000000000000000000	561.00000000000000000000	20.00000000000000000000	4.00000000000000000000	4.00000000000000000000	4.00000000000000000000	4.00000000000000000000	4.00000000000000000000	4.00000000000000000000	4.00000000000000000000	4.00000000000000000000	4.00000000000000000000	4.00000000000000000000	4.00000000000000000000	4.00000000000000000000	4.00000000000000000000	4.00000000000000000000	4.00000000000000000000	4.00000000000000000000
16.00000000000000000000	0.00000000000000000000	4157.43603515625000000000	4160.00000000000000000000	4168.20507812500000000000	4168.71777343750000000000	4134.35888671875000000000	4178.97412109375000000000	4170.25634765625000000000	4169.23046875000000000000	4169.23046875000000000000	4156.92285156250000000000	4153.33300781250000000000	4201.53857421875000000000	4186.15380859375000000000	4164.10253906250000000000	0.00000000000000000000	10247.00000000000000000000	10227.00000000000000000000	0.00000000000000000000	0.00000000000000000000	0.00000000000000000000	561.00000000000000000000	27.00000000000000000000	4.00000000000000000000	4.00000000000000000000	4.00000000000000000000	4.00000000000000000000	4.00000000000000000000	4.00000000000000000000	4.00000000000000000000	4.00000000000000000000	4.00000000000000000000	4.00000000000000000000	4.00000000000000000000	4.00000000000000000000	4.00000000000000000000	4.00000000000000000000	4.00000000000000000000	4.00000000000000000000
17.00000000000000000000	0.00000000000000000000	4172.30761718750000000000	4154.35888671875000000000	4180.00000000000000000000	4160.51269531250000000000	4114.87158203125000000000	4154.35888671875000000000	4144.61523437500000000000	4145.64111328125000000000	4142.56396484375000000000	4133.84619140625000000000	4156.92285156250000000000	4193.84619140625000000000	4164.10253906250000000000	4155.89746093750000000000	0.00000000000000000000	10247.00000000000000000000	10226.00000000000000000000	0.00000000000000000000	0.00000000000000000000	0.00000000000000000000	561.00000000000000000000	34.00000000000000000000	4.00000000000000000000	4.00000000000000000000	4.00000000000000000000	4.00000000000000000000	4.00000000000000000000	4.00000000000000000000	4.00000000000000000000	4.00000000000000000000	4.00000000000000000000	4.00000000000000000000	4.00000000000000000000	4.00000000000000000000	4.00000000000000000000	4.00000000000000000000	4.00000000000000000000	4.00000000000000000000
18.00000000000000000000	0.00000000000000000000	4155.38427734375000000000	4182.56396484375000000000	4163.58984375000000000000	4181.02539062500000000000	4152.30761718750000000000	4168.20507812500000000000	4162.56396484375000000000	4167.69238281250000000000	4166.15380859375000000000	4135.89746093750000000000	4194.87158203125000000000	4203.58984375000000000000	4188.71777343750000000000	4183.58984375000000000000	0.00000000000000000000	10247.00000000000000000000	10226.00000000000000000000	0.00000000000000000000	0.00000000000000000000	0.00000000000000000000	561.00000000000000000000	42.00000000000000000000	4.00000000000000000000	4.00000000000000000000	4.00000000000000000000	4.00000000000000000000	4.00000000000000000000	4.00000000000000000000	4.00000000000000000000	4.00000000000000000000	4.00000000000000000000	4.00000000000000000000	4.00000000000000000000	4.00000000000000000000	4.00000000000000000000	4.00000000000000000000	4.00000000000000000000	4.00000000000000000000
19.00000000000000000000	0.00000000000000000000	4166.15380859375000000000	4167.69238281250000000000	4173.33300781250000000000	4172.30761718750000000000	4141.02539062500000000000	4165.64111328125000000000	4152.82031250000000000000	4160.51269531250000000000	4157.94873046875000000000	4114.35888671875000000000	4168.71777343750000000000	4194.35888671875000000000	4156.41015625000000000000	4165.64111328125000000000	0.00000000000000000000	10246.00000000000000000000	10226.00000000000000000000	0.00000000000000000000	0.00000000000000000000	0.00000000000000000000	561.00000000000000000000	50.00000000000000000000	4.00000000000000000000	4.00000000000000000000	4.00000000000000000000	4.00000000000000000000	4.00000000000000000000	4.00000000000000000000	4.00000000000000000000	4.00000000000000000000	4.00000000000000000000	4.00000000000000000000	4.00000000000000000000	4.00000000000000000000	4.00000000000000000000	4.00000000000000000000	4.00000000000000000000	4.00000000000000000000
20.00000000000000000000	0.00000000000000000000	4158.97412109375000000000	4173.33300781250000000000	4170.25634765625000000000	4160.00000000000000000000	4144.61523437500000000000	4178.46142578125000000000	4169.23046875000000000000	4180.51269531250000000000	4173.33300781250000000000	4128.20507812500000000000	4148.71777343750000000000	4181.53857421875000000000	4149.74365234375000000000	4147.69238281250000000000	0.00000000000000000000	10246.00000000000000000000	10226.00000000000000000000	0.00000000000000000000	0.00000000000000000000	0.00000000000000000000	561.00000000000000000000	58.00000000000000000000	4.00000000000000000000	4.00000000000000000000	4.00000000000000000000	4.00000000000000000000	4.00000000000000000000	4.00000000000000000000	4.00000000000000000000	4.00000000000000000000	4.00000000000000000000	4.00000000000000000000	4.00000000000000000000	4.00000000000000000000	4.00000000000000000000	4.00000000000000000000	4.00000000000000000000	4.00000000000000000000
21.00000000000000000000	0.00000000000000000000	4150.76904296875000000000	4170.76904296875000000000	4170.76904296875000000000	4172.30761718750000000000	4140.00000000000000000000	4169.23046875000000000000	4176.41015625000000000000	4192.30761718750000000000	4181.02539062500000000000	4136.92285156250000000000	4146.15380859375000000000	4181.02539062500000000000	4157.94873046875000000000	4146.66650390625000000000	0.00000000000000000000	10247.00000000000000000000	10227.00000000000000000000	0.00000000000000000000	0.00000000000000000000	0.00000000000000000000	561.00000000000000000000	66.00000000000000000000	4.00000000000000000000	4.00000000000000000000	4.00000000000000000000	4.00000000000000000000	4.00000000000000000000	4.00000000000000000000	4.00000000000000000000	4.00000000000000000000	4.00000000000000000000	4.00000000000000000000	4.00000000000000000000	4.00000000000000000000	4.00000000000000000000	4.00000000000000000000	4.00000000000000000000	4.00000000000000000000
22.00000000000000000000	0.00000000000000000000	4170.76904296875000000000	4152.30761718750000000000	4185.12792968750000000000	4174.35888671875000000000	4115.38427734375000000000	4155.89746093750000000000	4169.23046875000000000000	4178.46142578125000000000	4163.07666015625000000000	4128.20507812500000000000	4154.87158203125000000000	4194.87158203125000000000	4148.71777343750000000000	4164.61523437500000000000	0.00000000000000000000	10247.00000000000000000000	10227.00000000000000000000	0.00000000000000000000	0.00000000000000000000	0.00000000000000000000	561.00000000000000000000	73.00000000000000000000	4.00000000000000000000	4.00000000000000000000	4.00000000000000000000	4.00000000000000000000	4.00000000000000000000	4.00000000000000000000	4.00000000000000000000	4.00000000000000000000	4.00000000000000000000	4.00000000000000000000	4.00000000000000000000	4.00000000000000000000	4.00000000000000000000	4.00000000000000000000	4.00000000000000000000	4.00000000000000000000
23.00000000000000000000	0.00000000000000000000	4155.89746093750000000000	4150.25634765625000000000	4167.69238281250000000000	4156.41015625000000000000	4128.20507812500000000000	4171.79492187500000000000	4190.76904296875000000000	4190.25634765625000000000	4172.82031250000000000000	4142.56396484375000000000	4170.76904296875000000000	4207.69238281250000000000	4165.64111328125000000000	4186.15380859375000000000	0.00000000000000000000	10249.00000000000000000000	10226.00000000000000000000	0.00000000000000000000	0.00000000000000000000	0.00000000000000000000	561.00000000000000000000	81.00000000000000000000	4.00000000000000000000	4.00000000000000000000	4.00000000000000000000	4.00000000000000000000	4.00000000000000000000	4.00000000000000000000	4.00000000000000000000	4.00000000000000000000	4.00000000000000000000	4.00000000000000000000	4.00000000000000000000	4.00000000000000000000	4.00000000000000000000	4.00000000000000000000	4.00000000000000000000	4.00000000000000000000
24.00000000000000000000	0.00000000000000000000	4165.64111328125000000000	4115.89746093750000000000	4178.46142578125000000000	4143.07666015625000000000	4115.38427734375000000000	4155.89746093750000000000	4173.33300781250000000000	4170.25634765625000000000	4149.23046875000000000000	4118.46142578125000000000	4155.38427734375000000000	4198.97412109375000000000	4155.38427734375000000000	4168.71777343750000000000	0.00000000000000000000	10249.00000000000000000000	10226.00000000000000000000	0.00000000000000000000	0.00000000000000000000	0.00000000000000000000	561.00000000000000000000	89.00000000000000000000	4.00000000000000000000	4.00000000000000000000	4.00000000000000000000	4.00000000000000000000	4.00000000000000000000	4.00000000000000000000	4.00000000000000000000	4.00000000000000000000	4.00000000000000000000	4.00000000000000000000	4.00000000000000000000	4.00000000000000000000	4.00000000000000000000	4.00000000000000000000	4.00000000000000000000	4.00000000000000000000
25.00000000000000000000	0.00000000000000000000	4164.10253906250000000000	4140.51269531250000000000	4176.41015625000000000000	4170.76904296875000000000	4133.84619140625000000000	4179.48730468750000000000	4189.23046875000000000000	4193.33300781250000000000	4173.84619140625000000000	4141.53857421875000000000	4169.74365234375000000000	4213.33300781250000000000	4184.61523437500000000000	4190.76904296875000000000	0.00000000000000000000	10249.00000000000000000000	10225.00000000000000000000	0.00000000000000000000	0.00000000000000000000	0.00000000000000000000	561.00000000000000000000	97.00000000000000000000	4.00000000000000000000	4.00000000000000000000	4.00000000000000000000	4.00000000000000000000	4.00000000000000000000	4.00000000000000000000	4.00000000000000000000	4.00000000000000000000	4.00000000000000000000	4.00000000000000000000	4.00000000000000000000	4.00000000000000000000	4.00000000000000000000	4.00000000000000000000	4.00000000000000000000	4.00000000000000000000
26.00000000000000000000	0.00000000000000000000	4151.79492187500000000000	4157.43603515625000000000	4170.25634765625000000000	4176.92285156250000000000	4137.94873046875000000000	4187.69238281250000000000	4200.00000000000000000000	4214.35888671875000000000	4200.00000000000000000000	4179.48730468750000000000	4182.56396484375000000000	4221.53857421875000000000	4201.53857421875000000000	4191.79492187500000000000	0.00000000000000000000	10249.00000000000000000000	10225.00000000000000000000	0.00000000000000000000	0.00000000000000000000	0.00000000000000000000	561.00000000000000000000	105.00000000000000000000	4.00000000000000000000	4.00000000000000000000	4.00000000000000000000	4.00000000000000000000	4.00000000000000000000	4.00000000000000000000	4.00000000000000000000	4.00000000000000000000	4.00000000000000000000	4.00000000000000000000	4.00000000000000000000	4.00000000000000000000	4.00000000000000000000	4.00000000000000000000	4.00000000000000000000	4.00000000000000000000
27.00000000000000000000	0.00000000000000000000	4164.61523437500000000000	4127.69238281250000000000	4186.15380859375000000000	4149.74365234375000000000	4106.15380859375000000000	4157.43603515625000000000	4171.79492187500000000000	4179.48730468750000000000	4164.10253906250000000000	4157.94873046875000000000	4169.23046875000000000000	4203.07666015625000000000	4160.00000000000000000000	4161.02539062500000000000	0.00000000000000000000	10248.00000000000000000000	10226.00000000000000000000	0.00000000000000000000	0.00000000000000000000	0.00000000000000000000	561.00000000000000000000	113.00000000000000000000	4.00000000000000000000	4.00000000000000000000	4.00000000000000000000	4.00000000000000000000	4.00000000000000000000	4.00000000000000000000	4.00000000000000000000	4.00000000000000000000	4.00000000000000000000	4.00000000000000000000	4.00000000000000000000	4.00000000000000000000	4.00000000000000000000	4.00000000000000000000	4.00000000000000000000	4.00000000000000000000
28.00000000000000000000	0.00000000000000000000	4151.28173828125000000000	4149.74365234375000000000	4169.23046875000000000000	4158.46142578125000000000	4128.20507812500000000000	4177.43603515625000000000	4184.10253906250000000000	4179.48730468750000000000	4165.12792968750000000000	4154.87158203125000000000	4177.43603515625000000000	4208.71777343750000000000	4163.07666015625000000000	4169.74365234375000000000	0.00000000000000000000	10248.00000000000000000000	10226.00000000000000000000	0.00000000000000000000	0.00000000000000000000	0.00000000000000000000	561.00000000000000000000	122.00000000000000000000	4.00000000000000000000	4.00000000000000000000	4.00000000000000000000	4.00000000000000000000	4.00000000000000000000	4.00000000000000000000	4.00000000000000000000	4.00000000000000000000	4.00000000000000000000	4.00000000000000000000	4.00000000000000000000	4.00000000000000000000	4.00000000000000000000	4.00000000000000000000	4.00000000000000000000	4.00000000000000000000
29.00000000000000000000	0.00000000000000000000	4169.74365234375000000000	4155.38427734375000000000	4180.51269531250000000000	4171.28173828125000000000	4132.82031250000000000000	4173.84619140625000000000	4176.41015625000000000000	4167.17919921875000000000	4159.48730468750000000000	4147.69238281250000000000	4156.92285156250000000000	4202.56396484375000000000	4166.66650390625000000000	4153.33300781250000000000	0.00000000000000000000	10248.00000000000000000000	10227.00000000000000000000	0.00000000000000000000	0.00000000000000000000	0.00000000000000000000	561.00000000000000000000	129.00000000000000000000	4.00000000000000000000	4.00000000000000000000	4.00000000000000000000	4.00000000000000000000	4.00000000000000000000	4.00000000000000000000	4.00000000000000000000	4.00000000000000000000	4.00000000000000000000	4.00000000000000000000	4.00000000000000000000	4.00000000000000000000	4.00000000000000000000	4.00000000000000000000	4.00000000000000000000	4.00000000000000000000
30.00000000000000000000	0.00000000000000000000	4175.89746093750000000000	4165.64111328125000000000	4178.97412109375000000000	4168.71777343750000000000	4146.66650390625000000000	4173.33300781250000000000	4180.00000000000000000000	4173.84619140625000000000	4166.66650390625000000000	4160.00000000000000000000	4149.23046875000000000000	4203.07666015625000000000	4180.00000000000000000000	4168.20507812500000000000	0.00000000000000000000	10248.00000000000000000000	10227.00000000000000000000	0.00000000000000000000	0.00000000000000000000	0.00000000000000000000	561.00000000000000000000	136.00000000000000000000	4.00000000000000000000	4.00000000000000000000	4.00000000000000000000	4.00000000000000000000	4.00000000000000000000	4.00000000000000000000	4.00000000000000000000	4.00000000000000000000	4.00000000000000000000	4.00000000000000000000	4.00000000000000000000	4.00000000000000000000	4.00000000000000000000	4.00000000000000000000	4.00000000000000000000	4.00000000000000000000
31.00000000000000000000	0.00000000000000000000	4160.51269531250000000000	4175.89746093750000000000	4167.69238281250000000000	4172.30761718750000000000	4152.82031250000000000000	4170.76904296875000000000	4180.51269531250000000000	4188.71777343750000000000	4178.46142578125000000000	4177.94873046875000000000	4176.92285156250000000000	4218.46142578125000000000	4182.56396484375000000000	4198.97412109375000000000	0.00000000000000000000	10245.00000000000000000000	10227.00000000000000000000	0.00000000000000000000	0.00000000000000000000	0.00000000000000000000	561.00000000000000000000	145.00000000000000000000	4.00000000000000000000	4.00000000000000000000	4.00000000000000000000	4.00000000000000000000	4.00000000000000000000	4.00000000000000000000	4.00000000000000000000	4.00000000000000000000	4.00000000000000000000	4.00000000000000000000	4.00000000000000000000	4.00000000000000000000	4.00000000000000000000	4.00000000000000000000	4.00000000000000000000	4.00000000000000000000
32.00000000000000000000	0.00000000000000000000	4175.89746093750000000000	4168.20507812500000000000	4187.17919921875000000000	4181.02539062500000000000	4131.79492187500000000000	4156.41015625000000000000	4166.15380859375000000000	4173.33300781250000000000	4164.10253906250000000000	4167.69238281250000000000	4178.46142578125000000000	4195.38427734375000000000	4155.89746093750000000000	4189.74365234375000000000	0.00000000000000000000	10245.00000000000000000000	10227.00000000000000000000	0.00000000000000000000	0.00000000000000000000	0.00000000000000000000	561.00000000000000000000	153.00000000000000000000	4.00000000000000000000	4.00000000000000000000	4.00000000000000000000	4.00000000000000000000	4.00000000000000000000	4.00000000000000000000	4.00000000000000000000	4.00000000000000000000	4.00000000000000000000	4.00000000000000000000	4.00000000000000000000	4.00000000000000000000	4.00000000000000000000	4.00000000000000000000	4.00000000000000000000	4.00000000000000000000
33.00000000000000000000	0.00000000000000000000	4158.97412109375000000000	4186.66650390625000000000	4171.28173828125000000000	4182.05126953125000000000	4143.07666015625000000000	4183.07666015625000000000	4189.23046875000000000000	4183.58984375000000000000	4173.33300781250000000000	4177.43603515625000000000	4177.94873046875000000000	4167.69238281250000000000	4167.69238281250000000000	4192.30761718750000000000	0.00000000000000000000	10246.00000000000000000000	10227.00000000000000000000	0.00000000000000000000	0.00000000000000000000	0.00000000000000000000	561.00000000000000000000	160.00000000000000000000	4.00000000000000000000	4.00000000000000000000	4.00000000000000000000	4.00000000000000000000	4.00000000000000000000	4.00000000000000000000	4.00000000000000000000	4.00000000000000000000	4.00000000000000000000	4.00000000000000000000	4.00000000000000000000	4.00000000000000000000	4.00000000000000000000	4.00000000000000000000	4.00000000000000000000	4.00000000000000000000
34.00000000000000000000	0.00000000000000000000	4161.02539062500000000000	4168.20507812500000000000	4179.48730468750000000000	4170.25634765625000000000	4129.23046875000000000000	4173.33300781250000000000	4173.84619140625000000000	4166.15380859375000000000	4153.33300781250000000000	4153.33300781250000000000	4163.58984375000000000000	4162.05126953125000000000	4160.51269531250000000000	4172.82031250000000000000	0.00000000000000000000	10246.00000000000000000000	10227.00000000000000000000	0.00000000000000000000	0.00000000000000000000	0.00000000000000000000	561.00000000000000000000	168.00000000000000000000	4.00000000000000000000	4.00000000000000000000	4.00000000000000000000	4.00000000000000000000	4.00000000000000000000	4.00000000000000000000	4.00000000000000000000	4.00000000000000000000	4.00000000000000000000	4.00000000000000000000	4.00000000000000000000	4.00000000000000000000	4.00000000000000000000	4.00000000000000000000	4.00000000000000000000	4.00000000000000000000
35.00000000000000000000	0.00000000000000000000	4168.20507812500000000000	4170.25634765625000000000	4183.58984375000000000000	4176.92285156250000000000	4147.69238281250000000000	4174.87158203125000000000	4178.97412109375000000000	4170.25634765625000000000	4157.94873046875000000000	4151.28173828125000000000	4152.82031250000000000000	4177.43603515625000000000	4176.41015625000000000000	4178.46142578125000000000	0.00000000000000000000	10251.00000000000000000000	10229.00000000000000000000	0.00000000000000000000	0.00000000000000000000	0.00000000000000000000	561.00000000000000000000	177.00000000000000000000	4.00000000000000000000	4.00000000000000000000	4.00000000000000000000	4.00000000000000000000	4.00000000000000000000	4.00000000000000000000	4.00000000000000000000	4.00000000000000000000	4.00000000000000000000	4.00000000000000000000	4.00000000000000000000	4.00000000000000000000	4.00000000000000000000	4.00000000000000000000	4.00000000000000000000	4.00000000000000000000
36.00000000000000000000	0.00000000000000000000	4162.56396484375000000000	4180.51269531250000000000	4167.17919921875000000000	4185.12792968750000000000	4165.12792968750000000000	4184.61523437500000000000	4193.33300781250000000000	4190.76904296875000000000	4176.92285156250000000000	4175.89746093750000000000	4161.53857421875000000000	4183.58984375000000000000	4198.97412109375000000000	4202.05126953125000000000	0.00000000000000000000	10251.00000000000000000000	10229.00000000000000000000	0.00000000000000000000	0.00000000000000000000	0.00000000000000000000	561.00000000000000000000	184.00000000000000000000	4.00000000000000000000	4.00000000000000000000	4.00000000000000000000	4.00000000000000000000	4.00000000000000000000	4.00000000000000000000	4.00000000000000000000	4.00000000000000000000	4.00000000000000000000	4.00000000000000000000	4.00000000000000000000	4.00000000000000000000	4.00000000000000000000	4.00000000000000000000	4.00000000000000000000	4.00000000000000000000
37.00000000000000000000	0.00000000000000000000	4181.02539062500000000000	4154.35888671875000000000	4180.51269531250000000000	4181.53857421875000000000	4126.15380859375000000000	4154.87158203125000000000	4167.69238281250000000000	4173.84619140625000000000	4154.87158203125000000000	4170.25634765625000000000	4176.41015625000000000000	4174.35888671875000000000	4182.05126953125000000000	4192.30761718750000000000	0.00000000000000000000	10252.00000000000000000000	10230.00000000000000000000	0.00000000000000000000	0.00000000000000000000	0.00000000000000000000	561.00000000000000000000	192.00000000000000000000	4.00000000000000000000	4.00000000000000000000	4.00000000000000000000	4.00000000000000000000	4.00000000000000000000	4.00000000000000000000	4.00000000000000000000	4.00000000000000000000	4.00000000000000000000	4.00000000000000000000	4.00000000000000000000	4.00000000000000000000	4.00000000000000000000	4.00000000000000000000	4.00000000000000000000	4.00000000000000000000
38.00000000000000000000	0.00000000000000000000	4158.97412109375000000000	4162.56396484375000000000	4169.23046875000000000000	4177.94873046875000000000	4126.15380859375000000000	4167.17919921875000000000	4187.17919921875000000000	4190.76904296875000000000	4175.38427734375000000000	4186.66650390625000000000	4206.15380859375000000000	4177.43603515625000000000	4180.00000000000000000000	4197.43603515625000000000	0.00000000000000000000	10252.00000000000000000000	10230.00000000000000000000	0.00000000000000000000	0.00000000000000000000	0.00000000000000000000	561.00000000000000000000	199.00000000000000000000	4.00000000000000000000	4.00000000000000000000	4.00000000000000000000	4.00000000000000000000	4.00000000000000000000	4.00000000000000000000	4.00000000000000000000	4.00000000000000000000	4.00000000000000000000	4.00000000000000000000	4.00000000000000000000	4.00000000000000000000	4.00000000000000000000	4.00000000000000000000	4.00000000000000000000	4.00000000000000000000
39.00000000000000000000	0.00000000000000000000	4158.46142578125000000000	4142.56396484375000000000	4174.35888671875000000000	4153.84619140625000000000	4114.87158203125000000000	4168.71777343750000000000	4186.66650390625000000000	4180.51269531250000000000	4173.84619140625000000000	4168.71777343750000000000	4168.71777343750000000000	4173.84619140625000000000	4141.02539062500000000000	4174.87158203125000000000	0.00000000000000000000	10249.00000000000000000000	10231.00000000000000000000	0.00000000000000000000	0.00000000000000000000	0.00000000000000000000	561.00000000000000000000	207.00000000000000000000	4.00000000000000000000	4.00000000000000000000	4.00000000000000000000	4.00000000000000000000	4.00000000000000000000	4.00000000000000000000	4.00000000000000000000	4.00000000000000000000	4.00000000000000000000	4.00000000000000000000	4.00000000000000000000	4.00000000000000000000	4.00000000000000000000	4.00000000000000000000	4.00000000000000000000	4.00000000000000000000
40.00000000000000000000	0.00000000000000000000	4172.30761718750000000000	4146.66650390625000000000	4180.00000000000000000000	4163.07666015625000000000	4138.46142578125000000000	4181.53857421875000000000	4185.64111328125000000000	4175.89746093750000000000	4171.28173828125000000000	4174.35888671875000000000	4134.35888671875000000000	4184.61523437500000000000	4151.79492187500000000000	4174.87158203125000000000	0.00000000000000000000	10249.00000000000000000000	10231.00000000000000000000	0.00000000000000000000	0.00000000000000000000	0.00000000000000000000	561.00000000000000000000	215.00000000000000000000	4.00000000000000000000	4.00000000000000000000	4.00000000000000000000	4.00000000000000000000	4.00000000000000000000	4.00000000000000000000	4.00000000000000000000	4.00000000000000000000	4.00000000000000000000	4.00000000000000000000	4.00000000000000000000	4.00000000000000000000	4.00000000000000000000	4.00000000000000000000	4.00000000000000000000	4.00000000000000000000
41.00000000000000000000	0.00000000000000000000	4159.48730468750000000000	4181.02539062500000000000	4164.61523437500000000000	4189.23046875000000000000	4174.35888671875000000000	4197.94873046875000000000	4194.87158203125000000000	4189.23046875000000000000	4183.07666015625000000000	4200.00000000000000000000	4161.02539062500000000000	4201.53857421875000000000	4190.76904296875000000000	4200.00000000000000000000	0.00000000000000000000	10247.00000000000000000000	10232.00000000000000000000	0.00000000000000000000	0.00000000000000000000	0.00000000000000000000	561.00000000000000000000	224.00000000000000000000	4.00000000000000000000	4.00000000000000000000	4.00000000000000000000	4.00000000000000000000	4.00000000000000000000	4.00000000000000000000	4.00000000000000000000	4.00000000000000000000	4.00000000000000000000	4.00000000000000000000	4.00000000000000000000	4.00000000000000000000	4.00000000000000000000	4.00000000000000000000	4.00000000000000000000	4.00000000000000000000
42.00000000000000000000	0.00000000000000000000	4171.79492187500000000000	4161.53857421875000000000	4175.38427734375000000000	4177.94873046875000000000	4138.97412109375000000000	4164.61523437500000000000	4168.20507812500000000000	4161.02539062500000000000	4154.35888671875000000000	4164.61523437500000000000	4183.07666015625000000000	4184.61523437500000000000	4164.10253906250000000000	4176.41015625000000000000	0.00000000000000000000	10247.00000000000000000000	10232.00000000000000000000	0.00000000000000000000	0.00000000000000000000	0.00000000000000000000	561.00000000000000000000	231.00000000000000000000	4.00000000000000000000	4.00000000000000000000	4.00000000000000000000	4.00000000000000000000	4.00000000000000000000	4.00000000000000000000	4.00000000000000000000	4.00000000000000000000	4.00000000000000000000	4.00000000000000000000	4.00000000000000000000	4.00000000000000000000	4.00000000000000000000	4.00000000000000000000	4.00000000000000000000	4.00000000000000000000
43.00000000000000000000	0.00000000000000000000	4155.89746093750000000000	4165.12792968750000000000	4161.02539062500000000000	4180.51269531250000000000	4138.46142578125000000000	4166.15380859375000000000	4175.38427734375000000000	4169.23046875000000000000	4168.20507812500000000000	4176.92285156250000000000	4203.58984375000000000000	4172.82031250000000000000	4169.74365234375000000000	4169.74365234375000000000	0.00000000000000000000	10249.00000000000000000000	10232.00000000000000000000	0.00000000000000000000	0.00000000000000000000	0.00000000000000000000	561.00000000000000000000	240.00000000000000000000	4.00000000000000000000	4.00000000000000000000	4.00000000000000000000	4.00000000000000000000	4.00000000000000000000	4.00000000000000000000	4.00000000000000000000	4.00000000000000000000	4.00000000000000000000	4.00000000000000000000	4.00000000000000000000	4.00000000000000000000	4.00000000000000000000	4.00000000000000000000	4.00000000000000000000	4.00000000000000000000
44.00000000000000000000	0.00000000000000000000	4158.46142578125000000000	4162.56396484375000000000	4166.66650390625000000000	4177.94873046875000000000	4120.51269531250000000000	4155.89746093750000000000	4161.02539062500000000000	4162.05126953125000000000	4156.92285156250000000000	4168.20507812500000000000	4143.58984375000000000000	4167.69238281250000000000	4149.74365234375000000000	4150.76904296875000000000	0.00000000000000000000	10249.00000000000000000000	10232.00000000000000000000	0.00000000000000000000	0.00000000000000000000	0.00000000000000000000	561.00000000000000000000	248.00000000000000000000	4.00000000000000000000	4.00000000000000000000	4.00000000000000000000	4.00000000000000000000	4.00000000000000000000	4.00000000000000000000	4.00000000000000000000	4.00000000000000000000	4.00000000000000000000	4.00000000000000000000	4.00000000000000000000	4.00000000000000000000	4.00000000000000000000	4.00000000000000000000	4.00000000000000000000	4.00000000000000000000
45.00000000000000000000	0.00000000000000000000	4179.48730468750000000000	4177.94873046875000000000	4182.05126953125000000000	4175.38427734375000000000	4117.94873046875000000000	4161.53857421875000000000	4161.02539062500000000000	4162.05126953125000000000	4146.15380859375000000000	4137.94873046875000000000	4099.48730468750000000000	4176.41015625000000000000	4140.51269531250000000000	4152.82031250000000000000	0.00000000000000000000	10250.00000000000000000000	10230.00000000000000000000	0.00000000000000000000	0.00000000000000000000	0.00000000000000000000	561.00000000000000000000	255.00000000000000000000	4.00000000000000000000	4.00000000000000000000	4.00000000000000000000	4.00000000000000000000	4.00000000000000000000	4.00000000000000000000	4.00000000000000000000	4.00000000000000000000	4.00000000000000000000	4.00000000000000000000	4.00000000000000000000	4.00000000000000000000	4.00000000000000000000	4.00000000000000000000	4.00000000000000000000	4.00000000000000000000
46.00000000000000000000	0.00000000000000000000	4168.71777343750000000000	4210.76904296875000000000	4170.25634765625000000000	4198.46142578125000000000	4170.25634765625000000000	4195.38427734375000000000	4193.33300781250000000000	4191.79492187500000000000	4175.89746093750000000000	4173.33300781250000000000	4173.84619140625000000000	4205.64111328125000000000	4185.12792968750000000000	4201.53857421875000000000	0.00000000000000000000	10250.00000000000000000000	10230.00000000000000000000	0.00000000000000000000	0.00000000000000000000	0.00000000000000000000	561.00000000000000000000	263.00000000000000000000	4.00000000000000000000	4.00000000000000000000	4.00000000000000000000	4.00000000000000000000	4.00000000000000000000	4.00000000000000000000	4.00000000000000000000	4.00000000000000000000	4.00000000000000000000	4.00000000000000000000	4.00000000000000000000	4.00000000000000000000	4.00000000000000000000	4.00000000000000000000	4.00000000000000000000	4.00000000000000000000
47.00000000000000000000	0.00000000000000000000	4182.05126953125000000000	4183.58984375000000000000	4180.00000000000000000000	4194.87158203125000000000	4165.12792968750000000000	4178.97412109375000000000	4173.84619140625000000000	4167.69238281250000000000	4155.38427734375000000000	4188.20507812500000000000	4208.71777343750000000000	4205.64111328125000000000	4183.58984375000000000000	4198.97412109375000000000	0.00000000000000000000	10251.00000000000000000000	10229.00000000000000000000	0.00000000000000000000	0.00000000000000000000	0.00000000000000000000	561.00000000000000000000	271.00000000000000000000	4.00000000000000000000	4.00000000000000000000	4.00000000000000000000	4.00000000000000000000	4.00000000000000000000	4.00000000000000000000	4.00000000000000000000	4.00000000000000000000	4.00000000000000000000	4.00000000000000000000	4.00000000000000000000	4.00000000000000000000	4.00000000000000000000	4.00000000000000000000	4.00000000000000000000	4.00000000000000000000
48.00000000000000000000	0.00000000000000000000	4166.15380859375000000000	4166.66650390625000000000	4164.61523437500000000000	4175.38427734375000000000	4149.74365234375000000000	4180.00000000000000000000	4175.89746093750000000000	4176.41015625000000000000	4159.48730468750000000000	4187.69238281250000000000	4184.61523437500000000000	4195.38427734375000000000	4184.10253906250000000000	4189.74365234375000000000	0.00000000000000000000	10251.00000000000000000000	10229.00000000000000000000	0.00000000000000000000	0.00000000000000000000	0.00000000000000000000	561.00000000000000000000	279.00000000000000000000	4.00000000000000000000	4.00000000000000000000	4.00000000000000000000	4.00000000000000000000	4.00000000000000000000	4.00000000000000000000	4.00000000000000000000	4.00000000000000000000	4.00000000000000000000	4.00000000000000000000	4.00000000000000000000	4.00000000000000000000	4.00000000000000000000	4.00000000000000000000	4.00000000000000000000	4.00000000000000000000
49.00000000000000000000	0.00000000000000000000	4157.43603515625000000000	4145.12792968750000000000	4164.61523437500000000000	4162.05126953125000000000	4115.38427734375000000000	4156.41015625000000000000	4163.07666015625000000000	4181.02539062500000000000	4161.02539062500000000000	4166.15380859375000000000	4151.28173828125000000000	4191.79492187500000000000	4170.76904296875000000000	4175.38427734375000000000	0.00000000000000000000	10248.00000000000000000000	10228.00000000000000000000	0.00000000000000000000	0.00000000000000000000	0.00000000000000000000	561.00000000000000000000	286.00000000000000000000	4.00000000000000000000	4.00000000000000000000	4.00000000000000000000	4.00000000000000000000	4.00000000000000000000	4.00000000000000000000	4.00000000000000000000	4.00000000000000000000	4.00000000000000000000	4.00000000000000000000	4.00000000000000000000	4.00000000000000000000	4.00000000000000000000	4.00000000000000000000	4.00000000000000000000	4.00000000000000000000
50.00000000000000000000	0.00000000000000000000	4174.35888671875000000000	4155.38427734375000000000	4177.94873046875000000000	4165.64111328125000000000	4109.23046875000000000000	4144.61523437500000000000	4151.79492187500000000000	4164.61523437500000000000	4155.38427734375000000000	4161.02539062500000000000	4143.58984375000000000000	4196.41015625000000000000	4163.07666015625000000000	4169.74365234375000000000	0.00000000000000000000	10248.00000000000000000000	10228.00000000000000000000	0.00000000000000000000	0.00000000000000000000	0.00000000000000000000	561.00000000000000000000	294.00000000000000000000	4.00000000000000000000	4.00000000000000000000	4.00000000000000000000	4.00000000000000000000	4.00000000000000000000	4.00000000000000000000	4.00000000000000000000	4.00000000000000000000	4.00000000000000000000	4.00000000000000000000	4.00000000000000000000	4.00000000000000000000	4.00000000000000000000	4.00000000000000000000	4.00000000000000000000	4.00000000000000000000
51.00000000000000000000	0.00000000000000000000	4169.23046875000000000000	4192.82031250000000000000	4168.20507812500000000000	4175.38427734375000000000	4156.41015625000000000000	4186.15380859375000000000	4180.51269531250000000000	4171.28173828125000000000	4172.82031250000000000000	4187.69238281250000000000	4172.82031250000000000000	4209.23046875000000000000	4176.41015625000000000000	4181.02539062500000000000	0.00000000000000000000	10246.00000000000000000000	10226.00000000000000000000	0.00000000000000000000	0.00000000000000000000	0.00000000000000000000	561.00000000000000000000	302.00000000000000000000	4.00000000000000000000	4.00000000000000000000	4.00000000000000000000	4.00000000000000000000	4.00000000000000000000	4.00000000000000000000	4.00000000000000000000	4.00000000000000000000	4.00000000000000000000	4.00000000000000000000	4.00000000000000000000	4.00000000000000000000	4.00000000000000000000	4.00000000000000000000	4.00000000000000000000	4.00000000000000000000
52.00000000000000000000	0.00000000000000000000	4185.12792968750000000000	4173.84619140625000000000	4185.12792968750000000000	4178.46142578125000000000	4153.84619140625000000000	4183.07666015625000000000	4173.84619140625000000000	4153.33300781250000000000	4150.76904296875000000000	4170.76904296875000000000	4170.25634765625000000000	4200.00000000000000000000	4149.23046875000000000000	4160.51269531250000000000	0.00000000000000000000	10246.00000000000000000000	10226.00000000000000000000	0.00000000000000000000	0.00000000000000000000	0.00000000000000000000	561.00000000000000000000	310.00000000000000000000	4.00000000000000000000	4.00000000000000000000	4.00000000000000000000	4.00000000000000000000	4.00000000000000000000	4.00000000000000000000	4.00000000000000000000	4.00000000000000000000	4.00000000000000000000	4.00000000000000000000	4.00000000000000000000	4.00000000000000000000	4.00000000000000000000	4.00000000000000000000	4.00000000000000000000	4.00000000000000000000
53.00000000000000000000	0.00000000000000000000	4173.33300781250000000000	4185.12792968750000000000	4171.79492187500000000000	4196.41015625000000000000	4161.02539062500000000000	4188.71777343750000000000	4188.71777343750000000000	4177.94873046875000000000	4168.71777343750000000000	4180.51269531250000000000	4165.64111328125000000000	4203.58984375000000000000	4168.71777343750000000000	4185.64111328125000000000	0.00000000000000000000	10247.00000000000000000000	10225.00000000000000000000	0.00000000000000000000	0.00000000000000000000	0.00000000000000000000	561.00000000000000000000	318.00000000000000000000	4.00000000000000000000	4.00000000000000000000	4.00000000000000000000	4.00000000000000000000	4.00000000000000000000	4.00000000000000000000	4.00000000000000000000	4.00000000000000000000	4.00000000000000000000	4.00000000000000000000	4.00000000000000000000	4.00000000000000000000	4.00000000000000000000	4.00000000000000000000	4.00000000000000000000	4.00000000000000000000
54.00000000000000000000	0.00000000000000000000	4166.15380859375000000000	4178.46142578125000000000	4165.64111328125000000000	4187.17919921875000000000	4145.12792968750000000000	4175.89746093750000000000	4180.51269531250000000000	4193.33300781250000000000	4177.94873046875000000000	4173.84619140625000000000	4158.46142578125000000000	4211.79492187500000000000	4178.46142578125000000000	4208.20507812500000000000	0.00000000000000000000	10247.00000000000000000000	10225.00000000000000000000	0.00000000000000000000	0.00000000000000000000	0.00000000000000000000	561.00000000000000000000	326.00000000000000000000	4.00000000000000000000	4.00000000000000000000	4.00000000000000000000	4.00000000000000000000	4.00000000000000000000	4.00000000000000000000	4.00000000000000000000	4.00000000000000000000	4.00000000000000000000	4.00000000000000000000	4.00000000000000000000	4.00000000000000000000	4.00000000000000000000	4.00000000000000000000	4.00000000000000000000	4.00000000000000000000
55.00000000000000000000	0.00000000000000000000	4175.89746093750000000000	4152.82031250000000000000	4179.48730468750000000000	4154.35888671875000000000	4110.25634765625000000000	4156.92285156250000000000	4158.46142578125000000000	4167.17919921875000000000	4147.69238281250000000000	4146.66650390625000000000	4162.05126953125000000000	4198.46142578125000000000	4148.71777343750000000000	4186.15380859375000000000	0.00000000000000000000	10245.00000000000000000000	10226.00000000000000000000	0.00000000000000000000	0.00000000000000000000	0.00000000000000000000	561.00000000000000000000	333.00000000000000000000	4.00000000000000000000	4.00000000000000000000	4.00000000000000000000	4.00000000000000000000	4.00000000000000000000	4.00000000000000000000	4.00000000000000000000	4.00000000000000000000	4.00000000000000000000	4.00000000000000000000	4.00000000000000000000	4.00000000000000000000	4.00000000000000000000	4.00000000000000000000	4.00000000000000000000	4.00000000000000000000
56.00000000000000000000	0.00000000000000000000	4160.00000000000000000000	4180.51269531250000000000	4167.69238281250000000000	4165.64111328125000000000	4136.92285156250000000000	4177.94873046875000000000	4182.05126953125000000000	4172.82031250000000000000	4157.43603515625000000000	4169.74365234375000000000	4186.15380859375000000000	4201.53857421875000000000	4159.48730468750000000000	4182.56396484375000000000	0.00000000000000000000	10245.00000000000000000000	10226.00000000000000000000	0.00000000000000000000	0.00000000000000000000	0.00000000000000000000	561.00000000000000000000	341.00000000000000000000	4.00000000000000000000	4.00000000000000000000	4.00000000000000000000	4.00000000000000000000	4.00000000000000000000	4.00000000000000000000	4.00000000000000000000	4.00000000000000000000	4.00000000000000000000	4.00000000000000000000	4.00000000000000000000	4.00000000000000000000	4.00000000000000000000	4.00000000000000000000	4.00000000000000000000	4.00000000000000000000
57.00000000000000000000	0.00000000000000000000	4184.61523437500000000000	4178.97412109375000000000	4188.20507812500000000000	4195.38427734375000000000	4148.20507812500000000000	4164.61523437500000000000	4176.92285156250000000000	4171.79492187500000000000	4160.51269531250000000000	4177.43603515625000000000	4153.84619140625000000000	4213.84619140625000000000	4166.66650390625000000000	4187.69238281250000000000	0.00000000000000000000	10245.00000000000000000000	10227.00000000000000000000	0.00000000000000000000	0.00000000000000000000	0.00000000000000000000	561.00000000000000000000	349.00000000000000000000	4.00000000000000000000	4.00000000000000000000	4.00000000000000000000	4.00000000000000000000	4.00000000000000000000	4.00000000000000000000	4.00000000000000000000	4.00000000000000000000	4.00000000000000000000	4.00000000000000000000	4.00000000000000000000	4.00000000000000000000	4.00000000000000000000	4.00000000000000000000	4.00000000000000000000	4.00000000000000000000
58.00000000000000000000	0.00000000000000000000	4184.10253906250000000000	4188.20507812500000000000	4177.94873046875000000000	4200.00000000000000000000	4152.82031250000000000000	4169.74365234375000000000	4180.51269531250000000000	4186.66650390625000000000	4179.48730468750000000000	4194.35888671875000000000	4155.38427734375000000000	4219.48730468750000000000	4198.97412109375000000000	4218.97412109375000000000	0.00000000000000000000	10245.00000000000000000000	10227.00000000000000000000	0.00000000000000000000	0.00000000000000000000	0.00000000000000000000	561.00000000000000000000	357.00000000000000000000	4.00000000000000000000	4.00000000000000000000	4.00000000000000000000	4.00000000000000000000	4.00000000000000000000	4.00000000000000000000	4.00000000000000000000	4.00000000000000000000	4.00000000000000000000	4.00000000000000000000	4.00000000000000000000	4.00000000000000000000	4.00000000000000000000	4.00000000000000000000	4.00000000000000000000	4.00000000000000000000
59.00000000000000000000	0.00000000000000000000	4172.30761718750000000000	4198.46142578125000000000	4162.56396484375000000000	4194.35888671875000000000	4146.15380859375000000000	4173.84619140625000000000	4174.35888671875000000000	4182.56396484375000000000	4179.48730468750000000000	4197.43603515625000000000	4202.05126953125000000000	4207.69238281250000000000	4218.97412109375000000000	4220.51269531250000000000	0.00000000000000000000	10247.00000000000000000000	10227.00000000000000000000	0.00000000000000000000	0.00000000000000000000	0.00000000000000000000	561.00000000000000000000	365.00000000000000000000	4.00000000000000000000	4.00000000000000000000	4.00000000000000000000	4.00000000000000000000	4.00000000000000000000	4.00000000000000000000	4.00000000000000000000	4.00000000000000000000	4.00000000000000000000	4.00000000000000000000	4.00000000000000000000	4.00000000000000000000	4.00000000000000000000	4.00000000000000000000	4.00000000000000000000	4.00000000000000000000
60.00000000000000000000	0.00000000000000000000	4190.76904296875000000000	4193.84619140625000000000	4180.51269531250000000000	4192.82031250000000000000	4140.51269531250000000000	4172.82031250000000000000	4169.23046875000000000000	4173.84619140625000000000	4166.66650390625000000000	4187.17919921875000000000	4213.33300781250000000000	4193.84619140625000000000	4213.84619140625000000000	4210.76904296875000000000	0.00000000000000000000	10247.00000000000000000000	10227.00000000000000000000	0.00000000000000000000	0.00000000000000000000	0.00000000000000000000	561.00000000000000000000	374.00000000000000000000	4.00000000000000000000	4.00000000000000000000	4.00000000000000000000	4.00000000000000000000	4.00000000000000000000	4.00000000000000000000	4.00000000000000000000	4.00000000000000000000	4.00000000000000000000	4.00000000000000000000	4.00000000000000000000	4.00000000000000000000	4.00000000000000000000	4.00000000000000000000	4.00000000000000000000	4.00000000000000000000
61.00000000000000000000	0.00000000000000000000	4170.76904296875000000000	4194.87158203125000000000	4169.23046875000000000000	4178.46142578125000000000	4149.74365234375000000000	4192.30761718750000000000	4197.43603515625000000000	4199.48730468750000000000	4190.76904296875000000000	4210.25634765625000000000	4209.23046875000000000000	4187.17919921875000000000	4212.82031250000000000000	4217.94873046875000000000	0.00000000000000000000	10248.00000000000000000000	10228.00000000000000000000	0.00000000000000000000	0.00000000000000000000	0.00000000000000000000	561.00000000000000000000	382.00000000000000000000	4.00000000000000000000	4.00000000000000000000	4.00000000000000000000	4.00000000000000000000	4.00000000000000000000	4.00000000000000000000	4.00000000000000000000	4.00000000000000000000	4.00000000000000000000	4.00000000000000000000	4.00000000000000000000	4.00000000000000000000	4.00000000000000000000	4.00000000000000000000	4.00000000000000000000	4.00000000000000000000
62.00000000000000000000	0.00000000000000000000	4174.87158203125000000000	4155.38427734375000000000	4181.53857421875000000000	4173.33300781250000000000	4125.12792968750000000000	4163.07666015625000000000	4174.87158203125000000000	4178.46142578125000000000	4171.79492187500000000000	4197.94873046875000000000	4169.74365234375000000000	4171.28173828125000000000	4165.12792968750000000000	4183.58984375000000000000	0.00000000000000000000	10248.00000000000000000000	10228.00000000000000000000	0.00000000000000000000	0.00000000000000000000	0.00000000000000000000	561.00000000000000000000	390.00000000000000000000	4.00000000000000000000	4.00000000000000000000	4.00000000000000000000	4.00000000000000000000	4.00000000000000000000	4.00000000000000000000	4.00000000000000000000	4.00000000000000000000	4.00000000000000000000	4.00000000000000000000	4.00000000000000000000	4.00000000000000000000	4.00000000000000000000	4.00000000000000000000	4.00000000000000000000	4.00000000000000000000
63.00000000000000000000	0.00000000000000000000	4176.41015625000000000000	4172.30761718750000000000	4178.97412109375000000000	4203.58984375000000000000	4150.76904296875000000000	4163.58984375000000000000	4172.82031250000000000000	4183.07666015625000000000	4172.82031250000000000000	4196.41015625000000000000	4151.28173828125000000000	4174.87158203125000000000	4175.89746093750000000000	4192.82031250000000000000	0.00000000000000000000	10248.00000000000000000000	10228.00000000000000000000	0.00000000000000000000	0.00000000000000000000	0.00000000000000000000	561.00000000000000000000	399.00000000000000000000	4.00000000000000000000	4.00000000000000000000	4.00000000000000000000	4.00000000000000000000	4.00000000000000000000	4.00000000000000000000	4.00000000000000000000	4.00000000000000000000	4.00000000000000000000	4.00000000000000000000	4.00000000000000000000	4.00000000000000000000	4.00000000000000000000	4.00000000000000000000	4.00000000000000000000	4.00000000000000000000
64.00000000000000000000	0.00000000000000000000	4165.12792968750000000000	4194.35888671875000000000	4161.02539062500000000000	4194.87158203125000000000	4154.87158203125000000000	4170.76904296875000000000	4169.74365234375000000000	4182.05126953125000000000	4170.25634765625000000000	4191.28173828125000000000	4166.66650390625000000000	4165.64111328125000000000	4206.66650390625000000000	4204.61523437500000000000	1093.00000000000000000000	10248.00000000000000000000	10228.00000000000000000000	0.00000000000000000000	0.00000000000000000000	0.00000000000000000000	561.00000000000000000000	407.00000000000000000000	4.00000000000000000000	4.00000000000000000000	4.00000000000000000000	4.00000000000000000000	4.00000000000000000000	4.00000000000000000000	4.00000000000000000000	4.00000000000000000000	4.00000000000000000000	4.00000000000000000000	4.00000000000000000000	4.00000000000000000000	4.00000000000000000000	4.00000000000000000000	4.00000000000000000000	4.00000000000000000000
65.00000000000000000000	0.00000000000000000000	4178.97412109375000000000	4171.28173828125000000000	4172.30761718750000000000	4171.28173828125000000000	4126.66650390625000000000	4154.87158203125000000000	4152.30761718750000000000	4153.33300781250000000000	4148.20507812500000000000	4169.23046875000000000000	4192.30761718750000000000	4144.61523437500000000000	4185.64111328125000000000	4182.05126953125000000000	2149.00000000000000000000	10247.00000000000000000000	10226.00000000000000000000	0.00000000000000000000	0.00000000000000000000	0.00000000000000000000	561.00000000000000000000	415.00000000000000000000	4.00000000000000000000	4.00000000000000000000	4.00000000000000000000	4.00000000000000000000	4.00000000000000000000	4.00000000000000000000	4.00000000000000000000	4.00000000000000000000	4.00000000000000000000	4.00000000000000000000	4.00000000000000000000	4.00000000000000000000	4.00000000000000000000	4.00000000000000000000	4.00000000000000000000	4.00000000000000000000
66.00000000000000000000	0.00000000000000000000	4162.56396484375000000000	4168.20507812500000000000	4165.12792968750000000000	4182.56396484375000000000	4151.79492187500000000000	4167.17919921875000000000	4175.89746093750000000000	4177.94873046875000000000	4180.51269531250000000000	4193.84619140625000000000	4193.84619140625000000000	4162.05126953125000000000	4181.02539062500000000000	4191.28173828125000000000	1420.00000000000000000000	10247.00000000000000000000	10226.00000000000000000000	0.00000000000000000000	0.00000000000000000000	0.00000000000000000000	561.00000000000000000000	423.00000000000000000000	4.00000000000000000000	4.00000000000000000000	4.00000000000000000000	4.00000000000000000000	4.00000000000000000000	4.00000000000000000000	4.00000000000000000000	4.00000000000000000000	4.00000000000000000000	4.00000000000000000000	4.00000000000000000000	4.00000000000000000000	4.00000000000000000000	4.00000000000000000000	4.00000000000000000000	4.00000000000000000000
67.00000000000000000000	0.00000000000000000000	4171.79492187500000000000	4146.66650390625000000000	4176.92285156250000000000	4172.82031250000000000000	4128.71777343750000000000	4150.76904296875000000000	4160.51269531250000000000	4168.20507812500000000000	4165.64111328125000000000	4186.15380859375000000000	4142.56396484375000000000	4168.20507812500000000000	4152.82031250000000000000	4175.89746093750000000000	3451.00000000000000000000	10247.00000000000000000000	10225.00000000000000000000	0.00000000000000000000	0.00000000000000000000	0.00000000000000000000	561.00000000000000000000	430.00000000000000000000	4.00000000000000000000	4.00000000000000000000	4.00000000000000000000	4.00000000000000000000	4.00000000000000000000	4.00000000000000000000	4.00000000000000000000	4.00000000000000000000	4.00000000000000000000	4.00000000000000000000	4.00000000000000000000	4.00000000000000000000	4.00000000000000000000	4.00000000000000000000	4.00000000000000000000	4.00000000000000000000
68.00000000000000000000	0.00000000000000000000	4180.00000000000000000000	4169.74365234375000000000	4175.38427734375000000000	4181.53857421875000000000	4135.89746093750000000000	4167.69238281250000000000	4169.74365234375000000000	4168.20507812500000000000	4159.48730468750000000000	4180.00000000000000000000	4157.43603515625000000000	4164.61523437500000000000	4167.69238281250000000000	4182.56396484375000000000	3515.00000000000000000000	10247.00000000000000000000	10225.00000000000000000000	0.00000000000000000000	0.00000000000000000000	0.00000000000000000000	561.00000000000000000000	437.00000000000000000000	4.00000000000000000000	4.00000000000000000000	4.00000000000000000000	4.00000000000000000000	4.00000000000000000000	4.00000000000000000000	4.00000000000000000000	4.00000000000000000000	4.00000000000000000000	4.00000000000000000000	4.00000000000000000000	4.00000000000000000000	4.00000000000000000000	4.00000000000000000000	4.00000000000000000000	4.00000000000000000000
69.00000000000000000000	0.00000000000000000000	4171.79492187500000000000	4196.41015625000000000000	4166.66650390625000000000	4198.97412109375000000000	4170.25634765625000000000	4180.51269531250000000000	4183.07666015625000000000	4176.92285156250000000000	4171.28173828125000000000	4175.38427734375000000000	4188.20507812500000000000	4165.64111328125000000000	4195.89746093750000000000	4197.94873046875000000000	3408.00000000000000000000	10250.00000000000000000000	10226.00000000000000000000	0.00000000000000000000	0.00000000000000000000	0.00000000000000000000	561.00000000000000000000	445.00000000000000000000	4.00000000000000000000	4.00000000000000000000	4.00000000000000000000	4.00000000000000000000	4.00000000000000000000	4.00000000000000000000	4.00000000000000000000	4.00000000000000000000	4.00000000000000000000	4.00000000000000000000	4.00000000000000000000	4.00000000000000000000	4.00000000000000000000	4.00000000000000000000	4.00000000000000000000	4.00000000000000000000
70.00000000000000000000	0.00000000000000000000	4191.79492187500000000000	4180.51269531250000000000	4183.07666015625000000000	4180.00000000000000000000	4146.15380859375000000000	4149.23046875000000000000	4147.69238281250000000000	4148.20507812500000000000	4138.46142578125000000000	4143.07666015625000000000	4167.17919921875000000000	4161.02539062500000000000	4173.33300781250000000000	4181.53857421875000000000	3563.00000000000000000000	10250.00000000000000000000	10226.00000000000000000000	0.00000000000000000000	0.00000000000000000000	0.00000000000000000000	561.00000000000000000000	452.00000000000000000000	4.00000000000000000000	4.00000000000000000000	4.00000000000000000000	4.00000000000000000000	4.00000000000000000000	4.00000000000000000000	4.00000000000000000000	4.00000000000000000000	4.00000000000000000000	4.00000000000000000000	4.00000000000000000000	4.00000000000000000000	4.00000000000000000000	4.00000000000000000000	4.00000000000000000000	4.00000000000000000000
71.00000000000000000000	0.00000000000000000000	4176.92285156250000000000	4191.28173828125000000000	4166.66650390625000000000	4186.15380859375000000000	4144.10253906250000000000	4166.66650390625000000000	4152.82031250000000000000	4163.58984375000000000000	4151.79492187500000000000	4169.74365234375000000000	4171.79492187500000000000	4174.87158203125000000000	4192.30761718750000000000	4199.48730468750000000000	3473.00000000000000000000	10249.00000000000000000000	10226.00000000000000000000	0.00000000000000000000	0.00000000000000000000	0.00000000000000000000	561.00000000000000000000	459.00000000000000000000	4.00000000000000000000	4.00000000000000000000	4.00000000000000000000	4.00000000000000000000	4.00000000000000000000	4.00000000000000000000	4.00000000000000000000	4.00000000000000000000	4.00000000000000000000	4.00000000000000000000	4.00000000000000000000	4.00000000000000000000	4.00000000000000000000	4.00000000000000000000	4.00000000000000000000	4.00000000000000000000
72.00000000000000000000	0.00000000000000000000	4180.51269531250000000000	4168.71777343750000000000	4176.41015625000000000000	4193.84619140625000000000	4127.69238281250000000000	4162.05126953125000000000	4150.25634765625000000000	4165.12792968750000000000	4162.05126953125000000000	4173.84619140625000000000	4168.71777343750000000000	4181.02539062500000000000	4186.15380859375000000000	4205.12792968750000000000	3430.00000000000000000000	10249.00000000000000000000	10226.00000000000000000000	0.00000000000000000000	0.00000000000000000000	0.00000000000000000000	561.00000000000000000000	467.00000000000000000000	4.00000000000000000000	4.00000000000000000000	4.00000000000000000000	4.00000000000000000000	4.00000000000000000000	4.00000000000000000000	4.00000000000000000000	4.00000000000000000000	4.00000000000000000000	4.00000000000000000000	4.00000000000000000000	4.00000000000000000000	4.00000000000000000000	4.00000000000000000000	4.00000000000000000000	4.00000000000000000000
73.00000000000000000000	0.00000000000000000000	4187.69238281250000000000	4168.71777343750000000000	4184.10253906250000000000	4178.97412109375000000000	4136.92285156250000000000	4158.97412109375000000000	4164.10253906250000000000	4162.05126953125000000000	4167.69238281250000000000	4168.71777343750000000000	4164.61523437500000000000	4183.07666015625000000000	4172.30761718750000000000	4198.97412109375000000000	3129.00000000000000000000	10248.00000000000000000000	10226.00000000000000000000	0.00000000000000000000	0.00000000000000000000	0.00000000000000000000	561.00000000000000000000	474.00000000000000000000	4.00000000000000000000	4.00000000000000000000	4.00000000000000000000	4.00000000000000000000	4.00000000000000000000	4.00000000000000000000	4.00000000000000000000	4.00000000000000000000	4.00000000000000000000	4.00000000000000000000	4.00000000000000000000	4.00000000000000000000	4.00000000000000000000	4.00000000000000000000	4.00000000000000000000	4.00000000000000000000
74.00000000000000000000	0.00000000000000000000	4178.46142578125000000000	4200.51269531250000000000	4171.28173828125000000000	4182.05126953125000000000	4175.89746093750000000000	4178.97412109375000000000	4184.10253906250000000000	4166.66650390625000000000	4172.30761718750000000000	4191.79492187500000000000	4172.30761718750000000000	4184.10253906250000000000	4185.64111328125000000000	4188.71777343750000000000	3461.00000000000000000000	10248.00000000000000000000	10226.00000000000000000000	0.00000000000000000000	0.00000000000000000000	0.00000000000000000000	561.00000000000000000000	481.00000000000000000000	4.00000000000000000000	4.00000000000000000000	4.00000000000000000000	4.00000000000000000000	4.00000000000000000000	4.00000000000000000000	4.00000000000000000000	4.00000000000000000000	4.00000000000000000000	4.00000000000000000000	4.00000000000000000000	4.00000000000000000000	4.00000000000000000000	4.00000000000000000000	4.00000000000000000000	4.00000000000000000000
75.00000000000000000000	0.00000000000000000000	4198.46142578125000000000	4193.33300781250000000000	4186.15380859375000000000	4196.41015625000000000000	4173.84619140625000000000	4178.46142578125000000000	4169.74365234375000000000	4155.38427734375000000000	4155.38427734375000000000	4175.38427734375000000000	4169.74365234375000000000	4172.82031250000000000000	4186.15380859375000000000	4173.84619140625000000000	3271.00000000000000000000	10246.00000000000000000000	10228.00000000000000000000	0.00000000000000000000	0.00000000000000000000	0.00000000000000000000	561.00000000000000000000	490.00000000000000000000	4.00000000000000000000	4.00000000000000000000	4.00000000000000000000	4.00000000000000000000	4.00000000000000000000	4.00000000000000000000	4.00000000000000000000	4.00000000000000000000	4.00000000000000000000	4.00000000000000000000	4.00000000000000000000	4.00000000000000000000	4.00000000000000000000	4.00000000000000000000	4.00000000000000000000	4.00000000000000000000
76.00000000000000000000	0.00000000000000000000	4174.87158203125000000000	4185.64111328125000000000	4163.07666015625000000000	4201.02539062500000000000	4162.05126953125000000000	4185.64111328125000000000	4181.02539062500000000000	4178.46142578125000000000	4172.82031250000000000000	4170.76904296875000000000	4164.10253906250000000000	4170.76904296875000000000	4198.46142578125000000000	4183.07666015625000000000	2648.00000000000000000000	10246.00000000000000000000	10228.00000000000000000000	0.00000000000000000000	0.00000000000000000000	0.00000000000000000000	561.00000000000000000000	498.00000000000000000000	4.00000000000000000000	4.00000000000000000000	4.00000000000000000000	4.00000000000000000000	4.00000000000000000000	4.00000000000000000000	4.00000000000000000000	4.00000000000000000000	4.00000000000000000000	4.00000000000000000000	4.00000000000000000000	4.00000000000000000000	4.00000000000000000000	4.00000000000000000000	4.00000000000000000000	4.00000000000000000000
77.00000000000000000000	0.00000000000000000000	4167.17919921875000000000	4157.94873046875000000000	4161.02539062500000000000	4188.71777343750000000000	4127.17919921875000000000	4158.97412109375000000000	4162.05126953125000000000	4170.76904296875000000000	4156.92285156250000000000	4152.82031250000000000000	4145.64111328125000000000	4159.48730468750000000000	4167.69238281250000000000	4157.94873046875000000000	2556.00000000000000000000	10246.00000000000000000000	10228.00000000000000000000	0.00000000000000000000	0.00000000000000000000	0.00000000000000000000	561.00000000000000000000	506.00000000000000000000	4.00000000000000000000	4.00000000000000000000	4.00000000000000000000	4.00000000000000000000	4.00000000000000000000	4.00000000000000000000	4.00000000000000000000	4.00000000000000000000	4.00000000000000000000	4.00000000000000000000	4.00000000000000000000	4.00000000000000000000	4.00000000000000000000	4.00000000000000000000	4.00000000000000000000	4.00000000000000000000
78.00000000000000000000	0.00000000000000000000	4176.41015625000000000000	4157.94873046875000000000	4175.38427734375000000000	4171.79492187500000000000	4140.00000000000000000000	4158.97412109375000000000	4155.89746093750000000000	4160.00000000000000000000	4149.23046875000000000000	4152.30761718750000000000	4151.28173828125000000000	4157.94873046875000000000	4149.74365234375000000000	4160.51269531250000000000	3461.00000000000000000000	10246.00000000000000000000	10228.00000000000000000000	0.00000000000000000000	0.00000000000000000000	0.00000000000000000000	561.00000000000000000000	515.00000000000000000000	4.00000000000000000000	4.00000000000000000000	4.00000000000000000000	4.00000000000000000000	4.00000000000000000000	4.00000000000000000000	4.00000000000000000000	4.00000000000000000000	4.00000000000000000000	4.00000000000000000000	4.00000000000000000000	4.00000000000000000000	4.00000000000000000000	4.00000000000000000000	4.00000000000000000000	4.00000000000000000000
79.00000000000000000000	0.00000000000000000000	4167.17919921875000000000	4174.87158203125000000000	4168.20507812500000000000	4162.56396484375000000000	4164.10253906250000000000	4175.89746093750000000000	4173.84619140625000000000	4169.23046875000000000000	4169.74365234375000000000	4180.51269531250000000000	4155.89746093750000000000	4172.30761718750000000000	4152.82031250000000000000	4182.56396484375000000000	3271.00000000000000000000	10248.00000000000000000000	10228.00000000000000000000	0.00000000000000000000	0.00000000000000000000	0.00000000000000000000	561.00000000000000000000	523.00000000000000000000	4.00000000000000000000	4.00000000000000000000	4.00000000000000000000	4.00000000000000000000	4.00000000000000000000	4.00000000000000000000	4.00000000000000000000	4.00000000000000000000	4.00000000000000000000	4.00000000000000000000	4.00000000000000000000	4.00000000000000000000	4.00000000000000000000	4.00000000000000000000	4.00000000000000000000	4.00000000000000000000
80.00000000000000000000	0.00000000000000000000	4188.20507812500000000000	4164.61523437500000000000	4181.02539062500000000000	4176.92285156250000000000	4132.30761718750000000000	4152.82031250000000000000	4160.51269531250000000000	4149.74365234375000000000	4149.74365234375000000000	4169.74365234375000000000	4145.12792968750000000000	4163.07666015625000000000	4137.94873046875000000000	4150.76904296875000000000	2648.00000000000000000000	10248.00000000000000000000	10228.00000000000000000000	0.00000000000000000000	0.00000000000000000000	0.00000000000000000000	561.00000000000000000000	531.00000000000000000000	4.00000000000000000000	4.00000000000000000000	4.00000000000000000000	4.00000000000000000000	4.00000000000000000000	4.00000000000000000000	4.00000000000000000000	4.00000000000000000000	4.00000000000000000000	4.00000000000000000000	4.00000000000000000000	4.00000000000000000000	4.00000000000000000000	4.00000000000000000000	4.00000000000000000000	4.00000000000000000000
81.00000000000000000000	0.00000000000000000000	4178.46142578125000000000	4200.51269531250000000000	4163.58984375000000000000	4206.15380859375000000000	4152.30761718750000000000	4176.92285156250000000000	4181.02539062500000000000	4167.69238281250000000000	4162.05126953125000000000	4172.30761718750000000000	4176.92285156250000000000	4155.89746093750000000000	4187.69238281250000000000	4163.07666015625000000000	2556.00000000000000000000	10247.00000000000000000000	10228.00000000000000000000	0.00000000000000000000	0.00000000000000000000	0.00000000000000000000	561.00000000000000000000	540.00000000000000000000	4.00000000000000000000	4.00000000000000000000	4.00000000000000000000	4.00000000000000000000	4.00000000000000000000	4.00000000000000000000	4.00000000000000000000	4.00000000000000000000	4.00000000000000000000	4.00000000000000000000	4.00000000000000000000	4.00000000000000000000	4.00000000000000000000	4.00000000000000000000	4.00000000000000000000	4.00000000000000000000
82.00000000000000000000	0.00000000000000000000	4182.05126953125000000000	4195.89746093750000000000	4165.64111328125000000000	4187.69238281250000000000	4151.79492187500000000000	4170.25634765625000000000	4164.10253906250000000000	4162.05126953125000000000	4155.89746093750000000000	4157.94873046875000000000	4145.64111328125000000000	4158.97412109375000000000	4191.79492187500000000000	4180.51269531250000000000	3461.00000000000000000000	10247.00000000000000000000	10228.00000000000000000000	0.00000000000000000000	0.00000000000000000000	0.00000000000000000000	561.00000000000000000000	547.00000000000000000000	4.00000000000000000000	4.00000000000000000000	4.00000000000000000000	4.00000000000000000000	4.00000000000000000000	4.00000000000000000000	4.00000000000000000000	4.00000000000000000000	4.00000000000000000000	4.00000000000000000000	4.00000000000000000000	4.00000000000000000000	4.00000000000000000000	4.00000000000000000000	4.00000000000000000000	4.00000000000000000000
83.00000000000000000000	0.00000000000000000000	4198.46142578125000000000	4179.48730468750000000000	4181.53857421875000000000	4176.92285156250000000000	4147.69238281250000000000	4163.07666015625000000000	4152.82031250000000000000	4159.48730468750000000000	4158.46142578125000000000	4167.69238281250000000000	4122.05126953125000000000	4174.87158203125000000000	4166.15380859375000000000	4189.74365234375000000000	3271.00000000000000000000	10248.00000000000000000000	10230.00000000000000000000	0.00000000000000000000	0.00000000000000000000	0.00000000000000000000	561.00000000000000000000	555.00000000000000000000	4.00000000000000000000	4.00000000000000000000	4.00000000000000000000	4.00000000000000000000	4.00000000000000000000	4.00000000000000000000	4.00000000000000000000	4.00000000000000000000	4.00000000000000000000	4.00000000000000000000	4.00000000000000000000	4.00000000000000000000	4.00000000000000000000	4.00000000000000000000	4.00000000000000000000	4.00000000000000000000
84.00000000000000000000	0.00000000000000000000	4173.33300781250000000000	4186.66650390625000000000	4168.20507812500000000000	4191.79492187500000000000	4172.30761718750000000000	4187.69238281250000000000	4183.07666015625000000000	4189.74365234375000000000	4193.84619140625000000000	4205.64111328125000000000	4178.46142578125000000000	4191.79492187500000000000	4182.05126953125000000000	4199.48730468750000000000	2648.00000000000000000000	10248.00000000000000000000	10230.00000000000000000000	0.00000000000000000000	0.00000000000000000000	0.00000000000000000000	561.00000000000000000000	563.00000000000000000000	4.00000000000000000000	4.00000000000000000000	4.00000000000000000000	4.00000000000000000000	4.00000000000000000000	4.00000000000000000000	4.00000000000000000000	4.00000000000000000000	4.00000000000000000000	4.00000000000000000000	4.00000000000000000000	4.00000000000000000000	4.00000000000000000000	4.00000000000000000000	4.00000000000000000000	4.00000000000000000000
85.00000000000000000000	0.00000000000000000000	4181.53857421875000000000	4149.23046875000000000000	4178.97412109375000000000	4165.64111328125000000000	4138.46142578125000000000	4161.53857421875000000000	4166.66650390625000000000	4167.17919921875000000000	4168.20507812500000000000	4185.12792968750000000000	4171.79492187500000000000	4169.23046875000000000000	4171.28173828125000000000	4167.17919921875000000000	2556.00000000000000000000	10248.00000000000000000000	10230.00000000000000000000	0.00000000000000000000	0.00000000000000000000	0.00000000000000000000	561.00000000000000000000	570.00000000000000000000	4.00000000000000000000	4.00000000000000000000	4.00000000000000000000	4.00000000000000000000	4.00000000000000000000	4.00000000000000000000	4.00000000000000000000	4.00000000000000000000	4.00000000000000000000	4.00000000000000000000	4.00000000000000000000	4.00000000000000000000	4.00000000000000000000	4.00000000000000000000	4.00000000000000000000	4.00000000000000000000
86.00000000000000000000	0.00000000000000000000	4182.05126953125000000000	4167.17919921875000000000	4170.25634765625000000000	4164.10253906250000000000	4144.61523437500000000000	4171.79492187500000000000	4181.53857421875000000000	4179.48730468750000000000	4177.94873046875000000000	4196.92285156250000000000	4161.02539062500000000000	4152.30761718750000000000	4200.51269531250000000000	4180.00000000000000000000	3461.00000000000000000000	10248.00000000000000000000	10230.00000000000000000000	0.00000000000000000000	0.00000000000000000000	0.00000000000000000000	561.00000000000000000000	578.00000000000000000000	4.00000000000000000000	4.00000000000000000000	4.00000000000000000000	4.00000000000000000000	4.00000000000000000000	4.00000000000000000000	4.00000000000000000000	4.00000000000000000000	4.00000000000000000000	4.00000000000000000000	4.00000000000000000000	4.00000000000000000000	4.00000000000000000000	4.00000000000000000000	4.00000000000000000000	4.00000000000000000000
87.00000000000000000000	0.00000000000000000000	4183.58984375000000000000	4185.12792968750000000000	4168.20507812500000000000	4187.17919921875000000000	4155.89746093750000000000	4180.51269531250000000000	4186.66650390625000000000	4187.69238281250000000000	4189.23046875000000000000	4203.58984375000000000000	4167.69238281250000000000	4156.41015625000000000000	4209.23046875000000000000	4193.84619140625000000000	3271.00000000000000000000	10248.00000000000000000000	10229.00000000000000000000	0.00000000000000000000	0.00000000000000000000	0.00000000000000000000	561.00000000000000000000	586.00000000000000000000	4.00000000000000000000	4.00000000000000000000	4.00000000000000000000	4.00000000000000000000	4.00000000000000000000	4.00000000000000000000	4.00000000000000000000	4.00000000000000000000	4.00000000000000000000	4.00000000000000000000	4.00000000000000000000	4.00000000000000000000	4.00000000000000000000	4.00000000000000000000	4.00000000000000000000	4.00000000000000000000
88.00000000000000000000	0.00000000000000000000	4186.66650390625000000000	4168.20507812500000000000	4174.87158203125000000000	4180.00000000000000000000	4140.00000000000000000000	4170.25634765625000000000	4170.76904296875000000000	4170.76904296875000000000	4174.35888671875000000000	4188.71777343750000000000	4169.23046875000000000000	4163.07666015625000000000	4181.02539062500000000000	4184.10253906250000000000	2648.00000000000000000000	10248.00000000000000000000	10229.00000000000000000000	0.00000000000000000000	0.00000000000000000000	0.00000000000000000000	561.00000000000000000000	595.00000000000000000000	4.00000000000000000000	4.00000000000000000000	4.00000000000000000000	4.00000000000000000000	4.00000000000000000000	4.00000000000000000000	4.00000000000000000000	4.00000000000000000000	4.00000000000000000000	4.00000000000000000000	4.00000000000000000000	4.00000000000000000000	4.00000000000000000000	4.00000000000000000000	4.00000000000000000000	4.00000000000000000000
89.00000000000000000000	0.00000000000000000000	4165.64111328125000000000	4166.66650390625000000000	4161.53857421875000000000	4167.69238281250000000000	4145.12792968750000000000	4176.92285156250000000000	4176.41015625000000000000	4183.07666015625000000000	4184.10253906250000000000	4202.56396484375000000000	4196.92285156250000000000	4168.20507812500000000000	4176.92285156250000000000	4191.79492187500000000000	2556.00000000000000000000	10249.00000000000000000000	10229.00000000000000000000	0.00000000000000000000	0.00000000000000000000	0.00000000000000000000	561.00000000000000000000	603.00000000000000000000	4.00000000000000000000	4.00000000000000000000	4.00000000000000000000	4.00000000000000000000	4.00000000000000000000	4.00000000000000000000	4.00000000000000000000	4.00000000000000000000	4.00000000000000000000	4.00000000000000000000	4.00000000000000000000	4.00000000000000000000	4.00000000000000000000	4.00000000000000000000	4.00000000000000000000	4.00000000000000000000
90.00000000000000000000	0.00000000000000000000	4184.61523437500000000000	4149.74365234375000000000	4180.51269531250000000000	4166.15380859375000000000	4125.64111328125000000000	4146.15380859375000000000	4151.28173828125000000000	4162.56396484375000000000	4159.48730468750000000000	4182.56396484375000000000	4165.12792968750000000000	4158.97412109375000000000	4159.48730468750000000000	4174.87158203125000000000	3461.00000000000000000000	10249.00000000000000000000	10229.00000000000000000000	0.00000000000000000000	0.00000000000000000000	0.00000000000000000000	561.00000000000000000000	610.00000000000000000000	4.00000000000000000000	4.00000000000000000000	4.00000000000000000000	4.00000000000000000000	4.00000000000000000000	4.00000000000000000000	4.00000000000000000000	4.00000000000000000000	4.00000000000000000000	4.00000000000000000000	4.00000000000000000000	4.00000000000000000000	4.00000000000000000000	4.00000000000000000000	4.00000000000000000000	4.00000000000000000000
91.00000000000000000000	0.00000000000000000000	4181.53857421875000000000	4184.61523437500000000000	4173.84619140625000000000	4185.12792968750000000000	4149.23046875000000000000	4161.53857421875000000000	4165.64111328125000000000	4169.74365234375000000000	4167.69238281250000000000	4189.74365234375000000000	4130.76904296875000000000	4163.07666015625000000000	4178.97412109375000000000	4178.97412109375000000000	3271.00000000000000000000	10251.00000000000000000000	10228.00000000000000000000	0.00000000000000000000	0.00000000000000000000	0.00000000000000000000	561.00000000000000000000	618.00000000000000000000	4.00000000000000000000	4.00000000000000000000	4.00000000000000000000	4.00000000000000000000	4.00000000000000000000	4.00000000000000000000	4.00000000000000000000	4.00000000000000000000	4.00000000000000000000	4.00000000000000000000	4.00000000000000000000	4.00000000000000000000	4.00000000000000000000	4.00000000000000000000	4.00000000000000000000	4.00000000000000000000
92.00000000000000000000	0.00000000000000000000	4176.41015625000000000000	4203.07666015625000000000	4167.17919921875000000000	4186.15380859375000000000	4162.56396484375000000000	4180.00000000000000000000	4177.43603515625000000000	4178.46142578125000000000	4176.41015625000000000000	4201.02539062500000000000	4158.97412109375000000000	4165.64111328125000000000	4183.07666015625000000000	4186.15380859375000000000	2648.00000000000000000000	10251.00000000000000000000	10228.00000000000000000000	0.00000000000000000000	0.00000000000000000000	0.00000000000000000000	561.00000000000000000000	625.00000000000000000000	4.00000000000000000000	4.00000000000000000000	4.00000000000000000000	4.00000000000000000000	4.00000000000000000000	4.00000000000000000000	4.00000000000000000000	4.00000000000000000000	4.00000000000000000000	4.00000000000000000000	4.00000000000000000000	4.00000000000000000000	4.00000000000000000000	4.00000000000000000000	4.00000000000000000000	4.00000000000000000000
93.00000000000000000000	0.00000000000000000000	4190.76904296875000000000	4177.94873046875000000000	4180.00000000000000000000	4155.89746093750000000000	4133.33300781250000000000	4160.00000000000000000000	4158.97412109375000000000	4165.64111328125000000000	4155.89746093750000000000	4182.56396484375000000000	4178.97412109375000000000	4167.69238281250000000000	4167.69238281250000000000	4191.28173828125000000000	2556.00000000000000000000	10251.00000000000000000000	10228.00000000000000000000	0.00000000000000000000	0.00000000000000000000	0.00000000000000000000	561.00000000000000000000	632.00000000000000000000	4.00000000000000000000	4.00000000000000000000	4.00000000000000000000	4.00000000000000000000	4.00000000000000000000	4.00000000000000000000	4.00000000000000000000	4.00000000000000000000	4.00000000000000000000	4.00000000000000000000	4.00000000000000000000	4.00000000000000000000	4.00000000000000000000	4.00000000000000000000	4.00000000000000000000	4.00000000000000000000
94.00000000000000000000	0.00000000000000000000	4166.15380859375000000000	4156.41015625000000000000	4161.53857421875000000000	4128.20507812500000000000	4123.58984375000000000000	4150.25634765625000000000	4156.41015625000000000000	4174.87158203125000000000	4163.58984375000000000000	4186.66650390625000000000	4165.12792968750000000000	4186.66650390625000000000	4174.35888671875000000000	4211.28173828125000000000	3461.00000000000000000000	10251.00000000000000000000	10228.00000000000000000000	0.00000000000000000000	0.00000000000000000000	0.00000000000000000000	561.00000000000000000000	640.00000000000000000000	4.00000000000000000000	4.00000000000000000000	4.00000000000000000000	4.00000000000000000000	4.00000000000000000000	4.00000000000000000000	4.00000000000000000000	4.00000000000000000000	4.00000000000000000000	4.00000000000000000000	4.00000000000000000000	4.00000000000000000000	4.00000000000000000000	4.00000000000000000000	4.00000000000000000000	4.00000000000000000000
95.00000000000000000000	0.00000000000000000000	4174.87158203125000000000	4125.12792968750000000000	4173.84619140625000000000	4131.28173828125000000000	4111.79492187500000000000	4133.33300781250000000000	4142.05126953125000000000	4158.46142578125000000000	4154.35888671875000000000	4179.48730468750000000000	4166.15380859375000000000	4183.07666015625000000000	4152.82031250000000000000	4192.30761718750000000000	3271.00000000000000000000	10250.00000000000000000000	10227.00000000000000000000	0.00000000000000000000	0.00000000000000000000	0.00000000000000000000	561.00000000000000000000	649.00000000000000000000	4.00000000000000000000	4.00000000000000000000	4.00000000000000000000	4.00000000000000000000	4.00000000000000000000	4.00000000000000000000	4.00000000000000000000	4.00000000000000000000	4.00000000000000000000	4.00000000000000000000	4.00000000000000000000	4.00000000000000000000	4.00000000000000000000	4.00000000000000000000	4.00000000000000000000	4.00000000000000000000
96.00000000000000000000	0.00000000000000000000	4178.97412109375000000000	4157.43603515625000000000	4173.84619140625000000000	4160.51269531250000000000	4156.41015625000000000000	4171.79492187500000000000	4180.51269531250000000000	4174.87158203125000000000	4172.82031250000000000000	4207.69238281250000000000	4194.35888671875000000000	4180.51269531250000000000	4175.38427734375000000000	4191.28173828125000000000	2648.00000000000000000000	10250.00000000000000000000	10227.00000000000000000000	0.00000000000000000000	0.00000000000000000000	0.00000000000000000000	561.00000000000000000000	657.00000000000000000000	4.00000000000000000000	4.00000000000000000000	4.00000000000000000000	4.00000000000000000000	4.00000000000000000000	4.00000000000000000000	4.00000000000000000000	4.00000000000000000000	4.00000000000000000000	4.00000000000000000000	4.00000000000000000000	4.00000000000000000000	4.00000000000000000000	4.00000000000000000000	4.00000000000000000000	4.00000000000000000000
97.00000000000000000000	0.00000000000000000000	4174.87158203125000000000	4169.74365234375000000000	4168.20507812500000000000	4147.69238281250000000000	4168.20507812500000000000	4194.87158203125000000000	4199.48730468750000000000	4186.66650390625000000000	4178.46142578125000000000	4218.46142578125000000000	4175.38427734375000000000	4188.20507812500000000000	4191.28173828125000000000	4192.82031250000000000000	2556.00000000000000000000	10250.00000000000000000000	10228.00000000000000000000	0.00000000000000000000	0.00000000000000000000	0.00000000000000000000	561.00000000000000000000	665.00000000000000000000	4.00000000000000000000	4.00000000000000000000	4.00000000000000000000	4.00000000000000000000	4.00000000000000000000	4.00000000000000000000	4.00000000000000000000	4.00000000000000000000	4.00000000000000000000	4.00000000000000000000	4.00000000000000000000	4.00000000000000000000	4.00000000000000000000	4.00000000000000000000	4.00000000000000000000	4.00000000000000000000
98.00000000000000000000	0.00000000000000000000	4191.28173828125000000000	4156.41015625000000000000	4179.48730468750000000000	4130.76904296875000000000	4132.30761718750000000000	4171.79492187500000000000	4170.76904296875000000000	4171.28173828125000000000	4161.53857421875000000000	4200.00000000000000000000	4152.30761718750000000000	4186.15380859375000000000	4168.71777343750000000000	4191.28173828125000000000	3461.00000000000000000000	10250.00000000000000000000	10228.00000000000000000000	0.00000000000000000000	0.00000000000000000000	0.00000000000000000000	561.00000000000000000000	673.00000000000000000000	4.00000000000000000000	4.00000000000000000000	4.00000000000000000000	4.00000000000000000000	4.00000000000000000000	4.00000000000000000000	4.00000000000000000000	4.00000000000000000000	4.00000000000000000000	4.00000000000000000000	4.00000000000000000000	4.00000000000000000000	4.00000000000000000000	4.00000000000000000000	4.00000000000000000000	4.00000000000000000000
99.00000000000000000000	0.00000000000000000000	4171.79492187500000000000	4190.25634765625000000000	4164.10253906250000000000	4142.56396484375000000000	4147.17919921875000000000	4173.33300781250000000000	4169.23046875000000000000	4186.66650390625000000000	4181.53857421875000000000	4216.92285156250000000000	4178.97412109375000000000	4190.76904296875000000000	4188.20507812500000000000	4213.84619140625000000000	3271.00000000000000000000	10249.00000000000000000000	10227.00000000000000000000	0.00000000000000000000	0.00000000000000000000	0.00000000000000000000	561.00000000000000000000	681.00000000000000000000	4.00000000000000000000	4.00000000000000000000	4.00000000000000000000	4.00000000000000000000	4.00000000000000000000	4.00000000000000000000	4.00000000000000000000	4.00000000000000000000	4.00000000000000000000	4.00000000000000000000	4.00000000000000000000	4.00000000000000000000	4.00000000000000000000	4.00000000000000000000	4.00000000000000000000	4.00000000000000000000
100.00000000000000000000	0.00000000000000000000	4178.97412109375000000000	4174.35888671875000000000	4180.00000000000000000000	4132.30761718750000000000	4136.92285156250000000000	4152.30761718750000000000	4144.61523437500000000000	4168.71777343750000000000	4163.07666015625000000000	4198.97412109375000000000	4179.48730468750000000000	4189.23046875000000000000	4183.58984375000000000000	4197.94873046875000000000	2648.00000000000000000000	10249.00000000000000000000	10227.00000000000000000000	0.00000000000000000000	0.00000000000000000000	0.00000000000000000000	561.00000000000000000000	689.00000000000000000000	4.00000000000000000000	4.00000000000000000000	4.00000000000000000000	4.00000000000000000000	4.00000000000000000000	4.00000000000000000000	4.00000000000000000000	4.00000000000000000000	4.00000000000000000000	4.00000000000000000000	4.00000000000000000000	4.00000000000000000000	4.00000000000000000000	4.00000000000000000000	4.00000000000000000000	4.00000000000000000000
101.00000000000000000000	0.00000000000000000000	4187.17919921875000000000	4182.56396484375000000000	4180.51269531250000000000	4142.56396484375000000000	4160.00000000000000000000	4169.23046875000000000000	4166.15380859375000000000	4183.58984375000000000000	4179.48730468750000000000	4213.33300781250000000000	4195.89746093750000000000	4205.12792968750000000000	4190.25634765625000000000	4204.61523437500000000000	2556.00000000000000000000	10248.00000000000000000000	10228.00000000000000000000	0.00000000000000000000	0.00000000000000000000	0.00000000000000000000	561.00000000000000000000	697.00000000000000000000	4.00000000000000000000	4.00000000000000000000	4.00000000000000000000	4.00000000000000000000	4.00000000000000000000	4.00000000000000000000	4.00000000000000000000	4.00000000000000000000	4.00000000000000000000	4.00000000000000000000	4.00000000000000000000	4.00000000000000000000	4.00000000000000000000	4.00000000000000000000	4.00000000000000000000	4.00000000000000000000
102.00000000000000000000	0.00000000000000000000	4182.56396484375000000000	4207.17919921875000000000	4169.74365234375000000000	4161.02539062500000000000	4177.94873046875000000000	4182.56396484375000000000	4188.20507812500000000000	4194.87158203125000000000	4196.41015625000000000000	4236.41015625000000000000	4194.35888671875000000000	4216.92285156250000000000	4188.20507812500000000000	4204.61523437500000000000	3461.00000000000000000000	10248.00000000000000000000	10228.00000000000000000000	0.00000000000000000000	0.00000000000000000000	0.00000000000000000000	561.00000000000000000000	704.00000000000000000000	4.00000000000000000000	4.00000000000000000000	4.00000000000000000000	4.00000000000000000000	4.00000000000000000000	4.00000000000000000000	4.00000000000000000000	4.00000000000000000000	4.00000000000000000000	4.00000000000000000000	4.00000000000000000000	4.00000000000000000000	4.00000000000000000000	4.00000000000000000000	4.00000000000000000000	4.00000000000000000000
103.00000000000000000000	0.00000000000000000000	4190.76904296875000000000	4185.64111328125000000000	4181.53857421875000000000	4145.64111328125000000000	4135.89746093750000000000	4157.94873046875000000000	4158.97412109375000000000	4152.30761718750000000000	4151.79492187500000000000	4192.30761718750000000000	4149.23046875000000000000	4187.69238281250000000000	4157.43603515625000000000	4168.71777343750000000000	3271.00000000000000000000	10249.00000000000000000000	10227.00000000000000000000	0.00000000000000000000	0.00000000000000000000	0.00000000000000000000	561.00000000000000000000	712.00000000000000000000	4.00000000000000000000	4.00000000000000000000	4.00000000000000000000	4.00000000000000000000	4.00000000000000000000	4.00000000000000000000	4.00000000000000000000	4.00000000000000000000	4.00000000000000000000	4.00000000000000000000	4.00000000000000000000	4.00000000000000000000	4.00000000000000000000	4.00000000000000000000	4.00000000000000000000	4.00000000000000000000
104.00000000000000000000	0.00000000000000000000	4163.58984375000000000000	4180.51269531250000000000	4162.56396484375000000000	4135.89746093750000000000	4141.02539062500000000000	4172.82031250000000000000	4167.17919921875000000000	4159.48730468750000000000	4155.89746093750000000000	4189.23046875000000000000	4159.48730468750000000000	4171.28173828125000000000	4182.05126953125000000000	4177.94873046875000000000	2648.00000000000000000000	10249.00000000000000000000	10227.00000000000000000000	0.00000000000000000000	0.00000000000000000000	0.00000000000000000000	561.00000000000000000000	721.00000000000000000000	4.00000000000000000000	4.00000000000000000000	4.00000000000000000000	4.00000000000000000000	4.00000000000000000000	4.00000000000000000000	4.00000000000000000000	4.00000000000000000000	4.00000000000000000000	4.00000000000000000000	4.00000000000000000000	4.00000000000000000000	4.00000000000000000000	4.00000000000000000000	4.00000000000000000000	4.00000000000000000000
105.00000000000000000000	0.00000000000000000000	4171.28173828125000000000	4161.53857421875000000000	4171.28173828125000000000	4135.89746093750000000000	4146.66650390625000000000	4162.56396484375000000000	4160.51269531250000000000	4166.15380859375000000000	4163.07666015625000000000	4203.58984375000000000000	4178.97412109375000000000	4173.33300781250000000000	4188.71777343750000000000	4179.48730468750000000000	2556.00000000000000000000	10248.00000000000000000000	10229.00000000000000000000	0.00000000000000000000	0.00000000000000000000	0.00000000000000000000	561.00000000000000000000	728.00000000000000000000	4.00000000000000000000	4.00000000000000000000	4.00000000000000000000	4.00000000000000000000	4.00000000000000000000	4.00000000000000000000	4.00000000000000000000	4.00000000000000000000	4.00000000000000000000	4.00000000000000000000	4.00000000000000000000	4.00000000000000000000	4.00000000000000000000	4.00000000000000000000	4.00000000000000000000	4.00000000000000000000
106.00000000000000000000	0.00000000000000000000	4178.97412109375000000000	4164.10253906250000000000	4175.89746093750000000000	4140.51269531250000000000	4150.76904296875000000000	4168.20507812500000000000	4173.84619140625000000000	4186.66650390625000000000	4184.61523437500000000000	4226.15380859375000000000	4202.56396484375000000000	4176.41015625000000000000	4203.58984375000000000000	4190.76904296875000000000	3461.00000000000000000000	10248.00000000000000000000	10229.00000000000000000000	0.00000000000000000000	0.00000000000000000000	0.00000000000000000000	561.00000000000000000000	735.00000000000000000000	4.00000000000000000000	4.00000000000000000000	4.00000000000000000000	4.00000000000000000000	4.00000000000000000000	4.00000000000000000000	4.00000000000000000000	4.00000000000000000000	4.00000000000000000000	4.00000000000000000000	4.00000000000000000000	4.00000000000000000000	4.00000000000000000000	4.00000000000000000000	4.00000000000000000000	4.00000000000000000000
107.00000000000000000000	0.00000000000000000000	4169.74365234375000000000	4170.76904296875000000000	4170.25634765625000000000	4138.97412109375000000000	4141.53857421875000000000	4181.53857421875000000000	4193.33300781250000000000	4207.69238281250000000000	4205.12792968750000000000	4230.76904296875000000000	4205.64111328125000000000	4170.25634765625000000000	4212.30761718750000000000	4198.97412109375000000000	3271.00000000000000000000	10246.00000000000000000000	10230.00000000000000000000	0.00000000000000000000	0.00000000000000000000	0.00000000000000000000	561.00000000000000000000	743.00000000000000000000	4.00000000000000000000	4.00000000000000000000	4.00000000000000000000	4.00000000000000000000	4.00000000000000000000	4.00000000000000000000	4.00000000000000000000	4.00000000000000000000	4.00000000000000000000	4.00000000000000000000	4.00000000000000000000	4.00000000000000000000	4.00000000000000000000	4.00000000000000000000	4.00000000000000000000	4.00000000000000000000
108.00000000000000000000	0.00000000000000000000	4193.33300781250000000000	4156.41015625000000000000	4188.20507812500000000000	4133.84619140625000000000	4123.07666015625000000000	4164.61523437500000000000	4171.79492187500000000000	4185.64111328125000000000	4175.89746093750000000000	4203.07666015625000000000	4167.69238281250000000000	4155.89746093750000000000	4184.61523437500000000000	4183.07666015625000000000	2648.00000000000000000000	10246.00000000000000000000	10230.00000000000000000000	0.00000000000000000000	0.00000000000000000000	0.00000000000000000000	561.00000000000000000000	751.00000000000000000000	4.00000000000000000000	4.00000000000000000000	4.00000000000000000000	4.00000000000000000000	4.00000000000000000000	4.00000000000000000000	4.00000000000000000000	4.00000000000000000000	4.00000000000000000000	4.00000000000000000000	4.00000000000000000000	4.00000000000000000000	4.00000000000000000000	4.00000000000000000000	4.00000000000000000000	4.00000000000000000000
[truncated: 236 more rows]
