# Supplementary material for: Discriminating three motor imagery states of the same joint for brain-computer interface
Source: PeerJ. 2021 Aug 24;9:e12027. doi: 10.7717/peerj.12027 (PMC8395581; doi:10.7717/peerj.12027)
Supplement: Supplemental Information 1 [file peerj-09-12027-s001.zip › dataset/C/01-08-04.11.17.16.51.09.csv]

title:08	recorded:04.11.17 16.51.09	sampling:128	subject:01	labels:COUNTER INTERPOLATED AF3 F7 F3 FC5 T7 P7 O1 O2 P8 T8 FC6 F4 F8 AF4 RAW_CQ GYROX GYROY MARKER MARKER_HARDWARE SYNC TIME_STAMP_s TIME_STAMP_ms CQ_AF3 CQ_F7 CQ_F3 CQ_FC5 CQ_T7 CQ_P7 CQ_O1 CQ_O2 CQ_P8 CQ_T8 CQ_FC6 CQ_F4 CQ_F8 CQ_AF4 CQ_CMS CQ_DRL	chan:40	units:emotiv
88.00000000000000000000	0.00000000000000000000	4177.94873046875000000000	4206.66650390625000000000	4194.35888671875000000000	4204.10253906250000000000	4200.51269531250000000000	4180.51269531250000000000	4188.71777343750000000000	4194.35888671875000000000	4187.17919921875000000000	4120.51269531250000000000	4154.35888671875000000000	4191.79492187500000000000	4172.30761718750000000000	4173.33300781250000000000	3057.00000000000000000000	10248.00000000000000000000	10228.00000000000000000000	0.00000000000000000000	0.00000000000000000000	0.00000000000000000000	532.00000000000000000000	38.00000000000000000000	0.00000000000000000000	0.00000000000000000000	0.00000000000000000000	0.00000000000000000000	0.00000000000000000000	0.00000000000000000000	0.00000000000000000000	0.00000000000000000000	0.00000000000000000000	0.00000000000000000000	0.00000000000000000000	0.00000000000000000000	0.00000000000000000000	0.00000000000000000000	0.00000000000000000000	0.00000000000000000000
89.00000000000000000000	0.00000000000000000000	4161.53857421875000000000	4180.51269531250000000000	4185.12792968750000000000	4176.41015625000000000000	4148.71777343750000000000	4151.28173828125000000000	4167.17919921875000000000	4167.69238281250000000000	4153.84619140625000000000	4084.10253906250000000000	4147.17919921875000000000	4174.35888671875000000000	4145.12792968750000000000	4148.71777343750000000000	2869.00000000000000000000	10247.00000000000000000000	10230.00000000000000000000	0.00000000000000000000	0.00000000000000000000	0.00000000000000000000	532.00000000000000000000	46.00000000000000000000	0.00000000000000000000	0.00000000000000000000	0.00000000000000000000	0.00000000000000000000	0.00000000000000000000	0.00000000000000000000	0.00000000000000000000	0.00000000000000000000	0.00000000000000000000	0.00000000000000000000	0.00000000000000000000	0.00000000000000000000	0.00000000000000000000	0.00000000000000000000	0.00000000000000000000	0.00000000000000000000
90.00000000000000000000	0.00000000000000000000	4148.71777343750000000000	4147.69238281250000000000	4170.76904296875000000000	4123.07666015625000000000	4117.43603515625000000000	4130.25634765625000000000	4149.23046875000000000000	4142.56396484375000000000	4129.74365234375000000000	4072.30761718750000000000	4145.12792968750000000000	4151.79492187500000000000	4126.66650390625000000000	4131.79492187500000000000	3466.00000000000000000000	10247.00000000000000000000	10230.00000000000000000000	0.00000000000000000000	0.00000000000000000000	0.00000000000000000000	532.00000000000000000000	54.00000000000000000000	0.00000000000000000000	0.00000000000000000000	0.00000000000000000000	0.00000000000000000000	0.00000000000000000000	0.00000000000000000000	0.00000000000000000000	0.00000000000000000000	0.00000000000000000000	0.00000000000000000000	0.00000000000000000000	0.00000000000000000000	0.00000000000000000000	0.00000000000000000000	0.00000000000000000000	0.00000000000000000000
91.00000000000000000000	0.00000000000000000000	4155.38427734375000000000	4165.12792968750000000000	4171.28173828125000000000	4138.46142578125000000000	4162.05126953125000000000	4162.05126953125000000000	4169.74365234375000000000	4156.92285156250000000000	4148.71777343750000000000	4111.79492187500000000000	4160.00000000000000000000	4164.10253906250000000000	4146.66650390625000000000	4145.64111328125000000000	3242.00000000000000000000	10246.00000000000000000000	10228.00000000000000000000	0.00000000000000000000	0.00000000000000000000	0.00000000000000000000	532.00000000000000000000	61.00000000000000000000	0.00000000000000000000	0.00000000000000000000	0.00000000000000000000	0.00000000000000000000	0.00000000000000000000	0.00000000000000000000	0.00000000000000000000	0.00000000000000000000	0.00000000000000000000	0.00000000000000000000	0.00000000000000000000	0.00000000000000000000	0.00000000000000000000	0.00000000000000000000	0.00000000000000000000	0.00000000000000000000
92.00000000000000000000	0.00000000000000000000	4168.71777343750000000000	4193.84619140625000000000	4186.66650390625000000000	4193.33300781250000000000	4182.05126953125000000000	4181.53857421875000000000	4189.23046875000000000000	4175.38427734375000000000	4162.56396484375000000000	4120.51269531250000000000	4172.30761718750000000000	4180.51269531250000000000	4160.00000000000000000000	4157.94873046875000000000	3057.00000000000000000000	10246.00000000000000000000	10228.00000000000000000000	0.00000000000000000000	0.00000000000000000000	0.00000000000000000000	532.00000000000000000000	69.00000000000000000000	0.00000000000000000000	0.00000000000000000000	0.00000000000000000000	0.00000000000000000000	0.00000000000000000000	0.00000000000000000000	0.00000000000000000000	0.00000000000000000000	0.00000000000000000000	0.00000000000000000000	0.00000000000000000000	0.00000000000000000000	0.00000000000000000000	0.00000000000000000000	0.00000000000000000000	0.00000000000000000000
93.00000000000000000000	0.00000000000000000000	4148.20507812500000000000	4180.51269531250000000000	4171.79492187500000000000	4196.41015625000000000000	4168.20507812500000000000	4172.82031250000000000000	4188.71777343750000000000	4180.00000000000000000000	4163.58984375000000000000	4102.05126953125000000000	4162.56396484375000000000	4164.61523437500000000000	4151.79492187500000000000	4147.69238281250000000000	2869.00000000000000000000	10245.00000000000000000000	10226.00000000000000000000	0.00000000000000000000	0.00000000000000000000	0.00000000000000000000	532.00000000000000000000	78.00000000000000000000	0.00000000000000000000	0.00000000000000000000	0.00000000000000000000	0.00000000000000000000	0.00000000000000000000	0.00000000000000000000	0.00000000000000000000	0.00000000000000000000	0.00000000000000000000	0.00000000000000000000	0.00000000000000000000	0.00000000000000000000	0.00000000000000000000	0.00000000000000000000	0.00000000000000000000	0.00000000000000000000
94.00000000000000000000	0.00000000000000000000	4155.89746093750000000000	4163.58984375000000000000	4180.51269531250000000000	4176.41015625000000000000	4174.35888671875000000000	4174.87158203125000000000	4186.66650390625000000000	4186.15380859375000000000	4175.89746093750000000000	4101.02539062500000000000	4133.84619140625000000000	4161.02539062500000000000	4145.12792968750000000000	4141.02539062500000000000	3466.00000000000000000000	10245.00000000000000000000	10226.00000000000000000000	0.00000000000000000000	0.00000000000000000000	0.00000000000000000000	532.00000000000000000000	86.00000000000000000000	0.00000000000000000000	0.00000000000000000000	0.00000000000000000000	0.00000000000000000000	0.00000000000000000000	0.00000000000000000000	0.00000000000000000000	0.00000000000000000000	0.00000000000000000000	0.00000000000000000000	0.00000000000000000000	0.00000000000000000000	0.00000000000000000000	0.00000000000000000000	0.00000000000000000000	0.00000000000000000000
95.00000000000000000000	0.00000000000000000000	4157.94873046875000000000	4173.84619140625000000000	4177.94873046875000000000	4155.89746093750000000000	4165.64111328125000000000	4168.71777343750000000000	4177.43603515625000000000	4176.92285156250000000000	4172.82031250000000000000	4113.84619140625000000000	4149.74365234375000000000	4158.97412109375000000000	4147.17919921875000000000	4137.94873046875000000000	3242.00000000000000000000	10249.00000000000000000000	10227.00000000000000000000	0.00000000000000000000	0.00000000000000000000	0.00000000000000000000	532.00000000000000000000	95.00000000000000000000	0.00000000000000000000	0.00000000000000000000	0.00000000000000000000	0.00000000000000000000	0.00000000000000000000	0.00000000000000000000	0.00000000000000000000	0.00000000000000000000	0.00000000000000000000	0.00000000000000000000	0.00000000000000000000	0.00000000000000000000	0.00000000000000000000	0.00000000000000000000	0.00000000000000000000	0.00000000000000000000
96.00000000000000000000	0.00000000000000000000	4138.46142578125000000000	4165.12792968750000000000	4157.94873046875000000000	4137.43603515625000000000	4133.33300781250000000000	4141.53857421875000000000	4157.43603515625000000000	4149.74365234375000000000	4143.07666015625000000000	4118.46142578125000000000	4172.82031250000000000000	4147.69238281250000000000	4143.07666015625000000000	4133.84619140625000000000	3057.00000000000000000000	10249.00000000000000000000	10227.00000000000000000000	0.00000000000000000000	0.00000000000000000000	0.00000000000000000000	532.00000000000000000000	103.00000000000000000000	0.00000000000000000000	0.00000000000000000000	0.00000000000000000000	0.00000000000000000000	0.00000000000000000000	0.00000000000000000000	0.00000000000000000000	0.00000000000000000000	0.00000000000000000000	0.00000000000000000000	0.00000000000000000000	0.00000000000000000000	0.00000000000000000000	0.00000000000000000000	0.00000000000000000000	0.00000000000000000000
97.00000000000000000000	0.00000000000000000000	4155.38427734375000000000	4146.66650390625000000000	4178.46142578125000000000	4153.84619140625000000000	4131.28173828125000000000	4133.84619140625000000000	4149.74365234375000000000	4142.56396484375000000000	4131.79492187500000000000	4105.12792968750000000000	4152.82031250000000000000	4154.87158203125000000000	4129.23046875000000000000	4137.43603515625000000000	2869.00000000000000000000	10247.00000000000000000000	10228.00000000000000000000	0.00000000000000000000	0.00000000000000000000	0.00000000000000000000	532.00000000000000000000	111.00000000000000000000	0.00000000000000000000	0.00000000000000000000	0.00000000000000000000	0.00000000000000000000	0.00000000000000000000	0.00000000000000000000	0.00000000000000000000	0.00000000000000000000	0.00000000000000000000	0.00000000000000000000	0.00000000000000000000	0.00000000000000000000	0.00000000000000000000	0.00000000000000000000	0.00000000000000000000	0.00000000000000000000
98.00000000000000000000	0.00000000000000000000	4161.02539062500000000000	4172.30761718750000000000	4180.51269531250000000000	4176.92285156250000000000	4182.56396484375000000000	4165.64111328125000000000	4168.71777343750000000000	4171.79492187500000000000	4160.00000000000000000000	4104.61523437500000000000	4142.05126953125000000000	4169.74365234375000000000	4142.05126953125000000000	4140.51269531250000000000	3466.00000000000000000000	10247.00000000000000000000	10228.00000000000000000000	0.00000000000000000000	0.00000000000000000000	0.00000000000000000000	532.00000000000000000000	119.00000000000000000000	0.00000000000000000000	0.00000000000000000000	0.00000000000000000000	0.00000000000000000000	0.00000000000000000000	0.00000000000000000000	0.00000000000000000000	0.00000000000000000000	0.00000000000000000000	0.00000000000000000000	0.00000000000000000000	0.00000000000000000000	0.00000000000000000000	0.00000000000000000000	0.00000000000000000000	0.00000000000000000000
99.00000000000000000000	0.00000000000000000000	4165.12792968750000000000	4200.00000000000000000000	4183.07666015625000000000	4168.71777343750000000000	4206.66650390625000000000	4188.71777343750000000000	4186.66650390625000000000	4185.64111328125000000000	4175.38427734375000000000	4115.89746093750000000000	4154.87158203125000000000	4173.33300781250000000000	4171.79492187500000000000	4141.02539062500000000000	3242.00000000000000000000	10248.00000000000000000000	10226.00000000000000000000	0.00000000000000000000	0.00000000000000000000	0.00000000000000000000	532.00000000000000000000	126.00000000000000000000	0.00000000000000000000	0.00000000000000000000	0.00000000000000000000	0.00000000000000000000	0.00000000000000000000	0.00000000000000000000	0.00000000000000000000	0.00000000000000000000	0.00000000000000000000	0.00000000000000000000	0.00000000000000000000	0.00000000000000000000	0.00000000000000000000	0.00000000000000000000	0.00000000000000000000	0.00000000000000000000
100.00000000000000000000	0.00000000000000000000	4164.61523437500000000000	4195.89746093750000000000	4182.05126953125000000000	4174.87158203125000000000	4175.38427734375000000000	4179.48730468750000000000	4180.00000000000000000000	4170.76904296875000000000	4163.58984375000000000000	4118.97412109375000000000	4165.12792968750000000000	4160.51269531250000000000	4181.02539062500000000000	4142.05126953125000000000	3057.00000000000000000000	10248.00000000000000000000	10226.00000000000000000000	0.00000000000000000000	0.00000000000000000000	0.00000000000000000000	532.00000000000000000000	133.00000000000000000000	0.00000000000000000000	0.00000000000000000000	0.00000000000000000000	0.00000000000000000000	0.00000000000000000000	0.00000000000000000000	0.00000000000000000000	0.00000000000000000000	0.00000000000000000000	0.00000000000000000000	0.00000000000000000000	0.00000000000000000000	0.00000000000000000000	0.00000000000000000000	0.00000000000000000000	0.00000000000000000000
101.00000000000000000000	0.00000000000000000000	4145.12792968750000000000	4165.64111328125000000000	4165.12792968750000000000	4157.94873046875000000000	4135.38427734375000000000	4157.43603515625000000000	4159.48730468750000000000	4156.92285156250000000000	4151.79492187500000000000	4106.66650390625000000000	4154.35888671875000000000	4146.15380859375000000000	4154.35888671875000000000	4130.76904296875000000000	2869.00000000000000000000	10249.00000000000000000000	10228.00000000000000000000	0.00000000000000000000	0.00000000000000000000	0.00000000000000000000	532.00000000000000000000	142.00000000000000000000	0.00000000000000000000	0.00000000000000000000	0.00000000000000000000	0.00000000000000000000	0.00000000000000000000	0.00000000000000000000	0.00000000000000000000	0.00000000000000000000	0.00000000000000000000	0.00000000000000000000	0.00000000000000000000	0.00000000000000000000	0.00000000000000000000	0.00000000000000000000	0.00000000000000000000	0.00000000000000000000
102.00000000000000000000	0.00000000000000000000	4154.87158203125000000000	4148.71777343750000000000	4181.53857421875000000000	4122.56396484375000000000	4135.38427734375000000000	4153.84619140625000000000	4156.92285156250000000000	4152.82031250000000000000	4144.61523437500000000000	4085.64086914062500000000	4136.92285156250000000000	4152.82031250000000000000	4126.66650390625000000000	4123.07666015625000000000	3466.00000000000000000000	10249.00000000000000000000	10228.00000000000000000000	0.00000000000000000000	0.00000000000000000000	0.00000000000000000000	532.00000000000000000000	149.00000000000000000000	0.00000000000000000000	0.00000000000000000000	0.00000000000000000000	0.00000000000000000000	0.00000000000000000000	0.00000000000000000000	0.00000000000000000000	0.00000000000000000000	0.00000000000000000000	0.00000000000000000000	0.00000000000000000000	0.00000000000000000000	0.00000000000000000000	0.00000000000000000000	0.00000000000000000000	0.00000000000000000000
103.00000000000000000000	0.00000000000000000000	4155.38427734375000000000	4174.87158203125000000000	4175.38427734375000000000	4151.79492187500000000000	4170.25634765625000000000	4162.56396484375000000000	4172.30761718750000000000	4166.15380859375000000000	4150.25634765625000000000	4088.20507812500000000000	4134.87158203125000000000	4167.17919921875000000000	4136.41015625000000000000	4143.07666015625000000000	3242.00000000000000000000	10248.00000000000000000000	10230.00000000000000000000	0.00000000000000000000	0.00000000000000000000	0.00000000000000000000	532.00000000000000000000	157.00000000000000000000	0.00000000000000000000	0.00000000000000000000	0.00000000000000000000	0.00000000000000000000	0.00000000000000000000	0.00000000000000000000	0.00000000000000000000	0.00000000000000000000	0.00000000000000000000	0.00000000000000000000	0.00000000000000000000	0.00000000000000000000	0.00000000000000000000	0.00000000000000000000	0.00000000000000000000	0.00000000000000000000
104.00000000000000000000	0.00000000000000000000	4156.92285156250000000000	4188.20507812500000000000	4163.58984375000000000000	4189.23046875000000000000	4163.58984375000000000000	4151.79492187500000000000	4172.30761718750000000000	4173.33300781250000000000	4161.02539062500000000000	4104.61523437500000000000	4149.23046875000000000000	4169.74365234375000000000	4155.38427734375000000000	4154.35888671875000000000	3057.00000000000000000000	10248.00000000000000000000	10230.00000000000000000000	0.00000000000000000000	0.00000000000000000000	0.00000000000000000000	532.00000000000000000000	166.00000000000000000000	0.00000000000000000000	0.00000000000000000000	0.00000000000000000000	0.00000000000000000000	0.00000000000000000000	0.00000000000000000000	0.00000000000000000000	0.00000000000000000000	0.00000000000000000000	0.00000000000000000000	0.00000000000000000000	0.00000000000000000000	0.00000000000000000000	0.00000000000000000000	0.00000000000000000000	0.00000000000000000000
105.00000000000000000000	0.00000000000000000000	4167.17919921875000000000	4183.58984375000000000000	4172.30761718750000000000	4178.97412109375000000000	4151.28173828125000000000	4154.35888671875000000000	4170.76904296875000000000	4172.30761718750000000000	4173.33300781250000000000	4116.92285156250000000000	4154.87158203125000000000	4166.66650390625000000000	4168.71777343750000000000	4146.66650390625000000000	2869.00000000000000000000	10249.00000000000000000000	10228.00000000000000000000	0.00000000000000000000	0.00000000000000000000	0.00000000000000000000	532.00000000000000000000	174.00000000000000000000	0.00000000000000000000	0.00000000000000000000	0.00000000000000000000	0.00000000000000000000	0.00000000000000000000	0.00000000000000000000	0.00000000000000000000	0.00000000000000000000	0.00000000000000000000	0.00000000000000000000	0.00000000000000000000	0.00000000000000000000	0.00000000000000000000	0.00000000000000000000	0.00000000000000000000	0.00000000000000000000
106.00000000000000000000	0.00000000000000000000	4155.89746093750000000000	4181.53857421875000000000	4172.82031250000000000000	4158.46142578125000000000	4170.25634765625000000000	4166.15380859375000000000	4170.25634765625000000000	4165.12792968750000000000	4162.56396484375000000000	4117.43603515625000000000	4146.15380859375000000000	4162.05126953125000000000	4161.53857421875000000000	4140.00000000000000000000	3466.00000000000000000000	10249.00000000000000000000	10228.00000000000000000000	0.00000000000000000000	0.00000000000000000000	0.00000000000000000000	532.00000000000000000000	183.00000000000000000000	0.00000000000000000000	0.00000000000000000000	0.00000000000000000000	0.00000000000000000000	0.00000000000000000000	0.00000000000000000000	0.00000000000000000000	0.00000000000000000000	0.00000000000000000000	0.00000000000000000000	0.00000000000000000000	0.00000000000000000000	0.00000000000000000000	0.00000000000000000000	0.00000000000000000000	0.00000000000000000000
107.00000000000000000000	0.00000000000000000000	4153.84619140625000000000	4159.48730468750000000000	4178.46142578125000000000	4129.23046875000000000000	4158.46142578125000000000	4147.69238281250000000000	4148.71777343750000000000	4137.94873046875000000000	4114.87158203125000000000	4084.61523437500000000000	4136.92285156250000000000	4153.84619140625000000000	4126.66650390625000000000	4122.56396484375000000000	3242.00000000000000000000	10247.00000000000000000000	10226.00000000000000000000	0.00000000000000000000	0.00000000000000000000	0.00000000000000000000	532.00000000000000000000	191.00000000000000000000	0.00000000000000000000	0.00000000000000000000	0.00000000000000000000	0.00000000000000000000	0.00000000000000000000	0.00000000000000000000	0.00000000000000000000	0.00000000000000000000	0.00000000000000000000	0.00000000000000000000	0.00000000000000000000	0.00000000000000000000	0.00000000000000000000	0.00000000000000000000	0.00000000000000000000	0.00000000000000000000
108.00000000000000000000	0.00000000000000000000	4146.15380859375000000000	4150.25634765625000000000	4164.10253906250000000000	4120.00000000000000000000	4142.56396484375000000000	4140.51269531250000000000	4139.48730468750000000000	4129.74365234375000000000	4104.10253906250000000000	4067.69213867187500000000	4130.76904296875000000000	4150.25634765625000000000	4126.15380859375000000000	4115.38427734375000000000	3057.00000000000000000000	10247.00000000000000000000	10226.00000000000000000000	0.00000000000000000000	0.00000000000000000000	0.00000000000000000000	532.00000000000000000000	199.00000000000000000000	0.00000000000000000000	0.00000000000000000000	0.00000000000000000000	0.00000000000000000000	0.00000000000000000000	0.00000000000000000000	0.00000000000000000000	0.00000000000000000000	0.00000000000000000000	0.00000000000000000000	0.00000000000000000000	0.00000000000000000000	0.00000000000000000000	0.00000000000000000000	0.00000000000000000000	0.00000000000000000000
109.00000000000000000000	0.00000000000000000000	4155.38427734375000000000	4180.00000000000000000000	4170.76904296875000000000	4171.28173828125000000000	4165.64111328125000000000	4168.71777343750000000000	4162.56396484375000000000	4151.79492187500000000000	4134.35888671875000000000	4105.12792968750000000000	4148.71777343750000000000	4167.69238281250000000000	4168.71777343750000000000	4141.53857421875000000000	2869.00000000000000000000	10247.00000000000000000000	10227.00000000000000000000	0.00000000000000000000	0.00000000000000000000	0.00000000000000000000	532.00000000000000000000	208.00000000000000000000	0.00000000000000000000	0.00000000000000000000	0.00000000000000000000	0.00000000000000000000	0.00000000000000000000	0.00000000000000000000	0.00000000000000000000	0.00000000000000000000	0.00000000000000000000	0.00000000000000000000	0.00000000000000000000	0.00000000000000000000	0.00000000000000000000	0.00000000000000000000	0.00000000000000000000	0.00000000000000000000
110.00000000000000000000	0.00000000000000000000	4167.69238281250000000000	4189.74365234375000000000	4192.30761718750000000000	4195.38427734375000000000	4185.64111328125000000000	4174.87158203125000000000	4171.79492187500000000000	4163.07666015625000000000	4143.58984375000000000000	4130.25634765625000000000	4165.12792968750000000000	4176.41015625000000000000	4176.92285156250000000000	4162.05126953125000000000	3466.00000000000000000000	10247.00000000000000000000	10227.00000000000000000000	0.00000000000000000000	0.00000000000000000000	0.00000000000000000000	532.00000000000000000000	215.00000000000000000000	0.00000000000000000000	0.00000000000000000000	0.00000000000000000000	0.00000000000000000000	0.00000000000000000000	0.00000000000000000000	0.00000000000000000000	0.00000000000000000000	0.00000000000000000000	0.00000000000000000000	0.00000000000000000000	0.00000000000000000000	0.00000000000000000000	0.00000000000000000000	0.00000000000000000000	0.00000000000000000000
111.00000000000000000000	0.00000000000000000000	4147.69238281250000000000	4170.25634765625000000000	4175.89746093750000000000	4150.25634765625000000000	4168.71777343750000000000	4154.87158203125000000000	4158.97412109375000000000	4158.97412109375000000000	4134.87158203125000000000	4110.76904296875000000000	4161.53857421875000000000	4166.15380859375000000000	4138.97412109375000000000	4154.87158203125000000000	3242.00000000000000000000	10247.00000000000000000000	10227.00000000000000000000	0.00000000000000000000	0.00000000000000000000	0.00000000000000000000	532.00000000000000000000	222.00000000000000000000	0.00000000000000000000	0.00000000000000000000	0.00000000000000000000	0.00000000000000000000	0.00000000000000000000	0.00000000000000000000	0.00000000000000000000	0.00000000000000000000	0.00000000000000000000	0.00000000000000000000	0.00000000000000000000	0.00000000000000000000	0.00000000000000000000	0.00000000000000000000	0.00000000000000000000	0.00000000000000000000
112.00000000000000000000	0.00000000000000000000	4153.33300781250000000000	4165.12792968750000000000	4172.30761718750000000000	4127.69238281250000000000	4143.07666015625000000000	4147.69238281250000000000	4149.23046875000000000000	4149.23046875000000000000	4128.71777343750000000000	4091.28198242187500000000	4135.38427734375000000000	4163.58984375000000000000	4124.10253906250000000000	4140.00000000000000000000	3057.00000000000000000000	10247.00000000000000000000	10227.00000000000000000000	0.00000000000000000000	0.00000000000000000000	0.00000000000000000000	532.00000000000000000000	230.00000000000000000000	0.00000000000000000000	0.00000000000000000000	0.00000000000000000000	0.00000000000000000000	0.00000000000000000000	0.00000000000000000000	0.00000000000000000000	0.00000000000000000000	0.00000000000000000000	0.00000000000000000000	0.00000000000000000000	0.00000000000000000000	0.00000000000000000000	0.00000000000000000000	0.00000000000000000000	0.00000000000000000000
113.00000000000000000000	0.00000000000000000000	4153.33300781250000000000	4171.28173828125000000000	4170.76904296875000000000	4143.07666015625000000000	4146.66650390625000000000	4151.28173828125000000000	4153.84619140625000000000	4156.41015625000000000000	4144.61523437500000000000	4093.33325195312500000000	4124.10253906250000000000	4157.94873046875000000000	4142.56396484375000000000	4129.23046875000000000000	2869.00000000000000000000	10247.00000000000000000000	10227.00000000000000000000	0.00000000000000000000	0.00000000000000000000	0.00000000000000000000	532.00000000000000000000	237.00000000000000000000	0.00000000000000000000	0.00000000000000000000	0.00000000000000000000	0.00000000000000000000	0.00000000000000000000	0.00000000000000000000	0.00000000000000000000	0.00000000000000000000	0.00000000000000000000	0.00000000000000000000	0.00000000000000000000	0.00000000000000000000	0.00000000000000000000	0.00000000000000000000	0.00000000000000000000	0.00000000000000000000
114.00000000000000000000	0.00000000000000000000	4152.82031250000000000000	4174.35888671875000000000	4175.89746093750000000000	4170.25634765625000000000	4172.30761718750000000000	4148.71777343750000000000	4161.53857421875000000000	4174.35888671875000000000	4168.71777343750000000000	4111.79492187500000000000	4146.66650390625000000000	4167.69238281250000000000	4153.33300781250000000000	4132.82031250000000000000	3466.00000000000000000000	10247.00000000000000000000	10227.00000000000000000000	0.00000000000000000000	0.00000000000000000000	0.00000000000000000000	532.00000000000000000000	244.00000000000000000000	0.00000000000000000000	0.00000000000000000000	0.00000000000000000000	0.00000000000000000000	0.00000000000000000000	0.00000000000000000000	0.00000000000000000000	0.00000000000000000000	0.00000000000000000000	0.00000000000000000000	0.00000000000000000000	0.00000000000000000000	0.00000000000000000000	0.00000000000000000000	0.00000000000000000000	0.00000000000000000000
115.00000000000000000000	0.00000000000000000000	4168.20507812500000000000	4187.17919921875000000000	4187.69238281250000000000	4188.20507812500000000000	4194.35888671875000000000	4158.97412109375000000000	4163.58984375000000000000	4180.51269531250000000000	4176.41015625000000000000	4138.97412109375000000000	4168.71777343750000000000	4184.61523437500000000000	4162.05126953125000000000	4147.69238281250000000000	3242.00000000000000000000	10246.00000000000000000000	10226.00000000000000000000	0.00000000000000000000	0.00000000000000000000	0.00000000000000000000	532.00000000000000000000	252.00000000000000000000	0.00000000000000000000	0.00000000000000000000	0.00000000000000000000	0.00000000000000000000	0.00000000000000000000	0.00000000000000000000	0.00000000000000000000	0.00000000000000000000	0.00000000000000000000	0.00000000000000000000	0.00000000000000000000	0.00000000000000000000	0.00000000000000000000	0.00000000000000000000	0.00000000000000000000	0.00000000000000000000
116.00000000000000000000	0.00000000000000000000	4152.30761718750000000000	4180.00000000000000000000	4166.66650390625000000000	4162.05126953125000000000	4171.28173828125000000000	4158.46142578125000000000	4149.23046875000000000000	4166.66650390625000000000	4155.38427734375000000000	4141.53857421875000000000	4173.33300781250000000000	4166.15380859375000000000	4160.51269531250000000000	4139.48730468750000000000	3057.00000000000000000000	10246.00000000000000000000	10226.00000000000000000000	0.00000000000000000000	0.00000000000000000000	0.00000000000000000000	532.00000000000000000000	261.00000000000000000000	0.00000000000000000000	0.00000000000000000000	0.00000000000000000000	0.00000000000000000000	0.00000000000000000000	0.00000000000000000000	0.00000000000000000000	0.00000000000000000000	0.00000000000000000000	0.00000000000000000000	0.00000000000000000000	0.00000000000000000000	0.00000000000000000000	0.00000000000000000000	0.00000000000000000000	0.00000000000000000000
117.00000000000000000000	0.00000000000000000000	4138.46142578125000000000	4128.71777343750000000000	4162.05126953125000000000	4118.46142578125000000000	4123.58984375000000000000	4132.82031250000000000000	4129.23046875000000000000	4137.43603515625000000000	4121.53857421875000000000	4104.61523437500000000000	4132.82031250000000000000	4141.02539062500000000000	4122.05126953125000000000	4113.33300781250000000000	2869.00000000000000000000	10246.00000000000000000000	10227.00000000000000000000	0.00000000000000000000	0.00000000000000000000	0.00000000000000000000	532.00000000000000000000	269.00000000000000000000	0.00000000000000000000	0.00000000000000000000	0.00000000000000000000	0.00000000000000000000	0.00000000000000000000	0.00000000000000000000	0.00000000000000000000	0.00000000000000000000	0.00000000000000000000	0.00000000000000000000	0.00000000000000000000	0.00000000000000000000	0.00000000000000000000	0.00000000000000000000	0.00000000000000000000	0.00000000000000000000
118.00000000000000000000	0.00000000000000000000	4135.38427734375000000000	4124.61523437500000000000	4162.05126953125000000000	4128.71777343750000000000	4143.07666015625000000000	4146.15380859375000000000	4143.58984375000000000000	4141.02539062500000000000	4129.23046875000000000000	4089.23071289062500000000	4098.46142578125000000000	4140.51269531250000000000	4113.84619140625000000000	4115.89746093750000000000	3466.00000000000000000000	10246.00000000000000000000	10227.00000000000000000000	0.00000000000000000000	0.00000000000000000000	0.00000000000000000000	532.00000000000000000000	276.00000000000000000000	0.00000000000000000000	0.00000000000000000000	0.00000000000000000000	0.00000000000000000000	0.00000000000000000000	0.00000000000000000000	0.00000000000000000000	0.00000000000000000000	0.00000000000000000000	0.00000000000000000000	0.00000000000000000000	0.00000000000000000000	0.00000000000000000000	0.00000000000000000000	0.00000000000000000000	0.00000000000000000000
119.00000000000000000000	0.00000000000000000000	4155.38427734375000000000	4181.02539062500000000000	4171.28173828125000000000	4177.43603515625000000000	4194.35888671875000000000	4177.43603515625000000000	4168.20507812500000000000	4163.07666015625000000000	4151.28173828125000000000	4101.02539062500000000000	4136.41015625000000000000	4164.10253906250000000000	4155.89746093750000000000	4144.10253906250000000000	3242.00000000000000000000	10247.00000000000000000000	10229.00000000000000000000	0.00000000000000000000	0.00000000000000000000	0.00000000000000000000	532.00000000000000000000	284.00000000000000000000	0.00000000000000000000	0.00000000000000000000	0.00000000000000000000	0.00000000000000000000	0.00000000000000000000	0.00000000000000000000	0.00000000000000000000	0.00000000000000000000	0.00000000000000000000	0.00000000000000000000	0.00000000000000000000	0.00000000000000000000	0.00000000000000000000	0.00000000000000000000	0.00000000000000000000	0.00000000000000000000
120.00000000000000000000	0.00000000000000000000	4178.46142578125000000000	4195.89746093750000000000	4193.33300781250000000000	4180.00000000000000000000	4175.89746093750000000000	4160.51269531250000000000	4157.94873046875000000000	4147.17919921875000000000	4131.79492187500000000000	4105.12792968750000000000	4171.79492187500000000000	4174.87158203125000000000	4164.61523437500000000000	4154.35888671875000000000	3057.00000000000000000000	10247.00000000000000000000	10229.00000000000000000000	0.00000000000000000000	0.00000000000000000000	0.00000000000000000000	532.00000000000000000000	292.00000000000000000000	0.00000000000000000000	0.00000000000000000000	0.00000000000000000000	0.00000000000000000000	0.00000000000000000000	0.00000000000000000000	0.00000000000000000000	0.00000000000000000000	0.00000000000000000000	0.00000000000000000000	0.00000000000000000000	0.00000000000000000000	0.00000000000000000000	0.00000000000000000000	0.00000000000000000000	0.00000000000000000000
121.00000000000000000000	0.00000000000000000000	4164.61523437500000000000	4191.79492187500000000000	4182.05126953125000000000	4163.07666015625000000000	4143.58984375000000000000	4137.94873046875000000000	4140.51269531250000000000	4121.02539062500000000000	4112.82031250000000000000	4107.69238281250000000000	4133.84619140625000000000	4162.56396484375000000000	4143.07666015625000000000	4148.20507812500000000000	2869.00000000000000000000	10247.00000000000000000000	10230.00000000000000000000	0.00000000000000000000	0.00000000000000000000	0.00000000000000000000	532.00000000000000000000	300.00000000000000000000	0.00000000000000000000	0.00000000000000000000	0.00000000000000000000	0.00000000000000000000	0.00000000000000000000	0.00000000000000000000	0.00000000000000000000	0.00000000000000000000	0.00000000000000000000	0.00000000000000000000	0.00000000000000000000	0.00000000000000000000	0.00000000000000000000	0.00000000000000000000	0.00000000000000000000	0.00000000000000000000
122.00000000000000000000	0.00000000000000000000	4177.43603515625000000000	4213.33300781250000000000	4189.23046875000000000000	4176.41015625000000000000	4162.56396484375000000000	4141.53857421875000000000	4138.46142578125000000000	4124.10253906250000000000	4125.64111328125000000000	4099.48730468750000000000	4107.17919921875000000000	4173.33300781250000000000	4137.43603515625000000000	4158.97412109375000000000	3466.00000000000000000000	10247.00000000000000000000	10230.00000000000000000000	0.00000000000000000000	0.00000000000000000000	0.00000000000000000000	532.00000000000000000000	307.00000000000000000000	0.00000000000000000000	0.00000000000000000000	0.00000000000000000000	0.00000000000000000000	0.00000000000000000000	0.00000000000000000000	0.00000000000000000000	0.00000000000000000000	0.00000000000000000000	0.00000000000000000000	0.00000000000000000000	0.00000000000000000000	0.00000000000000000000	0.00000000000000000000	0.00000000000000000000	0.00000000000000000000
123.00000000000000000000	0.00000000000000000000	4182.56396484375000000000	4213.84619140625000000000	4190.25634765625000000000	4172.30761718750000000000	4174.87158203125000000000	4141.53857421875000000000	4136.92285156250000000000	4142.56396484375000000000	4142.56396484375000000000	4098.46142578125000000000	4155.89746093750000000000	4174.35888671875000000000	4141.53857421875000000000	4160.51269531250000000000	3242.00000000000000000000	10247.00000000000000000000	10232.00000000000000000000	0.00000000000000000000	0.00000000000000000000	0.00000000000000000000	532.00000000000000000000	315.00000000000000000000	0.00000000000000000000	0.00000000000000000000	0.00000000000000000000	0.00000000000000000000	0.00000000000000000000	0.00000000000000000000	0.00000000000000000000	0.00000000000000000000	0.00000000000000000000	0.00000000000000000000	0.00000000000000000000	0.00000000000000000000	0.00000000000000000000	0.00000000000000000000	0.00000000000000000000	0.00000000000000000000
124.00000000000000000000	0.00000000000000000000	4167.17919921875000000000	4196.92285156250000000000	4182.05126953125000000000	4173.33300781250000000000	4172.82031250000000000000	4142.05126953125000000000	4135.38427734375000000000	4157.94873046875000000000	4145.12792968750000000000	4113.33300781250000000000	4178.97412109375000000000	4162.56396484375000000000	4149.23046875000000000000	4151.28173828125000000000	3057.00000000000000000000	10247.00000000000000000000	10232.00000000000000000000	0.00000000000000000000	0.00000000000000000000	0.00000000000000000000	532.00000000000000000000	322.00000000000000000000	0.00000000000000000000	0.00000000000000000000	0.00000000000000000000	0.00000000000000000000	0.00000000000000000000	0.00000000000000000000	0.00000000000000000000	0.00000000000000000000	0.00000000000000000000	0.00000000000000000000	0.00000000000000000000	0.00000000000000000000	0.00000000000000000000	0.00000000000000000000	0.00000000000000000000	0.00000000000000000000
125.00000000000000000000	0.00000000000000000000	4178.97412109375000000000	4202.05126953125000000000	4200.00000000000000000000	4194.87158203125000000000	4182.56396484375000000000	4158.97412109375000000000	4140.51269531250000000000	4164.10253906250000000000	4142.56396484375000000000	4110.25634765625000000000	4139.48730468750000000000	4171.79492187500000000000	4150.76904296875000000000	4158.46142578125000000000	2869.00000000000000000000	10247.00000000000000000000	10232.00000000000000000000	0.00000000000000000000	0.00000000000000000000	0.00000000000000000000	532.00000000000000000000	330.00000000000000000000	0.00000000000000000000	0.00000000000000000000	0.00000000000000000000	0.00000000000000000000	0.00000000000000000000	0.00000000000000000000	0.00000000000000000000	0.00000000000000000000	0.00000000000000000000	0.00000000000000000000	0.00000000000000000000	0.00000000000000000000	0.00000000000000000000	0.00000000000000000000	0.00000000000000000000	0.00000000000000000000
126.00000000000000000000	0.00000000000000000000	4165.64111328125000000000	4202.56396484375000000000	4183.07666015625000000000	4180.00000000000000000000	4166.15380859375000000000	4161.02539062500000000000	4136.92285156250000000000	4149.23046875000000000000	4131.79492187500000000000	4095.38452148437500000000	4104.10253906250000000000	4159.48730468750000000000	4132.30761718750000000000	4142.56396484375000000000	3466.00000000000000000000	10247.00000000000000000000	10232.00000000000000000000	0.00000000000000000000	0.00000000000000000000	0.00000000000000000000	532.00000000000000000000	337.00000000000000000000	0.00000000000000000000	0.00000000000000000000	0.00000000000000000000	0.00000000000000000000	0.00000000000000000000	0.00000000000000000000	0.00000000000000000000	0.00000000000000000000	0.00000000000000000000	0.00000000000000000000	0.00000000000000000000	0.00000000000000000000	0.00000000000000000000	0.00000000000000000000	0.00000000000000000000	0.00000000000000000000
127.00000000000000000000	0.00000000000000000000	4153.84619140625000000000	4169.74365234375000000000	4171.28173828125000000000	4142.56396484375000000000	4130.25634765625000000000	4140.00000000000000000000	4125.12792968750000000000	4121.02539062500000000000	4112.30761718750000000000	4080.51269531250000000000	4094.87158203125000000000	4134.87158203125000000000	4103.07666015625000000000	4108.71777343750000000000	52.00000000000000000000	10247.00000000000000000000	10232.00000000000000000000	0.00000000000000000000	0.00000000000000000000	0.00000000000000000000	532.00000000000000000000	345.00000000000000000000	0.00000000000000000000	0.00000000000000000000	0.00000000000000000000	0.00000000000000000000	0.00000000000000000000	0.00000000000000000000	0.00000000000000000000	0.00000000000000000000	0.00000000000000000000	0.00000000000000000000	0.00000000000000000000	0.00000000000000000000	0.00000000000000000000	0.00000000000000000000	0.00000000000000000000	0.00000000000000000000
0.00000000000000000000	0.00000000000000000000	4153.33300781250000000000	4163.07666015625000000000	4172.30761718750000000000	4133.84619140625000000000	4137.94873046875000000000	4133.33300781250000000000	4128.20507812500000000000	4116.92285156250000000000	4109.74365234375000000000	4070.76904296875000000000	4115.38427734375000000000	4132.82031250000000000000	4092.82031250000000000000	4112.30761718750000000000	2369.00000000000000000000	10247.00000000000000000000	10232.00000000000000000000	0.00000000000000000000	0.00000000000000000000	0.00000000000000000000	532.00000000000000000000	354.00000000000000000000	4.00000000000000000000	0.00000000000000000000	0.00000000000000000000	0.00000000000000000000	0.00000000000000000000	0.00000000000000000000	0.00000000000000000000	0.00000000000000000000	0.00000000000000000000	0.00000000000000000000	0.00000000000000000000	0.00000000000000000000	0.00000000000000000000	0.00000000000000000000	0.00000000000000000000	0.00000000000000000000
1.00000000000000000000	0.00000000000000000000	4156.41015625000000000000	4195.89746093750000000000	4171.28173828125000000000	4165.12792968750000000000	4182.05126953125000000000	4151.28173828125000000000	4143.58984375000000000000	4131.28173828125000000000	4128.20507812500000000000	4083.07690429687500000000	4147.17919921875000000000	4152.30761718750000000000	4114.87158203125000000000	4139.48730468750000000000	2860.00000000000000000000	10246.00000000000000000000	10232.00000000000000000000	0.00000000000000000000	0.00000000000000000000	0.00000000000000000000	532.00000000000000000000	362.00000000000000000000	4.00000000000000000000	4.00000000000000000000	0.00000000000000000000	0.00000000000000000000	0.00000000000000000000	0.00000000000000000000	0.00000000000000000000	0.00000000000000000000	0.00000000000000000000	0.00000000000000000000	0.00000000000000000000	0.00000000000000000000	0.00000000000000000000	0.00000000000000000000	0.00000000000000000000	0.00000000000000000000
2.00000000000000000000	0.00000000000000000000	4182.56396484375000000000	4218.97412109375000000000	4198.97412109375000000000	4196.92285156250000000000	4194.87158203125000000000	4163.07666015625000000000	4148.71777343750000000000	4127.69238281250000000000	4130.76904296875000000000	4108.71777343750000000000	4162.05126953125000000000	4180.00000000000000000000	4151.79492187500000000000	4162.05126953125000000000	2323.00000000000000000000	10246.00000000000000000000	10232.00000000000000000000	0.00000000000000000000	0.00000000000000000000	0.00000000000000000000	532.00000000000000000000	370.00000000000000000000	4.00000000000000000000	4.00000000000000000000	4.00000000000000000000	0.00000000000000000000	0.00000000000000000000	0.00000000000000000000	0.00000000000000000000	0.00000000000000000000	0.00000000000000000000	0.00000000000000000000	0.00000000000000000000	0.00000000000000000000	0.00000000000000000000	0.00000000000000000000	4.00000000000000000000	0.00000000000000000000
3.00000000000000000000	0.00000000000000000000	4180.51269531250000000000	4229.74365234375000000000	4208.71777343750000000000	4193.33300781250000000000	4185.12792968750000000000	4156.92285156250000000000	4146.15380859375000000000	4132.30761718750000000000	4124.61523437500000000000	4126.66650390625000000000	4155.89746093750000000000	4203.07666015625000000000	4181.53857421875000000000	4186.15380859375000000000	3440.00000000000000000000	10246.00000000000000000000	10233.00000000000000000000	0.00000000000000000000	0.00000000000000000000	0.00000000000000000000	532.00000000000000000000	378.00000000000000000000	4.00000000000000000000	4.00000000000000000000	4.00000000000000000000	4.00000000000000000000	0.00000000000000000000	0.00000000000000000000	0.00000000000000000000	0.00000000000000000000	0.00000000000000000000	0.00000000000000000000	0.00000000000000000000	0.00000000000000000000	0.00000000000000000000	0.00000000000000000000	4.00000000000000000000	4.00000000000000000000
4.00000000000000000000	0.00000000000000000000	4176.92285156250000000000	4219.48730468750000000000	4202.56396484375000000000	4172.82031250000000000000	4163.07666015625000000000	4140.00000000000000000000	4141.02539062500000000000	4157.43603515625000000000	4136.92285156250000000000	4120.51269531250000000000	4145.12792968750000000000	4202.56396484375000000000	4168.20507812500000000000	4184.61523437500000000000	3501.00000000000000000000	10246.00000000000000000000	10233.00000000000000000000	0.00000000000000000000	0.00000000000000000000	0.00000000000000000000	532.00000000000000000000	386.00000000000000000000	4.00000000000000000000	4.00000000000000000000	4.00000000000000000000	4.00000000000000000000	4.00000000000000000000	0.00000000000000000000	0.00000000000000000000	0.00000000000000000000	0.00000000000000000000	0.00000000000000000000	0.00000000000000000000	0.00000000000000000000	0.00000000000000000000	0.00000000000000000000	4.00000000000000000000	4.00000000000000000000
5.00000000000000000000	0.00000000000000000000	4174.35888671875000000000	4194.87158203125000000000	4193.84619140625000000000	4168.20507812500000000000	4144.10253906250000000000	4133.33300781250000000000	4143.07666015625000000000	4175.89746093750000000000	4153.33300781250000000000	4110.25634765625000000000	4152.30761718750000000000	4183.07666015625000000000	4138.46142578125000000000	4158.46142578125000000000	3316.00000000000000000000	10245.00000000000000000000	10231.00000000000000000000	0.00000000000000000000	0.00000000000000000000	0.00000000000000000000	532.00000000000000000000	394.00000000000000000000	4.00000000000000000000	4.00000000000000000000	4.00000000000000000000	4.00000000000000000000	4.00000000000000000000	4.00000000000000000000	0.00000000000000000000	0.00000000000000000000	0.00000000000000000000	0.00000000000000000000	0.00000000000000000000	0.00000000000000000000	0.00000000000000000000	0.00000000000000000000	4.00000000000000000000	4.00000000000000000000
6.00000000000000000000	0.00000000000000000000	4160.00000000000000000000	4188.20507812500000000000	4189.74365234375000000000	4187.69238281250000000000	4165.12792968750000000000	4150.25634765625000000000	4161.02539062500000000000	4181.53857421875000000000	4151.28173828125000000000	4125.64111328125000000000	4165.12792968750000000000	4177.94873046875000000000	4145.12792968750000000000	4150.76904296875000000000	3431.00000000000000000000	10245.00000000000000000000	10231.00000000000000000000	0.00000000000000000000	0.00000000000000000000	0.00000000000000000000	532.00000000000000000000	402.00000000000000000000	4.00000000000000000000	4.00000000000000000000	4.00000000000000000000	4.00000000000000000000	4.00000000000000000000	4.00000000000000000000	4.00000000000000000000	0.00000000000000000000	0.00000000000000000000	0.00000000000000000000	0.00000000000000000000	0.00000000000000000000	0.00000000000000000000	0.00000000000000000000	4.00000000000000000000	4.00000000000000000000
7.00000000000000000000	0.00000000000000000000	4167.69238281250000000000	4193.33300781250000000000	4200.00000000000000000000	4191.79492187500000000000	4184.61523437500000000000	4165.64111328125000000000	4174.87158203125000000000	4176.41015625000000000000	4145.64111328125000000000	4140.00000000000000000000	4153.84619140625000000000	4173.33300781250000000000	4157.94873046875000000000	4148.71777343750000000000	3459.00000000000000000000	10244.00000000000000000000	10231.00000000000000000000	0.00000000000000000000	0.00000000000000000000	0.00000000000000000000	532.00000000000000000000	409.00000000000000000000	4.00000000000000000000	4.00000000000000000000	4.00000000000000000000	4.00000000000000000000	4.00000000000000000000	4.00000000000000000000	4.00000000000000000000	4.00000000000000000000	0.00000000000000000000	0.00000000000000000000	0.00000000000000000000	0.00000000000000000000	0.00000000000000000000	0.00000000000000000000	4.00000000000000000000	4.00000000000000000000
8.00000000000000000000	0.00000000000000000000	4150.25634765625000000000	4181.02539062500000000000	4171.28173828125000000000	4158.97412109375000000000	4163.58984375000000000000	4151.28173828125000000000	4167.17919921875000000000	4166.15380859375000000000	4145.64111328125000000000	4124.61523437500000000000	4113.84619140625000000000	4150.25634765625000000000	4138.46142578125000000000	4134.35888671875000000000	3181.00000000000000000000	10244.00000000000000000000	10231.00000000000000000000	0.00000000000000000000	0.00000000000000000000	0.00000000000000000000	532.00000000000000000000	418.00000000000000000000	4.00000000000000000000	4.00000000000000000000	4.00000000000000000000	4.00000000000000000000	4.00000000000000000000	4.00000000000000000000	4.00000000000000000000	4.00000000000000000000	4.00000000000000000000	0.00000000000000000000	0.00000000000000000000	0.00000000000000000000	0.00000000000000000000	0.00000000000000000000	4.00000000000000000000	4.00000000000000000000
9.00000000000000000000	0.00000000000000000000	4143.07666015625000000000	4158.97412109375000000000	4164.61523437500000000000	4132.30761718750000000000	4132.82031250000000000000	4130.76904296875000000000	4150.25634765625000000000	4146.66650390625000000000	4128.71777343750000000000	4091.28198242187500000000	4105.64111328125000000000	4147.17919921875000000000	4103.58984375000000000000	4128.20507812500000000000	2910.00000000000000000000	10244.00000000000000000000	10230.00000000000000000000	0.00000000000000000000	0.00000000000000000000	0.00000000000000000000	532.00000000000000000000	426.00000000000000000000	4.00000000000000000000	4.00000000000000000000	4.00000000000000000000	4.00000000000000000000	4.00000000000000000000	4.00000000000000000000	4.00000000000000000000	4.00000000000000000000	4.00000000000000000000	4.00000000000000000000	0.00000000000000000000	0.00000000000000000000	0.00000000000000000000	0.00000000000000000000	4.00000000000000000000	4.00000000000000000000
10.00000000000000000000	0.00000000000000000000	4163.07666015625000000000	4166.66650390625000000000	4188.71777343750000000000	4155.89746093750000000000	4147.17919921875000000000	4150.25634765625000000000	4154.35888671875000000000	4148.20507812500000000000	4131.28173828125000000000	4075.89721679687500000000	4142.05126953125000000000	4168.20507812500000000000	4107.69238281250000000000	4141.02539062500000000000	3517.00000000000000000000	10244.00000000000000000000	10230.00000000000000000000	0.00000000000000000000	0.00000000000000000000	0.00000000000000000000	532.00000000000000000000	433.00000000000000000000	4.00000000000000000000	4.00000000000000000000	4.00000000000000000000	4.00000000000000000000	4.00000000000000000000	4.00000000000000000000	4.00000000000000000000	4.00000000000000000000	4.00000000000000000000	4.00000000000000000000	4.00000000000000000000	0.00000000000000000000	0.00000000000000000000	0.00000000000000000000	4.00000000000000000000	4.00000000000000000000
11.00000000000000000000	0.00000000000000000000	4157.94873046875000000000	4177.43603515625000000000	4182.05126953125000000000	4185.64111328125000000000	4165.12792968750000000000	4169.23046875000000000000	4157.94873046875000000000	4158.46142578125000000000	4146.66650390625000000000	4096.92285156250000000000	4162.56396484375000000000	4172.82031250000000000000	4132.30761718750000000000	4147.69238281250000000000	3258.00000000000000000000	10244.00000000000000000000	10230.00000000000000000000	0.00000000000000000000	0.00000000000000000000	0.00000000000000000000	532.00000000000000000000	441.00000000000000000000	4.00000000000000000000	4.00000000000000000000	4.00000000000000000000	4.00000000000000000000	4.00000000000000000000	4.00000000000000000000	4.00000000000000000000	4.00000000000000000000	4.00000000000000000000	4.00000000000000000000	4.00000000000000000000	4.00000000000000000000	0.00000000000000000000	0.00000000000000000000	4.00000000000000000000	4.00000000000000000000
12.00000000000000000000	0.00000000000000000000	4167.69238281250000000000	4182.56396484375000000000	4190.76904296875000000000	4185.12792968750000000000	4158.46142578125000000000	4157.94873046875000000000	4144.61523437500000000000	4147.17919921875000000000	4131.28173828125000000000	4131.28173828125000000000	4150.76904296875000000000	4172.82031250000000000000	4148.20507812500000000000	4155.89746093750000000000	2983.00000000000000000000	10244.00000000000000000000	10230.00000000000000000000	0.00000000000000000000	0.00000000000000000000	0.00000000000000000000	532.00000000000000000000	448.00000000000000000000	4.00000000000000000000	4.00000000000000000000	4.00000000000000000000	4.00000000000000000000	4.00000000000000000000	4.00000000000000000000	4.00000000000000000000	4.00000000000000000000	4.00000000000000000000	4.00000000000000000000	4.00000000000000000000	4.00000000000000000000	4.00000000000000000000	0.00000000000000000000	4.00000000000000000000	4.00000000000000000000
13.00000000000000000000	0.00000000000000000000	4167.69238281250000000000	4205.64111328125000000000	4189.74365234375000000000	4184.61523437500000000000	4169.23046875000000000000	4160.51269531250000000000	4151.79492187500000000000	4148.20507812500000000000	4134.87158203125000000000	4151.28173828125000000000	4146.15380859375000000000	4180.51269531250000000000	4168.20507812500000000000	4167.17919921875000000000	2893.00000000000000000000	10245.00000000000000000000	10226.00000000000000000000	0.00000000000000000000	0.00000000000000000000	0.00000000000000000000	532.00000000000000000000	455.00000000000000000000	4.00000000000000000000	4.00000000000000000000	4.00000000000000000000	4.00000000000000000000	4.00000000000000000000	4.00000000000000000000	4.00000000000000000000	4.00000000000000000000	4.00000000000000000000	4.00000000000000000000	4.00000000000000000000	4.00000000000000000000	4.00000000000000000000	4.00000000000000000000	4.00000000000000000000	4.00000000000000000000
14.00000000000000000000	0.00000000000000000000	4163.58984375000000000000	4200.51269531250000000000	4183.58984375000000000000	4178.46142578125000000000	4153.84619140625000000000	4160.00000000000000000000	4162.05126953125000000000	4156.92285156250000000000	4157.43603515625000000000	4131.28173828125000000000	4140.00000000000000000000	4186.15380859375000000000	4153.84619140625000000000	4162.05126953125000000000	3517.00000000000000000000	10245.00000000000000000000	10226.00000000000000000000	0.00000000000000000000	0.00000000000000000000	0.00000000000000000000	532.00000000000000000000	463.00000000000000000000	4.00000000000000000000	4.00000000000000000000	4.00000000000000000000	4.00000000000000000000	4.00000000000000000000	4.00000000000000000000	4.00000000000000000000	4.00000000000000000000	4.00000000000000000000	4.00000000000000000000	4.00000000000000000000	4.00000000000000000000	4.00000000000000000000	4.00000000000000000000	4.00000000000000000000	4.00000000000000000000
15.00000000000000000000	0.00000000000000000000	4171.79492187500000000000	4169.74365234375000000000	4195.38427734375000000000	4163.58984375000000000000	4134.87158203125000000000	4146.66650390625000000000	4157.43603515625000000000	4156.92285156250000000000	4152.30761718750000000000	4098.97412109375000000000	4141.02539062500000000000	4189.74365234375000000000	4128.71777343750000000000	4155.38427734375000000000	3258.00000000000000000000	10248.00000000000000000000	10227.00000000000000000000	0.00000000000000000000	0.00000000000000000000	0.00000000000000000000	532.00000000000000000000	471.00000000000000000000	4.00000000000000000000	4.00000000000000000000	4.00000000000000000000	4.00000000000000000000	4.00000000000000000000	4.00000000000000000000	4.00000000000000000000	4.00000000000000000000	4.00000000000000000000	4.00000000000000000000	4.00000000000000000000	4.00000000000000000000	4.00000000000000000000	4.00000000000000000000	4.00000000000000000000	4.00000000000000000000
16.00000000000000000000	0.00000000000000000000	4163.07666015625000000000	4172.82031250000000000000	4186.15380859375000000000	4169.74365234375000000000	4148.71777343750000000000	4147.17919921875000000000	4155.38427734375000000000	4164.10253906250000000000	4145.64111328125000000000	4106.66650390625000000000	4163.58984375000000000000	4184.10253906250000000000	4137.94873046875000000000	4153.84619140625000000000	0.00000000000000000000	10248.00000000000000000000	10227.00000000000000000000	0.00000000000000000000	0.00000000000000000000	0.00000000000000000000	532.00000000000000000000	479.00000000000000000000	4.00000000000000000000	4.00000000000000000000	4.00000000000000000000	4.00000000000000000000	4.00000000000000000000	4.00000000000000000000	4.00000000000000000000	4.00000000000000000000	4.00000000000000000000	4.00000000000000000000	4.00000000000000000000	4.00000000000000000000	4.00000000000000000000	4.00000000000000000000	4.00000000000000000000	4.00000000000000000000
17.00000000000000000000	0.00000000000000000000	4170.25634765625000000000	4196.41015625000000000000	4188.71777343750000000000	4184.61523437500000000000	4156.41015625000000000000	4153.84619140625000000000	4161.02539062500000000000	4170.76904296875000000000	4153.84619140625000000000	4138.46142578125000000000	4162.56396484375000000000	4170.25634765625000000000	4148.71777343750000000000	4148.71777343750000000000	0.00000000000000000000	10247.00000000000000000000	10228.00000000000000000000	0.00000000000000000000	0.00000000000000000000	0.00000000000000000000	532.00000000000000000000	487.00000000000000000000	4.00000000000000000000	4.00000000000000000000	4.00000000000000000000	4.00000000000000000000	4.00000000000000000000	4.00000000000000000000	4.00000000000000000000	4.00000000000000000000	4.00000000000000000000	4.00000000000000000000	4.00000000000000000000	4.00000000000000000000	4.00000000000000000000	4.00000000000000000000	4.00000000000000000000	4.00000000000000000000
18.00000000000000000000	0.00000000000000000000	4162.05126953125000000000	4192.30761718750000000000	4180.51269531250000000000	4168.71777343750000000000	4154.35888671875000000000	4160.00000000000000000000	4166.15380859375000000000	4172.82031250000000000000	4160.00000000000000000000	4148.71777343750000000000	4123.07666015625000000000	4143.58984375000000000000	4145.64111328125000000000	4140.51269531250000000000	0.00000000000000000000	10247.00000000000000000000	10228.00000000000000000000	0.00000000000000000000	0.00000000000000000000	0.00000000000000000000	532.00000000000000000000	496.00000000000000000000	4.00000000000000000000	4.00000000000000000000	4.00000000000000000000	4.00000000000000000000	4.00000000000000000000	4.00000000000000000000	4.00000000000000000000	4.00000000000000000000	4.00000000000000000000	4.00000000000000000000	4.00000000000000000000	4.00000000000000000000	4.00000000000000000000	4.00000000000000000000	4.00000000000000000000	4.00000000000000000000
19.00000000000000000000	0.00000000000000000000	4156.41015625000000000000	4169.74365234375000000000	4175.89746093750000000000	4148.71777343750000000000	4154.35888671875000000000	4166.15380859375000000000	4164.10253906250000000000	4175.89746093750000000000	4163.58984375000000000000	4120.00000000000000000000	4113.84619140625000000000	4150.76904296875000000000	4130.25634765625000000000	4148.71777343750000000000	0.00000000000000000000	10248.00000000000000000000	10227.00000000000000000000	0.00000000000000000000	0.00000000000000000000	0.00000000000000000000	532.00000000000000000000	504.00000000000000000000	4.00000000000000000000	4.00000000000000000000	4.00000000000000000000	4.00000000000000000000	4.00000000000000000000	4.00000000000000000000	4.00000000000000000000	4.00000000000000000000	4.00000000000000000000	4.00000000000000000000	4.00000000000000000000	4.00000000000000000000	4.00000000000000000000	4.00000000000000000000	4.00000000000000000000	4.00000000000000000000
20.00000000000000000000	0.00000000000000000000	4172.82031250000000000000	4174.87158203125000000000	4188.71777343750000000000	4160.00000000000000000000	4148.71777343750000000000	4164.10253906250000000000	4163.07666015625000000000	4174.35888671875000000000	4165.64111328125000000000	4105.12792968750000000000	4141.02539062500000000000	4175.89746093750000000000	4126.66650390625000000000	4161.53857421875000000000	0.00000000000000000000	10248.00000000000000000000	10227.00000000000000000000	0.00000000000000000000	0.00000000000000000000	0.00000000000000000000	532.00000000000000000000	512.00000000000000000000	4.00000000000000000000	4.00000000000000000000	4.00000000000000000000	4.00000000000000000000	4.00000000000000000000	4.00000000000000000000	4.00000000000000000000	4.00000000000000000000	4.00000000000000000000	4.00000000000000000000	4.00000000000000000000	4.00000000000000000000	4.00000000000000000000	4.00000000000000000000	4.00000000000000000000	4.00000000000000000000
21.00000000000000000000	0.00000000000000000000	4160.00000000000000000000	4191.28173828125000000000	4176.41015625000000000000	4174.35888671875000000000	4146.15380859375000000000	4161.02539062500000000000	4166.66650390625000000000	4169.74365234375000000000	4159.48730468750000000000	4125.12792968750000000000	4145.12792968750000000000	4163.07666015625000000000	4144.10253906250000000000	4145.12792968750000000000	0.00000000000000000000	10248.00000000000000000000	10226.00000000000000000000	0.00000000000000000000	0.00000000000000000000	0.00000000000000000000	532.00000000000000000000	521.00000000000000000000	4.00000000000000000000	4.00000000000000000000	4.00000000000000000000	4.00000000000000000000	4.00000000000000000000	4.00000000000000000000	4.00000000000000000000	4.00000000000000000000	4.00000000000000000000	4.00000000000000000000	4.00000000000000000000	4.00000000000000000000	4.00000000000000000000	4.00000000000000000000	4.00000000000000000000	4.00000000000000000000
22.00000000000000000000	0.00000000000000000000	4163.58984375000000000000	4178.97412109375000000000	4185.64111328125000000000	4159.48730468750000000000	4142.05126953125000000000	4152.82031250000000000000	4159.48730468750000000000	4157.94873046875000000000	4145.64111328125000000000	4134.35888671875000000000	4144.10253906250000000000	4152.30761718750000000000	4147.17919921875000000000	4132.82031250000000000000	0.00000000000000000000	10248.00000000000000000000	10226.00000000000000000000	0.00000000000000000000	0.00000000000000000000	0.00000000000000000000	532.00000000000000000000	528.00000000000000000000	4.00000000000000000000	4.00000000000000000000	4.00000000000000000000	4.00000000000000000000	4.00000000000000000000	4.00000000000000000000	4.00000000000000000000	4.00000000000000000000	4.00000000000000000000	4.00000000000000000000	4.00000000000000000000	4.00000000000000000000	4.00000000000000000000	4.00000000000000000000	4.00000000000000000000	4.00000000000000000000
23.00000000000000000000	0.00000000000000000000	4169.74365234375000000000	4177.43603515625000000000	4190.76904296875000000000	4161.53857421875000000000	4142.56396484375000000000	4152.82031250000000000000	4157.43603515625000000000	4159.48730468750000000000	4149.74365234375000000000	4137.94873046875000000000	4157.94873046875000000000	4169.74365234375000000000	4143.58984375000000000000	4149.23046875000000000000	0.00000000000000000000	10250.00000000000000000000	10226.00000000000000000000	0.00000000000000000000	0.00000000000000000000	0.00000000000000000000	532.00000000000000000000	535.00000000000000000000	4.00000000000000000000	4.00000000000000000000	4.00000000000000000000	4.00000000000000000000	4.00000000000000000000	4.00000000000000000000	4.00000000000000000000	4.00000000000000000000	4.00000000000000000000	4.00000000000000000000	4.00000000000000000000	4.00000000000000000000	4.00000000000000000000	4.00000000000000000000	4.00000000000000000000	4.00000000000000000000
24.00000000000000000000	0.00000000000000000000	4165.64111328125000000000	4197.43603515625000000000	4182.05126953125000000000	4180.51269531250000000000	4153.33300781250000000000	4160.00000000000000000000	4161.02539062500000000000	4166.15380859375000000000	4155.89746093750000000000	4140.00000000000000000000	4153.84619140625000000000	4178.97412109375000000000	4142.05126953125000000000	4155.89746093750000000000	0.00000000000000000000	10250.00000000000000000000	10226.00000000000000000000	0.00000000000000000000	0.00000000000000000000	0.00000000000000000000	532.00000000000000000000	543.00000000000000000000	4.00000000000000000000	4.00000000000000000000	4.00000000000000000000	4.00000000000000000000	4.00000000000000000000	4.00000000000000000000	4.00000000000000000000	4.00000000000000000000	4.00000000000000000000	4.00000000000000000000	4.00000000000000000000	4.00000000000000000000	4.00000000000000000000	4.00000000000000000000	4.00000000000000000000	4.00000000000000000000
25.00000000000000000000	0.00000000000000000000	4166.15380859375000000000	4194.35888671875000000000	4187.69238281250000000000	4167.69238281250000000000	4148.71777343750000000000	4151.28173828125000000000	4154.35888671875000000000	4150.25634765625000000000	4137.94873046875000000000	4121.02539062500000000000	4134.87158203125000000000	4167.17919921875000000000	4129.74365234375000000000	4144.61523437500000000000	0.00000000000000000000	10249.00000000000000000000	10226.00000000000000000000	0.00000000000000000000	0.00000000000000000000	0.00000000000000000000	532.00000000000000000000	550.00000000000000000000	4.00000000000000000000	4.00000000000000000000	4.00000000000000000000	4.00000000000000000000	4.00000000000000000000	4.00000000000000000000	4.00000000000000000000	4.00000000000000000000	4.00000000000000000000	4.00000000000000000000	4.00000000000000000000	4.00000000000000000000	4.00000000000000000000	4.00000000000000000000	4.00000000000000000000	4.00000000000000000000
26.00000000000000000000	0.00000000000000000000	4155.89746093750000000000	4179.48730468750000000000	4181.02539062500000000000	4167.69238281250000000000	4144.61523437500000000000	4148.20507812500000000000	4154.87158203125000000000	4145.64111328125000000000	4133.84619140625000000000	4101.53857421875000000000	4138.97412109375000000000	4162.56396484375000000000	4124.61523437500000000000	4149.23046875000000000000	0.00000000000000000000	10249.00000000000000000000	10226.00000000000000000000	0.00000000000000000000	0.00000000000000000000	0.00000000000000000000	532.00000000000000000000	558.00000000000000000000	4.00000000000000000000	4.00000000000000000000	4.00000000000000000000	4.00000000000000000000	4.00000000000000000000	4.00000000000000000000	4.00000000000000000000	4.00000000000000000000	4.00000000000000000000	4.00000000000000000000	4.00000000000000000000	4.00000000000000000000	4.00000000000000000000	4.00000000000000000000	4.00000000000000000000	4.00000000000000000000
27.00000000000000000000	0.00000000000000000000	4168.20507812500000000000	4172.30761718750000000000	4188.71777343750000000000	4174.87158203125000000000	4140.00000000000000000000	4151.28173828125000000000	4157.43603515625000000000	4154.87158203125000000000	4141.02539062500000000000	4097.43603515625000000000	4127.69238281250000000000	4167.17919921875000000000	4129.74365234375000000000	4147.69238281250000000000	0.00000000000000000000	10246.00000000000000000000	10228.00000000000000000000	0.00000000000000000000	0.00000000000000000000	0.00000000000000000000	532.00000000000000000000	565.00000000000000000000	4.00000000000000000000	4.00000000000000000000	4.00000000000000000000	4.00000000000000000000	4.00000000000000000000	4.00000000000000000000	4.00000000000000000000	4.00000000000000000000	4.00000000000000000000	4.00000000000000000000	4.00000000000000000000	4.00000000000000000000	4.00000000000000000000	4.00000000000000000000	4.00000000000000000000	4.00000000000000000000
28.00000000000000000000	0.00000000000000000000	4166.66650390625000000000	4174.35888671875000000000	4185.64111328125000000000	4144.61523437500000000000	4127.69238281250000000000	4147.69238281250000000000	4150.25634765625000000000	4154.35888671875000000000	4140.51269531250000000000	4108.20507812500000000000	4103.07666015625000000000	4164.10253906250000000000	4131.79492187500000000000	4137.43603515625000000000	0.00000000000000000000	10246.00000000000000000000	10228.00000000000000000000	0.00000000000000000000	0.00000000000000000000	0.00000000000000000000	532.00000000000000000000	572.00000000000000000000	4.00000000000000000000	4.00000000000000000000	4.00000000000000000000	4.00000000000000000000	4.00000000000000000000	4.00000000000000000000	4.00000000000000000000	4.00000000000000000000	4.00000000000000000000	4.00000000000000000000	4.00000000000000000000	4.00000000000000000000	4.00000000000000000000	4.00000000000000000000	4.00000000000000000000	4.00000000000000000000
29.00000000000000000000	0.00000000000000000000	4158.97412109375000000000	4190.76904296875000000000	4182.56396484375000000000	4146.66650390625000000000	4145.64111328125000000000	4152.82031250000000000000	4154.87158203125000000000	4157.43603515625000000000	4145.64111328125000000000	4127.69238281250000000000	4138.97412109375000000000	4175.89746093750000000000	4132.30761718750000000000	4149.74365234375000000000	0.00000000000000000000	10243.00000000000000000000	10228.00000000000000000000	0.00000000000000000000	0.00000000000000000000	0.00000000000000000000	532.00000000000000000000	581.00000000000000000000	4.00000000000000000000	4.00000000000000000000	4.00000000000000000000	4.00000000000000000000	4.00000000000000000000	4.00000000000000000000	4.00000000000000000000	4.00000000000000000000	4.00000000000000000000	4.00000000000000000000	4.00000000000000000000	4.00000000000000000000	4.00000000000000000000	4.00000000000000000000	4.00000000000000000000	4.00000000000000000000
30.00000000000000000000	0.00000000000000000000	4175.38427734375000000000	4194.35888671875000000000	4196.92285156250000000000	4182.05126953125000000000	4162.56396484375000000000	4162.05126953125000000000	4161.02539062500000000000	4160.51269531250000000000	4150.76904296875000000000	4133.84619140625000000000	4163.07666015625000000000	4183.58984375000000000000	4133.84619140625000000000	4150.76904296875000000000	0.00000000000000000000	10243.00000000000000000000	10228.00000000000000000000	0.00000000000000000000	0.00000000000000000000	0.00000000000000000000	532.00000000000000000000	588.00000000000000000000	4.00000000000000000000	4.00000000000000000000	4.00000000000000000000	4.00000000000000000000	4.00000000000000000000	4.00000000000000000000	4.00000000000000000000	4.00000000000000000000	4.00000000000000000000	4.00000000000000000000	4.00000000000000000000	4.00000000000000000000	4.00000000000000000000	4.00000000000000000000	4.00000000000000000000	4.00000000000000000000
31.00000000000000000000	0.00000000000000000000	4160.51269531250000000000	4181.53857421875000000000	4179.48730468750000000000	4177.43603515625000000000	4162.56396484375000000000	4163.07666015625000000000	4163.07666015625000000000	4166.66650390625000000000	4158.46142578125000000000	4129.74365234375000000000	4153.84619140625000000000	4168.20507812500000000000	4146.15380859375000000000	4133.84619140625000000000	0.00000000000000000000	10245.00000000000000000000	10228.00000000000000000000	0.00000000000000000000	0.00000000000000000000	0.00000000000000000000	532.00000000000000000000	596.00000000000000000000	4.00000000000000000000	4.00000000000000000000	4.00000000000000000000	4.00000000000000000000	4.00000000000000000000	4.00000000000000000000	4.00000000000000000000	4.00000000000000000000	4.00000000000000000000	4.00000000000000000000	4.00000000000000000000	4.00000000000000000000	4.00000000000000000000	4.00000000000000000000	4.00000000000000000000	4.00000000000000000000
32.00000000000000000000	0.00000000000000000000	4155.89746093750000000000	4179.48730468750000000000	4178.46142578125000000000	4162.05126953125000000000	4155.89746093750000000000	4159.48730468750000000000	4164.10253906250000000000	4174.87158203125000000000	4170.25634765625000000000	4123.07666015625000000000	4143.07666015625000000000	4165.64111328125000000000	4151.28173828125000000000	4137.43603515625000000000	0.00000000000000000000	10245.00000000000000000000	10228.00000000000000000000	0.00000000000000000000	0.00000000000000000000	0.00000000000000000000	532.00000000000000000000	605.00000000000000000000	4.00000000000000000000	4.00000000000000000000	4.00000000000000000000	4.00000000000000000000	4.00000000000000000000	4.00000000000000000000	4.00000000000000000000	4.00000000000000000000	4.00000000000000000000	4.00000000000000000000	4.00000000000000000000	4.00000000000000000000	4.00000000000000000000	4.00000000000000000000	4.00000000000000000000	4.00000000000000000000
33.00000000000000000000	0.00000000000000000000	4155.38427734375000000000	4182.56396484375000000000	4174.87158203125000000000	4160.00000000000000000000	4125.64111328125000000000	4148.20507812500000000000	4149.23046875000000000000	4163.07666015625000000000	4164.10253906250000000000	4111.28173828125000000000	4128.20507812500000000000	4160.51269531250000000000	4127.17919921875000000000	4140.00000000000000000000	0.00000000000000000000	10244.00000000000000000000	10228.00000000000000000000	0.00000000000000000000	0.00000000000000000000	0.00000000000000000000	532.00000000000000000000	613.00000000000000000000	4.00000000000000000000	4.00000000000000000000	4.00000000000000000000	4.00000000000000000000	4.00000000000000000000	4.00000000000000000000	4.00000000000000000000	4.00000000000000000000	4.00000000000000000000	4.00000000000000000000	4.00000000000000000000	4.00000000000000000000	4.00000000000000000000	4.00000000000000000000	4.00000000000000000000	4.00000000000000000000
34.00000000000000000000	0.00000000000000000000	4153.84619140625000000000	4181.53857421875000000000	4170.76904296875000000000	4161.53857421875000000000	4112.30761718750000000000	4141.53857421875000000000	4142.56396484375000000000	4147.17919921875000000000	4140.51269531250000000000	4115.89746093750000000000	4138.46142578125000000000	4163.07666015625000000000	4113.84619140625000000000	4138.97412109375000000000	0.00000000000000000000	10244.00000000000000000000	10228.00000000000000000000	0.00000000000000000000	0.00000000000000000000	0.00000000000000000000	532.00000000000000000000	621.00000000000000000000	4.00000000000000000000	4.00000000000000000000	4.00000000000000000000	4.00000000000000000000	4.00000000000000000000	4.00000000000000000000	4.00000000000000000000	4.00000000000000000000	4.00000000000000000000	4.00000000000000000000	4.00000000000000000000	4.00000000000000000000	4.00000000000000000000	4.00000000000000000000	4.00000000000000000000	4.00000000000000000000
35.00000000000000000000	0.00000000000000000000	4177.43603515625000000000	4192.82031250000000000000	4199.48730468750000000000	4182.56396484375000000000	4157.94873046875000000000	4159.48730468750000000000	4163.07666015625000000000	4157.94873046875000000000	4144.10253906250000000000	4134.87158203125000000000	4161.02539062500000000000	4187.69238281250000000000	4138.46142578125000000000	4158.46142578125000000000	0.00000000000000000000	10247.00000000000000000000	10228.00000000000000000000	0.00000000000000000000	0.00000000000000000000	0.00000000000000000000	532.00000000000000000000	630.00000000000000000000	4.00000000000000000000	4.00000000000000000000	4.00000000000000000000	4.00000000000000000000	4.00000000000000000000	4.00000000000000000000	4.00000000000000000000	4.00000000000000000000	4.00000000000000000000	4.00000000000000000000	4.00000000000000000000	4.00000000000000000000	4.00000000000000000000	4.00000000000000000000	4.00000000000000000000	4.00000000000000000000
36.00000000000000000000	0.00000000000000000000	4162.56396484375000000000	4200.51269531250000000000	4187.17919921875000000000	4181.53857421875000000000	4194.87158203125000000000	4175.38427734375000000000	4168.71777343750000000000	4171.79492187500000000000	4165.12792968750000000000	4148.20507812500000000000	4157.43603515625000000000	4175.38427734375000000000	4156.92285156250000000000	4158.46142578125000000000	0.00000000000000000000	10247.00000000000000000000	10228.00000000000000000000	0.00000000000000000000	0.00000000000000000000	0.00000000000000000000	532.00000000000000000000	638.00000000000000000000	4.00000000000000000000	4.00000000000000000000	4.00000000000000000000	4.00000000000000000000	4.00000000000000000000	4.00000000000000000000	4.00000000000000000000	4.00000000000000000000	4.00000000000000000000	4.00000000000000000000	4.00000000000000000000	4.00000000000000000000	4.00000000000000000000	4.00000000000000000000	4.00000000000000000000	4.00000000000000000000
37.00000000000000000000	0.00000000000000000000	4156.92285156250000000000	4181.53857421875000000000	4181.53857421875000000000	4158.46142578125000000000	4163.58984375000000000000	4162.05126953125000000000	4149.74365234375000000000	4153.84619140625000000000	4152.82031250000000000000	4128.20507812500000000000	4126.66650390625000000000	4155.38427734375000000000	4150.25634765625000000000	4135.89746093750000000000	0.00000000000000000000	10247.00000000000000000000	10228.00000000000000000000	0.00000000000000000000	0.00000000000000000000	0.00000000000000000000	532.00000000000000000000	646.00000000000000000000	4.00000000000000000000	4.00000000000000000000	4.00000000000000000000	4.00000000000000000000	4.00000000000000000000	4.00000000000000000000	4.00000000000000000000	4.00000000000000000000	4.00000000000000000000	4.00000000000000000000	4.00000000000000000000	4.00000000000000000000	4.00000000000000000000	4.00000000000000000000	4.00000000000000000000	4.00000000000000000000
38.00000000000000000000	0.00000000000000000000	4169.23046875000000000000	4175.89746093750000000000	4193.33300781250000000000	4169.74365234375000000000	4136.92285156250000000000	4152.30761718750000000000	4148.71777343750000000000	4140.51269531250000000000	4136.41015625000000000000	4110.76904296875000000000	4116.41015625000000000000	4173.84619140625000000000	4147.17919921875000000000	4143.07666015625000000000	0.00000000000000000000	10247.00000000000000000000	10228.00000000000000000000	0.00000000000000000000	0.00000000000000000000	0.00000000000000000000	532.00000000000000000000	655.00000000000000000000	4.00000000000000000000	4.00000000000000000000	4.00000000000000000000	4.00000000000000000000	4.00000000000000000000	4.00000000000000000000	4.00000000000000000000	4.00000000000000000000	4.00000000000000000000	4.00000000000000000000	4.00000000000000000000	4.00000000000000000000	4.00000000000000000000	4.00000000000000000000	4.00000000000000000000	4.00000000000000000000
39.00000000000000000000	0.00000000000000000000	4154.87158203125000000000	4184.10253906250000000000	4177.94873046875000000000	4172.82031250000000000000	4131.79492187500000000000	4151.79492187500000000000	4153.33300781250000000000	4143.58984375000000000000	4137.94873046875000000000	4132.30761718750000000000	4138.97412109375000000000	4185.64111328125000000000	4138.46142578125000000000	4153.84619140625000000000	0.00000000000000000000	10245.00000000000000000000	10231.00000000000000000000	0.00000000000000000000	0.00000000000000000000	0.00000000000000000000	532.00000000000000000000	663.00000000000000000000	4.00000000000000000000	4.00000000000000000000	4.00000000000000000000	4.00000000000000000000	4.00000000000000000000	4.00000000000000000000	4.00000000000000000000	4.00000000000000000000	4.00000000000000000000	4.00000000000000000000	4.00000000000000000000	4.00000000000000000000	4.00000000000000000000	4.00000000000000000000	4.00000000000000000000	4.00000000000000000000
40.00000000000000000000	0.00000000000000000000	4165.64111328125000000000	4181.53857421875000000000	4188.20507812500000000000	4164.10253906250000000000	4122.56396484375000000000	4151.79492187500000000000	4149.74365234375000000000	4148.71777343750000000000	4143.58984375000000000000	4140.51269531250000000000	4174.87158203125000000000	4177.43603515625000000000	4140.00000000000000000000	4147.17919921875000000000	0.00000000000000000000	10245.00000000000000000000	10231.00000000000000000000	0.00000000000000000000	0.00000000000000000000	0.00000000000000000000	532.00000000000000000000	671.00000000000000000000	4.00000000000000000000	4.00000000000000000000	4.00000000000000000000	4.00000000000000000000	4.00000000000000000000	4.00000000000000000000	4.00000000000000000000	4.00000000000000000000	4.00000000000000000000	4.00000000000000000000	4.00000000000000000000	4.00000000000000000000	4.00000000000000000000	4.00000000000000000000	4.00000000000000000000	4.00000000000000000000
41.00000000000000000000	0.00000000000000000000	4165.64111328125000000000	4182.56396484375000000000	4191.28173828125000000000	4178.97412109375000000000	4138.46142578125000000000	4162.56396484375000000000	4160.51269531250000000000	4162.56396484375000000000	4161.02539062500000000000	4122.05126953125000000000	4173.33300781250000000000	4168.71777343750000000000	4151.28173828125000000000	4146.66650390625000000000	0.00000000000000000000	10246.00000000000000000000	10232.00000000000000000000	0.00000000000000000000	0.00000000000000000000	0.00000000000000000000	532.00000000000000000000	679.00000000000000000000	4.00000000000000000000	4.00000000000000000000	4.00000000000000000000	4.00000000000000000000	4.00000000000000000000	4.00000000000000000000	4.00000000000000000000	4.00000000000000000000	4.00000000000000000000	4.00000000000000000000	4.00000000000000000000	4.00000000000000000000	4.00000000000000000000	4.00000000000000000000	4.00000000000000000000	4.00000000000000000000
42.00000000000000000000	0.00000000000000000000	4162.56396484375000000000	4178.46142578125000000000	4189.23046875000000000000	4173.84619140625000000000	4152.82031250000000000000	4169.23046875000000000000	4166.66650390625000000000	4164.10253906250000000000	4164.10253906250000000000	4121.02539062500000000000	4141.53857421875000000000	4178.97412109375000000000	4136.92285156250000000000	4152.30761718750000000000	0.00000000000000000000	10246.00000000000000000000	10232.00000000000000000000	0.00000000000000000000	0.00000000000000000000	0.00000000000000000000	532.00000000000000000000	687.00000000000000000000	4.00000000000000000000	4.00000000000000000000	4.00000000000000000000	4.00000000000000000000	4.00000000000000000000	4.00000000000000000000	4.00000000000000000000	4.00000000000000000000	4.00000000000000000000	4.00000000000000000000	4.00000000000000000000	4.00000000000000000000	4.00000000000000000000	4.00000000000000000000	4.00000000000000000000	4.00000000000000000000
43.00000000000000000000	0.00000000000000000000	4172.30761718750000000000	4178.97412109375000000000	4193.84619140625000000000	4155.38427734375000000000	4155.38427734375000000000	4172.30761718750000000000	4168.20507812500000000000	4161.53857421875000000000	4154.87158203125000000000	4133.84619140625000000000	4136.41015625000000000000	4190.76904296875000000000	4134.35888671875000000000	4158.46142578125000000000	0.00000000000000000000	10248.00000000000000000000	10232.00000000000000000000	0.00000000000000000000	0.00000000000000000000	0.00000000000000000000	532.00000000000000000000	694.00000000000000000000	4.00000000000000000000	4.00000000000000000000	4.00000000000000000000	4.00000000000000000000	4.00000000000000000000	4.00000000000000000000	4.00000000000000000000	4.00000000000000000000	4.00000000000000000000	4.00000000000000000000	4.00000000000000000000	4.00000000000000000000	4.00000000000000000000	4.00000000000000000000	4.00000000000000000000	4.00000000000000000000
44.00000000000000000000	0.00000000000000000000	4155.38427734375000000000	4185.64111328125000000000	4176.41015625000000000000	4169.74365234375000000000	4148.20507812500000000000	4176.92285156250000000000	4170.76904296875000000000	4164.10253906250000000000	4155.38427734375000000000	4125.64111328125000000000	4138.97412109375000000000	4181.53857421875000000000	4138.97412109375000000000	4151.79492187500000000000	0.00000000000000000000	10248.00000000000000000000	10232.00000000000000000000	0.00000000000000000000	0.00000000000000000000	0.00000000000000000000	532.00000000000000000000	703.00000000000000000000	4.00000000000000000000	4.00000000000000000000	4.00000000000000000000	4.00000000000000000000	4.00000000000000000000	4.00000000000000000000	4.00000000000000000000	4.00000000000000000000	4.00000000000000000000	4.00000000000000000000	4.00000000000000000000	4.00000000000000000000	4.00000000000000000000	4.00000000000000000000	4.00000000000000000000	4.00000000000000000000
45.00000000000000000000	0.00000000000000000000	4151.79492187500000000000	4169.74365234375000000000	4175.89746093750000000000	4174.35888671875000000000	4125.12792968750000000000	4167.17919921875000000000	4153.84619140625000000000	4146.66650390625000000000	4145.12792968750000000000	4107.69238281250000000000	4133.33300781250000000000	4169.23046875000000000000	4117.43603515625000000000	4132.30761718750000000000	0.00000000000000000000	10249.00000000000000000000	10231.00000000000000000000	0.00000000000000000000	0.00000000000000000000	0.00000000000000000000	532.00000000000000000000	711.00000000000000000000	4.00000000000000000000	4.00000000000000000000	4.00000000000000000000	4.00000000000000000000	4.00000000000000000000	4.00000000000000000000	4.00000000000000000000	4.00000000000000000000	4.00000000000000000000	4.00000000000000000000	4.00000000000000000000	4.00000000000000000000	4.00000000000000000000	4.00000000000000000000	4.00000000000000000000	4.00000000000000000000
46.00000000000000000000	0.00000000000000000000	4161.53857421875000000000	4173.33300781250000000000	4181.02539062500000000000	4156.41015625000000000000	4137.94873046875000000000	4171.79492187500000000000	4152.82031250000000000000	4150.76904296875000000000	4151.79492187500000000000	4124.10253906250000000000	4152.82031250000000000000	4174.87158203125000000000	4125.64111328125000000000	4134.87158203125000000000	0.00000000000000000000	10249.00000000000000000000	10231.00000000000000000000	0.00000000000000000000	0.00000000000000000000	0.00000000000000000000	532.00000000000000000000	718.00000000000000000000	4.00000000000000000000	4.00000000000000000000	4.00000000000000000000	4.00000000000000000000	4.00000000000000000000	4.00000000000000000000	4.00000000000000000000	4.00000000000000000000	4.00000000000000000000	4.00000000000000000000	4.00000000000000000000	4.00000000000000000000	4.00000000000000000000	4.00000000000000000000	4.00000000000000000000	4.00000000000000000000
47.00000000000000000000	0.00000000000000000000	4177.94873046875000000000	4196.41015625000000000000	4197.94873046875000000000	4168.71777343750000000000	4152.82031250000000000000	4179.48730468750000000000	4168.71777343750000000000	4171.79492187500000000000	4169.74365234375000000000	4146.15380859375000000000	4164.61523437500000000000	4197.43603515625000000000	4159.48730468750000000000	4163.07666015625000000000	0.00000000000000000000	10248.00000000000000000000	10227.00000000000000000000	0.00000000000000000000	0.00000000000000000000	0.00000000000000000000	532.00000000000000000000	726.00000000000000000000	4.00000000000000000000	4.00000000000000000000	4.00000000000000000000	4.00000000000000000000	4.00000000000000000000	4.00000000000000000000	4.00000000000000000000	4.00000000000000000000	4.00000000000000000000	4.00000000000000000000	4.00000000000000000000	4.00000000000000000000	4.00000000000000000000	4.00000000000000000000	4.00000000000000000000	4.00000000000000000000
48.00000000000000000000	0.00000000000000000000	4177.43603515625000000000	4180.00000000000000000000	4206.66650390625000000000	4173.33300781250000000000	4128.71777343750000000000	4156.41015625000000000000	4154.35888671875000000000	4154.35888671875000000000	4153.84619140625000000000	4138.46142578125000000000	4143.58984375000000000000	4202.56396484375000000000	4161.53857421875000000000	4171.79492187500000000000	0.00000000000000000000	10248.00000000000000000000	10227.00000000000000000000	0.00000000000000000000	0.00000000000000000000	0.00000000000000000000	532.00000000000000000000	734.00000000000000000000	4.00000000000000000000	4.00000000000000000000	4.00000000000000000000	4.00000000000000000000	4.00000000000000000000	4.00000000000000000000	4.00000000000000000000	4.00000000000000000000	4.00000000000000000000	4.00000000000000000000	4.00000000000000000000	4.00000000000000000000	4.00000000000000000000	4.00000000000000000000	4.00000000000000000000	4.00000000000000000000
49.00000000000000000000	0.00000000000000000000	4165.12792968750000000000	4173.33300781250000000000	4193.33300781250000000000	4175.89746093750000000000	4137.43603515625000000000	4154.35888671875000000000	4147.17919921875000000000	4149.23046875000000000000	4144.10253906250000000000	4136.41015625000000000000	4158.46142578125000000000	4200.51269531250000000000	4152.82031250000000000000	4166.15380859375000000000	0.00000000000000000000	10247.00000000000000000000	10226.00000000000000000000	0.00000000000000000000	0.00000000000000000000	0.00000000000000000000	532.00000000000000000000	742.00000000000000000000	4.00000000000000000000	4.00000000000000000000	4.00000000000000000000	4.00000000000000000000	4.00000000000000000000	4.00000000000000000000	4.00000000000000000000	4.00000000000000000000	4.00000000000000000000	4.00000000000000000000	4.00000000000000000000	4.00000000000000000000	4.00000000000000000000	4.00000000000000000000	4.00000000000000000000	4.00000000000000000000
50.00000000000000000000	0.00000000000000000000	4181.53857421875000000000	4206.66650390625000000000	4205.12792968750000000000	4200.51269531250000000000	4167.69238281250000000000	4184.10253906250000000000	4168.71777343750000000000	4172.30761718750000000000	4158.46142578125000000000	4144.10253906250000000000	4198.97412109375000000000	4208.20507812500000000000	4143.58984375000000000000	4169.74365234375000000000	0.00000000000000000000	10247.00000000000000000000	10226.00000000000000000000	0.00000000000000000000	0.00000000000000000000	0.00000000000000000000	532.00000000000000000000	750.00000000000000000000	4.00000000000000000000	4.00000000000000000000	4.00000000000000000000	4.00000000000000000000	4.00000000000000000000	4.00000000000000000000	4.00000000000000000000	4.00000000000000000000	4.00000000000000000000	4.00000000000000000000	4.00000000000000000000	4.00000000000000000000	4.00000000000000000000	4.00000000000000000000	4.00000000000000000000	4.00000000000000000000
51.00000000000000000000	0.00000000000000000000	4164.61523437500000000000	4201.53857421875000000000	4194.35888671875000000000	4172.30761718750000000000	4147.69238281250000000000	4183.58984375000000000000	4170.76904296875000000000	4169.23046875000000000000	4158.97412109375000000000	4138.97412109375000000000	4171.79492187500000000000	4188.20507812500000000000	4132.82031250000000000000	4157.94873046875000000000	0.00000000000000000000	10246.00000000000000000000	10226.00000000000000000000	0.00000000000000000000	0.00000000000000000000	0.00000000000000000000	532.00000000000000000000	757.00000000000000000000	4.00000000000000000000	4.00000000000000000000	4.00000000000000000000	4.00000000000000000000	4.00000000000000000000	4.00000000000000000000	4.00000000000000000000	4.00000000000000000000	4.00000000000000000000	4.00000000000000000000	4.00000000000000000000	4.00000000000000000000	4.00000000000000000000	4.00000000000000000000	4.00000000000000000000	4.00000000000000000000
52.00000000000000000000	0.00000000000000000000	4151.79492187500000000000	4164.61523437500000000000	4183.58984375000000000000	4137.94873046875000000000	4117.94873046875000000000	4161.02539062500000000000	4153.84619140625000000000	4151.28173828125000000000	4143.07666015625000000000	4121.53857421875000000000	4100.51269531250000000000	4172.30761718750000000000	4141.02539062500000000000	4136.92285156250000000000	0.00000000000000000000	10246.00000000000000000000	10226.00000000000000000000	0.00000000000000000000	0.00000000000000000000	0.00000000000000000000	532.00000000000000000000	764.00000000000000000000	4.00000000000000000000	4.00000000000000000000	4.00000000000000000000	4.00000000000000000000	4.00000000000000000000	4.00000000000000000000	4.00000000000000000000	4.00000000000000000000	4.00000000000000000000	4.00000000000000000000	4.00000000000000000000	4.00000000000000000000	4.00000000000000000000	4.00000000000000000000	4.00000000000000000000	4.00000000000000000000
53.00000000000000000000	0.00000000000000000000	4173.84619140625000000000	4175.89746093750000000000	4198.46142578125000000000	4168.20507812500000000000	4130.25634765625000000000	4165.12792968750000000000	4157.43603515625000000000	4156.41015625000000000000	4150.76904296875000000000	4117.43603515625000000000	4114.35888671875000000000	4183.58984375000000000000	4139.48730468750000000000	4140.00000000000000000000	0.00000000000000000000	10245.00000000000000000000	10227.00000000000000000000	0.00000000000000000000	0.00000000000000000000	0.00000000000000000000	532.00000000000000000000	772.00000000000000000000	4.00000000000000000000	4.00000000000000000000	4.00000000000000000000	4.00000000000000000000	4.00000000000000000000	4.00000000000000000000	4.00000000000000000000	4.00000000000000000000	4.00000000000000000000	4.00000000000000000000	4.00000000000000000000	4.00000000000000000000	4.00000000000000000000	4.00000000000000000000	4.00000000000000000000	4.00000000000000000000
54.00000000000000000000	0.00000000000000000000	4166.66650390625000000000	4203.58984375000000000000	4191.28173828125000000000	4202.56396484375000000000	4161.02539062500000000000	4181.53857421875000000000	4172.30761718750000000000	4171.79492187500000000000	4174.87158203125000000000	4136.41015625000000000000	4189.23046875000000000000	4191.79492187500000000000	4133.33300781250000000000	4161.02539062500000000000	0.00000000000000000000	10245.00000000000000000000	10227.00000000000000000000	0.00000000000000000000	0.00000000000000000000	0.00000000000000000000	532.00000000000000000000	779.00000000000000000000	4.00000000000000000000	4.00000000000000000000	4.00000000000000000000	4.00000000000000000000	4.00000000000000000000	4.00000000000000000000	4.00000000000000000000	4.00000000000000000000	4.00000000000000000000	4.00000000000000000000	4.00000000000000000000	4.00000000000000000000	4.00000000000000000000	4.00000000000000000000	4.00000000000000000000	4.00000000000000000000
55.00000000000000000000	0.00000000000000000000	4172.82031250000000000000	4195.89746093750000000000	4200.51269531250000000000	4192.30761718750000000000	4169.23046875000000000000	4181.53857421875000000000	4174.35888671875000000000	4170.25634765625000000000	4163.58984375000000000000	4145.12792968750000000000	4185.12792968750000000000	4203.07666015625000000000	4146.15380859375000000000	4173.33300781250000000000	0.00000000000000000000	10242.00000000000000000000	10227.00000000000000000000	0.00000000000000000000	0.00000000000000000000	0.00000000000000000000	532.00000000000000000000	787.00000000000000000000	4.00000000000000000000	4.00000000000000000000	4.00000000000000000000	4.00000000000000000000	4.00000000000000000000	4.00000000000000000000	4.00000000000000000000	4.00000000000000000000	4.00000000000000000000	4.00000000000000000000	4.00000000000000000000	4.00000000000000000000	4.00000000000000000000	4.00000000000000000000	4.00000000000000000000	4.00000000000000000000
56.00000000000000000000	0.00000000000000000000	4173.84619140625000000000	4189.23046875000000000000	4198.46142578125000000000	4165.12792968750000000000	4147.69238281250000000000	4174.87158203125000000000	4172.30761718750000000000	4169.74365234375000000000	4151.28173828125000000000	4152.82031250000000000000	4151.79492187500000000000	4194.87158203125000000000	4163.07666015625000000000	4158.97412109375000000000	0.00000000000000000000	10242.00000000000000000000	10227.00000000000000000000	0.00000000000000000000	0.00000000000000000000	0.00000000000000000000	532.00000000000000000000	795.00000000000000000000	4.00000000000000000000	4.00000000000000000000	4.00000000000000000000	4.00000000000000000000	4.00000000000000000000	4.00000000000000000000	4.00000000000000000000	4.00000000000000000000	4.00000000000000000000	4.00000000000000000000	4.00000000000000000000	4.00000000000000000000	4.00000000000000000000	4.00000000000000000000	4.00000000000000000000	4.00000000000000000000
57.00000000000000000000	0.00000000000000000000	4160.00000000000000000000	4182.05126953125000000000	4185.12792968750000000000	4144.10253906250000000000	4119.48730468750000000000	4163.07666015625000000000	4164.61523437500000000000	4168.71777343750000000000	4163.58984375000000000000	4155.89746093750000000000	4142.05126953125000000000	4173.84619140625000000000	4167.17919921875000000000	4135.38427734375000000000	0.00000000000000000000	10243.00000000000000000000	10228.00000000000000000000	0.00000000000000000000	0.00000000000000000000	0.00000000000000000000	532.00000000000000000000	803.00000000000000000000	4.00000000000000000000	4.00000000000000000000	4.00000000000000000000	4.00000000000000000000	4.00000000000000000000	4.00000000000000000000	4.00000000000000000000	4.00000000000000000000	4.00000000000000000000	4.00000000000000000000	4.00000000000000000000	4.00000000000000000000	4.00000000000000000000	4.00000000000000000000	4.00000000000000000000	4.00000000000000000000
58.00000000000000000000	0.00000000000000000000	4169.74365234375000000000	4168.20507812500000000000	4194.87158203125000000000	4148.71777343750000000000	4120.51269531250000000000	4157.94873046875000000000	4156.41015625000000000000	4157.94873046875000000000	4160.00000000000000000000	4135.89746093750000000000	4133.33300781250000000000	4181.02539062500000000000	4153.33300781250000000000	4145.64111328125000000000	0.00000000000000000000	10243.00000000000000000000	10228.00000000000000000000	0.00000000000000000000	0.00000000000000000000	0.00000000000000000000	532.00000000000000000000	811.00000000000000000000	4.00000000000000000000	4.00000000000000000000	4.00000000000000000000	4.00000000000000000000	4.00000000000000000000	4.00000000000000000000	4.00000000000000000000	4.00000000000000000000	4.00000000000000000000	4.00000000000000000000	4.00000000000000000000	4.00000000000000000000	4.00000000000000000000	4.00000000000000000000	4.00000000000000000000	4.00000000000000000000
59.00000000000000000000	0.00000000000000000000	4166.66650390625000000000	4184.10253906250000000000	4187.69238281250000000000	4179.48730468750000000000	4145.12792968750000000000	4163.58984375000000000000	4158.46142578125000000000	4158.46142578125000000000	4148.71777343750000000000	4132.30761718750000000000	4158.97412109375000000000	4191.79492187500000000000	4142.05126953125000000000	4168.20507812500000000000	0.00000000000000000000	10246.00000000000000000000	10227.00000000000000000000	0.00000000000000000000	0.00000000000000000000	0.00000000000000000000	532.00000000000000000000	820.00000000000000000000	4.00000000000000000000	4.00000000000000000000	4.00000000000000000000	4.00000000000000000000	4.00000000000000000000	4.00000000000000000000	4.00000000000000000000	4.00000000000000000000	4.00000000000000000000	4.00000000000000000000	4.00000000000000000000	4.00000000000000000000	4.00000000000000000000	4.00000000000000000000	4.00000000000000000000	4.00000000000000000000
60.00000000000000000000	0.00000000000000000000	4174.35888671875000000000	4207.17919921875000000000	4197.43603515625000000000	4200.00000000000000000000	4156.41015625000000000000	4164.61523437500000000000	4164.10253906250000000000	4164.10253906250000000000	4155.89746093750000000000	4138.46142578125000000000	4180.00000000000000000000	4188.71777343750000000000	4149.23046875000000000000	4166.15380859375000000000	0.00000000000000000000	10246.00000000000000000000	10227.00000000000000000000	0.00000000000000000000	0.00000000000000000000	0.00000000000000000000	532.00000000000000000000	828.00000000000000000000	4.00000000000000000000	4.00000000000000000000	4.00000000000000000000	4.00000000000000000000	4.00000000000000000000	4.00000000000000000000	4.00000000000000000000	4.00000000000000000000	4.00000000000000000000	4.00000000000000000000	4.00000000000000000000	4.00000000000000000000	4.00000000000000000000	4.00000000000000000000	4.00000000000000000000	4.00000000000000000000
61.00000000000000000000	0.00000000000000000000	4175.38427734375000000000	4198.46142578125000000000	4201.02539062500000000000	4197.94873046875000000000	4154.87158203125000000000	4167.69238281250000000000	4164.61523437500000000000	4164.10253906250000000000	4160.51269531250000000000	4130.76904296875000000000	4146.15380859375000000000	4186.66650390625000000000	4151.79492187500000000000	4152.30761718750000000000	0.00000000000000000000	10247.00000000000000000000	10228.00000000000000000000	0.00000000000000000000	0.00000000000000000000	0.00000000000000000000	532.00000000000000000000	836.00000000000000000000	4.00000000000000000000	4.00000000000000000000	4.00000000000000000000	4.00000000000000000000	4.00000000000000000000	4.00000000000000000000	4.00000000000000000000	4.00000000000000000000	4.00000000000000000000	4.00000000000000000000	4.00000000000000000000	4.00000000000000000000	4.00000000000000000000	4.00000000000000000000	4.00000000000000000000	4.00000000000000000000
62.00000000000000000000	0.00000000000000000000	4160.51269531250000000000	4172.82031250000000000000	4181.02539062500000000000	4168.20507812500000000000	4127.69238281250000000000	4158.46142578125000000000	4147.69238281250000000000	4148.20507812500000000000	4144.61523437500000000000	4120.00000000000000000000	4115.38427734375000000000	4174.87158203125000000000	4130.25634765625000000000	4132.82031250000000000000	0.00000000000000000000	10247.00000000000000000000	10228.00000000000000000000	0.00000000000000000000	0.00000000000000000000	0.00000000000000000000	532.00000000000000000000	843.00000000000000000000	4.00000000000000000000	4.00000000000000000000	4.00000000000000000000	4.00000000000000000000	4.00000000000000000000	4.00000000000000000000	4.00000000000000000000	4.00000000000000000000	4.00000000000000000000	4.00000000000000000000	4.00000000000000000000	4.00000000000000000000	4.00000000000000000000	4.00000000000000000000	4.00000000000000000000	4.00000000000000000000
63.00000000000000000000	0.00000000000000000000	4170.25634765625000000000	4164.10253906250000000000	4191.28173828125000000000	4136.41015625000000000000	4095.38452148437500000000	4150.76904296875000000000	4138.97412109375000000000	4137.43603515625000000000	4142.56396484375000000000	4126.66650390625000000000	4129.23046875000000000000	4164.61523437500000000000	4127.69238281250000000000	4128.71777343750000000000	0.00000000000000000000	10246.00000000000000000000	10226.00000000000000000000	0.00000000000000000000	0.00000000000000000000	0.00000000000000000000	532.00000000000000000000	850.00000000000000000000	4.00000000000000000000	4.00000000000000000000	4.00000000000000000000	4.00000000000000000000	4.00000000000000000000	4.00000000000000000000	4.00000000000000000000	4.00000000000000000000	4.00000000000000000000	4.00000000000000000000	4.00000000000000000000	4.00000000000000000000	4.00000000000000000000	4.00000000000000000000	4.00000000000000000000	4.00000000000000000000
64.00000000000000000000	0.00000000000000000000	4171.79492187500000000000	4190.25634765625000000000	4195.38427734375000000000	4169.23046875000000000000	4136.92285156250000000000	4178.97412109375000000000	4165.12792968750000000000	4164.10253906250000000000	4168.20507812500000000000	4150.25634765625000000000	4179.48730468750000000000	4186.15380859375000000000	4164.61523437500000000000	4158.46142578125000000000	2354.00000000000000000000	10246.00000000000000000000	10226.00000000000000000000	0.00000000000000000000	0.00000000000000000000	0.00000000000000000000	532.00000000000000000000	859.00000000000000000000	4.00000000000000000000	4.00000000000000000000	4.00000000000000000000	4.00000000000000000000	4.00000000000000000000	4.00000000000000000000	4.00000000000000000000	4.00000000000000000000	4.00000000000000000000	4.00000000000000000000	4.00000000000000000000	4.00000000000000000000	4.00000000000000000000	4.00000000000000000000	4.00000000000000000000	4.00000000000000000000
65.00000000000000000000	0.00000000000000000000	4175.89746093750000000000	4218.97412109375000000000	4197.43603515625000000000	4218.97412109375000000000	4194.87158203125000000000	4196.41015625000000000000	4185.12792968750000000000	4187.69238281250000000000	4177.94873046875000000000	4156.41015625000000000000	4196.92285156250000000000	4209.23046875000000000000	4175.38427734375000000000	4175.89746093750000000000	2895.00000000000000000000	10245.00000000000000000000	10227.00000000000000000000	0.00000000000000000000	0.00000000000000000000	0.00000000000000000000	532.00000000000000000000	867.00000000000000000000	4.00000000000000000000	4.00000000000000000000	4.00000000000000000000	4.00000000000000000000	4.00000000000000000000	4.00000000000000000000	4.00000000000000000000	4.00000000000000000000	4.00000000000000000000	4.00000000000000000000	4.00000000000000000000	4.00000000000000000000	4.00000000000000000000	4.00000000000000000000	4.00000000000000000000	4.00000000000000000000
66.00000000000000000000	0.00000000000000000000	4175.89746093750000000000	4225.12792968750000000000	4196.41015625000000000000	4217.94873046875000000000	4188.20507812500000000000	4182.56396484375000000000	4177.94873046875000000000	4184.10253906250000000000	4174.87158203125000000000	4157.94873046875000000000	4170.76904296875000000000	4196.92285156250000000000	4172.30761718750000000000	4168.71777343750000000000	2308.00000000000000000000	10245.00000000000000000000	10227.00000000000000000000	0.00000000000000000000	0.00000000000000000000	0.00000000000000000000	532.00000000000000000000	875.00000000000000000000	4.00000000000000000000	4.00000000000000000000	4.00000000000000000000	4.00000000000000000000	4.00000000000000000000	4.00000000000000000000	4.00000000000000000000	4.00000000000000000000	4.00000000000000000000	4.00000000000000000000	4.00000000000000000000	4.00000000000000000000	4.00000000000000000000	4.00000000000000000000	4.00000000000000000000	4.00000000000000000000
67.00000000000000000000	0.00000000000000000000	4170.25634765625000000000	4206.15380859375000000000	4194.87158203125000000000	4182.05126953125000000000	4140.00000000000000000000	4165.12792968750000000000	4162.56396484375000000000	4169.74365234375000000000	4167.17919921875000000000	4147.17919921875000000000	4152.30761718750000000000	4195.38427734375000000000	4170.25634765625000000000	4167.69238281250000000000	3443.00000000000000000000	10247.00000000000000000000	10228.00000000000000000000	0.00000000000000000000	0.00000000000000000000	0.00000000000000000000	532.00000000000000000000	883.00000000000000000000	4.00000000000000000000	4.00000000000000000000	4.00000000000000000000	4.00000000000000000000	4.00000000000000000000	4.00000000000000000000	4.00000000000000000000	4.00000000000000000000	4.00000000000000000000	4.00000000000000000000	4.00000000000000000000	4.00000000000000000000	4.00000000000000000000	4.00000000000000000000	4.00000000000000000000	4.00000000000000000000
68.00000000000000000000	0.00000000000000000000	4179.48730468750000000000	4172.82031250000000000000	4204.61523437500000000000	4142.56396484375000000000	4097.43603515625000000000	4145.12792968750000000000	4138.46142578125000000000	4137.94873046875000000000	4134.87158203125000000000	4106.15380859375000000000	4129.74365234375000000000	4202.05126953125000000000	4134.87158203125000000000	4150.76904296875000000000	3503.00000000000000000000	10247.00000000000000000000	10228.00000000000000000000	0.00000000000000000000	0.00000000000000000000	0.00000000000000000000	532.00000000000000000000	891.00000000000000000000	4.00000000000000000000	4.00000000000000000000	4.00000000000000000000	4.00000000000000000000	4.00000000000000000000	4.00000000000000000000	4.00000000000000000000	4.00000000000000000000	4.00000000000000000000	4.00000000000000000000	4.00000000000000000000	4.00000000000000000000	4.00000000000000000000	4.00000000000000000000	4.00000000000000000000	4.00000000000000000000
69.00000000000000000000	0.00000000000000000000	4160.00000000000000000000	4168.71777343750000000000	4183.58984375000000000000	4153.33300781250000000000	4124.10253906250000000000	4152.30761718750000000000	4139.48730468750000000000	4131.28173828125000000000	4138.97412109375000000000	4110.76904296875000000000	4144.10253906250000000000	4183.58984375000000000000	4127.69238281250000000000	4139.48730468750000000000	3326.00000000000000000000	10249.00000000000000000000	10227.00000000000000000000	0.00000000000000000000	0.00000000000000000000	0.00000000000000000000	532.00000000000000000000	900.00000000000000000000	4.00000000000000000000	4.00000000000000000000	4.00000000000000000000	4.00000000000000000000	4.00000000000000000000	4.00000000000000000000	4.00000000000000000000	4.00000000000000000000	4.00000000000000000000	4.00000000000000000000	4.00000000000000000000	4.00000000000000000000	4.00000000000000000000	4.00000000000000000000	4.00000000000000000000	4.00000000000000000000
70.00000000000000000000	0.00000000000000000000	4163.07666015625000000000	4187.17919921875000000000	4185.64111328125000000000	4208.20507812500000000000	4177.43603515625000000000	4187.17919921875000000000	4166.66650390625000000000	4160.51269531250000000000	4178.46142578125000000000	4155.89746093750000000000	4184.10253906250000000000	4183.07666015625000000000	4158.97412109375000000000	4161.02539062500000000000	3424.00000000000000000000	10249.00000000000000000000	10227.00000000000000000000	0.00000000000000000000	0.00000000000000000000	0.00000000000000000000	532.00000000000000000000	908.00000000000000000000	4.00000000000000000000	4.00000000000000000000	4.00000000000000000000	4.00000000000000000000	4.00000000000000000000	4.00000000000000000000	4.00000000000000000000	4.00000000000000000000	4.00000000000000000000	4.00000000000000000000	4.00000000000000000000	4.00000000000000000000	4.00000000000000000000	4.00000000000000000000	4.00000000000000000000	4.00000000000000000000
71.00000000000000000000	0.00000000000000000000	4180.00000000000000000000	4203.07666015625000000000	4202.05126953125000000000	4220.00000000000000000000	4183.07666015625000000000	4196.41015625000000000000	4178.46142578125000000000	4172.30761718750000000000	4181.02539062500000000000	4160.51269531250000000000	4166.66650390625000000000	4193.33300781250000000000	4161.02539062500000000000	4166.66650390625000000000	3447.00000000000000000000	10248.00000000000000000000	10227.00000000000000000000	0.00000000000000000000	0.00000000000000000000	0.00000000000000000000	532.00000000000000000000	915.00000000000000000000	4.00000000000000000000	4.00000000000000000000	4.00000000000000000000	4.00000000000000000000	4.00000000000000000000	4.00000000000000000000	4.00000000000000000000	4.00000000000000000000	4.00000000000000000000	4.00000000000000000000	4.00000000000000000000	4.00000000000000000000	4.00000000000000000000	4.00000000000000000000	4.00000000000000000000	4.00000000000000000000
72.00000000000000000000	0.00000000000000000000	4162.56396484375000000000	4200.51269531250000000000	4189.74365234375000000000	4177.94873046875000000000	4151.79492187500000000000	4168.71777343750000000000	4167.17919921875000000000	4160.00000000000000000000	4152.30761718750000000000	4138.46142578125000000000	4127.17919921875000000000	4187.17919921875000000000	4145.12792968750000000000	4151.79492187500000000000	3149.00000000000000000000	10248.00000000000000000000	10227.00000000000000000000	0.00000000000000000000	0.00000000000000000000	0.00000000000000000000	532.00000000000000000000	923.00000000000000000000	4.00000000000000000000	4.00000000000000000000	4.00000000000000000000	4.00000000000000000000	4.00000000000000000000	4.00000000000000000000	4.00000000000000000000	4.00000000000000000000	4.00000000000000000000	4.00000000000000000000	4.00000000000000000000	4.00000000000000000000	4.00000000000000000000	4.00000000000000000000	4.00000000000000000000	4.00000000000000000000
73.00000000000000000000	0.00000000000000000000	4158.46142578125000000000	4163.07666015625000000000	4193.84619140625000000000	4138.46142578125000000000	4095.38452148437500000000	4143.07666015625000000000	4143.58984375000000000000	4137.94873046875000000000	4129.23046875000000000000	4118.46142578125000000000	4115.89746093750000000000	4186.66650390625000000000	4128.71777343750000000000	4145.12792968750000000000	2879.00000000000000000000	10247.00000000000000000000	10228.00000000000000000000	0.00000000000000000000	0.00000000000000000000	0.00000000000000000000	532.00000000000000000000	931.00000000000000000000	4.00000000000000000000	4.00000000000000000000	4.00000000000000000000	4.00000000000000000000	4.00000000000000000000	4.00000000000000000000	4.00000000000000000000	4.00000000000000000000	4.00000000000000000000	4.00000000000000000000	4.00000000000000000000	4.00000000000000000000	4.00000000000000000000	4.00000000000000000000	4.00000000000000000000	4.00000000000000000000
74.00000000000000000000	0.00000000000000000000	4151.79492187500000000000	4144.10253906250000000000	4185.64111328125000000000	4149.74365234375000000000	4079.48706054687500000000	4145.64111328125000000000	4132.82031250000000000000	4133.33300781250000000000	4133.84619140625000000000	4113.33300781250000000000	4133.84619140625000000000	4184.10253906250000000000	4116.92285156250000000000	4141.53857421875000000000	3478.00000000000000000000	10247.00000000000000000000	10228.00000000000000000000	0.00000000000000000000	0.00000000000000000000	0.00000000000000000000	532.00000000000000000000	938.00000000000000000000	4.00000000000000000000	4.00000000000000000000	4.00000000000000000000	4.00000000000000000000	4.00000000000000000000	4.00000000000000000000	4.00000000000000000000	4.00000000000000000000	4.00000000000000000000	4.00000000000000000000	4.00000000000000000000	4.00000000000000000000	4.00000000000000000000	4.00000000000000000000	4.00000000000000000000	4.00000000000000000000
75.00000000000000000000	0.00000000000000000000	4169.23046875000000000000	4182.05126953125000000000	4193.84619140625000000000	4204.61523437500000000000	4146.66650390625000000000	4167.69238281250000000000	4151.79492187500000000000	4153.84619140625000000000	4162.05126953125000000000	4140.00000000000000000000	4173.33300781250000000000	4186.15380859375000000000	4142.05126953125000000000	4151.79492187500000000000	3241.00000000000000000000	10247.00000000000000000000	10231.00000000000000000000	0.00000000000000000000	0.00000000000000000000	0.00000000000000000000	532.00000000000000000000	945.00000000000000000000	4.00000000000000000000	4.00000000000000000000	4.00000000000000000000	4.00000000000000000000	4.00000000000000000000	4.00000000000000000000	4.00000000000000000000	4.00000000000000000000	4.00000000000000000000	4.00000000000000000000	4.00000000000000000000	4.00000000000000000000	4.00000000000000000000	4.00000000000000000000	4.00000000000000000000	4.00000000000000000000
76.00000000000000000000	0.00000000000000000000	4190.76904296875000000000	4220.51269531250000000000	4215.38427734375000000000	4220.51269531250000000000	4200.51269531250000000000	4185.64111328125000000000	4175.89746093750000000000	4180.00000000000000000000	4188.71777343750000000000	4161.02539062500000000000	4173.84619140625000000000	4201.53857421875000000000	4174.35888671875000000000	4178.46142578125000000000	3016.00000000000000000000	10247.00000000000000000000	10231.00000000000000000000	0.00000000000000000000	0.00000000000000000000	0.00000000000000000000	532.00000000000000000000	953.00000000000000000000	4.00000000000000000000	4.00000000000000000000	4.00000000000000000000	4.00000000000000000000	4.00000000000000000000	4.00000000000000000000	4.00000000000000000000	4.00000000000000000000	4.00000000000000000000	4.00000000000000000000	4.00000000000000000000	4.00000000000000000000	4.00000000000000000000	4.00000000000000000000	4.00000000000000000000	4.00000000000000000000
77.00000000000000000000	0.00000000000000000000	4162.05126953125000000000	4206.15380859375000000000	4193.33300781250000000000	4180.00000000000000000000	4155.89746093750000000000	4170.25634765625000000000	4162.56396484375000000000	4173.84619140625000000000	4176.92285156250000000000	4145.64111328125000000000	4132.30761718750000000000	4190.25634765625000000000	4151.28173828125000000000	4165.12792968750000000000	2869.00000000000000000000	10248.00000000000000000000	10230.00000000000000000000	0.00000000000000000000	0.00000000000000000000	0.00000000000000000000	532.00000000000000000000	961.00000000000000000000	4.00000000000000000000	4.00000000000000000000	4.00000000000000000000	4.00000000000000000000	4.00000000000000000000	4.00000000000000000000	4.00000000000000000000	4.00000000000000000000	4.00000000000000000000	4.00000000000000000000	4.00000000000000000000	4.00000000000000000000	4.00000000000000000000	4.00000000000000000000	4.00000000000000000000	4.00000000000000000000
78.00000000000000000000	0.00000000000000000000	4159.48730468750000000000	4177.43603515625000000000	4184.61523437500000000000	4168.71777343750000000000	4114.35888671875000000000	4151.79492187500000000000	4137.43603515625000000000	4144.61523437500000000000	4142.05126953125000000000	4128.71777343750000000000	4125.12792968750000000000	4168.71777343750000000000	4125.64111328125000000000	4140.51269531250000000000	3478.00000000000000000000	10248.00000000000000000000	10230.00000000000000000000	0.00000000000000000000	0.00000000000000000000	0.00000000000000000000	532.00000000000000000000	969.00000000000000000000	4.00000000000000000000	4.00000000000000000000	4.00000000000000000000	4.00000000000000000000	4.00000000000000000000	4.00000000000000000000	4.00000000000000000000	4.00000000000000000000	4.00000000000000000000	4.00000000000000000000	4.00000000000000000000	4.00000000000000000000	4.00000000000000000000	4.00000000000000000000	4.00000000000000000000	4.00000000000000000000
79.00000000000000000000	0.00000000000000000000	4161.02539062500000000000	4164.10253906250000000000	4179.48730468750000000000	4163.07666015625000000000	4130.25634765625000000000	4158.97412109375000000000	4136.92285156250000000000	4137.43603515625000000000	4130.76904296875000000000	4128.71777343750000000000	4130.76904296875000000000	4171.28173828125000000000	4137.94873046875000000000	4144.10253906250000000000	3241.00000000000000000000	10249.00000000000000000000	10230.00000000000000000000	0.00000000000000000000	0.00000000000000000000	0.00000000000000000000	532.00000000000000000000	976.00000000000000000000	4.00000000000000000000	4.00000000000000000000	4.00000000000000000000	4.00000000000000000000	4.00000000000000000000	4.00000000000000000000	4.00000000000000000000	4.00000000000000000000	4.00000000000000000000	4.00000000000000000000	4.00000000000000000000	4.00000000000000000000	4.00000000000000000000	4.00000000000000000000	4.00000000000000000000	4.00000000000000000000
80.00000000000000000000	0.00000000000000000000	4154.35888671875000000000	4157.43603515625000000000	4178.97412109375000000000	4144.61523437500000000000	4124.10253906250000000000	4159.48730468750000000000	4138.46142578125000000000	4140.00000000000000000000	4144.10253906250000000000	4128.20507812500000000000	4128.20507812500000000000	4183.07666015625000000000	4136.92285156250000000000	4150.25634765625000000000	3016.00000000000000000000	10249.00000000000000000000	10230.00000000000000000000	0.00000000000000000000	0.00000000000000000000	0.00000000000000000000	532.00000000000000000000	984.00000000000000000000	4.00000000000000000000	4.00000000000000000000	4.00000000000000000000	4.00000000000000000000	4.00000000000000000000	4.00000000000000000000	4.00000000000000000000	4.00000000000000000000	4.00000000000000000000	4.00000000000000000000	4.00000000000000000000	4.00000000000000000000	4.00000000000000000000	4.00000000000000000000	4.00000000000000000000	4.00000000000000000000
81.00000000000000000000	0.00000000000000000000	4171.28173828125000000000	4180.51269531250000000000	4200.51269531250000000000	4181.02539062500000000000	4124.10253906250000000000	4154.35888671875000000000	4143.07666015625000000000	4149.74365234375000000000	4166.15380859375000000000	4144.10253906250000000000	4154.35888671875000000000	4194.87158203125000000000	4141.02539062500000000000	4167.17919921875000000000	2869.00000000000000000000	10248.00000000000000000000	10230.00000000000000000000	0.00000000000000000000	0.00000000000000000000	0.00000000000000000000	532.00000000000000000000	993.00000000000000000000	4.00000000000000000000	4.00000000000000000000	4.00000000000000000000	4.00000000000000000000	4.00000000000000000000	4.00000000000000000000	4.00000000000000000000	4.00000000000000000000	4.00000000000000000000	4.00000000000000000000	4.00000000000000000000	4.00000000000000000000	4.00000000000000000000	4.00000000000000000000	4.00000000000000000000	4.00000000000000000000
82.00000000000000000000	0.00000000000000000000	4183.07666015625000000000	4220.51269531250000000000	4209.23046875000000000000	4236.41015625000000000000	4168.71777343750000000000	4170.76904296875000000000	4157.94873046875000000000	4171.79492187500000000000	4172.82031250000000000000	4159.48730468750000000000	4170.25634765625000000000	4213.33300781250000000000	4172.82031250000000000000	4186.15380859375000000000	3478.00000000000000000000	10248.00000000000000000000	10230.00000000000000000000	0.00000000000000000000	0.00000000000000000000	0.00000000000000000000	532.00000000000000000000	1000.00000000000000000000	4.00000000000000000000	4.00000000000000000000	4.00000000000000000000	4.00000000000000000000	4.00000000000000000000	4.00000000000000000000	4.00000000000000000000	4.00000000000000000000	4.00000000000000000000	4.00000000000000000000	4.00000000000000000000	4.00000000000000000000	4.00000000000000000000	4.00000000000000000000	4.00000000000000000000	4.00000000000000000000
83.00000000000000000000	0.00000000000000000000	4186.66650390625000000000	4211.79492187500000000000	4213.84619140625000000000	4211.79492187500000000000	4157.94873046875000000000	4165.64111328125000000000	4153.84619140625000000000	4167.17919921875000000000	4152.30761718750000000000	4135.38427734375000000000	4128.71777343750000000000	4216.41015625000000000000	4164.61523437500000000000	4175.38427734375000000000	3241.00000000000000000000	10247.00000000000000000000	10229.00000000000000000000	0.00000000000000000000	0.00000000000000000000	0.00000000000000000000	533.00000000000000000000	8.00000000000000000000	4.00000000000000000000	4.00000000000000000000	4.00000000000000000000	4.00000000000000000000	4.00000000000000000000	4.00000000000000000000	4.00000000000000000000	4.00000000000000000000	4.00000000000000000000	4.00000000000000000000	4.00000000000000000000	4.00000000000000000000	4.00000000000000000000	4.00000000000000000000	4.00000000000000000000	4.00000000000000000000
84.00000000000000000000	0.00000000000000000000	4170.76904296875000000000	4184.10253906250000000000	4199.48730468750000000000	4158.97412109375000000000	4122.05126953125000000000	4151.79492187500000000000	4148.71777343750000000000	4157.94873046875000000000	4158.97412109375000000000	4133.33300781250000000000	4112.30761718750000000000	4194.35888671875000000000	4148.71777343750000000000	4160.51269531250000000000	3016.00000000000000000000	10247.00000000000000000000	10229.00000000000000000000	0.00000000000000000000	0.00000000000000000000	0.00000000000000000000	533.00000000000000000000	17.00000000000000000000	4.00000000000000000000	4.00000000000000000000	4.00000000000000000000	4.00000000000000000000	4.00000000000000000000	4.00000000000000000000	4.00000000000000000000	4.00000000000000000000	4.00000000000000000000	4.00000000000000000000	4.00000000000000000000	4.00000000000000000000	4.00000000000000000000	4.00000000000000000000	4.00000000000000000000	4.00000000000000000000
85.00000000000000000000	0.00000000000000000000	4169.23046875000000000000	4181.53857421875000000000	4198.97412109375000000000	4158.97412109375000000000	4137.94873046875000000000	4164.10253906250000000000	4159.48730468750000000000	4168.20507812500000000000	4179.48730468750000000000	4157.94873046875000000000	4164.61523437500000000000	4193.84619140625000000000	4168.71777343750000000000	4169.74365234375000000000	2869.00000000000000000000	10248.00000000000000000000	10229.00000000000000000000	0.00000000000000000000	0.00000000000000000000	0.00000000000000000000	533.00000000000000000000	25.00000000000000000000	4.00000000000000000000	4.00000000000000000000	4.00000000000000000000	4.00000000000000000000	4.00000000000000000000	4.00000000000000000000	4.00000000000000000000	4.00000000000000000000	4.00000000000000000000	4.00000000000000000000	4.00000000000000000000	4.00000000000000000000	4.00000000000000000000	4.00000000000000000000	4.00000000000000000000	4.00000000000000000000
86.00000000000000000000	0.00000000000000000000	4173.84619140625000000000	4178.46142578125000000000	4201.02539062500000000000	4166.66650390625000000000	4145.64111328125000000000	4164.61523437500000000000	4150.25634765625000000000	4159.48730468750000000000	4158.46142578125000000000	4145.12792968750000000000	4177.43603515625000000000	4200.00000000000000000000	4161.53857421875000000000	4170.25634765625000000000	3478.00000000000000000000	10248.00000000000000000000	10229.00000000000000000000	0.00000000000000000000	0.00000000000000000000	0.00000000000000000000	533.00000000000000000000	32.00000000000000000000	4.00000000000000000000	4.00000000000000000000	4.00000000000000000000	4.00000000000000000000	4.00000000000000000000	4.00000000000000000000	4.00000000000000000000	4.00000000000000000000	4.00000000000000000000	4.00000000000000000000	4.00000000000000000000	4.00000000000000000000	4.00000000000000000000	4.00000000000000000000	4.00000000000000000000	4.00000000000000000000
87.00000000000000000000	0.00000000000000000000	4159.48730468750000000000	4178.97412109375000000000	4171.28173828125000000000	4166.15380859375000000000	4134.35888671875000000000	4160.00000000000000000000	4141.02539062500000000000	4143.07666015625000000000	4140.00000000000000000000	4137.43603515625000000000	4126.15380859375000000000	4188.71777343750000000000	4141.53857421875000000000	4157.94873046875000000000	3241.00000000000000000000	10248.00000000000000000000	10229.00000000000000000000	0.00000000000000000000	0.00000000000000000000	0.00000000000000000000	533.00000000000000000000	40.00000000000000000000	4.00000000000000000000	4.00000000000000000000	4.00000000000000000000	4.00000000000000000000	4.00000000000000000000	4.00000000000000000000	4.00000000000000000000	4.00000000000000000000	4.00000000000000000000	4.00000000000000000000	4.00000000000000000000	4.00000000000000000000	4.00000000000000000000	4.00000000000000000000	4.00000000000000000000	4.00000000000000000000
88.00000000000000000000	0.00000000000000000000	4174.87158203125000000000	4180.00000000000000000000	4189.74365234375000000000	4180.00000000000000000000	4132.82031250000000000000	4164.10253906250000000000	4145.12792968750000000000	4141.53857421875000000000	4141.53857421875000000000	4149.23046875000000000000	4116.92285156250000000000	4192.82031250000000000000	4142.56396484375000000000	4158.46142578125000000000	3016.00000000000000000000	10248.00000000000000000000	10229.00000000000000000000	0.00000000000000000000	0.00000000000000000000	0.00000000000000000000	533.00000000000000000000	47.00000000000000000000	4.00000000000000000000	4.00000000000000000000	4.00000000000000000000	4.00000000000000000000	4.00000000000000000000	4.00000000000000000000	4.00000000000000000000	4.00000000000000000000	4.00000000000000000000	4.00000000000000000000	4.00000000000000000000	4.00000000000000000000	4.00000000000000000000	4.00000000000000000000	4.00000000000000000000	4.00000000000000000000
89.00000000000000000000	0.00000000000000000000	4167.69238281250000000000	4167.69238281250000000000	4203.58984375000000000000	4165.12792968750000000000	4130.25634765625000000000	4152.30761718750000000000	4137.43603515625000000000	4138.97412109375000000000	4141.02539062500000000000	4133.33300781250000000000	4145.64111328125000000000	4193.84619140625000000000	4146.15380859375000000000	4161.53857421875000000000	2869.00000000000000000000	10248.00000000000000000000	10228.00000000000000000000	0.00000000000000000000	0.00000000000000000000	0.00000000000000000000	533.00000000000000000000	55.00000000000000000000	4.00000000000000000000	4.00000000000000000000	4.00000000000000000000	4.00000000000000000000	4.00000000000000000000	4.00000000000000000000	4.00000000000000000000	4.00000000000000000000	4.00000000000000000000	4.00000000000000000000	4.00000000000000000000	4.00000000000000000000	4.00000000000000000000	4.00000000000000000000	4.00000000000000000000	4.00000000000000000000
90.00000000000000000000	0.00000000000000000000	4156.41015625000000000000	4171.79492187500000000000	4190.25634765625000000000	4144.10253906250000000000	4143.58984375000000000000	4151.28173828125000000000	4138.46142578125000000000	4144.10253906250000000000	4152.82031250000000000000	4126.15380859375000000000	4146.66650390625000000000	4195.89746093750000000000	4157.43603515625000000000	4166.15380859375000000000	3478.00000000000000000000	10248.00000000000000000000	10228.00000000000000000000	0.00000000000000000000	0.00000000000000000000	0.00000000000000000000	533.00000000000000000000	62.00000000000000000000	4.00000000000000000000	4.00000000000000000000	4.00000000000000000000	4.00000000000000000000	4.00000000000000000000	4.00000000000000000000	4.00000000000000000000	4.00000000000000000000	4.00000000000000000000	4.00000000000000000000	4.00000000000000000000	4.00000000000000000000	4.00000000000000000000	4.00000000000000000000	4.00000000000000000000	4.00000000000000000000
91.00000000000000000000	0.00000000000000000000	4182.05126953125000000000	4196.41015625000000000000	4204.10253906250000000000	4158.46142578125000000000	4171.28173828125000000000	4178.97412109375000000000	4159.48730468750000000000	4165.12792968750000000000	4177.94873046875000000000	4150.76904296875000000000	4151.79492187500000000000	4211.79492187500000000000	4172.82031250000000000000	4168.71777343750000000000	3241.00000000000000000000	10249.00000000000000000000	10229.00000000000000000000	0.00000000000000000000	0.00000000000000000000	0.00000000000000000000	533.00000000000000000000	69.00000000000000000000	4.00000000000000000000	4.00000000000000000000	4.00000000000000000000	4.00000000000000000000	4.00000000000000000000	4.00000000000000000000	4.00000000000000000000	4.00000000000000000000	4.00000000000000000000	4.00000000000000000000	4.00000000000000000000	4.00000000000000000000	4.00000000000000000000	4.00000000000000000000	4.00000000000000000000	4.00000000000000000000
92.00000000000000000000	0.00000000000000000000	4163.58984375000000000000	4190.76904296875000000000	4191.28173828125000000000	4155.38427734375000000000	4149.23046875000000000000	4171.28173828125000000000	4154.87158203125000000000	4165.64111328125000000000	4174.87158203125000000000	4154.87158203125000000000	4144.61523437500000000000	4198.97412109375000000000	4159.48730468750000000000	4151.79492187500000000000	3016.00000000000000000000	10249.00000000000000000000	10229.00000000000000000000	0.00000000000000000000	0.00000000000000000000	0.00000000000000000000	533.00000000000000000000	77.00000000000000000000	4.00000000000000000000	4.00000000000000000000	4.00000000000000000000	4.00000000000000000000	4.00000000000000000000	4.00000000000000000000	4.00000000000000000000	4.00000000000000000000	4.00000000000000000000	4.00000000000000000000	4.00000000000000000000	4.00000000000000000000	4.00000000000000000000	4.00000000000000000000	4.00000000000000000000	4.00000000000000000000
93.00000000000000000000	0.00000000000000000000	4155.38427734375000000000	4172.30761718750000000000	4186.15380859375000000000	4152.82031250000000000000	4113.33300781250000000000	4138.46142578125000000000	4133.33300781250000000000	4144.10253906250000000000	4143.58984375000000000000	4133.33300781250000000000	4101.53857421875000000000	4192.30761718750000000000	4135.38427734375000000000	4147.17919921875000000000	2869.00000000000000000000	10249.00000000000000000000	10230.00000000000000000000	0.00000000000000000000	0.00000000000000000000	0.00000000000000000000	533.00000000000000000000	85.00000000000000000000	4.00000000000000000000	4.00000000000000000000	4.00000000000000000000	4.00000000000000000000	4.00000000000000000000	4.00000000000000000000	4.00000000000000000000	4.00000000000000000000	4.00000000000000000000	4.00000000000000000000	4.00000000000000000000	4.00000000000000000000	4.00000000000000000000	4.00000000000000000000	4.00000000000000000000	4.00000000000000000000
94.00000000000000000000	0.00000000000000000000	4172.30761718750000000000	4186.66650390625000000000	4193.84619140625000000000	4176.41015625000000000000	4140.00000000000000000000	4156.41015625000000000000	4144.61523437500000000000	4157.43603515625000000000	4149.23046875000000000000	4131.79492187500000000000	4129.23046875000000000000	4206.15380859375000000000	4152.82031250000000000000	4170.25634765625000000000	3478.00000000000000000000	10249.00000000000000000000	10230.00000000000000000000	0.00000000000000000000	0.00000000000000000000	0.00000000000000000000	533.00000000000000000000	93.00000000000000000000	4.00000000000000000000	4.00000000000000000000	4.00000000000000000000	4.00000000000000000000	4.00000000000000000000	4.00000000000000000000	4.00000000000000000000	4.00000000000000000000	4.00000000000000000000	4.00000000000000000000	4.00000000000000000000	4.00000000000000000000	4.00000000000000000000	4.00000000000000000000	4.00000000000000000000	4.00000000000000000000
95.00000000000000000000	0.00000000000000000000	4166.66650390625000000000	4179.48730468750000000000	4187.17919921875000000000	4155.89746093750000000000	4148.20507812500000000000	4168.20507812500000000000	4147.17919921875000000000	4162.56396484375000000000	4159.48730468750000000000	4139.48730468750000000000	4178.46142578125000000000	4198.46142578125000000000	4166.15380859375000000000	4171.79492187500000000000	3241.00000000000000000000	10249.00000000000000000000	10229.00000000000000000000	0.00000000000000000000	0.00000000000000000000	0.00000000000000000000	533.00000000000000000000	101.00000000000000000000	4.00000000000000000000	4.00000000000000000000	4.00000000000000000000	4.00000000000000000000	4.00000000000000000000	4.00000000000000000000	4.00000000000000000000	4.00000000000000000000	4.00000000000000000000	4.00000000000000000000	4.00000000000000000000	4.00000000000000000000	4.00000000000000000000	4.00000000000000000000	4.00000000000000000000	4.00000000000000000000
96.00000000000000000000	0.00000000000000000000	4174.35888671875000000000	4161.02539062500000000000	4197.43603515625000000000	4132.30761718750000000000	4135.38427734375000000000	4154.87158203125000000000	4135.38427734375000000000	4140.00000000000000000000	4151.79492187500000000000	4138.97412109375000000000	4149.23046875000000000000	4194.35888671875000000000	4148.71777343750000000000	4160.51269531250000000000	3016.00000000000000000000	10249.00000000000000000000	10229.00000000000000000000	0.00000000000000000000	0.00000000000000000000	0.00000000000000000000	533.00000000000000000000	110.00000000000000000000	4.00000000000000000000	4.00000000000000000000	4.00000000000000000000	4.00000000000000000000	4.00000000000000000000	4.00000000000000000000	4.00000000000000000000	4.00000000000000000000	4.00000000000000000000	4.00000000000000000000	4.00000000000000000000	4.00000000000000000000	4.00000000000000000000	4.00000000000000000000	4.00000000000000000000	4.00000000000000000000
97.00000000000000000000	0.00000000000000000000	4171.79492187500000000000	4190.25634765625000000000	4194.87158203125000000000	4171.79492187500000000000	4168.71777343750000000000	4174.35888671875000000000	4152.30761718750000000000	4149.74365234375000000000	4165.12792968750000000000	4150.76904296875000000000	4149.74365234375000000000	4204.10253906250000000000	4156.41015625000000000000	4168.71777343750000000000	2869.00000000000000000000	10247.00000000000000000000	10228.00000000000000000000	0.00000000000000000000	0.00000000000000000000	0.00000000000000000000	533.00000000000000000000	118.00000000000000000000	4.00000000000000000000	4.00000000000000000000	4.00000000000000000000	4.00000000000000000000	4.00000000000000000000	4.00000000000000000000	4.00000000000000000000	4.00000000000000000000	4.00000000000000000000	4.00000000000000000000	4.00000000000000000000	4.00000000000000000000	4.00000000000000000000	4.00000000000000000000	4.00000000000000000000	4.00000000000000000000
98.00000000000000000000	0.00000000000000000000	4164.10253906250000000000	4191.79492187500000000000	4188.71777343750000000000	4176.92285156250000000000	4155.38427734375000000000	4176.92285156250000000000	4147.69238281250000000000	4144.61523437500000000000	4155.38427734375000000000	4144.61523437500000000000	4157.94873046875000000000	4188.20507812500000000000	4157.43603515625000000000	4160.51269531250000000000	3478.00000000000000000000	10247.00000000000000000000	10228.00000000000000000000	0.00000000000000000000	0.00000000000000000000	0.00000000000000000000	533.00000000000000000000	125.00000000000000000000	4.00000000000000000000	4.00000000000000000000	4.00000000000000000000	4.00000000000000000000	4.00000000000000000000	4.00000000000000000000	4.00000000000000000000	4.00000000000000000000	4.00000000000000000000	4.00000000000000000000	4.00000000000000000000	4.00000000000000000000	4.00000000000000000000	4.00000000000000000000	4.00000000000000000000	4.00000000000000000000
99.00000000000000000000	0.00000000000000000000	4152.82031250000000000000	4152.82031250000000000000	4173.84619140625000000000	4133.33300781250000000000	4097.43603515625000000000	4141.53857421875000000000	4118.97412109375000000000	4113.33300781250000000000	4119.48730468750000000000	4116.41015625000000000000	4098.46142578125000000000	4156.92285156250000000000	4125.12792968750000000000	4130.25634765625000000000	3241.00000000000000000000	10246.00000000000000000000	10228.00000000000000000000	0.00000000000000000000	0.00000000000000000000	0.00000000000000000000	533.00000000000000000000	133.00000000000000000000	4.00000000000000000000	4.00000000000000000000	4.00000000000000000000	4.00000000000000000000	4.00000000000000000000	4.00000000000000000000	4.00000000000000000000	4.00000000000000000000	4.00000000000000000000	4.00000000000000000000	4.00000000000000000000	4.00000000000000000000	4.00000000000000000000	4.00000000000000000000	4.00000000000000000000	4.00000000000000000000
100.00000000000000000000	0.00000000000000000000	4151.28173828125000000000	4164.61523437500000000000	4172.82031250000000000000	4151.28173828125000000000	4118.97412109375000000000	4144.10253906250000000000	4130.25634765625000000000	4129.23046875000000000000	4130.76904296875000000000	4121.53857421875000000000	4091.79467773437500000000	4166.66650390625000000000	4123.07666015625000000000	4131.28173828125000000000	3016.00000000000000000000	10246.00000000000000000000	10228.00000000000000000000	0.00000000000000000000	0.00000000000000000000	0.00000000000000000000	533.00000000000000000000	141.00000000000000000000	4.00000000000000000000	4.00000000000000000000	4.00000000000000000000	4.00000000000000000000	4.00000000000000000000	4.00000000000000000000	4.00000000000000000000	4.00000000000000000000	4.00000000000000000000	4.00000000000000000000	4.00000000000000000000	4.00000000000000000000	4.00000000000000000000	4.00000000000000000000	4.00000000000000000000	4.00000000000000000000
101.00000000000000000000	0.00000000000000000000	4175.89746093750000000000	4200.51269531250000000000	4203.07666015625000000000	4192.30761718750000000000	4170.25634765625000000000	4173.84619140625000000000	4156.41015625000000000000	4159.48730468750000000000	4157.94873046875000000000	4150.76904296875000000000	4162.56396484375000000000	4199.48730468750000000000	4153.84619140625000000000	4162.56396484375000000000	2869.00000000000000000000	10246.00000000000000000000	10231.00000000000000000000	0.00000000000000000000	0.00000000000000000000	0.00000000000000000000	533.00000000000000000000	149.00000000000000000000	4.00000000000000000000	4.00000000000000000000	4.00000000000000000000	4.00000000000000000000	4.00000000000000000000	4.00000000000000000000	4.00000000000000000000	4.00000000000000000000	4.00000000000000000000	4.00000000000000000000	4.00000000000000000000	4.00000000000000000000	4.00000000000000000000	4.00000000000000000000	4.00000000000000000000	4.00000000000000000000
102.00000000000000000000	0.00000000000000000000	4169.23046875000000000000	4203.07666015625000000000	4193.84619140625000000000	4173.84619140625000000000	4171.79492187500000000000	4173.33300781250000000000	4154.35888671875000000000	4157.43603515625000000000	4149.23046875000000000000	4163.07666015625000000000	4185.64111328125000000000	4201.02539062500000000000	4171.79492187500000000000	4171.28173828125000000000	3478.00000000000000000000	10246.00000000000000000000	10231.00000000000000000000	0.00000000000000000000	0.00000000000000000000	0.00000000000000000000	533.00000000000000000000	157.00000000000000000000	4.00000000000000000000	4.00000000000000000000	4.00000000000000000000	4.00000000000000000000	4.00000000000000000000	4.00000000000000000000	4.00000000000000000000	4.00000000000000000000	4.00000000000000000000	4.00000000000000000000	4.00000000000000000000	4.00000000000000000000	4.00000000000000000000	4.00000000000000000000	4.00000000000000000000	4.00000000000000000000
103.00000000000000000000	0.00000000000000000000	4165.64111328125000000000	4187.69238281250000000000	4188.71777343750000000000	4152.82031250000000000000	4142.05126953125000000000	4153.84619140625000000000	4142.56396484375000000000	4148.71777343750000000000	4142.05126953125000000000	4151.79492187500000000000	4157.94873046875000000000	4190.76904296875000000000	4168.71777343750000000000	4157.94873046875000000000	3241.00000000000000000000	10246.00000000000000000000	10231.00000000000000000000	0.00000000000000000000	0.00000000000000000000	0.00000000000000000000	533.00000000000000000000	166.00000000000000000000	4.00000000000000000000	4.00000000000000000000	4.00000000000000000000	4.00000000000000000000	4.00000000000000000000	4.00000000000000000000	4.00000000000000000000	4.00000000000000000000	4.00000000000000000000	4.00000000000000000000	4.00000000000000000000	4.00000000000000000000	4.00000000000000000000	4.00000000000000000000	4.00000000000000000000	4.00000000000000000000
104.00000000000000000000	0.00000000000000000000	4166.15380859375000000000	4178.46142578125000000000	4193.84619140625000000000	4171.79492187500000000000	4121.02539062500000000000	4149.74365234375000000000	4136.92285156250000000000	4148.20507812500000000000	4148.71777343750000000000	4133.84619140625000000000	4152.82031250000000000000	4183.07666015625000000000	4157.43603515625000000000	4149.74365234375000000000	3016.00000000000000000000	10246.00000000000000000000	10231.00000000000000000000	0.00000000000000000000	0.00000000000000000000	0.00000000000000000000	533.00000000000000000000	174.00000000000000000000	4.00000000000000000000	4.00000000000000000000	4.00000000000000000000	4.00000000000000000000	4.00000000000000000000	4.00000000000000000000	4.00000000000000000000	4.00000000000000000000	4.00000000000000000000	4.00000000000000000000	4.00000000000000000000	4.00000000000000000000	4.00000000000000000000	4.00000000000000000000	4.00000000000000000000	4.00000000000000000000
105.00000000000000000000	0.00000000000000000000	4150.25634765625000000000	4172.82031250000000000000	4175.89746093750000000000	4175.89746093750000000000	4121.02539062500000000000	4150.76904296875000000000	4132.82031250000000000000	4142.05126953125000000000	4148.20507812500000000000	4118.97412109375000000000	4128.71777343750000000000	4183.58984375000000000000	4137.94873046875000000000	4150.25634765625000000000	2869.00000000000000000000	10244.00000000000000000000	10231.00000000000000000000	0.00000000000000000000	0.00000000000000000000	0.00000000000000000000	533.00000000000000000000	182.00000000000000000000	4.00000000000000000000	4.00000000000000000000	4.00000000000000000000	4.00000000000000000000	4.00000000000000000000	4.00000000000000000000	4.00000000000000000000	4.00000000000000000000	4.00000000000000000000	4.00000000000000000000	4.00000000000000000000	4.00000000000000000000	4.00000000000000000000	4.00000000000000000000	4.00000000000000000000	4.00000000000000000000
106.00000000000000000000	0.00000000000000000000	4163.07666015625000000000	4166.15380859375000000000	4183.58984375000000000000	4150.25634765625000000000	4133.84619140625000000000	4151.79492187500000000000	4139.48730468750000000000	4143.07666015625000000000	4155.89746093750000000000	4127.17919921875000000000	4106.66650390625000000000	4193.33300781250000000000	4131.28173828125000000000	4158.46142578125000000000	3478.00000000000000000000	10244.00000000000000000000	10231.00000000000000000000	0.00000000000000000000	0.00000000000000000000	0.00000000000000000000	533.00000000000000000000	190.00000000000000000000	4.00000000000000000000	4.00000000000000000000	4.00000000000000000000	4.00000000000000000000	4.00000000000000000000	4.00000000000000000000	4.00000000000000000000	4.00000000000000000000	4.00000000000000000000	4.00000000000000000000	4.00000000000000000000	4.00000000000000000000	4.00000000000000000000	4.00000000000000000000	4.00000000000000000000	4.00000000000000000000
107.00000000000000000000	0.00000000000000000000	4162.56396484375000000000	4174.87158203125000000000	4185.12792968750000000000	4142.05126953125000000000	4154.35888671875000000000	4168.71777343750000000000	4159.48730468750000000000	4158.97412109375000000000	4167.17919921875000000000	4164.61523437500000000000	4155.89746093750000000000	4184.10253906250000000000	4158.97412109375000000000	4161.02539062500000000000	3241.00000000000000000000	10245.00000000000000000000	10231.00000000000000000000	0.00000000000000000000	0.00000000000000000000	0.00000000000000000000	533.00000000000000000000	198.00000000000000000000	4.00000000000000000000	4.00000000000000000000	4.00000000000000000000	4.00000000000000000000	4.00000000000000000000	4.00000000000000000000	4.00000000000000000000	4.00000000000000000000	4.00000000000000000000	4.00000000000000000000	4.00000000000000000000	4.00000000000000000000	4.00000000000000000000	4.00000000000000000000	4.00000000000000000000	4.00000000000000000000
108.00000000000000000000	0.00000000000000000000	4163.58984375000000000000	4191.28173828125000000000	4190.25634765625000000000	4177.43603515625000000000	4164.10253906250000000000	4177.94873046875000000000	4162.05126953125000000000	4162.56396484375000000000	4157.43603515625000000000	4175.89746093750000000000	4190.25634765625000000000	4179.48730468750000000000	4173.84619140625000000000	4157.94873046875000000000	3016.00000000000000000000	10245.00000000000000000000	10231.00000000000000000000	0.00000000000000000000	0.00000000000000000000	0.00000000000000000000	533.00000000000000000000	206.00000000000000000000	4.00000000000000000000	4.00000000000000000000	4.00000000000000000000	4.00000000000000000000	4.00000000000000000000	4.00000000000000000000	4.00000000000000000000	4.00000000000000000000	4.00000000000000000000	4.00000000000000000000	4.00000000000000000000	4.00000000000000000000	4.00000000000000000000	4.00000000000000000000	4.00000000000000000000	4.00000000000000000000
109.00000000000000000000	0.00000000000000000000	4170.76904296875000000000	4184.61523437500000000000	4193.84619140625000000000	4179.48730468750000000000	4141.02539062500000000000	4158.46142578125000000000	4141.53857421875000000000	4155.38427734375000000000	4161.02539062500000000000	4145.12792968750000000000	4152.82031250000000000000	4180.51269531250000000000	4156.92285156250000000000	4150.76904296875000000000	2869.00000000000000000000	10245.00000000000000000000	10230.00000000000000000000	0.00000000000000000000	0.00000000000000000000	0.00000000000000000000	533.00000000000000000000	215.00000000000000000000	4.00000000000000000000	4.00000000000000000000	4.00000000000000000000	4.00000000000000000000	4.00000000000000000000	4.00000000000000000000	4.00000000000000000000	4.00000000000000000000	4.00000000000000000000	4.00000000000000000000	4.00000000000000000000	4.00000000000000000000	4.00000000000000000000	4.00000000000000000000	4.00000000000000000000	4.00000000000000000000
110.00000000000000000000	0.00000000000000000000	4157.94873046875000000000	4167.17919921875000000000	4178.46142578125000000000	4144.10253906250000000000	4115.89746093750000000000	4138.46142578125000000000	4128.71777343750000000000	4155.89746093750000000000	4169.23046875000000000000	4122.56396484375000000000	4114.35888671875000000000	4179.48730468750000000000	4143.07666015625000000000	4146.15380859375000000000	3478.00000000000000000000	10245.00000000000000000000	10230.00000000000000000000	0.00000000000000000000	0.00000000000000000000	0.00000000000000000000	533.00000000000000000000	223.00000000000000000000	4.00000000000000000000	4.00000000000000000000	4.00000000000000000000	4.00000000000000000000	4.00000000000000000000	4.00000000000000000000	4.00000000000000000000	4.00000000000000000000	4.00000000000000000000	4.00000000000000000000	4.00000000000000000000	4.00000000000000000000	4.00000000000000000000	4.00000000000000000000	4.00000000000000000000	4.00000000000000000000
111.00000000000000000000	0.00000000000000000000	4176.41015625000000000000	4180.00000000000000000000	4200.51269531250000000000	4157.94873046875000000000	4137.43603515625000000000	4142.56396484375000000000	4136.41015625000000000000	4155.89746093750000000000	4148.71777343750000000000	4130.76904296875000000000	4120.51269531250000000000	4201.02539062500000000000	4153.33300781250000000000	4165.64111328125000000000	3241.00000000000000000000	10246.00000000000000000000	10229.00000000000000000000	0.00000000000000000000	0.00000000000000000000	0.00000000000000000000	533.00000000000000000000	231.00000000000000000000	4.00000000000000000000	4.00000000000000000000	4.00000000000000000000	4.00000000000000000000	4.00000000000000000000	4.00000000000000000000	4.00000000000000000000	4.00000000000000000000	4.00000000000000000000	4.00000000000000000000	4.00000000000000000000	4.00000000000000000000	4.00000000000000000000	4.00000000000000000000	4.00000000000000000000	4.00000000000000000000
112.00000000000000000000	0.00000000000000000000	4174.87158203125000000000	4200.51269531250000000000	4203.07666015625000000000	4172.30761718750000000000	4156.41015625000000000000	4153.84619140625000000000	4141.02539062500000000000	4156.92285156250000000000	4145.12792968750000000000	4160.00000000000000000000	4162.56396484375000000000	4208.20507812500000000000	4171.79492187500000000000	4183.58984375000000000000	3016.00000000000000000000	10246.00000000000000000000	10229.00000000000000000000	0.00000000000000000000	0.00000000000000000000	0.00000000000000000000	533.00000000000000000000	238.00000000000000000000	4.00000000000000000000	4.00000000000000000000	4.00000000000000000000	4.00000000000000000000	4.00000000000000000000	4.00000000000000000000	4.00000000000000000000	4.00000000000000000000	4.00000000000000000000	4.00000000000000000000	4.00000000000000000000	4.00000000000000000000	4.00000000000000000000	4.00000000000000000000	4.00000000000000000000	4.00000000000000000000
113.00000000000000000000	0.00000000000000000000	4163.58984375000000000000	4189.74365234375000000000	4190.76904296875000000000	4153.33300781250000000000	4141.53857421875000000000	4152.82031250000000000000	4134.35888671875000000000	4150.76904296875000000000	4153.84619140625000000000	4177.94873046875000000000	4200.51269531250000000000	4192.82031250000000000000	4171.79492187500000000000	4178.46142578125000000000	2869.00000000000000000000	10245.00000000000000000000	10228.00000000000000000000	0.00000000000000000000	0.00000000000000000000	0.00000000000000000000	533.00000000000000000000	245.00000000000000000000	4.00000000000000000000	4.00000000000000000000	4.00000000000000000000	4.00000000000000000000	4.00000000000000000000	4.00000000000000000000	4.00000000000000000000	4.00000000000000000000	4.00000000000000000000	4.00000000000000000000	4.00000000000000000000	4.00000000000000000000	4.00000000000000000000	4.00000000000000000000	4.00000000000000000000	4.00000000000000000000
114.00000000000000000000	0.00000000000000000000	4177.94873046875000000000	4185.64111328125000000000	4201.02539062500000000000	4163.58984375000000000000	4151.79492187500000000000	4156.92285156250000000000	4138.46142578125000000000	4142.05126953125000000000	4142.56396484375000000000	4168.20507812500000000000	4178.97412109375000000000	4190.76904296875000000000	4167.17919921875000000000	4173.84619140625000000000	3478.00000000000000000000	10245.00000000000000000000	10228.00000000000000000000	0.00000000000000000000	0.00000000000000000000	0.00000000000000000000	533.00000000000000000000	253.00000000000000000000	4.00000000000000000000	4.00000000000000000000	4.00000000000000000000	4.00000000000000000000	4.00000000000000000000	4.00000000000000000000	4.00000000000000000000	4.00000000000000000000	4.00000000000000000000	4.00000000000000000000	4.00000000000000000000	4.00000000000000000000	4.00000000000000000000	4.00000000000000000000	4.00000000000000000000	4.00000000000000000000
115.00000000000000000000	0.00000000000000000000	4162.05126953125000000000	4187.69238281250000000000	4183.58984375000000000000	4179.48730468750000000000	4163.07666015625000000000	4164.10253906250000000000	4145.64111328125000000000	4143.07666015625000000000	4134.87158203125000000000	4152.82031250000000000000	4143.07666015625000000000	4182.05126953125000000000	4163.07666015625000000000	4161.02539062500000000000	3241.00000000000000000000	10249.00000000000000000000	10228.00000000000000000000	0.00000000000000000000	0.00000000000000000000	0.00000000000000000000	533.00000000000000000000	260.00000000000000000000	4.00000000000000000000	4.00000000000000000000	4.00000000000000000000	4.00000000000000000000	4.00000000000000000000	4.00000000000000000000	4.00000000000000000000	4.00000000000000000000	4.00000000000000000000	4.00000000000000000000	4.00000000000000000000	4.00000000000000000000	4.00000000000000000000	4.00000000000000000000	4.00000000000000000000	4.00000000000000000000
116.00000000000000000000	0.00000000000000000000	4152.30761718750000000000	4165.12792968750000000000	4172.30761718750000000000	4150.25634765625000000000	4130.25634765625000000000	4157.94873046875000000000	4134.87158203125000000000	4135.38427734375000000000	4135.38427734375000000000	4141.02539062500000000000	4114.87158203125000000000	4162.56396484375000000000	4148.20507812500000000000	4131.79492187500000000000	3016.00000000000000000000	10249.00000000000000000000	10228.00000000000000000000	0.00000000000000000000	0.00000000000000000000	0.00000000000000000000	533.00000000000000000000	267.00000000000000000000	4.00000000000000000000	4.00000000000000000000	4.00000000000000000000	4.00000000000000000000	4.00000000000000000000	4.00000000000000000000	4.00000000000000000000	4.00000000000000000000	4.00000000000000000000	4.00000000000000000000	4.00000000000000000000	4.00000000000000000000	4.00000000000000000000	4.00000000000000000000	4.00000000000000000000	4.00000000000000000000
117.00000000000000000000	0.00000000000000000000	4157.94873046875000000000	4160.00000000000000000000	4173.33300781250000000000	4135.38427734375000000000	4126.15380859375000000000	4161.02539062500000000000	4136.41015625000000000000	4134.87158203125000000000	4144.10253906250000000000	4133.84619140625000000000	4100.51269531250000000000	4163.07666015625000000000	4137.94873046875000000000	4131.79492187500000000000	2869.00000000000000000000	10248.00000000000000000000	10228.00000000000000000000	0.00000000000000000000	0.00000000000000000000	0.00000000000000000000	533.00000000000000000000	275.00000000000000000000	4.00000000000000000000	4.00000000000000000000	4.00000000000000000000	4.00000000000000000000	4.00000000000000000000	4.00000000000000000000	4.00000000000000000000	4.00000000000000000000	4.00000000000000000000	4.00000000000000000000	4.00000000000000000000	4.00000000000000000000	4.00000000000000000000	4.00000000000000000000	4.00000000000000000000	4.00000000000000000000
118.00000000000000000000	0.00000000000000000000	4165.64111328125000000000	4179.48730468750000000000	4186.15380859375000000000	4169.23046875000000000000	4161.02539062500000000000	4171.79492187500000000000	4152.82031250000000000000	4150.25634765625000000000	4158.46142578125000000000	4136.92285156250000000000	4150.76904296875000000000	4181.53857421875000000000	4134.87158203125000000000	4150.25634765625000000000	3478.00000000000000000000	10248.00000000000000000000	10228.00000000000000000000	0.00000000000000000000	0.00000000000000000000	0.00000000000000000000	533.00000000000000000000	282.00000000000000000000	4.00000000000000000000	4.00000000000000000000	4.00000000000000000000	4.00000000000000000000	4.00000000000000000000	4.00000000000000000000	4.00000000000000000000	4.00000000000000000000	4.00000000000000000000	4.00000000000000000000	4.00000000000000000000	4.00000000000000000000	4.00000000000000000000	4.00000000000000000000	4.00000000000000000000	4.00000000000000000000
119.00000000000000000000	0.00000000000000000000	4173.84619140625000000000	4192.82031250000000000000	4202.05126953125000000000	4185.64111328125000000000	4170.76904296875000000000	4165.64111328125000000000	4152.82031250000000000000	4162.05126953125000000000	4165.64111328125000000000	4152.82031250000000000000	4184.10253906250000000000	4188.71777343750000000000	4146.66650390625000000000	4157.43603515625000000000	3241.00000000000000000000	10249.00000000000000000000	10228.00000000000000000000	0.00000000000000000000	0.00000000000000000000	0.00000000000000000000	533.00000000000000000000	290.00000000000000000000	4.00000000000000000000	4.00000000000000000000	4.00000000000000000000	4.00000000000000000000	4.00000000000000000000	4.00000000000000000000	4.00000000000000000000	4.00000000000000000000	4.00000000000000000000	4.00000000000000000000	4.00000000000000000000	4.00000000000000000000	4.00000000000000000000	4.00000000000000000000	4.00000000000000000000	4.00000000000000000000
120.00000000000000000000	0.00000000000000000000	4160.51269531250000000000	4194.87158203125000000000	4188.20507812500000000000	4162.05126953125000000000	4160.51269531250000000000	4158.46142578125000000000	4142.56396484375000000000	4161.53857421875000000000	4168.71777343750000000000	4170.25634765625000000000	4133.84619140625000000000	4185.64111328125000000000	4166.66650390625000000000	4163.07666015625000000000	3016.00000000000000000000	10249.00000000000000000000	10228.00000000000000000000	0.00000000000000000000	0.00000000000000000000	0.00000000000000000000	533.00000000000000000000	298.00000000000000000000	4.00000000000000000000	4.00000000000000000000	4.00000000000000000000	4.00000000000000000000	4.00000000000000000000	4.00000000000000000000	4.00000000000000000000	4.00000000000000000000	4.00000000000000000000	4.00000000000000000000	4.00000000000000000000	4.00000000000000000000	4.00000000000000000000	4.00000000000000000000	4.00000000000000000000	4.00000000000000000000
121.00000000000000000000	0.00000000000000000000	4163.07666015625000000000	4187.17919921875000000000	4192.82031250000000000000	4148.20507812500000000000	4140.00000000000000000000	4153.84619140625000000000	4129.23046875000000000000	4145.12792968750000000000	4154.35888671875000000000	4157.43603515625000000000	4107.17919921875000000000	4186.15380859375000000000	4150.25634765625000000000	4158.97412109375000000000	2869.00000000000000000000	10250.00000000000000000000	10228.00000000000000000000	0.00000000000000000000	0.00000000000000000000	0.00000000000000000000	533.00000000000000000000	307.00000000000000000000	4.00000000000000000000	4.00000000000000000000	4.00000000000000000000	4.00000000000000000000	4.00000000000000000000	4.00000000000000000000	4.00000000000000000000	4.00000000000000000000	4.00000000000000000000	4.00000000000000000000	4.00000000000000000000	4.00000000000000000000	4.00000000000000000000	4.00000000000000000000	4.00000000000000000000	4.00000000000000000000
122.00000000000000000000	0.00000000000000000000	4160.51269531250000000000	4184.61523437500000000000	4187.69238281250000000000	4169.74365234375000000000	4135.38427734375000000000	4150.25634765625000000000	4127.69238281250000000000	4143.58984375000000000000	4147.17919921875000000000	4140.51269531250000000000	4145.64111328125000000000	4177.43603515625000000000	4129.74365234375000000000	4144.61523437500000000000	3478.00000000000000000000	10250.00000000000000000000	10228.00000000000000000000	0.00000000000000000000	0.00000000000000000000	0.00000000000000000000	533.00000000000000000000	315.00000000000000000000	4.00000000000000000000	4.00000000000000000000	4.00000000000000000000	4.00000000000000000000	4.00000000000000000000	4.00000000000000000000	4.00000000000000000000	4.00000000000000000000	4.00000000000000000000	4.00000000000000000000	4.00000000000000000000	4.00000000000000000000	4.00000000000000000000	4.00000000000000000000	4.00000000000000000000	4.00000000000000000000
123.00000000000000000000	0.00000000000000000000	4158.46142578125000000000	4177.94873046875000000000	4180.00000000000000000000	4182.05126953125000000000	4140.00000000000000000000	4151.28173828125000000000	4139.48730468750000000000	4163.58984375000000000000	4165.64111328125000000000	4142.56396484375000000000	4145.12792968750000000000	4174.35888671875000000000	4135.89746093750000000000	4143.07666015625000000000	3241.00000000000000000000	10250.00000000000000000000	10227.00000000000000000000	0.00000000000000000000	0.00000000000000000000	0.00000000000000000000	533.00000000000000000000	323.00000000000000000000	4.00000000000000000000	4.00000000000000000000	4.00000000000000000000	4.00000000000000000000	4.00000000000000000000	4.00000000000000000000	4.00000000000000000000	4.00000000000000000000	4.00000000000000000000	4.00000000000000000000	4.00000000000000000000	4.00000000000000000000	4.00000000000000000000	4.00000000000000000000	4.00000000000000000000	4.00000000000000000000
124.00000000000000000000	0.00000000000000000000	4175.89746093750000000000	4163.07666015625000000000	4199.48730468750000000000	4164.61523437500000000000	4145.64111328125000000000	4161.02539062500000000000	4147.69238281250000000000	4162.56396484375000000000	4158.46142578125000000000	4145.12792968750000000000	4122.56396484375000000000	4184.10253906250000000000	4136.41015625000000000000	4149.23046875000000000000	3016.00000000000000000000	10250.00000000000000000000	10227.00000000000000000000	0.00000000000000000000	0.00000000000000000000	0.00000000000000000000	533.00000000000000000000	332.00000000000000000000	4.00000000000000000000	4.00000000000000000000	4.00000000000000000000	4.00000000000000000000	4.00000000000000000000	4.00000000000000000000	4.00000000000000000000	4.00000000000000000000	4.00000000000000000000	4.00000000000000000000	4.00000000000000000000	4.00000000000000000000	4.00000000000000000000	4.00000000000000000000	4.00000000000000000000	4.00000000000000000000
125.00000000000000000000	0.00000000000000000000	4160.51269531250000000000	4166.15380859375000000000	4184.10253906250000000000	4155.89746093750000000000	4159.48730468750000000000	4163.58984375000000000000	4145.64111328125000000000	4137.43603515625000000000	4123.07666015625000000000	4145.64111328125000000000	4130.76904296875000000000	4179.48730468750000000000	4134.87158203125000000000	4147.69238281250000000000	2869.00000000000000000000	10249.00000000000000000000	10227.00000000000000000000	0.00000000000000000000	0.00000000000000000000	0.00000000000000000000	533.00000000000000000000	340.00000000000000000000	4.00000000000000000000	4.00000000000000000000	4.00000000000000000000	4.00000000000000000000	4.00000000000000000000	4.00000000000000000000	4.00000000000000000000	4.00000000000000000000	4.00000000000000000000	4.00000000000000000000	4.00000000000000000000	4.00000000000000000000	4.00000000000000000000	4.00000000000000000000	4.00000000000000000000	4.00000000000000000000
126.00000000000000000000	0.00000000000000000000	4157.94873046875000000000	4174.35888671875000000000	4183.07666015625000000000	4158.97412109375000000000	4146.66650390625000000000	4149.74365234375000000000	4133.84619140625000000000	4121.02539062500000000000	4116.41015625000000000000	4133.33300781250000000000	4135.89746093750000000000	4181.02539062500000000000	4139.48730468750000000000	4151.79492187500000000000	3478.00000000000000000000	10249.00000000000000000000	10227.00000000000000000000	0.00000000000000000000	0.00000000000000000000	0.00000000000000000000	533.00000000000000000000	348.00000000000000000000	4.00000000000000000000	4.00000000000000000000	4.00000000000000000000	4.00000000000000000000	4.00000000000000000000	4.00000000000000000000	4.00000000000000000000	4.00000000000000000000	4.00000000000000000000	4.00000000000000000000	4.00000000000000000000	4.00000000000000000000	4.00000000000000000000	4.00000000000000000000	4.00000000000000000000	4.00000000000000000000
127.00000000000000000000	0.00000000000000000000	4163.07666015625000000000	4166.15380859375000000000	4194.35888671875000000000	4130.76904296875000000000	4117.94873046875000000000	4141.02539062500000000000	4126.66650390625000000000	4126.66650390625000000000	4137.94873046875000000000	4125.12792968750000000000	4127.17919921875000000000	4182.56396484375000000000	4145.64111328125000000000	4153.33300781250000000000	52.00000000000000000000	10247.00000000000000000000	10225.00000000000000000000	0.00000000000000000000	0.00000000000000000000	0.00000000000000000000	533.00000000000000000000	357.00000000000000000000	4.00000000000000000000	4.00000000000000000000	4.00000000000000000000	4.00000000000000000000	4.00000000000000000000	4.00000000000000000000	4.00000000000000000000	4.00000000000000000000	4.00000000000000000000	4.00000000000000000000	4.00000000000000000000	4.00000000000000000000	4.00000000000000000000	4.00000000000000000000	4.00000000000000000000	4.00000000000000000000
0.00000000000000000000	0.00000000000000000000	4164.61523437500000000000	4172.82031250000000000000	4186.66650390625000000000	4136.92285156250000000000	4131.28173828125000000000	4151.28173828125000000000	4134.35888671875000000000	4143.07666015625000000000	4151.79492187500000000000	4148.20507812500000000000	4128.71777343750000000000	4179.48730468750000000000	4160.51269531250000000000	4150.76904296875000000000	2333.00000000000000000000	10247.00000000000000000000	10225.00000000000000000000	0.00000000000000000000	0.00000000000000000000	0.00000000000000000000	533.00000000000000000000	365.00000000000000000000	4.00000000000000000000	4.00000000000000000000	4.00000000000000000000	4.00000000000000000000	4.00000000000000000000	4.00000000000000000000	4.00000000000000000000	4.00000000000000000000	4.00000000000000000000	4.00000000000000000000	4.00000000000000000000	4.00000000000000000000	4.00000000000000000000	4.00000000000000000000	4.00000000000000000000	4.00000000000000000000
1.00000000000000000000	0.00000000000000000000	4183.58984375000000000000	4195.89746093750000000000	4191.79492187500000000000	4192.82031250000000000000	4165.12792968750000000000	4164.61523437500000000000	4145.12792968750000000000	4153.33300781250000000000	4150.25634765625000000000	4173.84619140625000000000	4148.20507812500000000000	4189.74365234375000000000	4165.12792968750000000000	4165.64111328125000000000	2911.00000000000000000000	10244.00000000000000000000	10226.00000000000000000000	0.00000000000000000000	0.00000000000000000000	0.00000000000000000000	533.00000000000000000000	374.00000000000000000000	4.00000000000000000000	4.00000000000000000000	4.00000000000000000000	4.00000000000000000000	4.00000000000000000000	4.00000000000000000000	4.00000000000000000000	4.00000000000000000000	4.00000000000000000000	4.00000000000000000000	4.00000000000000000000	4.00000000000000000000	4.00000000000000000000	4.00000000000000000000	4.00000000000000000000	4.00000000000000000000
2.00000000000000000000	0.00000000000000000000	4169.74365234375000000000	4201.02539062500000000000	4184.10253906250000000000	4203.58984375000000000000	4170.25634765625000000000	4163.58984375000000000000	4143.07666015625000000000	4158.46142578125000000000	4148.71777343750000000000	4174.87158203125000000000	4161.02539062500000000000	4194.35888671875000000000	4164.61523437500000000000	4174.87158203125000000000	2316.00000000000000000000	10244.00000000000000000000	10226.00000000000000000000	0.00000000000000000000	0.00000000000000000000	0.00000000000000000000	533.00000000000000000000	381.00000000000000000000	4.00000000000000000000	4.00000000000000000000	4.00000000000000000000	4.00000000000000000000	4.00000000000000000000	4.00000000000000000000	4.00000000000000000000	4.00000000000000000000	4.00000000000000000000	4.00000000000000000000	4.00000000000000000000	4.00000000000000000000	4.00000000000000000000	4.00000000000000000000	4.00000000000000000000	4.00000000000000000000
3.00000000000000000000	0.00000000000000000000	4168.71777343750000000000	4191.28173828125000000000	4191.79492187500000000000	4167.17919921875000000000	4153.33300781250000000000	4155.89746093750000000000	4139.48730468750000000000	4162.05126953125000000000	4153.33300781250000000000	4153.84619140625000000000	4173.33300781250000000000	4195.38427734375000000000	4165.64111328125000000000	4165.64111328125000000000	3423.00000000000000000000	10245.00000000000000000000	10226.00000000000000000000	0.00000000000000000000	0.00000000000000000000	0.00000000000000000000	533.00000000000000000000	388.00000000000000000000	4.00000000000000000000	4.00000000000000000000	4.00000000000000000000	4.00000000000000000000	4.00000000000000000000	4.00000000000000000000	4.00000000000000000000	4.00000000000000000000	4.00000000000000000000	4.00000000000000000000	4.00000000000000000000	4.00000000000000000000	4.00000000000000000000	4.00000000000000000000	4.00000000000000000000	4.00000000000000000000
4.00000000000000000000	0.00000000000000000000	4167.69238281250000000000	4170.25634765625000000000	4188.20507812500000000000	4133.33300781250000000000	4123.58984375000000000000	4149.74365234375000000000	4138.46142578125000000000	4153.33300781250000000000	4151.28173828125000000000	4145.64111328125000000000	4174.87158203125000000000	4180.51269531250000000000	4152.30761718750000000000	4147.17919921875000000000	3491.00000000000000000000	10245.00000000000000000000	10226.00000000000000000000	0.00000000000000000000	0.00000000000000000000	0.00000000000000000000	533.00000000000000000000	396.00000000000000000000	4.00000000000000000000	4.00000000000000000000	4.00000000000000000000	4.00000000000000000000	4.00000000000000000000	4.00000000000000000000	4.00000000000000000000	4.00000000000000000000	4.00000000000000000000	4.00000000000000000000	4.00000000000000000000	4.00000000000000000000	4.00000000000000000000	4.00000000000000000000	4.00000000000000000000	4.00000000000000000000
5.00000000000000000000	0.00000000000000000000	4148.71777343750000000000	4157.43603515625000000000	4165.64111328125000000000	4136.92285156250000000000	4113.33300781250000000000	4143.58984375000000000000	4132.82031250000000000000	4134.87158203125000000000	4132.82031250000000000000	4154.35888671875000000000	4120.00000000000000000000	4166.66650390625000000000	4135.89746093750000000000	4144.10253906250000000000	3307.00000000000000000000	10247.00000000000000000000	10227.00000000000000000000	0.00000000000000000000	0.00000000000000000000	0.00000000000000000000	533.00000000000000000000	403.00000000000000000000	4.00000000000000000000	4.00000000000000000000	4.00000000000000000000	4.00000000000000000000	4.00000000000000000000	4.00000000000000000000	4.00000000000000000000	4.00000000000000000000	4.00000000000000000000	4.00000000000000000000	4.00000000000000000000	4.00000000000000000000	4.00000000000000000000	4.00000000000000000000	4.00000000000000000000	4.00000000000000000000
6.00000000000000000000	0.00000000000000000000	4173.33300781250000000000	4190.76904296875000000000	4184.61523437500000000000	4177.94873046875000000000	4162.56396484375000000000	4160.51269531250000000000	4144.61523437500000000000	4141.53857421875000000000	4140.00000000000000000000	4158.46142578125000000000	4097.94873046875000000000	4181.53857421875000000000	4159.48730468750000000000	4165.64111328125000000000	3419.00000000000000000000	10247.00000000000000000000	10227.00000000000000000000	0.00000000000000000000	0.00000000000000000000	0.00000000000000000000	533.00000000000000000000	410.00000000000000000000	4.00000000000000000000	4.00000000000000000000	4.00000000000000000000	4.00000000000000000000	4.00000000000000000000	4.00000000000000000000	4.00000000000000000000	4.00000000000000000000	4.00000000000000000000	4.00000000000000000000	4.00000000000000000000	4.00000000000000000000	4.00000000000000000000	4.00000000000000000000	4.00000000000000000000	4.00000000000000000000
7.00000000000000000000	0.00000000000000000000	4175.89746093750000000000	4215.38427734375000000000	4185.12792968750000000000	4197.43603515625000000000	4202.05126953125000000000	4181.02539062500000000000	4160.51269531250000000000	4164.10253906250000000000	4165.64111328125000000000	4153.84619140625000000000	4143.07666015625000000000	4184.61523437500000000000	4181.53857421875000000000	4168.20507812500000000000	3440.00000000000000000000	10247.00000000000000000000	10228.00000000000000000000	0.00000000000000000000	0.00000000000000000000	0.00000000000000000000	533.00000000000000000000	418.00000000000000000000	4.00000000000000000000	4.00000000000000000000	4.00000000000000000000	4.00000000000000000000	4.00000000000000000000	4.00000000000000000000	4.00000000000000000000	4.00000000000000000000	4.00000000000000000000	4.00000000000000000000	4.00000000000000000000	4.00000000000000000000	4.00000000000000000000	4.00000000000000000000	4.00000000000000000000	4.00000000000000000000
8.00000000000000000000	0.00000000000000000000	4158.46142578125000000000	4173.84619140625000000000	4176.92285156250000000000	4154.35888671875000000000	4153.84619140625000000000	4156.92285156250000000000	4137.94873046875000000000	4150.76904296875000000000	4147.17919921875000000000	4126.66650390625000000000	4151.79492187500000000000	4173.84619140625000000000	4140.51269531250000000000	4144.61523437500000000000	3128.00000000000000000000	10247.00000000000000000000	10228.00000000000000000000	0.00000000000000000000	0.00000000000000000000	0.00000000000000000000	533.00000000000000000000	425.00000000000000000000	4.00000000000000000000	4.00000000000000000000	4.00000000000000000000	4.00000000000000000000	4.00000000000000000000	4.00000000000000000000	4.00000000000000000000	4.00000000000000000000	4.00000000000000000000	4.00000000000000000000	4.00000000000000000000	4.00000000000000000000	4.00000000000000000000	4.00000000000000000000	4.00000000000000000000	4.00000000000000000000
9.00000000000000000000	0.00000000000000000000	4161.53857421875000000000	4153.33300781250000000000	4182.05126953125000000000	4127.69238281250000000000	4122.56396484375000000000	4136.41015625000000000000	4121.53857421875000000000	4135.89746093750000000000	4130.76904296875000000000	4125.12792968750000000000	4143.07666015625000000000	4179.48730468750000000000	4124.10253906250000000000	4142.56396484375000000000	2878.00000000000000000000	10245.00000000000000000000	10229.00000000000000000000	0.00000000000000000000	0.00000000000000000000	0.00000000000000000000	533.00000000000000000000	433.00000000000000000000	4.00000000000000000000	4.00000000000000000000	4.00000000000000000000	4.00000000000000000000	4.00000000000000000000	4.00000000000000000000	4.00000000000000000000	4.00000000000000000000	4.00000000000000000000	4.00000000000000000000	4.00000000000000000000	4.00000000000000000000	4.00000000000000000000	4.00000000000000000000	4.00000000000000000000	4.00000000000000000000
10.00000000000000000000	0.00000000000000000000	4166.66650390625000000000	4183.07666015625000000000	4174.35888671875000000000	4163.58984375000000000000	4150.25634765625000000000	4158.97412109375000000000	4134.35888671875000000000	4141.02539062500000000000	4148.20507812500000000000	4165.64111328125000000000	4157.94873046875000000000	4189.23046875000000000000	4160.51269531250000000000	4155.38427734375000000000	3485.00000000000000000000	10245.00000000000000000000	10229.00000000000000000000	0.00000000000000000000	0.00000000000000000000	0.00000000000000000000	533.00000000000000000000	441.00000000000000000000	4.00000000000000000000	4.00000000000000000000	4.00000000000000000000	4.00000000000000000000	4.00000000000000000000	4.00000000000000000000	4.00000000000000000000	4.00000000000000000000	4.00000000000000000000	4.00000000000000000000	4.00000000000000000000	4.00000000000000000000	4.00000000000000000000	4.00000000000000000000	4.00000000000000000000	4.00000000000000000000
11.00000000000000000000	0.00000000000000000000	4174.35888671875000000000	4182.05126953125000000000	4181.53857421875000000000	4162.05126953125000000000	4136.41015625000000000000	4156.41015625000000000000	4127.69238281250000000000	4123.58984375000000000000	4138.97412109375000000000	4164.61523437500000000000	4127.17919921875000000000	4181.53857421875000000000	4158.97412109375000000000	4153.84619140625000000000	3247.00000000000000000000	10248.00000000000000000000	10230.00000000000000000000	0.00000000000000000000	0.00000000000000000000	0.00000000000000000000	533.00000000000000000000	449.00000000000000000000	4.00000000000000000000	4.00000000000000000000	4.00000000000000000000	4.00000000000000000000	4.00000000000000000000	4.00000000000000000000	4.00000000000000000000	4.00000000000000000000	4.00000000000000000000	4.00000000000000000000	4.00000000000000000000	4.00000000000000000000	4.00000000000000000000	4.00000000000000000000	4.00000000000000000000	4.00000000000000000000
12.00000000000000000000	0.00000000000000000000	4162.05126953125000000000	4175.89746093750000000000	4177.94873046875000000000	4136.92285156250000000000	4132.30761718750000000000	4141.53857421875000000000	4119.48730468750000000000	4120.00000000000000000000	4127.17919921875000000000	4135.38427734375000000000	4113.33300781250000000000	4173.84619140625000000000	4138.46142578125000000000	4155.38427734375000000000	3041.00000000000000000000	10248.00000000000000000000	10230.00000000000000000000	0.00000000000000000000	0.00000000000000000000	0.00000000000000000000	533.00000000000000000000	458.00000000000000000000	4.00000000000000000000	4.00000000000000000000	4.00000000000000000000	4.00000000000000000000	4.00000000000000000000	4.00000000000000000000	4.00000000000000000000	4.00000000000000000000	4.00000000000000000000	4.00000000000000000000	4.00000000000000000000	4.00000000000000000000	4.00000000000000000000	4.00000000000000000000	4.00000000000000000000	4.00000000000000000000
13.00000000000000000000	0.00000000000000000000	4164.10253906250000000000	4182.05126953125000000000	4176.92285156250000000000	4152.82031250000000000000	4156.41015625000000000000	4153.33300781250000000000	4126.66650390625000000000	4134.87158203125000000000	4139.48730468750000000000	4135.89746093750000000000	4153.33300781250000000000	4184.61523437500000000000	4136.41015625000000000000	4154.35888671875000000000	2856.00000000000000000000	10250.00000000000000000000	10230.00000000000000000000	0.00000000000000000000	0.00000000000000000000	0.00000000000000000000	533.00000000000000000000	466.00000000000000000000	4.00000000000000000000	4.00000000000000000000	4.00000000000000000000	4.00000000000000000000	4.00000000000000000000	4.00000000000000000000	4.00000000000000000000	4.00000000000000000000	4.00000000000000000000	4.00000000000000000000	4.00000000000000000000	4.00000000000000000000	4.00000000000000000000	4.00000000000000000000	4.00000000000000000000	4.00000000000000000000
14.00000000000000000000	0.00000000000000000000	4176.41015625000000000000	4182.05126953125000000000	4182.56396484375000000000	4165.64111328125000000000	4152.82031250000000000000	4164.10253906250000000000	4131.79492187500000000000	4137.43603515625000000000	4148.20507812500000000000	4142.05126953125000000000	4153.84619140625000000000	4186.15380859375000000000	4137.94873046875000000000	4147.17919921875000000000	3485.00000000000000000000	10250.00000000000000000000	10230.00000000000000000000	0.00000000000000000000	0.00000000000000000000	0.00000000000000000000	533.00000000000000000000	473.00000000000000000000	4.00000000000000000000	4.00000000000000000000	4.00000000000000000000	4.00000000000000000000	4.00000000000000000000	4.00000000000000000000	4.00000000000000000000	4.00000000000000000000	4.00000000000000000000	4.00000000000000000000	4.00000000000000000000	4.00000000000000000000	4.00000000000000000000	4.00000000000000000000	4.00000000000000000000	4.00000000000000000000
15.00000000000000000000	0.00000000000000000000	4166.15380859375000000000	4194.87158203125000000000	4174.35888671875000000000	4170.25634765625000000000	4142.56396484375000000000	4164.61523437500000000000	4136.41015625000000000000	4142.56396484375000000000	4148.71777343750000000000	4144.61523437500000000000	4140.51269531250000000000	4181.02539062500000000000	4146.15380859375000000000	4156.41015625000000000000	3247.00000000000000000000	10251.00000000000000000000	10229.00000000000000000000	0.00000000000000000000	0.00000000000000000000	0.00000000000000000000	533.00000000000000000000	482.00000000000000000000	4.00000000000000000000	4.00000000000000000000	4.00000000000000000000	4.00000000000000000000	4.00000000000000000000	4.00000000000000000000	4.00000000000000000000	4.00000000000000000000	4.00000000000000000000	4.00000000000000000000	4.00000000000000000000	4.00000000000000000000	4.00000000000000000000	4.00000000000000000000	4.00000000000000000000	4.00000000000000000000
16.00000000000000000000	0.00000000000000000000	4173.33300781250000000000	4183.58984375000000000000	4187.69238281250000000000	4170.25634765625000000000	4128.71777343750000000000	4154.87158203125000000000	4130.76904296875000000000	4134.87158203125000000000	4134.35888671875000000000	4140.51269531250000000000	4118.97412109375000000000	4190.25634765625000000000	4147.17919921875000000000	4164.10253906250000000000	0.00000000000000000000	10251.00000000000000000000	10229.00000000000000000000	0.00000000000000000000	0.00000000000000000000	0.00000000000000000000	533.00000000000000000000	490.00000000000000000000	4.00000000000000000000	4.00000000000000000000	4.00000000000000000000	4.00000000000000000000	4.00000000000000000000	4.00000000000000000000	4.00000000000000000000	4.00000000000000000000	4.00000000000000000000	4.00000000000000000000	4.00000000000000000000	4.00000000000000000000	4.00000000000000000000	4.00000000000000000000	4.00000000000000000000	4.00000000000000000000
17.00000000000000000000	0.00000000000000000000	4164.61523437500000000000	4154.87158203125000000000	4175.89746093750000000000	4153.33300781250000000000	4123.07666015625000000000	4147.69238281250000000000	4124.10253906250000000000	4124.61523437500000000000	4125.12792968750000000000	4135.89746093750000000000	4116.92285156250000000000	4183.58984375000000000000	4139.48730468750000000000	4153.84619140625000000000	0.00000000000000000000	10247.00000000000000000000	10226.00000000000000000000	0.00000000000000000000	0.00000000000000000000	0.00000000000000000000	533.00000000000000000000	498.00000000000000000000	4.00000000000000000000	4.00000000000000000000	4.00000000000000000000	4.00000000000000000000	4.00000000000000000000	4.00000000000000000000	4.00000000000000000000	4.00000000000000000000	4.00000000000000000000	4.00000000000000000000	4.00000000000000000000	4.00000000000000000000	4.00000000000000000000	4.00000000000000000000	4.00000000000000000000	4.00000000000000000000
18.00000000000000000000	0.00000000000000000000	4164.61523437500000000000	4173.33300781250000000000	4168.71777343750000000000	4153.84619140625000000000	4154.87158203125000000000	4163.58984375000000000000	4139.48730468750000000000	4144.61523437500000000000	4144.10253906250000000000	4141.53857421875000000000	4173.84619140625000000000	4180.00000000000000000000	4154.35888671875000000000	4161.02539062500000000000	0.00000000000000000000	10247.00000000000000000000	10226.00000000000000000000	0.00000000000000000000	0.00000000000000000000	0.00000000000000000000	533.00000000000000000000	506.00000000000000000000	4.00000000000000000000	4.00000000000000000000	4.00000000000000000000	4.00000000000000000000	4.00000000000000000000	4.00000000000000000000	4.00000000000000000000	4.00000000000000000000	4.00000000000000000000	4.00000000000000000000	4.00000000000000000000	4.00000000000000000000	4.00000000000000000000	4.00000000000000000000	4.00000000000000000000	4.00000000000000000000
19.00000000000000000000	0.00000000000000000000	4181.53857421875000000000	4205.12792968750000000000	4184.61523437500000000000	4174.87158203125000000000	4185.64111328125000000000	4186.15380859375000000000	4157.94873046875000000000	4168.71777343750000000000	4164.61523437500000000000	4151.79492187500000000000	4174.87158203125000000000	4197.94873046875000000000	4170.25634765625000000000	4181.02539062500000000000	0.00000000000000000000	10247.00000000000000000000	10227.00000000000000000000	0.00000000000000000000	0.00000000000000000000	0.00000000000000000000	533.00000000000000000000	514.00000000000000000000	4.00000000000000000000	4.00000000000000000000	4.00000000000000000000	4.00000000000000000000	4.00000000000000000000	4.00000000000000000000	4.00000000000000000000	4.00000000000000000000	4.00000000000000000000	4.00000000000000000000	4.00000000000000000000	4.00000000000000000000	4.00000000000000000000	4.00000000000000000000	4.00000000000000000000	4.00000000000000000000
20.00000000000000000000	0.00000000000000000000	4158.46142578125000000000	4186.66650390625000000000	4165.64111328125000000000	4167.17919921875000000000	4162.05126953125000000000	4176.92285156250000000000	4149.23046875000000000000	4159.48730468750000000000	4160.00000000000000000000	4151.28173828125000000000	4144.10253906250000000000	4190.25634765625000000000	4153.33300781250000000000	4169.74365234375000000000	0.00000000000000000000	10247.00000000000000000000	10227.00000000000000000000	0.00000000000000000000	0.00000000000000000000	0.00000000000000000000	533.00000000000000000000	522.00000000000000000000	4.00000000000000000000	4.00000000000000000000	4.00000000000000000000	4.00000000000000000000	4.00000000000000000000	4.00000000000000000000	4.00000000000000000000	4.00000000000000000000	4.00000000000000000000	4.00000000000000000000	4.00000000000000000000	4.00000000000000000000	4.00000000000000000000	4.00000000000000000000	4.00000000000000000000	4.00000000000000000000
21.00000000000000000000	0.00000000000000000000	4166.15380859375000000000	4169.23046875000000000000	4178.97412109375000000000	4160.00000000000000000000	4143.07666015625000000000	4165.12792968750000000000	4142.56396484375000000000	4143.07666015625000000000	4145.64111328125000000000	4144.61523437500000000000	4147.17919921875000000000	4180.51269531250000000000	4143.58984375000000000000	4156.92285156250000000000	0.00000000000000000000	10245.00000000000000000000	10228.00000000000000000000	0.00000000000000000000	0.00000000000000000000	0.00000000000000000000	533.00000000000000000000	530.00000000000000000000	4.00000000000000000000	4.00000000000000000000	4.00000000000000000000	4.00000000000000000000	4.00000000000000000000	4.00000000000000000000	4.00000000000000000000	4.00000000000000000000	4.00000000000000000000	4.00000000000000000000	4.00000000000000000000	4.00000000000000000000	4.00000000000000000000	4.00000000000000000000	4.00000000000000000000	4.00000000000000000000
22.00000000000000000000	0.00000000000000000000	4175.89746093750000000000	4187.17919921875000000000	4185.64111328125000000000	4164.61523437500000000000	4151.79492187500000000000	4170.76904296875000000000	4146.66650390625000000000	4144.61523437500000000000	4139.48730468750000000000	4148.71777343750000000000	4129.74365234375000000000	4190.25634765625000000000	4156.41015625000000000000	4165.64111328125000000000	0.00000000000000000000	10245.00000000000000000000	10228.00000000000000000000	0.00000000000000000000	0.00000000000000000000	0.00000000000000000000	533.00000000000000000000	538.00000000000000000000	4.00000000000000000000	4.00000000000000000000	4.00000000000000000000	4.00000000000000000000	4.00000000000000000000	4.00000000000000000000	4.00000000000000000000	4.00000000000000000000	4.00000000000000000000	4.00000000000000000000	4.00000000000000000000	4.00000000000000000000	4.00000000000000000000	4.00000000000000000000	4.00000000000000000000	4.00000000000000000000
23.00000000000000000000	0.00000000000000000000	4155.38427734375000000000	4177.94873046875000000000	4160.00000000000000000000	4147.17919921875000000000	4126.66650390625000000000	4147.17919921875000000000	4129.23046875000000000000	4130.76904296875000000000	4123.07666015625000000000	4143.07666015625000000000	4124.10253906250000000000	4185.64111328125000000000	4144.61523437500000000000	4152.30761718750000000000	0.00000000000000000000	10246.00000000000000000000	10226.00000000000000000000	0.00000000000000000000	0.00000000000000000000	0.00000000000000000000	533.00000000000000000000	545.00000000000000000000	4.00000000000000000000	4.00000000000000000000	4.00000000000000000000	4.00000000000000000000	4.00000000000000000000	4.00000000000000000000	4.00000000000000000000	4.00000000000000000000	4.00000000000000000000	4.00000000000000000000	4.00000000000000000000	4.00000000000000000000	4.00000000000000000000	4.00000000000000000000	4.00000000000000000000	4.00000000000000000000
24.00000000000000000000	0.00000000000000000000	4160.51269531250000000000	4163.58984375000000000000	4168.71777343750000000000	4143.07666015625000000000	4121.53857421875000000000	4140.00000000000000000000	4126.66650390625000000000	4124.61523437500000000000	4125.12792968750000000000	4140.00000000000000000000	4174.35888671875000000000	4172.30761718750000000000	4135.38427734375000000000	4142.56396484375000000000	0.00000000000000000000	10246.00000000000000000000	10226.00000000000000000000	0.00000000000000000000	0.00000000000000000000	0.00000000000000000000	533.00000000000000000000	552.00000000000000000000	4.00000000000000000000	4.00000000000000000000	4.00000000000000000000	4.00000000000000000000	4.00000000000000000000	4.00000000000000000000	4.00000000000000000000	4.00000000000000000000	4.00000000000000000000	4.00000000000000000000	4.00000000000000000000	4.00000000000000000000	4.00000000000000000000	4.00000000000000000000	4.00000000000000000000	4.00000000000000000000
25.00000000000000000000	0.00000000000000000000	4170.25634765625000000000	4186.66650390625000000000	4179.48730468750000000000	4171.79492187500000000000	4164.10253906250000000000	4178.46142578125000000000	4155.89746093750000000000	4156.41015625000000000000	4165.12792968750000000000	4165.12792968750000000000	4183.58984375000000000000	4175.38427734375000000000	4162.05126953125000000000	4163.07666015625000000000	0.00000000000000000000	10245.00000000000000000000	10227.00000000000000000000	0.00000000000000000000	0.00000000000000000000	0.00000000000000000000	533.00000000000000000000	560.00000000000000000000	4.00000000000000000000	4.00000000000000000000	4.00000000000000000000	4.00000000000000000000	4.00000000000000000000	4.00000000000000000000	4.00000000000000000000	4.00000000000000000000	4.00000000000000000000	4.00000000000000000000	4.00000000000000000000	4.00000000000000000000	4.00000000000000000000	4.00000000000000000000	4.00000000000000000000	4.00000000000000000000
26.00000000000000000000	0.00000000000000000000	4184.10253906250000000000	4196.92285156250000000000	4184.61523437500000000000	4183.58984375000000000000	4162.05126953125000000000	4178.46142578125000000000	4155.38427734375000000000	4162.05126953125000000000	4166.15380859375000000000	4174.35888671875000000000	4138.46142578125000000000	4191.28173828125000000000	4170.25634765625000000000	4170.25634765625000000000	0.00000000000000000000	10245.00000000000000000000	10227.00000000000000000000	0.00000000000000000000	0.00000000000000000000	0.00000000000000000000	533.00000000000000000000	568.00000000000000000000	4.00000000000000000000	4.00000000000000000000	4.00000000000000000000	4.00000000000000000000	4.00000000000000000000	4.00000000000000000000	4.00000000000000000000	4.00000000000000000000	4.00000000000000000000	4.00000000000000000000	4.00000000000000000000	4.00000000000000000000	4.00000000000000000000	4.00000000000000000000	4.00000000000000000000	4.00000000000000000000
27.00000000000000000000	0.00000000000000000000	4176.41015625000000000000	4191.28173828125000000000	4176.41015625000000000000	4174.35888671875000000000	4144.10253906250000000000	4155.38427734375000000000	4141.53857421875000000000	4146.15380859375000000000	4143.07666015625000000000	4163.58984375000000000000	4125.12792968750000000000	4192.82031250000000000000	4160.51269531250000000000	4159.48730468750000000000	0.00000000000000000000	10245.00000000000000000000	10227.00000000000000000000	0.00000000000000000000	0.00000000000000000000	0.00000000000000000000	533.00000000000000000000	575.00000000000000000000	4.00000000000000000000	4.00000000000000000000	4.00000000000000000000	4.00000000000000000000	4.00000000000000000000	4.00000000000000000000	4.00000000000000000000	4.00000000000000000000	4.00000000000000000000	4.00000000000000000000	4.00000000000000000000	4.00000000000000000000	4.00000000000000000000	4.00000000000000000000	4.00000000000000000000	4.00000000000000000000
28.00000000000000000000	0.00000000000000000000	4163.58984375000000000000	4187.69238281250000000000	4171.28173828125000000000	4173.84619140625000000000	4153.33300781250000000000	4163.07666015625000000000	4150.25634765625000000000	4151.28173828125000000000	4155.89746093750000000000	4157.94873046875000000000	4143.07666015625000000000	4187.69238281250000000000	4161.53857421875000000000	4159.48730468750000000000	0.00000000000000000000	10245.00000000000000000000	10227.00000000000000000000	0.00000000000000000000	0.00000000000000000000	0.00000000000000000000	533.00000000000000000000	583.00000000000000000000	4.00000000000000000000	4.00000000000000000000	4.00000000000000000000	4.00000000000000000000	4.00000000000000000000	4.00000000000000000000	4.00000000000000000000	4.00000000000000000000	4.00000000000000000000	4.00000000000000000000	4.00000000000000000000	4.00000000000000000000	4.00000000000000000000	4.00000000000000000000	4.00000000000000000000	4.00000000000000000000
29.00000000000000000000	0.00000000000000000000	4178.97412109375000000000	4184.61523437500000000000	4183.07666015625000000000	4177.43603515625000000000	4138.97412109375000000000	4170.25634765625000000000	4155.89746093750000000000	4156.41015625000000000000	4160.51269531250000000000	4154.35888671875000000000	4183.07666015625000000000	4187.69238281250000000000	4162.05126953125000000000	4166.15380859375000000000	0.00000000000000000000	10246.00000000000000000000	10228.00000000000000000000	0.00000000000000000000	0.00000000000000000000	0.00000000000000000000	533.00000000000000000000	592.00000000000000000000	4.00000000000000000000	4.00000000000000000000	4.00000000000000000000	4.00000000000000000000	4.00000000000000000000	4.00000000000000000000	4.00000000000000000000	4.00000000000000000000	4.00000000000000000000	4.00000000000000000000	4.00000000000000000000	4.00000000000000000000	4.00000000000000000000	4.00000000000000000000	4.00000000000000000000	4.00000000000000000000
30.00000000000000000000	0.00000000000000000000	4176.41015625000000000000	4194.35888671875000000000	4173.84619140625000000000	4176.41015625000000000000	4137.94873046875000000000	4166.15380859375000000000	4157.43603515625000000000	4158.97412109375000000000	4147.69238281250000000000	4161.53857421875000000000	4202.05126953125000000000	4188.71777343750000000000	4167.69238281250000000000	4167.17919921875000000000	0.00000000000000000000	10246.00000000000000000000	10228.00000000000000000000	0.00000000000000000000	0.00000000000000000000	0.00000000000000000000	533.00000000000000000000	600.00000000000000000000	4.00000000000000000000	4.00000000000000000000	4.00000000000000000000	4.00000000000000000000	4.00000000000000000000	4.00000000000000000000	4.00000000000000000000	4.00000000000000000000	4.00000000000000000000	4.00000000000000000000	4.00000000000000000000	4.00000000000000000000	4.00000000000000000000	4.00000000000000000000	4.00000000000000000000	4.00000000000000000000
31.00000000000000000000	0.00000000000000000000	4181.02539062500000000000	4190.76904296875000000000	4181.02539062500000000000	4175.89746093750000000000	4154.35888671875000000000	4166.66650390625000000000	4157.43603515625000000000	4156.92285156250000000000	4149.23046875000000000000	4173.84619140625000000000	4153.84619140625000000000	4197.94873046875000000000	4169.74365234375000000000	4172.30761718750000000000	0.00000000000000000000	10247.00000000000000000000	10229.00000000000000000000	0.00000000000000000000	0.00000000000000000000	0.00000000000000000000	533.00000000000000000000	608.00000000000000000000	4.00000000000000000000	4.00000000000000000000	4.00000000000000000000	4.00000000000000000000	4.00000000000000000000	4.00000000000000000000	4.00000000000000000000	4.00000000000000000000	4.00000000000000000000	4.00000000000000000000	4.00000000000000000000	4.00000000000000000000	4.00000000000000000000	4.00000000000000000000	4.00000000000000000000	4.00000000000000000000
32.00000000000000000000	0.00000000000000000000	4182.56396484375000000000	4185.12792968750000000000	4182.56396484375000000000	4171.28173828125000000000	4161.02539062500000000000	4171.79492187500000000000	4153.33300781250000000000	4152.30761718750000000000	4160.51269531250000000000	4173.33300781250000000000	4135.38427734375000000000	4202.56396484375000000000	4168.71777343750000000000	4184.10253906250000000000	0.00000000000000000000	10247.00000000000000000000	10229.00000000000000000000	0.00000000000000000000	0.00000000000000000000	0.00000000000000000000	533.00000000000000000000	616.00000000000000000000	4.00000000000000000000	4.00000000000000000000	4.00000000000000000000	4.00000000000000000000	4.00000000000000000000	4.00000000000000000000	4.00000000000000000000	4.00000000000000000000	4.00000000000000000000	4.00000000000000000000	4.00000000000000000000	4.00000000000000000000	4.00000000000000000000	4.00000000000000000000	4.00000000000000000000	4.00000000000000000000
33.00000000000000000000	0.00000000000000000000	4168.71777343750000000000	4191.79492187500000000000	4168.20507812500000000000	4171.28173828125000000000	4168.71777343750000000000	4173.84619140625000000000	4151.28173828125000000000	4151.28173828125000000000	4157.94873046875000000000	4164.10253906250000000000	4168.20507812500000000000	4202.05126953125000000000	4163.07666015625000000000	4178.97412109375000000000	0.00000000000000000000	10247.00000000000000000000	10228.00000000000000000000	0.00000000000000000000	0.00000000000000000000	0.00000000000000000000	533.00000000000000000000	625.00000000000000000000	4.00000000000000000000	4.00000000000000000000	4.00000000000000000000	4.00000000000000000000	4.00000000000000000000	4.00000000000000000000	4.00000000000000000000	4.00000000000000000000	4.00000000000000000000	4.00000000000000000000	4.00000000000000000000	4.00000000000000000000	4.00000000000000000000	4.00000000000000000000	4.00000000000000000000	4.00000000000000000000
34.00000000000000000000	0.00000000000000000000	4170.25634765625000000000	4175.38427734375000000000	4175.38427734375000000000	4170.25634765625000000000	4149.23046875000000000000	4160.51269531250000000000	4138.97412109375000000000	4134.35888671875000000000	4140.00000000000000000000	4143.07666015625000000000	4156.41015625000000000000	4189.74365234375000000000	4146.66650390625000000000	4152.30761718750000000000	0.00000000000000000000	10247.00000000000000000000	10228.00000000000000000000	0.00000000000000000000	0.00000000000000000000	0.00000000000000000000	533.00000000000000000000	632.00000000000000000000	4.00000000000000000000	4.00000000000000000000	4.00000000000000000000	4.00000000000000000000	4.00000000000000000000	4.00000000000000000000	4.00000000000000000000	4.00000000000000000000	4.00000000000000000000	4.00000000000000000000	4.00000000000000000000	4.00000000000000000000	4.00000000000000000000	4.00000000000000000000	4.00000000000000000000	4.00000000000000000000
35.00000000000000000000	0.00000000000000000000	4157.43603515625000000000	4160.00000000000000000000	4161.53857421875000000000	4160.51269531250000000000	4122.56396484375000000000	4150.25634765625000000000	4131.28173828125000000000	4127.17919921875000000000	4140.00000000000000000000	4121.53857421875000000000	4129.23046875000000000000	4168.20507812500000000000	4144.10253906250000000000	4138.97412109375000000000	0.00000000000000000000	10246.00000000000000000000	10228.00000000000000000000	0.00000000000000000000	0.00000000000000000000	0.00000000000000000000	533.00000000000000000000	639.00000000000000000000	4.00000000000000000000	4.00000000000000000000	4.00000000000000000000	4.00000000000000000000	4.00000000000000000000	4.00000000000000000000	4.00000000000000000000	4.00000000000000000000	4.00000000000000000000	4.00000000000000000000	4.00000000000000000000	4.00000000000000000000	4.00000000000000000000	4.00000000000000000000	4.00000000000000000000	4.00000000000000000000
36.00000000000000000000	0.00000000000000000000	4169.74365234375000000000	4175.38427734375000000000	4165.64111328125000000000	4169.74365234375000000000	4134.87158203125000000000	4154.87158203125000000000	4145.64111328125000000000	4146.15380859375000000000	4150.76904296875000000000	4128.20507812500000000000	4147.17919921875000000000	4183.07666015625000000000	4149.74365234375000000000	4156.41015625000000000000	0.00000000000000000000	10246.00000000000000000000	10228.00000000000000000000	0.00000000000000000000	0.00000000000000000000	0.00000000000000000000	533.00000000000000000000	648.00000000000000000000	4.00000000000000000000	4.00000000000000000000	4.00000000000000000000	4.00000000000000000000	4.00000000000000000000	4.00000000000000000000	4.00000000000000000000	4.00000000000000000000	4.00000000000000000000	4.00000000000000000000	4.00000000000000000000	4.00000000000000000000	4.00000000000000000000	4.00000000000000000000	4.00000000000000000000	4.00000000000000000000
37.00000000000000000000	0.00000000000000000000	4184.61523437500000000000	4197.43603515625000000000	4177.94873046875000000000	4195.38427734375000000000	4166.66650390625000000000	4164.10253906250000000000	4160.00000000000000000000	4155.89746093750000000000	4151.79492187500000000000	4168.71777343750000000000	4166.15380859375000000000	4204.61523437500000000000	4154.35888671875000000000	4173.33300781250000000000	0.00000000000000000000	10248.00000000000000000000	10228.00000000000000000000	0.00000000000000000000	0.00000000000000000000	0.00000000000000000000	533.00000000000000000000	656.00000000000000000000	4.00000000000000000000	4.00000000000000000000	4.00000000000000000000	4.00000000000000000000	4.00000000000000000000	4.00000000000000000000	4.00000000000000000000	4.00000000000000000000	4.00000000000000000000	4.00000000000000000000	4.00000000000000000000	4.00000000000000000000	4.00000000000000000000	4.00000000000000000000	4.00000000000000000000	4.00000000000000000000
38.00000000000000000000	0.00000000000000000000	4172.82031250000000000000	4201.53857421875000000000	4174.87158203125000000000	4183.07666015625000000000	4180.51269531250000000000	4172.82031250000000000000	4161.53857421875000000000	4153.84619140625000000000	4152.82031250000000000000	4195.89746093750000000000	4161.53857421875000000000	4203.07666015625000000000	4162.56396484375000000000	4182.56396484375000000000	0.00000000000000000000	10248.00000000000000000000	10228.00000000000000000000	0.00000000000000000000	0.00000000000000000000	0.00000000000000000000	533.00000000000000000000	664.00000000000000000000	4.00000000000000000000	4.00000000000000000000	4.00000000000000000000	4.00000000000000000000	4.00000000000000000000	4.00000000000000000000	4.00000000000000000000	4.00000000000000000000	4.00000000000000000000	4.00000000000000000000	4.00000000000000000000	4.00000000000000000000	4.00000000000000000000	4.00000000000000000000	4.00000000000000000000	4.00000000000000000000
39.00000000000000000000	0.00000000000000000000	4174.35888671875000000000	4176.41015625000000000000	4182.56396484375000000000	4146.66650390625000000000	4151.79492187500000000000	4165.64111328125000000000	4155.38427734375000000000	4150.76904296875000000000	4148.71777343750000000000	4167.17919921875000000000	4141.02539062500000000000	4196.92285156250000000000	4152.30761718750000000000	4174.87158203125000000000	0.00000000000000000000	10249.00000000000000000000	10227.00000000000000000000	0.00000000000000000000	0.00000000000000000000	0.00000000000000000000	533.00000000000000000000	672.00000000000000000000	4.00000000000000000000	4.00000000000000000000	4.00000000000000000000	4.00000000000000000000	4.00000000000000000000	4.00000000000000000000	4.00000000000000000000	4.00000000000000000000	4.00000000000000000000	4.00000000000000000000	4.00000000000000000000	4.00000000000000000000	4.00000000000000000000	4.00000000000000000000	4.00000000000000000000	4.00000000000000000000
40.00000000000000000000	0.00000000000000000000	4162.05126953125000000000	4161.53857421875000000000	4166.15380859375000000000	4155.89746093750000000000	4134.35888671875000000000	4163.58984375000000000000	4151.79492187500000000000	4152.82031250000000000000	4149.74365234375000000000	4147.17919921875000000000	4145.12792968750000000000	4187.17919921875000000000	4143.58984375000000000000	4156.41015625000000000000	0.00000000000000000000	10249.00000000000000000000	10227.00000000000000000000	0.00000000000000000000	0.00000000000000000000	0.00000000000000000000	533.00000000000000000000	681.00000000000000000000	4.00000000000000000000	4.00000000000000000000	4.00000000000000000000	4.00000000000000000000	4.00000000000000000000	4.00000000000000000000	4.00000000000000000000	4.00000000000000000000	4.00000000000000000000	4.00000000000000000000	4.00000000000000000000	4.00000000000000000000	4.00000000000000000000	4.00000000000000000000	4.00000000000000000000	4.00000000000000000000
41.00000000000000000000	0.00000000000000000000	4166.15380859375000000000	4182.56396484375000000000	4167.17919921875000000000	4187.69238281250000000000	4167.17919921875000000000	4175.38427734375000000000	4155.89746093750000000000	4156.41015625000000000000	4155.38427734375000000000	4159.48730468750000000000	4183.07666015625000000000	4193.84619140625000000000	4163.07666015625000000000	4163.07666015625000000000	0.00000000000000000000	10249.00000000000000000000	10225.00000000000000000000	0.00000000000000000000	0.00000000000000000000	0.00000000000000000000	533.00000000000000000000	689.00000000000000000000	4.00000000000000000000	4.00000000000000000000	4.00000000000000000000	4.00000000000000000000	4.00000000000000000000	4.00000000000000000000	4.00000000000000000000	4.00000000000000000000	4.00000000000000000000	4.00000000000000000000	4.00000000000000000000	4.00000000000000000000	4.00000000000000000000	4.00000000000000000000	4.00000000000000000000	4.00000000000000000000
42.00000000000000000000	0.00000000000000000000	4175.89746093750000000000	4187.17919921875000000000	4175.38427734375000000000	4177.94873046875000000000	4172.30761718750000000000	4173.33300781250000000000	4160.00000000000000000000	4157.43603515625000000000	4153.33300781250000000000	4158.97412109375000000000	4181.53857421875000000000	4201.02539062500000000000	4172.82031250000000000000	4167.17919921875000000000	0.00000000000000000000	10249.00000000000000000000	10225.00000000000000000000	0.00000000000000000000	0.00000000000000000000	0.00000000000000000000	533.00000000000000000000	696.00000000000000000000	4.00000000000000000000	4.00000000000000000000	4.00000000000000000000	4.00000000000000000000	4.00000000000000000000	4.00000000000000000000	4.00000000000000000000	4.00000000000000000000	4.00000000000000000000	4.00000000000000000000	4.00000000000000000000	4.00000000000000000000	4.00000000000000000000	4.00000000000000000000	4.00000000000000000000	4.00000000000000000000
43.00000000000000000000	0.00000000000000000000	4170.76904296875000000000	4182.05126953125000000000	4167.69238281250000000000	4177.43603515625000000000	4158.97412109375000000000	4171.28173828125000000000	4169.74365234375000000000	4173.84619140625000000000	4164.10253906250000000000	4170.76904296875000000000	4152.82031250000000000000	4200.00000000000000000000	4170.76904296875000000000	4166.15380859375000000000	0.00000000000000000000	10249.00000000000000000000	10227.00000000000000000000	0.00000000000000000000	0.00000000000000000000	0.00000000000000000000	533.00000000000000000000	704.00000000000000000000	4.00000000000000000000	4.00000000000000000000	4.00000000000000000000	4.00000000000000000000	4.00000000000000000000	4.00000000000000000000	4.00000000000000000000	4.00000000000000000000	4.00000000000000000000	4.00000000000000000000	4.00000000000000000000	4.00000000000000000000	4.00000000000000000000	4.00000000000000000000	4.00000000000000000000	4.00000000000000000000
44.00000000000000000000	0.00000000000000000000	4184.10253906250000000000	4198.46142578125000000000	4185.12792968750000000000	4198.97412109375000000000	4165.64111328125000000000	4177.43603515625000000000	4171.79492187500000000000	4178.97412109375000000000	4175.38427734375000000000	4188.20507812500000000000	4151.28173828125000000000	4200.51269531250000000000	4160.51269531250000000000	4172.82031250000000000000	0.00000000000000000000	10249.00000000000000000000	10227.00000000000000000000	0.00000000000000000000	0.00000000000000000000	0.00000000000000000000	533.00000000000000000000	711.00000000000000000000	4.00000000000000000000	4.00000000000000000000	4.00000000000000000000	4.00000000000000000000	4.00000000000000000000	4.00000000000000000000	4.00000000000000000000	4.00000000000000000000	4.00000000000000000000	4.00000000000000000000	4.00000000000000000000	4.00000000000000000000	4.00000000000000000000	4.00000000000000000000	4.00000000000000000000	4.00000000000000000000
45.00000000000000000000	0.00000000000000000000	4167.17919921875000000000	4193.84619140625000000000	4170.76904296875000000000	4175.38427734375000000000	4163.58984375000000000000	4173.33300781250000000000	4157.43603515625000000000	4161.53857421875000000000	4169.74365234375000000000	4162.56396484375000000000	4153.33300781250000000000	4187.17919921875000000000	4136.92285156250000000000	4156.41015625000000000000	0.00000000000000000000	10248.00000000000000000000	10229.00000000000000000000	0.00000000000000000000	0.00000000000000000000	0.00000000000000000000	533.00000000000000000000	719.00000000000000000000	4.00000000000000000000	4.00000000000000000000	4.00000000000000000000	4.00000000000000000000	4.00000000000000000000	4.00000000000000000000	4.00000000000000000000	4.00000000000000000000	4.00000000000000000000	4.00000000000000000000	4.00000000000000000000	4.00000000000000000000	4.00000000000000000000	4.00000000000000000000	4.00000000000000000000	4.00000000000000000000
46.00000000000000000000	0.00000000000000000000	4159.48730468750000000000	4172.30761718750000000000	4163.07666015625000000000	4151.28173828125000000000	4156.92285156250000000000	4168.20507812500000000000	4149.23046875000000000000	4150.76904296875000000000	4162.56396484375000000000	4135.38427734375000000000	4153.84619140625000000000	4186.66650390625000000000	4129.23046875000000000000	4151.79492187500000000000	0.00000000000000000000	10248.00000000000000000000	10229.00000000000000000000	0.00000000000000000000	0.00000000000000000000	0.00000000000000000000	533.00000000000000000000	726.00000000000000000000	4.00000000000000000000	4.00000000000000000000	4.00000000000000000000	4.00000000000000000000	4.00000000000000000000	4.00000000000000000000	4.00000000000000000000	4.00000000000000000000	4.00000000000000000000	4.00000000000000000000	4.00000000000000000000	4.00000000000000000000	4.00000000000000000000	4.00000000000000000000	4.00000000000000000000	4.00000000000000000000
47.00000000000000000000	0.00000000000000000000	4178.97412109375000000000	4174.87158203125000000000	4178.97412109375000000000	4166.15380859375000000000	4159.48730468750000000000	4168.71777343750000000000	4150.25634765625000000000	4150.25634765625000000000	4154.35888671875000000000	4155.89746093750000000000	4164.61523437500000000000	4190.76904296875000000000	4137.94873046875000000000	4171.79492187500000000000	0.00000000000000000000	10248.00000000000000000000	10230.00000000000000000000	0.00000000000000000000	0.00000000000000000000	0.00000000000000000000	533.00000000000000000000	734.00000000000000000000	4.00000000000000000000	4.00000000000000000000	4.00000000000000000000	4.00000000000000000000	4.00000000000000000000	4.00000000000000000000	4.00000000000000000000	4.00000000000000000000	4.00000000000000000000	4.00000000000000000000	4.00000000000000000000	4.00000000000000000000	4.00000000000000000000	4.00000000000000000000	4.00000000000000000000	4.00000000000000000000
48.00000000000000000000	0.00000000000000000000	4171.28173828125000000000	4187.17919921875000000000	4170.76904296875000000000	4182.05126953125000000000	4168.71777343750000000000	4170.76904296875000000000	4153.33300781250000000000	4155.38427734375000000000	4152.30761718750000000000	4164.61523437500000000000	4143.58984375000000000000	4188.71777343750000000000	4134.87158203125000000000	4174.87158203125000000000	0.00000000000000000000	10248.00000000000000000000	10230.00000000000000000000	0.00000000000000000000	0.00000000000000000000	0.00000000000000000000	533.00000000000000000000	742.00000000000000000000	4.00000000000000000000	4.00000000000000000000	4.00000000000000000000	4.00000000000000000000	4.00000000000000000000	4.00000000000000000000	4.00000000000000000000	4.00000000000000000000	4.00000000000000000000	4.00000000000000000000	4.00000000000000000000	4.00000000000000000000	4.00000000000000000000	4.00000000000000000000	4.00000000000000000000	4.00000000000000000000
49.00000000000000000000	0.00000000000000000000	4171.28173828125000000000	4182.56396484375000000000	4177.43603515625000000000	4183.58984375000000000000	4168.20507812500000000000	4170.76904296875000000000	4154.87158203125000000000	4153.84619140625000000000	4149.74365234375000000000	4142.05126953125000000000	4145.12792968750000000000	4196.92285156250000000000	4122.56396484375000000000	4169.23046875000000000000	0.00000000000000000000	10248.00000000000000000000	10229.00000000000000000000	0.00000000000000000000	0.00000000000000000000	0.00000000000000000000	533.00000000000000000000	750.00000000000000000000	4.00000000000000000000	4.00000000000000000000	4.00000000000000000000	4.00000000000000000000	4.00000000000000000000	4.00000000000000000000	4.00000000000000000000	4.00000000000000000000	4.00000000000000000000	4.00000000000000000000	4.00000000000000000000	4.00000000000000000000	4.00000000000000000000	4.00000000000000000000	4.00000000000000000000	4.00000000000000000000
50.00000000000000000000	0.00000000000000000000	4162.05126953125000000000	4181.53857421875000000000	4167.69238281250000000000	4172.30761718750000000000	4168.71777343750000000000	4168.71777343750000000000	4157.43603515625000000000	4148.71777343750000000000	4142.05126953125000000000	4148.71777343750000000000	4185.12792968750000000000	4196.92285156250000000000	4131.28173828125000000000	4173.33300781250000000000	0.00000000000000000000	10248.00000000000000000000	10229.00000000000000000000	0.00000000000000000000	0.00000000000000000000	0.00000000000000000000	533.00000000000000000000	758.00000000000000000000	4.00000000000000000000	4.00000000000000000000	4.00000000000000000000	4.00000000000000000000	4.00000000000000000000	4.00000000000000000000	4.00000000000000000000	4.00000000000000000000	4.00000000000000000000	4.00000000000000000000	4.00000000000000000000	4.00000000000000000000	4.00000000000000000000	4.00000000000000000000	4.00000000000000000000	4.00000000000000000000
51.00000000000000000000	0.00000000000000000000	4158.97412109375000000000	4169.74365234375000000000	4161.53857421875000000000	4142.56396484375000000000	4155.89746093750000000000	4160.51269531250000000000	4150.76904296875000000000	4146.66650390625000000000	4141.53857421875000000000	4149.23046875000000000000	4143.07666015625000000000	4191.28173828125000000000	4135.38427734375000000000	4162.05126953125000000000	0.00000000000000000000	10247.00000000000000000000	10230.00000000000000000000	0.00000000000000000000	0.00000000000000000000	0.00000000000000000000	533.00000000000000000000	765.00000000000000000000	4.00000000000000000000	4.00000000000000000000	4.00000000000000000000	4.00000000000000000000	4.00000000000000000000	4.00000000000000000000	4.00000000000000000000	4.00000000000000000000	4.00000000000000000000	4.00000000000000000000	4.00000000000000000000	4.00000000000000000000	4.00000000000000000000	4.00000000000000000000	4.00000000000000000000	4.00000000000000000000
52.00000000000000000000	0.00000000000000000000	4172.82031250000000000000	4152.82031250000000000000	4180.00000000000000000000	4144.10253906250000000000	4141.02539062500000000000	4155.38427734375000000000	4140.51269531250000000000	4148.20507812500000000000	4151.79492187500000000000	4136.92285156250000000000	4115.38427734375000000000	4186.66650390625000000000	4130.25634765625000000000	4148.20507812500000000000	0.00000000000000000000	10247.00000000000000000000	10230.00000000000000000000	0.00000000000000000000	0.00000000000000000000	0.00000000000000000000	533.00000000000000000000	773.00000000000000000000	4.00000000000000000000	4.00000000000000000000	4.00000000000000000000	4.00000000000000000000	4.00000000000000000000	4.00000000000000000000	4.00000000000000000000	4.00000000000000000000	4.00000000000000000000	4.00000000000000000000	4.00000000000000000000	4.00000000000000000000	4.00000000000000000000	4.00000000000000000000	4.00000000000000000000	4.00000000000000000000
53.00000000000000000000	0.00000000000000000000	4161.02539062500000000000	4174.35888671875000000000	4168.20507812500000000000	4188.20507812500000000000	4160.00000000000000000000	4166.66650390625000000000	4147.17919921875000000000	4156.41015625000000000000	4160.51269531250000000000	4171.79492187500000000000	4184.10253906250000000000	4182.05126953125000000000	4141.53857421875000000000	4160.51269531250000000000	0.00000000000000000000	10246.00000000000000000000	10229.00000000000000000000	0.00000000000000000000	0.00000000000000000000	0.00000000000000000000	533.00000000000000000000	781.00000000000000000000	4.00000000000000000000	4.00000000000000000000	4.00000000000000000000	4.00000000000000000000	4.00000000000000000000	4.00000000000000000000	4.00000000000000000000	4.00000000000000000000	4.00000000000000000000	4.00000000000000000000	4.00000000000000000000	4.00000000000000000000	4.00000000000000000000	4.00000000000000000000	4.00000000000000000000	4.00000000000000000000
54.00000000000000000000	0.00000000000000000000	4171.28173828125000000000	4195.38427734375000000000	4170.76904296875000000000	4195.38427734375000000000	4181.53857421875000000000	4177.94873046875000000000	4160.51269531250000000000	4163.58984375000000000000	4167.69238281250000000000	4191.79492187500000000000	4174.87158203125000000000	4195.89746093750000000000	4146.66650390625000000000	4176.92285156250000000000	0.00000000000000000000	10246.00000000000000000000	10229.00000000000000000000	0.00000000000000000000	0.00000000000000000000	0.00000000000000000000	533.00000000000000000000	789.00000000000000000000	4.00000000000000000000	4.00000000000000000000	4.00000000000000000000	4.00000000000000000000	4.00000000000000000000	4.00000000000000000000	4.00000000000000000000	4.00000000000000000000	4.00000000000000000000	4.00000000000000000000	4.00000000000000000000	4.00000000000000000000	4.00000000000000000000	4.00000000000000000000	4.00000000000000000000	4.00000000000000000000
55.00000000000000000000	0.00000000000000000000	4169.74365234375000000000	4180.51269531250000000000	4174.87158203125000000000	4156.41015625000000000000	4171.79492187500000000000	4174.35888671875000000000	4166.66650390625000000000	4170.76904296875000000000	4175.38427734375000000000	4163.07666015625000000000	4129.74365234375000000000	4195.89746093750000000000	4138.46142578125000000000	4170.25634765625000000000	0.00000000000000000000	10246.00000000000000000000	10227.00000000000000000000	0.00000000000000000000	0.00000000000000000000	0.00000000000000000000	533.00000000000000000000	796.00000000000000000000	4.00000000000000000000	4.00000000000000000000	4.00000000000000000000	4.00000000000000000000	4.00000000000000000000	4.00000000000000000000	4.00000000000000000000	4.00000000000000000000	4.00000000000000000000	4.00000000000000000000	4.00000000000000000000	4.00000000000000000000	4.00000000000000000000	4.00000000000000000000	4.00000000000000000000	4.00000000000000000000
56.00000000000000000000	0.00000000000000000000	4157.94873046875000000000	4171.79492187500000000000	4173.33300781250000000000	4165.64111328125000000000	4154.35888671875000000000	4167.69238281250000000000	4165.12792968750000000000	4168.20507812500000000000	4164.61523437500000000000	4161.53857421875000000000	4175.89746093750000000000	4186.15380859375000000000	4139.48730468750000000000	4163.07666015625000000000	0.00000000000000000000	10246.00000000000000000000	10227.00000000000000000000	0.00000000000000000000	0.00000000000000000000	0.00000000000000000000	533.00000000000000000000	803.00000000000000000000	4.00000000000000000000	4.00000000000000000000	4.00000000000000000000	4.00000000000000000000	4.00000000000000000000	4.00000000000000000000	4.00000000000000000000	4.00000000000000000000	4.00000000000000000000	4.00000000000000000000	4.00000000000000000000	4.00000000000000000000	4.00000000000000000000	4.00000000000000000000	4.00000000000000000000	4.00000000000000000000
57.00000000000000000000	0.00000000000000000000	4173.84619140625000000000	4187.17919921875000000000	4183.07666015625000000000	4189.74365234375000000000	4167.17919921875000000000	4176.41015625000000000000	4166.15380859375000000000	4167.69238281250000000000	4165.12792968750000000000	4175.38427734375000000000	4179.48730468750000000000	4206.15380859375000000000	4148.20507812500000000000	4175.89746093750000000000	0.00000000000000000000	10248.00000000000000000000	10228.00000000000000000000	0.00000000000000000000	0.00000000000000000000	0.00000000000000000000	533.00000000000000000000	811.00000000000000000000	4.00000000000000000000	4.00000000000000000000	4.00000000000000000000	4.00000000000000000000	4.00000000000000000000	4.00000000000000000000	4.00000000000000000000	4.00000000000000000000	4.00000000000000000000	4.00000000000000000000	4.00000000000000000000	4.00000000000000000000	4.00000000000000000000	4.00000000000000000000	4.00000000000000000000	4.00000000000000000000
58.00000000000000000000	0.00000000000000000000	4162.05126953125000000000	4181.53857421875000000000	4163.07666015625000000000	4161.02539062500000000000	4174.35888671875000000000	4183.07666015625000000000	4163.58984375000000000000	4174.35888671875000000000	4181.02539062500000000000	4161.02539062500000000000	4118.97412109375000000000	4208.20507812500000000000	4147.17919921875000000000	4167.17919921875000000000	0.00000000000000000000	10248.00000000000000000000	10228.00000000000000000000	0.00000000000000000000	0.00000000000000000000	0.00000000000000000000	533.00000000000000000000	819.00000000000000000000	4.00000000000000000000	4.00000000000000000000	4.00000000000000000000	4.00000000000000000000	4.00000000000000000000	4.00000000000000000000	4.00000000000000000000	4.00000000000000000000	4.00000000000000000000	4.00000000000000000000	4.00000000000000000000	4.00000000000000000000	4.00000000000000000000	4.00000000000000000000	4.00000000000000000000	4.00000000000000000000
59.00000000000000000000	0.00000000000000000000	4161.53857421875000000000	4159.48730468750000000000	4165.64111328125000000000	4157.43603515625000000000	4151.79492187500000000000	4168.71777343750000000000	4154.35888671875000000000	4164.61523437500000000000	4166.66650390625000000000	4157.43603515625000000000	4141.02539062500000000000	4188.20507812500000000000	4137.43603515625000000000	4147.69238281250000000000	0.00000000000000000000	10249.00000000000000000000	10229.00000000000000000000	0.00000000000000000000	0.00000000000000000000	0.00000000000000000000	533.00000000000000000000	826.00000000000000000000	4.00000000000000000000	4.00000000000000000000	4.00000000000000000000	4.00000000000000000000	4.00000000000000000000	4.00000000000000000000	4.00000000000000000000	4.00000000000000000000	4.00000000000000000000	4.00000000000000000000	4.00000000000000000000	4.00000000000000000000	4.00000000000000000000	4.00000000000000000000	4.00000000000000000000	4.00000000000000000000
60.00000000000000000000	0.00000000000000000000	4167.17919921875000000000	4155.89746093750000000000	4177.43603515625000000000	4180.00000000000000000000	4146.15380859375000000000	4163.58984375000000000000	4153.84619140625000000000	4155.89746093750000000000	4155.38427734375000000000	4176.41015625000000000000	4183.58984375000000000000	4192.82031250000000000000	4137.43603515625000000000	4162.56396484375000000000	0.00000000000000000000	10249.00000000000000000000	10229.00000000000000000000	0.00000000000000000000	0.00000000000000000000	0.00000000000000000000	533.00000000000000000000	835.00000000000000000000	4.00000000000000000000	4.00000000000000000000	4.00000000000000000000	4.00000000000000000000	4.00000000000000000000	4.00000000000000000000	4.00000000000000000000	4.00000000000000000000	4.00000000000000000000	4.00000000000000000000	4.00000000000000000000	4.00000000000000000000	4.00000000000000000000	4.00000000000000000000	4.00000000000000000000	4.00000000000000000000
61.00000000000000000000	0.00000000000000000000	4161.02539062500000000000	4159.48730468750000000000	4168.71777343750000000000	4172.82031250000000000000	4158.97412109375000000000	4164.61523437500000000000	4150.25634765625000000000	4155.89746093750000000000	4158.97412109375000000000	4176.92285156250000000000	4157.43603515625000000000	4202.05126953125000000000	4143.58984375000000000000	4172.82031250000000000000	0.00000000000000000000	10249.00000000000000000000	10230.00000000000000000000	0.00000000000000000000	0.00000000000000000000	0.00000000000000000000	533.00000000000000000000	843.00000000000000000000	4.00000000000000000000	4.00000000000000000000	4.00000000000000000000	4.00000000000000000000	4.00000000000000000000	4.00000000000000000000	4.00000000000000000000	4.00000000000000000000	4.00000000000000000000	4.00000000000000000000	4.00000000000000000000	4.00000000000000000000	4.00000000000000000000	4.00000000000000000000	4.00000000000000000000	4.00000000000000000000
62.00000000000000000000	0.00000000000000000000	4168.71777343750000000000	4183.07666015625000000000	4169.74365234375000000000	4169.74365234375000000000	4173.84619140625000000000	4165.64111328125000000000	4148.20507812500000000000	4159.48730468750000000000	4160.51269531250000000000	4165.12792968750000000000	4133.33300781250000000000	4196.92285156250000000000	4150.25634765625000000000	4161.53857421875000000000	0.00000000000000000000	10249.00000000000000000000	10230.00000000000000000000	0.00000000000000000000	0.00000000000000000000	0.00000000000000000000	533.00000000000000000000	851.00000000000000000000	4.00000000000000000000	4.00000000000000000000	4.00000000000000000000	4.00000000000000000000	4.00000000000000000000	4.00000000000000000000	4.00000000000000000000	4.00000000000000000000	4.00000000000000000000	4.00000000000000000000	4.00000000000000000000	4.00000000000000000000	4.00000000000000000000	4.00000000000000000000	4.00000000000000000000	4.00000000000000000000
63.00000000000000000000	0.00000000000000000000	4157.43603515625000000000	4193.84619140625000000000	4158.97412109375000000000	4168.20507812500000000000	4174.87158203125000000000	4168.20507812500000000000	4151.79492187500000000000	4163.58984375000000000000	4166.15380859375000000000	4163.58984375000000000000	4173.33300781250000000000	4189.23046875000000000000	4145.64111328125000000000	4151.79492187500000000000	0.00000000000000000000	10249.00000000000000000000	10229.00000000000000000000	0.00000000000000000000	0.00000000000000000000	0.00000000000000000000	533.00000000000000000000	859.00000000000000000000	4.00000000000000000000	4.00000000000000000000	4.00000000000000000000	4.00000000000000000000	4.00000000000000000000	4.00000000000000000000	4.00000000000000000000	4.00000000000000000000	4.00000000000000000000	4.00000000000000000000	4.00000000000000000000	4.00000000000000000000	4.00000000000000000000	4.00000000000000000000	4.00000000000000000000	4.00000000000000000000
64.00000000000000000000	0.00000000000000000000	4164.10253906250000000000	4156.41015625000000000000	4173.84619140625000000000	4169.23046875000000000000	4161.02539062500000000000	4160.00000000000000000000	4148.71777343750000000000	4155.38427734375000000000	4158.97412109375000000000	4153.33300781250000000000	4188.71777343750000000000	4193.84619140625000000000	4130.76904296875000000000	4151.28173828125000000000	2340.00000000000000000000	10249.00000000000000000000	10229.00000000000000000000	0.00000000000000000000	0.00000000000000000000	0.00000000000000000000	533.00000000000000000000	867.00000000000000000000	4.00000000000000000000	4.00000000000000000000	4.00000000000000000000	4.00000000000000000000	4.00000000000000000000	4.00000000000000000000	4.00000000000000000000	4.00000000000000000000	4.00000000000000000000	4.00000000000000000000	4.00000000000000000000	4.00000000000000000000	4.00000000000000000000	4.00000000000000000000	4.00000000000000000000	4.00000000000000000000
65.00000000000000000000	0.00000000000000000000	4172.82031250000000000000	4157.43603515625000000000	4178.97412109375000000000	4190.25634765625000000000	4162.56396484375000000000	4163.58984375000000000000	4154.87158203125000000000	4157.43603515625000000000	4154.87158203125000000000	4158.97412109375000000000	4145.12792968750000000000	4196.92285156250000000000	4139.48730468750000000000	4158.46142578125000000000	2897.00000000000000000000	10248.00000000000000000000	10230.00000000000000000000	0.00000000000000000000	0.00000000000000000000	0.00000000000000000000	533.00000000000000000000	876.00000000000000000000	4.00000000000000000000	4.00000000000000000000	4.00000000000000000000	4.00000000000000000000	4.00000000000000000000	4.00000000000000000000	4.00000000000000000000	4.00000000000000000000	4.00000000000000000000	4.00000000000000000000	4.00000000000000000000	4.00000000000000000000	4.00000000000000000000	4.00000000000000000000	4.00000000000000000000	4.00000000000000000000
66.00000000000000000000	0.00000000000000000000	4157.43603515625000000000	4181.53857421875000000000	4154.35888671875000000000	4178.97412109375000000000	4153.33300781250000000000	4168.20507812500000000000	4152.30761718750000000000	4158.46142578125000000000	4156.92285156250000000000	4162.05126953125000000000	4123.07666015625000000000	4188.71777343750000000000	4144.10253906250000000000	4154.87158203125000000000	2125.00000000000000000000	10248.00000000000000000000	10230.00000000000000000000	0.00000000000000000000	0.00000000000000000000	0.00000000000000000000	533.00000000000000000000	884.00000000000000000000	4.00000000000000000000	4.00000000000000000000	4.00000000000000000000	4.00000000000000000000	4.00000000000000000000	4.00000000000000000000	4.00000000000000000000	4.00000000000000000000	4.00000000000000000000	4.00000000000000000000	4.00000000000000000000	4.00000000000000000000	4.00000000000000000000	4.00000000000000000000	4.00000000000000000000	4.00000000000000000000
67.00000000000000000000	0.00000000000000000000	4166.15380859375000000000	4167.69238281250000000000	4166.66650390625000000000	4149.23046875000000000000	4154.35888671875000000000	4163.58984375000000000000	4140.00000000000000000000	4150.25634765625000000000	4155.38427734375000000000	4147.69238281250000000000	4148.20507812500000000000	4187.17919921875000000000	4138.46142578125000000000	4155.89746093750000000000	3442.00000000000000000000	10245.00000000000000000000	10232.00000000000000000000	0.00000000000000000000	0.00000000000000000000	0.00000000000000000000	533.00000000000000000000	892.00000000000000000000	4.00000000000000000000	4.00000000000000000000	4.00000000000000000000	4.00000000000000000000	4.00000000000000000000	4.00000000000000000000	4.00000000000000000000	4.00000000000000000000	4.00000000000000000000	4.00000000000000000000	4.00000000000000000000	4.00000000000000000000	4.00000000000000000000	4.00000000000000000000	4.00000000000000000000	4.00000000000000000000
68.00000000000000000000	0.00000000000000000000	4160.51269531250000000000	4170.76904296875000000000	4166.15380859375000000000	4162.05126953125000000000	4183.07666015625000000000	4166.66650390625000000000	4147.69238281250000000000	4163.07666015625000000000	4168.71777343750000000000	4167.69238281250000000000	4170.25634765625000000000	4189.23046875000000000000	4146.66650390625000000000	4165.64111328125000000000	3498.00000000000000000000	10245.00000000000000000000	10232.00000000000000000000	0.00000000000000000000	0.00000000000000000000	0.00000000000000000000	533.00000000000000000000	901.00000000000000000000	4.00000000000000000000	4.00000000000000000000	4.00000000000000000000	4.00000000000000000000	4.00000000000000000000	4.00000000000000000000	4.00000000000000000000	4.00000000000000000000	4.00000000000000000000	4.00000000000000000000	4.00000000000000000000	4.00000000000000000000	4.00000000000000000000	4.00000000000000000000	4.00000000000000000000	4.00000000000000000000
69.00000000000000000000	0.00000000000000000000	4157.94873046875000000000	4187.17919921875000000000	4162.56396484375000000000	4172.82031250000000000000	4180.00000000000000000000	4171.28173828125000000000	4157.43603515625000000000	4172.30761718750000000000	4176.92285156250000000000	4184.61523437500000000000	4159.48730468750000000000	4190.25634765625000000000	4143.58984375000000000000	4157.94873046875000000000	3310.00000000000000000000	10245.00000000000000000000	10231.00000000000000000000	0.00000000000000000000	0.00000000000000000000	0.00000000000000000000	533.00000000000000000000	909.00000000000000000000	4.00000000000000000000	4.00000000000000000000	4.00000000000000000000	4.00000000000000000000	4.00000000000000000000	4.00000000000000000000	4.00000000000000000000	4.00000000000000000000	4.00000000000000000000	4.00000000000000000000	4.00000000000000000000	4.00000000000000000000	4.00000000000000000000	4.00000000000000000000	4.00000000000000000000	4.00000000000000000000
70.00000000000000000000	0.00000000000000000000	4165.64111328125000000000	4183.07666015625000000000	4164.10253906250000000000	4171.79492187500000000000	4166.66650390625000000000	4174.35888671875000000000	4149.74365234375000000000	4160.51269531250000000000	4163.58984375000000000000	4170.76904296875000000000	4146.66650390625000000000	4186.66650390625000000000	4140.00000000000000000000	4150.76904296875000000000	3413.00000000000000000000	10245.00000000000000000000	10231.00000000000000000000	0.00000000000000000000	0.00000000000000000000	0.00000000000000000000	533.00000000000000000000	916.00000000000000000000	4.00000000000000000000	4.00000000000000000000	4.00000000000000000000	4.00000000000000000000	4.00000000000000000000	4.00000000000000000000	4.00000000000000000000	4.00000000000000000000	4.00000000000000000000	4.00000000000000000000	4.00000000000000000000	4.00000000000000000000	4.00000000000000000000	4.00000000000000000000	4.00000000000000000000	4.00000000000000000000
71.00000000000000000000	0.00000000000000000000	4152.82031250000000000000	4171.28173828125000000000	4147.17919921875000000000	4177.43603515625000000000	4155.89746093750000000000	4161.53857421875000000000	4133.84619140625000000000	4145.64111328125000000000	4144.61523437500000000000	4154.87158203125000000000	4136.41015625000000000000	4180.51269531250000000000	4145.12792968750000000000	4152.30761718750000000000	3434.00000000000000000000	10246.00000000000000000000	10232.00000000000000000000	0.00000000000000000000	0.00000000000000000000	0.00000000000000000000	533.00000000000000000000	924.00000000000000000000	4.00000000000000000000	4.00000000000000000000	4.00000000000000000000	4.00000000000000000000	4.00000000000000000000	4.00000000000000000000	4.00000000000000000000	4.00000000000000000000	4.00000000000000000000	4.00000000000000000000	4.00000000000000000000	4.00000000000000000000	4.00000000000000000000	4.00000000000000000000	4.00000000000000000000	4.00000000000000000000
72.00000000000000000000	0.00000000000000000000	4161.53857421875000000000	4172.82031250000000000000	4162.05126953125000000000	4175.38427734375000000000	4152.82031250000000000000	4157.43603515625000000000	4138.46142578125000000000	4143.07666015625000000000	4147.69238281250000000000	4149.23046875000000000000	4151.79492187500000000000	4184.61523437500000000000	4150.76904296875000000000	4153.33300781250000000000	3148.00000000000000000000	10246.00000000000000000000	10232.00000000000000000000	0.00000000000000000000	0.00000000000000000000	0.00000000000000000000	533.00000000000000000000	931.00000000000000000000	4.00000000000000000000	4.00000000000000000000	4.00000000000000000000	4.00000000000000000000	4.00000000000000000000	4.00000000000000000000	4.00000000000000000000	4.00000000000000000000	4.00000000000000000000	4.00000000000000000000	4.00000000000000000000	4.00000000000000000000	4.00000000000000000000	4.00000000000000000000	4.00000000000000000000	4.00000000000000000000
73.00000000000000000000	0.00000000000000000000	4171.28173828125000000000	4187.17919921875000000000	4171.79492187500000000000	4184.61523437500000000000	4193.84619140625000000000	4184.10253906250000000000	4165.64111328125000000000	4166.15380859375000000000	4171.28173828125000000000	4165.12792968750000000000	4188.20507812500000000000	4193.84619140625000000000	4164.10253906250000000000	4164.10253906250000000000	2892.00000000000000000000	10247.00000000000000000000	10232.00000000000000000000	0.00000000000000000000	0.00000000000000000000	0.00000000000000000000	533.00000000000000000000	939.00000000000000000000	4.00000000000000000000	4.00000000000000000000	4.00000000000000000000	4.00000000000000000000	4.00000000000000000000	4.00000000000000000000	4.00000000000000000000	4.00000000000000000000	4.00000000000000000000	4.00000000000000000000	4.00000000000000000000	4.00000000000000000000	4.00000000000000000000	4.00000000000000000000	4.00000000000000000000	4.00000000000000000000
74.00000000000000000000	0.00000000000000000000	4176.41015625000000000000	4183.58984375000000000000	4167.17919921875000000000	4185.64111328125000000000	4204.61523437500000000000	4187.69238281250000000000	4165.64111328125000000000	4171.79492187500000000000	4170.76904296875000000000	4182.05126953125000000000	4163.07666015625000000000	4200.00000000000000000000	4160.51269531250000000000	4170.25634765625000000000	3454.00000000000000000000	10247.00000000000000000000	10232.00000000000000000000	0.00000000000000000000	0.00000000000000000000	0.00000000000000000000	533.00000000000000000000	947.00000000000000000000	4.00000000000000000000	4.00000000000000000000	4.00000000000000000000	4.00000000000000000000	4.00000000000000000000	4.00000000000000000000	4.00000000000000000000	4.00000000000000000000	4.00000000000000000000	4.00000000000000000000	4.00000000000000000000	4.00000000000000000000	4.00000000000000000000	4.00000000000000000000	4.00000000000000000000	4.00000000000000000000
75.00000000000000000000	0.00000000000000000000	4168.20507812500000000000	4164.61523437500000000000	4158.97412109375000000000	4148.71777343750000000000	4162.05126953125000000000	4160.51269531250000000000	4142.05126953125000000000	4152.82031250000000000000	4153.33300781250000000000	4176.92285156250000000000	4128.71777343750000000000	4188.20507812500000000000	4142.56396484375000000000	4161.02539062500000000000	3239.00000000000000000000	10246.00000000000000000000	10232.00000000000000000000	0.00000000000000000000	0.00000000000000000000	0.00000000000000000000	533.00000000000000000000	954.00000000000000000000	4.00000000000000000000	4.00000000000000000000	4.00000000000000000000	4.00000000000000000000	4.00000000000000000000	4.00000000000000000000	4.00000000000000000000	4.00000000000000000000	4.00000000000000000000	4.00000000000000000000	4.00000000000000000000	4.00000000000000000000	4.00000000000000000000	4.00000000000000000000	4.00000000000000000000	4.00000000000000000000
76.00000000000000000000	0.00000000000000000000	4150.25634765625000000000	4165.12792968750000000000	4154.35888671875000000000	4141.02539062500000000000	4155.89746093750000000000	4155.38427734375000000000	4141.02539062500000000000	4153.33300781250000000000	4156.92285156250000000000	4166.15380859375000000000	4169.74365234375000000000	4179.48730468750000000000	4150.76904296875000000000	4160.51269531250000000000	3103.00000000000000000000	10246.00000000000000000000	10232.00000000000000000000	0.00000000000000000000	0.00000000000000000000	0.00000000000000000000	533.00000000000000000000	961.00000000000000000000	4.00000000000000000000	4.00000000000000000000	4.00000000000000000000	4.00000000000000000000	4.00000000000000000000	4.00000000000000000000	4.00000000000000000000	4.00000000000000000000	4.00000000000000000000	4.00000000000000000000	4.00000000000000000000	4.00000000000000000000	4.00000000000000000000	4.00000000000000000000	4.00000000000000000000	4.00000000000000000000
77.00000000000000000000	0.00000000000000000000	4165.12792968750000000000	4176.41015625000000000000	4172.82031250000000000000	4176.41015625000000000000	4164.10253906250000000000	4161.53857421875000000000	4146.15380859375000000000	4160.00000000000000000000	4164.61523437500000000000	4160.00000000000000000000	4192.30761718750000000000	4186.66650390625000000000	4161.02539062500000000000	4164.61523437500000000000	2845.00000000000000000000	10246.00000000000000000000	10231.00000000000000000000	0.00000000000000000000	0.00000000000000000000	0.00000000000000000000	533.00000000000000000000	969.00000000000000000000	4.00000000000000000000	4.00000000000000000000	4.00000000000000000000	4.00000000000000000000	4.00000000000000000000	4.00000000000000000000	4.00000000000000000000	4.00000000000000000000	4.00000000000000000000	4.00000000000000000000	4.00000000000000000000	4.00000000000000000000	4.00000000000000000000	4.00000000000000000000	4.00000000000000000000	4.00000000000000000000
78.00000000000000000000	0.00000000000000000000	4162.56396484375000000000	4178.46142578125000000000	4160.51269531250000000000	4182.56396484375000000000	4158.97412109375000000000	4161.02539062500000000000	4144.10253906250000000000	4156.41015625000000000000	4159.48730468750000000000	4152.30761718750000000000	4154.35888671875000000000	4183.58984375000000000000	4149.23046875000000000000	4152.30761718750000000000	3454.00000000000000000000	10246.00000000000000000000	10231.00000000000000000000	0.00000000000000000000	0.00000000000000000000	0.00000000000000000000	533.00000000000000000000	977.00000000000000000000	4.00000000000000000000	4.00000000000000000000	4.00000000000000000000	4.00000000000000000000	4.00000000000000000000	4.00000000000000000000	4.00000000000000000000	4.00000000000000000000	4.00000000000000000000	4.00000000000000000000	4.00000000000000000000	4.00000000000000000000	4.00000000000000000000	4.00000000000000000000	4.00000000000000000000	4.00000000000000000000
79.00000000000000000000	0.00000000000000000000	4162.56396484375000000000	4172.30761718750000000000	4161.02539062500000000000	4172.82031250000000000000	4172.82031250000000000000	4161.53857421875000000000	4147.17919921875000000000	4152.30761718750000000000	4148.71777343750000000000	4149.74365234375000000000	4116.92285156250000000000	4188.20507812500000000000	4140.51269531250000000000	4146.66650390625000000000	3239.00000000000000000000	10247.00000000000000000000	10230.00000000000000000000	0.00000000000000000000	0.00000000000000000000	0.00000000000000000000	533.00000000000000000000	985.00000000000000000000	4.00000000000000000000	4.00000000000000000000	4.00000000000000000000	4.00000000000000000000	4.00000000000000000000	4.00000000000000000000	4.00000000000000000000	4.00000000000000000000	4.00000000000000000000	4.00000000000000000000	4.00000000000000000000	4.00000000000000000000	4.00000000000000000000	4.00000000000000000000	4.00000000000000000000	4.00000000000000000000
80.00000000000000000000	0.00000000000000000000	4172.30761718750000000000	4174.35888671875000000000	4180.51269531250000000000	4180.00000000000000000000	4186.15380859375000000000	4166.15380859375000000000	4154.35888671875000000000	4157.43603515625000000000	4151.28173828125000000000	4162.05126953125000000000	4121.02539062500000000000	4196.92285156250000000000	4149.74365234375000000000	4156.41015625000000000000	3103.00000000000000000000	10247.00000000000000000000	10230.00000000000000000000	0.00000000000000000000	0.00000000000000000000	0.00000000000000000000	533.00000000000000000000	993.00000000000000000000	4.00000000000000000000	4.00000000000000000000	4.00000000000000000000	4.00000000000000000000	4.00000000000000000000	4.00000000000000000000	4.00000000000000000000	4.00000000000000000000	4.00000000000000000000	4.00000000000000000000	4.00000000000000000000	4.00000000000000000000	4.00000000000000000000	4.00000000000000000000	4.00000000000000000000	4.00000000000000000000
81.00000000000000000000	0.00000000000000000000	4156.41015625000000000000	4187.69238281250000000000	4164.61523437500000000000	4180.51269531250000000000	4183.58984375000000000000	4181.02539062500000000000	4163.07666015625000000000	4171.28173828125000000000	4169.74365234375000000000	4181.02539062500000000000	4169.74365234375000000000	4191.79492187500000000000	4165.64111328125000000000	4163.58984375000000000000	2845.00000000000000000000	10247.00000000000000000000	10229.00000000000000000000	0.00000000000000000000	0.00000000000000000000	0.00000000000000000000	534.00000000000000000000	2.00000000000000000000	4.00000000000000000000	4.00000000000000000000	4.00000000000000000000	4.00000000000000000000	4.00000000000000000000	4.00000000000000000000	4.00000000000000000000	4.00000000000000000000	4.00000000000000000000	4.00000000000000000000	4.00000000000000000000	4.00000000000000000000	4.00000000000000000000	4.00000000000000000000	4.00000000000000000000	4.00000000000000000000
82.00000000000000000000	0.00000000000000000000	4158.46142578125000000000	4161.53857421875000000000	4166.66650390625000000000	4141.53857421875000000000	4152.82031250000000000000	4170.76904296875000000000	4148.20507812500000000000	4156.92285156250000000000	4155.89746093750000000000	4165.64111328125000000000	4188.20507812500000000000	4192.30761718750000000000	4148.71777343750000000000	4163.07666015625000000000	3454.00000000000000000000	10247.00000000000000000000	10229.00000000000000000000	0.00000000000000000000	0.00000000000000000000	0.00000000000000000000	534.00000000000000000000	9.00000000000000000000	4.00000000000000000000	4.00000000000000000000	4.00000000000000000000	4.00000000000000000000	4.00000000000000000000	4.00000000000000000000	4.00000000000000000000	4.00000000000000000000	4.00000000000000000000	4.00000000000000000000	4.00000000000000000000	4.00000000000000000000	4.00000000000000000000	4.00000000000000000000	4.00000000000000000000	4.00000000000000000000
83.00000000000000000000	0.00000000000000000000	4153.33300781250000000000	4134.87158203125000000000	4162.56396484375000000000	4125.12792968750000000000	4135.38427734375000000000	4146.66650390625000000000	4128.71777343750000000000	4137.94873046875000000000	4142.56396484375000000000	4149.23046875000000000000	4151.28173828125000000000	4185.64111328125000000000	4136.41015625000000000000	4153.84619140625000000000	3239.00000000000000000000	10248.00000000000000000000	10229.00000000000000000000	0.00000000000000000000	0.00000000000000000000	0.00000000000000000000	534.00000000000000000000	16.00000000000000000000	4.00000000000000000000	4.00000000000000000000	4.00000000000000000000	4.00000000000000000000	4.00000000000000000000	4.00000000000000000000	4.00000000000000000000	4.00000000000000000000	4.00000000000000000000	4.00000000000000000000	4.00000000000000000000	4.00000000000000000000	4.00000000000000000000	4.00000000000000000000	4.00000000000000000000	4.00000000000000000000
84.00000000000000000000	0.00000000000000000000	4153.84619140625000000000	4162.56396484375000000000	4158.46142578125000000000	4185.64111328125000000000	4158.46142578125000000000	4154.87158203125000000000	4138.97412109375000000000	4150.25634765625000000000	4169.23046875000000000000	4167.17919921875000000000	4140.00000000000000000000	4183.58984375000000000000	4153.33300781250000000000	4146.15380859375000000000	3103.00000000000000000000	10248.00000000000000000000	10229.00000000000000000000	0.00000000000000000000	0.00000000000000000000	0.00000000000000000000	534.00000000000000000000	24.00000000000000000000	4.00000000000000000000	4.00000000000000000000	4.00000000000000000000	4.00000000000000000000	4.00000000000000000000	4.00000000000000000000	4.00000000000000000000	4.00000000000000000000	4.00000000000000000000	4.00000000000000000000	4.00000000000000000000	4.00000000000000000000	4.00000000000000000000	4.00000000000000000000	4.00000000000000000000	4.00000000000000000000
85.00000000000000000000	0.00000000000000000000	4172.82031250000000000000	4194.35888671875000000000	4171.79492187500000000000	4213.33300781250000000000	4189.23046875000000000000	4177.43603515625000000000	4156.92285156250000000000	4168.20507812500000000000	4180.51269531250000000000	4174.87158203125000000000	4157.94873046875000000000	4202.56396484375000000000	4161.53857421875000000000	4151.79492187500000000000	2845.00000000000000000000	10248.00000000000000000000	10229.00000000000000000000	0.00000000000000000000	0.00000000000000000000	0.00000000000000000000	534.00000000000000000000	33.00000000000000000000	4.00000000000000000000	4.00000000000000000000	4.00000000000000000000	4.00000000000000000000	4.00000000000000000000	4.00000000000000000000	4.00000000000000000000	4.00000000000000000000	4.00000000000000000000	4.00000000000000000000	4.00000000000000000000	4.00000000000000000000	4.00000000000000000000	4.00000000000000000000	4.00000000000000000000	4.00000000000000000000
86.00000000000000000000	0.00000000000000000000	4165.12792968750000000000	4191.79492187500000000000	4163.58984375000000000000	4182.56396484375000000000	4201.53857421875000000000	4185.64111328125000000000	4162.56396484375000000000	4167.69238281250000000000	4161.53857421875000000000	4166.15380859375000000000	4148.20507812500000000000	4212.30761718750000000000	4171.28173828125000000000	4166.66650390625000000000	3454.00000000000000000000	10248.00000000000000000000	10229.00000000000000000000	0.00000000000000000000	0.00000000000000000000	0.00000000000000000000	534.00000000000000000000	40.00000000000000000000	4.00000000000000000000	4.00000000000000000000	4.00000000000000000000	4.00000000000000000000	4.00000000000000000000	4.00000000000000000000	4.00000000000000000000	4.00000000000000000000	4.00000000000000000000	4.00000000000000000000	4.00000000000000000000	4.00000000000000000000	4.00000000000000000000	4.00000000000000000000	4.00000000000000000000	4.00000000000000000000
87.00000000000000000000	0.00000000000000000000	4162.05126953125000000000	4152.82031250000000000000	4168.71777343750000000000	4144.10253906250000000000	4158.97412109375000000000	4165.64111328125000000000	4149.23046875000000000000	4143.07666015625000000000	4133.84619140625000000000	4156.92285156250000000000	4128.20507812500000000000	4200.51269531250000000000	4160.51269531250000000000	4158.46142578125000000000	3239.00000000000000000000	10247.00000000000000000000	10228.00000000000000000000	0.00000000000000000000	0.00000000000000000000	0.00000000000000000000	534.00000000000000000000	47.00000000000000000000	4.00000000000000000000	4.00000000000000000000	4.00000000000000000000	4.00000000000000000000	4.00000000000000000000	4.00000000000000000000	4.00000000000000000000	4.00000000000000000000	4.00000000000000000000	4.00000000000000000000	4.00000000000000000000	4.00000000000000000000	4.00000000000000000000	4.00000000000000000000	4.00000000000000000000	4.00000000000000000000
88.00000000000000000000	0.00000000000000000000	4157.94873046875000000000	4139.48730468750000000000	4166.66650390625000000000	4141.02539062500000000000	4144.10253906250000000000	4153.33300781250000000000	4145.64111328125000000000	4141.53857421875000000000	4138.46142578125000000000	4163.07666015625000000000	4161.53857421875000000000	4185.12792968750000000000	4137.94873046875000000000	4145.12792968750000000000	3103.00000000000000000000	10247.00000000000000000000	10228.00000000000000000000	0.00000000000000000000	0.00000000000000000000	0.00000000000000000000	534.00000000000000000000	56.00000000000000000000	4.00000000000000000000	4.00000000000000000000	4.00000000000000000000	4.00000000000000000000	4.00000000000000000000	4.00000000000000000000	4.00000000000000000000	4.00000000000000000000	4.00000000000000000000	4.00000000000000000000	4.00000000000000000000	4.00000000000000000000	4.00000000000000000000	4.00000000000000000000	4.00000000000000000000	4.00000000000000000000
89.00000000000000000000	0.00000000000000000000	4162.05126953125000000000	4182.56396484375000000000	4163.07666015625000000000	4198.97412109375000000000	4196.41015625000000000000	4171.79492187500000000000	4165.12792968750000000000	4173.84619140625000000000	4167.17919921875000000000	4174.87158203125000000000	4190.25634765625000000000	4194.87158203125000000000	4153.84619140625000000000	4162.56396484375000000000	2845.00000000000000000000	10248.00000000000000000000	10228.00000000000000000000	0.00000000000000000000	0.00000000000000000000	0.00000000000000000000	534.00000000000000000000	64.00000000000000000000	4.00000000000000000000	4.00000000000000000000	4.00000000000000000000	4.00000000000000000000	4.00000000000000000000	4.00000000000000000000	4.00000000000000000000	4.00000000000000000000	4.00000000000000000000	4.00000000000000000000	4.00000000000000000000	4.00000000000000000000	4.00000000000000000000	4.00000000000000000000	4.00000000000000000000	4.00000000000000000000
90.00000000000000000000	0.00000000000000000000	4169.23046875000000000000	4197.94873046875000000000	4164.10253906250000000000	4221.02539062500000000000	4185.64111328125000000000	4175.89746093750000000000	4164.61523437500000000000	4171.28173828125000000000	4159.48730468750000000000	4163.07666015625000000000	4148.71777343750000000000	4195.38427734375000000000	4159.48730468750000000000	4156.41015625000000000000	3454.00000000000000000000	10248.00000000000000000000	10228.00000000000000000000	0.00000000000000000000	0.00000000000000000000	0.00000000000000000000	534.00000000000000000000	71.00000000000000000000	4.00000000000000000000	4.00000000000000000000	4.00000000000000000000	4.00000000000000000000	4.00000000000000000000	4.00000000000000000000	4.00000000000000000000	4.00000000000000000000	4.00000000000000000000	4.00000000000000000000	4.00000000000000000000	4.00000000000000000000	4.00000000000000000000	4.00000000000000000000	4.00000000000000000000	4.00000000000000000000
91.00000000000000000000	0.00000000000000000000	4146.15380859375000000000	4154.35888671875000000000	4145.12792968750000000000	4173.33300781250000000000	4142.56396484375000000000	4157.43603515625000000000	4150.25634765625000000000	4153.84619140625000000000	4146.66650390625000000000	4160.51269531250000000000	4126.66650390625000000000	4178.46142578125000000000	4134.35888671875000000000	4126.15380859375000000000	3239.00000000000000000000	10249.00000000000000000000	10229.00000000000000000000	0.00000000000000000000	0.00000000000000000000	0.00000000000000000000	534.00000000000000000000	80.00000000000000000000	4.00000000000000000000	4.00000000000000000000	4.00000000000000000000	4.00000000000000000000	4.00000000000000000000	4.00000000000000000000	4.00000000000000000000	4.00000000000000000000	4.00000000000000000000	4.00000000000000000000	4.00000000000000000000	4.00000000000000000000	4.00000000000000000000	4.00000000000000000000	4.00000000000000000000	4.00000000000000000000
92.00000000000000000000	0.00000000000000000000	4153.33300781250000000000	4135.38427734375000000000	4158.97412109375000000000	4148.71777343750000000000	4166.15380859375000000000	4159.48730468750000000000	4156.41015625000000000000	4167.17919921875000000000	4162.05126953125000000000	4160.00000000000000000000	4142.56396484375000000000	4185.64111328125000000000	4128.20507812500000000000	4132.82031250000000000000	3103.00000000000000000000	10249.00000000000000000000	10229.00000000000000000000	0.00000000000000000000	0.00000000000000000000	0.00000000000000000000	534.00000000000000000000	88.00000000000000000000	4.00000000000000000000	4.00000000000000000000	4.00000000000000000000	4.00000000000000000000	4.00000000000000000000	4.00000000000000000000	4.00000000000000000000	4.00000000000000000000	4.00000000000000000000	4.00000000000000000000	4.00000000000000000000	4.00000000000000000000	4.00000000000000000000	4.00000000000000000000	4.00000000000000000000	4.00000000000000000000
93.00000000000000000000	0.00000000000000000000	4156.92285156250000000000	4155.89746093750000000000	4165.12792968750000000000	4160.00000000000000000000	4180.00000000000000000000	4171.79492187500000000000	4159.48730468750000000000	4169.74365234375000000000	4164.61523437500000000000	4143.58984375000000000000	4124.10253906250000000000	4187.17919921875000000000	4138.46142578125000000000	4143.07666015625000000000	2845.00000000000000000000	10247.00000000000000000000	10228.00000000000000000000	0.00000000000000000000	0.00000000000000000000	0.00000000000000000000	534.00000000000000000000	95.00000000000000000000	4.00000000000000000000	4.00000000000000000000	4.00000000000000000000	4.00000000000000000000	4.00000000000000000000	4.00000000000000000000	4.00000000000000000000	4.00000000000000000000	4.00000000000000000000	4.00000000000000000000	4.00000000000000000000	4.00000000000000000000	4.00000000000000000000	4.00000000000000000000	4.00000000000000000000	4.00000000000000000000
94.00000000000000000000	0.00000000000000000000	4151.79492187500000000000	4153.84619140625000000000	4156.92285156250000000000	4158.46142578125000000000	4156.41015625000000000000	4161.53857421875000000000	4142.05126953125000000000	4147.17919921875000000000	4149.74365234375000000000	4140.51269531250000000000	4120.00000000000000000000	4184.10253906250000000000	4136.92285156250000000000	4138.97412109375000000000	3454.00000000000000000000	10247.00000000000000000000	10228.00000000000000000000	0.00000000000000000000	0.00000000000000000000	0.00000000000000000000	534.00000000000000000000	103.00000000000000000000	4.00000000000000000000	4.00000000000000000000	4.00000000000000000000	4.00000000000000000000	4.00000000000000000000	4.00000000000000000000	4.00000000000000000000	4.00000000000000000000	4.00000000000000000000	4.00000000000000000000	4.00000000000000000000	4.00000000000000000000	4.00000000000000000000	4.00000000000000000000	4.00000000000000000000	4.00000000000000000000
95.00000000000000000000	0.00000000000000000000	4176.41015625000000000000	4149.74365234375000000000	4173.84619140625000000000	4171.28173828125000000000	4164.61523437500000000000	4152.30761718750000000000	4139.48730468750000000000	4141.53857421875000000000	4146.66650390625000000000	4154.87158203125000000000	4155.38427734375000000000	4200.00000000000000000000	4138.97412109375000000000	4151.79492187500000000000	3239.00000000000000000000	10248.00000000000000000000	10226.00000000000000000000	0.00000000000000000000	0.00000000000000000000	0.00000000000000000000	534.00000000000000000000	110.00000000000000000000	4.00000000000000000000	4.00000000000000000000	4.00000000000000000000	4.00000000000000000000	4.00000000000000000000	4.00000000000000000000	4.00000000000000000000	4.00000000000000000000	4.00000000000000000000	4.00000000000000000000	4.00000000000000000000	4.00000000000000000000	4.00000000000000000000	4.00000000000000000000	4.00000000000000000000	4.00000000000000000000
96.00000000000000000000	0.00000000000000000000	4161.53857421875000000000	4160.00000000000000000000	4163.07666015625000000000	4171.79492187500000000000	4165.12792968750000000000	4155.38427734375000000000	4145.12792968750000000000	4148.71777343750000000000	4149.74365234375000000000	4158.97412109375000000000	4163.07666015625000000000	4198.97412109375000000000	4145.12792968750000000000	4159.48730468750000000000	3103.00000000000000000000	10248.00000000000000000000	10226.00000000000000000000	0.00000000000000000000	0.00000000000000000000	0.00000000000000000000	534.00000000000000000000	118.00000000000000000000	4.00000000000000000000	4.00000000000000000000	4.00000000000000000000	4.00000000000000000000	4.00000000000000000000	4.00000000000000000000	4.00000000000000000000	4.00000000000000000000	4.00000000000000000000	4.00000000000000000000	4.00000000000000000000	4.00000000000000000000	4.00000000000000000000	4.00000000000000000000	4.00000000000000000000	4.00000000000000000000
97.00000000000000000000	0.00000000000000000000	4153.33300781250000000000	4163.07666015625000000000	4160.00000000000000000000	4155.89746093750000000000	4138.46142578125000000000	4152.82031250000000000000	4137.43603515625000000000	4144.10253906250000000000	4144.10253906250000000000	4143.58984375000000000000	4141.02539062500000000000	4195.89746093750000000000	4141.53857421875000000000	4154.87158203125000000000	2845.00000000000000000000	10247.00000000000000000000	10227.00000000000000000000	0.00000000000000000000	0.00000000000000000000	0.00000000000000000000	534.00000000000000000000	126.00000000000000000000	4.00000000000000000000	4.00000000000000000000	4.00000000000000000000	4.00000000000000000000	4.00000000000000000000	4.00000000000000000000	4.00000000000000000000	4.00000000000000000000	4.00000000000000000000	4.00000000000000000000	4.00000000000000000000	4.00000000000000000000	4.00000000000000000000	4.00000000000000000000	4.00000000000000000000	4.00000000000000000000
98.00000000000000000000	0.00000000000000000000	4163.58984375000000000000	4168.71777343750000000000	4159.48730468750000000000	4180.00000000000000000000	4153.33300781250000000000	4152.30761718750000000000	4137.43603515625000000000	4137.43603515625000000000	4136.41015625000000000000	4140.00000000000000000000	4138.97412109375000000000	4197.43603515625000000000	4146.66650390625000000000	4151.28173828125000000000	3454.00000000000000000000	10247.00000000000000000000	10227.00000000000000000000	0.00000000000000000000	0.00000000000000000000	0.00000000000000000000	534.00000000000000000000	134.00000000000000000000	4.00000000000000000000	4.00000000000000000000	4.00000000000000000000	4.00000000000000000000	4.00000000000000000000	4.00000000000000000000	4.00000000000000000000	4.00000000000000000000	4.00000000000000000000	4.00000000000000000000	4.00000000000000000000	4.00000000000000000000	4.00000000000000000000	4.00000000000000000000	4.00000000000000000000	4.00000000000000000000
99.00000000000000000000	0.00000000000000000000	4148.20507812500000000000	4156.41015625000000000000	4145.12792968750000000000	4176.41015625000000000000	4168.20507812500000000000	4152.82031250000000000000	4140.51269531250000000000	4132.30761718750000000000	4128.20507812500000000000	4137.43603515625000000000	4117.94873046875000000000	4182.56396484375000000000	4138.46142578125000000000	4136.92285156250000000000	3239.00000000000000000000	10246.00000000000000000000	10228.00000000000000000000	0.00000000000000000000	0.00000000000000000000	0.00000000000000000000	534.00000000000000000000	141.00000000000000000000	4.00000000000000000000	4.00000000000000000000	4.00000000000000000000	4.00000000000000000000	4.00000000000000000000	4.00000000000000000000	4.00000000000000000000	4.00000000000000000000	4.00000000000000000000	4.00000000000000000000	4.00000000000000000000	4.00000000000000000000	4.00000000000000000000	4.00000000000000000000	4.00000000000000000000	4.00000000000000000000
100.00000000000000000000	0.00000000000000000000	4153.33300781250000000000	4142.05126953125000000000	4162.56396484375000000000	4137.94873046875000000000	4156.92285156250000000000	4155.38427734375000000000	4144.10253906250000000000	4144.61523437500000000000	4140.51269531250000000000	4143.07666015625000000000	4130.76904296875000000000	4184.10253906250000000000	4131.28173828125000000000	4141.02539062500000000000	3103.00000000000000000000	10246.00000000000000000000	10228.00000000000000000000	0.00000000000000000000	0.00000000000000000000	0.00000000000000000000	534.00000000000000000000	149.00000000000000000000	4.00000000000000000000	4.00000000000000000000	4.00000000000000000000	4.00000000000000000000	4.00000000000000000000	4.00000000000000000000	4.00000000000000000000	4.00000000000000000000	4.00000000000000000000	4.00000000000000000000	4.00000000000000000000	4.00000000000000000000	4.00000000000000000000	4.00000000000000000000	4.00000000000000000000	4.00000000000000000000
101.00000000000000000000	0.00000000000000000000	4160.51269531250000000000	4155.89746093750000000000	4161.53857421875000000000	4156.92285156250000000000	4167.17919921875000000000	4166.15380859375000000000	4155.89746093750000000000	4166.66650390625000000000	4166.15380859375000000000	4177.94873046875000000000	4190.25634765625000000000	4202.05126953125000000000	4161.02539062500000000000	4161.02539062500000000000	2845.00000000000000000000	10246.00000000000000000000	10230.00000000000000000000	0.00000000000000000000	0.00000000000000000000	0.00000000000000000000	534.00000000000000000000	158.00000000000000000000	4.00000000000000000000	4.00000000000000000000	4.00000000000000000000	4.00000000000000000000	4.00000000000000000000	4.00000000000000000000	4.00000000000000000000	4.00000000000000000000	4.00000000000000000000	4.00000000000000000000	4.00000000000000000000	4.00000000000000000000	4.00000000000000000000	4.00000000000000000000	4.00000000000000000000	4.00000000000000000000
102.00000000000000000000	0.00000000000000000000	4171.79492187500000000000	4175.38427734375000000000	4164.10253906250000000000	4197.94873046875000000000	4179.48730468750000000000	4171.79492187500000000000	4157.94873046875000000000	4161.02539062500000000000	4165.12792968750000000000	4188.20507812500000000000	4177.94873046875000000000	4208.71777343750000000000	4177.94873046875000000000	4159.48730468750000000000	3454.00000000000000000000	10246.00000000000000000000	10230.00000000000000000000	0.00000000000000000000	0.00000000000000000000	0.00000000000000000000	534.00000000000000000000	165.00000000000000000000	4.00000000000000000000	4.00000000000000000000	4.00000000000000000000	4.00000000000000000000	4.00000000000000000000	4.00000000000000000000	4.00000000000000000000	4.00000000000000000000	4.00000000000000000000	4.00000000000000000000	4.00000000000000000000	4.00000000000000000000	4.00000000000000000000	4.00000000000000000000	4.00000000000000000000	4.00000000000000000000
103.00000000000000000000	0.00000000000000000000	4172.30761718750000000000	4186.66650390625000000000	4173.33300781250000000000	4189.23046875000000000000	4178.97412109375000000000	4169.74365234375000000000	4152.30761718750000000000	4149.74365234375000000000	4155.38427734375000000000	4165.64111328125000000000	4135.38427734375000000000	4201.02539062500000000000	4166.15380859375000000000	4156.41015625000000000000	3239.00000000000000000000	10243.00000000000000000000	10229.00000000000000000000	0.00000000000000000000	0.00000000000000000000	0.00000000000000000000	534.00000000000000000000	173.00000000000000000000	4.00000000000000000000	4.00000000000000000000	4.00000000000000000000	4.00000000000000000000	4.00000000000000000000	4.00000000000000000000	4.00000000000000000000	4.00000000000000000000	4.00000000000000000000	4.00000000000000000000	4.00000000000000000000	4.00000000000000000000	4.00000000000000000000	4.00000000000000000000	4.00000000000000000000	4.00000000000000000000
104.00000000000000000000	0.00000000000000000000	4148.71777343750000000000	4179.48730468750000000000	4155.38427734375000000000	4172.82031250000000000000	4168.20507812500000000000	4155.38427734375000000000	4145.64111328125000000000	4149.74365234375000000000	4152.30761718750000000000	4158.97412109375000000000	4145.12792968750000000000	4193.33300781250000000000	4151.79492187500000000000	4155.38427734375000000000	3103.00000000000000000000	10243.00000000000000000000	10229.00000000000000000000	0.00000000000000000000	0.00000000000000000000	0.00000000000000000000	534.00000000000000000000	182.00000000000000000000	4.00000000000000000000	4.00000000000000000000	4.00000000000000000000	4.00000000000000000000	4.00000000000000000000	4.00000000000000000000	4.00000000000000000000	4.00000000000000000000	4.00000000000000000000	4.00000000000000000000	4.00000000000000000000	4.00000000000000000000	4.00000000000000000000	4.00000000000000000000	4.00000000000000000000	4.00000000000000000000
105.00000000000000000000	0.00000000000000000000	4158.97412109375000000000	4156.92285156250000000000	4161.53857421875000000000	4162.05126953125000000000	4156.92285156250000000000	4135.38427734375000000000	4138.46142578125000000000	4142.56396484375000000000	4145.12792968750000000000	4158.97412109375000000000	4172.30761718750000000000	4188.71777343750000000000	4145.12792968750000000000	4138.97412109375000000000	2845.00000000000000000000	10243.00000000000000000000	10228.00000000000000000000	0.00000000000000000000	0.00000000000000000000	0.00000000000000000000	534.00000000000000000000	190.00000000000000000000	4.00000000000000000000	4.00000000000000000000	4.00000000000000000000	4.00000000000000000000	4.00000000000000000000	4.00000000000000000000	4.00000000000000000000	4.00000000000000000000	4.00000000000000000000	4.00000000000000000000	4.00000000000000000000	4.00000000000000000000	4.00000000000000000000	4.00000000000000000000	4.00000000000000000000	4.00000000000000000000
106.00000000000000000000	0.00000000000000000000	4165.64111328125000000000	4159.48730468750000000000	4165.12792968750000000000	4155.38427734375000000000	4182.56396484375000000000	4153.84619140625000000000	4150.25634765625000000000	4154.87158203125000000000	4157.43603515625000000000	4166.15380859375000000000	4178.97412109375000000000	4190.25634765625000000000	4163.58984375000000000000	4139.48730468750000000000	3454.00000000000000000000	10243.00000000000000000000	10228.00000000000000000000	0.00000000000000000000	0.00000000000000000000	0.00000000000000000000	534.00000000000000000000	198.00000000000000000000	4.00000000000000000000	4.00000000000000000000	4.00000000000000000000	4.00000000000000000000	4.00000000000000000000	4.00000000000000000000	4.00000000000000000000	4.00000000000000000000	4.00000000000000000000	4.00000000000000000000	4.00000000000000000000	4.00000000000000000000	4.00000000000000000000	4.00000000000000000000	4.00000000000000000000	4.00000000000000000000
107.00000000000000000000	0.00000000000000000000	4167.17919921875000000000	4174.87158203125000000000	4163.58984375000000000000	4174.87158203125000000000	4192.30761718750000000000	4181.02539062500000000000	4159.48730468750000000000	4168.71777343750000000000	4175.89746093750000000000	4184.10253906250000000000	4159.48730468750000000000	4206.15380859375000000000	4181.02539062500000000000	4160.00000000000000000000	3239.00000000000000000000	10247.00000000000000000000	10229.00000000000000000000	0.00000000000000000000	0.00000000000000000000	0.00000000000000000000	534.00000000000000000000	207.00000000000000000000	4.00000000000000000000	4.00000000000000000000	4.00000000000000000000	4.00000000000000000000	4.00000000000000000000	4.00000000000000000000	4.00000000000000000000	4.00000000000000000000	4.00000000000000000000	4.00000000000000000000	4.00000000000000000000	4.00000000000000000000	4.00000000000000000000	4.00000000000000000000	4.00000000000000000000	4.00000000000000000000
108.00000000000000000000	0.00000000000000000000	4166.66650390625000000000	4165.12792968750000000000	4164.61523437500000000000	4180.51269531250000000000	4155.89746093750000000000	4168.71777343750000000000	4151.79492187500000000000	4163.58984375000000000000	4168.20507812500000000000	4170.76904296875000000000	4140.51269531250000000000	4200.51269531250000000000	4170.25634765625000000000	4158.46142578125000000000	3103.00000000000000000000	10247.00000000000000000000	10229.00000000000000000000	0.00000000000000000000	0.00000000000000000000	0.00000000000000000000	534.00000000000000000000	215.00000000000000000000	4.00000000000000000000	4.00000000000000000000	4.00000000000000000000	4.00000000000000000000	4.00000000000000000000	4.00000000000000000000	4.00000000000000000000	4.00000000000000000000	4.00000000000000000000	4.00000000000000000000	4.00000000000000000000	4.00000000000000000000	4.00000000000000000000	4.00000000000000000000	4.00000000000000000000	4.00000000000000000000
109.00000000000000000000	0.00000000000000000000	4156.41015625000000000000	4163.58984375000000000000	4157.43603515625000000000	4175.89746093750000000000	4157.43603515625000000000	4149.74365234375000000000	4150.25634765625000000000	4164.10253906250000000000	4149.74365234375000000000	4148.20507812500000000000	4157.94873046875000000000	4182.56396484375000000000	4153.84619140625000000000	4144.10253906250000000000	2845.00000000000000000000	10249.00000000000000000000	10229.00000000000000000000	0.00000000000000000000	0.00000000000000000000	0.00000000000000000000	534.00000000000000000000	223.00000000000000000000	4.00000000000000000000	4.00000000000000000000	4.00000000000000000000	4.00000000000000000000	4.00000000000000000000	4.00000000000000000000	4.00000000000000000000	4.00000000000000000000	4.00000000000000000000	4.00000000000000000000	4.00000000000000000000	4.00000000000000000000	4.00000000000000000000	4.00000000000000000000	4.00000000000000000000	4.00000000000000000000
110.00000000000000000000	0.00000000000000000000	4174.35888671875000000000	4192.82031250000000000000	4172.82031250000000000000	4209.74365234375000000000	4207.17919921875000000000	4164.61523437500000000000	4156.92285156250000000000	4169.74365234375000000000	4156.41015625000000000000	4175.89746093750000000000	4174.35888671875000000000	4200.51269531250000000000	4159.48730468750000000000	4157.43603515625000000000	3454.00000000000000000000	10249.00000000000000000000	10229.00000000000000000000	0.00000000000000000000	0.00000000000000000000	0.00000000000000000000	534.00000000000000000000	231.00000000000000000000	4.00000000000000000000	4.00000000000000000000	4.00000000000000000000	4.00000000000000000000	4.00000000000000000000	4.00000000000000000000	4.00000000000000000000	4.00000000000000000000	4.00000000000000000000	4.00000000000000000000	4.00000000000000000000	4.00000000000000000000	4.00000000000000000000	4.00000000000000000000	4.00000000000000000000	4.00000000000000000000
111.00000000000000000000	0.00000000000000000000	4160.00000000000000000000	4184.10253906250000000000	4161.02539062500000000000	4192.30761718750000000000	4189.23046875000000000000	4171.28173828125000000000	4152.82031250000000000000	4162.05126953125000000000	4167.17919921875000000000	4186.66650390625000000000	4153.84619140625000000000	4202.05126953125000000000	4156.92285156250000000000	4160.00000000000000000000	3239.00000000000000000000	10246.00000000000000000000	10229.00000000000000000000	0.00000000000000000000	0.00000000000000000000	0.00000000000000000000	534.00000000000000000000	238.00000000000000000000	4.00000000000000000000	4.00000000000000000000	4.00000000000000000000	4.00000000000000000000	4.00000000000000000000	4.00000000000000000000	4.00000000000000000000	4.00000000000000000000	4.00000000000000000000	4.00000000000000000000	4.00000000000000000000	4.00000000000000000000	4.00000000000000000000	4.00000000000000000000	4.00000000000000000000	4.00000000000000000000
112.00000000000000000000	0.00000000000000000000	4142.05126953125000000000	4132.30761718750000000000	4152.30761718750000000000	4121.02539062500000000000	4122.56396484375000000000	4145.64111328125000000000	4135.89746093750000000000	4144.10253906250000000000	4151.79492187500000000000	4136.41015625000000000000	4121.53857421875000000000	4175.38427734375000000000	4131.28173828125000000000	4131.28173828125000000000	3103.00000000000000000000	10246.00000000000000000000	10229.00000000000000000000	0.00000000000000000000	0.00000000000000000000	0.00000000000000000000	534.00000000000000000000	245.00000000000000000000	4.00000000000000000000	4.00000000000000000000	4.00000000000000000000	4.00000000000000000000	4.00000000000000000000	4.00000000000000000000	4.00000000000000000000	4.00000000000000000000	4.00000000000000000000	4.00000000000000000000	4.00000000000000000000	4.00000000000000000000	4.00000000000000000000	4.00000000000000000000	4.00000000000000000000	4.00000000000000000000
113.00000000000000000000	0.00000000000000000000	4162.56396484375000000000	4136.41015625000000000000	4166.15380859375000000000	4145.64111328125000000000	4140.00000000000000000000	4147.69238281250000000000	4137.94873046875000000000	4141.02539062500000000000	4146.15380859375000000000	4127.17919921875000000000	4121.53857421875000000000	4177.43603515625000000000	4130.25634765625000000000	4130.25634765625000000000	2845.00000000000000000000	10250.00000000000000000000	10232.00000000000000000000	0.00000000000000000000	0.00000000000000000000	0.00000000000000000000	534.00000000000000000000	253.00000000000000000000	4.00000000000000000000	4.00000000000000000000	4.00000000000000000000	4.00000000000000000000	4.00000000000000000000	4.00000000000000000000	4.00000000000000000000	4.00000000000000000000	4.00000000000000000000	4.00000000000000000000	4.00000000000000000000	4.00000000000000000000	4.00000000000000000000	4.00000000000000000000	4.00000000000000000000	4.00000000000000000000
114.00000000000000000000	0.00000000000000000000	4166.15380859375000000000	4183.07666015625000000000	4157.43603515625000000000	4211.79492187500000000000	4192.82031250000000000000	4167.69238281250000000000	4151.28173828125000000000	4152.30761718750000000000	4151.79492187500000000000	4157.43603515625000000000	4166.66650390625000000000	4193.84619140625000000000	4152.82031250000000000000	4155.38427734375000000000	3454.00000000000000000000	10250.00000000000000000000	10232.00000000000000000000	0.00000000000000000000	0.00000000000000000000	0.00000000000000000000	534.00000000000000000000	260.00000000000000000000	4.00000000000000000000	4.00000000000000000000	4.00000000000000000000	4.00000000000000000000	4.00000000000000000000	4.00000000000000000000	4.00000000000000000000	4.00000000000000000000	4.00000000000000000000	4.00000000000000000000	4.00000000000000000000	4.00000000000000000000	4.00000000000000000000	4.00000000000000000000	4.00000000000000000000	4.00000000000000000000
115.00000000000000000000	0.00000000000000000000	4167.17919921875000000000	4189.74365234375000000000	4164.61523437500000000000	4201.53857421875000000000	4183.07666015625000000000	4159.48730468750000000000	4150.76904296875000000000	4151.79492187500000000000	4136.92285156250000000000	4140.51269531250000000000	4175.89746093750000000000	4196.92285156250000000000	4149.23046875000000000000	4157.43603515625000000000	3239.00000000000000000000	10251.00000000000000000000	10232.00000000000000000000	0.00000000000000000000	0.00000000000000000000	0.00000000000000000000	534.00000000000000000000	267.00000000000000000000	4.00000000000000000000	4.00000000000000000000	4.00000000000000000000	4.00000000000000000000	4.00000000000000000000	4.00000000000000000000	4.00000000000000000000	4.00000000000000000000	4.00000000000000000000	4.00000000000000000000	4.00000000000000000000	4.00000000000000000000	4.00000000000000000000	4.00000000000000000000	4.00000000000000000000	4.00000000000000000000
116.00000000000000000000	0.00000000000000000000	4150.76904296875000000000	4154.35888671875000000000	4158.97412109375000000000	4145.64111328125000000000	4146.66650390625000000000	4142.56396484375000000000	4138.97412109375000000000	4144.10253906250000000000	4132.82031250000000000000	4130.76904296875000000000	4125.12792968750000000000	4182.05126953125000000000	4131.28173828125000000000	4136.92285156250000000000	3103.00000000000000000000	10251.00000000000000000000	10232.00000000000000000000	0.00000000000000000000	0.00000000000000000000	0.00000000000000000000	534.00000000000000000000	276.00000000000000000000	4.00000000000000000000	4.00000000000000000000	4.00000000000000000000	4.00000000000000000000	4.00000000000000000000	4.00000000000000000000	4.00000000000000000000	4.00000000000000000000	4.00000000000000000000	4.00000000000000000000	4.00000000000000000000	4.00000000000000000000	4.00000000000000000000	4.00000000000000000000	4.00000000000000000000	4.00000000000000000000
117.00000000000000000000	0.00000000000000000000	4145.12792968750000000000	4137.94873046875000000000	4151.28173828125000000000	4140.51269531250000000000	4135.38427734375000000000	4143.58984375000000000000	4137.43603515625000000000	4146.15380859375000000000	4152.30761718750000000000	4159.48730468750000000000	4101.02539062500000000000	4179.48730468750000000000	4130.76904296875000000000	4131.79492187500000000000	2845.00000000000000000000	10250.00000000000000000000	10229.00000000000000000000	0.00000000000000000000	0.00000000000000000000	0.00000000000000000000	534.00000000000000000000	284.00000000000000000000	4.00000000000000000000	4.00000000000000000000	4.00000000000000000000	4.00000000000000000000	4.00000000000000000000	4.00000000000000000000	4.00000000000000000000	4.00000000000000000000	4.00000000000000000000	4.00000000000000000000	4.00000000000000000000	4.00000000000000000000	4.00000000000000000000	4.00000000000000000000	4.00000000000000000000	4.00000000000000000000
118.00000000000000000000	0.00000000000000000000	4166.66650390625000000000	4161.53857421875000000000	4165.64111328125000000000	4180.00000000000000000000	4161.53857421875000000000	4161.02539062500000000000	4153.84619140625000000000	4158.97412109375000000000	4160.00000000000000000000	4166.66650390625000000000	4135.38427734375000000000	4195.89746093750000000000	4142.56396484375000000000	4153.33300781250000000000	3454.00000000000000000000	10250.00000000000000000000	10229.00000000000000000000	0.00000000000000000000	0.00000000000000000000	0.00000000000000000000	534.00000000000000000000	291.00000000000000000000	4.00000000000000000000	4.00000000000000000000	4.00000000000000000000	4.00000000000000000000	4.00000000000000000000	4.00000000000000000000	4.00000000000000000000	4.00000000000000000000	4.00000000000000000000	4.00000000000000000000	4.00000000000000000000	4.00000000000000000000	4.00000000000000000000	4.00000000000000000000	4.00000000000000000000	4.00000000000000000000
119.00000000000000000000	0.00000000000000000000	4151.28173828125000000000	4174.35888671875000000000	4149.23046875000000000000	4183.58984375000000000000	4168.71777343750000000000	4164.61523437500000000000	4151.28173828125000000000	4157.94873046875000000000	4148.71777343750000000000	4148.71777343750000000000	4155.38427734375000000000	4186.15380859375000000000	4135.89746093750000000000	4149.74365234375000000000	3239.00000000000000000000	10249.00000000000000000000	10229.00000000000000000000	0.00000000000000000000	0.00000000000000000000	0.00000000000000000000	534.00000000000000000000	300.00000000000000000000	4.00000000000000000000	4.00000000000000000000	4.00000000000000000000	4.00000000000000000000	4.00000000000000000000	4.00000000000000000000	4.00000000000000000000	4.00000000000000000000	4.00000000000000000000	4.00000000000000000000	4.00000000000000000000	4.00000000000000000000	4.00000000000000000000	4.00000000000000000000	4.00000000000000000000	4.00000000000000000000
120.00000000000000000000	0.00000000000000000000	4156.41015625000000000000	4164.61523437500000000000	4155.38427734375000000000	4167.69238281250000000000	4150.76904296875000000000	4157.94873046875000000000	4136.41015625000000000000	4141.53857421875000000000	4142.05126953125000000000	4140.00000000000000000000	4142.05126953125000000000	4175.38427734375000000000	4129.74365234375000000000	4128.71777343750000000000	3103.00000000000000000000	10249.00000000000000000000	10229.00000000000000000000	0.00000000000000000000	0.00000000000000000000	0.00000000000000000000	534.00000000000000000000	308.00000000000000000000	4.00000000000000000000	4.00000000000000000000	4.00000000000000000000	4.00000000000000000000	4.00000000000000000000	4.00000000000000000000	4.00000000000000000000	4.00000000000000000000	4.00000000000000000000	4.00000000000000000000	4.00000000000000000000	4.00000000000000000000	4.00000000000000000000	4.00000000000000000000	4.00000000000000000000	4.00000000000000000000
121.00000000000000000000	0.00000000000000000000	4173.84619140625000000000	4169.23046875000000000000	4168.20507812500000000000	4171.28173828125000000000	4162.56396484375000000000	4164.10253906250000000000	4140.00000000000000000000	4140.51269531250000000000	4155.89746093750000000000	4147.69238281250000000000	4136.92285156250000000000	4186.15380859375000000000	4145.64111328125000000000	4136.92285156250000000000	2845.00000000000000000000	10245.00000000000000000000	10227.00000000000000000000	0.00000000000000000000	0.00000000000000000000	0.00000000000000000000	534.00000000000000000000	316.00000000000000000000	4.00000000000000000000	4.00000000000000000000	4.00000000000000000000	4.00000000000000000000	4.00000000000000000000	4.00000000000000000000	4.00000000000000000000	4.00000000000000000000	4.00000000000000000000	4.00000000000000000000	4.00000000000000000000	4.00000000000000000000	4.00000000000000000000	4.00000000000000000000	4.00000000000000000000	4.00000000000000000000
122.00000000000000000000	0.00000000000000000000	4165.64111328125000000000	4169.23046875000000000000	4163.07666015625000000000	4171.79492187500000000000	4168.71777343750000000000	4156.92285156250000000000	4133.33300781250000000000	4135.38427734375000000000	4150.76904296875000000000	4153.84619140625000000000	4140.00000000000000000000	4192.82031250000000000000	4140.00000000000000000000	4151.79492187500000000000	3454.00000000000000000000	10245.00000000000000000000	10227.00000000000000000000	0.00000000000000000000	0.00000000000000000000	0.00000000000000000000	534.00000000000000000000	325.00000000000000000000	4.00000000000000000000	4.00000000000000000000	4.00000000000000000000	4.00000000000000000000	4.00000000000000000000	4.00000000000000000000	4.00000000000000000000	4.00000000000000000000	4.00000000000000000000	4.00000000000000000000	4.00000000000000000000	4.00000000000000000000	4.00000000000000000000	4.00000000000000000000	4.00000000000000000000	4.00000000000000000000
123.00000000000000000000	0.00000000000000000000	4161.02539062500000000000	4151.28173828125000000000	4172.30761718750000000000	4151.79492187500000000000	4156.92285156250000000000	4138.46142578125000000000	4117.94873046875000000000	4123.07666015625000000000	4126.66650390625000000000	4148.71777343750000000000	4154.35888671875000000000	4190.76904296875000000000	4130.76904296875000000000	4155.89746093750000000000	3239.00000000000000000000	10244.00000000000000000000	10227.00000000000000000000	0.00000000000000000000	0.00000000000000000000	0.00000000000000000000	534.00000000000000000000	333.00000000000000000000	4.00000000000000000000	4.00000000000000000000	4.00000000000000000000	4.00000000000000000000	4.00000000000000000000	4.00000000000000000000	4.00000000000000000000	4.00000000000000000000	4.00000000000000000000	4.00000000000000000000	4.00000000000000000000	4.00000000000000000000	4.00000000000000000000	4.00000000000000000000	4.00000000000000000000	4.00000000000000000000
124.00000000000000000000	0.00000000000000000000	4148.71777343750000000000	4161.02539062500000000000	4158.97412109375000000000	4161.53857421875000000000	4161.53857421875000000000	4149.23046875000000000000	4130.76904296875000000000	4141.53857421875000000000	4136.92285156250000000000	4148.71777343750000000000	4153.84619140625000000000	4187.69238281250000000000	4151.28173828125000000000	4153.33300781250000000000	3103.00000000000000000000	10244.00000000000000000000	10227.00000000000000000000	0.00000000000000000000	0.00000000000000000000	0.00000000000000000000	534.00000000000000000000	342.00000000000000000000	4.00000000000000000000	4.00000000000000000000	4.00000000000000000000	4.00000000000000000000	4.00000000000000000000	4.00000000000000000000	4.00000000000000000000	4.00000000000000000000	4.00000000000000000000	4.00000000000000000000	4.00000000000000000000	4.00000000000000000000	4.00000000000000000000	4.00000000000000000000	4.00000000000000000000	4.00000000000000000000
125.00000000000000000000	0.00000000000000000000	4154.87158203125000000000	4177.94873046875000000000	4152.82031250000000000000	4189.74365234375000000000	4152.82031250000000000000	4159.48730468750000000000	4145.12792968750000000000	4153.84619140625000000000	4147.69238281250000000000	4150.25634765625000000000	4133.84619140625000000000	4182.56396484375000000000	4146.15380859375000000000	4140.51269531250000000000	2845.00000000000000000000	10246.00000000000000000000	10228.00000000000000000000	0.00000000000000000000	0.00000000000000000000	0.00000000000000000000	534.00000000000000000000	350.00000000000000000000	4.00000000000000000000	4.00000000000000000000	4.00000000000000000000	4.00000000000000000000	4.00000000000000000000	4.00000000000000000000	4.00000000000000000000	4.00000000000000000000	4.00000000000000000000	4.00000000000000000000	4.00000000000000000000	4.00000000000000000000	4.00000000000000000000	4.00000000000000000000	4.00000000000000000000	4.00000000000000000000
126.00000000000000000000	0.00000000000000000000	4150.25634765625000000000	4166.66650390625000000000	4149.74365234375000000000	4167.69238281250000000000	4145.12792968750000000000	4152.82031250000000000000	4147.69238281250000000000	4151.28173828125000000000	4145.64111328125000000000	4150.76904296875000000000	4129.23046875000000000000	4173.33300781250000000000	4130.76904296875000000000	4135.38427734375000000000	3454.00000000000000000000	10246.00000000000000000000	10228.00000000000000000000	0.00000000000000000000	0.00000000000000000000	0.00000000000000000000	534.00000000000000000000	357.00000000000000000000	4.00000000000000000000	4.00000000000000000000	4.00000000000000000000	4.00000000000000000000	4.00000000000000000000	4.00000000000000000000	4.00000000000000000000	4.00000000000000000000	4.00000000000000000000	4.00000000000000000000	4.00000000000000000000	4.00000000000000000000	4.00000000000000000000	4.00000000000000000000	4.00000000000000000000	4.00000000000000000000
127.00000000000000000000	0.00000000000000000000	4143.58984375000000000000	4155.89746093750000000000	4147.17919921875000000000	4143.07666015625000000000	4168.71777343750000000000	4159.48730468750000000000	4159.48730468750000000000	4164.61523437500000000000	4160.51269531250000000000	4159.48730468750000000000	4143.07666015625000000000	4178.97412109375000000000	4147.17919921875000000000	4141.53857421875000000000	52.00000000000000000000	10245.00000000000000000000	10228.00000000000000000000	0.00000000000000000000	0.00000000000000000000	0.00000000000000000000	534.00000000000000000000	365.00000000000000000000	4.00000000000000000000	4.00000000000000000000	4.00000000000000000000	4.00000000000000000000	4.00000000000000000000	4.00000000000000000000	4.00000000000000000000	4.00000000000000000000	4.00000000000000000000	4.00000000000000000000	4.00000000000000000000	4.00000000000000000000	4.00000000000000000000	4.00000000000000000000	4.00000000000000000000	4.00000000000000000000
0.00000000000000000000	0.00000000000000000000	4165.64111328125000000000	4158.97412109375000000000	4165.64111328125000000000	4155.38427734375000000000	4177.94873046875000000000	4160.51269531250000000000	4158.97412109375000000000	4163.58984375000000000000	4161.02539062500000000000	4163.58984375000000000000	4148.71777343750000000000	4182.56396484375000000000	4150.76904296875000000000	4136.41015625000000000000	2371.00000000000000000000	10245.00000000000000000000	10228.00000000000000000000	0.00000000000000000000	0.00000000000000000000	0.00000000000000000000	534.00000000000000000000	372.00000000000000000000	4.00000000000000000000	4.00000000000000000000	4.00000000000000000000	4.00000000000000000000	4.00000000000000000000	4.00000000000000000000	4.00000000000000000000	4.00000000000000000000	4.00000000000000000000	4.00000000000000000000	4.00000000000000000000	4.00000000000000000000	4.00000000000000000000	4.00000000000000000000	4.00000000000000000000	4.00000000000000000000
1.00000000000000000000	0.00000000000000000000	4158.97412109375000000000	4160.00000000000000000000	4162.05126953125000000000	4162.56396484375000000000	4171.79492187500000000000	4154.35888671875000000000	4149.74365234375000000000	4149.74365234375000000000	4147.69238281250000000000	4156.41015625000000000000	4140.51269531250000000000	4173.84619140625000000000	4142.56396484375000000000	4137.94873046875000000000	2898.00000000000000000000	10246.00000000000000000000	10228.00000000000000000000	0.00000000000000000000	0.00000000000000000000	0.00000000000000000000	534.00000000000000000000	381.00000000000000000000	4.00000000000000000000	4.00000000000000000000	4.00000000000000000000	4.00000000000000000000	4.00000000000000000000	4.00000000000000000000	4.00000000000000000000	4.00000000000000000000	4.00000000000000000000	4.00000000000000000000	4.00000000000000000000	4.00000000000000000000	4.00000000000000000000	4.00000000000000000000	4.00000000000000000000	4.00000000000000000000
2.00000000000000000000	0.00000000000000000000	4155.89746093750000000000	4154.35888671875000000000	4163.07666015625000000000	4152.82031250000000000000	4165.64111328125000000000	4153.33300781250000000000	4145.12792968750000000000	4148.71777343750000000000	4143.07666015625000000000	4140.51269531250000000000	4140.51269531250000000000	4186.66650390625000000000	4140.51269531250000000000	4153.33300781250000000000	2299.00000000000000000000	10246.00000000000000000000	10228.00000000000000000000	0.00000000000000000000	0.00000000000000000000	0.00000000000000000000	534.00000000000000000000	388.00000000000000000000	4.00000000000000000000	4.00000000000000000000	4.00000000000000000000	4.00000000000000000000	4.00000000000000000000	4.00000000000000000000	4.00000000000000000000	4.00000000000000000000	4.00000000000000000000	4.00000000000000000000	4.00000000000000000000	4.00000000000000000000	4.00000000000000000000	4.00000000000000000000	4.00000000000000000000	4.00000000000000000000
3.00000000000000000000	0.00000000000000000000	4165.12792968750000000000	4176.41015625000000000000	4162.05126953125000000000	4171.79492187500000000000	4168.20507812500000000000	4155.38427734375000000000	4148.71777343750000000000	4159.48730468750000000000	4150.76904296875000000000	4146.66650390625000000000	4158.46142578125000000000	4191.79492187500000000000	4148.71777343750000000000	4152.30761718750000000000	3447.00000000000000000000	10246.00000000000000000000	10229.00000000000000000000	0.00000000000000000000	0.00000000000000000000	0.00000000000000000000	534.00000000000000000000	396.00000000000000000000	4.00000000000000000000	4.00000000000000000000	4.00000000000000000000	4.00000000000000000000	4.00000000000000000000	4.00000000000000000000	4.00000000000000000000	4.00000000000000000000	4.00000000000000000000	4.00000000000000000000	4.00000000000000000000	4.00000000000000000000	4.00000000000000000000	4.00000000000000000000	4.00000000000000000000	4.00000000000000000000
4.00000000000000000000	0.00000000000000000000	4161.02539062500000000000	4197.94873046875000000000	4154.35888671875000000000	4195.38427734375000000000	4168.71777343750000000000	4151.28173828125000000000	4144.61523437500000000000	4154.35888671875000000000	4153.33300781250000000000	4175.38427734375000000000	4177.94873046875000000000	4181.02539062500000000000	4156.92285156250000000000	4148.71777343750000000000	3508.00000000000000000000	10246.00000000000000000000	10229.00000000000000000000	0.00000000000000000000	0.00000000000000000000	0.00000000000000000000	534.00000000000000000000	404.00000000000000000000	4.00000000000000000000	4.00000000000000000000	4.00000000000000000000	4.00000000000000000000	4.00000000000000000000	4.00000000000000000000	4.00000000000000000000	4.00000000000000000000	4.00000000000000000000	4.00000000000000000000	4.00000000000000000000	4.00000000000000000000	4.00000000000000000000	4.00000000000000000000	4.00000000000000000000	4.00000000000000000000
5.00000000000000000000	0.00000000000000000000	4170.76904296875000000000	4181.02539062500000000000	4174.35888671875000000000	4174.87158203125000000000	4153.84619140625000000000	4144.61523437500000000000	4130.25634765625000000000	4132.30761718750000000000	4147.69238281250000000000	4174.87158203125000000000	4175.89746093750000000000	4191.28173828125000000000	4152.30761718750000000000	4168.71777343750000000000	3328.00000000000000000000	10247.00000000000000000000	10229.00000000000000000000	0.00000000000000000000	0.00000000000000000000	0.00000000000000000000	534.00000000000000000000	412.00000000000000000000	4.00000000000000000000	4.00000000000000000000	4.00000000000000000000	4.00000000000000000000	4.00000000000000000000	4.00000000000000000000	4.00000000000000000000	4.00000000000000000000	4.00000000000000000000	4.00000000000000000000	4.00000000000000000000	4.00000000000000000000	4.00000000000000000000	4.00000000000000000000	4.00000000000000000000	4.00000000000000000000
6.00000000000000000000	0.00000000000000000000	4168.71777343750000000000	4175.38427734375000000000	4172.30761718750000000000	4166.66650390625000000000	4175.38427734375000000000	4153.84619140625000000000	4136.92285156250000000000	4136.92285156250000000000	4153.33300781250000000000	4165.12792968750000000000	4160.51269531250000000000	4207.69238281250000000000	4168.20507812500000000000	4180.51269531250000000000	3608.00000000000000000000	10247.00000000000000000000	10229.00000000000000000000	0.00000000000000000000	0.00000000000000000000	0.00000000000000000000	534.00000000000000000000	420.00000000000000000000	4.00000000000000000000	4.00000000000000000000	4.00000000000000000000	4.00000000000000000000	4.00000000000000000000	4.00000000000000000000	4.00000000000000000000	4.00000000000000000000	4.00000000000000000000	4.00000000000000000000	4.00000000000000000000	4.00000000000000000000	4.00000000000000000000	4.00000000000000000000	4.00000000000000000000	4.00000000000000000000
7.00000000000000000000	0.00000000000000000000	4170.25634765625000000000	4172.82031250000000000000	4169.74365234375000000000	4182.05126953125000000000	4199.48730468750000000000	4162.05126953125000000000	4152.82031250000000000000	4150.76904296875000000000	4151.28173828125000000000	4164.10253906250000000000	4151.79492187500000000000	4203.58984375000000000000	4168.20507812500000000000	4157.94873046875000000000	3462.00000000000000000000	10247.00000000000000000000	10227.00000000000000000000	0.00000000000000000000	0.00000000000000000000	0.00000000000000000000	534.00000000000000000000	427.00000000000000000000	4.00000000000000000000	4.00000000000000000000	4.00000000000000000000	4.00000000000000000000	4.00000000000000000000	4.00000000000000000000	4.00000000000000000000	4.00000000000000000000	4.00000000000000000000	4.00000000000000000000	4.00000000000000000000	4.00000000000000000000	4.00000000000000000000	4.00000000000000000000	4.00000000000000000000	4.00000000000000000000
8.00000000000000000000	0.00000000000000000000	4156.92285156250000000000	4154.87158203125000000000	4162.05126953125000000000	4167.69238281250000000000	4177.94873046875000000000	4163.58984375000000000000	4157.94873046875000000000	4153.84619140625000000000	4148.20507812500000000000	4153.33300781250000000000	4141.02539062500000000000	4176.41015625000000000000	4130.25634765625000000000	4132.82031250000000000000	3175.00000000000000000000	10247.00000000000000000000	10227.00000000000000000000	0.00000000000000000000	0.00000000000000000000	0.00000000000000000000	534.00000000000000000000	435.00000000000000000000	4.00000000000000000000	4.00000000000000000000	4.00000000000000000000	4.00000000000000000000	4.00000000000000000000	4.00000000000000000000	4.00000000000000000000	4.00000000000000000000	4.00000000000000000000	4.00000000000000000000	4.00000000000000000000	4.00000000000000000000	4.00000000000000000000	4.00000000000000000000	4.00000000000000000000	4.00000000000000000000
9.00000000000000000000	0.00000000000000000000	4133.33300781250000000000	4157.43603515625000000000	4141.53857421875000000000	4162.05126953125000000000	4161.53857421875000000000	4169.74365234375000000000	4161.53857421875000000000	4166.15380859375000000000	4165.64111328125000000000	4154.35888671875000000000	4137.43603515625000000000	4158.46142578125000000000	4122.05126953125000000000	4129.74365234375000000000	3084.00000000000000000000	10247.00000000000000000000	10227.00000000000000000000	0.00000000000000000000	0.00000000000000000000	0.00000000000000000000	534.00000000000000000000	444.00000000000000000000	4.00000000000000000000	4.00000000000000000000	4.00000000000000000000	4.00000000000000000000	4.00000000000000000000	4.00000000000000000000	4.00000000000000000000	4.00000000000000000000	4.00000000000000000000	4.00000000000000000000	4.00000000000000000000	4.00000000000000000000	4.00000000000000000000	4.00000000000000000000	4.00000000000000000000	4.00000000000000000000
10.00000000000000000000	0.00000000000000000000	4152.82031250000000000000	4165.12792968750000000000	4154.35888671875000000000	4182.05126953125000000000	4139.48730468750000000000	4168.20507812500000000000	4162.56396484375000000000	4167.17919921875000000000	4174.35888671875000000000	4164.61523437500000000000	4151.28173828125000000000	4168.71777343750000000000	4143.07666015625000000000	4130.76904296875000000000	3483.00000000000000000000	10247.00000000000000000000	10227.00000000000000000000	0.00000000000000000000	0.00000000000000000000	0.00000000000000000000	534.00000000000000000000	452.00000000000000000000	4.00000000000000000000	4.00000000000000000000	4.00000000000000000000	4.00000000000000000000	4.00000000000000000000	4.00000000000000000000	4.00000000000000000000	4.00000000000000000000	4.00000000000000000000	4.00000000000000000000	4.00000000000000000000	4.00000000000000000000	4.00000000000000000000	4.00000000000000000000	4.00000000000000000000	4.00000000000000000000
11.00000000000000000000	0.00000000000000000000	4153.84619140625000000000	4169.74365234375000000000	4153.33300781250000000000	4176.92285156250000000000	4114.87158203125000000000	4162.56396484375000000000	4165.64111328125000000000	4166.15380859375000000000	4169.23046875000000000000	4165.12792968750000000000	4150.76904296875000000000	4174.35888671875000000000	4146.15380859375000000000	4135.38427734375000000000	3249.00000000000000000000	10247.00000000000000000000	10227.00000000000000000000	0.00000000000000000000	0.00000000000000000000	0.00000000000000000000	534.00000000000000000000	459.00000000000000000000	4.00000000000000000000	4.00000000000000000000	4.00000000000000000000	4.00000000000000000000	4.00000000000000000000	4.00000000000000000000	4.00000000000000000000	4.00000000000000000000	4.00000000000000000000	4.00000000000000000000	4.00000000000000000000	4.00000000000000000000	4.00000000000000000000	4.00000000000000000000	4.00000000000000000000	4.00000000000000000000
12.00000000000000000000	0.00000000000000000000	4151.79492187500000000000	4166.66650390625000000000	4161.53857421875000000000	4146.15380859375000000000	4116.92285156250000000000	4155.89746093750000000000	4168.20507812500000000000	4172.82031250000000000000	4157.94873046875000000000	4158.97412109375000000000	4131.79492187500000000000	4172.82031250000000000000	4146.66650390625000000000	4150.25634765625000000000	3039.00000000000000000000	10247.00000000000000000000	10227.00000000000000000000	0.00000000000000000000	0.00000000000000000000	0.00000000000000000000	534.00000000000000000000	468.00000000000000000000	4.00000000000000000000	4.00000000000000000000	4.00000000000000000000	4.00000000000000000000	4.00000000000000000000	4.00000000000000000000	4.00000000000000000000	4.00000000000000000000	4.00000000000000000000	4.00000000000000000000	4.00000000000000000000	4.00000000000000000000	4.00000000000000000000	4.00000000000000000000	4.00000000000000000000	4.00000000000000000000
13.00000000000000000000	0.00000000000000000000	4169.74365234375000000000	4153.33300781250000000000	4180.51269531250000000000	4151.28173828125000000000	4133.84619140625000000000	4155.38427734375000000000	4169.74365234375000000000	4172.82031250000000000000	4146.15380859375000000000	4158.97412109375000000000	4158.46142578125000000000	4180.51269531250000000000	4156.92285156250000000000	4160.51269531250000000000	2876.00000000000000000000	10248.00000000000000000000	10229.00000000000000000000	0.00000000000000000000	0.00000000000000000000	0.00000000000000000000	534.00000000000000000000	476.00000000000000000000	4.00000000000000000000	4.00000000000000000000	4.00000000000000000000	4.00000000000000000000	4.00000000000000000000	4.00000000000000000000	4.00000000000000000000	4.00000000000000000000	4.00000000000000000000	4.00000000000000000000	4.00000000000000000000	4.00000000000000000000	4.00000000000000000000	4.00000000000000000000	4.00000000000000000000	4.00000000000000000000
14.00000000000000000000	0.00000000000000000000	4168.20507812500000000000	4161.53857421875000000000	4169.74365234375000000000	4186.66650390625000000000	4141.53857421875000000000	4160.00000000000000000000	4170.76904296875000000000	4166.66650390625000000000	4147.17919921875000000000	4156.41015625000000000000	4191.28173828125000000000	4192.82031250000000000000	4155.89746093750000000000	4163.07666015625000000000	3483.00000000000000000000	10248.00000000000000000000	10229.00000000000000000000	0.00000000000000000000	0.00000000000000000000	0.00000000000000000000	534.00000000000000000000	483.00000000000000000000	4.00000000000000000000	4.00000000000000000000	4.00000000000000000000	4.00000000000000000000	4.00000000000000000000	4.00000000000000000000	4.00000000000000000000	4.00000000000000000000	4.00000000000000000000	4.00000000000000000000	4.00000000000000000000	4.00000000000000000000	4.00000000000000000000	4.00000000000000000000	4.00000000000000000000	4.00000000000000000000
15.00000000000000000000	0.00000000000000000000	4175.89746093750000000000	4185.12792968750000000000	4178.46142578125000000000	4194.87158203125000000000	4135.89746093750000000000	4153.84619140625000000000	4155.38427734375000000000	4149.23046875000000000000	4142.05126953125000000000	4156.92285156250000000000	4163.07666015625000000000	4203.07666015625000000000	4164.10253906250000000000	4173.33300781250000000000	3249.00000000000000000000	10248.00000000000000000000	10227.00000000000000000000	0.00000000000000000000	0.00000000000000000000	0.00000000000000000000	534.00000000000000000000	490.00000000000000000000	4.00000000000000000000	4.00000000000000000000	4.00000000000000000000	4.00000000000000000000	4.00000000000000000000	4.00000000000000000000	4.00000000000000000000	4.00000000000000000000	4.00000000000000000000	4.00000000000000000000	4.00000000000000000000	4.00000000000000000000	4.00000000000000000000	4.00000000000000000000	4.00000000000000000000	4.00000000000000000000
16.00000000000000000000	0.00000000000000000000	4163.58984375000000000000	4189.23046875000000000000	4174.87158203125000000000	4178.97412109375000000000	4140.00000000000000000000	4155.89746093750000000000	4141.02539062500000000000	4135.89746093750000000000	4141.02539062500000000000	4175.38427734375000000000	4149.23046875000000000000	4195.38427734375000000000	4177.94873046875000000000	4177.94873046875000000000	0.00000000000000000000	10248.00000000000000000000	10227.00000000000000000000	0.00000000000000000000	0.00000000000000000000	0.00000000000000000000	534.00000000000000000000	498.00000000000000000000	4.00000000000000000000	4.00000000000000000000	4.00000000000000000000	4.00000000000000000000	4.00000000000000000000	4.00000000000000000000	4.00000000000000000000	4.00000000000000000000	4.00000000000000000000	4.00000000000000000000	4.00000000000000000000	4.00000000000000000000	4.00000000000000000000	4.00000000000000000000	4.00000000000000000000	4.00000000000000000000
17.00000000000000000000	0.00000000000000000000	4153.33300781250000000000	4168.20507812500000000000	4166.15380859375000000000	4167.69238281250000000000	4139.48730468750000000000	4158.97412109375000000000	4144.61523437500000000000	4139.48730468750000000000	4153.84619140625000000000	4169.23046875000000000000	4156.41015625000000000000	4189.23046875000000000000	4153.33300781250000000000	4162.05126953125000000000	0.00000000000000000000	10246.00000000000000000000	10227.00000000000000000000	0.00000000000000000000	0.00000000000000000000	0.00000000000000000000	534.00000000000000000000	505.00000000000000000000	4.00000000000000000000	4.00000000000000000000	4.00000000000000000000	4.00000000000000000000	4.00000000000000000000	4.00000000000000000000	4.00000000000000000000	4.00000000000000000000	4.00000000000000000000	4.00000000000000000000	4.00000000000000000000	4.00000000000000000000	4.00000000000000000000	4.00000000000000000000	4.00000000000000000000	4.00000000000000000000
18.00000000000000000000	0.00000000000000000000	4155.89746093750000000000	4140.51269531250000000000	4170.25634765625000000000	4145.64111328125000000000	4114.87158203125000000000	4144.10253906250000000000	4146.66650390625000000000	4142.56396484375000000000	4151.79492187500000000000	4147.17919921875000000000	4127.69238281250000000000	4179.48730468750000000000	4123.07666015625000000000	4135.38427734375000000000	0.00000000000000000000	10246.00000000000000000000	10227.00000000000000000000	0.00000000000000000000	0.00000000000000000000	0.00000000000000000000	534.00000000000000000000	512.00000000000000000000	4.00000000000000000000	4.00000000000000000000	4.00000000000000000000	4.00000000000000000000	4.00000000000000000000	4.00000000000000000000	4.00000000000000000000	4.00000000000000000000	4.00000000000000000000	4.00000000000000000000	4.00000000000000000000	4.00000000000000000000	4.00000000000000000000	4.00000000000000000000	4.00000000000000000000	4.00000000000000000000
19.00000000000000000000	0.00000000000000000000	4141.53857421875000000000	4144.61523437500000000000	4156.41015625000000000000	4148.71777343750000000000	4123.58984375000000000000	4154.87158203125000000000	4159.48730468750000000000	4153.84619140625000000000	4146.66650390625000000000	4151.79492187500000000000	4140.51269531250000000000	4165.12792968750000000000	4135.89746093750000000000	4131.28173828125000000000	0.00000000000000000000	10247.00000000000000000000	10230.00000000000000000000	0.00000000000000000000	0.00000000000000000000	0.00000000000000000000	534.00000000000000000000	520.00000000000000000000	4.00000000000000000000	4.00000000000000000000	4.00000000000000000000	4.00000000000000000000	4.00000000000000000000	4.00000000000000000000	4.00000000000000000000	4.00000000000000000000	4.00000000000000000000	4.00000000000000000000	4.00000000000000000000	4.00000000000000000000	4.00000000000000000000	4.00000000000000000000	4.00000000000000000000	4.00000000000000000000
20.00000000000000000000	0.00000000000000000000	4154.87158203125000000000	4167.17919921875000000000	4159.48730468750000000000	4187.69238281250000000000	4151.28173828125000000000	4178.97412109375000000000	4175.38427734375000000000	4166.66650390625000000000	4148.20507812500000000000	4148.71777343750000000000	4162.05126953125000000000	4166.15380859375000000000	4143.07666015625000000000	4143.07666015625000000000	0.00000000000000000000	10247.00000000000000000000	10230.00000000000000000000	0.00000000000000000000	0.00000000000000000000	0.00000000000000000000	534.00000000000000000000	528.00000000000000000000	4.00000000000000000000	4.00000000000000000000	4.00000000000000000000	4.00000000000000000000	4.00000000000000000000	4.00000000000000000000	4.00000000000000000000	4.00000000000000000000	4.00000000000000000000	4.00000000000000000000	4.00000000000000000000	4.00000000000000000000	4.00000000000000000000	4.00000000000000000000	4.00000000000000000000	4.00000000000000000000
21.00000000000000000000	0.00000000000000000000	4151.28173828125000000000	4161.02539062500000000000	4153.33300781250000000000	4179.48730468750000000000	4134.35888671875000000000	4163.58984375000000000000	4166.66650390625000000000	4164.61523437500000000000	4151.28173828125000000000	4148.20507812500000000000	4137.43603515625000000000	4160.51269531250000000000	4129.23046875000000000000	4134.87158203125000000000	0.00000000000000000000	10247.00000000000000000000	10229.00000000000000000000	0.00000000000000000000	0.00000000000000000000	0.00000000000000000000	534.00000000000000000000	536.00000000000000000000	4.00000000000000000000	4.00000000000000000000	4.00000000000000000000	4.00000000000000000000	4.00000000000000000000	4.00000000000000000000	4.00000000000000000000	4.00000000000000000000	4.00000000000000000000	4.00000000000000000000	4.00000000000000000000	4.00000000000000000000	4.00000000000000000000	4.00000000000000000000	4.00000000000000000000	4.00000000000000000000
22.00000000000000000000	0.00000000000000000000	4144.10253906250000000000	4143.07666015625000000000	4157.43603515625000000000	4142.05126953125000000000	4118.97412109375000000000	4146.66650390625000000000	4157.94873046875000000000	4158.97412109375000000000	4151.79492187500000000000	4168.71777343750000000000	4148.71777343750000000000	4164.10253906250000000000	4133.84619140625000000000	4130.25634765625000000000	0.00000000000000000000	10247.00000000000000000000	10229.00000000000000000000	0.00000000000000000000	0.00000000000000000000	0.00000000000000000000	534.00000000000000000000	545.00000000000000000000	4.00000000000000000000	4.00000000000000000000	4.00000000000000000000	4.00000000000000000000	4.00000000000000000000	4.00000000000000000000	4.00000000000000000000	4.00000000000000000000	4.00000000000000000000	4.00000000000000000000	4.00000000000000000000	4.00000000000000000000	4.00000000000000000000	4.00000000000000000000	4.00000000000000000000	4.00000000000000000000
23.00000000000000000000	0.00000000000000000000	4166.15380859375000000000	4161.53857421875000000000	4179.48730468750000000000	4159.48730468750000000000	4137.94873046875000000000	4161.53857421875000000000	4163.58984375000000000000	4160.51269531250000000000	4144.10253906250000000000	4167.69238281250000000000	4158.46142578125000000000	4182.56396484375000000000	4142.56396484375000000000	4147.17919921875000000000	0.00000000000000000000	10248.00000000000000000000	10229.00000000000000000000	0.00000000000000000000	0.00000000000000000000	0.00000000000000000000	534.00000000000000000000	553.00000000000000000000	4.00000000000000000000	4.00000000000000000000	4.00000000000000000000	4.00000000000000000000	4.00000000000000000000	4.00000000000000000000	4.00000000000000000000	4.00000000000000000000	4.00000000000000000000	4.00000000000000000000	4.00000000000000000000	4.00000000000000000000	4.00000000000000000000	4.00000000000000000000	4.00000000000000000000	4.00000000000000000000
24.00000000000000000000	0.00000000000000000000	4162.56396484375000000000	4188.71777343750000000000	4167.69238281250000000000	4194.35888671875000000000	4148.71777343750000000000	4166.15380859375000000000	4166.66650390625000000000	4163.58984375000000000000	4140.00000000000000000000	4160.51269531250000000000	4124.61523437500000000000	4184.10253906250000000000	4152.30761718750000000000	4155.38427734375000000000	0.00000000000000000000	10248.00000000000000000000	10229.00000000000000000000	0.00000000000000000000	0.00000000000000000000	0.00000000000000000000	534.00000000000000000000	561.00000000000000000000	4.00000000000000000000	4.00000000000000000000	4.00000000000000000000	4.00000000000000000000	4.00000000000000000000	4.00000000000000000000	4.00000000000000000000	4.00000000000000000000	4.00000000000000000000	4.00000000000000000000	4.00000000000000000000	4.00000000000000000000	4.00000000000000000000	4.00000000000000000000	4.00000000000000000000	4.00000000000000000000
25.00000000000000000000	0.00000000000000000000	4163.07666015625000000000	4171.79492187500000000000	4168.71777343750000000000	4176.41015625000000000000	4138.46142578125000000000	4153.33300781250000000000	4158.97412109375000000000	4154.35888671875000000000	4140.00000000000000000000	4158.46142578125000000000	4124.61523437500000000000	4182.05126953125000000000	4149.23046875000000000000	4155.38427734375000000000	0.00000000000000000000	10247.00000000000000000000	10229.00000000000000000000	0.00000000000000000000	0.00000000000000000000	0.00000000000000000000	534.00000000000000000000	569.00000000000000000000	4.00000000000000000000	4.00000000000000000000	4.00000000000000000000	4.00000000000000000000	4.00000000000000000000	4.00000000000000000000	4.00000000000000000000	4.00000000000000000000	4.00000000000000000000	4.00000000000000000000	4.00000000000000000000	4.00000000000000000000	4.00000000000000000000	4.00000000000000000000	4.00000000000000000000	4.00000000000000000000
26.00000000000000000000	0.00000000000000000000	4160.51269531250000000000	4155.89746093750000000000	4168.71777343750000000000	4143.07666015625000000000	4148.71777343750000000000	4165.64111328125000000000	4158.97412109375000000000	4148.71777343750000000000	4139.48730468750000000000	4144.10253906250000000000	4168.20507812500000000000	4183.07666015625000000000	4131.28173828125000000000	4156.92285156250000000000	0.00000000000000000000	10247.00000000000000000000	10229.00000000000000000000	0.00000000000000000000	0.00000000000000000000	0.00000000000000000000	534.00000000000000000000	577.00000000000000000000	4.00000000000000000000	4.00000000000000000000	4.00000000000000000000	4.00000000000000000000	4.00000000000000000000	4.00000000000000000000	4.00000000000000000000	4.00000000000000000000	4.00000000000000000000	4.00000000000000000000	4.00000000000000000000	4.00000000000000000000	4.00000000000000000000	4.00000000000000000000	4.00000000000000000000	4.00000000000000000000
27.00000000000000000000	0.00000000000000000000	4153.33300781250000000000	4169.74365234375000000000	4160.51269531250000000000	4162.05126953125000000000	4153.33300781250000000000	4176.92285156250000000000	4162.56396484375000000000	4155.89746093750000000000	4143.07666015625000000000	4145.64111328125000000000	4177.43603515625000000000	4180.00000000000000000000	4136.41015625000000000000	4152.30761718750000000000	0.00000000000000000000	10248.00000000000000000000	10229.00000000000000000000	0.00000000000000000000	0.00000000000000000000	0.00000000000000000000	534.00000000000000000000	584.00000000000000000000	4.00000000000000000000	4.00000000000000000000	4.00000000000000000000	4.00000000000000000000	4.00000000000000000000	4.00000000000000000000	4.00000000000000000000	4.00000000000000000000	4.00000000000000000000	4.00000000000000000000	4.00000000000000000000	4.00000000000000000000	4.00000000000000000000	4.00000000000000000000	4.00000000000000000000	4.00000000000000000000
28.00000000000000000000	0.00000000000000000000	4160.51269531250000000000	4169.23046875000000000000	4166.66650390625000000000	4187.69238281250000000000	4128.71777343750000000000	4153.33300781250000000000	4157.43603515625000000000	4155.89746093750000000000	4149.74365234375000000000	4165.64111328125000000000	4140.51269531250000000000	4170.76904296875000000000	4148.20507812500000000000	4143.07666015625000000000	0.00000000000000000000	10248.00000000000000000000	10229.00000000000000000000	0.00000000000000000000	0.00000000000000000000	0.00000000000000000000	534.00000000000000000000	592.00000000000000000000	4.00000000000000000000	4.00000000000000000000	4.00000000000000000000	4.00000000000000000000	4.00000000000000000000	4.00000000000000000000	4.00000000000000000000	4.00000000000000000000	4.00000000000000000000	4.00000000000000000000	4.00000000000000000000	4.00000000000000000000	4.00000000000000000000	4.00000000000000000000	4.00000000000000000000	4.00000000000000000000
29.00000000000000000000	0.00000000000000000000	4148.20507812500000000000	4162.56396484375000000000	4154.35888671875000000000	4175.89746093750000000000	4128.20507812500000000000	4147.17919921875000000000	4157.43603515625000000000	4161.02539062500000000000	4156.92285156250000000000	4169.74365234375000000000	4109.23046875000000000000	4164.10253906250000000000	4146.15380859375000000000	4143.07666015625000000000	0.00000000000000000000	10247.00000000000000000000	10229.00000000000000000000	0.00000000000000000000	0.00000000000000000000	0.00000000000000000000	534.00000000000000000000	601.00000000000000000000	4.00000000000000000000	4.00000000000000000000	4.00000000000000000000	4.00000000000000000000	4.00000000000000000000	4.00000000000000000000	4.00000000000000000000	4.00000000000000000000	4.00000000000000000000	4.00000000000000000000	4.00000000000000000000	4.00000000000000000000	4.00000000000000000000	4.00000000000000000000	4.00000000000000000000	4.00000000000000000000
30.00000000000000000000	0.00000000000000000000	4160.00000000000000000000	4177.43603515625000000000	4169.23046875000000000000	4181.53857421875000000000	4155.38427734375000000000	4171.79492187500000000000	4164.61523437500000000000	4174.35888671875000000000	4162.05126953125000000000	4164.10253906250000000000	4136.92285156250000000000	4176.92285156250000000000	4154.35888671875000000000	4154.35888671875000000000	0.00000000000000000000	10247.00000000000000000000	10229.00000000000000000000	0.00000000000000000000	0.00000000000000000000	0.00000000000000000000	534.00000000000000000000	608.00000000000000000000	4.00000000000000000000	4.00000000000000000000	4.00000000000000000000	4.00000000000000000000	4.00000000000000000000	4.00000000000000000000	4.00000000000000000000	4.00000000000000000000	4.00000000000000000000	4.00000000000000000000	4.00000000000000000000	4.00000000000000000000	4.00000000000000000000	4.00000000000000000000	4.00000000000000000000	4.00000000000000000000
31.00000000000000000000	0.00000000000000000000	4165.12792968750000000000	4175.89746093750000000000	4175.38427734375000000000	4180.51269531250000000000	4156.92285156250000000000	4167.17919921875000000000	4161.02539062500000000000	4172.30761718750000000000	4161.53857421875000000000	4160.00000000000000000000	4185.64111328125000000000	4184.61523437500000000000	4160.00000000000000000000	4160.00000000000000000000	0.00000000000000000000	10246.00000000000000000000	10227.00000000000000000000	0.00000000000000000000	0.00000000000000000000	0.00000000000000000000	534.00000000000000000000	616.00000000000000000000	4.00000000000000000000	4.00000000000000000000	4.00000000000000000000	4.00000000000000000000	4.00000000000000000000	4.00000000000000000000	4.00000000000000000000	4.00000000000000000000	4.00000000000000000000	4.00000000000000000000	4.00000000000000000000	4.00000000000000000000	4.00000000000000000000	4.00000000000000000000	4.00000000000000000000	4.00000000000000000000
32.00000000000000000000	0.00000000000000000000	4149.74365234375000000000	4142.56396484375000000000	4154.35888671875000000000	4156.41015625000000000000	4132.30761718750000000000	4147.17919921875000000000	4149.74365234375000000000	4157.94873046875000000000	4152.82031250000000000000	4145.64111328125000000000	4170.76904296875000000000	4172.82031250000000000000	4139.48730468750000000000	4152.30761718750000000000	0.00000000000000000000	10246.00000000000000000000	10227.00000000000000000000	0.00000000000000000000	0.00000000000000000000	0.00000000000000000000	534.00000000000000000000	624.00000000000000000000	4.00000000000000000000	4.00000000000000000000	4.00000000000000000000	4.00000000000000000000	4.00000000000000000000	4.00000000000000000000	4.00000000000000000000	4.00000000000000000000	4.00000000000000000000	4.00000000000000000000	4.00000000000000000000	4.00000000000000000000	4.00000000000000000000	4.00000000000000000000	4.00000000000000000000	4.00000000000000000000
33.00000000000000000000	0.00000000000000000000	4165.64111328125000000000	4153.84619140625000000000	4168.71777343750000000000	4176.92285156250000000000	4143.58984375000000000000	4162.05126953125000000000	4160.51269531250000000000	4165.12792968750000000000	4150.76904296875000000000	4154.35888671875000000000	4148.20507812500000000000	4174.87158203125000000000	4147.69238281250000000000	4152.82031250000000000000	0.00000000000000000000	10249.00000000000000000000	10226.00000000000000000000	0.00000000000000000000	0.00000000000000000000	0.00000000000000000000	534.00000000000000000000	632.00000000000000000000	4.00000000000000000000	4.00000000000000000000	4.00000000000000000000	4.00000000000000000000	4.00000000000000000000	4.00000000000000000000	4.00000000000000000000	4.00000000000000000000	4.00000000000000000000	4.00000000000000000000	4.00000000000000000000	4.00000000000000000000	4.00000000000000000000	4.00000000000000000000	4.00000000000000000000	4.00000000000000000000
34.00000000000000000000	0.00000000000000000000	4162.56396484375000000000	4188.71777343750000000000	4168.20507812500000000000	4195.89746093750000000000	4170.25634765625000000000	4171.28173828125000000000	4169.74365234375000000000	4173.33300781250000000000	4148.20507812500000000000	4180.00000000000000000000	4153.33300781250000000000	4184.10253906250000000000	4175.89746093750000000000	4161.02539062500000000000	0.00000000000000000000	10249.00000000000000000000	10226.00000000000000000000	0.00000000000000000000	0.00000000000000000000	0.00000000000000000000	534.00000000000000000000	639.00000000000000000000	4.00000000000000000000	4.00000000000000000000	4.00000000000000000000	4.00000000000000000000	4.00000000000000000000	4.00000000000000000000	4.00000000000000000000	4.00000000000000000000	4.00000000000000000000	4.00000000000000000000	4.00000000000000000000	4.00000000000000000000	4.00000000000000000000	4.00000000000000000000	4.00000000000000000000	4.00000000000000000000
35.00000000000000000000	0.00000000000000000000	4154.87158203125000000000	4161.53857421875000000000	4164.10253906250000000000	4163.58984375000000000000	4143.58984375000000000000	4147.69238281250000000000	4143.58984375000000000000	4140.00000000000000000000	4118.97412109375000000000	4152.82031250000000000000	4134.35888671875000000000	4182.05126953125000000000	4148.20507812500000000000	4154.35888671875000000000	0.00000000000000000000	10249.00000000000000000000	10226.00000000000000000000	0.00000000000000000000	0.00000000000000000000	0.00000000000000000000	534.00000000000000000000	647.00000000000000000000	4.00000000000000000000	4.00000000000000000000	4.00000000000000000000	4.00000000000000000000	4.00000000000000000000	4.00000000000000000000	4.00000000000000000000	4.00000000000000000000	4.00000000000000000000	4.00000000000000000000	4.00000000000000000000	4.00000000000000000000	4.00000000000000000000	4.00000000000000000000	4.00000000000000000000	4.00000000000000000000
36.00000000000000000000	0.00000000000000000000	4151.28173828125000000000	4143.07666015625000000000	4157.94873046875000000000	4157.94873046875000000000	4125.12792968750000000000	4141.02539062500000000000	4133.33300781250000000000	4120.51269531250000000000	4107.17919921875000000000	4131.28173828125000000000	4129.23046875000000000000	4168.20507812500000000000	4137.43603515625000000000	4144.10253906250000000000	0.00000000000000000000	10249.00000000000000000000	10226.00000000000000000000	0.00000000000000000000	0.00000000000000000000	0.00000000000000000000	534.00000000000000000000	654.00000000000000000000	4.00000000000000000000	4.00000000000000000000	4.00000000000000000000	4.00000000000000000000	4.00000000000000000000	4.00000000000000000000	4.00000000000000000000	4.00000000000000000000	4.00000000000000000000	4.00000000000000000000	4.00000000000000000000	4.00000000000000000000	4.00000000000000000000	4.00000000000000000000	4.00000000000000000000	4.00000000000000000000
37.00000000000000000000	0.00000000000000000000	4147.17919921875000000000	4167.69238281250000000000	4146.15380859375000000000	4187.17919921875000000000	4146.15380859375000000000	4150.76904296875000000000	4152.82031250000000000000	4144.61523437500000000000	4133.33300781250000000000	4157.94873046875000000000	4156.41015625000000000000	4165.64111328125000000000	4171.28173828125000000000	4145.64111328125000000000	0.00000000000000000000	10249.00000000000000000000	10226.00000000000000000000	0.00000000000000000000	0.00000000000000000000	0.00000000000000000000	534.00000000000000000000	662.00000000000000000000	4.00000000000000000000	4.00000000000000000000	4.00000000000000000000	4.00000000000000000000	4.00000000000000000000	4.00000000000000000000	4.00000000000000000000	4.00000000000000000000	4.00000000000000000000	4.00000000000000000000	4.00000000000000000000	4.00000000000000000000	4.00000000000000000000	4.00000000000000000000	4.00000000000000000000	4.00000000000000000000
38.00000000000000000000	0.00000000000000000000	4165.12792968750000000000	4166.15380859375000000000	4163.07666015625000000000	4180.51269531250000000000	4142.05126953125000000000	4149.74365234375000000000	4155.89746093750000000000	4160.51269531250000000000	4152.30761718750000000000	4151.79492187500000000000	4160.00000000000000000000	4184.61523437500000000000	4165.12792968750000000000	4157.43603515625000000000	0.00000000000000000000	10249.00000000000000000000	10226.00000000000000000000	0.00000000000000000000	0.00000000000000000000	0.00000000000000000000	534.00000000000000000000	669.00000000000000000000	4.00000000000000000000	4.00000000000000000000	4.00000000000000000000	4.00000000000000000000	4.00000000000000000000	4.00000000000000000000	4.00000000000000000000	4.00000000000000000000	4.00000000000000000000	4.00000000000000000000	4.00000000000000000000	4.00000000000000000000	4.00000000000000000000	4.00000000000000000000	4.00000000000000000000	4.00000000000000000000
39.00000000000000000000	0.00000000000000000000	4157.43603515625000000000	4158.46142578125000000000	4159.48730468750000000000	4165.12792968750000000000	4131.28173828125000000000	4151.79492187500000000000	4148.20507812500000000000	4166.66650390625000000000	4161.02539062500000000000	4145.12792968750000000000	4162.05126953125000000000	4187.69238281250000000000	4147.69238281250000000000	4164.10253906250000000000	0.00000000000000000000	10250.00000000000000000000	10228.00000000000000000000	0.00000000000000000000	0.00000000000000000000	0.00000000000000000000	534.00000000000000000000	677.00000000000000000000	4.00000000000000000000	4.00000000000000000000	4.00000000000000000000	4.00000000000000000000	4.00000000000000000000	4.00000000000000000000	4.00000000000000000000	4.00000000000000000000	4.00000000000000000000	4.00000000000000000000	4.00000000000000000000	4.00000000000000000000	4.00000000000000000000	4.00000000000000000000	4.00000000000000000000	4.00000000000000000000
40.00000000000000000000	0.00000000000000000000	4160.51269531250000000000	4178.46142578125000000000	4168.71777343750000000000	4184.61523437500000000000	4158.97412109375000000000	4165.64111328125000000000	4159.48730468750000000000	4176.92285156250000000000	4164.61523437500000000000	4184.61523437500000000000	4177.94873046875000000000	4192.30761718750000000000	4167.69238281250000000000	4173.33300781250000000000	0.00000000000000000000	10250.00000000000000000000	10228.00000000000000000000	0.00000000000000000000	0.00000000000000000000	0.00000000000000000000	534.00000000000000000000	685.00000000000000000000	4.00000000000000000000	4.00000000000000000000	4.00000000000000000000	4.00000000000000000000	4.00000000000000000000	4.00000000000000000000	4.00000000000000000000	4.00000000000000000000	4.00000000000000000000	4.00000000000000000000	4.00000000000000000000	4.00000000000000000000	4.00000000000000000000	4.00000000000000000000	4.00000000000000000000	4.00000000000000000000
41.00000000000000000000	0.00000000000000000000	4164.61523437500000000000	4182.56396484375000000000	4172.82031250000000000000	4182.56396484375000000000	4180.51269531250000000000	4176.92285156250000000000	4172.82031250000000000000	4182.05126953125000000000	4161.02539062500000000000	4190.76904296875000000000	4155.38427734375000000000	4196.41015625000000000000	4177.43603515625000000000	4171.79492187500000000000	0.00000000000000000000	10250.00000000000000000000	10229.00000000000000000000	0.00000000000000000000	0.00000000000000000000	0.00000000000000000000	534.00000000000000000000	693.00000000000000000000	4.00000000000000000000	4.00000000000000000000	4.00000000000000000000	4.00000000000000000000	4.00000000000000000000	4.00000000000000000000	4.00000000000000000000	4.00000000000000000000	4.00000000000000000000	4.00000000000000000000	4.00000000000000000000	4.00000000000000000000	4.00000000000000000000	4.00000000000000000000	4.00000000000000000000	4.00000000000000000000
42.00000000000000000000	0.00000000000000000000	4139.48730468750000000000	4155.89746093750000000000	4144.61523437500000000000	4160.00000000000000000000	4156.41015625000000000000	4166.15380859375000000000	4165.64111328125000000000	4173.84619140625000000000	4155.38427734375000000000	4161.02539062500000000000	4137.94873046875000000000	4174.87158203125000000000	4155.89746093750000000000	4145.64111328125000000000	0.00000000000000000000	10250.00000000000000000000	10229.00000000000000000000	0.00000000000000000000	0.00000000000000000000	0.00000000000000000000	534.00000000000000000000	702.00000000000000000000	4.00000000000000000000	4.00000000000000000000	4.00000000000000000000	4.00000000000000000000	4.00000000000000000000	4.00000000000000000000	4.00000000000000000000	4.00000000000000000000	4.00000000000000000000	4.00000000000000000000	4.00000000000000000000	4.00000000000000000000	4.00000000000000000000	4.00000000000000000000	4.00000000000000000000	4.00000000000000000000
43.00000000000000000000	0.00000000000000000000	4145.12792968750000000000	4145.12792968750000000000	4151.28173828125000000000	4165.12792968750000000000	4130.76904296875000000000	4150.76904296875000000000	4155.89746093750000000000	4157.94873046875000000000	4149.23046875000000000000	4157.43603515625000000000	4160.00000000000000000000	4163.58984375000000000000	4149.74365234375000000000	4134.35888671875000000000	0.00000000000000000000	10249.00000000000000000000	10230.00000000000000000000	0.00000000000000000000	0.00000000000000000000	0.00000000000000000000	534.00000000000000000000	710.00000000000000000000	4.00000000000000000000	4.00000000000000000000	4.00000000000000000000	4.00000000000000000000	4.00000000000000000000	4.00000000000000000000	4.00000000000000000000	4.00000000000000000000	4.00000000000000000000	4.00000000000000000000	4.00000000000000000000	4.00000000000000000000	4.00000000000000000000	4.00000000000000000000	4.00000000000000000000	4.00000000000000000000
44.00000000000000000000	0.00000000000000000000	4145.12792968750000000000	4151.79492187500000000000	4152.30761718750000000000	4161.02539062500000000000	4135.89746093750000000000	4158.46142578125000000000	4156.92285156250000000000	4153.84619140625000000000	4146.66650390625000000000	4161.02539062500000000000	4160.00000000000000000000	4172.30761718750000000000	4154.35888671875000000000	4144.61523437500000000000	0.00000000000000000000	10249.00000000000000000000	10230.00000000000000000000	0.00000000000000000000	0.00000000000000000000	0.00000000000000000000	534.00000000000000000000	718.00000000000000000000	4.00000000000000000000	4.00000000000000000000	4.00000000000000000000	4.00000000000000000000	4.00000000000000000000	4.00000000000000000000	4.00000000000000000000	4.00000000000000000000	4.00000000000000000000	4.00000000000000000000	4.00000000000000000000	4.00000000000000000000	4.00000000000000000000	4.00000000000000000000	4.00000000000000000000	4.00000000000000000000
45.00000000000000000000	0.00000000000000000000	4151.79492187500000000000	4164.61523437500000000000	4156.41015625000000000000	4151.79492187500000000000	4150.25634765625000000000	4161.53857421875000000000	4156.92285156250000000000	4161.02539062500000000000	4144.10253906250000000000	4154.35888671875000000000	4151.79492187500000000000	4190.76904296875000000000	4152.30761718750000000000	4162.56396484375000000000	0.00000000000000000000	10247.00000000000000000000	10230.00000000000000000000	0.00000000000000000000	0.00000000000000000000	0.00000000000000000000	534.00000000000000000000	727.00000000000000000000	4.00000000000000000000	4.00000000000000000000	4.00000000000000000000	4.00000000000000000000	4.00000000000000000000	4.00000000000000000000	4.00000000000000000000	4.00000000000000000000	4.00000000000000000000	4.00000000000000000000	4.00000000000000000000	4.00000000000000000000	4.00000000000000000000	4.00000000000000000000	4.00000000000000000000	4.00000000000000000000
46.00000000000000000000	0.00000000000000000000	4167.69238281250000000000	4183.58984375000000000000	4171.79492187500000000000	4166.15380859375000000000	4155.89746093750000000000	4154.87158203125000000000	4160.00000000000000000000	4173.33300781250000000000	4152.82031250000000000000	4167.17919921875000000000	4164.61523437500000000000	4193.33300781250000000000	4169.23046875000000000000	4177.94873046875000000000	0.00000000000000000000	10247.00000000000000000000	10230.00000000000000000000	0.00000000000000000000	0.00000000000000000000	0.00000000000000000000	534.00000000000000000000	735.00000000000000000000	4.00000000000000000000	4.00000000000000000000	4.00000000000000000000	4.00000000000000000000	4.00000000000000000000	4.00000000000000000000	4.00000000000000000000	4.00000000000000000000	4.00000000000000000000	4.00000000000000000000	4.00000000000000000000	4.00000000000000000000	4.00000000000000000000	4.00000000000000000000	4.00000000000000000000	4.00000000000000000000
47.00000000000000000000	0.00000000000000000000	4151.79492187500000000000	4174.87158203125000000000	4159.48730468750000000000	4177.43603515625000000000	4157.43603515625000000000	4157.94873046875000000000	4162.56396484375000000000	4180.00000000000000000000	4166.66650390625000000000	4177.43603515625000000000	4153.33300781250000000000	4182.56396484375000000000	4178.46142578125000000000	4169.23046875000000000000	0.00000000000000000000	10246.00000000000000000000	10231.00000000000000000000	0.00000000000000000000	0.00000000000000000000	0.00000000000000000000	534.00000000000000000000	742.00000000000000000000	4.00000000000000000000	4.00000000000000000000	4.00000000000000000000	4.00000000000000000000	4.00000000000000000000	4.00000000000000000000	4.00000000000000000000	4.00000000000000000000	4.00000000000000000000	4.00000000000000000000	4.00000000000000000000	4.00000000000000000000	4.00000000000000000000	4.00000000000000000000	4.00000000000000000000	4.00000000000000000000
48.00000000000000000000	0.00000000000000000000	4153.84619140625000000000	4157.94873046875000000000	4160.00000000000000000000	4170.76904296875000000000	4158.97412109375000000000	4157.94873046875000000000	4158.46142578125000000000	4174.35888671875000000000	4164.10253906250000000000	4161.53857421875000000000	4148.71777343750000000000	4187.17919921875000000000	4150.25634765625000000000	4153.84619140625000000000	0.00000000000000000000	10246.00000000000000000000	10231.00000000000000000000	0.00000000000000000000	0.00000000000000000000	0.00000000000000000000	534.00000000000000000000	750.00000000000000000000	4.00000000000000000000	4.00000000000000000000	4.00000000000000000000	4.00000000000000000000	4.00000000000000000000	4.00000000000000000000	4.00000000000000000000	4.00000000000000000000	4.00000000000000000000	4.00000000000000000000	4.00000000000000000000	4.00000000000000000000	4.00000000000000000000	4.00000000000000000000	4.00000000000000000000	4.00000000000000000000
49.00000000000000000000	0.00000000000000000000	4152.82031250000000000000	4167.69238281250000000000	4156.92285156250000000000	4157.43603515625000000000	4162.05126953125000000000	4163.07666015625000000000	4159.48730468750000000000	4171.28173828125000000000	4154.35888671875000000000	4160.00000000000000000000	4184.10253906250000000000	4187.17919921875000000000	4146.15380859375000000000	4156.92285156250000000000	0.00000000000000000000	10246.00000000000000000000	10231.00000000000000000000	0.00000000000000000000	0.00000000000000000000	0.00000000000000000000	534.00000000000000000000	758.00000000000000000000	4.00000000000000000000	4.00000000000000000000	4.00000000000000000000	4.00000000000000000000	4.00000000000000000000	4.00000000000000000000	4.00000000000000000000	4.00000000000000000000	4.00000000000000000000	4.00000000000000000000	4.00000000000000000000	4.00000000000000000000	4.00000000000000000000	4.00000000000000000000	4.00000000000000000000	4.00000000000000000000
50.00000000000000000000	0.00000000000000000000	4155.89746093750000000000	4168.71777343750000000000	4161.02539062500000000000	4153.84619140625000000000	4161.02539062500000000000	4171.28173828125000000000	4161.53857421875000000000	4166.15380859375000000000	4147.17919921875000000000	4168.71777343750000000000	4174.87158203125000000000	4185.12792968750000000000	4169.23046875000000000000	4163.07666015625000000000	0.00000000000000000000	10246.00000000000000000000	10231.00000000000000000000	0.00000000000000000000	0.00000000000000000000	0.00000000000000000000	534.00000000000000000000	765.00000000000000000000	4.00000000000000000000	4.00000000000000000000	4.00000000000000000000	4.00000000000000000000	4.00000000000000000000	4.00000000000000000000	4.00000000000000000000	4.00000000000000000000	4.00000000000000000000	4.00000000000000000000	4.00000000000000000000	4.00000000000000000000	4.00000000000000000000	4.00000000000000000000	4.00000000000000000000	4.00000000000000000000
51.00000000000000000000	0.00000000000000000000	4158.97412109375000000000	4148.71777343750000000000	4168.71777343750000000000	4155.89746093750000000000	4150.76904296875000000000	4161.02539062500000000000	4154.87158203125000000000	4156.92285156250000000000	4147.17919921875000000000	4158.46142578125000000000	4131.79492187500000000000	4184.10253906250000000000	4156.92285156250000000000	4160.51269531250000000000	0.00000000000000000000	10248.00000000000000000000	10231.00000000000000000000	0.00000000000000000000	0.00000000000000000000	0.00000000000000000000	534.00000000000000000000	773.00000000000000000000	4.00000000000000000000	4.00000000000000000000	4.00000000000000000000	4.00000000000000000000	4.00000000000000000000	4.00000000000000000000	4.00000000000000000000	4.00000000000000000000	4.00000000000000000000	4.00000000000000000000	4.00000000000000000000	4.00000000000000000000	4.00000000000000000000	4.00000000000000000000	4.00000000000000000000	4.00000000000000000000
52.00000000000000000000	0.00000000000000000000	4132.30761718750000000000	4151.79492187500000000000	4148.20507812500000000000	4164.61523437500000000000	4144.10253906250000000000	4154.87158203125000000000	4151.79492187500000000000	4161.02539062500000000000	4158.46142578125000000000	4157.94873046875000000000	4145.12792968750000000000	4178.97412109375000000000	4141.02539062500000000000	4158.46142578125000000000	0.00000000000000000000	10248.00000000000000000000	10231.00000000000000000000	0.00000000000000000000	0.00000000000000000000	0.00000000000000000000	534.00000000000000000000	780.00000000000000000000	4.00000000000000000000	4.00000000000000000000	4.00000000000000000000	4.00000000000000000000	4.00000000000000000000	4.00000000000000000000	4.00000000000000000000	4.00000000000000000000	4.00000000000000000000	4.00000000000000000000	4.00000000000000000000	4.00000000000000000000	4.00000000000000000000	4.00000000000000000000	4.00000000000000000000	4.00000000000000000000
53.00000000000000000000	0.00000000000000000000	4154.87158203125000000000	4178.97412109375000000000	4166.66650390625000000000	4178.97412109375000000000	4166.66650390625000000000	4167.17919921875000000000	4157.43603515625000000000	4167.69238281250000000000	4171.28173828125000000000	4181.53857421875000000000	4190.76904296875000000000	4195.38427734375000000000	4165.12792968750000000000	4169.23046875000000000000	0.00000000000000000000	10246.00000000000000000000	10231.00000000000000000000	0.00000000000000000000	0.00000000000000000000	0.00000000000000000000	534.00000000000000000000	788.00000000000000000000	4.00000000000000000000	4.00000000000000000000	4.00000000000000000000	4.00000000000000000000	4.00000000000000000000	4.00000000000000000000	4.00000000000000000000	4.00000000000000000000	4.00000000000000000000	4.00000000000000000000	4.00000000000000000000	4.00000000000000000000	4.00000000000000000000	4.00000000000000000000	4.00000000000000000000	4.00000000000000000000
54.00000000000000000000	0.00000000000000000000	4177.43603515625000000000	4197.94873046875000000000	4181.53857421875000000000	4188.71777343750000000000	4196.41015625000000000000	4176.92285156250000000000	4164.61523437500000000000	4171.28173828125000000000	4175.38427734375000000000	4198.46142578125000000000	4199.48730468750000000000	4207.69238281250000000000	4191.28173828125000000000	4183.07666015625000000000	0.00000000000000000000	10246.00000000000000000000	10231.00000000000000000000	0.00000000000000000000	0.00000000000000000000	0.00000000000000000000	534.00000000000000000000	796.00000000000000000000	4.00000000000000000000	4.00000000000000000000	4.00000000000000000000	4.00000000000000000000	4.00000000000000000000	4.00000000000000000000	4.00000000000000000000	4.00000000000000000000	4.00000000000000000000	4.00000000000000000000	4.00000000000000000000	4.00000000000000000000	4.00000000000000000000	4.00000000000000000000	4.00000000000000000000	4.00000000000000000000
55.00000000000000000000	0.00000000000000000000	4164.10253906250000000000	4194.87158203125000000000	4168.20507812500000000000	4192.30761718750000000000	4181.53857421875000000000	4171.28173828125000000000	4162.56396484375000000000	4167.69238281250000000000	4168.20507812500000000000	4182.56396484375000000000	4168.71777343750000000000	4195.89746093750000000000	4182.56396484375000000000	4179.48730468750000000000	0.00000000000000000000	10247.00000000000000000000	10230.00000000000000000000	0.00000000000000000000	0.00000000000000000000	0.00000000000000000000	534.00000000000000000000	804.00000000000000000000	4.00000000000000000000	4.00000000000000000000	4.00000000000000000000	4.00000000000000000000	4.00000000000000000000	4.00000000000000000000	4.00000000000000000000	4.00000000000000000000	4.00000000000000000000	4.00000000000000000000	4.00000000000000000000	4.00000000000000000000	4.00000000000000000000	4.00000000000000000000	4.00000000000000000000	4.00000000000000000000
56.00000000000000000000	0.00000000000000000000	4154.87158203125000000000	4168.71777343750000000000	4163.07666015625000000000	4184.61523437500000000000	4153.33300781250000000000	4165.12792968750000000000	4154.35888671875000000000	4155.38427734375000000000	4154.35888671875000000000	4163.07666015625000000000	4127.17919921875000000000	4182.05126953125000000000	4161.02539062500000000000	4156.92285156250000000000	0.00000000000000000000	10247.00000000000000000000	10230.00000000000000000000	0.00000000000000000000	0.00000000000000000000	0.00000000000000000000	534.00000000000000000000	813.00000000000000000000	4.00000000000000000000	4.00000000000000000000	4.00000000000000000000	4.00000000000000000000	4.00000000000000000000	4.00000000000000000000	4.00000000000000000000	4.00000000000000000000	4.00000000000000000000	4.00000000000000000000	4.00000000000000000000	4.00000000000000000000	4.00000000000000000000	4.00000000000000000000	4.00000000000000000000	4.00000000000000000000
57.00000000000000000000	0.00000000000000000000	4143.07666015625000000000	4153.33300781250000000000	4153.33300781250000000000	4168.20507812500000000000	4162.56396484375000000000	4165.64111328125000000000	4156.41015625000000000000	4157.94873046875000000000	4158.46142578125000000000	4175.38427734375000000000	4153.33300781250000000000	4182.05126953125000000000	4158.46142578125000000000	4148.71777343750000000000	0.00000000000000000000	10247.00000000000000000000	10231.00000000000000000000	0.00000000000000000000	0.00000000000000000000	0.00000000000000000000	534.00000000000000000000	821.00000000000000000000	4.00000000000000000000	4.00000000000000000000	4.00000000000000000000	4.00000000000000000000	4.00000000000000000000	4.00000000000000000000	4.00000000000000000000	4.00000000000000000000	4.00000000000000000000	4.00000000000000000000	4.00000000000000000000	4.00000000000000000000	4.00000000000000000000	4.00000000000000000000	4.00000000000000000000	4.00000000000000000000
58.00000000000000000000	0.00000000000000000000	4152.82031250000000000000	4150.76904296875000000000	4166.66650390625000000000	4138.97412109375000000000	4161.53857421875000000000	4155.38427734375000000000	4155.38427734375000000000	4159.48730468750000000000	4158.46142578125000000000	4163.58984375000000000000	4194.35888671875000000000	4191.28173828125000000000	4153.84619140625000000000	4159.48730468750000000000	0.00000000000000000000	10247.00000000000000000000	10231.00000000000000000000	0.00000000000000000000	0.00000000000000000000	0.00000000000000000000	534.00000000000000000000	828.00000000000000000000	4.00000000000000000000	4.00000000000000000000	4.00000000000000000000	4.00000000000000000000	4.00000000000000000000	4.00000000000000000000	4.00000000000000000000	4.00000000000000000000	4.00000000000000000000	4.00000000000000000000	4.00000000000000000000	4.00000000000000000000	4.00000000000000000000	4.00000000000000000000	4.00000000000000000000	4.00000000000000000000
59.00000000000000000000	0.00000000000000000000	4153.84619140625000000000	4162.56396484375000000000	4161.53857421875000000000	4139.48730468750000000000	4162.56396484375000000000	4160.51269531250000000000	4156.92285156250000000000	4161.53857421875000000000	4159.48730468750000000000	4151.28173828125000000000	4173.33300781250000000000	4187.17919921875000000000	4158.97412109375000000000	4166.15380859375000000000	0.00000000000000000000	10248.00000000000000000000	10229.00000000000000000000	0.00000000000000000000	0.00000000000000000000	0.00000000000000000000	534.00000000000000000000	837.00000000000000000000	4.00000000000000000000	4.00000000000000000000	4.00000000000000000000	4.00000000000000000000	4.00000000000000000000	4.00000000000000000000	4.00000000000000000000	4.00000000000000000000	4.00000000000000000000	4.00000000000000000000	4.00000000000000000000	4.00000000000000000000	4.00000000000000000000	4.00000000000000000000	4.00000000000000000000	4.00000000000000000000
60.00000000000000000000	0.00000000000000000000	4150.76904296875000000000	4180.00000000000000000000	4146.66650390625000000000	4181.02539062500000000000	4179.48730468750000000000	4176.92285156250000000000	4163.58984375000000000000	4173.84619140625000000000	4174.35888671875000000000	4181.53857421875000000000	4171.79492187500000000000	4180.00000000000000000000	4180.00000000000000000000	4173.33300781250000000000	0.00000000000000000000	10248.00000000000000000000	10229.00000000000000000000	0.00000000000000000000	0.00000000000000000000	0.00000000000000000000	534.00000000000000000000	845.00000000000000000000	4.00000000000000000000	4.00000000000000000000	4.00000000000000000000	4.00000000000000000000	4.00000000000000000000	4.00000000000000000000	4.00000000000000000000	4.00000000000000000000	4.00000000000000000000	4.00000000000000000000	4.00000000000000000000	4.00000000000000000000	4.00000000000000000000	4.00000000000000000000	4.00000000000000000000	4.00000000000000000000
61.00000000000000000000	0.00000000000000000000	4171.28173828125000000000	4190.25634765625000000000	4169.74365234375000000000	4202.56396484375000000000	4187.17919921875000000000	4180.51269531250000000000	4170.25634765625000000000	4183.07666015625000000000	4179.48730468750000000000	4194.87158203125000000000	4178.46142578125000000000	4190.76904296875000000000	4187.17919921875000000000	4187.69238281250000000000	0.00000000000000000000	10248.00000000000000000000	10228.00000000000000000000	0.00000000000000000000	0.00000000000000000000	0.00000000000000000000	534.00000000000000000000	853.00000000000000000000	4.00000000000000000000	4.00000000000000000000	4.00000000000000000000	4.00000000000000000000	4.00000000000000000000	4.00000000000000000000	4.00000000000000000000	4.00000000000000000000	4.00000000000000000000	4.00000000000000000000	4.00000000000000000000	4.00000000000000000000	4.00000000000000000000	4.00000000000000000000	4.00000000000000000000	4.00000000000000000000
62.00000000000000000000	0.00000000000000000000	4166.15380859375000000000	4188.71777343750000000000	4172.30761718750000000000	4186.15380859375000000000	4192.82031250000000000000	4176.41015625000000000000	4175.89746093750000000000	4188.71777343750000000000	4177.94873046875000000000	4185.64111328125000000000	4163.58984375000000000000	4200.00000000000000000000	4177.94873046875000000000	4186.15380859375000000000	0.00000000000000000000	10248.00000000000000000000	10228.00000000000000000000	0.00000000000000000000	0.00000000000000000000	0.00000000000000000000	534.00000000000000000000	862.00000000000000000000	4.00000000000000000000	4.00000000000000000000	4.00000000000000000000	4.00000000000000000000	4.00000000000000000000	4.00000000000000000000	4.00000000000000000000	4.00000000000000000000	4.00000000000000000000	4.00000000000000000000	4.00000000000000000000	4.00000000000000000000	4.00000000000000000000	4.00000000000000000000	4.00000000000000000000	4.00000000000000000000
63.00000000000000000000	0.00000000000000000000	4157.43603515625000000000	4160.51269531250000000000	4166.66650390625000000000	4165.64111328125000000000	4165.12792968750000000000	4159.48730468750000000000	4156.92285156250000000000	4169.23046875000000000000	4157.94873046875000000000	4169.23046875000000000000	4176.41015625000000000000	4187.17919921875000000000	4150.76904296875000000000	4163.58984375000000000000	0.00000000000000000000	10246.00000000000000000000	10229.00000000000000000000	0.00000000000000000000	0.00000000000000000000	0.00000000000000000000	534.00000000000000000000	869.00000000000000000000	4.00000000000000000000	4.00000000000000000000	4.00000000000000000000	4.00000000000000000000	4.00000000000000000000	4.00000000000000000000	4.00000000000000000000	4.00000000000000000000	4.00000000000000000000	4.00000000000000000000	4.00000000000000000000	4.00000000000000000000	4.00000000000000000000	4.00000000000000000000	4.00000000000000000000	4.00000000000000000000
64.00000000000000000000	0.00000000000000000000	4149.23046875000000000000	4156.92285156250000000000	4161.53857421875000000000	4168.20507812500000000000	4151.28173828125000000000	4154.87158203125000000000	4144.10253906250000000000	4152.82031250000000000000	4144.61523437500000000000	4165.12792968750000000000	4186.15380859375000000000	4173.84619140625000000000	4146.66650390625000000000	4153.84619140625000000000	2384.00000000000000000000	10246.00000000000000000000	10229.00000000000000000000	0.00000000000000000000	0.00000000000000000000	0.00000000000000000000	534.00000000000000000000	877.00000000000000000000	4.00000000000000000000	4.00000000000000000000	4.00000000000000000000	4.00000000000000000000	4.00000000000000000000	4.00000000000000000000	4.00000000000000000000	4.00000000000000000000	4.00000000000000000000	4.00000000000000000000	4.00000000000000000000	4.00000000000000000000	4.00000000000000000000	4.00000000000000000000	4.00000000000000000000	4.00000000000000000000
65.00000000000000000000	0.00000000000000000000	4140.00000000000000000000	4173.33300781250000000000	4151.79492187500000000000	4151.79492187500000000000	4171.79492187500000000000	4160.00000000000000000000	4149.23046875000000000000	4153.84619140625000000000	4156.92285156250000000000	4163.07666015625000000000	4152.82031250000000000000	4177.94873046875000000000	4161.02539062500000000000	4150.25634765625000000000	2900.00000000000000000000	10248.00000000000000000000	10229.00000000000000000000	0.00000000000000000000	0.00000000000000000000	0.00000000000000000000	534.00000000000000000000	884.00000000000000000000	4.00000000000000000000	4.00000000000000000000	4.00000000000000000000	4.00000000000000000000	4.00000000000000000000	4.00000000000000000000	4.00000000000000000000	4.00000000000000000000	4.00000000000000000000	4.00000000000000000000	4.00000000000000000000	4.00000000000000000000	4.00000000000000000000	4.00000000000000000000	4.00000000000000000000	4.00000000000000000000
66.00000000000000000000	0.00000000000000000000	4156.92285156250000000000	4162.05126953125000000000	4162.56396484375000000000	4136.92285156250000000000	4170.76904296875000000000	4158.97412109375000000000	4150.25634765625000000000	4152.30761718750000000000	4166.66650390625000000000	4157.94873046875000000000	4144.61523437500000000000	4177.94873046875000000000	4156.92285156250000000000	4138.97412109375000000000	2348.00000000000000000000	10248.00000000000000000000	10229.00000000000000000000	0.00000000000000000000	0.00000000000000000000	0.00000000000000000000	534.00000000000000000000	892.00000000000000000000	4.00000000000000000000	4.00000000000000000000	4.00000000000000000000	4.00000000000000000000	4.00000000000000000000	4.00000000000000000000	4.00000000000000000000	4.00000000000000000000	4.00000000000000000000	4.00000000000000000000	4.00000000000000000000	4.00000000000000000000	4.00000000000000000000	4.00000000000000000000	4.00000000000000000000	4.00000000000000000000
67.00000000000000000000	0.00000000000000000000	4155.38427734375000000000	4160.00000000000000000000	4155.89746093750000000000	4166.15380859375000000000	4169.74365234375000000000	4168.71777343750000000000	4157.43603515625000000000	4160.00000000000000000000	4164.61523437500000000000	4169.74365234375000000000	4172.82031250000000000000	4168.71777343750000000000	4149.74365234375000000000	4150.76904296875000000000	3475.00000000000000000000	10249.00000000000000000000	10228.00000000000000000000	0.00000000000000000000	0.00000000000000000000	0.00000000000000000000	534.00000000000000000000	899.00000000000000000000	4.00000000000000000000	4.00000000000000000000	4.00000000000000000000	4.00000000000000000000	4.00000000000000000000	4.00000000000000000000	4.00000000000000000000	4.00000000000000000000	4.00000000000000000000	4.00000000000000000000	4.00000000000000000000	4.00000000000000000000	4.00000000000000000000	4.00000000000000000000	4.00000000000000000000	4.00000000000000000000
68.00000000000000000000	0.00000000000000000000	4161.53857421875000000000	4187.69238281250000000000	4164.61523437500000000000	4202.56396484375000000000	4189.74365234375000000000	4185.12792968750000000000	4175.89746093750000000000	4178.46142578125000000000	4165.64111328125000000000	4176.92285156250000000000	4157.43603515625000000000	4191.28173828125000000000	4153.84619140625000000000	4175.89746093750000000000	3545.00000000000000000000	10249.00000000000000000000	10228.00000000000000000000	0.00000000000000000000	0.00000000000000000000	0.00000000000000000000	534.00000000000000000000	907.00000000000000000000	4.00000000000000000000	4.00000000000000000000	4.00000000000000000000	4.00000000000000000000	4.00000000000000000000	4.00000000000000000000	4.00000000000000000000	4.00000000000000000000	4.00000000000000000000	4.00000000000000000000	4.00000000000000000000	4.00000000000000000000	4.00000000000000000000	4.00000000000000000000	4.00000000000000000000	4.00000000000000000000
69.00000000000000000000	0.00000000000000000000	4166.15380859375000000000	4189.23046875000000000000	4169.23046875000000000000	4196.41015625000000000000	4188.71777343750000000000	4176.92285156250000000000	4175.38427734375000000000	4187.17919921875000000000	4176.92285156250000000000	4166.15380859375000000000	4166.66650390625000000000	4202.56396484375000000000	4153.84619140625000000000	4172.30761718750000000000	3347.00000000000000000000	10249.00000000000000000000	10229.00000000000000000000	0.00000000000000000000	0.00000000000000000000	0.00000000000000000000	534.00000000000000000000	916.00000000000000000000	4.00000000000000000000	4.00000000000000000000	4.00000000000000000000	4.00000000000000000000	4.00000000000000000000	4.00000000000000000000	4.00000000000000000000	4.00000000000000000000	4.00000000000000000000	4.00000000000000000000	4.00000000000000000000	4.00000000000000000000	4.00000000000000000000	4.00000000000000000000	4.00000000000000000000	4.00000000000000000000
70.00000000000000000000	0.00000000000000000000	4151.79492187500000000000	4165.64111328125000000000	4157.43603515625000000000	4167.17919921875000000000	4178.97412109375000000000	4165.12792968750000000000	4161.53857421875000000000	4182.05126953125000000000	4183.07666015625000000000	4165.12792968750000000000	4209.23046875000000000000	4183.58984375000000000000	4157.43603515625000000000	4158.97412109375000000000	3485.00000000000000000000	10249.00000000000000000000	10229.00000000000000000000	0.00000000000000000000	0.00000000000000000000	0.00000000000000000000	534.00000000000000000000	923.00000000000000000000	4.00000000000000000000	4.00000000000000000000	4.00000000000000000000	4.00000000000000000000	4.00000000000000000000	4.00000000000000000000	4.00000000000000000000	4.00000000000000000000	4.00000000000000000000	4.00000000000000000000	4.00000000000000000000	4.00000000000000000000	4.00000000000000000000	4.00000000000000000000	4.00000000000000000000	4.00000000000000000000
71.00000000000000000000	0.00000000000000000000	4161.53857421875000000000	4168.71777343750000000000	4175.89746093750000000000	4154.87158203125000000000	4178.97412109375000000000	4169.74365234375000000000	4156.41015625000000000000	4170.76904296875000000000	4165.64111328125000000000	4178.97412109375000000000	4183.07666015625000000000	4192.30761718750000000000	4170.76904296875000000000	4164.10253906250000000000	3499.00000000000000000000	10250.00000000000000000000	10228.00000000000000000000	0.00000000000000000000	0.00000000000000000000	0.00000000000000000000	534.00000000000000000000	932.00000000000000000000	4.00000000000000000000	4.00000000000000000000	4.00000000000000000000	4.00000000000000000000	4.00000000000000000000	4.00000000000000000000	4.00000000000000000000	4.00000000000000000000	4.00000000000000000000	4.00000000000000000000	4.00000000000000000000	4.00000000000000000000	4.00000000000000000000	4.00000000000000000000	4.00000000000000000000	4.00000000000000000000
72.00000000000000000000	0.00000000000000000000	4144.61523437500000000000	4169.23046875000000000000	4156.41015625000000000000	4156.41015625000000000000	4157.94873046875000000000	4156.92285156250000000000	4145.64111328125000000000	4152.30761718750000000000	4139.48730468750000000000	4158.97412109375000000000	4136.92285156250000000000	4191.28173828125000000000	4149.74365234375000000000	4151.79492187500000000000	3207.00000000000000000000	10250.00000000000000000000	10228.00000000000000000000	0.00000000000000000000	0.00000000000000000000	0.00000000000000000000	534.00000000000000000000	940.00000000000000000000	4.00000000000000000000	4.00000000000000000000	4.00000000000000000000	4.00000000000000000000	4.00000000000000000000	4.00000000000000000000	4.00000000000000000000	4.00000000000000000000	4.00000000000000000000	4.00000000000000000000	4.00000000000000000000	4.00000000000000000000	4.00000000000000000000	4.00000000000000000000	4.00000000000000000000	4.00000000000000000000
73.00000000000000000000	0.00000000000000000000	4140.00000000000000000000	4156.92285156250000000000	4141.02539062500000000000	4173.84619140625000000000	4159.48730468750000000000	4150.25634765625000000000	4145.64111328125000000000	4151.28173828125000000000	4145.12792968750000000000	4140.00000000000000000000	4149.23046875000000000000	4170.76904296875000000000	4120.51269531250000000000	4134.87158203125000000000	2921.00000000000000000000	10250.00000000000000000000	10228.00000000000000000000	0.00000000000000000000	0.00000000000000000000	0.00000000000000000000	534.00000000000000000000	947.00000000000000000000	4.00000000000000000000	4.00000000000000000000	4.00000000000000000000	4.00000000000000000000	4.00000000000000000000	4.00000000000000000000	4.00000000000000000000	4.00000000000000000000	4.00000000000000000000	4.00000000000000000000	4.00000000000000000000	4.00000000000000000000	4.00000000000000000000	4.00000000000000000000	4.00000000000000000000	4.00000000000000000000
74.00000000000000000000	0.00000000000000000000	4158.97412109375000000000	4167.69238281250000000000	4160.00000000000000000000	4181.53857421875000000000	4195.38427734375000000000	4171.28173828125000000000	4167.69238281250000000000	4180.00000000000000000000	4178.46142578125000000000	4171.79492187500000000000	4183.58984375000000000000	4173.33300781250000000000	4142.05126953125000000000	4151.79492187500000000000	3495.00000000000000000000	10250.00000000000000000000	10228.00000000000000000000	0.00000000000000000000	0.00000000000000000000	0.00000000000000000000	534.00000000000000000000	954.00000000000000000000	4.00000000000000000000	4.00000000000000000000	4.00000000000000000000	4.00000000000000000000	4.00000000000000000000	4.00000000000000000000	4.00000000000000000000	4.00000000000000000000	4.00000000000000000000	4.00000000000000000000	4.00000000000000000000	4.00000000000000000000	4.00000000000000000000	4.00000000000000000000	4.00000000000000000000	4.00000000000000000000
75.00000000000000000000	0.00000000000000000000	4158.46142578125000000000	4191.79492187500000000000	4165.64111328125000000000	4190.76904296875000000000	4198.97412109375000000000	4178.46142578125000000000	4176.92285156250000000000	4193.33300781250000000000	4187.17919921875000000000	4191.28173828125000000000	4188.71777343750000000000	4192.82031250000000000000	4178.46142578125000000000	4174.35888671875000000000	3279.00000000000000000000	10248.00000000000000000000	10228.00000000000000000000	0.00000000000000000000	0.00000000000000000000	0.00000000000000000000	534.00000000000000000000	962.00000000000000000000	4.00000000000000000000	4.00000000000000000000	4.00000000000000000000	4.00000000000000000000	4.00000000000000000000	4.00000000000000000000	4.00000000000000000000	4.00000000000000000000	4.00000000000000000000	4.00000000000000000000	4.00000000000000000000	4.00000000000000000000	4.00000000000000000000	4.00000000000000000000	4.00000000000000000000	4.00000000000000000000
76.00000000000000000000	0.00000000000000000000	4177.43603515625000000000	4202.05126953125000000000	4182.05126953125000000000	4208.20507812500000000000	4183.07666015625000000000	4171.28173828125000000000	4169.74365234375000000000	4181.02539062500000000000	4173.33300781250000000000	4177.94873046875000000000	4185.64111328125000000000	4199.48730468750000000000	4183.07666015625000000000	4177.94873046875000000000	3049.00000000000000000000	10248.00000000000000000000	10228.00000000000000000000	0.00000000000000000000	0.00000000000000000000	0.00000000000000000000	534.00000000000000000000	970.00000000000000000000	4.00000000000000000000	4.00000000000000000000	4.00000000000000000000	4.00000000000000000000	4.00000000000000000000	4.00000000000000000000	4.00000000000000000000	4.00000000000000000000	4.00000000000000000000	4.00000000000000000000	4.00000000000000000000	4.00000000000000000000	4.00000000000000000000	4.00000000000000000000	4.00000000000000000000	4.00000000000000000000
77.00000000000000000000	0.00000000000000000000	4167.69238281250000000000	4188.71777343750000000000	4170.76904296875000000000	4188.71777343750000000000	4186.15380859375000000000	4172.82031250000000000000	4163.58984375000000000000	4176.41015625000000000000	4174.87158203125000000000	4180.00000000000000000000	4177.94873046875000000000	4189.23046875000000000000	4174.87158203125000000000	4172.30761718750000000000	2893.00000000000000000000	10249.00000000000000000000	10228.00000000000000000000	0.00000000000000000000	0.00000000000000000000	0.00000000000000000000	534.00000000000000000000	978.00000000000000000000	4.00000000000000000000	4.00000000000000000000	4.00000000000000000000	4.00000000000000000000	4.00000000000000000000	4.00000000000000000000	4.00000000000000000000	4.00000000000000000000	4.00000000000000000000	4.00000000000000000000	4.00000000000000000000	4.00000000000000000000	4.00000000000000000000	4.00000000000000000000	4.00000000000000000000	4.00000000000000000000
78.00000000000000000000	0.00000000000000000000	4145.12792968750000000000	4154.87158203125000000000	4152.30761718750000000000	4160.51269531250000000000	4164.10253906250000000000	4157.43603515625000000000	4145.12792968750000000000	4165.64111328125000000000	4164.61523437500000000000	4168.20507812500000000000	4148.71777343750000000000	4189.74365234375000000000	4151.79492187500000000000	4162.56396484375000000000	3495.00000000000000000000	10249.00000000000000000000	10228.00000000000000000000	0.00000000000000000000	0.00000000000000000000	0.00000000000000000000	534.00000000000000000000	987.00000000000000000000	4.00000000000000000000	4.00000000000000000000	4.00000000000000000000	4.00000000000000000000	4.00000000000000000000	4.00000000000000000000	4.00000000000000000000	4.00000000000000000000	4.00000000000000000000	4.00000000000000000000	4.00000000000000000000	4.00000000000000000000	4.00000000000000000000	4.00000000000000000000	4.00000000000000000000	4.00000000000000000000
79.00000000000000000000	0.00000000000000000000	4149.23046875000000000000	4144.10253906250000000000	4155.38427734375000000000	4148.20507812500000000000	4142.56396484375000000000	4141.53857421875000000000	4131.28173828125000000000	4150.76904296875000000000	4146.15380859375000000000	4141.02539062500000000000	4160.00000000000000000000	4189.74365234375000000000	4139.48730468750000000000	4157.94873046875000000000	3279.00000000000000000000	10244.00000000000000000000	10230.00000000000000000000	0.00000000000000000000	0.00000000000000000000	0.00000000000000000000	534.00000000000000000000	995.00000000000000000000	4.00000000000000000000	4.00000000000000000000	4.00000000000000000000	4.00000000000000000000	4.00000000000000000000	4.00000000000000000000	4.00000000000000000000	4.00000000000000000000	4.00000000000000000000	4.00000000000000000000	4.00000000000000000000	4.00000000000000000000	4.00000000000000000000	4.00000000000000000000	4.00000000000000000000	4.00000000000000000000
80.00000000000000000000	0.00000000000000000000	4155.89746093750000000000	4171.79492187500000000000	4161.53857421875000000000	4164.61523437500000000000	4177.94873046875000000000	4160.51269531250000000000	4150.25634765625000000000	4162.05126953125000000000	4162.05126953125000000000	4166.15380859375000000000	4198.97412109375000000000	4190.25634765625000000000	4173.33300781250000000000	4163.07666015625000000000	3049.00000000000000000000	10244.00000000000000000000	10230.00000000000000000000	0.00000000000000000000	0.00000000000000000000	0.00000000000000000000	535.00000000000000000000	3.00000000000000000000	4.00000000000000000000	4.00000000000000000000	4.00000000000000000000	4.00000000000000000000	4.00000000000000000000	4.00000000000000000000	4.00000000000000000000	4.00000000000000000000	4.00000000000000000000	4.00000000000000000000	4.00000000000000000000	4.00000000000000000000	4.00000000000000000000	4.00000000000000000000	4.00000000000000000000	4.00000000000000000000
81.00000000000000000000	0.00000000000000000000	4169.23046875000000000000	4182.56396484375000000000	4176.41015625000000000000	4208.71777343750000000000	4197.43603515625000000000	4172.82031250000000000000	4158.46142578125000000000	4167.69238281250000000000	4172.30761718750000000000	4198.46142578125000000000	4209.74365234375000000000	4200.51269531250000000000	4195.38427734375000000000	4166.66650390625000000000	2893.00000000000000000000	10245.00000000000000000000	10229.00000000000000000000	0.00000000000000000000	0.00000000000000000000	0.00000000000000000000	535.00000000000000000000	12.00000000000000000000	4.00000000000000000000	4.00000000000000000000	4.00000000000000000000	4.00000000000000000000	4.00000000000000000000	4.00000000000000000000	4.00000000000000000000	4.00000000000000000000	4.00000000000000000000	4.00000000000000000000	4.00000000000000000000	4.00000000000000000000	4.00000000000000000000	4.00000000000000000000	4.00000000000000000000	4.00000000000000000000
82.00000000000000000000	0.00000000000000000000	4154.87158203125000000000	4180.00000000000000000000	4161.53857421875000000000	4212.82031250000000000000	4175.38427734375000000000	4167.69238281250000000000	4149.74365234375000000000	4166.15380859375000000000	4164.61523437500000000000	4184.61523437500000000000	4187.69238281250000000000	4198.97412109375000000000	4183.07666015625000000000	4164.10253906250000000000	3495.00000000000000000000	10245.00000000000000000000	10229.00000000000000000000	0.00000000000000000000	0.00000000000000000000	0.00000000000000000000	535.00000000000000000000	20.00000000000000000000	4.00000000000000000000	4.00000000000000000000	4.00000000000000000000	4.00000000000000000000	4.00000000000000000000	4.00000000000000000000	4.00000000000000000000	4.00000000000000000000	4.00000000000000000000	4.00000000000000000000	4.00000000000000000000	4.00000000000000000000	4.00000000000000000000	4.00000000000000000000	4.00000000000000000000	4.00000000000000000000
83.00000000000000000000	0.00000000000000000000	4148.71777343750000000000	4174.87158203125000000000	4161.02539062500000000000	4159.48730468750000000000	4160.00000000000000000000	4158.97412109375000000000	4150.25634765625000000000	4170.76904296875000000000	4165.64111328125000000000	4176.41015625000000000000	4154.87158203125000000000	4194.35888671875000000000	4163.58984375000000000000	4160.00000000000000000000	3279.00000000000000000000	10248.00000000000000000000	10229.00000000000000000000	0.00000000000000000000	0.00000000000000000000	0.00000000000000000000	535.00000000000000000000	27.00000000000000000000	4.00000000000000000000	4.00000000000000000000	4.00000000000000000000	4.00000000000000000000	4.00000000000000000000	4.00000000000000000000	4.00000000000000000000	4.00000000000000000000	4.00000000000000000000	4.00000000000000000000	4.00000000000000000000	4.00000000000000000000	4.00000000000000000000	4.00000000000000000000	4.00000000000000000000	4.00000000000000000000
84.00000000000000000000	0.00000000000000000000	4166.66650390625000000000	4178.97412109375000000000	4180.00000000000000000000	4155.89746093750000000000	4184.10253906250000000000	4163.58984375000000000000	4156.41015625000000000000	4173.33300781250000000000	4173.84619140625000000000	4198.97412109375000000000	4166.66650390625000000000	4196.92285156250000000000	4166.66650390625000000000	4165.12792968750000000000	3049.00000000000000000000	10248.00000000000000000000	10229.00000000000000000000	0.00000000000000000000	0.00000000000000000000	0.00000000000000000000	535.00000000000000000000	35.00000000000000000000	4.00000000000000000000	4.00000000000000000000	4.00000000000000000000	4.00000000000000000000	4.00000000000000000000	4.00000000000000000000	4.00000000000000000000	4.00000000000000000000	4.00000000000000000000	4.00000000000000000000	4.00000000000000000000	4.00000000000000000000	4.00000000000000000000	4.00000000000000000000	4.00000000000000000000	4.00000000000000000000
85.00000000000000000000	0.00000000000000000000	4153.84619140625000000000	4198.46142578125000000000	4160.00000000000000000000	4202.56396484375000000000	4210.25634765625000000000	4183.58984375000000000000	4164.61523437500000000000	4183.58984375000000000000	4182.05126953125000000000	4193.84619140625000000000	4208.20507812500000000000	4194.35888671875000000000	4189.23046875000000000000	4169.74365234375000000000	2893.00000000000000000000	10249.00000000000000000000	10231.00000000000000000000	0.00000000000000000000	0.00000000000000000000	0.00000000000000000000	535.00000000000000000000	44.00000000000000000000	4.00000000000000000000	4.00000000000000000000	4.00000000000000000000	4.00000000000000000000	4.00000000000000000000	4.00000000000000000000	4.00000000000000000000	4.00000000000000000000	4.00000000000000000000	4.00000000000000000000	4.00000000000000000000	4.00000000000000000000	4.00000000000000000000	4.00000000000000000000	4.00000000000000000000	4.00000000000000000000
86.00000000000000000000	0.00000000000000000000	4147.17919921875000000000	4166.66650390625000000000	4158.46142578125000000000	4180.00000000000000000000	4171.28173828125000000000	4165.64111328125000000000	4152.30761718750000000000	4167.69238281250000000000	4162.05126953125000000000	4144.61523437500000000000	4200.00000000000000000000	4183.58984375000000000000	4164.61523437500000000000	4154.87158203125000000000	3495.00000000000000000000	10249.00000000000000000000	10231.00000000000000000000	0.00000000000000000000	0.00000000000000000000	0.00000000000000000000	535.00000000000000000000	51.00000000000000000000	4.00000000000000000000	4.00000000000000000000	4.00000000000000000000	4.00000000000000000000	4.00000000000000000000	4.00000000000000000000	4.00000000000000000000	4.00000000000000000000	4.00000000000000000000	4.00000000000000000000	4.00000000000000000000	4.00000000000000000000	4.00000000000000000000	4.00000000000000000000	4.00000000000000000000	4.00000000000000000000
87.00000000000000000000	0.00000000000000000000	4142.56396484375000000000	4133.33300781250000000000	4163.07666015625000000000	4142.05126953125000000000	4137.43603515625000000000	4142.05126953125000000000	4137.43603515625000000000	4141.53857421875000000000	4142.05126953125000000000	4148.20507812500000000000	4166.66650390625000000000	4173.33300781250000000000	4139.48730468750000000000	4148.71777343750000000000	3279.00000000000000000000	10248.00000000000000000000	10232.00000000000000000000	0.00000000000000000000	0.00000000000000000000	0.00000000000000000000	535.00000000000000000000	58.00000000000000000000	4.00000000000000000000	4.00000000000000000000	4.00000000000000000000	4.00000000000000000000	4.00000000000000000000	4.00000000000000000000	4.00000000000000000000	4.00000000000000000000	4.00000000000000000000	4.00000000000000000000	4.00000000000000000000	4.00000000000000000000	4.00000000000000000000	4.00000000000000000000	4.00000000000000000000	4.00000000000000000000
88.00000000000000000000	0.00000000000000000000	4149.74365234375000000000	4175.38427734375000000000	4162.56396484375000000000	4192.30761718750000000000	4172.82031250000000000000	4158.46142578125000000000	4149.23046875000000000000	4155.89746093750000000000	4157.94873046875000000000	4192.82031250000000000000	4167.17919921875000000000	4190.25634765625000000000	4180.51269531250000000000	4169.74365234375000000000	3049.00000000000000000000	10248.00000000000000000000	10232.00000000000000000000	0.00000000000000000000	0.00000000000000000000	0.00000000000000000000	535.00000000000000000000	66.00000000000000000000	4.00000000000000000000	4.00000000000000000000	4.00000000000000000000	4.00000000000000000000	4.00000000000000000000	4.00000000000000000000	4.00000000000000000000	4.00000000000000000000	4.00000000000000000000	4.00000000000000000000	4.00000000000000000000	4.00000000000000000000	4.00000000000000000000	4.00000000000000000000	4.00000000000000000000	4.00000000000000000000
89.00000000000000000000	0.00000000000000000000	4169.23046875000000000000	4211.79492187500000000000	4177.43603515625000000000	4221.53857421875000000000	4205.64111328125000000000	4174.35888671875000000000	4160.51269531250000000000	4174.35888671875000000000	4176.92285156250000000000	4200.00000000000000000000	4171.28173828125000000000	4210.76904296875000000000	4210.76904296875000000000	4181.02539062500000000000	2893.00000000000000000000	10248.00000000000000000000	10233.00000000000000000000	0.00000000000000000000	0.00000000000000000000	0.00000000000000000000	535.00000000000000000000	73.00000000000000000000	4.00000000000000000000	4.00000000000000000000	4.00000000000000000000	4.00000000000000000000	4.00000000000000000000	4.00000000000000000000	4.00000000000000000000	4.00000000000000000000	4.00000000000000000000	4.00000000000000000000	4.00000000000000000000	4.00000000000000000000	4.00000000000000000000	4.00000000000000000000	4.00000000000000000000	4.00000000000000000000
90.00000000000000000000	0.00000000000000000000	4154.35888671875000000000	4187.69238281250000000000	4165.64111328125000000000	4173.33300781250000000000	4195.38427734375000000000	4172.82031250000000000000	4153.33300781250000000000	4168.20507812500000000000	4181.53857421875000000000	4189.74365234375000000000	4183.58984375000000000000	4198.97412109375000000000	4188.71777343750000000000	4174.35888671875000000000	3495.00000000000000000000	10248.00000000000000000000	10233.00000000000000000000	0.00000000000000000000	0.00000000000000000000	0.00000000000000000000	535.00000000000000000000	80.00000000000000000000	4.00000000000000000000	4.00000000000000000000	4.00000000000000000000	4.00000000000000000000	4.00000000000000000000	4.00000000000000000000	4.00000000000000000000	4.00000000000000000000	4.00000000000000000000	4.00000000000000000000	4.00000000000000000000	4.00000000000000000000	4.00000000000000000000	4.00000000000000000000	4.00000000000000000000	4.00000000000000000000
91.00000000000000000000	0.00000000000000000000	4159.48730468750000000000	4168.71777343750000000000	4165.64111328125000000000	4162.56396484375000000000	4188.20507812500000000000	4174.87158203125000000000	4148.71777343750000000000	4165.64111328125000000000	4182.56396484375000000000	4186.15380859375000000000	4226.15380859375000000000	4191.79492187500000000000	4177.94873046875000000000	4174.87158203125000000000	3279.00000000000000000000	10250.00000000000000000000	10234.00000000000000000000	0.00000000000000000000	0.00000000000000000000	0.00000000000000000000	535.00000000000000000000	88.00000000000000000000	4.00000000000000000000	4.00000000000000000000	4.00000000000000000000	4.00000000000000000000	4.00000000000000000000	4.00000000000000000000	4.00000000000000000000	4.00000000000000000000	4.00000000000000000000	4.00000000000000000000	4.00000000000000000000	4.00000000000000000000	4.00000000000000000000	4.00000000000000000000	4.00000000000000000000	4.00000000000000000000
92.00000000000000000000	0.00000000000000000000	4156.92285156250000000000	4171.28173828125000000000	4159.48730468750000000000	4184.61523437500000000000	4176.92285156250000000000	4169.74365234375000000000	4150.76904296875000000000	4174.87158203125000000000	4178.97412109375000000000	4185.12792968750000000000	4213.33300781250000000000	4190.76904296875000000000	4178.46142578125000000000	4165.64111328125000000000	3049.00000000000000000000	10250.00000000000000000000	10234.00000000000000000000	0.00000000000000000000	0.00000000000000000000	0.00000000000000000000	535.00000000000000000000	95.00000000000000000000	4.00000000000000000000	4.00000000000000000000	4.00000000000000000000	4.00000000000000000000	4.00000000000000000000	4.00000000000000000000	4.00000000000000000000	4.00000000000000000000	4.00000000000000000000	4.00000000000000000000	4.00000000000000000000	4.00000000000000000000	4.00000000000000000000	4.00000000000000000000	4.00000000000000000000	4.00000000000000000000
93.00000000000000000000	0.00000000000000000000	4138.97412109375000000000	4162.56396484375000000000	4147.69238281250000000000	4172.82031250000000000000	4144.61523437500000000000	4152.82031250000000000000	4147.69238281250000000000	4176.41015625000000000000	4162.56396484375000000000	4182.05126953125000000000	4150.76904296875000000000	4189.74365234375000000000	4166.15380859375000000000	4157.94873046875000000000	2893.00000000000000000000	10250.00000000000000000000	10234.00000000000000000000	0.00000000000000000000	0.00000000000000000000	0.00000000000000000000	535.00000000000000000000	102.00000000000000000000	4.00000000000000000000	4.00000000000000000000	4.00000000000000000000	4.00000000000000000000	4.00000000000000000000	4.00000000000000000000	4.00000000000000000000	4.00000000000000000000	4.00000000000000000000	4.00000000000000000000	4.00000000000000000000	4.00000000000000000000	4.00000000000000000000	4.00000000000000000000	4.00000000000000000000	4.00000000000000000000
94.00000000000000000000	0.00000000000000000000	4158.46142578125000000000	4172.30761718750000000000	4166.15380859375000000000	4174.35888671875000000000	4152.30761718750000000000	4160.51269531250000000000	4156.41015625000000000000	4178.46142578125000000000	4156.41015625000000000000	4174.35888671875000000000	4138.97412109375000000000	4197.94873046875000000000	4170.25634765625000000000	4174.87158203125000000000	3495.00000000000000000000	10250.00000000000000000000	10234.00000000000000000000	0.00000000000000000000	0.00000000000000000000	0.00000000000000000000	535.00000000000000000000	110.00000000000000000000	4.00000000000000000000	4.00000000000000000000	4.00000000000000000000	4.00000000000000000000	4.00000000000000000000	4.00000000000000000000	4.00000000000000000000	4.00000000000000000000	4.00000000000000000000	4.00000000000000000000	4.00000000000000000000	4.00000000000000000000	4.00000000000000000000	4.00000000000000000000	4.00000000000000000000	4.00000000000000000000
95.00000000000000000000	0.00000000000000000000	4167.17919921875000000000	4194.87158203125000000000	4168.20507812500000000000	4203.58984375000000000000	4197.94873046875000000000	4182.56396484375000000000	4172.82031250000000000000	4187.17919921875000000000	4170.76904296875000000000	4173.84619140625000000000	4187.69238281250000000000	4204.61523437500000000000	4180.51269531250000000000	4189.74365234375000000000	3279.00000000000000000000	10250.00000000000000000000	10230.00000000000000000000	0.00000000000000000000	0.00000000000000000000	0.00000000000000000000	535.00000000000000000000	118.00000000000000000000	4.00000000000000000000	4.00000000000000000000	4.00000000000000000000	4.00000000000000000000	4.00000000000000000000	4.00000000000000000000	4.00000000000000000000	4.00000000000000000000	4.00000000000000000000	4.00000000000000000000	4.00000000000000000000	4.00000000000000000000	4.00000000000000000000	4.00000000000000000000	4.00000000000000000000	4.00000000000000000000
96.00000000000000000000	0.00000000000000000000	4168.71777343750000000000	4181.53857421875000000000	4176.41015625000000000000	4188.20507812500000000000	4189.74365234375000000000	4171.28173828125000000000	4168.20507812500000000000	4171.79492187500000000000	4165.12792968750000000000	4166.15380859375000000000	4211.28173828125000000000	4204.10253906250000000000	4166.15380859375000000000	4184.10253906250000000000	3049.00000000000000000000	10250.00000000000000000000	10230.00000000000000000000	0.00000000000000000000	0.00000000000000000000	0.00000000000000000000	535.00000000000000000000	127.00000000000000000000	4.00000000000000000000	4.00000000000000000000	4.00000000000000000000	4.00000000000000000000	4.00000000000000000000	4.00000000000000000000	4.00000000000000000000	4.00000000000000000000	4.00000000000000000000	4.00000000000000000000	4.00000000000000000000	4.00000000000000000000	4.00000000000000000000	4.00000000000000000000	4.00000000000000000000	4.00000000000000000000
97.00000000000000000000	0.00000000000000000000	4169.74365234375000000000	4186.66650390625000000000	4182.05126953125000000000	4177.94873046875000000000	4180.51269531250000000000	4166.66650390625000000000	4169.74365234375000000000	4167.17919921875000000000	4162.05126953125000000000	4166.66650390625000000000	4201.53857421875000000000	4209.74365234375000000000	4180.51269531250000000000	4188.71777343750000000000	2893.00000000000000000000	10249.00000000000000000000	10230.00000000000000000000	0.00000000000000000000	0.00000000000000000000	0.00000000000000000000	535.00000000000000000000	135.00000000000000000000	4.00000000000000000000	4.00000000000000000000	4.00000000000000000000	4.00000000000000000000	4.00000000000000000000	4.00000000000000000000	4.00000000000000000000	4.00000000000000000000	4.00000000000000000000	4.00000000000000000000	4.00000000000000000000	4.00000000000000000000	4.00000000000000000000	4.00000000000000000000	4.00000000000000000000	4.00000000000000000000
98.00000000000000000000	0.00000000000000000000	4161.02539062500000000000	4203.58984375000000000000	4168.71777343750000000000	4213.84619140625000000000	4196.41015625000000000000	4177.94873046875000000000	4172.30761718750000000000	4173.84619140625000000000	4173.84619140625000000000	4186.66650390625000000000	4175.89746093750000000000	4213.33300781250000000000	4199.48730468750000000000	4188.20507812500000000000	3495.00000000000000000000	10249.00000000000000000000	10230.00000000000000000000	0.00000000000000000000	0.00000000000000000000	0.00000000000000000000	535.00000000000000000000	143.00000000000000000000	4.00000000000000000000	4.00000000000000000000	4.00000000000000000000	4.00000000000000000000	4.00000000000000000000	4.00000000000000000000	4.00000000000000000000	4.00000000000000000000	4.00000000000000000000	4.00000000000000000000	4.00000000000000000000	4.00000000000000000000	4.00000000000000000000	4.00000000000000000000	4.00000000000000000000	4.00000000000000000000
99.00000000000000000000	0.00000000000000000000	4156.41015625000000000000	4170.76904296875000000000	4163.07666015625000000000	4194.35888671875000000000	4150.25634765625000000000	4162.05126953125000000000	4146.15380859375000000000	4149.23046875000000000000	4158.97412109375000000000	4181.02539062500000000000	4147.69238281250000000000	4192.30761718750000000000	4165.64111328125000000000	4160.00000000000000000000	3279.00000000000000000000	10246.00000000000000000000	10229.00000000000000000000	0.00000000000000000000	0.00000000000000000000	0.00000000000000000000	535.00000000000000000000	152.00000000000000000000	4.00000000000000000000	4.00000000000000000000	4.00000000000000000000	4.00000000000000000000	4.00000000000000000000	4.00000000000000000000	4.00000000000000000000	4.00000000000000000000	4.00000000000000000000	4.00000000000000000000	4.00000000000000000000	4.00000000000000000000	4.00000000000000000000	4.00000000000000000000	4.00000000000000000000	4.00000000000000000000
100.00000000000000000000	0.00000000000000000000	4145.12792968750000000000	4156.92285156250000000000	4152.82031250000000000000	4168.71777343750000000000	4140.00000000000000000000	4158.46142578125000000000	4147.17919921875000000000	4156.92285156250000000000	4157.43603515625000000000	4175.38427734375000000000	4187.69238281250000000000	4180.51269531250000000000	4161.02539062500000000000	4161.02539062500000000000	3049.00000000000000000000	10246.00000000000000000000	10229.00000000000000000000	0.00000000000000000000	0.00000000000000000000	0.00000000000000000000	535.00000000000000000000	160.00000000000000000000	4.00000000000000000000	4.00000000000000000000	4.00000000000000000000	4.00000000000000000000	4.00000000000000000000	4.00000000000000000000	4.00000000000000000000	4.00000000000000000000	4.00000000000000000000	4.00000000000000000000	4.00000000000000000000	4.00000000000000000000	4.00000000000000000000	4.00000000000000000000	4.00000000000000000000	4.00000000000000000000
101.00000000000000000000	0.00000000000000000000	4163.58984375000000000000	4177.94873046875000000000	4170.25634765625000000000	4190.76904296875000000000	4194.35888671875000000000	4184.10253906250000000000	4174.35888671875000000000	4200.51269531250000000000	4188.20507812500000000000	4191.28173828125000000000	4222.56396484375000000000	4196.92285156250000000000	4186.66650390625000000000	4185.12792968750000000000	2893.00000000000000000000	10245.00000000000000000000	10228.00000000000000000000	0.00000000000000000000	0.00000000000000000000	0.00000000000000000000	535.00000000000000000000	168.00000000000000000000	4.00000000000000000000	4.00000000000000000000	4.00000000000000000000	4.00000000000000000000	4.00000000000000000000	4.00000000000000000000	4.00000000000000000000	4.00000000000000000000	4.00000000000000000000	4.00000000000000000000	4.00000000000000000000	4.00000000000000000000	4.00000000000000000000	4.00000000000000000000	4.00000000000000000000	4.00000000000000000000
102.00000000000000000000	0.00000000000000000000	4160.51269531250000000000	4166.66650390625000000000	4169.74365234375000000000	4173.33300781250000000000	4190.25634765625000000000	4184.61523437500000000000	4169.23046875000000000000	4202.05126953125000000000	4189.74365234375000000000	4186.15380859375000000000	4192.82031250000000000000	4193.84619140625000000000	4173.84619140625000000000	4173.33300781250000000000	3495.00000000000000000000	10245.00000000000000000000	10228.00000000000000000000	0.00000000000000000000	0.00000000000000000000	0.00000000000000000000	535.00000000000000000000	177.00000000000000000000	4.00000000000000000000	4.00000000000000000000	4.00000000000000000000	4.00000000000000000000	4.00000000000000000000	4.00000000000000000000	4.00000000000000000000	4.00000000000000000000	4.00000000000000000000	4.00000000000000000000	4.00000000000000000000	4.00000000000000000000	4.00000000000000000000	4.00000000000000000000	4.00000000000000000000	4.00000000000000000000
103.00000000000000000000	0.00000000000000000000	4138.97412109375000000000	4162.05126953125000000000	4148.71777343750000000000	4155.89746093750000000000	4170.76904296875000000000	4175.38427734375000000000	4164.10253906250000000000	4185.64111328125000000000	4168.20507812500000000000	4177.43603515625000000000	4178.46142578125000000000	4181.02539062500000000000	4173.84619140625000000000	4156.92285156250000000000	3279.00000000000000000000	10246.00000000000000000000	10229.00000000000000000000	0.00000000000000000000	0.00000000000000000000	0.00000000000000000000	535.00000000000000000000	185.00000000000000000000	4.00000000000000000000	4.00000000000000000000	4.00000000000000000000	4.00000000000000000000	4.00000000000000000000	4.00000000000000000000	4.00000000000000000000	4.00000000000000000000	4.00000000000000000000	4.00000000000000000000	4.00000000000000000000	4.00000000000000000000	4.00000000000000000000	4.00000000000000000000	4.00000000000000000000	4.00000000000000000000
104.00000000000000000000	0.00000000000000000000	4163.58984375000000000000	4179.48730468750000000000	4168.20507812500000000000	4203.07666015625000000000	4168.20507812500000000000	4176.92285156250000000000	4177.94873046875000000000	4185.12792968750000000000	4163.58984375000000000000	4176.92285156250000000000	4174.35888671875000000000	4191.79492187500000000000	4183.07666015625000000000	4168.20507812500000000000	3049.00000000000000000000	10246.00000000000000000000	10229.00000000000000000000	0.00000000000000000000	0.00000000000000000000	0.00000000000000000000	535.00000000000000000000	193.00000000000000000000	4.00000000000000000000	4.00000000000000000000	4.00000000000000000000	4.00000000000000000000	4.00000000000000000000	4.00000000000000000000	4.00000000000000000000	4.00000000000000000000	4.00000000000000000000	4.00000000000000000000	4.00000000000000000000	4.00000000000000000000	4.00000000000000000000	4.00000000000000000000	4.00000000000000000000	4.00000000000000000000
105.00000000000000000000	0.00000000000000000000	4161.53857421875000000000	4171.28173828125000000000	4166.66650390625000000000	4205.12792968750000000000	4142.05126953125000000000	4159.48730468750000000000	4171.28173828125000000000	4172.82031250000000000000	4158.97412109375000000000	4161.53857421875000000000	4152.82031250000000000000	4189.23046875000000000000	4161.53857421875000000000	4169.74365234375000000000	2893.00000000000000000000	10245.00000000000000000000	10229.00000000000000000000	0.00000000000000000000	0.00000000000000000000	0.00000000000000000000	535.00000000000000000000	201.00000000000000000000	4.00000000000000000000	4.00000000000000000000	4.00000000000000000000	4.00000000000000000000	4.00000000000000000000	4.00000000000000000000	4.00000000000000000000	4.00000000000000000000	4.00000000000000000000	4.00000000000000000000	4.00000000000000000000	4.00000000000000000000	4.00000000000000000000	4.00000000000000000000	4.00000000000000000000	4.00000000000000000000
106.00000000000000000000	0.00000000000000000000	4157.94873046875000000000	4172.30761718750000000000	4170.25634765625000000000	4164.61523437500000000000	4146.66650390625000000000	4144.61523437500000000000	4157.43603515625000000000	4158.46142578125000000000	4144.61523437500000000000	4152.82031250000000000000	4166.66650390625000000000	4191.28173828125000000000	4162.05126953125000000000	4174.87158203125000000000	3495.00000000000000000000	10245.00000000000000000000	10229.00000000000000000000	0.00000000000000000000	0.00000000000000000000	0.00000000000000000000	535.00000000000000000000	208.00000000000000000000	4.00000000000000000000	4.00000000000000000000	4.00000000000000000000	4.00000000000000000000	4.00000000000000000000	4.00000000000000000000	4.00000000000000000000	4.00000000000000000000	4.00000000000000000000	4.00000000000000000000	4.00000000000000000000	4.00000000000000000000	4.00000000000000000000	4.00000000000000000000	4.00000000000000000000	4.00000000000000000000
107.00000000000000000000	0.00000000000000000000	4177.94873046875000000000	4205.64111328125000000000	4188.20507812500000000000	4193.33300781250000000000	4198.97412109375000000000	4171.28173828125000000000	4172.82031250000000000000	4178.46142578125000000000	4163.07666015625000000000	4176.92285156250000000000	4204.61523437500000000000	4220.00000000000000000000	4205.12792968750000000000	4205.12792968750000000000	3279.00000000000000000000	10245.00000000000000000000	10226.00000000000000000000	0.00000000000000000000	0.00000000000000000000	0.00000000000000000000	535.00000000000000000000	215.00000000000000000000	4.00000000000000000000	4.00000000000000000000	4.00000000000000000000	4.00000000000000000000	4.00000000000000000000	4.00000000000000000000	4.00000000000000000000	4.00000000000000000000	4.00000000000000000000	4.00000000000000000000	4.00000000000000000000	4.00000000000000000000	4.00000000000000000000	4.00000000000000000000	4.00000000000000000000	4.00000000000000000000
[truncated: 236 more rows]
