# Supplementary material for: Discriminating three motor imagery states of the same joint for brain-computer interface
Source: PeerJ. 2021 Aug 24;9:e12027. doi: 10.7717/peerj.12027 (PMC8395581; doi:10.7717/peerj.12027)
Supplement: Supplemental Information 1 [file peerj-09-12027-s001.zip › dataset/C/01-08-04.11.17.17.03.11.csv]

title:08	recorded:04.11.17 17.03.11	sampling:128	subject:01	labels:COUNTER INTERPOLATED AF3 F7 F3 FC5 T7 P7 O1 O2 P8 T8 FC6 F4 F8 AF4 RAW_CQ GYROX GYROY MARKER MARKER_HARDWARE SYNC TIME_STAMP_s TIME_STAMP_ms CQ_AF3 CQ_F7 CQ_F3 CQ_FC5 CQ_T7 CQ_P7 CQ_O1 CQ_O2 CQ_P8 CQ_T8 CQ_FC6 CQ_F4 CQ_F8 CQ_AF4 CQ_CMS CQ_DRL	chan:40	units:emotiv
55.00000000000000000000	0.00000000000000000000	4145.64111328125000000000	4137.43603515625000000000	4136.41015625000000000000	4145.12792968750000000000	4144.61523437500000000000	4137.43603515625000000000	4152.30761718750000000000	4146.15380859375000000000	4168.71777343750000000000	4155.38427734375000000000	4173.84619140625000000000	4146.66650390625000000000	4169.74365234375000000000	4138.46142578125000000000	0.00000000000000000000	10248.00000000000000000000	10227.00000000000000000000	0.00000000000000000000	0.00000000000000000000	0.00000000000000000000	1253.00000000000000000000	970.00000000000000000000	0.00000000000000000000	0.00000000000000000000	0.00000000000000000000	0.00000000000000000000	0.00000000000000000000	0.00000000000000000000	0.00000000000000000000	0.00000000000000000000	0.00000000000000000000	0.00000000000000000000	0.00000000000000000000	0.00000000000000000000	0.00000000000000000000	0.00000000000000000000	0.00000000000000000000	0.00000000000000000000
56.00000000000000000000	0.00000000000000000000	4136.92285156250000000000	4125.12792968750000000000	4124.10253906250000000000	4116.92285156250000000000	4133.33300781250000000000	4133.33300781250000000000	4142.05126953125000000000	4136.92285156250000000000	4168.71777343750000000000	4137.94873046875000000000	4152.30761718750000000000	4145.64111328125000000000	4158.46142578125000000000	4143.58984375000000000000	0.00000000000000000000	10248.00000000000000000000	10227.00000000000000000000	0.00000000000000000000	0.00000000000000000000	0.00000000000000000000	1253.00000000000000000000	979.00000000000000000000	0.00000000000000000000	0.00000000000000000000	0.00000000000000000000	0.00000000000000000000	0.00000000000000000000	0.00000000000000000000	0.00000000000000000000	0.00000000000000000000	0.00000000000000000000	0.00000000000000000000	0.00000000000000000000	0.00000000000000000000	0.00000000000000000000	0.00000000000000000000	0.00000000000000000000	0.00000000000000000000
57.00000000000000000000	0.00000000000000000000	4141.02539062500000000000	4119.48730468750000000000	4118.97412109375000000000	4123.07666015625000000000	4120.51269531250000000000	4122.56396484375000000000	4125.64111328125000000000	4121.53857421875000000000	4158.97412109375000000000	4115.89746093750000000000	4120.00000000000000000000	4146.15380859375000000000	4147.69238281250000000000	4135.38427734375000000000	0.00000000000000000000	10247.00000000000000000000	10228.00000000000000000000	0.00000000000000000000	0.00000000000000000000	0.00000000000000000000	1253.00000000000000000000	987.00000000000000000000	0.00000000000000000000	0.00000000000000000000	0.00000000000000000000	0.00000000000000000000	0.00000000000000000000	0.00000000000000000000	0.00000000000000000000	0.00000000000000000000	0.00000000000000000000	0.00000000000000000000	0.00000000000000000000	0.00000000000000000000	0.00000000000000000000	0.00000000000000000000	0.00000000000000000000	0.00000000000000000000
58.00000000000000000000	0.00000000000000000000	4148.20507812500000000000	4147.69238281250000000000	4124.61523437500000000000	4164.61523437500000000000	4139.48730468750000000000	4139.48730468750000000000	4136.92285156250000000000	4133.33300781250000000000	4170.25634765625000000000	4133.33300781250000000000	4148.71777343750000000000	4144.10253906250000000000	4163.07666015625000000000	4133.33300781250000000000	0.00000000000000000000	10247.00000000000000000000	10228.00000000000000000000	0.00000000000000000000	0.00000000000000000000	0.00000000000000000000	1253.00000000000000000000	995.00000000000000000000	0.00000000000000000000	0.00000000000000000000	0.00000000000000000000	0.00000000000000000000	0.00000000000000000000	0.00000000000000000000	0.00000000000000000000	0.00000000000000000000	0.00000000000000000000	0.00000000000000000000	0.00000000000000000000	0.00000000000000000000	0.00000000000000000000	0.00000000000000000000	0.00000000000000000000	0.00000000000000000000
59.00000000000000000000	0.00000000000000000000	4150.25634765625000000000	4168.71777343750000000000	4136.92285156250000000000	4157.43603515625000000000	4164.10253906250000000000	4158.46142578125000000000	4153.84619140625000000000	4149.74365234375000000000	4184.10253906250000000000	4161.02539062500000000000	4154.35888671875000000000	4155.38427734375000000000	4181.53857421875000000000	4144.61523437500000000000	0.00000000000000000000	10248.00000000000000000000	10228.00000000000000000000	0.00000000000000000000	0.00000000000000000000	0.00000000000000000000	1254.00000000000000000000	4.00000000000000000000	0.00000000000000000000	0.00000000000000000000	0.00000000000000000000	0.00000000000000000000	0.00000000000000000000	0.00000000000000000000	0.00000000000000000000	0.00000000000000000000	0.00000000000000000000	0.00000000000000000000	0.00000000000000000000	0.00000000000000000000	0.00000000000000000000	0.00000000000000000000	0.00000000000000000000	0.00000000000000000000
60.00000000000000000000	0.00000000000000000000	4153.33300781250000000000	4138.97412109375000000000	4144.10253906250000000000	4124.10253906250000000000	4120.00000000000000000000	4125.64111328125000000000	4131.79492187500000000000	4126.15380859375000000000	4156.92285156250000000000	4138.97412109375000000000	4125.64111328125000000000	4162.05126953125000000000	4156.41015625000000000000	4138.97412109375000000000	0.00000000000000000000	10248.00000000000000000000	10228.00000000000000000000	0.00000000000000000000	0.00000000000000000000	0.00000000000000000000	1254.00000000000000000000	12.00000000000000000000	0.00000000000000000000	0.00000000000000000000	0.00000000000000000000	0.00000000000000000000	0.00000000000000000000	0.00000000000000000000	0.00000000000000000000	0.00000000000000000000	0.00000000000000000000	0.00000000000000000000	0.00000000000000000000	0.00000000000000000000	0.00000000000000000000	0.00000000000000000000	0.00000000000000000000	0.00000000000000000000
61.00000000000000000000	0.00000000000000000000	4137.94873046875000000000	4110.25634765625000000000	4130.25634765625000000000	4123.58984375000000000000	4092.82031250000000000000	4113.33300781250000000000	4121.02539062500000000000	4110.76904296875000000000	4139.48730468750000000000	4112.82031250000000000000	4133.84619140625000000000	4143.58984375000000000000	4135.89746093750000000000	4120.51269531250000000000	0.00000000000000000000	10247.00000000000000000000	10228.00000000000000000000	0.00000000000000000000	0.00000000000000000000	0.00000000000000000000	1254.00000000000000000000	20.00000000000000000000	0.00000000000000000000	0.00000000000000000000	0.00000000000000000000	0.00000000000000000000	0.00000000000000000000	0.00000000000000000000	0.00000000000000000000	0.00000000000000000000	0.00000000000000000000	0.00000000000000000000	0.00000000000000000000	0.00000000000000000000	0.00000000000000000000	0.00000000000000000000	0.00000000000000000000	0.00000000000000000000
62.00000000000000000000	0.00000000000000000000	4149.74365234375000000000	4125.64111328125000000000	4140.51269531250000000000	4151.28173828125000000000	4141.02539062500000000000	4144.10253906250000000000	4140.00000000000000000000	4128.71777343750000000000	4161.53857421875000000000	4131.79492187500000000000	4149.74365234375000000000	4145.64111328125000000000	4148.20507812500000000000	4127.69238281250000000000	0.00000000000000000000	10247.00000000000000000000	10228.00000000000000000000	0.00000000000000000000	0.00000000000000000000	0.00000000000000000000	1254.00000000000000000000	29.00000000000000000000	0.00000000000000000000	0.00000000000000000000	0.00000000000000000000	0.00000000000000000000	0.00000000000000000000	0.00000000000000000000	0.00000000000000000000	0.00000000000000000000	0.00000000000000000000	0.00000000000000000000	0.00000000000000000000	0.00000000000000000000	0.00000000000000000000	0.00000000000000000000	0.00000000000000000000	0.00000000000000000000
63.00000000000000000000	0.00000000000000000000	4150.25634765625000000000	4144.10253906250000000000	4151.28173828125000000000	4156.92285156250000000000	4146.15380859375000000000	4134.87158203125000000000	4134.35888671875000000000	4133.33300781250000000000	4166.66650390625000000000	4146.15380859375000000000	4144.61523437500000000000	4153.84619140625000000000	4149.74365234375000000000	4143.07666015625000000000	0.00000000000000000000	10248.00000000000000000000	10228.00000000000000000000	0.00000000000000000000	0.00000000000000000000	0.00000000000000000000	1254.00000000000000000000	37.00000000000000000000	0.00000000000000000000	0.00000000000000000000	0.00000000000000000000	0.00000000000000000000	0.00000000000000000000	0.00000000000000000000	0.00000000000000000000	0.00000000000000000000	0.00000000000000000000	0.00000000000000000000	0.00000000000000000000	0.00000000000000000000	0.00000000000000000000	0.00000000000000000000	0.00000000000000000000	0.00000000000000000000
64.00000000000000000000	0.00000000000000000000	4130.76904296875000000000	4140.51269531250000000000	4145.64111328125000000000	4140.51269531250000000000	4114.87158203125000000000	4113.84619140625000000000	4118.46142578125000000000	4128.20507812500000000000	4159.48730468750000000000	4138.97412109375000000000	4146.66650390625000000000	4149.74365234375000000000	4151.79492187500000000000	4143.07666015625000000000	2715.00000000000000000000	10248.00000000000000000000	10228.00000000000000000000	0.00000000000000000000	0.00000000000000000000	0.00000000000000000000	1254.00000000000000000000	46.00000000000000000000	4.00000000000000000000	0.00000000000000000000	0.00000000000000000000	0.00000000000000000000	0.00000000000000000000	0.00000000000000000000	0.00000000000000000000	0.00000000000000000000	0.00000000000000000000	0.00000000000000000000	0.00000000000000000000	0.00000000000000000000	0.00000000000000000000	0.00000000000000000000	0.00000000000000000000	0.00000000000000000000
65.00000000000000000000	0.00000000000000000000	4154.35888671875000000000	4142.56396484375000000000	4158.97412109375000000000	4141.02539062500000000000	4134.87158203125000000000	4135.38427734375000000000	4128.20507812500000000000	4134.35888671875000000000	4170.76904296875000000000	4142.05126953125000000000	4156.92285156250000000000	4159.48730468750000000000	4168.71777343750000000000	4153.84619140625000000000	2769.00000000000000000000	10248.00000000000000000000	10227.00000000000000000000	0.00000000000000000000	0.00000000000000000000	0.00000000000000000000	1254.00000000000000000000	54.00000000000000000000	4.00000000000000000000	4.00000000000000000000	0.00000000000000000000	0.00000000000000000000	0.00000000000000000000	0.00000000000000000000	0.00000000000000000000	0.00000000000000000000	0.00000000000000000000	0.00000000000000000000	0.00000000000000000000	0.00000000000000000000	0.00000000000000000000	0.00000000000000000000	0.00000000000000000000	0.00000000000000000000
66.00000000000000000000	0.00000000000000000000	4163.58984375000000000000	4154.35888671875000000000	4158.46142578125000000000	4155.38427734375000000000	4152.82031250000000000000	4152.82031250000000000000	4141.53857421875000000000	4146.15380859375000000000	4185.12792968750000000000	4144.10253906250000000000	4142.05126953125000000000	4164.61523437500000000000	4169.23046875000000000000	4163.07666015625000000000	2409.00000000000000000000	10248.00000000000000000000	10227.00000000000000000000	0.00000000000000000000	0.00000000000000000000	0.00000000000000000000	1254.00000000000000000000	62.00000000000000000000	4.00000000000000000000	4.00000000000000000000	4.00000000000000000000	0.00000000000000000000	0.00000000000000000000	0.00000000000000000000	0.00000000000000000000	0.00000000000000000000	0.00000000000000000000	0.00000000000000000000	0.00000000000000000000	0.00000000000000000000	0.00000000000000000000	0.00000000000000000000	4.00000000000000000000	0.00000000000000000000
67.00000000000000000000	0.00000000000000000000	4157.94873046875000000000	4144.61523437500000000000	4158.46142578125000000000	4152.30761718750000000000	4120.00000000000000000000	4132.30761718750000000000	4132.30761718750000000000	4141.53857421875000000000	4175.38427734375000000000	4130.25634765625000000000	4125.12792968750000000000	4151.28173828125000000000	4147.69238281250000000000	4145.64111328125000000000	3452.00000000000000000000	10246.00000000000000000000	10228.00000000000000000000	0.00000000000000000000	0.00000000000000000000	0.00000000000000000000	1254.00000000000000000000	71.00000000000000000000	4.00000000000000000000	4.00000000000000000000	4.00000000000000000000	4.00000000000000000000	0.00000000000000000000	0.00000000000000000000	0.00000000000000000000	0.00000000000000000000	0.00000000000000000000	0.00000000000000000000	0.00000000000000000000	0.00000000000000000000	0.00000000000000000000	0.00000000000000000000	4.00000000000000000000	4.00000000000000000000
68.00000000000000000000	0.00000000000000000000	4161.02539062500000000000	4148.20507812500000000000	4171.28173828125000000000	4152.30761718750000000000	4126.66650390625000000000	4128.71777343750000000000	4126.66650390625000000000	4133.33300781250000000000	4163.07666015625000000000	4133.84619140625000000000	4146.15380859375000000000	4148.71777343750000000000	4145.64111328125000000000	4133.33300781250000000000	3495.00000000000000000000	10246.00000000000000000000	10228.00000000000000000000	0.00000000000000000000	0.00000000000000000000	0.00000000000000000000	1254.00000000000000000000	79.00000000000000000000	4.00000000000000000000	4.00000000000000000000	4.00000000000000000000	4.00000000000000000000	4.00000000000000000000	0.00000000000000000000	0.00000000000000000000	0.00000000000000000000	0.00000000000000000000	0.00000000000000000000	0.00000000000000000000	0.00000000000000000000	0.00000000000000000000	0.00000000000000000000	4.00000000000000000000	4.00000000000000000000
69.00000000000000000000	0.00000000000000000000	4148.71777343750000000000	4159.48730468750000000000	4163.58984375000000000000	4153.33300781250000000000	4157.43603515625000000000	4143.07666015625000000000	4132.82031250000000000000	4131.28173828125000000000	4161.53857421875000000000	4139.48730468750000000000	4164.61523437500000000000	4160.51269531250000000000	4150.76904296875000000000	4142.05126953125000000000	3388.00000000000000000000	10246.00000000000000000000	10228.00000000000000000000	0.00000000000000000000	0.00000000000000000000	0.00000000000000000000	1254.00000000000000000000	87.00000000000000000000	4.00000000000000000000	4.00000000000000000000	4.00000000000000000000	4.00000000000000000000	4.00000000000000000000	4.00000000000000000000	0.00000000000000000000	0.00000000000000000000	0.00000000000000000000	0.00000000000000000000	0.00000000000000000000	0.00000000000000000000	0.00000000000000000000	0.00000000000000000000	4.00000000000000000000	4.00000000000000000000
70.00000000000000000000	0.00000000000000000000	4151.79492187500000000000	4135.89746093750000000000	4165.64111328125000000000	4127.17919921875000000000	4132.30761718750000000000	4138.97412109375000000000	4130.25634765625000000000	4124.10253906250000000000	4156.92285156250000000000	4126.66650390625000000000	4135.89746093750000000000	4164.10253906250000000000	4138.46142578125000000000	4149.23046875000000000000	3463.00000000000000000000	10246.00000000000000000000	10228.00000000000000000000	0.00000000000000000000	0.00000000000000000000	0.00000000000000000000	1254.00000000000000000000	95.00000000000000000000	4.00000000000000000000	4.00000000000000000000	4.00000000000000000000	4.00000000000000000000	4.00000000000000000000	4.00000000000000000000	4.00000000000000000000	0.00000000000000000000	0.00000000000000000000	0.00000000000000000000	0.00000000000000000000	0.00000000000000000000	0.00000000000000000000	0.00000000000000000000	4.00000000000000000000	4.00000000000000000000
71.00000000000000000000	0.00000000000000000000	4161.02539062500000000000	4135.89746093750000000000	4179.48730468750000000000	4129.23046875000000000000	4126.66650390625000000000	4138.97412109375000000000	4136.41015625000000000000	4138.46142578125000000000	4176.92285156250000000000	4143.07666015625000000000	4125.64111328125000000000	4169.74365234375000000000	4160.00000000000000000000	4158.97412109375000000000	3432.00000000000000000000	10247.00000000000000000000	10228.00000000000000000000	0.00000000000000000000	0.00000000000000000000	0.00000000000000000000	1254.00000000000000000000	102.00000000000000000000	4.00000000000000000000	4.00000000000000000000	4.00000000000000000000	4.00000000000000000000	4.00000000000000000000	4.00000000000000000000	4.00000000000000000000	4.00000000000000000000	0.00000000000000000000	0.00000000000000000000	0.00000000000000000000	0.00000000000000000000	0.00000000000000000000	0.00000000000000000000	4.00000000000000000000	4.00000000000000000000
72.00000000000000000000	0.00000000000000000000	4155.38427734375000000000	4148.71777343750000000000	4178.46142578125000000000	4154.35888671875000000000	4137.43603515625000000000	4137.43603515625000000000	4135.89746093750000000000	4148.20507812500000000000	4181.02539062500000000000	4150.25634765625000000000	4143.58984375000000000000	4176.41015625000000000000	4170.25634765625000000000	4152.82031250000000000000	3387.00000000000000000000	10247.00000000000000000000	10228.00000000000000000000	0.00000000000000000000	0.00000000000000000000	0.00000000000000000000	1254.00000000000000000000	110.00000000000000000000	4.00000000000000000000	4.00000000000000000000	4.00000000000000000000	4.00000000000000000000	4.00000000000000000000	4.00000000000000000000	4.00000000000000000000	4.00000000000000000000	4.00000000000000000000	0.00000000000000000000	0.00000000000000000000	0.00000000000000000000	0.00000000000000000000	0.00000000000000000000	4.00000000000000000000	4.00000000000000000000
73.00000000000000000000	0.00000000000000000000	4142.05126953125000000000	4133.33300781250000000000	4167.17919921875000000000	4147.69238281250000000000	4138.46142578125000000000	4137.94873046875000000000	4131.28173828125000000000	4135.38427734375000000000	4161.02539062500000000000	4134.35888671875000000000	4155.38427734375000000000	4166.15380859375000000000	4151.79492187500000000000	4135.89746093750000000000	3036.00000000000000000000	10248.00000000000000000000	10229.00000000000000000000	0.00000000000000000000	0.00000000000000000000	0.00000000000000000000	1254.00000000000000000000	117.00000000000000000000	4.00000000000000000000	4.00000000000000000000	4.00000000000000000000	4.00000000000000000000	4.00000000000000000000	4.00000000000000000000	4.00000000000000000000	4.00000000000000000000	4.00000000000000000000	4.00000000000000000000	0.00000000000000000000	0.00000000000000000000	0.00000000000000000000	0.00000000000000000000	4.00000000000000000000	4.00000000000000000000
74.00000000000000000000	0.00000000000000000000	4132.82031250000000000000	4129.23046875000000000000	4157.94873046875000000000	4142.05126953125000000000	4150.76904296875000000000	4150.25634765625000000000	4136.92285156250000000000	4134.87158203125000000000	4168.20507812500000000000	4144.61523437500000000000	4174.35888671875000000000	4158.46142578125000000000	4157.94873046875000000000	4136.41015625000000000000	3496.00000000000000000000	10248.00000000000000000000	10229.00000000000000000000	0.00000000000000000000	0.00000000000000000000	0.00000000000000000000	1254.00000000000000000000	124.00000000000000000000	4.00000000000000000000	4.00000000000000000000	4.00000000000000000000	4.00000000000000000000	4.00000000000000000000	4.00000000000000000000	4.00000000000000000000	4.00000000000000000000	4.00000000000000000000	4.00000000000000000000	4.00000000000000000000	0.00000000000000000000	0.00000000000000000000	0.00000000000000000000	4.00000000000000000000	4.00000000000000000000
75.00000000000000000000	0.00000000000000000000	4151.28173828125000000000	4146.66650390625000000000	4168.20507812500000000000	4153.84619140625000000000	4147.17919921875000000000	4149.74365234375000000000	4136.92285156250000000000	4141.02539062500000000000	4179.48730468750000000000	4155.38427734375000000000	4165.12792968750000000000	4169.23046875000000000000	4162.05126953125000000000	4143.58984375000000000000	3301.00000000000000000000	10246.00000000000000000000	10229.00000000000000000000	0.00000000000000000000	0.00000000000000000000	0.00000000000000000000	1254.00000000000000000000	132.00000000000000000000	4.00000000000000000000	4.00000000000000000000	4.00000000000000000000	4.00000000000000000000	4.00000000000000000000	4.00000000000000000000	4.00000000000000000000	4.00000000000000000000	4.00000000000000000000	4.00000000000000000000	4.00000000000000000000	4.00000000000000000000	0.00000000000000000000	0.00000000000000000000	4.00000000000000000000	4.00000000000000000000
76.00000000000000000000	0.00000000000000000000	4150.76904296875000000000	4157.43603515625000000000	4172.30761718750000000000	4138.97412109375000000000	4143.07666015625000000000	4151.28173828125000000000	4141.02539062500000000000	4142.05126953125000000000	4181.02539062500000000000	4154.87158203125000000000	4125.64111328125000000000	4174.35888671875000000000	4155.89746093750000000000	4144.61523437500000000000	2839.00000000000000000000	10246.00000000000000000000	10229.00000000000000000000	0.00000000000000000000	0.00000000000000000000	0.00000000000000000000	1254.00000000000000000000	139.00000000000000000000	4.00000000000000000000	4.00000000000000000000	4.00000000000000000000	4.00000000000000000000	4.00000000000000000000	4.00000000000000000000	4.00000000000000000000	4.00000000000000000000	4.00000000000000000000	4.00000000000000000000	4.00000000000000000000	4.00000000000000000000	4.00000000000000000000	0.00000000000000000000	4.00000000000000000000	4.00000000000000000000
77.00000000000000000000	0.00000000000000000000	4135.38427734375000000000	4135.38427734375000000000	4166.15380859375000000000	4121.02539062500000000000	4135.89746093750000000000	4148.20507812500000000000	4134.35888671875000000000	4129.74365234375000000000	4171.28173828125000000000	4139.48730468750000000000	4123.58984375000000000000	4166.15380859375000000000	4148.71777343750000000000	4134.35888671875000000000	2862.00000000000000000000	10247.00000000000000000000	10228.00000000000000000000	0.00000000000000000000	0.00000000000000000000	0.00000000000000000000	1254.00000000000000000000	147.00000000000000000000	4.00000000000000000000	4.00000000000000000000	4.00000000000000000000	4.00000000000000000000	4.00000000000000000000	4.00000000000000000000	4.00000000000000000000	4.00000000000000000000	4.00000000000000000000	4.00000000000000000000	4.00000000000000000000	4.00000000000000000000	4.00000000000000000000	4.00000000000000000000	4.00000000000000000000	4.00000000000000000000
78.00000000000000000000	0.00000000000000000000	4141.02539062500000000000	4113.33300781250000000000	4168.20507812500000000000	4143.58984375000000000000	4131.28173828125000000000	4132.82031250000000000000	4122.05126953125000000000	4126.66650390625000000000	4167.69238281250000000000	4124.61523437500000000000	4147.17919921875000000000	4159.48730468750000000000	4143.07666015625000000000	4127.69238281250000000000	3496.00000000000000000000	10247.00000000000000000000	10228.00000000000000000000	0.00000000000000000000	0.00000000000000000000	0.00000000000000000000	1254.00000000000000000000	154.00000000000000000000	4.00000000000000000000	4.00000000000000000000	4.00000000000000000000	4.00000000000000000000	4.00000000000000000000	4.00000000000000000000	4.00000000000000000000	4.00000000000000000000	4.00000000000000000000	4.00000000000000000000	4.00000000000000000000	4.00000000000000000000	4.00000000000000000000	4.00000000000000000000	4.00000000000000000000	4.00000000000000000000
79.00000000000000000000	0.00000000000000000000	4146.15380859375000000000	4128.71777343750000000000	4168.71777343750000000000	4152.30761718750000000000	4155.38427734375000000000	4136.41015625000000000000	4133.84619140625000000000	4141.53857421875000000000	4178.97412109375000000000	4140.51269531250000000000	4155.89746093750000000000	4167.17919921875000000000	4152.30761718750000000000	4136.92285156250000000000	3301.00000000000000000000	10247.00000000000000000000	10227.00000000000000000000	0.00000000000000000000	0.00000000000000000000	0.00000000000000000000	1254.00000000000000000000	161.00000000000000000000	4.00000000000000000000	4.00000000000000000000	4.00000000000000000000	4.00000000000000000000	4.00000000000000000000	4.00000000000000000000	4.00000000000000000000	4.00000000000000000000	4.00000000000000000000	4.00000000000000000000	4.00000000000000000000	4.00000000000000000000	4.00000000000000000000	4.00000000000000000000	4.00000000000000000000	4.00000000000000000000
80.00000000000000000000	0.00000000000000000000	4157.43603515625000000000	4151.28173828125000000000	4180.00000000000000000000	4125.64111328125000000000	4173.33300781250000000000	4153.33300781250000000000	4149.23046875000000000000	4146.66650390625000000000	4183.07666015625000000000	4157.43603515625000000000	4154.87158203125000000000	4175.89746093750000000000	4173.33300781250000000000	4136.92285156250000000000	2839.00000000000000000000	10247.00000000000000000000	10227.00000000000000000000	0.00000000000000000000	0.00000000000000000000	0.00000000000000000000	1254.00000000000000000000	169.00000000000000000000	4.00000000000000000000	4.00000000000000000000	4.00000000000000000000	4.00000000000000000000	4.00000000000000000000	4.00000000000000000000	4.00000000000000000000	4.00000000000000000000	4.00000000000000000000	4.00000000000000000000	4.00000000000000000000	4.00000000000000000000	4.00000000000000000000	4.00000000000000000000	4.00000000000000000000	4.00000000000000000000
81.00000000000000000000	0.00000000000000000000	4150.25634765625000000000	4157.43603515625000000000	4180.00000000000000000000	4126.66650390625000000000	4156.41015625000000000000	4162.05126953125000000000	4153.33300781250000000000	4148.71777343750000000000	4183.58984375000000000000	4157.43603515625000000000	4147.69238281250000000000	4169.23046875000000000000	4175.38427734375000000000	4130.76904296875000000000	2862.00000000000000000000	10248.00000000000000000000	10229.00000000000000000000	0.00000000000000000000	0.00000000000000000000	0.00000000000000000000	1254.00000000000000000000	176.00000000000000000000	4.00000000000000000000	4.00000000000000000000	4.00000000000000000000	4.00000000000000000000	4.00000000000000000000	4.00000000000000000000	4.00000000000000000000	4.00000000000000000000	4.00000000000000000000	4.00000000000000000000	4.00000000000000000000	4.00000000000000000000	4.00000000000000000000	4.00000000000000000000	4.00000000000000000000	4.00000000000000000000
82.00000000000000000000	0.00000000000000000000	4149.74365234375000000000	4154.87158203125000000000	4181.02539062500000000000	4159.48730468750000000000	4142.05126953125000000000	4162.56396484375000000000	4157.43603515625000000000	4154.35888671875000000000	4183.58984375000000000000	4156.41015625000000000000	4144.61523437500000000000	4184.61523437500000000000	4155.38427734375000000000	4152.82031250000000000000	3496.00000000000000000000	10248.00000000000000000000	10229.00000000000000000000	0.00000000000000000000	0.00000000000000000000	0.00000000000000000000	1254.00000000000000000000	183.00000000000000000000	4.00000000000000000000	4.00000000000000000000	4.00000000000000000000	4.00000000000000000000	4.00000000000000000000	4.00000000000000000000	4.00000000000000000000	4.00000000000000000000	4.00000000000000000000	4.00000000000000000000	4.00000000000000000000	4.00000000000000000000	4.00000000000000000000	4.00000000000000000000	4.00000000000000000000	4.00000000000000000000
83.00000000000000000000	0.00000000000000000000	4157.43603515625000000000	4138.97412109375000000000	4186.15380859375000000000	4154.87158203125000000000	4134.87158203125000000000	4156.41015625000000000000	4151.28173828125000000000	4146.66650390625000000000	4171.79492187500000000000	4152.30761718750000000000	4151.79492187500000000000	4193.33300781250000000000	4150.25634765625000000000	4152.30761718750000000000	3301.00000000000000000000	10247.00000000000000000000	10228.00000000000000000000	0.00000000000000000000	0.00000000000000000000	0.00000000000000000000	1254.00000000000000000000	192.00000000000000000000	4.00000000000000000000	4.00000000000000000000	4.00000000000000000000	4.00000000000000000000	4.00000000000000000000	4.00000000000000000000	4.00000000000000000000	4.00000000000000000000	4.00000000000000000000	4.00000000000000000000	4.00000000000000000000	4.00000000000000000000	4.00000000000000000000	4.00000000000000000000	4.00000000000000000000	4.00000000000000000000
84.00000000000000000000	0.00000000000000000000	4136.92285156250000000000	4115.89746093750000000000	4170.76904296875000000000	4131.79492187500000000000	4130.25634765625000000000	4141.53857421875000000000	4133.33300781250000000000	4134.87158203125000000000	4163.58984375000000000000	4143.07666015625000000000	4164.10253906250000000000	4168.20507812500000000000	4154.87158203125000000000	4121.53857421875000000000	2839.00000000000000000000	10247.00000000000000000000	10228.00000000000000000000	0.00000000000000000000	0.00000000000000000000	0.00000000000000000000	1254.00000000000000000000	200.00000000000000000000	4.00000000000000000000	4.00000000000000000000	4.00000000000000000000	4.00000000000000000000	4.00000000000000000000	4.00000000000000000000	4.00000000000000000000	4.00000000000000000000	4.00000000000000000000	4.00000000000000000000	4.00000000000000000000	4.00000000000000000000	4.00000000000000000000	4.00000000000000000000	4.00000000000000000000	4.00000000000000000000
85.00000000000000000000	0.00000000000000000000	4153.33300781250000000000	4130.25634765625000000000	4184.61523437500000000000	4149.74365234375000000000	4158.97412109375000000000	4141.02539062500000000000	4136.92285156250000000000	4141.53857421875000000000	4175.89746093750000000000	4146.15380859375000000000	4158.46142578125000000000	4186.66650390625000000000	4155.89746093750000000000	4145.64111328125000000000	2862.00000000000000000000	10242.00000000000000000000	10227.00000000000000000000	0.00000000000000000000	0.00000000000000000000	0.00000000000000000000	1254.00000000000000000000	209.00000000000000000000	4.00000000000000000000	4.00000000000000000000	4.00000000000000000000	4.00000000000000000000	4.00000000000000000000	4.00000000000000000000	4.00000000000000000000	4.00000000000000000000	4.00000000000000000000	4.00000000000000000000	4.00000000000000000000	4.00000000000000000000	4.00000000000000000000	4.00000000000000000000	4.00000000000000000000	4.00000000000000000000
86.00000000000000000000	0.00000000000000000000	4168.71777343750000000000	4171.79492187500000000000	4200.51269531250000000000	4162.56396484375000000000	4185.64111328125000000000	4162.05126953125000000000	4158.46142578125000000000	4160.00000000000000000000	4190.76904296875000000000	4158.97412109375000000000	4135.38427734375000000000	4217.43603515625000000000	4158.46142578125000000000	4174.87158203125000000000	3496.00000000000000000000	10242.00000000000000000000	10227.00000000000000000000	0.00000000000000000000	0.00000000000000000000	0.00000000000000000000	1254.00000000000000000000	217.00000000000000000000	4.00000000000000000000	4.00000000000000000000	4.00000000000000000000	4.00000000000000000000	4.00000000000000000000	4.00000000000000000000	4.00000000000000000000	4.00000000000000000000	4.00000000000000000000	4.00000000000000000000	4.00000000000000000000	4.00000000000000000000	4.00000000000000000000	4.00000000000000000000	4.00000000000000000000	4.00000000000000000000
87.00000000000000000000	0.00000000000000000000	4160.51269531250000000000	4176.41015625000000000000	4190.76904296875000000000	4166.15380859375000000000	4173.33300781250000000000	4168.71777343750000000000	4160.00000000000000000000	4164.10253906250000000000	4191.79492187500000000000	4158.97412109375000000000	4152.82031250000000000000	4204.10253906250000000000	4166.15380859375000000000	4157.94873046875000000000	3301.00000000000000000000	10242.00000000000000000000	10229.00000000000000000000	0.00000000000000000000	0.00000000000000000000	0.00000000000000000000	1254.00000000000000000000	225.00000000000000000000	4.00000000000000000000	4.00000000000000000000	4.00000000000000000000	4.00000000000000000000	4.00000000000000000000	4.00000000000000000000	4.00000000000000000000	4.00000000000000000000	4.00000000000000000000	4.00000000000000000000	4.00000000000000000000	4.00000000000000000000	4.00000000000000000000	4.00000000000000000000	4.00000000000000000000	4.00000000000000000000
88.00000000000000000000	0.00000000000000000000	4171.79492187500000000000	4158.97412109375000000000	4190.76904296875000000000	4165.12792968750000000000	4162.05126953125000000000	4167.69238281250000000000	4155.89746093750000000000	4160.51269531250000000000	4200.51269531250000000000	4158.46142578125000000000	4186.66650390625000000000	4197.43603515625000000000	4168.20507812500000000000	4163.07666015625000000000	2839.00000000000000000000	10242.00000000000000000000	10229.00000000000000000000	0.00000000000000000000	0.00000000000000000000	0.00000000000000000000	1254.00000000000000000000	234.00000000000000000000	4.00000000000000000000	4.00000000000000000000	4.00000000000000000000	4.00000000000000000000	4.00000000000000000000	4.00000000000000000000	4.00000000000000000000	4.00000000000000000000	4.00000000000000000000	4.00000000000000000000	4.00000000000000000000	4.00000000000000000000	4.00000000000000000000	4.00000000000000000000	4.00000000000000000000	4.00000000000000000000
89.00000000000000000000	0.00000000000000000000	4156.92285156250000000000	4146.15380859375000000000	4182.05126953125000000000	4139.48730468750000000000	4153.84619140625000000000	4163.58984375000000000000	4159.48730468750000000000	4161.02539062500000000000	4201.02539062500000000000	4168.20507812500000000000	4178.46142578125000000000	4196.41015625000000000000	4158.97412109375000000000	4170.25634765625000000000	2862.00000000000000000000	10247.00000000000000000000	10228.00000000000000000000	0.00000000000000000000	0.00000000000000000000	0.00000000000000000000	1254.00000000000000000000	242.00000000000000000000	4.00000000000000000000	4.00000000000000000000	4.00000000000000000000	4.00000000000000000000	4.00000000000000000000	4.00000000000000000000	4.00000000000000000000	4.00000000000000000000	4.00000000000000000000	4.00000000000000000000	4.00000000000000000000	4.00000000000000000000	4.00000000000000000000	4.00000000000000000000	4.00000000000000000000	4.00000000000000000000
90.00000000000000000000	0.00000000000000000000	4145.64111328125000000000	4130.25634765625000000000	4177.43603515625000000000	4132.30761718750000000000	4134.87158203125000000000	4147.17919921875000000000	4153.84619140625000000000	4154.87158203125000000000	4175.89746093750000000000	4165.64111328125000000000	4149.74365234375000000000	4186.15380859375000000000	4150.76904296875000000000	4136.41015625000000000000	3496.00000000000000000000	10247.00000000000000000000	10228.00000000000000000000	0.00000000000000000000	0.00000000000000000000	0.00000000000000000000	1254.00000000000000000000	250.00000000000000000000	4.00000000000000000000	4.00000000000000000000	4.00000000000000000000	4.00000000000000000000	4.00000000000000000000	4.00000000000000000000	4.00000000000000000000	4.00000000000000000000	4.00000000000000000000	4.00000000000000000000	4.00000000000000000000	4.00000000000000000000	4.00000000000000000000	4.00000000000000000000	4.00000000000000000000	4.00000000000000000000
91.00000000000000000000	0.00000000000000000000	4157.43603515625000000000	4147.17919921875000000000	4187.69238281250000000000	4162.05126953125000000000	4153.33300781250000000000	4156.92285156250000000000	4165.12792968750000000000	4166.66650390625000000000	4186.66650390625000000000	4168.20507812500000000000	4145.64111328125000000000	4193.33300781250000000000	4165.64111328125000000000	4133.33300781250000000000	3301.00000000000000000000	10250.00000000000000000000	10229.00000000000000000000	0.00000000000000000000	0.00000000000000000000	0.00000000000000000000	1254.00000000000000000000	258.00000000000000000000	4.00000000000000000000	4.00000000000000000000	4.00000000000000000000	4.00000000000000000000	4.00000000000000000000	4.00000000000000000000	4.00000000000000000000	4.00000000000000000000	4.00000000000000000000	4.00000000000000000000	4.00000000000000000000	4.00000000000000000000	4.00000000000000000000	4.00000000000000000000	4.00000000000000000000	4.00000000000000000000
92.00000000000000000000	0.00000000000000000000	4167.17919921875000000000	4169.23046875000000000000	4199.48730468750000000000	4172.30761718750000000000	4181.53857421875000000000	4182.05126953125000000000	4180.00000000000000000000	4186.15380859375000000000	4221.53857421875000000000	4177.43603515625000000000	4164.61523437500000000000	4209.74365234375000000000	4177.43603515625000000000	4167.69238281250000000000	2839.00000000000000000000	10250.00000000000000000000	10229.00000000000000000000	0.00000000000000000000	0.00000000000000000000	0.00000000000000000000	1254.00000000000000000000	266.00000000000000000000	4.00000000000000000000	4.00000000000000000000	4.00000000000000000000	4.00000000000000000000	4.00000000000000000000	4.00000000000000000000	4.00000000000000000000	4.00000000000000000000	4.00000000000000000000	4.00000000000000000000	4.00000000000000000000	4.00000000000000000000	4.00000000000000000000	4.00000000000000000000	4.00000000000000000000	4.00000000000000000000
93.00000000000000000000	0.00000000000000000000	4166.66650390625000000000	4146.66650390625000000000	4198.97412109375000000000	4150.25634765625000000000	4158.97412109375000000000	4169.23046875000000000000	4160.51269531250000000000	4165.64111328125000000000	4203.07666015625000000000	4151.28173828125000000000	4170.25634765625000000000	4200.51269531250000000000	4150.25634765625000000000	4165.12792968750000000000	2862.00000000000000000000	10248.00000000000000000000	10231.00000000000000000000	0.00000000000000000000	0.00000000000000000000	0.00000000000000000000	1254.00000000000000000000	274.00000000000000000000	4.00000000000000000000	4.00000000000000000000	4.00000000000000000000	4.00000000000000000000	4.00000000000000000000	4.00000000000000000000	4.00000000000000000000	4.00000000000000000000	4.00000000000000000000	4.00000000000000000000	4.00000000000000000000	4.00000000000000000000	4.00000000000000000000	4.00000000000000000000	4.00000000000000000000	4.00000000000000000000
94.00000000000000000000	0.00000000000000000000	4150.76904296875000000000	4136.92285156250000000000	4177.94873046875000000000	4139.48730468750000000000	4139.48730468750000000000	4147.69238281250000000000	4139.48730468750000000000	4137.43603515625000000000	4168.20507812500000000000	4128.71777343750000000000	4156.41015625000000000000	4186.66650390625000000000	4125.12792968750000000000	4139.48730468750000000000	3496.00000000000000000000	10248.00000000000000000000	10231.00000000000000000000	0.00000000000000000000	0.00000000000000000000	0.00000000000000000000	1254.00000000000000000000	281.00000000000000000000	4.00000000000000000000	4.00000000000000000000	4.00000000000000000000	4.00000000000000000000	4.00000000000000000000	4.00000000000000000000	4.00000000000000000000	4.00000000000000000000	4.00000000000000000000	4.00000000000000000000	4.00000000000000000000	4.00000000000000000000	4.00000000000000000000	4.00000000000000000000	4.00000000000000000000	4.00000000000000000000
95.00000000000000000000	0.00000000000000000000	4160.51269531250000000000	4157.94873046875000000000	4180.51269531250000000000	4147.69238281250000000000	4156.41015625000000000000	4153.84619140625000000000	4144.10253906250000000000	4138.97412109375000000000	4173.33300781250000000000	4148.20507812500000000000	4146.15380859375000000000	4200.00000000000000000000	4116.92285156250000000000	4141.02539062500000000000	3301.00000000000000000000	10249.00000000000000000000	10231.00000000000000000000	0.00000000000000000000	0.00000000000000000000	0.00000000000000000000	1254.00000000000000000000	288.00000000000000000000	4.00000000000000000000	4.00000000000000000000	4.00000000000000000000	4.00000000000000000000	4.00000000000000000000	4.00000000000000000000	4.00000000000000000000	4.00000000000000000000	4.00000000000000000000	4.00000000000000000000	4.00000000000000000000	4.00000000000000000000	4.00000000000000000000	4.00000000000000000000	4.00000000000000000000	4.00000000000000000000
96.00000000000000000000	0.00000000000000000000	4169.74365234375000000000	4167.69238281250000000000	4190.25634765625000000000	4158.46142578125000000000	4178.97412109375000000000	4175.38427734375000000000	4163.58984375000000000000	4161.02539062500000000000	4204.10253906250000000000	4175.38427734375000000000	4151.79492187500000000000	4209.23046875000000000000	4121.02539062500000000000	4170.25634765625000000000	2839.00000000000000000000	10249.00000000000000000000	10231.00000000000000000000	0.00000000000000000000	0.00000000000000000000	0.00000000000000000000	1254.00000000000000000000	296.00000000000000000000	4.00000000000000000000	4.00000000000000000000	4.00000000000000000000	4.00000000000000000000	4.00000000000000000000	4.00000000000000000000	4.00000000000000000000	4.00000000000000000000	4.00000000000000000000	4.00000000000000000000	4.00000000000000000000	4.00000000000000000000	4.00000000000000000000	4.00000000000000000000	4.00000000000000000000	4.00000000000000000000
97.00000000000000000000	0.00000000000000000000	4157.43603515625000000000	4164.10253906250000000000	4186.15380859375000000000	4165.12792968750000000000	4172.30761718750000000000	4178.46142578125000000000	4169.23046875000000000000	4175.38427734375000000000	4214.35888671875000000000	4172.30761718750000000000	4157.43603515625000000000	4204.61523437500000000000	4140.51269531250000000000	4175.38427734375000000000	2862.00000000000000000000	10249.00000000000000000000	10230.00000000000000000000	0.00000000000000000000	0.00000000000000000000	0.00000000000000000000	1254.00000000000000000000	304.00000000000000000000	4.00000000000000000000	4.00000000000000000000	4.00000000000000000000	4.00000000000000000000	4.00000000000000000000	4.00000000000000000000	4.00000000000000000000	4.00000000000000000000	4.00000000000000000000	4.00000000000000000000	4.00000000000000000000	4.00000000000000000000	4.00000000000000000000	4.00000000000000000000	4.00000000000000000000	4.00000000000000000000
98.00000000000000000000	0.00000000000000000000	4161.02539062500000000000	4156.41015625000000000000	4197.43603515625000000000	4155.89746093750000000000	4149.74365234375000000000	4165.64111328125000000000	4165.12792968750000000000	4174.87158203125000000000	4194.87158203125000000000	4161.02539062500000000000	4167.69238281250000000000	4207.69238281250000000000	4149.74365234375000000000	4160.00000000000000000000	3496.00000000000000000000	10249.00000000000000000000	10230.00000000000000000000	0.00000000000000000000	0.00000000000000000000	0.00000000000000000000	1254.00000000000000000000	311.00000000000000000000	4.00000000000000000000	4.00000000000000000000	4.00000000000000000000	4.00000000000000000000	4.00000000000000000000	4.00000000000000000000	4.00000000000000000000	4.00000000000000000000	4.00000000000000000000	4.00000000000000000000	4.00000000000000000000	4.00000000000000000000	4.00000000000000000000	4.00000000000000000000	4.00000000000000000000	4.00000000000000000000
99.00000000000000000000	0.00000000000000000000	4156.92285156250000000000	4150.25634765625000000000	4199.48730468750000000000	4151.28173828125000000000	4158.46142578125000000000	4168.20507812500000000000	4174.35888671875000000000	4180.51269531250000000000	4196.41015625000000000000	4180.51269531250000000000	4195.38427734375000000000	4219.48730468750000000000	4137.94873046875000000000	4177.94873046875000000000	3301.00000000000000000000	10251.00000000000000000000	10229.00000000000000000000	0.00000000000000000000	0.00000000000000000000	0.00000000000000000000	1254.00000000000000000000	319.00000000000000000000	4.00000000000000000000	4.00000000000000000000	4.00000000000000000000	4.00000000000000000000	4.00000000000000000000	4.00000000000000000000	4.00000000000000000000	4.00000000000000000000	4.00000000000000000000	4.00000000000000000000	4.00000000000000000000	4.00000000000000000000	4.00000000000000000000	4.00000000000000000000	4.00000000000000000000	4.00000000000000000000
100.00000000000000000000	0.00000000000000000000	4158.46142578125000000000	4144.61523437500000000000	4193.33300781250000000000	4160.00000000000000000000	4166.15380859375000000000	4170.76904296875000000000	4174.87158203125000000000	4173.84619140625000000000	4206.66650390625000000000	4187.17919921875000000000	4184.10253906250000000000	4226.15380859375000000000	4121.53857421875000000000	4187.17919921875000000000	2839.00000000000000000000	10251.00000000000000000000	10229.00000000000000000000	0.00000000000000000000	0.00000000000000000000	0.00000000000000000000	1254.00000000000000000000	328.00000000000000000000	4.00000000000000000000	4.00000000000000000000	4.00000000000000000000	4.00000000000000000000	4.00000000000000000000	4.00000000000000000000	4.00000000000000000000	4.00000000000000000000	4.00000000000000000000	4.00000000000000000000	4.00000000000000000000	4.00000000000000000000	4.00000000000000000000	4.00000000000000000000	4.00000000000000000000	4.00000000000000000000
101.00000000000000000000	0.00000000000000000000	4165.12792968750000000000	4147.69238281250000000000	4190.25634765625000000000	4153.33300781250000000000	4165.12792968750000000000	4165.12792968750000000000	4163.58984375000000000000	4158.46142578125000000000	4195.89746093750000000000	4169.23046875000000000000	4163.58984375000000000000	4211.79492187500000000000	4137.94873046875000000000	4156.92285156250000000000	2862.00000000000000000000	10250.00000000000000000000	10228.00000000000000000000	0.00000000000000000000	0.00000000000000000000	0.00000000000000000000	1254.00000000000000000000	336.00000000000000000000	4.00000000000000000000	4.00000000000000000000	4.00000000000000000000	4.00000000000000000000	4.00000000000000000000	4.00000000000000000000	4.00000000000000000000	4.00000000000000000000	4.00000000000000000000	4.00000000000000000000	4.00000000000000000000	4.00000000000000000000	4.00000000000000000000	4.00000000000000000000	4.00000000000000000000	4.00000000000000000000
102.00000000000000000000	0.00000000000000000000	4158.97412109375000000000	4154.87158203125000000000	4188.20507812500000000000	4142.05126953125000000000	4172.30761718750000000000	4171.79492187500000000000	4167.69238281250000000000	4165.64111328125000000000	4193.33300781250000000000	4174.87158203125000000000	4174.35888671875000000000	4204.61523437500000000000	4164.10253906250000000000	4158.97412109375000000000	3496.00000000000000000000	10250.00000000000000000000	10228.00000000000000000000	0.00000000000000000000	0.00000000000000000000	0.00000000000000000000	1254.00000000000000000000	344.00000000000000000000	4.00000000000000000000	4.00000000000000000000	4.00000000000000000000	4.00000000000000000000	4.00000000000000000000	4.00000000000000000000	4.00000000000000000000	4.00000000000000000000	4.00000000000000000000	4.00000000000000000000	4.00000000000000000000	4.00000000000000000000	4.00000000000000000000	4.00000000000000000000	4.00000000000000000000	4.00000000000000000000
103.00000000000000000000	0.00000000000000000000	4167.69238281250000000000	4164.61523437500000000000	4196.41015625000000000000	4167.69238281250000000000	4165.64111328125000000000	4185.64111328125000000000	4174.87158203125000000000	4179.48730468750000000000	4207.17919921875000000000	4182.05126953125000000000	4168.20507812500000000000	4223.07666015625000000000	4149.74365234375000000000	4191.28173828125000000000	3301.00000000000000000000	10248.00000000000000000000	10227.00000000000000000000	0.00000000000000000000	0.00000000000000000000	0.00000000000000000000	1254.00000000000000000000	352.00000000000000000000	4.00000000000000000000	4.00000000000000000000	4.00000000000000000000	4.00000000000000000000	4.00000000000000000000	4.00000000000000000000	4.00000000000000000000	4.00000000000000000000	4.00000000000000000000	4.00000000000000000000	4.00000000000000000000	4.00000000000000000000	4.00000000000000000000	4.00000000000000000000	4.00000000000000000000	4.00000000000000000000
104.00000000000000000000	0.00000000000000000000	4160.00000000000000000000	4178.46142578125000000000	4193.84619140625000000000	4192.82031250000000000000	4167.17919921875000000000	4190.76904296875000000000	4177.43603515625000000000	4183.58984375000000000000	4218.97412109375000000000	4175.38427734375000000000	4169.74365234375000000000	4219.48730468750000000000	4134.87158203125000000000	4172.82031250000000000000	2839.00000000000000000000	10248.00000000000000000000	10227.00000000000000000000	0.00000000000000000000	0.00000000000000000000	0.00000000000000000000	1254.00000000000000000000	360.00000000000000000000	4.00000000000000000000	4.00000000000000000000	4.00000000000000000000	4.00000000000000000000	4.00000000000000000000	4.00000000000000000000	4.00000000000000000000	4.00000000000000000000	4.00000000000000000000	4.00000000000000000000	4.00000000000000000000	4.00000000000000000000	4.00000000000000000000	4.00000000000000000000	4.00000000000000000000	4.00000000000000000000
105.00000000000000000000	0.00000000000000000000	4161.02539062500000000000	4177.94873046875000000000	4194.87158203125000000000	4177.43603515625000000000	4185.12792968750000000000	4182.56396484375000000000	4178.97412109375000000000	4182.56396484375000000000	4217.94873046875000000000	4186.15380859375000000000	4181.53857421875000000000	4206.66650390625000000000	4149.74365234375000000000	4144.10253906250000000000	2862.00000000000000000000	10243.00000000000000000000	10227.00000000000000000000	0.00000000000000000000	0.00000000000000000000	0.00000000000000000000	1254.00000000000000000000	368.00000000000000000000	4.00000000000000000000	4.00000000000000000000	4.00000000000000000000	4.00000000000000000000	4.00000000000000000000	4.00000000000000000000	4.00000000000000000000	4.00000000000000000000	4.00000000000000000000	4.00000000000000000000	4.00000000000000000000	4.00000000000000000000	4.00000000000000000000	4.00000000000000000000	4.00000000000000000000	4.00000000000000000000
106.00000000000000000000	0.00000000000000000000	4163.58984375000000000000	4162.56396484375000000000	4192.30761718750000000000	4144.10253906250000000000	4172.30761718750000000000	4171.28173828125000000000	4171.28173828125000000000	4175.38427734375000000000	4210.25634765625000000000	4195.89746093750000000000	4176.92285156250000000000	4203.58984375000000000000	4153.33300781250000000000	4160.51269531250000000000	3496.00000000000000000000	10243.00000000000000000000	10227.00000000000000000000	0.00000000000000000000	0.00000000000000000000	0.00000000000000000000	1254.00000000000000000000	375.00000000000000000000	4.00000000000000000000	4.00000000000000000000	4.00000000000000000000	4.00000000000000000000	4.00000000000000000000	4.00000000000000000000	4.00000000000000000000	4.00000000000000000000	4.00000000000000000000	4.00000000000000000000	4.00000000000000000000	4.00000000000000000000	4.00000000000000000000	4.00000000000000000000	4.00000000000000000000	4.00000000000000000000
107.00000000000000000000	0.00000000000000000000	4143.07666015625000000000	4148.20507812500000000000	4172.82031250000000000000	4131.28173828125000000000	4154.35888671875000000000	4171.79492187500000000000	4162.05126953125000000000	4164.10253906250000000000	4200.51269531250000000000	4180.51269531250000000000	4168.20507812500000000000	4197.43603515625000000000	4135.38427734375000000000	4168.71777343750000000000	3301.00000000000000000000	10243.00000000000000000000	10228.00000000000000000000	0.00000000000000000000	0.00000000000000000000	0.00000000000000000000	1254.00000000000000000000	383.00000000000000000000	4.00000000000000000000	4.00000000000000000000	4.00000000000000000000	4.00000000000000000000	4.00000000000000000000	4.00000000000000000000	4.00000000000000000000	4.00000000000000000000	4.00000000000000000000	4.00000000000000000000	4.00000000000000000000	4.00000000000000000000	4.00000000000000000000	4.00000000000000000000	4.00000000000000000000	4.00000000000000000000
108.00000000000000000000	0.00000000000000000000	4157.94873046875000000000	4157.43603515625000000000	4188.71777343750000000000	4158.97412109375000000000	4179.48730468750000000000	4187.69238281250000000000	4178.46142578125000000000	4169.23046875000000000000	4202.05126953125000000000	4178.97412109375000000000	4176.41015625000000000000	4209.23046875000000000000	4144.10253906250000000000	4172.82031250000000000000	2839.00000000000000000000	10243.00000000000000000000	10228.00000000000000000000	0.00000000000000000000	0.00000000000000000000	0.00000000000000000000	1254.00000000000000000000	391.00000000000000000000	4.00000000000000000000	4.00000000000000000000	4.00000000000000000000	4.00000000000000000000	4.00000000000000000000	4.00000000000000000000	4.00000000000000000000	4.00000000000000000000	4.00000000000000000000	4.00000000000000000000	4.00000000000000000000	4.00000000000000000000	4.00000000000000000000	4.00000000000000000000	4.00000000000000000000	4.00000000000000000000
109.00000000000000000000	0.00000000000000000000	4172.82031250000000000000	4170.76904296875000000000	4204.10253906250000000000	4184.61523437500000000000	4197.94873046875000000000	4199.48730468750000000000	4196.41015625000000000000	4186.66650390625000000000	4217.94873046875000000000	4190.25634765625000000000	4181.53857421875000000000	4228.20507812500000000000	4169.23046875000000000000	4195.38427734375000000000	2862.00000000000000000000	10245.00000000000000000000	10228.00000000000000000000	0.00000000000000000000	0.00000000000000000000	0.00000000000000000000	1254.00000000000000000000	398.00000000000000000000	4.00000000000000000000	4.00000000000000000000	4.00000000000000000000	4.00000000000000000000	4.00000000000000000000	4.00000000000000000000	4.00000000000000000000	4.00000000000000000000	4.00000000000000000000	4.00000000000000000000	4.00000000000000000000	4.00000000000000000000	4.00000000000000000000	4.00000000000000000000	4.00000000000000000000	4.00000000000000000000
110.00000000000000000000	0.00000000000000000000	4162.56396484375000000000	4154.35888671875000000000	4190.25634765625000000000	4162.56396484375000000000	4164.61523437500000000000	4178.46142578125000000000	4174.35888671875000000000	4177.43603515625000000000	4208.20507812500000000000	4171.79492187500000000000	4171.28173828125000000000	4221.53857421875000000000	4152.30761718750000000000	4182.05126953125000000000	3496.00000000000000000000	10245.00000000000000000000	10228.00000000000000000000	0.00000000000000000000	0.00000000000000000000	0.00000000000000000000	1254.00000000000000000000	406.00000000000000000000	4.00000000000000000000	4.00000000000000000000	4.00000000000000000000	4.00000000000000000000	4.00000000000000000000	4.00000000000000000000	4.00000000000000000000	4.00000000000000000000	4.00000000000000000000	4.00000000000000000000	4.00000000000000000000	4.00000000000000000000	4.00000000000000000000	4.00000000000000000000	4.00000000000000000000	4.00000000000000000000
111.00000000000000000000	0.00000000000000000000	4159.48730468750000000000	4151.79492187500000000000	4185.12792968750000000000	4135.38427734375000000000	4152.30761718750000000000	4167.17919921875000000000	4162.05126953125000000000	4170.25634765625000000000	4202.56396484375000000000	4168.20507812500000000000	4173.84619140625000000000	4204.10253906250000000000	4140.00000000000000000000	4153.84619140625000000000	3301.00000000000000000000	10246.00000000000000000000	10228.00000000000000000000	0.00000000000000000000	0.00000000000000000000	0.00000000000000000000	1254.00000000000000000000	414.00000000000000000000	4.00000000000000000000	4.00000000000000000000	4.00000000000000000000	4.00000000000000000000	4.00000000000000000000	4.00000000000000000000	4.00000000000000000000	4.00000000000000000000	4.00000000000000000000	4.00000000000000000000	4.00000000000000000000	4.00000000000000000000	4.00000000000000000000	4.00000000000000000000	4.00000000000000000000	4.00000000000000000000
112.00000000000000000000	0.00000000000000000000	4157.94873046875000000000	4176.41015625000000000000	4185.64111328125000000000	4162.05126953125000000000	4174.35888671875000000000	4191.28173828125000000000	4185.64111328125000000000	4186.15380859375000000000	4221.53857421875000000000	4190.76904296875000000000	4183.07666015625000000000	4206.66650390625000000000	4168.71777343750000000000	4171.28173828125000000000	2839.00000000000000000000	10246.00000000000000000000	10228.00000000000000000000	0.00000000000000000000	0.00000000000000000000	0.00000000000000000000	1254.00000000000000000000	422.00000000000000000000	4.00000000000000000000	4.00000000000000000000	4.00000000000000000000	4.00000000000000000000	4.00000000000000000000	4.00000000000000000000	4.00000000000000000000	4.00000000000000000000	4.00000000000000000000	4.00000000000000000000	4.00000000000000000000	4.00000000000000000000	4.00000000000000000000	4.00000000000000000000	4.00000000000000000000	4.00000000000000000000
113.00000000000000000000	0.00000000000000000000	4168.71777343750000000000	4177.94873046875000000000	4185.64111328125000000000	4179.48730468750000000000	4170.76904296875000000000	4185.64111328125000000000	4183.07666015625000000000	4181.53857421875000000000	4207.17919921875000000000	4180.51269531250000000000	4186.66650390625000000000	4215.89746093750000000000	4172.82031250000000000000	4188.71777343750000000000	2862.00000000000000000000	10245.00000000000000000000	10227.00000000000000000000	0.00000000000000000000	0.00000000000000000000	0.00000000000000000000	1254.00000000000000000000	430.00000000000000000000	4.00000000000000000000	4.00000000000000000000	4.00000000000000000000	4.00000000000000000000	4.00000000000000000000	4.00000000000000000000	4.00000000000000000000	4.00000000000000000000	4.00000000000000000000	4.00000000000000000000	4.00000000000000000000	4.00000000000000000000	4.00000000000000000000	4.00000000000000000000	4.00000000000000000000	4.00000000000000000000
114.00000000000000000000	0.00000000000000000000	4172.82031250000000000000	4174.87158203125000000000	4187.17919921875000000000	4158.46142578125000000000	4176.41015625000000000000	4169.74365234375000000000	4174.35888671875000000000	4183.07666015625000000000	4201.53857421875000000000	4172.30761718750000000000	4174.87158203125000000000	4214.87158203125000000000	4161.02539062500000000000	4188.71777343750000000000	3496.00000000000000000000	10245.00000000000000000000	10227.00000000000000000000	0.00000000000000000000	0.00000000000000000000	0.00000000000000000000	1254.00000000000000000000	437.00000000000000000000	4.00000000000000000000	4.00000000000000000000	4.00000000000000000000	4.00000000000000000000	4.00000000000000000000	4.00000000000000000000	4.00000000000000000000	4.00000000000000000000	4.00000000000000000000	4.00000000000000000000	4.00000000000000000000	4.00000000000000000000	4.00000000000000000000	4.00000000000000000000	4.00000000000000000000	4.00000000000000000000
115.00000000000000000000	0.00000000000000000000	4175.89746093750000000000	4180.00000000000000000000	4192.82031250000000000000	4163.07666015625000000000	4185.12792968750000000000	4180.51269531250000000000	4183.58984375000000000000	4194.87158203125000000000	4223.07666015625000000000	4175.89746093750000000000	4160.51269531250000000000	4222.56396484375000000000	4162.56396484375000000000	4196.92285156250000000000	3301.00000000000000000000	10247.00000000000000000000	10228.00000000000000000000	0.00000000000000000000	0.00000000000000000000	0.00000000000000000000	1254.00000000000000000000	446.00000000000000000000	4.00000000000000000000	4.00000000000000000000	4.00000000000000000000	4.00000000000000000000	4.00000000000000000000	4.00000000000000000000	4.00000000000000000000	4.00000000000000000000	4.00000000000000000000	4.00000000000000000000	4.00000000000000000000	4.00000000000000000000	4.00000000000000000000	4.00000000000000000000	4.00000000000000000000	4.00000000000000000000
116.00000000000000000000	0.00000000000000000000	4181.02539062500000000000	4182.05126953125000000000	4193.33300781250000000000	4177.94873046875000000000	4164.61523437500000000000	4187.69238281250000000000	4187.17919921875000000000	4184.10253906250000000000	4217.43603515625000000000	4172.82031250000000000000	4178.46142578125000000000	4227.69238281250000000000	4169.23046875000000000000	4200.00000000000000000000	2839.00000000000000000000	10247.00000000000000000000	10228.00000000000000000000	0.00000000000000000000	0.00000000000000000000	0.00000000000000000000	1254.00000000000000000000	454.00000000000000000000	4.00000000000000000000	4.00000000000000000000	4.00000000000000000000	4.00000000000000000000	4.00000000000000000000	4.00000000000000000000	4.00000000000000000000	4.00000000000000000000	4.00000000000000000000	4.00000000000000000000	4.00000000000000000000	4.00000000000000000000	4.00000000000000000000	4.00000000000000000000	4.00000000000000000000	4.00000000000000000000
117.00000000000000000000	0.00000000000000000000	4172.30761718750000000000	4196.41015625000000000000	4190.25634765625000000000	4179.48730468750000000000	4173.33300781250000000000	4189.74365234375000000000	4188.71777343750000000000	4183.07666015625000000000	4206.66650390625000000000	4194.35888671875000000000	4215.89746093750000000000	4227.17919921875000000000	4191.79492187500000000000	4199.48730468750000000000	2862.00000000000000000000	10246.00000000000000000000	10228.00000000000000000000	0.00000000000000000000	0.00000000000000000000	0.00000000000000000000	1254.00000000000000000000	461.00000000000000000000	4.00000000000000000000	4.00000000000000000000	4.00000000000000000000	4.00000000000000000000	4.00000000000000000000	4.00000000000000000000	4.00000000000000000000	4.00000000000000000000	4.00000000000000000000	4.00000000000000000000	4.00000000000000000000	4.00000000000000000000	4.00000000000000000000	4.00000000000000000000	4.00000000000000000000	4.00000000000000000000
118.00000000000000000000	0.00000000000000000000	4177.43603515625000000000	4190.76904296875000000000	4201.53857421875000000000	4175.89746093750000000000	4194.35888671875000000000	4194.35888671875000000000	4185.64111328125000000000	4185.64111328125000000000	4211.79492187500000000000	4203.07666015625000000000	4208.71777343750000000000	4225.64111328125000000000	4209.23046875000000000000	4194.87158203125000000000	3496.00000000000000000000	10246.00000000000000000000	10228.00000000000000000000	0.00000000000000000000	0.00000000000000000000	0.00000000000000000000	1254.00000000000000000000	470.00000000000000000000	4.00000000000000000000	4.00000000000000000000	4.00000000000000000000	4.00000000000000000000	4.00000000000000000000	4.00000000000000000000	4.00000000000000000000	4.00000000000000000000	4.00000000000000000000	4.00000000000000000000	4.00000000000000000000	4.00000000000000000000	4.00000000000000000000	4.00000000000000000000	4.00000000000000000000	4.00000000000000000000
119.00000000000000000000	0.00000000000000000000	4179.48730468750000000000	4175.89746093750000000000	4194.87158203125000000000	4169.23046875000000000000	4195.38427734375000000000	4203.58984375000000000000	4187.69238281250000000000	4184.10253906250000000000	4226.15380859375000000000	4193.33300781250000000000	4181.53857421875000000000	4226.15380859375000000000	4207.17919921875000000000	4198.97412109375000000000	3301.00000000000000000000	10247.00000000000000000000	10230.00000000000000000000	0.00000000000000000000	0.00000000000000000000	0.00000000000000000000	1254.00000000000000000000	478.00000000000000000000	4.00000000000000000000	4.00000000000000000000	4.00000000000000000000	4.00000000000000000000	4.00000000000000000000	4.00000000000000000000	4.00000000000000000000	4.00000000000000000000	4.00000000000000000000	4.00000000000000000000	4.00000000000000000000	4.00000000000000000000	4.00000000000000000000	4.00000000000000000000	4.00000000000000000000	4.00000000000000000000
119.00000000000000000000	0.00000000000000000000	4179.48730468750000000000	4175.89746093750000000000	4194.87158203125000000000	4169.23046875000000000000	4195.38427734375000000000	4203.58984375000000000000	4187.69238281250000000000	4184.10253906250000000000	4226.15380859375000000000	4193.33300781250000000000	4181.53857421875000000000	4226.15380859375000000000	4207.17919921875000000000	4198.97412109375000000000	3301.00000000000000000000	10247.00000000000000000000	10230.00000000000000000000	0.00000000000000000000	0.00000000000000000000	0.00000000000000000000	1254.00000000000000000000	486.00000000000000000000	4.00000000000000000000	4.00000000000000000000	4.00000000000000000000	4.00000000000000000000	4.00000000000000000000	4.00000000000000000000	4.00000000000000000000	4.00000000000000000000	4.00000000000000000000	4.00000000000000000000	4.00000000000000000000	4.00000000000000000000	4.00000000000000000000	4.00000000000000000000	4.00000000000000000000	4.00000000000000000000
120.00000000000000000000	0.00000000000000000000	4180.51269531250000000000	4187.69238281250000000000	4183.07666015625000000000	4174.35888671875000000000	4188.20507812500000000000	4203.58984375000000000000	4194.87158203125000000000	4193.84619140625000000000	4232.82031250000000000000	4190.76904296875000000000	4189.74365234375000000000	4235.38427734375000000000	4185.64111328125000000000	4216.41015625000000000000	2839.00000000000000000000	10247.00000000000000000000	10230.00000000000000000000	0.00000000000000000000	0.00000000000000000000	0.00000000000000000000	1254.00000000000000000000	495.00000000000000000000	4.00000000000000000000	4.00000000000000000000	4.00000000000000000000	4.00000000000000000000	4.00000000000000000000	4.00000000000000000000	4.00000000000000000000	4.00000000000000000000	4.00000000000000000000	4.00000000000000000000	4.00000000000000000000	4.00000000000000000000	4.00000000000000000000	4.00000000000000000000	4.00000000000000000000	4.00000000000000000000
121.00000000000000000000	0.00000000000000000000	4182.05126953125000000000	4198.97412109375000000000	4188.20507812500000000000	4191.28173828125000000000	4183.07666015625000000000	4190.76904296875000000000	4185.12792968750000000000	4194.87158203125000000000	4219.48730468750000000000	4178.46142578125000000000	4184.10253906250000000000	4231.28173828125000000000	4171.79492187500000000000	4209.74365234375000000000	2862.00000000000000000000	10246.00000000000000000000	10229.00000000000000000000	0.00000000000000000000	0.00000000000000000000	0.00000000000000000000	1254.00000000000000000000	503.00000000000000000000	4.00000000000000000000	4.00000000000000000000	4.00000000000000000000	4.00000000000000000000	4.00000000000000000000	4.00000000000000000000	4.00000000000000000000	4.00000000000000000000	4.00000000000000000000	4.00000000000000000000	4.00000000000000000000	4.00000000000000000000	4.00000000000000000000	4.00000000000000000000	4.00000000000000000000	4.00000000000000000000
122.00000000000000000000	0.00000000000000000000	4160.51269531250000000000	4183.58984375000000000000	4175.89746093750000000000	4177.94873046875000000000	4176.41015625000000000000	4181.02539062500000000000	4174.87158203125000000000	4182.05126953125000000000	4209.23046875000000000000	4170.76904296875000000000	4168.71777343750000000000	4206.66650390625000000000	4183.58984375000000000000	4171.79492187500000000000	3496.00000000000000000000	10246.00000000000000000000	10229.00000000000000000000	0.00000000000000000000	0.00000000000000000000	0.00000000000000000000	1254.00000000000000000000	510.00000000000000000000	4.00000000000000000000	4.00000000000000000000	4.00000000000000000000	4.00000000000000000000	4.00000000000000000000	4.00000000000000000000	4.00000000000000000000	4.00000000000000000000	4.00000000000000000000	4.00000000000000000000	4.00000000000000000000	4.00000000000000000000	4.00000000000000000000	4.00000000000000000000	4.00000000000000000000	4.00000000000000000000
123.00000000000000000000	0.00000000000000000000	4166.15380859375000000000	4164.61523437500000000000	4173.33300781250000000000	4153.33300781250000000000	4168.71777343750000000000	4181.53857421875000000000	4178.97412109375000000000	4172.82031250000000000000	4205.64111328125000000000	4175.38427734375000000000	4170.76904296875000000000	4196.41015625000000000000	4180.51269531250000000000	4153.84619140625000000000	3301.00000000000000000000	10246.00000000000000000000	10226.00000000000000000000	0.00000000000000000000	0.00000000000000000000	0.00000000000000000000	1254.00000000000000000000	518.00000000000000000000	4.00000000000000000000	4.00000000000000000000	4.00000000000000000000	4.00000000000000000000	4.00000000000000000000	4.00000000000000000000	4.00000000000000000000	4.00000000000000000000	4.00000000000000000000	4.00000000000000000000	4.00000000000000000000	4.00000000000000000000	4.00000000000000000000	4.00000000000000000000	4.00000000000000000000	4.00000000000000000000
124.00000000000000000000	0.00000000000000000000	4174.35888671875000000000	4177.43603515625000000000	4175.89746093750000000000	4173.33300781250000000000	4180.51269531250000000000	4191.28173828125000000000	4186.15380859375000000000	4183.07666015625000000000	4205.64111328125000000000	4177.94873046875000000000	4176.41015625000000000000	4206.66650390625000000000	4168.20507812500000000000	4175.38427734375000000000	2839.00000000000000000000	10246.00000000000000000000	10226.00000000000000000000	0.00000000000000000000	0.00000000000000000000	0.00000000000000000000	1254.00000000000000000000	525.00000000000000000000	4.00000000000000000000	4.00000000000000000000	4.00000000000000000000	4.00000000000000000000	4.00000000000000000000	4.00000000000000000000	4.00000000000000000000	4.00000000000000000000	4.00000000000000000000	4.00000000000000000000	4.00000000000000000000	4.00000000000000000000	4.00000000000000000000	4.00000000000000000000	4.00000000000000000000	4.00000000000000000000
125.00000000000000000000	0.00000000000000000000	4163.07666015625000000000	4183.58984375000000000000	4172.82031250000000000000	4186.66650390625000000000	4183.07666015625000000000	4187.17919921875000000000	4180.51269531250000000000	4188.20507812500000000000	4207.69238281250000000000	4166.15380859375000000000	4174.35888671875000000000	4222.05126953125000000000	4168.71777343750000000000	4189.74365234375000000000	2862.00000000000000000000	10248.00000000000000000000	10227.00000000000000000000	0.00000000000000000000	0.00000000000000000000	0.00000000000000000000	1254.00000000000000000000	532.00000000000000000000	4.00000000000000000000	4.00000000000000000000	4.00000000000000000000	4.00000000000000000000	4.00000000000000000000	4.00000000000000000000	4.00000000000000000000	4.00000000000000000000	4.00000000000000000000	4.00000000000000000000	4.00000000000000000000	4.00000000000000000000	4.00000000000000000000	4.00000000000000000000	4.00000000000000000000	4.00000000000000000000
126.00000000000000000000	0.00000000000000000000	4166.15380859375000000000	4165.64111328125000000000	4174.87158203125000000000	4156.41015625000000000000	4157.94873046875000000000	4173.33300781250000000000	4167.17919921875000000000	4168.20507812500000000000	4196.41015625000000000000	4157.94873046875000000000	4167.69238281250000000000	4216.92285156250000000000	4171.79492187500000000000	4178.46142578125000000000	3496.00000000000000000000	10248.00000000000000000000	10227.00000000000000000000	0.00000000000000000000	0.00000000000000000000	0.00000000000000000000	1254.00000000000000000000	540.00000000000000000000	4.00000000000000000000	4.00000000000000000000	4.00000000000000000000	4.00000000000000000000	4.00000000000000000000	4.00000000000000000000	4.00000000000000000000	4.00000000000000000000	4.00000000000000000000	4.00000000000000000000	4.00000000000000000000	4.00000000000000000000	4.00000000000000000000	4.00000000000000000000	4.00000000000000000000	4.00000000000000000000
127.00000000000000000000	0.00000000000000000000	4161.53857421875000000000	4170.76904296875000000000	4165.12792968750000000000	4152.82031250000000000000	4161.02539062500000000000	4175.38427734375000000000	4166.66650390625000000000	4161.53857421875000000000	4189.23046875000000000000	4171.28173828125000000000	4184.61523437500000000000	4200.00000000000000000000	4181.53857421875000000000	4177.94873046875000000000	52.00000000000000000000	10250.00000000000000000000	10227.00000000000000000000	0.00000000000000000000	0.00000000000000000000	0.00000000000000000000	1254.00000000000000000000	547.00000000000000000000	4.00000000000000000000	4.00000000000000000000	4.00000000000000000000	4.00000000000000000000	4.00000000000000000000	4.00000000000000000000	4.00000000000000000000	4.00000000000000000000	4.00000000000000000000	4.00000000000000000000	4.00000000000000000000	4.00000000000000000000	4.00000000000000000000	4.00000000000000000000	4.00000000000000000000	4.00000000000000000000
0.00000000000000000000	0.00000000000000000000	4175.38427734375000000000	4184.10253906250000000000	4177.94873046875000000000	4189.74365234375000000000	4196.41015625000000000000	4187.17919921875000000000	4179.48730468750000000000	4180.51269531250000000000	4205.12792968750000000000	4187.17919921875000000000	4194.87158203125000000000	4215.89746093750000000000	4204.10253906250000000000	4194.35888671875000000000	2722.00000000000000000000	10250.00000000000000000000	10227.00000000000000000000	0.00000000000000000000	0.00000000000000000000	0.00000000000000000000	1254.00000000000000000000	554.00000000000000000000	4.00000000000000000000	4.00000000000000000000	4.00000000000000000000	4.00000000000000000000	4.00000000000000000000	4.00000000000000000000	4.00000000000000000000	4.00000000000000000000	4.00000000000000000000	4.00000000000000000000	4.00000000000000000000	4.00000000000000000000	4.00000000000000000000	4.00000000000000000000	4.00000000000000000000	4.00000000000000000000
1.00000000000000000000	0.00000000000000000000	4186.15380859375000000000	4167.17919921875000000000	4191.28173828125000000000	4180.00000000000000000000	4186.15380859375000000000	4189.74365234375000000000	4187.69238281250000000000	4192.82031250000000000000	4223.07666015625000000000	4191.28173828125000000000	4180.00000000000000000000	4232.30761718750000000000	4210.76904296875000000000	4194.87158203125000000000	2794.00000000000000000000	10250.00000000000000000000	10226.00000000000000000000	0.00000000000000000000	0.00000000000000000000	0.00000000000000000000	1254.00000000000000000000	562.00000000000000000000	4.00000000000000000000	4.00000000000000000000	4.00000000000000000000	4.00000000000000000000	4.00000000000000000000	4.00000000000000000000	4.00000000000000000000	4.00000000000000000000	4.00000000000000000000	4.00000000000000000000	4.00000000000000000000	4.00000000000000000000	4.00000000000000000000	4.00000000000000000000	4.00000000000000000000	4.00000000000000000000
2.00000000000000000000	0.00000000000000000000	4176.92285156250000000000	4158.46142578125000000000	4179.48730468750000000000	4151.79492187500000000000	4150.25634765625000000000	4183.07666015625000000000	4183.58984375000000000000	4184.10253906250000000000	4216.92285156250000000000	4188.20507812500000000000	4188.71777343750000000000	4221.53857421875000000000	4202.56396484375000000000	4189.23046875000000000000	2408.00000000000000000000	10250.00000000000000000000	10226.00000000000000000000	0.00000000000000000000	0.00000000000000000000	0.00000000000000000000	1254.00000000000000000000	569.00000000000000000000	4.00000000000000000000	4.00000000000000000000	4.00000000000000000000	4.00000000000000000000	4.00000000000000000000	4.00000000000000000000	4.00000000000000000000	4.00000000000000000000	4.00000000000000000000	4.00000000000000000000	4.00000000000000000000	4.00000000000000000000	4.00000000000000000000	4.00000000000000000000	4.00000000000000000000	4.00000000000000000000
3.00000000000000000000	0.00000000000000000000	4186.66650390625000000000	4187.69238281250000000000	4180.51269531250000000000	4172.30761718750000000000	4169.23046875000000000000	4183.58984375000000000000	4181.53857421875000000000	4177.43603515625000000000	4203.07666015625000000000	4182.56396484375000000000	4206.66650390625000000000	4212.30761718750000000000	4202.56396484375000000000	4201.02539062500000000000	3447.00000000000000000000	10246.00000000000000000000	10229.00000000000000000000	0.00000000000000000000	0.00000000000000000000	0.00000000000000000000	1254.00000000000000000000	577.00000000000000000000	4.00000000000000000000	4.00000000000000000000	4.00000000000000000000	4.00000000000000000000	4.00000000000000000000	4.00000000000000000000	4.00000000000000000000	4.00000000000000000000	4.00000000000000000000	4.00000000000000000000	4.00000000000000000000	4.00000000000000000000	4.00000000000000000000	4.00000000000000000000	4.00000000000000000000	4.00000000000000000000
4.00000000000000000000	0.00000000000000000000	4177.43603515625000000000	4195.89746093750000000000	4179.48730468750000000000	4187.69238281250000000000	4190.76904296875000000000	4185.64111328125000000000	4181.02539062500000000000	4178.46142578125000000000	4200.00000000000000000000	4177.43603515625000000000	4178.97412109375000000000	4195.38427734375000000000	4207.17919921875000000000	4195.89746093750000000000	3500.00000000000000000000	10246.00000000000000000000	10229.00000000000000000000	0.00000000000000000000	0.00000000000000000000	0.00000000000000000000	1254.00000000000000000000	584.00000000000000000000	4.00000000000000000000	4.00000000000000000000	4.00000000000000000000	4.00000000000000000000	4.00000000000000000000	4.00000000000000000000	4.00000000000000000000	4.00000000000000000000	4.00000000000000000000	4.00000000000000000000	4.00000000000000000000	4.00000000000000000000	4.00000000000000000000	4.00000000000000000000	4.00000000000000000000	4.00000000000000000000
5.00000000000000000000	0.00000000000000000000	4170.76904296875000000000	4178.97412109375000000000	4177.94873046875000000000	4177.94873046875000000000	4174.87158203125000000000	4180.00000000000000000000	4174.87158203125000000000	4174.35888671875000000000	4202.05126953125000000000	4184.10253906250000000000	4162.05126953125000000000	4186.15380859375000000000	4202.05126953125000000000	4181.02539062500000000000	3474.00000000000000000000	10247.00000000000000000000	10228.00000000000000000000	0.00000000000000000000	0.00000000000000000000	0.00000000000000000000	1254.00000000000000000000	591.00000000000000000000	4.00000000000000000000	4.00000000000000000000	4.00000000000000000000	4.00000000000000000000	4.00000000000000000000	4.00000000000000000000	4.00000000000000000000	4.00000000000000000000	4.00000000000000000000	4.00000000000000000000	4.00000000000000000000	4.00000000000000000000	4.00000000000000000000	4.00000000000000000000	4.00000000000000000000	4.00000000000000000000
6.00000000000000000000	0.00000000000000000000	4174.87158203125000000000	4180.51269531250000000000	4173.84619140625000000000	4177.94873046875000000000	4177.94873046875000000000	4186.15380859375000000000	4176.41015625000000000000	4179.48730468750000000000	4216.92285156250000000000	4190.25634765625000000000	4197.94873046875000000000	4185.64111328125000000000	4192.30761718750000000000	4185.12792968750000000000	3458.00000000000000000000	10247.00000000000000000000	10228.00000000000000000000	0.00000000000000000000	0.00000000000000000000	0.00000000000000000000	1254.00000000000000000000	600.00000000000000000000	4.00000000000000000000	4.00000000000000000000	4.00000000000000000000	4.00000000000000000000	4.00000000000000000000	4.00000000000000000000	4.00000000000000000000	4.00000000000000000000	4.00000000000000000000	4.00000000000000000000	4.00000000000000000000	4.00000000000000000000	4.00000000000000000000	4.00000000000000000000	4.00000000000000000000	4.00000000000000000000
7.00000000000000000000	0.00000000000000000000	4162.05126953125000000000	4170.25634765625000000000	4156.92285156250000000000	4178.97412109375000000000	4176.92285156250000000000	4185.12792968750000000000	4170.25634765625000000000	4171.79492187500000000000	4208.71777343750000000000	4176.41015625000000000000	4185.64111328125000000000	4165.64111328125000000000	4174.87158203125000000000	4171.79492187500000000000	3429.00000000000000000000	10247.00000000000000000000	10229.00000000000000000000	0.00000000000000000000	0.00000000000000000000	0.00000000000000000000	1254.00000000000000000000	608.00000000000000000000	4.00000000000000000000	4.00000000000000000000	4.00000000000000000000	4.00000000000000000000	4.00000000000000000000	4.00000000000000000000	4.00000000000000000000	4.00000000000000000000	4.00000000000000000000	4.00000000000000000000	4.00000000000000000000	4.00000000000000000000	4.00000000000000000000	4.00000000000000000000	4.00000000000000000000	4.00000000000000000000
8.00000000000000000000	0.00000000000000000000	4165.12792968750000000000	4155.89746093750000000000	4161.53857421875000000000	4174.35888671875000000000	4163.58984375000000000000	4175.89746093750000000000	4168.20507812500000000000	4163.07666015625000000000	4187.69238281250000000000	4171.28173828125000000000	4151.79492187500000000000	4160.51269531250000000000	4172.30761718750000000000	4160.00000000000000000000	3387.00000000000000000000	10247.00000000000000000000	10229.00000000000000000000	0.00000000000000000000	0.00000000000000000000	0.00000000000000000000	1254.00000000000000000000	616.00000000000000000000	4.00000000000000000000	4.00000000000000000000	4.00000000000000000000	4.00000000000000000000	4.00000000000000000000	4.00000000000000000000	4.00000000000000000000	4.00000000000000000000	4.00000000000000000000	4.00000000000000000000	4.00000000000000000000	4.00000000000000000000	4.00000000000000000000	4.00000000000000000000	4.00000000000000000000	4.00000000000000000000
9.00000000000000000000	0.00000000000000000000	4161.02539062500000000000	4180.51269531250000000000	4161.53857421875000000000	4180.51269531250000000000	4191.79492187500000000000	4193.33300781250000000000	4193.33300781250000000000	4189.23046875000000000000	4213.84619140625000000000	4185.12792968750000000000	4170.76904296875000000000	4172.82031250000000000000	4202.56396484375000000000	4177.43603515625000000000	2966.00000000000000000000	10247.00000000000000000000	10231.00000000000000000000	0.00000000000000000000	0.00000000000000000000	0.00000000000000000000	1254.00000000000000000000	625.00000000000000000000	4.00000000000000000000	4.00000000000000000000	4.00000000000000000000	4.00000000000000000000	4.00000000000000000000	4.00000000000000000000	4.00000000000000000000	4.00000000000000000000	4.00000000000000000000	4.00000000000000000000	4.00000000000000000000	4.00000000000000000000	4.00000000000000000000	4.00000000000000000000	4.00000000000000000000	4.00000000000000000000
10.00000000000000000000	0.00000000000000000000	4157.43603515625000000000	4176.92285156250000000000	4150.25634765625000000000	4177.43603515625000000000	4186.15380859375000000000	4195.89746093750000000000	4190.76904296875000000000	4187.69238281250000000000	4223.07666015625000000000	4179.48730468750000000000	4162.56396484375000000000	4168.71777343750000000000	4197.94873046875000000000	4165.64111328125000000000	3484.00000000000000000000	10247.00000000000000000000	10231.00000000000000000000	0.00000000000000000000	0.00000000000000000000	0.00000000000000000000	1254.00000000000000000000	633.00000000000000000000	4.00000000000000000000	4.00000000000000000000	4.00000000000000000000	4.00000000000000000000	4.00000000000000000000	4.00000000000000000000	4.00000000000000000000	4.00000000000000000000	4.00000000000000000000	4.00000000000000000000	4.00000000000000000000	4.00000000000000000000	4.00000000000000000000	4.00000000000000000000	4.00000000000000000000	4.00000000000000000000
11.00000000000000000000	0.00000000000000000000	4170.25634765625000000000	4153.33300781250000000000	4161.53857421875000000000	4170.76904296875000000000	4150.25634765625000000000	4183.58984375000000000000	4178.46142578125000000000	4172.30761718750000000000	4208.71777343750000000000	4178.97412109375000000000	4148.71777343750000000000	4167.17919921875000000000	4177.94873046875000000000	4151.28173828125000000000	3157.00000000000000000000	10247.00000000000000000000	10232.00000000000000000000	0.00000000000000000000	0.00000000000000000000	0.00000000000000000000	1254.00000000000000000000	641.00000000000000000000	4.00000000000000000000	4.00000000000000000000	4.00000000000000000000	4.00000000000000000000	4.00000000000000000000	4.00000000000000000000	4.00000000000000000000	4.00000000000000000000	4.00000000000000000000	4.00000000000000000000	4.00000000000000000000	4.00000000000000000000	4.00000000000000000000	4.00000000000000000000	4.00000000000000000000	4.00000000000000000000
12.00000000000000000000	0.00000000000000000000	4177.43603515625000000000	4169.74365234375000000000	4182.56396484375000000000	4181.02539062500000000000	4175.89746093750000000000	4195.38427734375000000000	4196.41015625000000000000	4196.92285156250000000000	4225.64111328125000000000	4202.05126953125000000000	4202.56396484375000000000	4192.30761718750000000000	4198.97412109375000000000	4190.76904296875000000000	2912.00000000000000000000	10247.00000000000000000000	10232.00000000000000000000	0.00000000000000000000	0.00000000000000000000	0.00000000000000000000	1254.00000000000000000000	650.00000000000000000000	4.00000000000000000000	4.00000000000000000000	4.00000000000000000000	4.00000000000000000000	4.00000000000000000000	4.00000000000000000000	4.00000000000000000000	4.00000000000000000000	4.00000000000000000000	4.00000000000000000000	4.00000000000000000000	4.00000000000000000000	4.00000000000000000000	4.00000000000000000000	4.00000000000000000000	4.00000000000000000000
13.00000000000000000000	0.00000000000000000000	4181.02539062500000000000	4176.92285156250000000000	4183.07666015625000000000	4196.41015625000000000000	4193.33300781250000000000	4199.48730468750000000000	4190.76904296875000000000	4198.46142578125000000000	4226.15380859375000000000	4190.76904296875000000000	4217.43603515625000000000	4202.56396484375000000000	4204.10253906250000000000	4213.84619140625000000000	2686.00000000000000000000	10246.00000000000000000000	10230.00000000000000000000	0.00000000000000000000	0.00000000000000000000	0.00000000000000000000	1254.00000000000000000000	658.00000000000000000000	4.00000000000000000000	4.00000000000000000000	4.00000000000000000000	4.00000000000000000000	4.00000000000000000000	4.00000000000000000000	4.00000000000000000000	4.00000000000000000000	4.00000000000000000000	4.00000000000000000000	4.00000000000000000000	4.00000000000000000000	4.00000000000000000000	4.00000000000000000000	4.00000000000000000000	4.00000000000000000000
14.00000000000000000000	0.00000000000000000000	4166.66650390625000000000	4170.25634765625000000000	4163.07666015625000000000	4192.82031250000000000000	4171.79492187500000000000	4188.20507812500000000000	4172.82031250000000000000	4176.41015625000000000000	4210.76904296875000000000	4175.89746093750000000000	4165.12792968750000000000	4181.02539062500000000000	4194.87158203125000000000	4187.69238281250000000000	3484.00000000000000000000	10246.00000000000000000000	10230.00000000000000000000	0.00000000000000000000	0.00000000000000000000	0.00000000000000000000	1254.00000000000000000000	667.00000000000000000000	4.00000000000000000000	4.00000000000000000000	4.00000000000000000000	4.00000000000000000000	4.00000000000000000000	4.00000000000000000000	4.00000000000000000000	4.00000000000000000000	4.00000000000000000000	4.00000000000000000000	4.00000000000000000000	4.00000000000000000000	4.00000000000000000000	4.00000000000000000000	4.00000000000000000000	4.00000000000000000000
15.00000000000000000000	0.00000000000000000000	4168.20507812500000000000	4182.05126953125000000000	4166.15380859375000000000	4169.74365234375000000000	4176.92285156250000000000	4185.64111328125000000000	4179.48730468750000000000	4184.10253906250000000000	4219.48730468750000000000	4188.71777343750000000000	4140.00000000000000000000	4184.10253906250000000000	4198.97412109375000000000	4169.74365234375000000000	3157.00000000000000000000	10247.00000000000000000000	10227.00000000000000000000	0.00000000000000000000	0.00000000000000000000	0.00000000000000000000	1254.00000000000000000000	675.00000000000000000000	4.00000000000000000000	4.00000000000000000000	4.00000000000000000000	4.00000000000000000000	4.00000000000000000000	4.00000000000000000000	4.00000000000000000000	4.00000000000000000000	4.00000000000000000000	4.00000000000000000000	4.00000000000000000000	4.00000000000000000000	4.00000000000000000000	4.00000000000000000000	4.00000000000000000000	4.00000000000000000000
16.00000000000000000000	0.00000000000000000000	4181.02539062500000000000	4188.71777343750000000000	4175.89746093750000000000	4176.41015625000000000000	4187.69238281250000000000	4189.23046875000000000000	4185.64111328125000000000	4191.28173828125000000000	4223.07666015625000000000	4193.33300781250000000000	4161.02539062500000000000	4195.38427734375000000000	4199.48730468750000000000	4170.25634765625000000000	0.00000000000000000000	10247.00000000000000000000	10227.00000000000000000000	0.00000000000000000000	0.00000000000000000000	0.00000000000000000000	1254.00000000000000000000	682.00000000000000000000	4.00000000000000000000	4.00000000000000000000	4.00000000000000000000	4.00000000000000000000	4.00000000000000000000	4.00000000000000000000	4.00000000000000000000	4.00000000000000000000	4.00000000000000000000	4.00000000000000000000	4.00000000000000000000	4.00000000000000000000	4.00000000000000000000	4.00000000000000000000	4.00000000000000000000	4.00000000000000000000
17.00000000000000000000	0.00000000000000000000	4172.82031250000000000000	4183.58984375000000000000	4169.74365234375000000000	4211.28173828125000000000	4188.71777343750000000000	4197.43603515625000000000	4184.10253906250000000000	4184.10253906250000000000	4217.43603515625000000000	4191.79492187500000000000	4206.15380859375000000000	4190.76904296875000000000	4200.00000000000000000000	4178.97412109375000000000	0.00000000000000000000	10248.00000000000000000000	10227.00000000000000000000	0.00000000000000000000	0.00000000000000000000	0.00000000000000000000	1254.00000000000000000000	690.00000000000000000000	4.00000000000000000000	4.00000000000000000000	4.00000000000000000000	4.00000000000000000000	4.00000000000000000000	4.00000000000000000000	4.00000000000000000000	4.00000000000000000000	4.00000000000000000000	4.00000000000000000000	4.00000000000000000000	4.00000000000000000000	4.00000000000000000000	4.00000000000000000000	4.00000000000000000000	4.00000000000000000000
18.00000000000000000000	0.00000000000000000000	4180.00000000000000000000	4180.51269531250000000000	4174.87158203125000000000	4209.74365234375000000000	4186.66650390625000000000	4196.92285156250000000000	4178.97412109375000000000	4180.51269531250000000000	4215.38427734375000000000	4179.48730468750000000000	4210.76904296875000000000	4197.94873046875000000000	4197.94873046875000000000	4196.41015625000000000000	0.00000000000000000000	10248.00000000000000000000	10227.00000000000000000000	0.00000000000000000000	0.00000000000000000000	0.00000000000000000000	1254.00000000000000000000	698.00000000000000000000	4.00000000000000000000	4.00000000000000000000	4.00000000000000000000	4.00000000000000000000	4.00000000000000000000	4.00000000000000000000	4.00000000000000000000	4.00000000000000000000	4.00000000000000000000	4.00000000000000000000	4.00000000000000000000	4.00000000000000000000	4.00000000000000000000	4.00000000000000000000	4.00000000000000000000	4.00000000000000000000
19.00000000000000000000	0.00000000000000000000	4174.87158203125000000000	4183.07666015625000000000	4164.10253906250000000000	4192.82031250000000000000	4169.23046875000000000000	4185.12792968750000000000	4173.33300781250000000000	4177.43603515625000000000	4207.69238281250000000000	4172.82031250000000000000	4162.05126953125000000000	4192.82031250000000000000	4200.51269531250000000000	4186.66650390625000000000	0.00000000000000000000	10249.00000000000000000000	10228.00000000000000000000	0.00000000000000000000	0.00000000000000000000	0.00000000000000000000	1254.00000000000000000000	705.00000000000000000000	4.00000000000000000000	4.00000000000000000000	4.00000000000000000000	4.00000000000000000000	4.00000000000000000000	4.00000000000000000000	4.00000000000000000000	4.00000000000000000000	4.00000000000000000000	4.00000000000000000000	4.00000000000000000000	4.00000000000000000000	4.00000000000000000000	4.00000000000000000000	4.00000000000000000000	4.00000000000000000000
20.00000000000000000000	0.00000000000000000000	4170.76904296875000000000	4177.94873046875000000000	4166.66650390625000000000	4193.33300781250000000000	4158.97412109375000000000	4183.58984375000000000000	4180.00000000000000000000	4178.46142578125000000000	4205.12792968750000000000	4187.69238281250000000000	4147.17919921875000000000	4187.17919921875000000000	4213.33300781250000000000	4168.71777343750000000000	0.00000000000000000000	10249.00000000000000000000	10228.00000000000000000000	0.00000000000000000000	0.00000000000000000000	0.00000000000000000000	1254.00000000000000000000	713.00000000000000000000	4.00000000000000000000	4.00000000000000000000	4.00000000000000000000	4.00000000000000000000	4.00000000000000000000	4.00000000000000000000	4.00000000000000000000	4.00000000000000000000	4.00000000000000000000	4.00000000000000000000	4.00000000000000000000	4.00000000000000000000	4.00000000000000000000	4.00000000000000000000	4.00000000000000000000	4.00000000000000000000
21.00000000000000000000	0.00000000000000000000	4186.15380859375000000000	4182.56396484375000000000	4188.71777343750000000000	4183.07666015625000000000	4186.66650390625000000000	4195.89746093750000000000	4191.79492187500000000000	4189.74365234375000000000	4217.94873046875000000000	4196.92285156250000000000	4175.38427734375000000000	4207.17919921875000000000	4217.94873046875000000000	4186.66650390625000000000	0.00000000000000000000	10249.00000000000000000000	10228.00000000000000000000	0.00000000000000000000	0.00000000000000000000	0.00000000000000000000	1254.00000000000000000000	720.00000000000000000000	4.00000000000000000000	4.00000000000000000000	4.00000000000000000000	4.00000000000000000000	4.00000000000000000000	4.00000000000000000000	4.00000000000000000000	4.00000000000000000000	4.00000000000000000000	4.00000000000000000000	4.00000000000000000000	4.00000000000000000000	4.00000000000000000000	4.00000000000000000000	4.00000000000000000000	4.00000000000000000000
22.00000000000000000000	0.00000000000000000000	4181.02539062500000000000	4197.43603515625000000000	4173.33300781250000000000	4190.76904296875000000000	4204.10253906250000000000	4202.05126953125000000000	4188.71777343750000000000	4194.87158203125000000000	4229.74365234375000000000	4196.92285156250000000000	4200.51269531250000000000	4215.89746093750000000000	4203.07666015625000000000	4195.89746093750000000000	0.00000000000000000000	10249.00000000000000000000	10228.00000000000000000000	0.00000000000000000000	0.00000000000000000000	0.00000000000000000000	1254.00000000000000000000	729.00000000000000000000	4.00000000000000000000	4.00000000000000000000	4.00000000000000000000	4.00000000000000000000	4.00000000000000000000	4.00000000000000000000	4.00000000000000000000	4.00000000000000000000	4.00000000000000000000	4.00000000000000000000	4.00000000000000000000	4.00000000000000000000	4.00000000000000000000	4.00000000000000000000	4.00000000000000000000	4.00000000000000000000
23.00000000000000000000	0.00000000000000000000	4183.58984375000000000000	4185.64111328125000000000	4165.64111328125000000000	4205.12792968750000000000	4174.35888671875000000000	4192.30761718750000000000	4174.87158203125000000000	4186.15380859375000000000	4226.66650390625000000000	4193.84619140625000000000	4202.05126953125000000000	4200.51269531250000000000	4196.41015625000000000000	4176.41015625000000000000	0.00000000000000000000	10248.00000000000000000000	10230.00000000000000000000	0.00000000000000000000	0.00000000000000000000	0.00000000000000000000	1254.00000000000000000000	737.00000000000000000000	4.00000000000000000000	4.00000000000000000000	4.00000000000000000000	4.00000000000000000000	4.00000000000000000000	4.00000000000000000000	4.00000000000000000000	4.00000000000000000000	4.00000000000000000000	4.00000000000000000000	4.00000000000000000000	4.00000000000000000000	4.00000000000000000000	4.00000000000000000000	4.00000000000000000000	4.00000000000000000000
24.00000000000000000000	0.00000000000000000000	4176.92285156250000000000	4162.56396484375000000000	4170.76904296875000000000	4182.56396484375000000000	4163.07666015625000000000	4181.53857421875000000000	4168.20507812500000000000	4178.97412109375000000000	4220.00000000000000000000	4183.07666015625000000000	4172.82031250000000000000	4186.15380859375000000000	4202.05126953125000000000	4175.89746093750000000000	0.00000000000000000000	10248.00000000000000000000	10230.00000000000000000000	0.00000000000000000000	0.00000000000000000000	0.00000000000000000000	1254.00000000000000000000	744.00000000000000000000	4.00000000000000000000	4.00000000000000000000	4.00000000000000000000	4.00000000000000000000	4.00000000000000000000	4.00000000000000000000	4.00000000000000000000	4.00000000000000000000	4.00000000000000000000	4.00000000000000000000	4.00000000000000000000	4.00000000000000000000	4.00000000000000000000	4.00000000000000000000	4.00000000000000000000	4.00000000000000000000
25.00000000000000000000	0.00000000000000000000	4167.69238281250000000000	4160.51269531250000000000	4159.48730468750000000000	4178.46142578125000000000	4176.41015625000000000000	4178.46142578125000000000	4162.05126953125000000000	4167.17919921875000000000	4210.25634765625000000000	4168.20507812500000000000	4154.35888671875000000000	4185.12792968750000000000	4187.17919921875000000000	4185.64111328125000000000	0.00000000000000000000	10249.00000000000000000000	10229.00000000000000000000	0.00000000000000000000	0.00000000000000000000	0.00000000000000000000	1254.00000000000000000000	752.00000000000000000000	4.00000000000000000000	4.00000000000000000000	4.00000000000000000000	4.00000000000000000000	4.00000000000000000000	4.00000000000000000000	4.00000000000000000000	4.00000000000000000000	4.00000000000000000000	4.00000000000000000000	4.00000000000000000000	4.00000000000000000000	4.00000000000000000000	4.00000000000000000000	4.00000000000000000000	4.00000000000000000000
26.00000000000000000000	0.00000000000000000000	4177.94873046875000000000	4176.41015625000000000000	4155.38427734375000000000	4194.35888671875000000000	4178.46142578125000000000	4189.74365234375000000000	4160.51269531250000000000	4162.05126953125000000000	4203.07666015625000000000	4173.84619140625000000000	4169.23046875000000000000	4189.23046875000000000000	4174.35888671875000000000	4181.53857421875000000000	0.00000000000000000000	10249.00000000000000000000	10229.00000000000000000000	0.00000000000000000000	0.00000000000000000000	0.00000000000000000000	1254.00000000000000000000	761.00000000000000000000	4.00000000000000000000	4.00000000000000000000	4.00000000000000000000	4.00000000000000000000	4.00000000000000000000	4.00000000000000000000	4.00000000000000000000	4.00000000000000000000	4.00000000000000000000	4.00000000000000000000	4.00000000000000000000	4.00000000000000000000	4.00000000000000000000	4.00000000000000000000	4.00000000000000000000	4.00000000000000000000
27.00000000000000000000	0.00000000000000000000	4173.84619140625000000000	4189.74365234375000000000	4157.94873046875000000000	4189.74365234375000000000	4185.12792968750000000000	4206.66650390625000000000	4174.35888671875000000000	4175.89746093750000000000	4207.17919921875000000000	4189.74365234375000000000	4169.23046875000000000000	4192.82031250000000000000	4191.28173828125000000000	4178.97412109375000000000	0.00000000000000000000	10248.00000000000000000000	10230.00000000000000000000	0.00000000000000000000	0.00000000000000000000	0.00000000000000000000	1254.00000000000000000000	769.00000000000000000000	4.00000000000000000000	4.00000000000000000000	4.00000000000000000000	4.00000000000000000000	4.00000000000000000000	4.00000000000000000000	4.00000000000000000000	4.00000000000000000000	4.00000000000000000000	4.00000000000000000000	4.00000000000000000000	4.00000000000000000000	4.00000000000000000000	4.00000000000000000000	4.00000000000000000000	4.00000000000000000000
28.00000000000000000000	0.00000000000000000000	4184.10253906250000000000	4185.12792968750000000000	4166.15380859375000000000	4193.33300781250000000000	4187.17919921875000000000	4195.38427734375000000000	4175.38427734375000000000	4178.46142578125000000000	4208.20507812500000000000	4183.58984375000000000000	4175.38427734375000000000	4199.48730468750000000000	4201.02539062500000000000	4181.02539062500000000000	0.00000000000000000000	10248.00000000000000000000	10230.00000000000000000000	0.00000000000000000000	0.00000000000000000000	0.00000000000000000000	1254.00000000000000000000	776.00000000000000000000	4.00000000000000000000	4.00000000000000000000	4.00000000000000000000	4.00000000000000000000	4.00000000000000000000	4.00000000000000000000	4.00000000000000000000	4.00000000000000000000	4.00000000000000000000	4.00000000000000000000	4.00000000000000000000	4.00000000000000000000	4.00000000000000000000	4.00000000000000000000	4.00000000000000000000	4.00000000000000000000
29.00000000000000000000	0.00000000000000000000	4182.56396484375000000000	4168.71777343750000000000	4154.35888671875000000000	4196.92285156250000000000	4171.28173828125000000000	4176.92285156250000000000	4160.51269531250000000000	4163.58984375000000000000	4204.10253906250000000000	4173.84619140625000000000	4194.35888671875000000000	4190.25634765625000000000	4185.12792968750000000000	4173.84619140625000000000	0.00000000000000000000	10245.00000000000000000000	10229.00000000000000000000	0.00000000000000000000	0.00000000000000000000	0.00000000000000000000	1254.00000000000000000000	783.00000000000000000000	4.00000000000000000000	4.00000000000000000000	4.00000000000000000000	4.00000000000000000000	4.00000000000000000000	4.00000000000000000000	4.00000000000000000000	4.00000000000000000000	4.00000000000000000000	4.00000000000000000000	4.00000000000000000000	4.00000000000000000000	4.00000000000000000000	4.00000000000000000000	4.00000000000000000000	4.00000000000000000000
30.00000000000000000000	0.00000000000000000000	4163.07666015625000000000	4156.92285156250000000000	4140.00000000000000000000	4173.84619140625000000000	4150.76904296875000000000	4170.25634765625000000000	4151.79492187500000000000	4152.82031250000000000000	4193.33300781250000000000	4170.76904296875000000000	4160.00000000000000000000	4183.58984375000000000000	4163.07666015625000000000	4172.82031250000000000000	0.00000000000000000000	10245.00000000000000000000	10229.00000000000000000000	0.00000000000000000000	0.00000000000000000000	0.00000000000000000000	1254.00000000000000000000	792.00000000000000000000	4.00000000000000000000	4.00000000000000000000	4.00000000000000000000	4.00000000000000000000	4.00000000000000000000	4.00000000000000000000	4.00000000000000000000	4.00000000000000000000	4.00000000000000000000	4.00000000000000000000	4.00000000000000000000	4.00000000000000000000	4.00000000000000000000	4.00000000000000000000	4.00000000000000000000	4.00000000000000000000
31.00000000000000000000	0.00000000000000000000	4175.38427734375000000000	4165.64111328125000000000	4156.92285156250000000000	4165.12792968750000000000	4158.46142578125000000000	4171.28173828125000000000	4160.00000000000000000000	4159.48730468750000000000	4190.25634765625000000000	4172.82031250000000000000	4146.15380859375000000000	4191.79492187500000000000	4158.97412109375000000000	4190.76904296875000000000	0.00000000000000000000	10245.00000000000000000000	10230.00000000000000000000	0.00000000000000000000	0.00000000000000000000	0.00000000000000000000	1254.00000000000000000000	800.00000000000000000000	4.00000000000000000000	4.00000000000000000000	4.00000000000000000000	4.00000000000000000000	4.00000000000000000000	4.00000000000000000000	4.00000000000000000000	4.00000000000000000000	4.00000000000000000000	4.00000000000000000000	4.00000000000000000000	4.00000000000000000000	4.00000000000000000000	4.00000000000000000000	4.00000000000000000000	4.00000000000000000000
32.00000000000000000000	0.00000000000000000000	4176.92285156250000000000	4175.38427734375000000000	4156.41015625000000000000	4188.71777343750000000000	4184.61523437500000000000	4183.07666015625000000000	4170.25634765625000000000	4173.33300781250000000000	4202.56396484375000000000	4173.84619140625000000000	4183.58984375000000000000	4190.76904296875000000000	4171.79492187500000000000	4186.15380859375000000000	0.00000000000000000000	10245.00000000000000000000	10230.00000000000000000000	0.00000000000000000000	0.00000000000000000000	0.00000000000000000000	1254.00000000000000000000	808.00000000000000000000	4.00000000000000000000	4.00000000000000000000	4.00000000000000000000	4.00000000000000000000	4.00000000000000000000	4.00000000000000000000	4.00000000000000000000	4.00000000000000000000	4.00000000000000000000	4.00000000000000000000	4.00000000000000000000	4.00000000000000000000	4.00000000000000000000	4.00000000000000000000	4.00000000000000000000	4.00000000000000000000
33.00000000000000000000	0.00000000000000000000	4173.84619140625000000000	4163.07666015625000000000	4149.23046875000000000000	4196.92285156250000000000	4185.64111328125000000000	4190.25634765625000000000	4171.28173828125000000000	4173.84619140625000000000	4208.71777343750000000000	4166.66650390625000000000	4177.43603515625000000000	4184.61523437500000000000	4167.69238281250000000000	4157.43603515625000000000	0.00000000000000000000	10244.00000000000000000000	10230.00000000000000000000	0.00000000000000000000	0.00000000000000000000	0.00000000000000000000	1254.00000000000000000000	817.00000000000000000000	4.00000000000000000000	4.00000000000000000000	4.00000000000000000000	4.00000000000000000000	4.00000000000000000000	4.00000000000000000000	4.00000000000000000000	4.00000000000000000000	4.00000000000000000000	4.00000000000000000000	4.00000000000000000000	4.00000000000000000000	4.00000000000000000000	4.00000000000000000000	4.00000000000000000000	4.00000000000000000000
34.00000000000000000000	0.00000000000000000000	4175.38427734375000000000	4168.71777343750000000000	4161.02539062500000000000	4185.12792968750000000000	4189.74365234375000000000	4201.02539062500000000000	4184.61523437500000000000	4186.15380859375000000000	4224.61523437500000000000	4187.17919921875000000000	4151.28173828125000000000	4192.30761718750000000000	4166.15380859375000000000	4167.69238281250000000000	0.00000000000000000000	10244.00000000000000000000	10230.00000000000000000000	0.00000000000000000000	0.00000000000000000000	0.00000000000000000000	1254.00000000000000000000	825.00000000000000000000	4.00000000000000000000	4.00000000000000000000	4.00000000000000000000	4.00000000000000000000	4.00000000000000000000	4.00000000000000000000	4.00000000000000000000	4.00000000000000000000	4.00000000000000000000	4.00000000000000000000	4.00000000000000000000	4.00000000000000000000	4.00000000000000000000	4.00000000000000000000	4.00000000000000000000	4.00000000000000000000
35.00000000000000000000	0.00000000000000000000	4174.87158203125000000000	4187.17919921875000000000	4165.12792968750000000000	4194.35888671875000000000	4196.92285156250000000000	4202.05126953125000000000	4183.07666015625000000000	4193.84619140625000000000	4230.76904296875000000000	4209.74365234375000000000	4165.64111328125000000000	4206.15380859375000000000	4176.41015625000000000000	4194.35888671875000000000	0.00000000000000000000	10244.00000000000000000000	10231.00000000000000000000	0.00000000000000000000	0.00000000000000000000	0.00000000000000000000	1254.00000000000000000000	834.00000000000000000000	4.00000000000000000000	4.00000000000000000000	4.00000000000000000000	4.00000000000000000000	4.00000000000000000000	4.00000000000000000000	4.00000000000000000000	4.00000000000000000000	4.00000000000000000000	4.00000000000000000000	4.00000000000000000000	4.00000000000000000000	4.00000000000000000000	4.00000000000000000000	4.00000000000000000000	4.00000000000000000000
36.00000000000000000000	0.00000000000000000000	4179.48730468750000000000	4177.94873046875000000000	4155.38427734375000000000	4206.15380859375000000000	4175.38427734375000000000	4181.02539062500000000000	4157.94873046875000000000	4165.12792968750000000000	4198.97412109375000000000	4187.69238281250000000000	4191.28173828125000000000	4196.41015625000000000000	4170.76904296875000000000	4181.02539062500000000000	0.00000000000000000000	10244.00000000000000000000	10231.00000000000000000000	0.00000000000000000000	0.00000000000000000000	0.00000000000000000000	1254.00000000000000000000	841.00000000000000000000	4.00000000000000000000	4.00000000000000000000	4.00000000000000000000	4.00000000000000000000	4.00000000000000000000	4.00000000000000000000	4.00000000000000000000	4.00000000000000000000	4.00000000000000000000	4.00000000000000000000	4.00000000000000000000	4.00000000000000000000	4.00000000000000000000	4.00000000000000000000	4.00000000000000000000	4.00000000000000000000
37.00000000000000000000	0.00000000000000000000	4175.89746093750000000000	4180.00000000000000000000	4146.66650390625000000000	4193.84619140625000000000	4185.64111328125000000000	4189.74365234375000000000	4170.76904296875000000000	4167.17919921875000000000	4203.58984375000000000000	4187.69238281250000000000	4193.33300781250000000000	4184.10253906250000000000	4175.38427734375000000000	4178.46142578125000000000	0.00000000000000000000	10247.00000000000000000000	10230.00000000000000000000	0.00000000000000000000	0.00000000000000000000	0.00000000000000000000	1254.00000000000000000000	848.00000000000000000000	4.00000000000000000000	4.00000000000000000000	4.00000000000000000000	4.00000000000000000000	4.00000000000000000000	4.00000000000000000000	4.00000000000000000000	4.00000000000000000000	4.00000000000000000000	4.00000000000000000000	4.00000000000000000000	4.00000000000000000000	4.00000000000000000000	4.00000000000000000000	4.00000000000000000000	4.00000000000000000000
38.00000000000000000000	0.00000000000000000000	4184.10253906250000000000	4180.00000000000000000000	4156.41015625000000000000	4182.05126953125000000000	4198.97412109375000000000	4206.15380859375000000000	4190.76904296875000000000	4191.28173828125000000000	4226.66650390625000000000	4195.89746093750000000000	4174.87158203125000000000	4195.89746093750000000000	4182.56396484375000000000	4196.41015625000000000000	0.00000000000000000000	10247.00000000000000000000	10230.00000000000000000000	0.00000000000000000000	0.00000000000000000000	0.00000000000000000000	1254.00000000000000000000	856.00000000000000000000	4.00000000000000000000	4.00000000000000000000	4.00000000000000000000	4.00000000000000000000	4.00000000000000000000	4.00000000000000000000	4.00000000000000000000	4.00000000000000000000	4.00000000000000000000	4.00000000000000000000	4.00000000000000000000	4.00000000000000000000	4.00000000000000000000	4.00000000000000000000	4.00000000000000000000	4.00000000000000000000
39.00000000000000000000	0.00000000000000000000	4182.56396484375000000000	4156.92285156250000000000	4161.53857421875000000000	4182.56396484375000000000	4174.87158203125000000000	4193.33300781250000000000	4183.58984375000000000000	4186.66650390625000000000	4219.48730468750000000000	4178.97412109375000000000	4172.82031250000000000000	4201.53857421875000000000	4171.28173828125000000000	4192.30761718750000000000	0.00000000000000000000	10247.00000000000000000000	10230.00000000000000000000	0.00000000000000000000	0.00000000000000000000	0.00000000000000000000	1254.00000000000000000000	864.00000000000000000000	4.00000000000000000000	4.00000000000000000000	4.00000000000000000000	4.00000000000000000000	4.00000000000000000000	4.00000000000000000000	4.00000000000000000000	4.00000000000000000000	4.00000000000000000000	4.00000000000000000000	4.00000000000000000000	4.00000000000000000000	4.00000000000000000000	4.00000000000000000000	4.00000000000000000000	4.00000000000000000000
40.00000000000000000000	0.00000000000000000000	4170.76904296875000000000	4153.84619140625000000000	4158.46142578125000000000	4184.10253906250000000000	4179.48730468750000000000	4191.28173828125000000000	4184.10253906250000000000	4181.02539062500000000000	4214.87158203125000000000	4190.25634765625000000000	4179.48730468750000000000	4197.94873046875000000000	4165.64111328125000000000	4186.66650390625000000000	0.00000000000000000000	10247.00000000000000000000	10230.00000000000000000000	0.00000000000000000000	0.00000000000000000000	0.00000000000000000000	1254.00000000000000000000	872.00000000000000000000	4.00000000000000000000	4.00000000000000000000	4.00000000000000000000	4.00000000000000000000	4.00000000000000000000	4.00000000000000000000	4.00000000000000000000	4.00000000000000000000	4.00000000000000000000	4.00000000000000000000	4.00000000000000000000	4.00000000000000000000	4.00000000000000000000	4.00000000000000000000	4.00000000000000000000	4.00000000000000000000
41.00000000000000000000	0.00000000000000000000	4183.58984375000000000000	4178.97412109375000000000	4166.15380859375000000000	4200.00000000000000000000	4198.97412109375000000000	4200.00000000000000000000	4187.17919921875000000000	4183.07666015625000000000	4214.87158203125000000000	4209.74365234375000000000	4175.38427734375000000000	4195.38427734375000000000	4175.38427734375000000000	4192.82031250000000000000	0.00000000000000000000	10247.00000000000000000000	10226.00000000000000000000	0.00000000000000000000	0.00000000000000000000	0.00000000000000000000	1254.00000000000000000000	881.00000000000000000000	4.00000000000000000000	4.00000000000000000000	4.00000000000000000000	4.00000000000000000000	4.00000000000000000000	4.00000000000000000000	4.00000000000000000000	4.00000000000000000000	4.00000000000000000000	4.00000000000000000000	4.00000000000000000000	4.00000000000000000000	4.00000000000000000000	4.00000000000000000000	4.00000000000000000000	4.00000000000000000000
42.00000000000000000000	0.00000000000000000000	4181.02539062500000000000	4194.35888671875000000000	4162.05126953125000000000	4218.46142578125000000000	4193.84619140625000000000	4196.41015625000000000000	4188.71777343750000000000	4191.79492187500000000000	4219.48730468750000000000	4202.05126953125000000000	4187.69238281250000000000	4194.87158203125000000000	4187.69238281250000000000	4194.87158203125000000000	0.00000000000000000000	10247.00000000000000000000	10226.00000000000000000000	0.00000000000000000000	0.00000000000000000000	0.00000000000000000000	1254.00000000000000000000	889.00000000000000000000	4.00000000000000000000	4.00000000000000000000	4.00000000000000000000	4.00000000000000000000	4.00000000000000000000	4.00000000000000000000	4.00000000000000000000	4.00000000000000000000	4.00000000000000000000	4.00000000000000000000	4.00000000000000000000	4.00000000000000000000	4.00000000000000000000	4.00000000000000000000	4.00000000000000000000	4.00000000000000000000
43.00000000000000000000	0.00000000000000000000	4181.02539062500000000000	4177.94873046875000000000	4164.61523437500000000000	4208.20507812500000000000	4181.53857421875000000000	4188.71777343750000000000	4187.17919921875000000000	4194.87158203125000000000	4221.53857421875000000000	4186.66650390625000000000	4180.51269531250000000000	4206.66650390625000000000	4183.58984375000000000000	4190.76904296875000000000	0.00000000000000000000	10248.00000000000000000000	10228.00000000000000000000	0.00000000000000000000	0.00000000000000000000	0.00000000000000000000	1254.00000000000000000000	898.00000000000000000000	4.00000000000000000000	4.00000000000000000000	4.00000000000000000000	4.00000000000000000000	4.00000000000000000000	4.00000000000000000000	4.00000000000000000000	4.00000000000000000000	4.00000000000000000000	4.00000000000000000000	4.00000000000000000000	4.00000000000000000000	4.00000000000000000000	4.00000000000000000000	4.00000000000000000000	4.00000000000000000000
44.00000000000000000000	0.00000000000000000000	4196.92285156250000000000	4178.46142578125000000000	4178.46142578125000000000	4194.35888671875000000000	4198.46142578125000000000	4198.97412109375000000000	4186.66650390625000000000	4194.87158203125000000000	4223.58984375000000000000	4202.56396484375000000000	4171.28173828125000000000	4218.97412109375000000000	4192.30761718750000000000	4204.61523437500000000000	0.00000000000000000000	10248.00000000000000000000	10228.00000000000000000000	0.00000000000000000000	0.00000000000000000000	0.00000000000000000000	1254.00000000000000000000	906.00000000000000000000	4.00000000000000000000	4.00000000000000000000	4.00000000000000000000	4.00000000000000000000	4.00000000000000000000	4.00000000000000000000	4.00000000000000000000	4.00000000000000000000	4.00000000000000000000	4.00000000000000000000	4.00000000000000000000	4.00000000000000000000	4.00000000000000000000	4.00000000000000000000	4.00000000000000000000	4.00000000000000000000
45.00000000000000000000	0.00000000000000000000	4189.74365234375000000000	4192.82031250000000000000	4168.20507812500000000000	4190.25634765625000000000	4204.61523437500000000000	4204.10253906250000000000	4183.07666015625000000000	4190.76904296875000000000	4225.64111328125000000000	4217.94873046875000000000	4203.58984375000000000000	4215.89746093750000000000	4199.48730468750000000000	4213.33300781250000000000	0.00000000000000000000	10249.00000000000000000000	10227.00000000000000000000	0.00000000000000000000	0.00000000000000000000	0.00000000000000000000	1254.00000000000000000000	914.00000000000000000000	4.00000000000000000000	4.00000000000000000000	4.00000000000000000000	4.00000000000000000000	4.00000000000000000000	4.00000000000000000000	4.00000000000000000000	4.00000000000000000000	4.00000000000000000000	4.00000000000000000000	4.00000000000000000000	4.00000000000000000000	4.00000000000000000000	4.00000000000000000000	4.00000000000000000000	4.00000000000000000000
46.00000000000000000000	0.00000000000000000000	4177.94873046875000000000	4170.76904296875000000000	4156.92285156250000000000	4188.71777343750000000000	4166.66650390625000000000	4184.61523437500000000000	4169.23046875000000000000	4173.33300781250000000000	4209.74365234375000000000	4186.66650390625000000000	4187.17919921875000000000	4204.10253906250000000000	4176.92285156250000000000	4190.76904296875000000000	0.00000000000000000000	10249.00000000000000000000	10227.00000000000000000000	0.00000000000000000000	0.00000000000000000000	0.00000000000000000000	1254.00000000000000000000	921.00000000000000000000	4.00000000000000000000	4.00000000000000000000	4.00000000000000000000	4.00000000000000000000	4.00000000000000000000	4.00000000000000000000	4.00000000000000000000	4.00000000000000000000	4.00000000000000000000	4.00000000000000000000	4.00000000000000000000	4.00000000000000000000	4.00000000000000000000	4.00000000000000000000	4.00000000000000000000	4.00000000000000000000
47.00000000000000000000	0.00000000000000000000	4170.76904296875000000000	4159.48730468750000000000	4150.76904296875000000000	4200.51269531250000000000	4161.02539062500000000000	4180.00000000000000000000	4172.82031250000000000000	4174.87158203125000000000	4205.12792968750000000000	4176.41015625000000000000	4164.61523437500000000000	4195.38427734375000000000	4178.46142578125000000000	4183.07666015625000000000	0.00000000000000000000	10249.00000000000000000000	10227.00000000000000000000	0.00000000000000000000	0.00000000000000000000	0.00000000000000000000	1254.00000000000000000000	929.00000000000000000000	4.00000000000000000000	4.00000000000000000000	4.00000000000000000000	4.00000000000000000000	4.00000000000000000000	4.00000000000000000000	4.00000000000000000000	4.00000000000000000000	4.00000000000000000000	4.00000000000000000000	4.00000000000000000000	4.00000000000000000000	4.00000000000000000000	4.00000000000000000000	4.00000000000000000000	4.00000000000000000000
48.00000000000000000000	0.00000000000000000000	4184.10253906250000000000	4181.53857421875000000000	4161.53857421875000000000	4213.33300781250000000000	4189.74365234375000000000	4198.46142578125000000000	4193.33300781250000000000	4193.33300781250000000000	4221.02539062500000000000	4206.66650390625000000000	4190.76904296875000000000	4204.10253906250000000000	4198.46142578125000000000	4204.10253906250000000000	0.00000000000000000000	10249.00000000000000000000	10227.00000000000000000000	0.00000000000000000000	0.00000000000000000000	0.00000000000000000000	1254.00000000000000000000	936.00000000000000000000	4.00000000000000000000	4.00000000000000000000	4.00000000000000000000	4.00000000000000000000	4.00000000000000000000	4.00000000000000000000	4.00000000000000000000	4.00000000000000000000	4.00000000000000000000	4.00000000000000000000	4.00000000000000000000	4.00000000000000000000	4.00000000000000000000	4.00000000000000000000	4.00000000000000000000	4.00000000000000000000
49.00000000000000000000	0.00000000000000000000	4190.76904296875000000000	4189.74365234375000000000	4173.33300781250000000000	4213.84619140625000000000	4205.64111328125000000000	4212.82031250000000000000	4205.64111328125000000000	4201.02539062500000000000	4229.23046875000000000000	4204.61523437500000000000	4167.69238281250000000000	4209.74365234375000000000	4191.28173828125000000000	4210.25634765625000000000	0.00000000000000000000	10248.00000000000000000000	10228.00000000000000000000	0.00000000000000000000	0.00000000000000000000	0.00000000000000000000	1254.00000000000000000000	943.00000000000000000000	4.00000000000000000000	4.00000000000000000000	4.00000000000000000000	4.00000000000000000000	4.00000000000000000000	4.00000000000000000000	4.00000000000000000000	4.00000000000000000000	4.00000000000000000000	4.00000000000000000000	4.00000000000000000000	4.00000000000000000000	4.00000000000000000000	4.00000000000000000000	4.00000000000000000000	4.00000000000000000000
50.00000000000000000000	0.00000000000000000000	4175.89746093750000000000	4172.82031250000000000000	4166.66650390625000000000	4204.10253906250000000000	4200.51269531250000000000	4205.64111328125000000000	4205.12792968750000000000	4196.41015625000000000000	4220.00000000000000000000	4183.58984375000000000000	4162.05126953125000000000	4203.58984375000000000000	4172.30761718750000000000	4201.02539062500000000000	0.00000000000000000000	10248.00000000000000000000	10228.00000000000000000000	0.00000000000000000000	0.00000000000000000000	0.00000000000000000000	1254.00000000000000000000	951.00000000000000000000	4.00000000000000000000	4.00000000000000000000	4.00000000000000000000	4.00000000000000000000	4.00000000000000000000	4.00000000000000000000	4.00000000000000000000	4.00000000000000000000	4.00000000000000000000	4.00000000000000000000	4.00000000000000000000	4.00000000000000000000	4.00000000000000000000	4.00000000000000000000	4.00000000000000000000	4.00000000000000000000
51.00000000000000000000	0.00000000000000000000	4190.76904296875000000000	4171.28173828125000000000	4176.41015625000000000000	4195.38427734375000000000	4205.12792968750000000000	4200.00000000000000000000	4203.58984375000000000000	4194.35888671875000000000	4221.02539062500000000000	4198.46142578125000000000	4222.56396484375000000000	4211.79492187500000000000	4188.20507812500000000000	4201.53857421875000000000	0.00000000000000000000	10249.00000000000000000000	10227.00000000000000000000	0.00000000000000000000	0.00000000000000000000	0.00000000000000000000	1254.00000000000000000000	959.00000000000000000000	4.00000000000000000000	4.00000000000000000000	4.00000000000000000000	4.00000000000000000000	4.00000000000000000000	4.00000000000000000000	4.00000000000000000000	4.00000000000000000000	4.00000000000000000000	4.00000000000000000000	4.00000000000000000000	4.00000000000000000000	4.00000000000000000000	4.00000000000000000000	4.00000000000000000000	4.00000000000000000000
52.00000000000000000000	0.00000000000000000000	4188.20507812500000000000	4184.61523437500000000000	4170.76904296875000000000	4202.05126953125000000000	4214.87158203125000000000	4208.20507812500000000000	4198.97412109375000000000	4191.28173828125000000000	4225.12792968750000000000	4218.97412109375000000000	4204.10253906250000000000	4210.25634765625000000000	4212.30761718750000000000	4194.87158203125000000000	0.00000000000000000000	10249.00000000000000000000	10227.00000000000000000000	0.00000000000000000000	0.00000000000000000000	0.00000000000000000000	1254.00000000000000000000	967.00000000000000000000	4.00000000000000000000	4.00000000000000000000	4.00000000000000000000	4.00000000000000000000	4.00000000000000000000	4.00000000000000000000	4.00000000000000000000	4.00000000000000000000	4.00000000000000000000	4.00000000000000000000	4.00000000000000000000	4.00000000000000000000	4.00000000000000000000	4.00000000000000000000	4.00000000000000000000	4.00000000000000000000
53.00000000000000000000	0.00000000000000000000	4178.97412109375000000000	4184.10253906250000000000	4160.00000000000000000000	4222.56396484375000000000	4200.00000000000000000000	4198.97412109375000000000	4188.71777343750000000000	4181.53857421875000000000	4207.17919921875000000000	4201.02539062500000000000	4146.66650390625000000000	4206.66650390625000000000	4194.87158203125000000000	4191.28173828125000000000	0.00000000000000000000	10247.00000000000000000000	10228.00000000000000000000	0.00000000000000000000	0.00000000000000000000	0.00000000000000000000	1254.00000000000000000000	975.00000000000000000000	4.00000000000000000000	4.00000000000000000000	4.00000000000000000000	4.00000000000000000000	4.00000000000000000000	4.00000000000000000000	4.00000000000000000000	4.00000000000000000000	4.00000000000000000000	4.00000000000000000000	4.00000000000000000000	4.00000000000000000000	4.00000000000000000000	4.00000000000000000000	4.00000000000000000000	4.00000000000000000000
54.00000000000000000000	0.00000000000000000000	4193.33300781250000000000	4191.28173828125000000000	4173.33300781250000000000	4227.69238281250000000000	4192.82031250000000000000	4191.79492187500000000000	4195.89746093750000000000	4195.89746093750000000000	4215.89746093750000000000	4194.35888671875000000000	4190.25634765625000000000	4217.94873046875000000000	4187.17919921875000000000	4205.64111328125000000000	0.00000000000000000000	10247.00000000000000000000	10228.00000000000000000000	0.00000000000000000000	0.00000000000000000000	0.00000000000000000000	1254.00000000000000000000	983.00000000000000000000	4.00000000000000000000	4.00000000000000000000	4.00000000000000000000	4.00000000000000000000	4.00000000000000000000	4.00000000000000000000	4.00000000000000000000	4.00000000000000000000	4.00000000000000000000	4.00000000000000000000	4.00000000000000000000	4.00000000000000000000	4.00000000000000000000	4.00000000000000000000	4.00000000000000000000	4.00000000000000000000
55.00000000000000000000	0.00000000000000000000	4184.61523437500000000000	4200.51269531250000000000	4172.82031250000000000000	4216.92285156250000000000	4200.00000000000000000000	4200.51269531250000000000	4207.69238281250000000000	4218.97412109375000000000	4246.66650390625000000000	4217.43603515625000000000	4230.76904296875000000000	4216.41015625000000000000	4207.17919921875000000000	4210.25634765625000000000	0.00000000000000000000	10246.00000000000000000000	10227.00000000000000000000	0.00000000000000000000	0.00000000000000000000	0.00000000000000000000	1254.00000000000000000000	992.00000000000000000000	4.00000000000000000000	4.00000000000000000000	4.00000000000000000000	4.00000000000000000000	4.00000000000000000000	4.00000000000000000000	4.00000000000000000000	4.00000000000000000000	4.00000000000000000000	4.00000000000000000000	4.00000000000000000000	4.00000000000000000000	4.00000000000000000000	4.00000000000000000000	4.00000000000000000000	4.00000000000000000000
56.00000000000000000000	0.00000000000000000000	4190.76904296875000000000	4185.64111328125000000000	4173.33300781250000000000	4209.74365234375000000000	4204.61523437500000000000	4202.56396484375000000000	4202.56396484375000000000	4211.28173828125000000000	4243.58984375000000000000	4222.05126953125000000000	4198.97412109375000000000	4215.89746093750000000000	4205.64111328125000000000	4208.20507812500000000000	0.00000000000000000000	10246.00000000000000000000	10227.00000000000000000000	0.00000000000000000000	0.00000000000000000000	0.00000000000000000000	1254.00000000000000000000	999.00000000000000000000	4.00000000000000000000	4.00000000000000000000	4.00000000000000000000	4.00000000000000000000	4.00000000000000000000	4.00000000000000000000	4.00000000000000000000	4.00000000000000000000	4.00000000000000000000	4.00000000000000000000	4.00000000000000000000	4.00000000000000000000	4.00000000000000000000	4.00000000000000000000	4.00000000000000000000	4.00000000000000000000
57.00000000000000000000	0.00000000000000000000	4196.41015625000000000000	4172.82031250000000000000	4172.82031250000000000000	4192.82031250000000000000	4208.71777343750000000000	4200.51269531250000000000	4200.51269531250000000000	4197.94873046875000000000	4223.58984375000000000000	4204.61523437500000000000	4183.07666015625000000000	4220.00000000000000000000	4187.17919921875000000000	4206.15380859375000000000	0.00000000000000000000	10246.00000000000000000000	10228.00000000000000000000	0.00000000000000000000	0.00000000000000000000	0.00000000000000000000	1255.00000000000000000000	8.00000000000000000000	4.00000000000000000000	4.00000000000000000000	4.00000000000000000000	4.00000000000000000000	4.00000000000000000000	4.00000000000000000000	4.00000000000000000000	4.00000000000000000000	4.00000000000000000000	4.00000000000000000000	4.00000000000000000000	4.00000000000000000000	4.00000000000000000000	4.00000000000000000000	4.00000000000000000000	4.00000000000000000000
58.00000000000000000000	0.00000000000000000000	4190.76904296875000000000	4189.23046875000000000000	4171.79492187500000000000	4201.02539062500000000000	4212.82031250000000000000	4206.66650390625000000000	4211.28173828125000000000	4207.17919921875000000000	4225.64111328125000000000	4202.56396484375000000000	4193.33300781250000000000	4227.17919921875000000000	4188.71777343750000000000	4207.17919921875000000000	0.00000000000000000000	10246.00000000000000000000	10228.00000000000000000000	0.00000000000000000000	0.00000000000000000000	0.00000000000000000000	1255.00000000000000000000	16.00000000000000000000	4.00000000000000000000	4.00000000000000000000	4.00000000000000000000	4.00000000000000000000	4.00000000000000000000	4.00000000000000000000	4.00000000000000000000	4.00000000000000000000	4.00000000000000000000	4.00000000000000000000	4.00000000000000000000	4.00000000000000000000	4.00000000000000000000	4.00000000000000000000	4.00000000000000000000	4.00000000000000000000
58.00000000000000000000	0.00000000000000000000	4190.76904296875000000000	4189.23046875000000000000	4171.79492187500000000000	4201.02539062500000000000	4212.82031250000000000000	4206.66650390625000000000	4211.28173828125000000000	4207.17919921875000000000	4225.64111328125000000000	4202.56396484375000000000	4193.33300781250000000000	4227.17919921875000000000	4188.71777343750000000000	4207.17919921875000000000	0.00000000000000000000	10246.00000000000000000000	10228.00000000000000000000	0.00000000000000000000	0.00000000000000000000	0.00000000000000000000	1255.00000000000000000000	24.00000000000000000000	4.00000000000000000000	4.00000000000000000000	4.00000000000000000000	4.00000000000000000000	4.00000000000000000000	4.00000000000000000000	4.00000000000000000000	4.00000000000000000000	4.00000000000000000000	4.00000000000000000000	4.00000000000000000000	4.00000000000000000000	4.00000000000000000000	4.00000000000000000000	4.00000000000000000000	4.00000000000000000000
59.00000000000000000000	0.00000000000000000000	4194.87158203125000000000	4202.05126953125000000000	4174.87158203125000000000	4225.12792968750000000000	4207.69238281250000000000	4213.33300781250000000000	4217.43603515625000000000	4217.43603515625000000000	4236.41015625000000000000	4218.46142578125000000000	4192.82031250000000000000	4231.28173828125000000000	4204.10253906250000000000	4216.92285156250000000000	0.00000000000000000000	10247.00000000000000000000	10228.00000000000000000000	0.00000000000000000000	0.00000000000000000000	0.00000000000000000000	1255.00000000000000000000	33.00000000000000000000	4.00000000000000000000	4.00000000000000000000	4.00000000000000000000	4.00000000000000000000	4.00000000000000000000	4.00000000000000000000	4.00000000000000000000	4.00000000000000000000	4.00000000000000000000	4.00000000000000000000	4.00000000000000000000	4.00000000000000000000	4.00000000000000000000	4.00000000000000000000	4.00000000000000000000	4.00000000000000000000
60.00000000000000000000	0.00000000000000000000	4181.02539062500000000000	4180.00000000000000000000	4158.97412109375000000000	4218.46142578125000000000	4193.84619140625000000000	4210.25634765625000000000	4207.69238281250000000000	4208.20507812500000000000	4224.61523437500000000000	4209.23046875000000000000	4194.87158203125000000000	4217.94873046875000000000	4207.69238281250000000000	4205.12792968750000000000	0.00000000000000000000	10247.00000000000000000000	10228.00000000000000000000	0.00000000000000000000	0.00000000000000000000	0.00000000000000000000	1255.00000000000000000000	41.00000000000000000000	4.00000000000000000000	4.00000000000000000000	4.00000000000000000000	4.00000000000000000000	4.00000000000000000000	4.00000000000000000000	4.00000000000000000000	4.00000000000000000000	4.00000000000000000000	4.00000000000000000000	4.00000000000000000000	4.00000000000000000000	4.00000000000000000000	4.00000000000000000000	4.00000000000000000000	4.00000000000000000000
61.00000000000000000000	0.00000000000000000000	4187.17919921875000000000	4178.97412109375000000000	4164.10253906250000000000	4221.02539062500000000000	4198.97412109375000000000	4204.61523437500000000000	4201.53857421875000000000	4201.02539062500000000000	4210.25634765625000000000	4193.84619140625000000000	4218.46142578125000000000	4215.89746093750000000000	4217.43603515625000000000	4191.28173828125000000000	0.00000000000000000000	10247.00000000000000000000	10227.00000000000000000000	0.00000000000000000000	0.00000000000000000000	0.00000000000000000000	1255.00000000000000000000	50.00000000000000000000	4.00000000000000000000	4.00000000000000000000	4.00000000000000000000	4.00000000000000000000	4.00000000000000000000	4.00000000000000000000	4.00000000000000000000	4.00000000000000000000	4.00000000000000000000	4.00000000000000000000	4.00000000000000000000	4.00000000000000000000	4.00000000000000000000	4.00000000000000000000	4.00000000000000000000	4.00000000000000000000
62.00000000000000000000	0.00000000000000000000	4195.89746093750000000000	4206.15380859375000000000	4181.02539062500000000000	4228.71777343750000000000	4222.56396484375000000000	4212.30761718750000000000	4220.51269531250000000000	4218.97412109375000000000	4226.66650390625000000000	4221.02539062500000000000	4233.33300781250000000000	4231.28173828125000000000	4231.79492187500000000000	4213.33300781250000000000	0.00000000000000000000	10247.00000000000000000000	10227.00000000000000000000	0.00000000000000000000	0.00000000000000000000	0.00000000000000000000	1255.00000000000000000000	57.00000000000000000000	4.00000000000000000000	4.00000000000000000000	4.00000000000000000000	4.00000000000000000000	4.00000000000000000000	4.00000000000000000000	4.00000000000000000000	4.00000000000000000000	4.00000000000000000000	4.00000000000000000000	4.00000000000000000000	4.00000000000000000000	4.00000000000000000000	4.00000000000000000000	4.00000000000000000000	4.00000000000000000000
63.00000000000000000000	0.00000000000000000000	4192.30761718750000000000	4201.53857421875000000000	4174.35888671875000000000	4213.84619140625000000000	4227.17919921875000000000	4215.38427734375000000000	4224.10253906250000000000	4224.61523437500000000000	4236.41015625000000000000	4235.38427734375000000000	4197.94873046875000000000	4234.35888671875000000000	4214.87158203125000000000	4220.00000000000000000000	0.00000000000000000000	10247.00000000000000000000	10227.00000000000000000000	0.00000000000000000000	0.00000000000000000000	0.00000000000000000000	1255.00000000000000000000	64.00000000000000000000	4.00000000000000000000	4.00000000000000000000	4.00000000000000000000	4.00000000000000000000	4.00000000000000000000	4.00000000000000000000	4.00000000000000000000	4.00000000000000000000	4.00000000000000000000	4.00000000000000000000	4.00000000000000000000	4.00000000000000000000	4.00000000000000000000	4.00000000000000000000	4.00000000000000000000	4.00000000000000000000
64.00000000000000000000	0.00000000000000000000	4194.87158203125000000000	4182.56396484375000000000	4162.05126953125000000000	4208.20507812500000000000	4206.66650390625000000000	4201.53857421875000000000	4200.51269531250000000000	4200.51269531250000000000	4211.28173828125000000000	4206.15380859375000000000	4157.94873046875000000000	4215.38427734375000000000	4183.07666015625000000000	4191.28173828125000000000	2738.00000000000000000000	10247.00000000000000000000	10227.00000000000000000000	0.00000000000000000000	0.00000000000000000000	0.00000000000000000000	1255.00000000000000000000	72.00000000000000000000	4.00000000000000000000	4.00000000000000000000	4.00000000000000000000	4.00000000000000000000	4.00000000000000000000	4.00000000000000000000	4.00000000000000000000	4.00000000000000000000	4.00000000000000000000	4.00000000000000000000	4.00000000000000000000	4.00000000000000000000	4.00000000000000000000	4.00000000000000000000	4.00000000000000000000	4.00000000000000000000
65.00000000000000000000	0.00000000000000000000	4180.51269531250000000000	4189.23046875000000000000	4153.33300781250000000000	4223.07666015625000000000	4206.66650390625000000000	4203.58984375000000000000	4204.10253906250000000000	4200.00000000000000000000	4206.15380859375000000000	4193.84619140625000000000	4184.61523437500000000000	4207.17919921875000000000	4185.64111328125000000000	4189.23046875000000000000	2819.00000000000000000000	10246.00000000000000000000	10227.00000000000000000000	0.00000000000000000000	0.00000000000000000000	0.00000000000000000000	1255.00000000000000000000	79.00000000000000000000	4.00000000000000000000	4.00000000000000000000	4.00000000000000000000	4.00000000000000000000	4.00000000000000000000	4.00000000000000000000	4.00000000000000000000	4.00000000000000000000	4.00000000000000000000	4.00000000000000000000	4.00000000000000000000	4.00000000000000000000	4.00000000000000000000	4.00000000000000000000	4.00000000000000000000	4.00000000000000000000
66.00000000000000000000	0.00000000000000000000	4176.92285156250000000000	4184.61523437500000000000	4157.43603515625000000000	4213.84619140625000000000	4208.20507812500000000000	4215.89746093750000000000	4222.56396484375000000000	4217.43603515625000000000	4223.58984375000000000000	4206.15380859375000000000	4213.84619140625000000000	4217.94873046875000000000	4202.56396484375000000000	4195.89746093750000000000	2422.00000000000000000000	10246.00000000000000000000	10227.00000000000000000000	0.00000000000000000000	0.00000000000000000000	0.00000000000000000000	1255.00000000000000000000	86.00000000000000000000	4.00000000000000000000	4.00000000000000000000	4.00000000000000000000	4.00000000000000000000	4.00000000000000000000	4.00000000000000000000	4.00000000000000000000	4.00000000000000000000	4.00000000000000000000	4.00000000000000000000	4.00000000000000000000	4.00000000000000000000	4.00000000000000000000	4.00000000000000000000	4.00000000000000000000	4.00000000000000000000
67.00000000000000000000	0.00000000000000000000	4178.46142578125000000000	4175.89746093750000000000	4157.94873046875000000000	4204.10253906250000000000	4194.87158203125000000000	4218.97412109375000000000	4225.12792968750000000000	4222.05126953125000000000	4235.38427734375000000000	4208.20507812500000000000	4203.07666015625000000000	4213.33300781250000000000	4201.02539062500000000000	4183.07666015625000000000	3496.00000000000000000000	10248.00000000000000000000	10229.00000000000000000000	0.00000000000000000000	0.00000000000000000000	0.00000000000000000000	1255.00000000000000000000	94.00000000000000000000	4.00000000000000000000	4.00000000000000000000	4.00000000000000000000	4.00000000000000000000	4.00000000000000000000	4.00000000000000000000	4.00000000000000000000	4.00000000000000000000	4.00000000000000000000	4.00000000000000000000	4.00000000000000000000	4.00000000000000000000	4.00000000000000000000	4.00000000000000000000	4.00000000000000000000	4.00000000000000000000
68.00000000000000000000	0.00000000000000000000	4179.48730468750000000000	4186.66650390625000000000	4163.58984375000000000000	4220.51269531250000000000	4201.02539062500000000000	4224.10253906250000000000	4224.10253906250000000000	4224.10253906250000000000	4240.51269531250000000000	4208.20507812500000000000	4194.87158203125000000000	4211.79492187500000000000	4198.97412109375000000000	4195.38427734375000000000	3548.00000000000000000000	10248.00000000000000000000	10229.00000000000000000000	0.00000000000000000000	0.00000000000000000000	0.00000000000000000000	1255.00000000000000000000	101.00000000000000000000	4.00000000000000000000	4.00000000000000000000	4.00000000000000000000	4.00000000000000000000	4.00000000000000000000	4.00000000000000000000	4.00000000000000000000	4.00000000000000000000	4.00000000000000000000	4.00000000000000000000	4.00000000000000000000	4.00000000000000000000	4.00000000000000000000	4.00000000000000000000	4.00000000000000000000	4.00000000000000000000
69.00000000000000000000	0.00000000000000000000	4195.38427734375000000000	4196.41015625000000000000	4178.46142578125000000000	4230.76904296875000000000	4222.05126953125000000000	4226.15380859375000000000	4228.20507812500000000000	4224.10253906250000000000	4235.38427734375000000000	4217.94873046875000000000	4196.92285156250000000000	4225.12792968750000000000	4208.71777343750000000000	4215.89746093750000000000	3402.00000000000000000000	10248.00000000000000000000	10228.00000000000000000000	0.00000000000000000000	0.00000000000000000000	0.00000000000000000000	1255.00000000000000000000	109.00000000000000000000	4.00000000000000000000	4.00000000000000000000	4.00000000000000000000	4.00000000000000000000	4.00000000000000000000	4.00000000000000000000	4.00000000000000000000	4.00000000000000000000	4.00000000000000000000	4.00000000000000000000	4.00000000000000000000	4.00000000000000000000	4.00000000000000000000	4.00000000000000000000	4.00000000000000000000	4.00000000000000000000
70.00000000000000000000	0.00000000000000000000	4192.82031250000000000000	4208.20507812500000000000	4173.33300781250000000000	4242.56396484375000000000	4235.38427734375000000000	4224.61523437500000000000	4235.38427734375000000000	4229.23046875000000000000	4241.53857421875000000000	4235.89746093750000000000	4217.94873046875000000000	4225.64111328125000000000	4224.10253906250000000000	4214.35888671875000000000	3471.00000000000000000000	10248.00000000000000000000	10228.00000000000000000000	0.00000000000000000000	0.00000000000000000000	0.00000000000000000000	1255.00000000000000000000	116.00000000000000000000	4.00000000000000000000	4.00000000000000000000	4.00000000000000000000	4.00000000000000000000	4.00000000000000000000	4.00000000000000000000	4.00000000000000000000	4.00000000000000000000	4.00000000000000000000	4.00000000000000000000	4.00000000000000000000	4.00000000000000000000	4.00000000000000000000	4.00000000000000000000	4.00000000000000000000	4.00000000000000000000
71.00000000000000000000	0.00000000000000000000	4194.35888671875000000000	4207.69238281250000000000	4178.46142578125000000000	4246.66650390625000000000	4225.64111328125000000000	4224.10253906250000000000	4234.87158203125000000000	4229.23046875000000000000	4241.53857421875000000000	4229.23046875000000000000	4235.38427734375000000000	4229.74365234375000000000	4218.97412109375000000000	4224.61523437500000000000	3447.00000000000000000000	10249.00000000000000000000	10228.00000000000000000000	0.00000000000000000000	0.00000000000000000000	0.00000000000000000000	1255.00000000000000000000	123.00000000000000000000	4.00000000000000000000	4.00000000000000000000	4.00000000000000000000	4.00000000000000000000	4.00000000000000000000	4.00000000000000000000	4.00000000000000000000	4.00000000000000000000	4.00000000000000000000	4.00000000000000000000	4.00000000000000000000	4.00000000000000000000	4.00000000000000000000	4.00000000000000000000	4.00000000000000000000	4.00000000000000000000
72.00000000000000000000	0.00000000000000000000	4196.41015625000000000000	4198.97412109375000000000	4183.58984375000000000000	4236.41015625000000000000	4220.00000000000000000000	4227.17919921875000000000	4229.23046875000000000000	4223.07666015625000000000	4227.69238281250000000000	4208.71777343750000000000	4215.38427734375000000000	4228.71777343750000000000	4203.07666015625000000000	4226.15380859375000000000	3404.00000000000000000000	10249.00000000000000000000	10228.00000000000000000000	0.00000000000000000000	0.00000000000000000000	0.00000000000000000000	1255.00000000000000000000	131.00000000000000000000	4.00000000000000000000	4.00000000000000000000	4.00000000000000000000	4.00000000000000000000	4.00000000000000000000	4.00000000000000000000	4.00000000000000000000	4.00000000000000000000	4.00000000000000000000	4.00000000000000000000	4.00000000000000000000	4.00000000000000000000	4.00000000000000000000	4.00000000000000000000	4.00000000000000000000	4.00000000000000000000
73.00000000000000000000	0.00000000000000000000	4187.69238281250000000000	4197.43603515625000000000	4171.79492187500000000000	4224.61523437500000000000	4220.51269531250000000000	4218.97412109375000000000	4223.58984375000000000000	4216.41015625000000000000	4215.89746093750000000000	4202.56396484375000000000	4190.76904296875000000000	4207.69238281250000000000	4191.79492187500000000000	4191.79492187500000000000	2964.00000000000000000000	10248.00000000000000000000	10229.00000000000000000000	0.00000000000000000000	0.00000000000000000000	0.00000000000000000000	1255.00000000000000000000	138.00000000000000000000	4.00000000000000000000	4.00000000000000000000	4.00000000000000000000	4.00000000000000000000	4.00000000000000000000	4.00000000000000000000	4.00000000000000000000	4.00000000000000000000	4.00000000000000000000	4.00000000000000000000	4.00000000000000000000	4.00000000000000000000	4.00000000000000000000	4.00000000000000000000	4.00000000000000000000	4.00000000000000000000
74.00000000000000000000	0.00000000000000000000	4194.87158203125000000000	4194.35888671875000000000	4177.94873046875000000000	4216.41015625000000000000	4213.33300781250000000000	4205.64111328125000000000	4220.51269531250000000000	4213.33300781250000000000	4211.79492187500000000000	4185.12792968750000000000	4182.05126953125000000000	4210.25634765625000000000	4186.66650390625000000000	4184.10253906250000000000	3499.00000000000000000000	10248.00000000000000000000	10229.00000000000000000000	0.00000000000000000000	0.00000000000000000000	0.00000000000000000000	1255.00000000000000000000	146.00000000000000000000	4.00000000000000000000	4.00000000000000000000	4.00000000000000000000	4.00000000000000000000	4.00000000000000000000	4.00000000000000000000	4.00000000000000000000	4.00000000000000000000	4.00000000000000000000	4.00000000000000000000	4.00000000000000000000	4.00000000000000000000	4.00000000000000000000	4.00000000000000000000	4.00000000000000000000	4.00000000000000000000
75.00000000000000000000	0.00000000000000000000	4186.66650390625000000000	4201.02539062500000000000	4176.92285156250000000000	4219.48730468750000000000	4224.61523437500000000000	4212.82031250000000000000	4228.71777343750000000000	4226.66650390625000000000	4224.10253906250000000000	4186.15380859375000000000	4180.51269531250000000000	4231.28173828125000000000	4201.02539062500000000000	4208.20507812500000000000	3223.00000000000000000000	10246.00000000000000000000	10229.00000000000000000000	0.00000000000000000000	0.00000000000000000000	0.00000000000000000000	1255.00000000000000000000	153.00000000000000000000	4.00000000000000000000	4.00000000000000000000	4.00000000000000000000	4.00000000000000000000	4.00000000000000000000	4.00000000000000000000	4.00000000000000000000	4.00000000000000000000	4.00000000000000000000	4.00000000000000000000	4.00000000000000000000	4.00000000000000000000	4.00000000000000000000	4.00000000000000000000	4.00000000000000000000	4.00000000000000000000
76.00000000000000000000	0.00000000000000000000	4189.23046875000000000000	4209.74365234375000000000	4172.30761718750000000000	4228.71777343750000000000	4227.17919921875000000000	4216.92285156250000000000	4225.64111328125000000000	4222.56396484375000000000	4223.07666015625000000000	4208.71777343750000000000	4193.84619140625000000000	4231.79492187500000000000	4204.61523437500000000000	4214.35888671875000000000	2938.00000000000000000000	10246.00000000000000000000	10229.00000000000000000000	0.00000000000000000000	0.00000000000000000000	0.00000000000000000000	1255.00000000000000000000	160.00000000000000000000	4.00000000000000000000	4.00000000000000000000	4.00000000000000000000	4.00000000000000000000	4.00000000000000000000	4.00000000000000000000	4.00000000000000000000	4.00000000000000000000	4.00000000000000000000	4.00000000000000000000	4.00000000000000000000	4.00000000000000000000	4.00000000000000000000	4.00000000000000000000	4.00000000000000000000	4.00000000000000000000
77.00000000000000000000	0.00000000000000000000	4203.07666015625000000000	4208.71777343750000000000	4180.00000000000000000000	4243.58984375000000000000	4221.53857421875000000000	4220.00000000000000000000	4220.00000000000000000000	4212.30761718750000000000	4217.94873046875000000000	4210.25634765625000000000	4215.89746093750000000000	4226.66650390625000000000	4198.46142578125000000000	4218.46142578125000000000	2781.00000000000000000000	10245.00000000000000000000	10229.00000000000000000000	0.00000000000000000000	0.00000000000000000000	0.00000000000000000000	1255.00000000000000000000	168.00000000000000000000	4.00000000000000000000	4.00000000000000000000	4.00000000000000000000	4.00000000000000000000	4.00000000000000000000	4.00000000000000000000	4.00000000000000000000	4.00000000000000000000	4.00000000000000000000	4.00000000000000000000	4.00000000000000000000	4.00000000000000000000	4.00000000000000000000	4.00000000000000000000	4.00000000000000000000	4.00000000000000000000
78.00000000000000000000	0.00000000000000000000	4196.41015625000000000000	4210.76904296875000000000	4180.51269531250000000000	4253.33300781250000000000	4243.58984375000000000000	4234.87158203125000000000	4229.23046875000000000000	4225.12792968750000000000	4231.28173828125000000000	4209.74365234375000000000	4214.35888671875000000000	4236.41015625000000000000	4213.84619140625000000000	4222.56396484375000000000	3499.00000000000000000000	10245.00000000000000000000	10229.00000000000000000000	0.00000000000000000000	0.00000000000000000000	0.00000000000000000000	1255.00000000000000000000	177.00000000000000000000	4.00000000000000000000	4.00000000000000000000	4.00000000000000000000	4.00000000000000000000	4.00000000000000000000	4.00000000000000000000	4.00000000000000000000	4.00000000000000000000	4.00000000000000000000	4.00000000000000000000	4.00000000000000000000	4.00000000000000000000	4.00000000000000000000	4.00000000000000000000	4.00000000000000000000	4.00000000000000000000
79.00000000000000000000	0.00000000000000000000	4198.46142578125000000000	4217.94873046875000000000	4176.41015625000000000000	4244.61523437500000000000	4250.25634765625000000000	4228.20507812500000000000	4226.15380859375000000000	4226.66650390625000000000	4233.33300781250000000000	4225.12792968750000000000	4204.10253906250000000000	4232.82031250000000000000	4223.07666015625000000000	4208.20507812500000000000	3223.00000000000000000000	10246.00000000000000000000	10228.00000000000000000000	0.00000000000000000000	0.00000000000000000000	0.00000000000000000000	1255.00000000000000000000	185.00000000000000000000	4.00000000000000000000	4.00000000000000000000	4.00000000000000000000	4.00000000000000000000	4.00000000000000000000	4.00000000000000000000	4.00000000000000000000	4.00000000000000000000	4.00000000000000000000	4.00000000000000000000	4.00000000000000000000	4.00000000000000000000	4.00000000000000000000	4.00000000000000000000	4.00000000000000000000	4.00000000000000000000
80.00000000000000000000	0.00000000000000000000	4197.94873046875000000000	4211.79492187500000000000	4171.79492187500000000000	4236.92285156250000000000	4221.53857421875000000000	4214.35888671875000000000	4219.48730468750000000000	4221.02539062500000000000	4224.61523437500000000000	4227.69238281250000000000	4215.89746093750000000000	4224.10253906250000000000	4227.17919921875000000000	4214.87158203125000000000	2938.00000000000000000000	10246.00000000000000000000	10228.00000000000000000000	0.00000000000000000000	0.00000000000000000000	0.00000000000000000000	1255.00000000000000000000	193.00000000000000000000	4.00000000000000000000	4.00000000000000000000	4.00000000000000000000	4.00000000000000000000	4.00000000000000000000	4.00000000000000000000	4.00000000000000000000	4.00000000000000000000	4.00000000000000000000	4.00000000000000000000	4.00000000000000000000	4.00000000000000000000	4.00000000000000000000	4.00000000000000000000	4.00000000000000000000	4.00000000000000000000
81.00000000000000000000	0.00000000000000000000	4203.07666015625000000000	4196.92285156250000000000	4182.56396484375000000000	4243.58984375000000000000	4215.38427734375000000000	4218.97412109375000000000	4226.66650390625000000000	4228.20507812500000000000	4225.12792968750000000000	4210.76904296875000000000	4215.89746093750000000000	4241.53857421875000000000	4233.84619140625000000000	4238.46142578125000000000	2781.00000000000000000000	10247.00000000000000000000	10228.00000000000000000000	0.00000000000000000000	0.00000000000000000000	0.00000000000000000000	1255.00000000000000000000	202.00000000000000000000	4.00000000000000000000	4.00000000000000000000	4.00000000000000000000	4.00000000000000000000	4.00000000000000000000	4.00000000000000000000	4.00000000000000000000	4.00000000000000000000	4.00000000000000000000	4.00000000000000000000	4.00000000000000000000	4.00000000000000000000	4.00000000000000000000	4.00000000000000000000	4.00000000000000000000	4.00000000000000000000
82.00000000000000000000	0.00000000000000000000	4203.58984375000000000000	4210.76904296875000000000	4183.58984375000000000000	4240.00000000000000000000	4249.74365234375000000000	4228.71777343750000000000	4236.41015625000000000000	4238.46142578125000000000	4233.33300781250000000000	4211.28173828125000000000	4203.58984375000000000000	4245.12792968750000000000	4217.43603515625000000000	4231.28173828125000000000	3499.00000000000000000000	10247.00000000000000000000	10228.00000000000000000000	0.00000000000000000000	0.00000000000000000000	0.00000000000000000000	1255.00000000000000000000	210.00000000000000000000	4.00000000000000000000	4.00000000000000000000	4.00000000000000000000	4.00000000000000000000	4.00000000000000000000	4.00000000000000000000	4.00000000000000000000	4.00000000000000000000	4.00000000000000000000	4.00000000000000000000	4.00000000000000000000	4.00000000000000000000	4.00000000000000000000	4.00000000000000000000	4.00000000000000000000	4.00000000000000000000
83.00000000000000000000	0.00000000000000000000	4188.71777343750000000000	4222.05126953125000000000	4164.61523437500000000000	4233.84619140625000000000	4252.82031250000000000000	4225.12792968750000000000	4233.33300781250000000000	4234.87158203125000000000	4235.89746093750000000000	4220.00000000000000000000	4213.84619140625000000000	4224.61523437500000000000	4207.69238281250000000000	4208.20507812500000000000	3223.00000000000000000000	10250.00000000000000000000	10228.00000000000000000000	0.00000000000000000000	0.00000000000000000000	0.00000000000000000000	1255.00000000000000000000	218.00000000000000000000	4.00000000000000000000	4.00000000000000000000	4.00000000000000000000	4.00000000000000000000	4.00000000000000000000	4.00000000000000000000	4.00000000000000000000	4.00000000000000000000	4.00000000000000000000	4.00000000000000000000	4.00000000000000000000	4.00000000000000000000	4.00000000000000000000	4.00000000000000000000	4.00000000000000000000	4.00000000000000000000
84.00000000000000000000	0.00000000000000000000	4195.38427734375000000000	4194.35888671875000000000	4168.20507812500000000000	4239.48730468750000000000	4212.30761718750000000000	4220.51269531250000000000	4220.51269531250000000000	4218.97412109375000000000	4221.02539062500000000000	4209.23046875000000000000	4206.15380859375000000000	4218.46142578125000000000	4221.02539062500000000000	4197.43603515625000000000	2938.00000000000000000000	10250.00000000000000000000	10228.00000000000000000000	0.00000000000000000000	0.00000000000000000000	0.00000000000000000000	1255.00000000000000000000	227.00000000000000000000	4.00000000000000000000	4.00000000000000000000	4.00000000000000000000	4.00000000000000000000	4.00000000000000000000	4.00000000000000000000	4.00000000000000000000	4.00000000000000000000	4.00000000000000000000	4.00000000000000000000	4.00000000000000000000	4.00000000000000000000	4.00000000000000000000	4.00000000000000000000	4.00000000000000000000	4.00000000000000000000
85.00000000000000000000	0.00000000000000000000	4193.84619140625000000000	4194.87158203125000000000	4177.94873046875000000000	4238.97412109375000000000	4221.53857421875000000000	4231.79492187500000000000	4227.69238281250000000000	4226.66650390625000000000	4224.10253906250000000000	4212.82031250000000000000	4194.87158203125000000000	4225.12792968750000000000	4231.79492187500000000000	4209.74365234375000000000	2781.00000000000000000000	10249.00000000000000000000	10229.00000000000000000000	0.00000000000000000000	0.00000000000000000000	0.00000000000000000000	1255.00000000000000000000	235.00000000000000000000	4.00000000000000000000	4.00000000000000000000	4.00000000000000000000	4.00000000000000000000	4.00000000000000000000	4.00000000000000000000	4.00000000000000000000	4.00000000000000000000	4.00000000000000000000	4.00000000000000000000	4.00000000000000000000	4.00000000000000000000	4.00000000000000000000	4.00000000000000000000	4.00000000000000000000	4.00000000000000000000
86.00000000000000000000	0.00000000000000000000	4193.84619140625000000000	4224.10253906250000000000	4181.02539062500000000000	4245.12792968750000000000	4252.30761718750000000000	4231.79492187500000000000	4234.35888671875000000000	4240.51269531250000000000	4236.41015625000000000000	4219.48730468750000000000	4210.76904296875000000000	4238.97412109375000000000	4226.15380859375000000000	4222.05126953125000000000	3499.00000000000000000000	10249.00000000000000000000	10229.00000000000000000000	0.00000000000000000000	0.00000000000000000000	0.00000000000000000000	1255.00000000000000000000	244.00000000000000000000	4.00000000000000000000	4.00000000000000000000	4.00000000000000000000	4.00000000000000000000	4.00000000000000000000	4.00000000000000000000	4.00000000000000000000	4.00000000000000000000	4.00000000000000000000	4.00000000000000000000	4.00000000000000000000	4.00000000000000000000	4.00000000000000000000	4.00000000000000000000	4.00000000000000000000	4.00000000000000000000
87.00000000000000000000	0.00000000000000000000	4202.05126953125000000000	4224.10253906250000000000	4182.05126953125000000000	4257.94873046875000000000	4234.87158203125000000000	4229.23046875000000000000	4231.79492187500000000000	4235.89746093750000000000	4235.38427734375000000000	4210.25634765625000000000	4226.15380859375000000000	4252.82031250000000000000	4223.07666015625000000000	4221.02539062500000000000	3223.00000000000000000000	10248.00000000000000000000	10232.00000000000000000000	0.00000000000000000000	0.00000000000000000000	0.00000000000000000000	1255.00000000000000000000	251.00000000000000000000	4.00000000000000000000	4.00000000000000000000	4.00000000000000000000	4.00000000000000000000	4.00000000000000000000	4.00000000000000000000	4.00000000000000000000	4.00000000000000000000	4.00000000000000000000	4.00000000000000000000	4.00000000000000000000	4.00000000000000000000	4.00000000000000000000	4.00000000000000000000	4.00000000000000000000	4.00000000000000000000
88.00000000000000000000	0.00000000000000000000	4191.79492187500000000000	4213.33300781250000000000	4170.25634765625000000000	4240.51269531250000000000	4218.97412109375000000000	4237.43603515625000000000	4236.92285156250000000000	4235.38427734375000000000	4237.94873046875000000000	4223.58984375000000000000	4224.61523437500000000000	4245.64111328125000000000	4231.28173828125000000000	4220.51269531250000000000	2938.00000000000000000000	10248.00000000000000000000	10232.00000000000000000000	0.00000000000000000000	0.00000000000000000000	0.00000000000000000000	1255.00000000000000000000	258.00000000000000000000	4.00000000000000000000	4.00000000000000000000	4.00000000000000000000	4.00000000000000000000	4.00000000000000000000	4.00000000000000000000	4.00000000000000000000	4.00000000000000000000	4.00000000000000000000	4.00000000000000000000	4.00000000000000000000	4.00000000000000000000	4.00000000000000000000	4.00000000000000000000	4.00000000000000000000	4.00000000000000000000
89.00000000000000000000	0.00000000000000000000	4205.12792968750000000000	4218.46142578125000000000	4174.35888671875000000000	4225.64111328125000000000	4230.76904296875000000000	4233.33300781250000000000	4238.97412109375000000000	4243.07666015625000000000	4246.66650390625000000000	4231.28173828125000000000	4211.79492187500000000000	4235.38427734375000000000	4231.79492187500000000000	4219.48730468750000000000	2781.00000000000000000000	10250.00000000000000000000	10231.00000000000000000000	0.00000000000000000000	0.00000000000000000000	0.00000000000000000000	1255.00000000000000000000	266.00000000000000000000	4.00000000000000000000	4.00000000000000000000	4.00000000000000000000	4.00000000000000000000	4.00000000000000000000	4.00000000000000000000	4.00000000000000000000	4.00000000000000000000	4.00000000000000000000	4.00000000000000000000	4.00000000000000000000	4.00000000000000000000	4.00000000000000000000	4.00000000000000000000	4.00000000000000000000	4.00000000000000000000
90.00000000000000000000	0.00000000000000000000	4211.79492187500000000000	4225.64111328125000000000	4184.10253906250000000000	4244.61523437500000000000	4238.97412109375000000000	4233.33300781250000000000	4241.02539062500000000000	4244.10253906250000000000	4255.89746093750000000000	4223.58984375000000000000	4214.35888671875000000000	4246.66650390625000000000	4239.48730468750000000000	4230.25634765625000000000	3499.00000000000000000000	10250.00000000000000000000	10231.00000000000000000000	0.00000000000000000000	0.00000000000000000000	0.00000000000000000000	1255.00000000000000000000	273.00000000000000000000	4.00000000000000000000	4.00000000000000000000	4.00000000000000000000	4.00000000000000000000	4.00000000000000000000	4.00000000000000000000	4.00000000000000000000	4.00000000000000000000	4.00000000000000000000	4.00000000000000000000	4.00000000000000000000	4.00000000000000000000	4.00000000000000000000	4.00000000000000000000	4.00000000000000000000	4.00000000000000000000
91.00000000000000000000	0.00000000000000000000	4204.10253906250000000000	4219.48730468750000000000	4185.64111328125000000000	4266.15380859375000000000	4233.33300781250000000000	4240.00000000000000000000	4241.53857421875000000000	4236.41015625000000000000	4258.46142578125000000000	4228.20507812500000000000	4237.94873046875000000000	4260.00000000000000000000	4242.05126953125000000000	4244.61523437500000000000	3223.00000000000000000000	10250.00000000000000000000	10230.00000000000000000000	0.00000000000000000000	0.00000000000000000000	0.00000000000000000000	1255.00000000000000000000	281.00000000000000000000	4.00000000000000000000	4.00000000000000000000	4.00000000000000000000	4.00000000000000000000	4.00000000000000000000	4.00000000000000000000	4.00000000000000000000	4.00000000000000000000	4.00000000000000000000	4.00000000000000000000	4.00000000000000000000	4.00000000000000000000	4.00000000000000000000	4.00000000000000000000	4.00000000000000000000	4.00000000000000000000
92.00000000000000000000	0.00000000000000000000	4214.87158203125000000000	4222.05126953125000000000	4191.28173828125000000000	4270.76904296875000000000	4250.25634765625000000000	4246.15380859375000000000	4245.64111328125000000000	4240.00000000000000000000	4263.58984375000000000000	4242.05126953125000000000	4253.33300781250000000000	4255.89746093750000000000	4244.61523437500000000000	4242.05126953125000000000	2938.00000000000000000000	10250.00000000000000000000	10230.00000000000000000000	0.00000000000000000000	0.00000000000000000000	0.00000000000000000000	1255.00000000000000000000	289.00000000000000000000	4.00000000000000000000	4.00000000000000000000	4.00000000000000000000	4.00000000000000000000	4.00000000000000000000	4.00000000000000000000	4.00000000000000000000	4.00000000000000000000	4.00000000000000000000	4.00000000000000000000	4.00000000000000000000	4.00000000000000000000	4.00000000000000000000	4.00000000000000000000	4.00000000000000000000	4.00000000000000000000
93.00000000000000000000	0.00000000000000000000	4208.71777343750000000000	4223.07666015625000000000	4179.48730468750000000000	4250.25634765625000000000	4254.87158203125000000000	4247.17919921875000000000	4243.07666015625000000000	4242.56396484375000000000	4262.56396484375000000000	4227.17919921875000000000	4218.97412109375000000000	4250.25634765625000000000	4249.23046875000000000000	4230.76904296875000000000	2781.00000000000000000000	10250.00000000000000000000	10227.00000000000000000000	0.00000000000000000000	0.00000000000000000000	0.00000000000000000000	1255.00000000000000000000	297.00000000000000000000	4.00000000000000000000	4.00000000000000000000	4.00000000000000000000	4.00000000000000000000	4.00000000000000000000	4.00000000000000000000	4.00000000000000000000	4.00000000000000000000	4.00000000000000000000	4.00000000000000000000	4.00000000000000000000	4.00000000000000000000	4.00000000000000000000	4.00000000000000000000	4.00000000000000000000	4.00000000000000000000
94.00000000000000000000	0.00000000000000000000	4203.58984375000000000000	4196.92285156250000000000	4173.33300781250000000000	4223.07666015625000000000	4211.28173828125000000000	4228.71777343750000000000	4223.07666015625000000000	4220.51269531250000000000	4242.05126953125000000000	4193.33300781250000000000	4185.64111328125000000000	4257.43603515625000000000	4232.30761718750000000000	4228.20507812500000000000	3499.00000000000000000000	10250.00000000000000000000	10227.00000000000000000000	0.00000000000000000000	0.00000000000000000000	0.00000000000000000000	1255.00000000000000000000	305.00000000000000000000	4.00000000000000000000	4.00000000000000000000	4.00000000000000000000	4.00000000000000000000	4.00000000000000000000	4.00000000000000000000	4.00000000000000000000	4.00000000000000000000	4.00000000000000000000	4.00000000000000000000	4.00000000000000000000	4.00000000000000000000	4.00000000000000000000	4.00000000000000000000	4.00000000000000000000	4.00000000000000000000
95.00000000000000000000	0.00000000000000000000	4203.58984375000000000000	4201.02539062500000000000	4175.38427734375000000000	4225.64111328125000000000	4224.10253906250000000000	4223.07666015625000000000	4223.58984375000000000000	4218.46142578125000000000	4246.66650390625000000000	4216.41015625000000000000	4220.00000000000000000000	4256.41015625000000000000	4235.38427734375000000000	4239.48730468750000000000	3223.00000000000000000000	10245.00000000000000000000	10227.00000000000000000000	0.00000000000000000000	0.00000000000000000000	0.00000000000000000000	1255.00000000000000000000	313.00000000000000000000	4.00000000000000000000	4.00000000000000000000	4.00000000000000000000	4.00000000000000000000	4.00000000000000000000	4.00000000000000000000	4.00000000000000000000	4.00000000000000000000	4.00000000000000000000	4.00000000000000000000	4.00000000000000000000	4.00000000000000000000	4.00000000000000000000	4.00000000000000000000	4.00000000000000000000	4.00000000000000000000
96.00000000000000000000	0.00000000000000000000	4202.56396484375000000000	4227.17919921875000000000	4175.38427734375000000000	4241.02539062500000000000	4259.48730468750000000000	4232.82031250000000000000	4234.87158203125000000000	4232.82031250000000000000	4262.05126953125000000000	4241.53857421875000000000	4246.15380859375000000000	4254.35888671875000000000	4244.10253906250000000000	4241.02539062500000000000	2938.00000000000000000000	10245.00000000000000000000	10227.00000000000000000000	0.00000000000000000000	0.00000000000000000000	0.00000000000000000000	1255.00000000000000000000	320.00000000000000000000	4.00000000000000000000	4.00000000000000000000	4.00000000000000000000	4.00000000000000000000	4.00000000000000000000	4.00000000000000000000	4.00000000000000000000	4.00000000000000000000	4.00000000000000000000	4.00000000000000000000	4.00000000000000000000	4.00000000000000000000	4.00000000000000000000	4.00000000000000000000	4.00000000000000000000	4.00000000000000000000
97.00000000000000000000	0.00000000000000000000	4203.58984375000000000000	4211.28173828125000000000	4176.92285156250000000000	4244.10253906250000000000	4218.46142578125000000000	4228.71777343750000000000	4227.69238281250000000000	4231.28173828125000000000	4254.87158203125000000000	4214.87158203125000000000	4233.33300781250000000000	4251.28173828125000000000	4235.38427734375000000000	4226.66650390625000000000	2781.00000000000000000000	10245.00000000000000000000	10226.00000000000000000000	0.00000000000000000000	0.00000000000000000000	0.00000000000000000000	1255.00000000000000000000	329.00000000000000000000	4.00000000000000000000	4.00000000000000000000	4.00000000000000000000	4.00000000000000000000	4.00000000000000000000	4.00000000000000000000	4.00000000000000000000	4.00000000000000000000	4.00000000000000000000	4.00000000000000000000	4.00000000000000000000	4.00000000000000000000	4.00000000000000000000	4.00000000000000000000	4.00000000000000000000	4.00000000000000000000
98.00000000000000000000	0.00000000000000000000	4195.38427734375000000000	4206.15380859375000000000	4171.28173828125000000000	4263.07666015625000000000	4205.12792968750000000000	4231.79492187500000000000	4233.33300781250000000000	4241.53857421875000000000	4264.61523437500000000000	4211.79492187500000000000	4222.56396484375000000000	4245.12792968750000000000	4247.69238281250000000000	4216.92285156250000000000	3499.00000000000000000000	10245.00000000000000000000	10226.00000000000000000000	0.00000000000000000000	0.00000000000000000000	0.00000000000000000000	1255.00000000000000000000	337.00000000000000000000	4.00000000000000000000	4.00000000000000000000	4.00000000000000000000	4.00000000000000000000	4.00000000000000000000	4.00000000000000000000	4.00000000000000000000	4.00000000000000000000	4.00000000000000000000	4.00000000000000000000	4.00000000000000000000	4.00000000000000000000	4.00000000000000000000	4.00000000000000000000	4.00000000000000000000	4.00000000000000000000
99.00000000000000000000	0.00000000000000000000	4207.17919921875000000000	4230.76904296875000000000	4178.97412109375000000000	4269.74365234375000000000	4249.23046875000000000000	4244.61523437500000000000	4248.71777343750000000000	4251.28173828125000000000	4276.92285156250000000000	4234.87158203125000000000	4214.35888671875000000000	4253.33300781250000000000	4251.79492187500000000000	4227.17919921875000000000	3223.00000000000000000000	10245.00000000000000000000	10226.00000000000000000000	0.00000000000000000000	0.00000000000000000000	0.00000000000000000000	1255.00000000000000000000	345.00000000000000000000	4.00000000000000000000	4.00000000000000000000	4.00000000000000000000	4.00000000000000000000	4.00000000000000000000	4.00000000000000000000	4.00000000000000000000	4.00000000000000000000	4.00000000000000000000	4.00000000000000000000	4.00000000000000000000	4.00000000000000000000	4.00000000000000000000	4.00000000000000000000	4.00000000000000000000	4.00000000000000000000
100.00000000000000000000	0.00000000000000000000	4204.61523437500000000000	4216.41015625000000000000	4179.48730468750000000000	4225.64111328125000000000	4242.56396484375000000000	4239.48730468750000000000	4239.48730468750000000000	4237.94873046875000000000	4260.00000000000000000000	4236.41015625000000000000	4213.84619140625000000000	4245.12792968750000000000	4226.15380859375000000000	4234.87158203125000000000	2938.00000000000000000000	10245.00000000000000000000	10226.00000000000000000000	0.00000000000000000000	0.00000000000000000000	0.00000000000000000000	1255.00000000000000000000	352.00000000000000000000	4.00000000000000000000	4.00000000000000000000	4.00000000000000000000	4.00000000000000000000	4.00000000000000000000	4.00000000000000000000	4.00000000000000000000	4.00000000000000000000	4.00000000000000000000	4.00000000000000000000	4.00000000000000000000	4.00000000000000000000	4.00000000000000000000	4.00000000000000000000	4.00000000000000000000	4.00000000000000000000
101.00000000000000000000	0.00000000000000000000	4192.82031250000000000000	4190.25634765625000000000	4172.82031250000000000000	4222.56396484375000000000	4216.92285156250000000000	4233.33300781250000000000	4228.71777343750000000000	4230.76904296875000000000	4255.38427734375000000000	4224.10253906250000000000	4235.89746093750000000000	4228.71777343750000000000	4225.64111328125000000000	4225.64111328125000000000	2781.00000000000000000000	10245.00000000000000000000	10227.00000000000000000000	0.00000000000000000000	0.00000000000000000000	0.00000000000000000000	1255.00000000000000000000	360.00000000000000000000	4.00000000000000000000	4.00000000000000000000	4.00000000000000000000	4.00000000000000000000	4.00000000000000000000	4.00000000000000000000	4.00000000000000000000	4.00000000000000000000	4.00000000000000000000	4.00000000000000000000	4.00000000000000000000	4.00000000000000000000	4.00000000000000000000	4.00000000000000000000	4.00000000000000000000	4.00000000000000000000
102.00000000000000000000	0.00000000000000000000	4211.28173828125000000000	4213.84619140625000000000	4185.64111328125000000000	4256.92285156250000000000	4242.05126953125000000000	4246.66650390625000000000	4245.12792968750000000000	4247.69238281250000000000	4277.94873046875000000000	4222.56396484375000000000	4249.23046875000000000000	4240.51269531250000000000	4256.92285156250000000000	4226.66650390625000000000	3499.00000000000000000000	10245.00000000000000000000	10227.00000000000000000000	0.00000000000000000000	0.00000000000000000000	0.00000000000000000000	1255.00000000000000000000	368.00000000000000000000	4.00000000000000000000	4.00000000000000000000	4.00000000000000000000	4.00000000000000000000	4.00000000000000000000	4.00000000000000000000	4.00000000000000000000	4.00000000000000000000	4.00000000000000000000	4.00000000000000000000	4.00000000000000000000	4.00000000000000000000	4.00000000000000000000	4.00000000000000000000	4.00000000000000000000	4.00000000000000000000
103.00000000000000000000	0.00000000000000000000	4210.76904296875000000000	4235.89746093750000000000	4187.17919921875000000000	4255.38427734375000000000	4256.41015625000000000000	4252.82031250000000000000	4261.02539062500000000000	4261.02539062500000000000	4288.20507812500000000000	4231.79492187500000000000	4236.92285156250000000000	4255.38427734375000000000	4258.46142578125000000000	4234.87158203125000000000	3223.00000000000000000000	10244.00000000000000000000	10227.00000000000000000000	0.00000000000000000000	0.00000000000000000000	0.00000000000000000000	1255.00000000000000000000	376.00000000000000000000	4.00000000000000000000	4.00000000000000000000	4.00000000000000000000	4.00000000000000000000	4.00000000000000000000	4.00000000000000000000	4.00000000000000000000	4.00000000000000000000	4.00000000000000000000	4.00000000000000000000	4.00000000000000000000	4.00000000000000000000	4.00000000000000000000	4.00000000000000000000	4.00000000000000000000	4.00000000000000000000
104.00000000000000000000	0.00000000000000000000	4211.28173828125000000000	4223.58984375000000000000	4186.66650390625000000000	4256.92285156250000000000	4237.43603515625000000000	4238.97412109375000000000	4249.74365234375000000000	4248.71777343750000000000	4267.69238281250000000000	4223.07666015625000000000	4219.48730468750000000000	4252.82031250000000000000	4231.28173828125000000000	4231.28173828125000000000	2938.00000000000000000000	10244.00000000000000000000	10227.00000000000000000000	0.00000000000000000000	0.00000000000000000000	0.00000000000000000000	1255.00000000000000000000	383.00000000000000000000	4.00000000000000000000	4.00000000000000000000	4.00000000000000000000	4.00000000000000000000	4.00000000000000000000	4.00000000000000000000	4.00000000000000000000	4.00000000000000000000	4.00000000000000000000	4.00000000000000000000	4.00000000000000000000	4.00000000000000000000	4.00000000000000000000	4.00000000000000000000	4.00000000000000000000	4.00000000000000000000
105.00000000000000000000	0.00000000000000000000	4207.69238281250000000000	4221.02539062500000000000	4178.97412109375000000000	4250.25634765625000000000	4231.79492187500000000000	4232.30761718750000000000	4236.92285156250000000000	4238.97412109375000000000	4261.02539062500000000000	4204.10253906250000000000	4212.82031250000000000000	4243.07666015625000000000	4231.28173828125000000000	4231.79492187500000000000	2781.00000000000000000000	10244.00000000000000000000	10227.00000000000000000000	0.00000000000000000000	0.00000000000000000000	0.00000000000000000000	1255.00000000000000000000	391.00000000000000000000	4.00000000000000000000	4.00000000000000000000	4.00000000000000000000	4.00000000000000000000	4.00000000000000000000	4.00000000000000000000	4.00000000000000000000	4.00000000000000000000	4.00000000000000000000	4.00000000000000000000	4.00000000000000000000	4.00000000000000000000	4.00000000000000000000	4.00000000000000000000	4.00000000000000000000	4.00000000000000000000
106.00000000000000000000	0.00000000000000000000	4198.97412109375000000000	4225.12792968750000000000	4171.28173828125000000000	4228.20507812500000000000	4224.10253906250000000000	4232.82031250000000000000	4236.92285156250000000000	4242.05126953125000000000	4275.89746093750000000000	4216.41015625000000000000	4230.76904296875000000000	4244.61523437500000000000	4245.64111328125000000000	4236.92285156250000000000	3499.00000000000000000000	10244.00000000000000000000	10227.00000000000000000000	0.00000000000000000000	0.00000000000000000000	0.00000000000000000000	1255.00000000000000000000	400.00000000000000000000	4.00000000000000000000	4.00000000000000000000	4.00000000000000000000	4.00000000000000000000	4.00000000000000000000	4.00000000000000000000	4.00000000000000000000	4.00000000000000000000	4.00000000000000000000	4.00000000000000000000	4.00000000000000000000	4.00000000000000000000	4.00000000000000000000	4.00000000000000000000	4.00000000000000000000	4.00000000000000000000
107.00000000000000000000	0.00000000000000000000	4218.46142578125000000000	4225.64111328125000000000	4188.71777343750000000000	4236.41015625000000000000	4223.07666015625000000000	4229.23046875000000000000	4234.35888671875000000000	4236.41015625000000000000	4270.76904296875000000000	4235.38427734375000000000	4250.25634765625000000000	4249.74365234375000000000	4246.66650390625000000000	4240.00000000000000000000	3223.00000000000000000000	10245.00000000000000000000	10228.00000000000000000000	0.00000000000000000000	0.00000000000000000000	0.00000000000000000000	1255.00000000000000000000	407.00000000000000000000	4.00000000000000000000	4.00000000000000000000	4.00000000000000000000	4.00000000000000000000	4.00000000000000000000	4.00000000000000000000	4.00000000000000000000	4.00000000000000000000	4.00000000000000000000	4.00000000000000000000	4.00000000000000000000	4.00000000000000000000	4.00000000000000000000	4.00000000000000000000	4.00000000000000000000	4.00000000000000000000
108.00000000000000000000	0.00000000000000000000	4217.94873046875000000000	4243.07666015625000000000	4196.41015625000000000000	4262.56396484375000000000	4249.74365234375000000000	4237.43603515625000000000	4240.00000000000000000000	4238.46142578125000000000	4266.15380859375000000000	4232.30761718750000000000	4234.87158203125000000000	4252.82031250000000000000	4250.25634765625000000000	4245.64111328125000000000	2938.00000000000000000000	10245.00000000000000000000	10228.00000000000000000000	0.00000000000000000000	0.00000000000000000000	0.00000000000000000000	1255.00000000000000000000	415.00000000000000000000	4.00000000000000000000	4.00000000000000000000	4.00000000000000000000	4.00000000000000000000	4.00000000000000000000	4.00000000000000000000	4.00000000000000000000	4.00000000000000000000	4.00000000000000000000	4.00000000000000000000	4.00000000000000000000	4.00000000000000000000	4.00000000000000000000	4.00000000000000000000	4.00000000000000000000	4.00000000000000000000
109.00000000000000000000	0.00000000000000000000	4208.20507812500000000000	4235.89746093750000000000	4192.82031250000000000000	4254.35888671875000000000	4240.51269531250000000000	4238.97412109375000000000	4241.53857421875000000000	4242.05126953125000000000	4264.61523437500000000000	4228.71777343750000000000	4221.53857421875000000000	4265.12792968750000000000	4248.20507812500000000000	4243.58984375000000000000	2781.00000000000000000000	10247.00000000000000000000	10229.00000000000000000000	0.00000000000000000000	0.00000000000000000000	0.00000000000000000000	1255.00000000000000000000	423.00000000000000000000	4.00000000000000000000	4.00000000000000000000	4.00000000000000000000	4.00000000000000000000	4.00000000000000000000	4.00000000000000000000	4.00000000000000000000	4.00000000000000000000	4.00000000000000000000	4.00000000000000000000	4.00000000000000000000	4.00000000000000000000	4.00000000000000000000	4.00000000000000000000	4.00000000000000000000	4.00000000000000000000
110.00000000000000000000	0.00000000000000000000	4210.76904296875000000000	4220.00000000000000000000	4192.82031250000000000000	4232.82031250000000000000	4222.56396484375000000000	4234.87158203125000000000	4236.41015625000000000000	4241.02539062500000000000	4259.48730468750000000000	4226.15380859375000000000	4243.07666015625000000000	4266.66650390625000000000	4248.71777343750000000000	4243.07666015625000000000	3499.00000000000000000000	10247.00000000000000000000	10229.00000000000000000000	0.00000000000000000000	0.00000000000000000000	0.00000000000000000000	1255.00000000000000000000	431.00000000000000000000	4.00000000000000000000	4.00000000000000000000	4.00000000000000000000	4.00000000000000000000	4.00000000000000000000	4.00000000000000000000	4.00000000000000000000	4.00000000000000000000	4.00000000000000000000	4.00000000000000000000	4.00000000000000000000	4.00000000000000000000	4.00000000000000000000	4.00000000000000000000	4.00000000000000000000	4.00000000000000000000
111.00000000000000000000	0.00000000000000000000	4217.94873046875000000000	4238.97412109375000000000	4193.33300781250000000000	4246.66650390625000000000	4256.92285156250000000000	4247.69238281250000000000	4243.58984375000000000000	4251.28173828125000000000	4269.23046875000000000000	4222.05126953125000000000	4251.79492187500000000000	4264.61523437500000000000	4265.64111328125000000000	4255.89746093750000000000	3223.00000000000000000000	10248.00000000000000000000	10230.00000000000000000000	0.00000000000000000000	0.00000000000000000000	0.00000000000000000000	1255.00000000000000000000	439.00000000000000000000	4.00000000000000000000	4.00000000000000000000	4.00000000000000000000	4.00000000000000000000	4.00000000000000000000	4.00000000000000000000	4.00000000000000000000	4.00000000000000000000	4.00000000000000000000	4.00000000000000000000	4.00000000000000000000	4.00000000000000000000	4.00000000000000000000	4.00000000000000000000	4.00000000000000000000	4.00000000000000000000
112.00000000000000000000	0.00000000000000000000	4223.07666015625000000000	4238.97412109375000000000	4189.74365234375000000000	4260.51269531250000000000	4254.35888671875000000000	4242.05126953125000000000	4236.41015625000000000000	4247.17919921875000000000	4273.84619140625000000000	4225.12792968750000000000	4237.43603515625000000000	4263.07666015625000000000	4256.92285156250000000000	4249.74365234375000000000	2938.00000000000000000000	10248.00000000000000000000	10230.00000000000000000000	0.00000000000000000000	0.00000000000000000000	0.00000000000000000000	1255.00000000000000000000	446.00000000000000000000	4.00000000000000000000	4.00000000000000000000	4.00000000000000000000	4.00000000000000000000	4.00000000000000000000	4.00000000000000000000	4.00000000000000000000	4.00000000000000000000	4.00000000000000000000	4.00000000000000000000	4.00000000000000000000	4.00000000000000000000	4.00000000000000000000	4.00000000000000000000	4.00000000000000000000	4.00000000000000000000
113.00000000000000000000	0.00000000000000000000	4209.23046875000000000000	4225.12792968750000000000	4178.46142578125000000000	4250.76904296875000000000	4220.00000000000000000000	4226.66650390625000000000	4225.64111328125000000000	4235.38427734375000000000	4270.76904296875000000000	4232.30761718750000000000	4235.89746093750000000000	4253.84619140625000000000	4244.10253906250000000000	4231.79492187500000000000	2781.00000000000000000000	10247.00000000000000000000	10226.00000000000000000000	0.00000000000000000000	0.00000000000000000000	0.00000000000000000000	1255.00000000000000000000	454.00000000000000000000	4.00000000000000000000	4.00000000000000000000	4.00000000000000000000	4.00000000000000000000	4.00000000000000000000	4.00000000000000000000	4.00000000000000000000	4.00000000000000000000	4.00000000000000000000	4.00000000000000000000	4.00000000000000000000	4.00000000000000000000	4.00000000000000000000	4.00000000000000000000	4.00000000000000000000	4.00000000000000000000
114.00000000000000000000	0.00000000000000000000	4221.53857421875000000000	4237.94873046875000000000	4192.82031250000000000000	4249.23046875000000000000	4244.61523437500000000000	4236.92285156250000000000	4238.46142578125000000000	4242.56396484375000000000	4273.33300781250000000000	4234.87158203125000000000	4241.02539062500000000000	4263.07666015625000000000	4253.84619140625000000000	4243.07666015625000000000	3499.00000000000000000000	10247.00000000000000000000	10226.00000000000000000000	0.00000000000000000000	0.00000000000000000000	0.00000000000000000000	1255.00000000000000000000	462.00000000000000000000	4.00000000000000000000	4.00000000000000000000	4.00000000000000000000	4.00000000000000000000	4.00000000000000000000	4.00000000000000000000	4.00000000000000000000	4.00000000000000000000	4.00000000000000000000	4.00000000000000000000	4.00000000000000000000	4.00000000000000000000	4.00000000000000000000	4.00000000000000000000	4.00000000000000000000	4.00000000000000000000
115.00000000000000000000	0.00000000000000000000	4229.23046875000000000000	4244.10253906250000000000	4201.53857421875000000000	4257.94873046875000000000	4264.61523437500000000000	4247.17919921875000000000	4244.10253906250000000000	4246.15380859375000000000	4273.84619140625000000000	4227.69238281250000000000	4222.56396484375000000000	4267.69238281250000000000	4248.71777343750000000000	4253.33300781250000000000	3223.00000000000000000000	10248.00000000000000000000	10226.00000000000000000000	0.00000000000000000000	0.00000000000000000000	0.00000000000000000000	1255.00000000000000000000	470.00000000000000000000	4.00000000000000000000	4.00000000000000000000	4.00000000000000000000	4.00000000000000000000	4.00000000000000000000	4.00000000000000000000	4.00000000000000000000	4.00000000000000000000	4.00000000000000000000	4.00000000000000000000	4.00000000000000000000	4.00000000000000000000	4.00000000000000000000	4.00000000000000000000	4.00000000000000000000	4.00000000000000000000
116.00000000000000000000	0.00000000000000000000	4204.10253906250000000000	4224.61523437500000000000	4177.94873046875000000000	4251.28173828125000000000	4234.87158203125000000000	4233.33300781250000000000	4228.20507812500000000000	4233.33300781250000000000	4263.58984375000000000000	4213.33300781250000000000	4210.76904296875000000000	4249.74365234375000000000	4231.28173828125000000000	4239.48730468750000000000	2938.00000000000000000000	10248.00000000000000000000	10226.00000000000000000000	0.00000000000000000000	0.00000000000000000000	0.00000000000000000000	1255.00000000000000000000	477.00000000000000000000	4.00000000000000000000	4.00000000000000000000	4.00000000000000000000	4.00000000000000000000	4.00000000000000000000	4.00000000000000000000	4.00000000000000000000	4.00000000000000000000	4.00000000000000000000	4.00000000000000000000	4.00000000000000000000	4.00000000000000000000	4.00000000000000000000	4.00000000000000000000	4.00000000000000000000	4.00000000000000000000
117.00000000000000000000	0.00000000000000000000	4219.48730468750000000000	4222.05126953125000000000	4185.12792968750000000000	4245.64111328125000000000	4247.17919921875000000000	4236.41015625000000000000	4232.82031250000000000000	4235.89746093750000000000	4262.56396484375000000000	4217.43603515625000000000	4247.17919921875000000000	4254.87158203125000000000	4240.51269531250000000000	4242.05126953125000000000	2781.00000000000000000000	10249.00000000000000000000	10227.00000000000000000000	0.00000000000000000000	0.00000000000000000000	0.00000000000000000000	1255.00000000000000000000	485.00000000000000000000	4.00000000000000000000	4.00000000000000000000	4.00000000000000000000	4.00000000000000000000	4.00000000000000000000	4.00000000000000000000	4.00000000000000000000	4.00000000000000000000	4.00000000000000000000	4.00000000000000000000	4.00000000000000000000	4.00000000000000000000	4.00000000000000000000	4.00000000000000000000	4.00000000000000000000	4.00000000000000000000
118.00000000000000000000	0.00000000000000000000	4215.38427734375000000000	4225.12792968750000000000	4177.43603515625000000000	4235.89746093750000000000	4264.10253906250000000000	4256.41015625000000000000	4244.10253906250000000000	4246.15380859375000000000	4267.69238281250000000000	4234.35888671875000000000	4268.20507812500000000000	4252.82031250000000000000	4242.56396484375000000000	4239.48730468750000000000	3499.00000000000000000000	10249.00000000000000000000	10227.00000000000000000000	0.00000000000000000000	0.00000000000000000000	0.00000000000000000000	1255.00000000000000000000	493.00000000000000000000	4.00000000000000000000	4.00000000000000000000	4.00000000000000000000	4.00000000000000000000	4.00000000000000000000	4.00000000000000000000	4.00000000000000000000	4.00000000000000000000	4.00000000000000000000	4.00000000000000000000	4.00000000000000000000	4.00000000000000000000	4.00000000000000000000	4.00000000000000000000	4.00000000000000000000	4.00000000000000000000
119.00000000000000000000	0.00000000000000000000	4186.66650390625000000000	4199.48730468750000000000	4151.28173828125000000000	4213.84619140625000000000	4214.35888671875000000000	4240.51269531250000000000	4226.66650390625000000000	4230.76904296875000000000	4255.38427734375000000000	4221.02539062500000000000	4207.17919921875000000000	4226.66650390625000000000	4212.82031250000000000000	4204.61523437500000000000	3223.00000000000000000000	10248.00000000000000000000	10227.00000000000000000000	0.00000000000000000000	0.00000000000000000000	0.00000000000000000000	1255.00000000000000000000	500.00000000000000000000	4.00000000000000000000	4.00000000000000000000	4.00000000000000000000	4.00000000000000000000	4.00000000000000000000	4.00000000000000000000	4.00000000000000000000	4.00000000000000000000	4.00000000000000000000	4.00000000000000000000	4.00000000000000000000	4.00000000000000000000	4.00000000000000000000	4.00000000000000000000	4.00000000000000000000	4.00000000000000000000
120.00000000000000000000	0.00000000000000000000	4207.69238281250000000000	4202.05126953125000000000	4174.87158203125000000000	4229.23046875000000000000	4213.33300781250000000000	4231.79492187500000000000	4236.92285156250000000000	4241.53857421875000000000	4270.25634765625000000000	4217.94873046875000000000	4171.28173828125000000000	4242.05126953125000000000	4221.02539062500000000000	4216.41015625000000000000	2938.00000000000000000000	10248.00000000000000000000	10227.00000000000000000000	0.00000000000000000000	0.00000000000000000000	0.00000000000000000000	1255.00000000000000000000	509.00000000000000000000	4.00000000000000000000	4.00000000000000000000	4.00000000000000000000	4.00000000000000000000	4.00000000000000000000	4.00000000000000000000	4.00000000000000000000	4.00000000000000000000	4.00000000000000000000	4.00000000000000000000	4.00000000000000000000	4.00000000000000000000	4.00000000000000000000	4.00000000000000000000	4.00000000000000000000	4.00000000000000000000
121.00000000000000000000	0.00000000000000000000	4225.64111328125000000000	4241.53857421875000000000	4197.43603515625000000000	4258.97412109375000000000	4275.38427734375000000000	4257.43603515625000000000	4270.25634765625000000000	4276.41015625000000000000	4299.48730468750000000000	4253.33300781250000000000	4239.48730468750000000000	4275.89746093750000000000	4256.41015625000000000000	4264.61523437500000000000	2781.00000000000000000000	10246.00000000000000000000	10227.00000000000000000000	0.00000000000000000000	0.00000000000000000000	0.00000000000000000000	1255.00000000000000000000	517.00000000000000000000	4.00000000000000000000	4.00000000000000000000	4.00000000000000000000	4.00000000000000000000	4.00000000000000000000	4.00000000000000000000	4.00000000000000000000	4.00000000000000000000	4.00000000000000000000	4.00000000000000000000	4.00000000000000000000	4.00000000000000000000	4.00000000000000000000	4.00000000000000000000	4.00000000000000000000	4.00000000000000000000
122.00000000000000000000	0.00000000000000000000	4213.84619140625000000000	4235.89746093750000000000	4180.00000000000000000000	4248.20507812500000000000	4264.61523437500000000000	4254.87158203125000000000	4256.92285156250000000000	4260.51269531250000000000	4277.43603515625000000000	4240.51269531250000000000	4264.61523437500000000000	4263.07666015625000000000	4240.51269531250000000000	4243.58984375000000000000	3499.00000000000000000000	10246.00000000000000000000	10227.00000000000000000000	0.00000000000000000000	0.00000000000000000000	0.00000000000000000000	1255.00000000000000000000	525.00000000000000000000	4.00000000000000000000	4.00000000000000000000	4.00000000000000000000	4.00000000000000000000	4.00000000000000000000	4.00000000000000000000	4.00000000000000000000	4.00000000000000000000	4.00000000000000000000	4.00000000000000000000	4.00000000000000000000	4.00000000000000000000	4.00000000000000000000	4.00000000000000000000	4.00000000000000000000	4.00000000000000000000
123.00000000000000000000	0.00000000000000000000	4193.84619140625000000000	4200.00000000000000000000	4159.48730468750000000000	4226.15380859375000000000	4223.58984375000000000000	4237.43603515625000000000	4239.48730468750000000000	4234.35888671875000000000	4252.30761718750000000000	4201.53857421875000000000	4218.97412109375000000000	4235.38427734375000000000	4216.92285156250000000000	4196.41015625000000000000	3223.00000000000000000000	10245.00000000000000000000	10229.00000000000000000000	0.00000000000000000000	0.00000000000000000000	0.00000000000000000000	1255.00000000000000000000	534.00000000000000000000	4.00000000000000000000	4.00000000000000000000	4.00000000000000000000	4.00000000000000000000	4.00000000000000000000	4.00000000000000000000	4.00000000000000000000	4.00000000000000000000	4.00000000000000000000	4.00000000000000000000	4.00000000000000000000	4.00000000000000000000	4.00000000000000000000	4.00000000000000000000	4.00000000000000000000	4.00000000000000000000
124.00000000000000000000	0.00000000000000000000	4193.33300781250000000000	4193.84619140625000000000	4164.61523437500000000000	4226.15380859375000000000	4220.00000000000000000000	4238.97412109375000000000	4241.02539062500000000000	4238.97412109375000000000	4265.64111328125000000000	4203.07666015625000000000	4224.10253906250000000000	4241.53857421875000000000	4224.61523437500000000000	4208.20507812500000000000	2938.00000000000000000000	10245.00000000000000000000	10229.00000000000000000000	0.00000000000000000000	0.00000000000000000000	0.00000000000000000000	1255.00000000000000000000	542.00000000000000000000	4.00000000000000000000	4.00000000000000000000	4.00000000000000000000	4.00000000000000000000	4.00000000000000000000	4.00000000000000000000	4.00000000000000000000	4.00000000000000000000	4.00000000000000000000	4.00000000000000000000	4.00000000000000000000	4.00000000000000000000	4.00000000000000000000	4.00000000000000000000	4.00000000000000000000	4.00000000000000000000
125.00000000000000000000	0.00000000000000000000	4204.61523437500000000000	4208.20507812500000000000	4172.30761718750000000000	4222.56396484375000000000	4217.43603515625000000000	4235.38427734375000000000	4231.79492187500000000000	4238.97412109375000000000	4272.30761718750000000000	4218.97412109375000000000	4228.71777343750000000000	4248.20507812500000000000	4230.25634765625000000000	4227.17919921875000000000	2781.00000000000000000000	10247.00000000000000000000	10230.00000000000000000000	0.00000000000000000000	0.00000000000000000000	0.00000000000000000000	1255.00000000000000000000	550.00000000000000000000	4.00000000000000000000	4.00000000000000000000	4.00000000000000000000	4.00000000000000000000	4.00000000000000000000	4.00000000000000000000	4.00000000000000000000	4.00000000000000000000	4.00000000000000000000	4.00000000000000000000	4.00000000000000000000	4.00000000000000000000	4.00000000000000000000	4.00000000000000000000	4.00000000000000000000	4.00000000000000000000
126.00000000000000000000	0.00000000000000000000	4204.10253906250000000000	4216.41015625000000000000	4172.82031250000000000000	4219.48730468750000000000	4226.66650390625000000000	4229.74365234375000000000	4229.74365234375000000000	4235.38427734375000000000	4268.20507812500000000000	4221.53857421875000000000	4198.46142578125000000000	4248.20507812500000000000	4227.69238281250000000000	4224.61523437500000000000	3499.00000000000000000000	10247.00000000000000000000	10230.00000000000000000000	0.00000000000000000000	0.00000000000000000000	0.00000000000000000000	1255.00000000000000000000	559.00000000000000000000	4.00000000000000000000	4.00000000000000000000	4.00000000000000000000	4.00000000000000000000	4.00000000000000000000	4.00000000000000000000	4.00000000000000000000	4.00000000000000000000	4.00000000000000000000	4.00000000000000000000	4.00000000000000000000	4.00000000000000000000	4.00000000000000000000	4.00000000000000000000	4.00000000000000000000	4.00000000000000000000
127.00000000000000000000	0.00000000000000000000	4216.41015625000000000000	4215.89746093750000000000	4184.61523437500000000000	4230.25634765625000000000	4241.02539062500000000000	4233.84619140625000000000	4234.87158203125000000000	4235.89746093750000000000	4266.15380859375000000000	4213.33300781250000000000	4200.51269531250000000000	4264.10253906250000000000	4229.74365234375000000000	4238.46142578125000000000	52.00000000000000000000	10247.00000000000000000000	10231.00000000000000000000	0.00000000000000000000	0.00000000000000000000	0.00000000000000000000	1255.00000000000000000000	566.00000000000000000000	4.00000000000000000000	4.00000000000000000000	4.00000000000000000000	4.00000000000000000000	4.00000000000000000000	4.00000000000000000000	4.00000000000000000000	4.00000000000000000000	4.00000000000000000000	4.00000000000000000000	4.00000000000000000000	4.00000000000000000000	4.00000000000000000000	4.00000000000000000000	4.00000000000000000000	4.00000000000000000000
0.00000000000000000000	0.00000000000000000000	4214.35888671875000000000	4223.07666015625000000000	4181.53857421875000000000	4245.64111328125000000000	4243.07666015625000000000	4244.61523437500000000000	4241.02539062500000000000	4250.76904296875000000000	4277.94873046875000000000	4217.43603515625000000000	4254.35888671875000000000	4270.25634765625000000000	4237.94873046875000000000	4258.97412109375000000000	2734.00000000000000000000	10247.00000000000000000000	10231.00000000000000000000	0.00000000000000000000	0.00000000000000000000	0.00000000000000000000	1255.00000000000000000000	574.00000000000000000000	4.00000000000000000000	4.00000000000000000000	4.00000000000000000000	4.00000000000000000000	4.00000000000000000000	4.00000000000000000000	4.00000000000000000000	4.00000000000000000000	4.00000000000000000000	4.00000000000000000000	4.00000000000000000000	4.00000000000000000000	4.00000000000000000000	4.00000000000000000000	4.00000000000000000000	4.00000000000000000000
1.00000000000000000000	0.00000000000000000000	4214.35888671875000000000	4229.74365234375000000000	4179.48730468750000000000	4258.46142578125000000000	4241.53857421875000000000	4239.48730468750000000000	4242.56396484375000000000	4264.61523437500000000000	4285.12792968750000000000	4228.20507812500000000000	4273.33300781250000000000	4273.33300781250000000000	4240.51269531250000000000	4254.87158203125000000000	2804.00000000000000000000	10246.00000000000000000000	10231.00000000000000000000	0.00000000000000000000	0.00000000000000000000	0.00000000000000000000	1255.00000000000000000000	581.00000000000000000000	4.00000000000000000000	4.00000000000000000000	4.00000000000000000000	4.00000000000000000000	4.00000000000000000000	4.00000000000000000000	4.00000000000000000000	4.00000000000000000000	4.00000000000000000000	4.00000000000000000000	4.00000000000000000000	4.00000000000000000000	4.00000000000000000000	4.00000000000000000000	4.00000000000000000000	4.00000000000000000000
2.00000000000000000000	0.00000000000000000000	4220.00000000000000000000	4217.94873046875000000000	4181.53857421875000000000	4231.79492187500000000000	4224.61523437500000000000	4225.12792968750000000000	4233.84619140625000000000	4248.71777343750000000000	4264.10253906250000000000	4216.92285156250000000000	4231.28173828125000000000	4264.10253906250000000000	4237.94873046875000000000	4227.17919921875000000000	2417.00000000000000000000	10246.00000000000000000000	10231.00000000000000000000	0.00000000000000000000	0.00000000000000000000	0.00000000000000000000	1255.00000000000000000000	588.00000000000000000000	4.00000000000000000000	4.00000000000000000000	4.00000000000000000000	4.00000000000000000000	4.00000000000000000000	4.00000000000000000000	4.00000000000000000000	4.00000000000000000000	4.00000000000000000000	4.00000000000000000000	4.00000000000000000000	4.00000000000000000000	4.00000000000000000000	4.00000000000000000000	4.00000000000000000000	4.00000000000000000000
3.00000000000000000000	0.00000000000000000000	4194.35888671875000000000	4200.51269531250000000000	4163.58984375000000000000	4205.12792968750000000000	4211.79492187500000000000	4229.74365234375000000000	4232.30761718750000000000	4232.30761718750000000000	4251.79492187500000000000	4203.07666015625000000000	4197.43603515625000000000	4237.94873046875000000000	4233.33300781250000000000	4199.48730468750000000000	3461.00000000000000000000	10246.00000000000000000000	10231.00000000000000000000	0.00000000000000000000	0.00000000000000000000	0.00000000000000000000	1255.00000000000000000000	596.00000000000000000000	4.00000000000000000000	4.00000000000000000000	4.00000000000000000000	4.00000000000000000000	4.00000000000000000000	4.00000000000000000000	4.00000000000000000000	4.00000000000000000000	4.00000000000000000000	4.00000000000000000000	4.00000000000000000000	4.00000000000000000000	4.00000000000000000000	4.00000000000000000000	4.00000000000000000000	4.00000000000000000000
4.00000000000000000000	0.00000000000000000000	4198.97412109375000000000	4191.79492187500000000000	4169.74365234375000000000	4215.89746093750000000000	4215.89746093750000000000	4231.28173828125000000000	4238.46142578125000000000	4236.41015625000000000000	4259.48730468750000000000	4208.20507812500000000000	4208.20507812500000000000	4243.07666015625000000000	4213.84619140625000000000	4210.76904296875000000000	3523.00000000000000000000	10246.00000000000000000000	10231.00000000000000000000	0.00000000000000000000	0.00000000000000000000	0.00000000000000000000	1255.00000000000000000000	603.00000000000000000000	4.00000000000000000000	4.00000000000000000000	4.00000000000000000000	4.00000000000000000000	4.00000000000000000000	4.00000000000000000000	4.00000000000000000000	4.00000000000000000000	4.00000000000000000000	4.00000000000000000000	4.00000000000000000000	4.00000000000000000000	4.00000000000000000000	4.00000000000000000000	4.00000000000000000000	4.00000000000000000000
5.00000000000000000000	0.00000000000000000000	4215.38427734375000000000	4215.89746093750000000000	4185.64111328125000000000	4230.76904296875000000000	4238.46142578125000000000	4235.89746093750000000000	4252.82031250000000000000	4257.43603515625000000000	4278.97412109375000000000	4230.25634765625000000000	4258.97412109375000000000	4269.23046875000000000000	4224.61523437500000000000	4249.74365234375000000000	3373.00000000000000000000	10249.00000000000000000000	10230.00000000000000000000	0.00000000000000000000	0.00000000000000000000	0.00000000000000000000	1255.00000000000000000000	611.00000000000000000000	4.00000000000000000000	4.00000000000000000000	4.00000000000000000000	4.00000000000000000000	4.00000000000000000000	4.00000000000000000000	4.00000000000000000000	4.00000000000000000000	4.00000000000000000000	4.00000000000000000000	4.00000000000000000000	4.00000000000000000000	4.00000000000000000000	4.00000000000000000000	4.00000000000000000000	4.00000000000000000000
6.00000000000000000000	0.00000000000000000000	4207.69238281250000000000	4231.28173828125000000000	4181.02539062500000000000	4228.71777343750000000000	4245.64111328125000000000	4241.02539062500000000000	4255.89746093750000000000	4267.69238281250000000000	4285.64111328125000000000	4235.38427734375000000000	4273.33300781250000000000	4271.79492187500000000000	4257.94873046875000000000	4250.76904296875000000000	3461.00000000000000000000	10249.00000000000000000000	10230.00000000000000000000	0.00000000000000000000	0.00000000000000000000	0.00000000000000000000	1255.00000000000000000000	620.00000000000000000000	4.00000000000000000000	4.00000000000000000000	4.00000000000000000000	4.00000000000000000000	4.00000000000000000000	4.00000000000000000000	4.00000000000000000000	4.00000000000000000000	4.00000000000000000000	4.00000000000000000000	4.00000000000000000000	4.00000000000000000000	4.00000000000000000000	4.00000000000000000000	4.00000000000000000000	4.00000000000000000000
7.00000000000000000000	0.00000000000000000000	4211.79492187500000000000	4212.82031250000000000000	4178.97412109375000000000	4231.79492187500000000000	4235.38427734375000000000	4230.76904296875000000000	4247.69238281250000000000	4254.87158203125000000000	4272.82031250000000000000	4214.87158203125000000000	4221.53857421875000000000	4263.07666015625000000000	4254.87158203125000000000	4228.20507812500000000000	3432.00000000000000000000	10249.00000000000000000000	10229.00000000000000000000	0.00000000000000000000	0.00000000000000000000	0.00000000000000000000	1255.00000000000000000000	628.00000000000000000000	4.00000000000000000000	4.00000000000000000000	4.00000000000000000000	4.00000000000000000000	4.00000000000000000000	4.00000000000000000000	4.00000000000000000000	4.00000000000000000000	4.00000000000000000000	4.00000000000000000000	4.00000000000000000000	4.00000000000000000000	4.00000000000000000000	4.00000000000000000000	4.00000000000000000000	4.00000000000000000000
8.00000000000000000000	0.00000000000000000000	4204.10253906250000000000	4205.64111328125000000000	4169.23046875000000000000	4234.35888671875000000000	4235.38427734375000000000	4227.17919921875000000000	4244.61523437500000000000	4243.07666015625000000000	4267.69238281250000000000	4213.33300781250000000000	4204.10253906250000000000	4260.00000000000000000000	4231.28173828125000000000	4225.12792968750000000000	3379.00000000000000000000	10249.00000000000000000000	10229.00000000000000000000	0.00000000000000000000	0.00000000000000000000	0.00000000000000000000	1255.00000000000000000000	635.00000000000000000000	4.00000000000000000000	4.00000000000000000000	4.00000000000000000000	4.00000000000000000000	4.00000000000000000000	4.00000000000000000000	4.00000000000000000000	4.00000000000000000000	4.00000000000000000000	4.00000000000000000000	4.00000000000000000000	4.00000000000000000000	4.00000000000000000000	4.00000000000000000000	4.00000000000000000000	4.00000000000000000000
9.00000000000000000000	0.00000000000000000000	4201.02539062500000000000	4205.64111328125000000000	4169.74365234375000000000	4220.00000000000000000000	4221.53857421875000000000	4234.87158203125000000000	4240.00000000000000000000	4233.33300781250000000000	4262.56396484375000000000	4220.51269531250000000000	4242.05126953125000000000	4260.51269531250000000000	4218.97412109375000000000	4223.07666015625000000000	3043.00000000000000000000	10250.00000000000000000000	10230.00000000000000000000	0.00000000000000000000	0.00000000000000000000	0.00000000000000000000	1255.00000000000000000000	644.00000000000000000000	4.00000000000000000000	4.00000000000000000000	4.00000000000000000000	4.00000000000000000000	4.00000000000000000000	4.00000000000000000000	4.00000000000000000000	4.00000000000000000000	4.00000000000000000000	4.00000000000000000000	4.00000000000000000000	4.00000000000000000000	4.00000000000000000000	4.00000000000000000000	4.00000000000000000000	4.00000000000000000000
10.00000000000000000000	0.00000000000000000000	4208.71777343750000000000	4216.92285156250000000000	4181.53857421875000000000	4231.28173828125000000000	4224.10253906250000000000	4240.51269531250000000000	4243.07666015625000000000	4237.94873046875000000000	4262.56396484375000000000	4225.12792968750000000000	4263.07666015625000000000	4268.71777343750000000000	4232.82031250000000000000	4234.87158203125000000000	3493.00000000000000000000	10250.00000000000000000000	10230.00000000000000000000	0.00000000000000000000	0.00000000000000000000	0.00000000000000000000	1255.00000000000000000000	652.00000000000000000000	4.00000000000000000000	4.00000000000000000000	4.00000000000000000000	4.00000000000000000000	4.00000000000000000000	4.00000000000000000000	4.00000000000000000000	4.00000000000000000000	4.00000000000000000000	4.00000000000000000000	4.00000000000000000000	4.00000000000000000000	4.00000000000000000000	4.00000000000000000000	4.00000000000000000000	4.00000000000000000000
11.00000000000000000000	0.00000000000000000000	4214.87158203125000000000	4235.38427734375000000000	4183.58984375000000000000	4251.28173828125000000000	4246.66650390625000000000	4236.92285156250000000000	4250.25634765625000000000	4249.74365234375000000000	4272.30761718750000000000	4228.71777343750000000000	4250.25634765625000000000	4278.46142578125000000000	4253.84619140625000000000	4256.41015625000000000000	3278.00000000000000000000	10250.00000000000000000000	10229.00000000000000000000	0.00000000000000000000	0.00000000000000000000	0.00000000000000000000	1255.00000000000000000000	659.00000000000000000000	4.00000000000000000000	4.00000000000000000000	4.00000000000000000000	4.00000000000000000000	4.00000000000000000000	4.00000000000000000000	4.00000000000000000000	4.00000000000000000000	4.00000000000000000000	4.00000000000000000000	4.00000000000000000000	4.00000000000000000000	4.00000000000000000000	4.00000000000000000000	4.00000000000000000000	4.00000000000000000000
12.00000000000000000000	0.00000000000000000000	4219.48730468750000000000	4231.28173828125000000000	4183.07666015625000000000	4230.76904296875000000000	4236.92285156250000000000	4231.79492187500000000000	4238.97412109375000000000	4241.53857421875000000000	4266.66650390625000000000	4217.94873046875000000000	4239.48730468750000000000	4266.66650390625000000000	4255.38427734375000000000	4248.71777343750000000000	2871.00000000000000000000	10250.00000000000000000000	10229.00000000000000000000	0.00000000000000000000	0.00000000000000000000	0.00000000000000000000	1255.00000000000000000000	667.00000000000000000000	4.00000000000000000000	4.00000000000000000000	4.00000000000000000000	4.00000000000000000000	4.00000000000000000000	4.00000000000000000000	4.00000000000000000000	4.00000000000000000000	4.00000000000000000000	4.00000000000000000000	4.00000000000000000000	4.00000000000000000000	4.00000000000000000000	4.00000000000000000000	4.00000000000000000000	4.00000000000000000000
13.00000000000000000000	0.00000000000000000000	4194.87158203125000000000	4210.25634765625000000000	4169.74365234375000000000	4192.82031250000000000000	4216.41015625000000000000	4228.20507812500000000000	4224.10253906250000000000	4224.10253906250000000000	4246.66650390625000000000	4209.74365234375000000000	4224.10253906250000000000	4238.97412109375000000000	4245.64111328125000000000	4228.20507812500000000000	2849.00000000000000000000	10250.00000000000000000000	10230.00000000000000000000	0.00000000000000000000	0.00000000000000000000	0.00000000000000000000	1255.00000000000000000000	675.00000000000000000000	4.00000000000000000000	4.00000000000000000000	4.00000000000000000000	4.00000000000000000000	4.00000000000000000000	4.00000000000000000000	4.00000000000000000000	4.00000000000000000000	4.00000000000000000000	4.00000000000000000000	4.00000000000000000000	4.00000000000000000000	4.00000000000000000000	4.00000000000000000000	4.00000000000000000000	4.00000000000000000000
14.00000000000000000000	0.00000000000000000000	4201.53857421875000000000	4202.56396484375000000000	4176.92285156250000000000	4201.02539062500000000000	4222.05126953125000000000	4226.66650390625000000000	4227.69238281250000000000	4223.58984375000000000000	4244.61523437500000000000	4203.07666015625000000000	4208.71777343750000000000	4248.71777343750000000000	4232.82031250000000000000	4236.92285156250000000000	3493.00000000000000000000	10250.00000000000000000000	10230.00000000000000000000	0.00000000000000000000	0.00000000000000000000	0.00000000000000000000	1255.00000000000000000000	684.00000000000000000000	4.00000000000000000000	4.00000000000000000000	4.00000000000000000000	4.00000000000000000000	4.00000000000000000000	4.00000000000000000000	4.00000000000000000000	4.00000000000000000000	4.00000000000000000000	4.00000000000000000000	4.00000000000000000000	4.00000000000000000000	4.00000000000000000000	4.00000000000000000000	4.00000000000000000000	4.00000000000000000000
15.00000000000000000000	0.00000000000000000000	4221.53857421875000000000	4210.76904296875000000000	4189.74365234375000000000	4237.43603515625000000000	4233.84619140625000000000	4231.79492187500000000000	4236.41015625000000000000	4238.46142578125000000000	4263.58984375000000000000	4206.66650390625000000000	4226.15380859375000000000	4268.20507812500000000000	4224.10253906250000000000	4247.69238281250000000000	3278.00000000000000000000	10249.00000000000000000000	10228.00000000000000000000	0.00000000000000000000	0.00000000000000000000	0.00000000000000000000	1255.00000000000000000000	691.00000000000000000000	4.00000000000000000000	4.00000000000000000000	4.00000000000000000000	4.00000000000000000000	4.00000000000000000000	4.00000000000000000000	4.00000000000000000000	4.00000000000000000000	4.00000000000000000000	4.00000000000000000000	4.00000000000000000000	4.00000000000000000000	4.00000000000000000000	4.00000000000000000000	4.00000000000000000000	4.00000000000000000000
16.00000000000000000000	0.00000000000000000000	4207.17919921875000000000	4204.10253906250000000000	4181.02539062500000000000	4226.15380859375000000000	4215.89746093750000000000	4224.10253906250000000000	4227.69238281250000000000	4240.00000000000000000000	4261.53857421875000000000	4215.89746093750000000000	4248.20507812500000000000	4251.79492187500000000000	4218.46142578125000000000	4227.17919921875000000000	0.00000000000000000000	10249.00000000000000000000	10228.00000000000000000000	0.00000000000000000000	0.00000000000000000000	0.00000000000000000000	1255.00000000000000000000	700.00000000000000000000	4.00000000000000000000	4.00000000000000000000	4.00000000000000000000	4.00000000000000000000	4.00000000000000000000	4.00000000000000000000	4.00000000000000000000	4.00000000000000000000	4.00000000000000000000	4.00000000000000000000	4.00000000000000000000	4.00000000000000000000	4.00000000000000000000	4.00000000000000000000	4.00000000000000000000	4.00000000000000000000
17.00000000000000000000	0.00000000000000000000	4220.00000000000000000000	4204.61523437500000000000	4198.46142578125000000000	4215.38427734375000000000	4210.76904296875000000000	4224.61523437500000000000	4231.28173828125000000000	4238.97412109375000000000	4258.97412109375000000000	4222.05126953125000000000	4242.05126953125000000000	4252.82031250000000000000	4220.00000000000000000000	4229.74365234375000000000	0.00000000000000000000	10246.00000000000000000000	10229.00000000000000000000	0.00000000000000000000	0.00000000000000000000	0.00000000000000000000	1255.00000000000000000000	708.00000000000000000000	4.00000000000000000000	4.00000000000000000000	4.00000000000000000000	4.00000000000000000000	4.00000000000000000000	4.00000000000000000000	4.00000000000000000000	4.00000000000000000000	4.00000000000000000000	4.00000000000000000000	4.00000000000000000000	4.00000000000000000000	4.00000000000000000000	4.00000000000000000000	4.00000000000000000000	4.00000000000000000000
18.00000000000000000000	0.00000000000000000000	4228.20507812500000000000	4229.23046875000000000000	4212.30761718750000000000	4240.00000000000000000000	4240.51269531250000000000	4249.23046875000000000000	4257.43603515625000000000	4261.02539062500000000000	4285.64111328125000000000	4232.82031250000000000000	4235.38427734375000000000	4272.30761718750000000000	4240.51269531250000000000	4261.53857421875000000000	0.00000000000000000000	10246.00000000000000000000	10229.00000000000000000000	0.00000000000000000000	0.00000000000000000000	0.00000000000000000000	1255.00000000000000000000	716.00000000000000000000	4.00000000000000000000	4.00000000000000000000	4.00000000000000000000	4.00000000000000000000	4.00000000000000000000	4.00000000000000000000	4.00000000000000000000	4.00000000000000000000	4.00000000000000000000	4.00000000000000000000	4.00000000000000000000	4.00000000000000000000	4.00000000000000000000	4.00000000000000000000	4.00000000000000000000	4.00000000000000000000
19.00000000000000000000	0.00000000000000000000	4220.00000000000000000000	4229.74365234375000000000	4199.48730468750000000000	4232.30761718750000000000	4239.48730468750000000000	4246.66650390625000000000	4253.33300781250000000000	4263.58984375000000000000	4282.56396484375000000000	4220.00000000000000000000	4239.48730468750000000000	4265.64111328125000000000	4252.30761718750000000000	4264.10253906250000000000	0.00000000000000000000	10247.00000000000000000000	10229.00000000000000000000	0.00000000000000000000	0.00000000000000000000	0.00000000000000000000	1255.00000000000000000000	724.00000000000000000000	4.00000000000000000000	4.00000000000000000000	4.00000000000000000000	4.00000000000000000000	4.00000000000000000000	4.00000000000000000000	4.00000000000000000000	4.00000000000000000000	4.00000000000000000000	4.00000000000000000000	4.00000000000000000000	4.00000000000000000000	4.00000000000000000000	4.00000000000000000000	4.00000000000000000000	4.00000000000000000000
20.00000000000000000000	0.00000000000000000000	4214.87158203125000000000	4220.00000000000000000000	4190.76904296875000000000	4200.51269531250000000000	4232.82031250000000000000	4226.66650390625000000000	4236.41015625000000000000	4246.66650390625000000000	4255.89746093750000000000	4202.05126953125000000000	4228.71777343750000000000	4251.79492187500000000000	4242.05126953125000000000	4248.20507812500000000000	0.00000000000000000000	10247.00000000000000000000	10229.00000000000000000000	0.00000000000000000000	0.00000000000000000000	0.00000000000000000000	1255.00000000000000000000	731.00000000000000000000	4.00000000000000000000	4.00000000000000000000	4.00000000000000000000	4.00000000000000000000	4.00000000000000000000	4.00000000000000000000	4.00000000000000000000	4.00000000000000000000	4.00000000000000000000	4.00000000000000000000	4.00000000000000000000	4.00000000000000000000	4.00000000000000000000	4.00000000000000000000	4.00000000000000000000	4.00000000000000000000
21.00000000000000000000	0.00000000000000000000	4207.17919921875000000000	4221.53857421875000000000	4188.20507812500000000000	4210.76904296875000000000	4241.53857421875000000000	4228.20507812500000000000	4239.48730468750000000000	4244.10253906250000000000	4250.25634765625000000000	4208.71777343750000000000	4215.89746093750000000000	4254.35888671875000000000	4222.05126953125000000000	4234.87158203125000000000	0.00000000000000000000	10243.00000000000000000000	10230.00000000000000000000	0.00000000000000000000	0.00000000000000000000	0.00000000000000000000	1255.00000000000000000000	739.00000000000000000000	4.00000000000000000000	4.00000000000000000000	4.00000000000000000000	4.00000000000000000000	4.00000000000000000000	4.00000000000000000000	4.00000000000000000000	4.00000000000000000000	4.00000000000000000000	4.00000000000000000000	4.00000000000000000000	4.00000000000000000000	4.00000000000000000000	4.00000000000000000000	4.00000000000000000000	4.00000000000000000000
22.00000000000000000000	0.00000000000000000000	4210.25634765625000000000	4205.12792968750000000000	4189.74365234375000000000	4224.10253906250000000000	4222.56396484375000000000	4226.66650390625000000000	4234.87158203125000000000	4241.02539062500000000000	4248.20507812500000000000	4218.97412109375000000000	4224.61523437500000000000	4253.84619140625000000000	4210.25634765625000000000	4220.51269531250000000000	0.00000000000000000000	10243.00000000000000000000	10230.00000000000000000000	0.00000000000000000000	0.00000000000000000000	0.00000000000000000000	1255.00000000000000000000	746.00000000000000000000	4.00000000000000000000	4.00000000000000000000	4.00000000000000000000	4.00000000000000000000	4.00000000000000000000	4.00000000000000000000	4.00000000000000000000	4.00000000000000000000	4.00000000000000000000	4.00000000000000000000	4.00000000000000000000	4.00000000000000000000	4.00000000000000000000	4.00000000000000000000	4.00000000000000000000	4.00000000000000000000
23.00000000000000000000	0.00000000000000000000	4199.48730468750000000000	4195.38427734375000000000	4175.38427734375000000000	4207.69238281250000000000	4203.07666015625000000000	4223.07666015625000000000	4232.30761718750000000000	4243.07666015625000000000	4262.05126953125000000000	4221.02539062500000000000	4235.38427734375000000000	4238.46142578125000000000	4224.10253906250000000000	4216.92285156250000000000	0.00000000000000000000	10245.00000000000000000000	10230.00000000000000000000	0.00000000000000000000	0.00000000000000000000	0.00000000000000000000	1255.00000000000000000000	754.00000000000000000000	4.00000000000000000000	4.00000000000000000000	4.00000000000000000000	4.00000000000000000000	4.00000000000000000000	4.00000000000000000000	4.00000000000000000000	4.00000000000000000000	4.00000000000000000000	4.00000000000000000000	4.00000000000000000000	4.00000000000000000000	4.00000000000000000000	4.00000000000000000000	4.00000000000000000000	4.00000000000000000000
24.00000000000000000000	0.00000000000000000000	4203.58984375000000000000	4216.92285156250000000000	4174.87158203125000000000	4208.71777343750000000000	4223.58984375000000000000	4232.30761718750000000000	4243.07666015625000000000	4256.92285156250000000000	4280.51269531250000000000	4223.07666015625000000000	4245.64111328125000000000	4242.05126953125000000000	4240.00000000000000000000	4228.71777343750000000000	0.00000000000000000000	10245.00000000000000000000	10230.00000000000000000000	0.00000000000000000000	0.00000000000000000000	0.00000000000000000000	1255.00000000000000000000	761.00000000000000000000	4.00000000000000000000	4.00000000000000000000	4.00000000000000000000	4.00000000000000000000	4.00000000000000000000	4.00000000000000000000	4.00000000000000000000	4.00000000000000000000	4.00000000000000000000	4.00000000000000000000	4.00000000000000000000	4.00000000000000000000	4.00000000000000000000	4.00000000000000000000	4.00000000000000000000	4.00000000000000000000
25.00000000000000000000	0.00000000000000000000	4211.79492187500000000000	4220.51269531250000000000	4184.61523437500000000000	4217.43603515625000000000	4243.58984375000000000000	4238.46142578125000000000	4245.12792968750000000000	4255.38427734375000000000	4266.66650390625000000000	4226.15380859375000000000	4233.84619140625000000000	4247.69238281250000000000	4240.51269531250000000000	4238.97412109375000000000	0.00000000000000000000	10244.00000000000000000000	10230.00000000000000000000	0.00000000000000000000	0.00000000000000000000	0.00000000000000000000	1255.00000000000000000000	769.00000000000000000000	4.00000000000000000000	4.00000000000000000000	4.00000000000000000000	4.00000000000000000000	4.00000000000000000000	4.00000000000000000000	4.00000000000000000000	4.00000000000000000000	4.00000000000000000000	4.00000000000000000000	4.00000000000000000000	4.00000000000000000000	4.00000000000000000000	4.00000000000000000000	4.00000000000000000000	4.00000000000000000000
26.00000000000000000000	0.00000000000000000000	4193.84619140625000000000	4203.58984375000000000000	4166.15380859375000000000	4221.02539062500000000000	4226.66650390625000000000	4230.76904296875000000000	4235.89746093750000000000	4238.97412109375000000000	4245.12792968750000000000	4215.89746093750000000000	4196.92285156250000000000	4233.84619140625000000000	4225.64111328125000000000	4228.71777343750000000000	0.00000000000000000000	10244.00000000000000000000	10230.00000000000000000000	0.00000000000000000000	0.00000000000000000000	0.00000000000000000000	1255.00000000000000000000	778.00000000000000000000	4.00000000000000000000	4.00000000000000000000	4.00000000000000000000	4.00000000000000000000	4.00000000000000000000	4.00000000000000000000	4.00000000000000000000	4.00000000000000000000	4.00000000000000000000	4.00000000000000000000	4.00000000000000000000	4.00000000000000000000	4.00000000000000000000	4.00000000000000000000	4.00000000000000000000	4.00000000000000000000
27.00000000000000000000	0.00000000000000000000	4199.48730468750000000000	4204.61523437500000000000	4163.07666015625000000000	4227.17919921875000000000	4204.10253906250000000000	4221.53857421875000000000	4232.30761718750000000000	4227.17919921875000000000	4243.07666015625000000000	4198.97412109375000000000	4200.00000000000000000000	4224.61523437500000000000	4212.30761718750000000000	4206.66650390625000000000	0.00000000000000000000	10245.00000000000000000000	10228.00000000000000000000	0.00000000000000000000	0.00000000000000000000	0.00000000000000000000	1255.00000000000000000000	786.00000000000000000000	4.00000000000000000000	4.00000000000000000000	4.00000000000000000000	4.00000000000000000000	4.00000000000000000000	4.00000000000000000000	4.00000000000000000000	4.00000000000000000000	4.00000000000000000000	4.00000000000000000000	4.00000000000000000000	4.00000000000000000000	4.00000000000000000000	4.00000000000000000000	4.00000000000000000000	4.00000000000000000000
28.00000000000000000000	0.00000000000000000000	4206.66650390625000000000	4226.66650390625000000000	4177.43603515625000000000	4225.64111328125000000000	4219.48730468750000000000	4222.56396484375000000000	4238.46142578125000000000	4235.89746093750000000000	4258.97412109375000000000	4211.79492187500000000000	4244.61523437500000000000	4236.92285156250000000000	4230.25634765625000000000	4215.38427734375000000000	0.00000000000000000000	10245.00000000000000000000	10228.00000000000000000000	0.00000000000000000000	0.00000000000000000000	0.00000000000000000000	1255.00000000000000000000	793.00000000000000000000	4.00000000000000000000	4.00000000000000000000	4.00000000000000000000	4.00000000000000000000	4.00000000000000000000	4.00000000000000000000	4.00000000000000000000	4.00000000000000000000	4.00000000000000000000	4.00000000000000000000	4.00000000000000000000	4.00000000000000000000	4.00000000000000000000	4.00000000000000000000	4.00000000000000000000	4.00000000000000000000
29.00000000000000000000	0.00000000000000000000	4211.28173828125000000000	4232.30761718750000000000	4188.71777343750000000000	4232.30761718750000000000	4240.51269531250000000000	4223.07666015625000000000	4236.41015625000000000000	4242.05126953125000000000	4264.61523437500000000000	4229.23046875000000000000	4249.23046875000000000000	4266.66650390625000000000	4246.66650390625000000000	4244.61523437500000000000	0.00000000000000000000	10245.00000000000000000000	10230.00000000000000000000	0.00000000000000000000	0.00000000000000000000	0.00000000000000000000	1255.00000000000000000000	802.00000000000000000000	4.00000000000000000000	4.00000000000000000000	4.00000000000000000000	4.00000000000000000000	4.00000000000000000000	4.00000000000000000000	4.00000000000000000000	4.00000000000000000000	4.00000000000000000000	4.00000000000000000000	4.00000000000000000000	4.00000000000000000000	4.00000000000000000000	4.00000000000000000000	4.00000000000000000000	4.00000000000000000000
30.00000000000000000000	0.00000000000000000000	4217.94873046875000000000	4210.25634765625000000000	4189.74365234375000000000	4231.79492187500000000000	4232.30761718750000000000	4226.66650390625000000000	4225.12792968750000000000	4230.25634765625000000000	4249.74365234375000000000	4218.46142578125000000000	4226.15380859375000000000	4260.51269531250000000000	4233.33300781250000000000	4235.89746093750000000000	0.00000000000000000000	10245.00000000000000000000	10230.00000000000000000000	0.00000000000000000000	0.00000000000000000000	0.00000000000000000000	1255.00000000000000000000	810.00000000000000000000	4.00000000000000000000	4.00000000000000000000	4.00000000000000000000	4.00000000000000000000	4.00000000000000000000	4.00000000000000000000	4.00000000000000000000	4.00000000000000000000	4.00000000000000000000	4.00000000000000000000	4.00000000000000000000	4.00000000000000000000	4.00000000000000000000	4.00000000000000000000	4.00000000000000000000	4.00000000000000000000
31.00000000000000000000	0.00000000000000000000	4201.02539062500000000000	4196.41015625000000000000	4176.41015625000000000000	4202.56396484375000000000	4220.00000000000000000000	4231.79492187500000000000	4219.48730468750000000000	4216.92285156250000000000	4241.02539062500000000000	4214.87158203125000000000	4224.61523437500000000000	4233.33300781250000000000	4230.76904296875000000000	4219.48730468750000000000	0.00000000000000000000	10247.00000000000000000000	10228.00000000000000000000	0.00000000000000000000	0.00000000000000000000	0.00000000000000000000	1255.00000000000000000000	818.00000000000000000000	4.00000000000000000000	4.00000000000000000000	4.00000000000000000000	4.00000000000000000000	4.00000000000000000000	4.00000000000000000000	4.00000000000000000000	4.00000000000000000000	4.00000000000000000000	4.00000000000000000000	4.00000000000000000000	4.00000000000000000000	4.00000000000000000000	4.00000000000000000000	4.00000000000000000000	4.00000000000000000000
32.00000000000000000000	0.00000000000000000000	4203.07666015625000000000	4205.64111328125000000000	4178.97412109375000000000	4203.58984375000000000000	4217.94873046875000000000	4217.43603515625000000000	4213.84619140625000000000	4211.28173828125000000000	4243.07666015625000000000	4212.82031250000000000000	4219.48730468750000000000	4243.07666015625000000000	4234.35888671875000000000	4226.66650390625000000000	0.00000000000000000000	10247.00000000000000000000	10228.00000000000000000000	0.00000000000000000000	0.00000000000000000000	0.00000000000000000000	1255.00000000000000000000	825.00000000000000000000	4.00000000000000000000	4.00000000000000000000	4.00000000000000000000	4.00000000000000000000	4.00000000000000000000	4.00000000000000000000	4.00000000000000000000	4.00000000000000000000	4.00000000000000000000	4.00000000000000000000	4.00000000000000000000	4.00000000000000000000	4.00000000000000000000	4.00000000000000000000	4.00000000000000000000	4.00000000000000000000
33.00000000000000000000	0.00000000000000000000	4209.23046875000000000000	4227.17919921875000000000	4177.94873046875000000000	4246.66650390625000000000	4231.79492187500000000000	4211.28173828125000000000	4215.89746093750000000000	4220.51269531250000000000	4252.30761718750000000000	4207.69238281250000000000	4224.10253906250000000000	4251.79492187500000000000	4224.61523437500000000000	4228.71777343750000000000	0.00000000000000000000	10248.00000000000000000000	10228.00000000000000000000	0.00000000000000000000	0.00000000000000000000	0.00000000000000000000	1255.00000000000000000000	834.00000000000000000000	4.00000000000000000000	4.00000000000000000000	4.00000000000000000000	4.00000000000000000000	4.00000000000000000000	4.00000000000000000000	4.00000000000000000000	4.00000000000000000000	4.00000000000000000000	4.00000000000000000000	4.00000000000000000000	4.00000000000000000000	4.00000000000000000000	4.00000000000000000000	4.00000000000000000000	4.00000000000000000000
34.00000000000000000000	0.00000000000000000000	4211.28173828125000000000	4233.33300781250000000000	4175.89746093750000000000	4255.38427734375000000000	4242.05126953125000000000	4218.46142578125000000000	4220.00000000000000000000	4224.10253906250000000000	4257.94873046875000000000	4220.51269531250000000000	4236.41015625000000000000	4244.10253906250000000000	4228.20507812500000000000	4231.28173828125000000000	0.00000000000000000000	10248.00000000000000000000	10228.00000000000000000000	0.00000000000000000000	0.00000000000000000000	0.00000000000000000000	1255.00000000000000000000	841.00000000000000000000	4.00000000000000000000	4.00000000000000000000	4.00000000000000000000	4.00000000000000000000	4.00000000000000000000	4.00000000000000000000	4.00000000000000000000	4.00000000000000000000	4.00000000000000000000	4.00000000000000000000	4.00000000000000000000	4.00000000000000000000	4.00000000000000000000	4.00000000000000000000	4.00000000000000000000	4.00000000000000000000
35.00000000000000000000	0.00000000000000000000	4220.00000000000000000000	4226.66650390625000000000	4189.23046875000000000000	4233.84619140625000000000	4238.97412109375000000000	4228.71777343750000000000	4223.07666015625000000000	4221.53857421875000000000	4255.89746093750000000000	4229.74365234375000000000	4231.28173828125000000000	4253.33300781250000000000	4252.82031250000000000000	4240.51269531250000000000	0.00000000000000000000	10247.00000000000000000000	10228.00000000000000000000	0.00000000000000000000	0.00000000000000000000	0.00000000000000000000	1255.00000000000000000000	848.00000000000000000000	4.00000000000000000000	4.00000000000000000000	4.00000000000000000000	4.00000000000000000000	4.00000000000000000000	4.00000000000000000000	4.00000000000000000000	4.00000000000000000000	4.00000000000000000000	4.00000000000000000000	4.00000000000000000000	4.00000000000000000000	4.00000000000000000000	4.00000000000000000000	4.00000000000000000000	4.00000000000000000000
36.00000000000000000000	0.00000000000000000000	4210.25634765625000000000	4227.69238281250000000000	4191.28173828125000000000	4240.00000000000000000000	4237.94873046875000000000	4240.00000000000000000000	4234.35888671875000000000	4237.43603515625000000000	4264.10253906250000000000	4228.71777343750000000000	4238.97412109375000000000	4263.07666015625000000000	4264.61523437500000000000	4242.05126953125000000000	0.00000000000000000000	10247.00000000000000000000	10228.00000000000000000000	0.00000000000000000000	0.00000000000000000000	0.00000000000000000000	1255.00000000000000000000	856.00000000000000000000	4.00000000000000000000	4.00000000000000000000	4.00000000000000000000	4.00000000000000000000	4.00000000000000000000	4.00000000000000000000	4.00000000000000000000	4.00000000000000000000	4.00000000000000000000	4.00000000000000000000	4.00000000000000000000	4.00000000000000000000	4.00000000000000000000	4.00000000000000000000	4.00000000000000000000	4.00000000000000000000
37.00000000000000000000	0.00000000000000000000	4210.76904296875000000000	4220.51269531250000000000	4193.84619140625000000000	4250.76904296875000000000	4222.56396484375000000000	4230.25634765625000000000	4230.76904296875000000000	4237.43603515625000000000	4263.07666015625000000000	4225.12792968750000000000	4236.41015625000000000000	4257.94873046875000000000	4255.38427734375000000000	4243.07666015625000000000	0.00000000000000000000	10248.00000000000000000000	10227.00000000000000000000	0.00000000000000000000	0.00000000000000000000	0.00000000000000000000	1255.00000000000000000000	864.00000000000000000000	4.00000000000000000000	4.00000000000000000000	4.00000000000000000000	4.00000000000000000000	4.00000000000000000000	4.00000000000000000000	4.00000000000000000000	4.00000000000000000000	4.00000000000000000000	4.00000000000000000000	4.00000000000000000000	4.00000000000000000000	4.00000000000000000000	4.00000000000000000000	4.00000000000000000000	4.00000000000000000000
38.00000000000000000000	0.00000000000000000000	4210.76904296875000000000	4212.30761718750000000000	4185.64111328125000000000	4226.15380859375000000000	4215.38427734375000000000	4219.48730468750000000000	4221.53857421875000000000	4223.58984375000000000000	4255.89746093750000000000	4222.56396484375000000000	4224.61523437500000000000	4257.94873046875000000000	4247.17919921875000000000	4247.69238281250000000000	0.00000000000000000000	10248.00000000000000000000	10227.00000000000000000000	0.00000000000000000000	0.00000000000000000000	0.00000000000000000000	1255.00000000000000000000	872.00000000000000000000	4.00000000000000000000	4.00000000000000000000	4.00000000000000000000	4.00000000000000000000	4.00000000000000000000	4.00000000000000000000	4.00000000000000000000	4.00000000000000000000	4.00000000000000000000	4.00000000000000000000	4.00000000000000000000	4.00000000000000000000	4.00000000000000000000	4.00000000000000000000	4.00000000000000000000	4.00000000000000000000
39.00000000000000000000	0.00000000000000000000	4198.97412109375000000000	4195.89746093750000000000	4172.30761718750000000000	4208.20507812500000000000	4217.94873046875000000000	4218.46142578125000000000	4219.48730468750000000000	4220.51269531250000000000	4250.76904296875000000000	4216.41015625000000000000	4229.74365234375000000000	4259.48730468750000000000	4230.25634765625000000000	4231.28173828125000000000	0.00000000000000000000	10248.00000000000000000000	10227.00000000000000000000	0.00000000000000000000	0.00000000000000000000	0.00000000000000000000	1255.00000000000000000000	880.00000000000000000000	4.00000000000000000000	4.00000000000000000000	4.00000000000000000000	4.00000000000000000000	4.00000000000000000000	4.00000000000000000000	4.00000000000000000000	4.00000000000000000000	4.00000000000000000000	4.00000000000000000000	4.00000000000000000000	4.00000000000000000000	4.00000000000000000000	4.00000000000000000000	4.00000000000000000000	4.00000000000000000000
40.00000000000000000000	0.00000000000000000000	4198.97412109375000000000	4193.84619140625000000000	4176.92285156250000000000	4229.74365234375000000000	4223.07666015625000000000	4213.33300781250000000000	4216.92285156250000000000	4219.48730468750000000000	4243.07666015625000000000	4218.46142578125000000000	4226.15380859375000000000	4245.64111328125000000000	4221.53857421875000000000	4214.35888671875000000000	0.00000000000000000000	10248.00000000000000000000	10227.00000000000000000000	0.00000000000000000000	0.00000000000000000000	0.00000000000000000000	1255.00000000000000000000	888.00000000000000000000	4.00000000000000000000	4.00000000000000000000	4.00000000000000000000	4.00000000000000000000	4.00000000000000000000	4.00000000000000000000	4.00000000000000000000	4.00000000000000000000	4.00000000000000000000	4.00000000000000000000	4.00000000000000000000	4.00000000000000000000	4.00000000000000000000	4.00000000000000000000	4.00000000000000000000	4.00000000000000000000
41.00000000000000000000	0.00000000000000000000	4201.53857421875000000000	4226.66650390625000000000	4180.51269531250000000000	4248.20507812500000000000	4247.17919921875000000000	4220.51269531250000000000	4224.10253906250000000000	4227.17919921875000000000	4249.23046875000000000000	4226.15380859375000000000	4218.46142578125000000000	4240.51269531250000000000	4240.51269531250000000000	4221.02539062500000000000	0.00000000000000000000	10248.00000000000000000000	10228.00000000000000000000	0.00000000000000000000	0.00000000000000000000	0.00000000000000000000	1255.00000000000000000000	896.00000000000000000000	4.00000000000000000000	4.00000000000000000000	4.00000000000000000000	4.00000000000000000000	4.00000000000000000000	4.00000000000000000000	4.00000000000000000000	4.00000000000000000000	4.00000000000000000000	4.00000000000000000000	4.00000000000000000000	4.00000000000000000000	4.00000000000000000000	4.00000000000000000000	4.00000000000000000000	4.00000000000000000000
42.00000000000000000000	0.00000000000000000000	4216.41015625000000000000	4235.89746093750000000000	4190.25634765625000000000	4242.05126953125000000000	4250.76904296875000000000	4233.33300781250000000000	4229.23046875000000000000	4232.82031250000000000000	4258.97412109375000000000	4221.02539062500000000000	4235.89746093750000000000	4254.87158203125000000000	4245.64111328125000000000	4228.20507812500000000000	0.00000000000000000000	10248.00000000000000000000	10228.00000000000000000000	0.00000000000000000000	0.00000000000000000000	0.00000000000000000000	1255.00000000000000000000	904.00000000000000000000	4.00000000000000000000	4.00000000000000000000	4.00000000000000000000	4.00000000000000000000	4.00000000000000000000	4.00000000000000000000	4.00000000000000000000	4.00000000000000000000	4.00000000000000000000	4.00000000000000000000	4.00000000000000000000	4.00000000000000000000	4.00000000000000000000	4.00000000000000000000	4.00000000000000000000	4.00000000000000000000
43.00000000000000000000	0.00000000000000000000	4212.30761718750000000000	4215.89746093750000000000	4187.17919921875000000000	4243.58984375000000000000	4233.33300781250000000000	4227.69238281250000000000	4225.64111328125000000000	4229.74365234375000000000	4262.05126953125000000000	4220.51269531250000000000	4236.41015625000000000000	4252.30761718750000000000	4248.71777343750000000000	4231.28173828125000000000	0.00000000000000000000	10248.00000000000000000000	10228.00000000000000000000	0.00000000000000000000	0.00000000000000000000	0.00000000000000000000	1255.00000000000000000000	912.00000000000000000000	4.00000000000000000000	4.00000000000000000000	4.00000000000000000000	4.00000000000000000000	4.00000000000000000000	4.00000000000000000000	4.00000000000000000000	4.00000000000000000000	4.00000000000000000000	4.00000000000000000000	4.00000000000000000000	4.00000000000000000000	4.00000000000000000000	4.00000000000000000000	4.00000000000000000000	4.00000000000000000000
44.00000000000000000000	0.00000000000000000000	4198.46142578125000000000	4204.61523437500000000000	4169.74365234375000000000	4241.02539062500000000000	4228.71777343750000000000	4210.76904296875000000000	4217.94873046875000000000	4223.07666015625000000000	4249.23046875000000000000	4210.76904296875000000000	4196.92285156250000000000	4242.56396484375000000000	4249.74365234375000000000	4228.71777343750000000000	0.00000000000000000000	10248.00000000000000000000	10228.00000000000000000000	0.00000000000000000000	0.00000000000000000000	0.00000000000000000000	1255.00000000000000000000	920.00000000000000000000	4.00000000000000000000	4.00000000000000000000	4.00000000000000000000	4.00000000000000000000	4.00000000000000000000	4.00000000000000000000	4.00000000000000000000	4.00000000000000000000	4.00000000000000000000	4.00000000000000000000	4.00000000000000000000	4.00000000000000000000	4.00000000000000000000	4.00000000000000000000	4.00000000000000000000	4.00000000000000000000
45.00000000000000000000	0.00000000000000000000	4206.66650390625000000000	4205.64111328125000000000	4177.43603515625000000000	4213.33300781250000000000	4227.69238281250000000000	4211.28173828125000000000	4214.87158203125000000000	4214.87158203125000000000	4234.35888671875000000000	4195.38427734375000000000	4185.64111328125000000000	4244.61523437500000000000	4221.53857421875000000000	4219.48730468750000000000	0.00000000000000000000	10248.00000000000000000000	10228.00000000000000000000	0.00000000000000000000	0.00000000000000000000	0.00000000000000000000	1255.00000000000000000000	928.00000000000000000000	4.00000000000000000000	4.00000000000000000000	4.00000000000000000000	4.00000000000000000000	4.00000000000000000000	4.00000000000000000000	4.00000000000000000000	4.00000000000000000000	4.00000000000000000000	4.00000000000000000000	4.00000000000000000000	4.00000000000000000000	4.00000000000000000000	4.00000000000000000000	4.00000000000000000000	4.00000000000000000000
46.00000000000000000000	0.00000000000000000000	4189.74365234375000000000	4203.07666015625000000000	4177.94873046875000000000	4202.56396484375000000000	4212.30761718750000000000	4215.38427734375000000000	4214.35888671875000000000	4208.71777343750000000000	4237.43603515625000000000	4205.12792968750000000000	4213.84619140625000000000	4233.84619140625000000000	4215.38427734375000000000	4209.74365234375000000000	0.00000000000000000000	10248.00000000000000000000	10228.00000000000000000000	0.00000000000000000000	0.00000000000000000000	0.00000000000000000000	1255.00000000000000000000	936.00000000000000000000	4.00000000000000000000	4.00000000000000000000	4.00000000000000000000	4.00000000000000000000	4.00000000000000000000	4.00000000000000000000	4.00000000000000000000	4.00000000000000000000	4.00000000000000000000	4.00000000000000000000	4.00000000000000000000	4.00000000000000000000	4.00000000000000000000	4.00000000000000000000	4.00000000000000000000	4.00000000000000000000
47.00000000000000000000	0.00000000000000000000	4183.58984375000000000000	4198.97412109375000000000	4171.79492187500000000000	4225.64111328125000000000	4205.12792968750000000000	4207.17919921875000000000	4206.66650390625000000000	4202.56396484375000000000	4241.53857421875000000000	4210.25634765625000000000	4228.20507812500000000000	4223.58984375000000000000	4240.00000000000000000000	4208.20507812500000000000	0.00000000000000000000	10247.00000000000000000000	10228.00000000000000000000	0.00000000000000000000	0.00000000000000000000	0.00000000000000000000	1255.00000000000000000000	945.00000000000000000000	4.00000000000000000000	4.00000000000000000000	4.00000000000000000000	4.00000000000000000000	4.00000000000000000000	4.00000000000000000000	4.00000000000000000000	4.00000000000000000000	4.00000000000000000000	4.00000000000000000000	4.00000000000000000000	4.00000000000000000000	4.00000000000000000000	4.00000000000000000000	4.00000000000000000000	4.00000000000000000000
48.00000000000000000000	0.00000000000000000000	4198.97412109375000000000	4211.79492187500000000000	4174.35888671875000000000	4245.12792968750000000000	4229.74365234375000000000	4214.87158203125000000000	4208.20507812500000000000	4207.69238281250000000000	4242.56396484375000000000	4207.69238281250000000000	4226.15380859375000000000	4228.71777343750000000000	4242.05126953125000000000	4221.02539062500000000000	0.00000000000000000000	10247.00000000000000000000	10228.00000000000000000000	0.00000000000000000000	0.00000000000000000000	0.00000000000000000000	1255.00000000000000000000	952.00000000000000000000	4.00000000000000000000	4.00000000000000000000	4.00000000000000000000	4.00000000000000000000	4.00000000000000000000	4.00000000000000000000	4.00000000000000000000	4.00000000000000000000	4.00000000000000000000	4.00000000000000000000	4.00000000000000000000	4.00000000000000000000	4.00000000000000000000	4.00000000000000000000	4.00000000000000000000	4.00000000000000000000
49.00000000000000000000	0.00000000000000000000	4198.97412109375000000000	4224.10253906250000000000	4176.41015625000000000000	4238.97412109375000000000	4251.28173828125000000000	4222.56396484375000000000	4216.92285156250000000000	4215.89746093750000000000	4242.05126953125000000000	4213.33300781250000000000	4205.12792968750000000000	4240.00000000000000000000	4230.25634765625000000000	4229.74365234375000000000	0.00000000000000000000	10247.00000000000000000000	10228.00000000000000000000	0.00000000000000000000	0.00000000000000000000	0.00000000000000000000	1255.00000000000000000000	960.00000000000000000000	4.00000000000000000000	4.00000000000000000000	4.00000000000000000000	4.00000000000000000000	4.00000000000000000000	4.00000000000000000000	4.00000000000000000000	4.00000000000000000000	4.00000000000000000000	4.00000000000000000000	4.00000000000000000000	4.00000000000000000000	4.00000000000000000000	4.00000000000000000000	4.00000000000000000000	4.00000000000000000000
50.00000000000000000000	0.00000000000000000000	4205.64111328125000000000	4223.58984375000000000000	4176.41015625000000000000	4218.46142578125000000000	4246.15380859375000000000	4212.30761718750000000000	4213.84619140625000000000	4215.89746093750000000000	4238.97412109375000000000	4212.82031250000000000000	4187.69238281250000000000	4243.07666015625000000000	4235.38427734375000000000	4218.97412109375000000000	0.00000000000000000000	10247.00000000000000000000	10228.00000000000000000000	0.00000000000000000000	0.00000000000000000000	0.00000000000000000000	1255.00000000000000000000	968.00000000000000000000	4.00000000000000000000	4.00000000000000000000	4.00000000000000000000	4.00000000000000000000	4.00000000000000000000	4.00000000000000000000	4.00000000000000000000	4.00000000000000000000	4.00000000000000000000	4.00000000000000000000	4.00000000000000000000	4.00000000000000000000	4.00000000000000000000	4.00000000000000000000	4.00000000000000000000	4.00000000000000000000
51.00000000000000000000	0.00000000000000000000	4204.61523437500000000000	4232.82031250000000000000	4173.33300781250000000000	4223.07666015625000000000	4243.07666015625000000000	4224.61523437500000000000	4219.48730468750000000000	4227.17919921875000000000	4252.82031250000000000000	4226.66650390625000000000	4216.92285156250000000000	4237.94873046875000000000	4249.74365234375000000000	4215.38427734375000000000	0.00000000000000000000	10246.00000000000000000000	10228.00000000000000000000	0.00000000000000000000	0.00000000000000000000	0.00000000000000000000	1255.00000000000000000000	975.00000000000000000000	4.00000000000000000000	4.00000000000000000000	4.00000000000000000000	4.00000000000000000000	4.00000000000000000000	4.00000000000000000000	4.00000000000000000000	4.00000000000000000000	4.00000000000000000000	4.00000000000000000000	4.00000000000000000000	4.00000000000000000000	4.00000000000000000000	4.00000000000000000000	4.00000000000000000000	4.00000000000000000000
52.00000000000000000000	0.00000000000000000000	4201.53857421875000000000	4228.71777343750000000000	4178.97412109375000000000	4242.56396484375000000000	4220.51269531250000000000	4226.66650390625000000000	4217.94873046875000000000	4226.15380859375000000000	4253.33300781250000000000	4229.23046875000000000000	4230.25634765625000000000	4234.87158203125000000000	4243.58984375000000000000	4218.97412109375000000000	0.00000000000000000000	10246.00000000000000000000	10228.00000000000000000000	0.00000000000000000000	0.00000000000000000000	0.00000000000000000000	1255.00000000000000000000	983.00000000000000000000	4.00000000000000000000	4.00000000000000000000	4.00000000000000000000	4.00000000000000000000	4.00000000000000000000	4.00000000000000000000	4.00000000000000000000	4.00000000000000000000	4.00000000000000000000	4.00000000000000000000	4.00000000000000000000	4.00000000000000000000	4.00000000000000000000	4.00000000000000000000	4.00000000000000000000	4.00000000000000000000
53.00000000000000000000	0.00000000000000000000	4198.97412109375000000000	4210.25634765625000000000	4178.46142578125000000000	4237.43603515625000000000	4191.28173828125000000000	4196.92285156250000000000	4202.05126953125000000000	4210.25634765625000000000	4234.35888671875000000000	4208.20507812500000000000	4213.33300781250000000000	4230.76904296875000000000	4234.35888671875000000000	4217.94873046875000000000	0.00000000000000000000	10246.00000000000000000000	10228.00000000000000000000	0.00000000000000000000	0.00000000000000000000	0.00000000000000000000	1255.00000000000000000000	992.00000000000000000000	4.00000000000000000000	4.00000000000000000000	4.00000000000000000000	4.00000000000000000000	4.00000000000000000000	4.00000000000000000000	4.00000000000000000000	4.00000000000000000000	4.00000000000000000000	4.00000000000000000000	4.00000000000000000000	4.00000000000000000000	4.00000000000000000000	4.00000000000000000000	4.00000000000000000000	4.00000000000000000000
54.00000000000000000000	0.00000000000000000000	4196.92285156250000000000	4212.82031250000000000000	4176.41015625000000000000	4227.17919921875000000000	4215.89746093750000000000	4198.97412109375000000000	4201.53857421875000000000	4213.33300781250000000000	4238.97412109375000000000	4216.92285156250000000000	4241.02539062500000000000	4235.89746093750000000000	4240.00000000000000000000	4231.28173828125000000000	0.00000000000000000000	10246.00000000000000000000	10228.00000000000000000000	0.00000000000000000000	0.00000000000000000000	0.00000000000000000000	1256.00000000000000000000	0.00000000000000000000	4.00000000000000000000	4.00000000000000000000	4.00000000000000000000	4.00000000000000000000	4.00000000000000000000	4.00000000000000000000	4.00000000000000000000	4.00000000000000000000	4.00000000000000000000	4.00000000000000000000	4.00000000000000000000	4.00000000000000000000	4.00000000000000000000	4.00000000000000000000	4.00000000000000000000	4.00000000000000000000
55.00000000000000000000	0.00000000000000000000	4208.20507812500000000000	4209.23046875000000000000	4190.25634765625000000000	4238.46142578125000000000	4248.71777343750000000000	4223.07666015625000000000	4208.20507812500000000000	4219.48730468750000000000	4248.71777343750000000000	4232.82031250000000000000	4233.84619140625000000000	4249.74365234375000000000	4235.38427734375000000000	4240.51269531250000000000	0.00000000000000000000	10246.00000000000000000000	10228.00000000000000000000	0.00000000000000000000	0.00000000000000000000	0.00000000000000000000	1256.00000000000000000000	8.00000000000000000000	4.00000000000000000000	4.00000000000000000000	4.00000000000000000000	4.00000000000000000000	4.00000000000000000000	4.00000000000000000000	4.00000000000000000000	4.00000000000000000000	4.00000000000000000000	4.00000000000000000000	4.00000000000000000000	4.00000000000000000000	4.00000000000000000000	4.00000000000000000000	4.00000000000000000000	4.00000000000000000000
56.00000000000000000000	0.00000000000000000000	4197.94873046875000000000	4201.53857421875000000000	4184.61523437500000000000	4241.53857421875000000000	4245.12792968750000000000	4222.05126953125000000000	4206.15380859375000000000	4214.35888671875000000000	4240.00000000000000000000	4218.46142578125000000000	4165.12792968750000000000	4244.61523437500000000000	4227.17919921875000000000	4221.02539062500000000000	0.00000000000000000000	10246.00000000000000000000	10228.00000000000000000000	0.00000000000000000000	0.00000000000000000000	0.00000000000000000000	1256.00000000000000000000	17.00000000000000000000	4.00000000000000000000	4.00000000000000000000	4.00000000000000000000	4.00000000000000000000	4.00000000000000000000	4.00000000000000000000	4.00000000000000000000	4.00000000000000000000	4.00000000000000000000	4.00000000000000000000	4.00000000000000000000	4.00000000000000000000	4.00000000000000000000	4.00000000000000000000	4.00000000000000000000	4.00000000000000000000
57.00000000000000000000	0.00000000000000000000	4199.48730468750000000000	4214.35888671875000000000	4176.41015625000000000000	4230.76904296875000000000	4228.71777343750000000000	4206.66650390625000000000	4198.46142578125000000000	4207.69238281250000000000	4226.15380859375000000000	4199.48730468750000000000	4170.25634765625000000000	4233.33300781250000000000	4224.61523437500000000000	4210.76904296875000000000	0.00000000000000000000	10249.00000000000000000000	10229.00000000000000000000	0.00000000000000000000	0.00000000000000000000	0.00000000000000000000	1256.00000000000000000000	25.00000000000000000000	4.00000000000000000000	4.00000000000000000000	4.00000000000000000000	4.00000000000000000000	4.00000000000000000000	4.00000000000000000000	4.00000000000000000000	4.00000000000000000000	4.00000000000000000000	4.00000000000000000000	4.00000000000000000000	4.00000000000000000000	4.00000000000000000000	4.00000000000000000000	4.00000000000000000000	4.00000000000000000000
58.00000000000000000000	0.00000000000000000000	4198.97412109375000000000	4202.56396484375000000000	4171.28173828125000000000	4207.17919921875000000000	4202.56396484375000000000	4194.35888671875000000000	4187.17919921875000000000	4194.87158203125000000000	4208.71777343750000000000	4187.17919921875000000000	4220.51269531250000000000	4218.97412109375000000000	4204.10253906250000000000	4211.28173828125000000000	0.00000000000000000000	10249.00000000000000000000	10229.00000000000000000000	0.00000000000000000000	0.00000000000000000000	0.00000000000000000000	1256.00000000000000000000	33.00000000000000000000	4.00000000000000000000	4.00000000000000000000	4.00000000000000000000	4.00000000000000000000	4.00000000000000000000	4.00000000000000000000	4.00000000000000000000	4.00000000000000000000	4.00000000000000000000	4.00000000000000000000	4.00000000000000000000	4.00000000000000000000	4.00000000000000000000	4.00000000000000000000	4.00000000000000000000	4.00000000000000000000
59.00000000000000000000	0.00000000000000000000	4175.89746093750000000000	4180.00000000000000000000	4160.51269531250000000000	4195.38427734375000000000	4195.38427734375000000000	4197.94873046875000000000	4188.20507812500000000000	4190.76904296875000000000	4208.20507812500000000000	4189.23046875000000000000	4222.56396484375000000000	4211.79492187500000000000	4192.82031250000000000000	4201.53857421875000000000	0.00000000000000000000	10248.00000000000000000000	10229.00000000000000000000	0.00000000000000000000	0.00000000000000000000	0.00000000000000000000	1256.00000000000000000000	40.00000000000000000000	4.00000000000000000000	4.00000000000000000000	4.00000000000000000000	4.00000000000000000000	4.00000000000000000000	4.00000000000000000000	4.00000000000000000000	4.00000000000000000000	4.00000000000000000000	4.00000000000000000000	4.00000000000000000000	4.00000000000000000000	4.00000000000000000000	4.00000000000000000000	4.00000000000000000000	4.00000000000000000000
60.00000000000000000000	0.00000000000000000000	4197.94873046875000000000	4208.20507812500000000000	4180.00000000000000000000	4223.07666015625000000000	4234.35888671875000000000	4220.00000000000000000000	4207.17919921875000000000	4209.74365234375000000000	4233.84619140625000000000	4215.38427734375000000000	4224.10253906250000000000	4233.84619140625000000000	4221.02539062500000000000	4225.12792968750000000000	0.00000000000000000000	10248.00000000000000000000	10229.00000000000000000000	0.00000000000000000000	0.00000000000000000000	0.00000000000000000000	1256.00000000000000000000	47.00000000000000000000	4.00000000000000000000	4.00000000000000000000	4.00000000000000000000	4.00000000000000000000	4.00000000000000000000	4.00000000000000000000	4.00000000000000000000	4.00000000000000000000	4.00000000000000000000	4.00000000000000000000	4.00000000000000000000	4.00000000000000000000	4.00000000000000000000	4.00000000000000000000	4.00000000000000000000	4.00000000000000000000
61.00000000000000000000	0.00000000000000000000	4207.69238281250000000000	4231.28173828125000000000	4187.17919921875000000000	4234.87158203125000000000	4254.35888671875000000000	4224.61523437500000000000	4214.87158203125000000000	4221.02539062500000000000	4245.12792968750000000000	4226.66650390625000000000	4215.38427734375000000000	4242.56396484375000000000	4242.05126953125000000000	4254.35888671875000000000	0.00000000000000000000	10250.00000000000000000000	10229.00000000000000000000	0.00000000000000000000	0.00000000000000000000	0.00000000000000000000	1256.00000000000000000000	55.00000000000000000000	4.00000000000000000000	4.00000000000000000000	4.00000000000000000000	4.00000000000000000000	4.00000000000000000000	4.00000000000000000000	4.00000000000000000000	4.00000000000000000000	4.00000000000000000000	4.00000000000000000000	4.00000000000000000000	4.00000000000000000000	4.00000000000000000000	4.00000000000000000000	4.00000000000000000000	4.00000000000000000000
62.00000000000000000000	0.00000000000000000000	4193.33300781250000000000	4196.92285156250000000000	4175.89746093750000000000	4226.66650390625000000000	4224.10253906250000000000	4204.10253906250000000000	4195.89746093750000000000	4203.58984375000000000000	4220.00000000000000000000	4203.58984375000000000000	4164.61523437500000000000	4230.25634765625000000000	4217.94873046875000000000	4224.61523437500000000000	0.00000000000000000000	10250.00000000000000000000	10229.00000000000000000000	0.00000000000000000000	0.00000000000000000000	0.00000000000000000000	1256.00000000000000000000	62.00000000000000000000	4.00000000000000000000	4.00000000000000000000	4.00000000000000000000	4.00000000000000000000	4.00000000000000000000	4.00000000000000000000	4.00000000000000000000	4.00000000000000000000	4.00000000000000000000	4.00000000000000000000	4.00000000000000000000	4.00000000000000000000	4.00000000000000000000	4.00000000000000000000	4.00000000000000000000	4.00000000000000000000
63.00000000000000000000	0.00000000000000000000	4206.66650390625000000000	4192.30761718750000000000	4190.76904296875000000000	4244.61523437500000000000	4224.61523437500000000000	4211.28173828125000000000	4196.92285156250000000000	4206.66650390625000000000	4222.05126953125000000000	4203.07666015625000000000	4170.25634765625000000000	4236.92285156250000000000	4209.74365234375000000000	4208.20507812500000000000	0.00000000000000000000	10250.00000000000000000000	10228.00000000000000000000	0.00000000000000000000	0.00000000000000000000	0.00000000000000000000	1256.00000000000000000000	69.00000000000000000000	4.00000000000000000000	4.00000000000000000000	4.00000000000000000000	4.00000000000000000000	4.00000000000000000000	4.00000000000000000000	4.00000000000000000000	4.00000000000000000000	4.00000000000000000000	4.00000000000000000000	4.00000000000000000000	4.00000000000000000000	4.00000000000000000000	4.00000000000000000000	4.00000000000000000000	4.00000000000000000000
64.00000000000000000000	0.00000000000000000000	4202.56396484375000000000	4211.79492187500000000000	4190.76904296875000000000	4238.46142578125000000000	4237.43603515625000000000	4217.43603515625000000000	4207.17919921875000000000	4222.05126953125000000000	4241.53857421875000000000	4218.97412109375000000000	4239.48730468750000000000	4240.00000000000000000000	4223.07666015625000000000	4228.71777343750000000000	2721.00000000000000000000	10250.00000000000000000000	10228.00000000000000000000	0.00000000000000000000	0.00000000000000000000	0.00000000000000000000	1256.00000000000000000000	77.00000000000000000000	4.00000000000000000000	4.00000000000000000000	4.00000000000000000000	4.00000000000000000000	4.00000000000000000000	4.00000000000000000000	4.00000000000000000000	4.00000000000000000000	4.00000000000000000000	4.00000000000000000000	4.00000000000000000000	4.00000000000000000000	4.00000000000000000000	4.00000000000000000000	4.00000000000000000000	4.00000000000000000000
65.00000000000000000000	0.00000000000000000000	4188.71777343750000000000	4190.76904296875000000000	4171.28173828125000000000	4201.02539062500000000000	4207.69238281250000000000	4192.82031250000000000000	4191.28173828125000000000	4201.53857421875000000000	4217.94873046875000000000	4205.12792968750000000000	4251.79492187500000000000	4222.05126953125000000000	4211.28173828125000000000	4222.05126953125000000000	2812.00000000000000000000	10248.00000000000000000000	10229.00000000000000000000	0.00000000000000000000	0.00000000000000000000	0.00000000000000000000	1256.00000000000000000000	84.00000000000000000000	4.00000000000000000000	4.00000000000000000000	4.00000000000000000000	4.00000000000000000000	4.00000000000000000000	4.00000000000000000000	4.00000000000000000000	4.00000000000000000000	4.00000000000000000000	4.00000000000000000000	4.00000000000000000000	4.00000000000000000000	4.00000000000000000000	4.00000000000000000000	4.00000000000000000000	4.00000000000000000000
66.00000000000000000000	0.00000000000000000000	4183.58984375000000000000	4190.76904296875000000000	4164.10253906250000000000	4214.87158203125000000000	4217.43603515625000000000	4205.64111328125000000000	4194.35888671875000000000	4197.94873046875000000000	4216.92285156250000000000	4209.74365234375000000000	4206.15380859375000000000	4214.35888671875000000000	4221.53857421875000000000	4207.17919921875000000000	2408.00000000000000000000	10248.00000000000000000000	10229.00000000000000000000	0.00000000000000000000	0.00000000000000000000	0.00000000000000000000	1256.00000000000000000000	91.00000000000000000000	4.00000000000000000000	4.00000000000000000000	4.00000000000000000000	4.00000000000000000000	4.00000000000000000000	4.00000000000000000000	4.00000000000000000000	4.00000000000000000000	4.00000000000000000000	4.00000000000000000000	4.00000000000000000000	4.00000000000000000000	4.00000000000000000000	4.00000000000000000000	4.00000000000000000000	4.00000000000000000000
67.00000000000000000000	0.00000000000000000000	4193.84619140625000000000	4218.46142578125000000000	4181.53857421875000000000	4242.56396484375000000000	4258.46142578125000000000	4231.28173828125000000000	4209.23046875000000000000	4217.94873046875000000000	4242.56396484375000000000	4229.74365234375000000000	4168.20507812500000000000	4232.82031250000000000000	4244.61523437500000000000	4216.41015625000000000000	3448.00000000000000000000	10247.00000000000000000000	10229.00000000000000000000	0.00000000000000000000	0.00000000000000000000	0.00000000000000000000	1256.00000000000000000000	99.00000000000000000000	4.00000000000000000000	4.00000000000000000000	4.00000000000000000000	4.00000000000000000000	4.00000000000000000000	4.00000000000000000000	4.00000000000000000000	4.00000000000000000000	4.00000000000000000000	4.00000000000000000000	4.00000000000000000000	4.00000000000000000000	4.00000000000000000000	4.00000000000000000000	4.00000000000000000000	4.00000000000000000000
68.00000000000000000000	0.00000000000000000000	4202.05126953125000000000	4222.05126953125000000000	4185.64111328125000000000	4222.56396484375000000000	4239.48730468750000000000	4208.71777343750000000000	4195.38427734375000000000	4205.64111328125000000000	4224.61523437500000000000	4214.35888671875000000000	4187.69238281250000000000	4239.48730468750000000000	4215.38427734375000000000	4222.05126953125000000000	3509.00000000000000000000	10247.00000000000000000000	10229.00000000000000000000	0.00000000000000000000	0.00000000000000000000	0.00000000000000000000	1256.00000000000000000000	107.00000000000000000000	4.00000000000000000000	4.00000000000000000000	4.00000000000000000000	4.00000000000000000000	4.00000000000000000000	4.00000000000000000000	4.00000000000000000000	4.00000000000000000000	4.00000000000000000000	4.00000000000000000000	4.00000000000000000000	4.00000000000000000000	4.00000000000000000000	4.00000000000000000000	4.00000000000000000000	4.00000000000000000000
69.00000000000000000000	0.00000000000000000000	4187.69238281250000000000	4212.82031250000000000000	4167.69238281250000000000	4225.12792968750000000000	4210.76904296875000000000	4187.17919921875000000000	4182.05126953125000000000	4187.17919921875000000000	4198.97412109375000000000	4195.38427734375000000000	4241.02539062500000000000	4225.64111328125000000000	4186.15380859375000000000	4215.38427734375000000000	3377.00000000000000000000	10245.00000000000000000000	10228.00000000000000000000	0.00000000000000000000	0.00000000000000000000	0.00000000000000000000	1256.00000000000000000000	115.00000000000000000000	4.00000000000000000000	4.00000000000000000000	4.00000000000000000000	4.00000000000000000000	4.00000000000000000000	4.00000000000000000000	4.00000000000000000000	4.00000000000000000000	4.00000000000000000000	4.00000000000000000000	4.00000000000000000000	4.00000000000000000000	4.00000000000000000000	4.00000000000000000000	4.00000000000000000000	4.00000000000000000000
70.00000000000000000000	0.00000000000000000000	4200.00000000000000000000	4212.30761718750000000000	4182.56396484375000000000	4249.23046875000000000000	4226.15380859375000000000	4201.53857421875000000000	4191.28173828125000000000	4193.33300781250000000000	4209.23046875000000000000	4203.58984375000000000000	4243.07666015625000000000	4226.15380859375000000000	4213.84619140625000000000	4213.84619140625000000000	3460.00000000000000000000	10245.00000000000000000000	10228.00000000000000000000	0.00000000000000000000	0.00000000000000000000	0.00000000000000000000	1256.00000000000000000000	124.00000000000000000000	4.00000000000000000000	4.00000000000000000000	4.00000000000000000000	4.00000000000000000000	4.00000000000000000000	4.00000000000000000000	4.00000000000000000000	4.00000000000000000000	4.00000000000000000000	4.00000000000000000000	4.00000000000000000000	4.00000000000000000000	4.00000000000000000000	4.00000000000000000000	4.00000000000000000000	4.00000000000000000000
71.00000000000000000000	0.00000000000000000000	4201.02539062500000000000	4206.15380859375000000000	4185.64111328125000000000	4211.28173828125000000000	4231.28173828125000000000	4216.92285156250000000000	4196.41015625000000000000	4199.48730468750000000000	4224.10253906250000000000	4215.38427734375000000000	4188.71777343750000000000	4225.64111328125000000000	4241.02539062500000000000	4217.43603515625000000000	3434.00000000000000000000	10243.00000000000000000000	10229.00000000000000000000	0.00000000000000000000	0.00000000000000000000	0.00000000000000000000	1256.00000000000000000000	132.00000000000000000000	4.00000000000000000000	4.00000000000000000000	4.00000000000000000000	4.00000000000000000000	4.00000000000000000000	4.00000000000000000000	4.00000000000000000000	4.00000000000000000000	4.00000000000000000000	4.00000000000000000000	4.00000000000000000000	4.00000000000000000000	4.00000000000000000000	4.00000000000000000000	4.00000000000000000000	4.00000000000000000000
72.00000000000000000000	0.00000000000000000000	4189.23046875000000000000	4192.30761718750000000000	4169.74365234375000000000	4191.79492187500000000000	4210.25634765625000000000	4209.74365234375000000000	4185.64111328125000000000	4188.71777343750000000000	4212.82031250000000000000	4200.51269531250000000000	4155.38427734375000000000	4224.61523437500000000000	4217.43603515625000000000	4223.07666015625000000000	3381.00000000000000000000	10243.00000000000000000000	10229.00000000000000000000	0.00000000000000000000	0.00000000000000000000	0.00000000000000000000	1256.00000000000000000000	140.00000000000000000000	4.00000000000000000000	4.00000000000000000000	4.00000000000000000000	4.00000000000000000000	4.00000000000000000000	4.00000000000000000000	4.00000000000000000000	4.00000000000000000000	4.00000000000000000000	4.00000000000000000000	4.00000000000000000000	4.00000000000000000000	4.00000000000000000000	4.00000000000000000000	4.00000000000000000000	4.00000000000000000000
73.00000000000000000000	0.00000000000000000000	4206.15380859375000000000	4198.46142578125000000000	4186.15380859375000000000	4242.56396484375000000000	4225.64111328125000000000	4205.64111328125000000000	4194.87158203125000000000	4201.02539062500000000000	4217.43603515625000000000	4194.35888671875000000000	4188.71777343750000000000	4241.53857421875000000000	4208.71777343750000000000	4227.17919921875000000000	3053.00000000000000000000	10246.00000000000000000000	10228.00000000000000000000	0.00000000000000000000	0.00000000000000000000	0.00000000000000000000	1256.00000000000000000000	149.00000000000000000000	4.00000000000000000000	4.00000000000000000000	4.00000000000000000000	4.00000000000000000000	4.00000000000000000000	4.00000000000000000000	4.00000000000000000000	4.00000000000000000000	4.00000000000000000000	4.00000000000000000000	4.00000000000000000000	4.00000000000000000000	4.00000000000000000000	4.00000000000000000000	4.00000000000000000000	4.00000000000000000000
74.00000000000000000000	0.00000000000000000000	4203.58984375000000000000	4214.87158203125000000000	4194.35888671875000000000	4254.35888671875000000000	4258.46142578125000000000	4221.53857421875000000000	4221.02539062500000000000	4227.69238281250000000000	4246.15380859375000000000	4224.61523437500000000000	4242.56396484375000000000	4245.12792968750000000000	4231.28173828125000000000	4224.61523437500000000000	3490.00000000000000000000	10246.00000000000000000000	10228.00000000000000000000	0.00000000000000000000	0.00000000000000000000	0.00000000000000000000	1256.00000000000000000000	157.00000000000000000000	4.00000000000000000000	4.00000000000000000000	4.00000000000000000000	4.00000000000000000000	4.00000000000000000000	4.00000000000000000000	4.00000000000000000000	4.00000000000000000000	4.00000000000000000000	4.00000000000000000000	4.00000000000000000000	4.00000000000000000000	4.00000000000000000000	4.00000000000000000000	4.00000000000000000000	4.00000000000000000000
75.00000000000000000000	0.00000000000000000000	4202.56396484375000000000	4213.84619140625000000000	4187.69238281250000000000	4222.05126953125000000000	4240.51269531250000000000	4217.43603515625000000000	4212.30761718750000000000	4214.35888671875000000000	4240.00000000000000000000	4221.02539062500000000000	4236.41015625000000000000	4237.94873046875000000000	4226.66650390625000000000	4221.53857421875000000000	3286.00000000000000000000	10249.00000000000000000000	10229.00000000000000000000	0.00000000000000000000	0.00000000000000000000	0.00000000000000000000	1256.00000000000000000000	165.00000000000000000000	4.00000000000000000000	4.00000000000000000000	4.00000000000000000000	4.00000000000000000000	4.00000000000000000000	4.00000000000000000000	4.00000000000000000000	4.00000000000000000000	4.00000000000000000000	4.00000000000000000000	4.00000000000000000000	4.00000000000000000000	4.00000000000000000000	4.00000000000000000000	4.00000000000000000000	4.00000000000000000000
76.00000000000000000000	0.00000000000000000000	4206.15380859375000000000	4212.82031250000000000000	4187.17919921875000000000	4228.71777343750000000000	4218.97412109375000000000	4202.05126953125000000000	4193.84619140625000000000	4198.46142578125000000000	4221.53857421875000000000	4188.20507812500000000000	4200.51269531250000000000	4238.46142578125000000000	4218.97412109375000000000	4221.02539062500000000000	2884.00000000000000000000	10249.00000000000000000000	10229.00000000000000000000	0.00000000000000000000	0.00000000000000000000	0.00000000000000000000	1256.00000000000000000000	173.00000000000000000000	4.00000000000000000000	4.00000000000000000000	4.00000000000000000000	4.00000000000000000000	4.00000000000000000000	4.00000000000000000000	4.00000000000000000000	4.00000000000000000000	4.00000000000000000000	4.00000000000000000000	4.00000000000000000000	4.00000000000000000000	4.00000000000000000000	4.00000000000000000000	4.00000000000000000000	4.00000000000000000000
77.00000000000000000000	0.00000000000000000000	4201.02539062500000000000	4209.23046875000000000000	4190.25634765625000000000	4237.43603515625000000000	4223.58984375000000000000	4203.07666015625000000000	4198.97412109375000000000	4206.15380859375000000000	4224.61523437500000000000	4203.58984375000000000000	4188.71777343750000000000	4234.87158203125000000000	4230.25634765625000000000	4216.41015625000000000000	2859.00000000000000000000	10248.00000000000000000000	10228.00000000000000000000	0.00000000000000000000	0.00000000000000000000	0.00000000000000000000	1256.00000000000000000000	181.00000000000000000000	4.00000000000000000000	4.00000000000000000000	4.00000000000000000000	4.00000000000000000000	4.00000000000000000000	4.00000000000000000000	4.00000000000000000000	4.00000000000000000000	4.00000000000000000000	4.00000000000000000000	4.00000000000000000000	4.00000000000000000000	4.00000000000000000000	4.00000000000000000000	4.00000000000000000000	4.00000000000000000000
78.00000000000000000000	0.00000000000000000000	4201.02539062500000000000	4197.43603515625000000000	4192.82031250000000000000	4210.25634765625000000000	4222.05126953125000000000	4208.20507812500000000000	4205.64111328125000000000	4204.61523437500000000000	4221.02539062500000000000	4221.53857421875000000000	4182.56396484375000000000	4230.76904296875000000000	4221.53857421875000000000	4215.89746093750000000000	3490.00000000000000000000	10248.00000000000000000000	10228.00000000000000000000	0.00000000000000000000	0.00000000000000000000	0.00000000000000000000	1256.00000000000000000000	188.00000000000000000000	4.00000000000000000000	4.00000000000000000000	4.00000000000000000000	4.00000000000000000000	4.00000000000000000000	4.00000000000000000000	4.00000000000000000000	4.00000000000000000000	4.00000000000000000000	4.00000000000000000000	4.00000000000000000000	4.00000000000000000000	4.00000000000000000000	4.00000000000000000000	4.00000000000000000000	4.00000000000000000000
79.00000000000000000000	0.00000000000000000000	4187.17919921875000000000	4202.56396484375000000000	4175.89746093750000000000	4217.94873046875000000000	4221.02539062500000000000	4215.89746093750000000000	4208.71777343750000000000	4202.56396484375000000000	4219.48730468750000000000	4200.00000000000000000000	4190.25634765625000000000	4230.25634765625000000000	4198.46142578125000000000	4213.84619140625000000000	3286.00000000000000000000	10247.00000000000000000000	10228.00000000000000000000	0.00000000000000000000	0.00000000000000000000	0.00000000000000000000	1256.00000000000000000000	196.00000000000000000000	4.00000000000000000000	4.00000000000000000000	4.00000000000000000000	4.00000000000000000000	4.00000000000000000000	4.00000000000000000000	4.00000000000000000000	4.00000000000000000000	4.00000000000000000000	4.00000000000000000000	4.00000000000000000000	4.00000000000000000000	4.00000000000000000000	4.00000000000000000000	4.00000000000000000000	4.00000000000000000000
80.00000000000000000000	0.00000000000000000000	4192.82031250000000000000	4201.02539062500000000000	4177.94873046875000000000	4240.51269531250000000000	4210.25634765625000000000	4214.87158203125000000000	4210.25634765625000000000	4204.61523437500000000000	4220.51269531250000000000	4191.79492187500000000000	4201.02539062500000000000	4234.35888671875000000000	4193.84619140625000000000	4198.46142578125000000000	2884.00000000000000000000	10247.00000000000000000000	10228.00000000000000000000	0.00000000000000000000	0.00000000000000000000	0.00000000000000000000	1256.00000000000000000000	203.00000000000000000000	4.00000000000000000000	4.00000000000000000000	4.00000000000000000000	4.00000000000000000000	4.00000000000000000000	4.00000000000000000000	4.00000000000000000000	4.00000000000000000000	4.00000000000000000000	4.00000000000000000000	4.00000000000000000000	4.00000000000000000000	4.00000000000000000000	4.00000000000000000000	4.00000000000000000000	4.00000000000000000000
81.00000000000000000000	0.00000000000000000000	4201.53857421875000000000	4191.79492187500000000000	4193.84619140625000000000	4222.56396484375000000000	4212.30761718750000000000	4213.33300781250000000000	4218.97412109375000000000	4210.76904296875000000000	4222.56396484375000000000	4211.28173828125000000000	4194.87158203125000000000	4239.48730468750000000000	4214.35888671875000000000	4198.46142578125000000000	2859.00000000000000000000	10247.00000000000000000000	10230.00000000000000000000	0.00000000000000000000	0.00000000000000000000	0.00000000000000000000	1256.00000000000000000000	211.00000000000000000000	4.00000000000000000000	4.00000000000000000000	4.00000000000000000000	4.00000000000000000000	4.00000000000000000000	4.00000000000000000000	4.00000000000000000000	4.00000000000000000000	4.00000000000000000000	4.00000000000000000000	4.00000000000000000000	4.00000000000000000000	4.00000000000000000000	4.00000000000000000000	4.00000000000000000000	4.00000000000000000000
82.00000000000000000000	0.00000000000000000000	4197.94873046875000000000	4203.07666015625000000000	4189.74365234375000000000	4220.00000000000000000000	4240.00000000000000000000	4219.48730468750000000000	4232.30761718750000000000	4228.71777343750000000000	4234.35888671875000000000	4204.61523437500000000000	4193.84619140625000000000	4242.56396484375000000000	4223.07666015625000000000	4214.35888671875000000000	3490.00000000000000000000	10247.00000000000000000000	10230.00000000000000000000	0.00000000000000000000	0.00000000000000000000	0.00000000000000000000	1256.00000000000000000000	218.00000000000000000000	4.00000000000000000000	4.00000000000000000000	4.00000000000000000000	4.00000000000000000000	4.00000000000000000000	4.00000000000000000000	4.00000000000000000000	4.00000000000000000000	4.00000000000000000000	4.00000000000000000000	4.00000000000000000000	4.00000000000000000000	4.00000000000000000000	4.00000000000000000000	4.00000000000000000000	4.00000000000000000000
83.00000000000000000000	0.00000000000000000000	4207.17919921875000000000	4201.53857421875000000000	4187.17919921875000000000	4244.10253906250000000000	4236.92285156250000000000	4217.94873046875000000000	4231.79492187500000000000	4231.79492187500000000000	4234.35888671875000000000	4185.12792968750000000000	4178.46142578125000000000	4236.92285156250000000000	4200.51269531250000000000	4211.79492187500000000000	3286.00000000000000000000	10249.00000000000000000000	10228.00000000000000000000	0.00000000000000000000	0.00000000000000000000	0.00000000000000000000	1256.00000000000000000000	226.00000000000000000000	4.00000000000000000000	4.00000000000000000000	4.00000000000000000000	4.00000000000000000000	4.00000000000000000000	4.00000000000000000000	4.00000000000000000000	4.00000000000000000000	4.00000000000000000000	4.00000000000000000000	4.00000000000000000000	4.00000000000000000000	4.00000000000000000000	4.00000000000000000000	4.00000000000000000000	4.00000000000000000000
84.00000000000000000000	0.00000000000000000000	4193.33300781250000000000	4187.17919921875000000000	4181.02539062500000000000	4246.15380859375000000000	4211.28173828125000000000	4216.41015625000000000000	4230.76904296875000000000	4224.10253906250000000000	4230.76904296875000000000	4204.10253906250000000000	4176.92285156250000000000	4231.28173828125000000000	4194.35888671875000000000	4198.97412109375000000000	2884.00000000000000000000	10249.00000000000000000000	10228.00000000000000000000	0.00000000000000000000	0.00000000000000000000	0.00000000000000000000	1256.00000000000000000000	234.00000000000000000000	4.00000000000000000000	4.00000000000000000000	4.00000000000000000000	4.00000000000000000000	4.00000000000000000000	4.00000000000000000000	4.00000000000000000000	4.00000000000000000000	4.00000000000000000000	4.00000000000000000000	4.00000000000000000000	4.00000000000000000000	4.00000000000000000000	4.00000000000000000000	4.00000000000000000000	4.00000000000000000000
85.00000000000000000000	0.00000000000000000000	4187.69238281250000000000	4191.79492187500000000000	4180.51269531250000000000	4234.87158203125000000000	4210.76904296875000000000	4212.30761718750000000000	4228.71777343750000000000	4224.61523437500000000000	4236.41015625000000000000	4219.48730468750000000000	4225.64111328125000000000	4237.94873046875000000000	4205.64111328125000000000	4199.48730468750000000000	2859.00000000000000000000	10249.00000000000000000000	10227.00000000000000000000	0.00000000000000000000	0.00000000000000000000	0.00000000000000000000	1256.00000000000000000000	242.00000000000000000000	4.00000000000000000000	4.00000000000000000000	4.00000000000000000000	4.00000000000000000000	4.00000000000000000000	4.00000000000000000000	4.00000000000000000000	4.00000000000000000000	4.00000000000000000000	4.00000000000000000000	4.00000000000000000000	4.00000000000000000000	4.00000000000000000000	4.00000000000000000000	4.00000000000000000000	4.00000000000000000000
86.00000000000000000000	0.00000000000000000000	4200.00000000000000000000	4208.71777343750000000000	4181.02539062500000000000	4226.66650390625000000000	4223.58984375000000000000	4211.79492187500000000000	4224.61523437500000000000	4230.76904296875000000000	4241.02539062500000000000	4212.82031250000000000000	4226.66650390625000000000	4237.94873046875000000000	4213.84619140625000000000	4209.23046875000000000000	3490.00000000000000000000	10249.00000000000000000000	10227.00000000000000000000	0.00000000000000000000	0.00000000000000000000	0.00000000000000000000	1256.00000000000000000000	250.00000000000000000000	4.00000000000000000000	4.00000000000000000000	4.00000000000000000000	4.00000000000000000000	4.00000000000000000000	4.00000000000000000000	4.00000000000000000000	4.00000000000000000000	4.00000000000000000000	4.00000000000000000000	4.00000000000000000000	4.00000000000000000000	4.00000000000000000000	4.00000000000000000000	4.00000000000000000000	4.00000000000000000000
87.00000000000000000000	0.00000000000000000000	4198.97412109375000000000	4208.71777343750000000000	4178.46142578125000000000	4212.30761718750000000000	4217.43603515625000000000	4213.84619140625000000000	4221.53857421875000000000	4225.64111328125000000000	4231.28173828125000000000	4204.10253906250000000000	4172.30761718750000000000	4236.41015625000000000000	4216.41015625000000000000	4212.82031250000000000000	3286.00000000000000000000	10247.00000000000000000000	10227.00000000000000000000	0.00000000000000000000	0.00000000000000000000	0.00000000000000000000	1256.00000000000000000000	259.00000000000000000000	4.00000000000000000000	4.00000000000000000000	4.00000000000000000000	4.00000000000000000000	4.00000000000000000000	4.00000000000000000000	4.00000000000000000000	4.00000000000000000000	4.00000000000000000000	4.00000000000000000000	4.00000000000000000000	4.00000000000000000000	4.00000000000000000000	4.00000000000000000000	4.00000000000000000000	4.00000000000000000000
88.00000000000000000000	0.00000000000000000000	4207.69238281250000000000	4204.10253906250000000000	4186.15380859375000000000	4226.15380859375000000000	4223.58984375000000000000	4221.02539062500000000000	4219.48730468750000000000	4214.35888671875000000000	4220.00000000000000000000	4196.92285156250000000000	4177.94873046875000000000	4243.07666015625000000000	4208.71777343750000000000	4206.15380859375000000000	2884.00000000000000000000	10247.00000000000000000000	10227.00000000000000000000	0.00000000000000000000	0.00000000000000000000	0.00000000000000000000	1256.00000000000000000000	267.00000000000000000000	4.00000000000000000000	4.00000000000000000000	4.00000000000000000000	4.00000000000000000000	4.00000000000000000000	4.00000000000000000000	4.00000000000000000000	4.00000000000000000000	4.00000000000000000000	4.00000000000000000000	4.00000000000000000000	4.00000000000000000000	4.00000000000000000000	4.00000000000000000000	4.00000000000000000000	4.00000000000000000000
89.00000000000000000000	0.00000000000000000000	4203.58984375000000000000	4213.33300781250000000000	4177.43603515625000000000	4250.76904296875000000000	4237.94873046875000000000	4230.25634765625000000000	4219.48730468750000000000	4215.38427734375000000000	4227.17919921875000000000	4206.66650390625000000000	4205.64111328125000000000	4239.48730468750000000000	4211.79492187500000000000	4207.17919921875000000000	2859.00000000000000000000	10245.00000000000000000000	10227.00000000000000000000	0.00000000000000000000	0.00000000000000000000	0.00000000000000000000	1256.00000000000000000000	275.00000000000000000000	4.00000000000000000000	4.00000000000000000000	4.00000000000000000000	4.00000000000000000000	4.00000000000000000000	4.00000000000000000000	4.00000000000000000000	4.00000000000000000000	4.00000000000000000000	4.00000000000000000000	4.00000000000000000000	4.00000000000000000000	4.00000000000000000000	4.00000000000000000000	4.00000000000000000000	4.00000000000000000000
90.00000000000000000000	0.00000000000000000000	4204.61523437500000000000	4200.51269531250000000000	4175.89746093750000000000	4232.82031250000000000000	4219.48730468750000000000	4221.53857421875000000000	4213.33300781250000000000	4213.33300781250000000000	4231.79492187500000000000	4215.38427734375000000000	4200.51269531250000000000	4243.07666015625000000000	4213.33300781250000000000	4215.89746093750000000000	3490.00000000000000000000	10245.00000000000000000000	10227.00000000000000000000	0.00000000000000000000	0.00000000000000000000	0.00000000000000000000	1256.00000000000000000000	283.00000000000000000000	4.00000000000000000000	4.00000000000000000000	4.00000000000000000000	4.00000000000000000000	4.00000000000000000000	4.00000000000000000000	4.00000000000000000000	4.00000000000000000000	4.00000000000000000000	4.00000000000000000000	4.00000000000000000000	4.00000000000000000000	4.00000000000000000000	4.00000000000000000000	4.00000000000000000000	4.00000000000000000000
91.00000000000000000000	0.00000000000000000000	4203.58984375000000000000	4176.92285156250000000000	4182.05126953125000000000	4203.58984375000000000000	4200.00000000000000000000	4208.71777343750000000000	4207.69238281250000000000	4204.10253906250000000000	4227.69238281250000000000	4205.12792968750000000000	4206.66650390625000000000	4244.61523437500000000000	4204.10253906250000000000	4210.76904296875000000000	3286.00000000000000000000	10244.00000000000000000000	10226.00000000000000000000	0.00000000000000000000	0.00000000000000000000	0.00000000000000000000	1256.00000000000000000000	291.00000000000000000000	4.00000000000000000000	4.00000000000000000000	4.00000000000000000000	4.00000000000000000000	4.00000000000000000000	4.00000000000000000000	4.00000000000000000000	4.00000000000000000000	4.00000000000000000000	4.00000000000000000000	4.00000000000000000000	4.00000000000000000000	4.00000000000000000000	4.00000000000000000000	4.00000000000000000000	4.00000000000000000000
92.00000000000000000000	0.00000000000000000000	4188.71777343750000000000	4188.71777343750000000000	4177.94873046875000000000	4204.61523437500000000000	4213.84619140625000000000	4212.82031250000000000000	4212.30761718750000000000	4204.61523437500000000000	4231.28173828125000000000	4200.00000000000000000000	4203.58984375000000000000	4241.02539062500000000000	4199.48730468750000000000	4206.15380859375000000000	2884.00000000000000000000	10244.00000000000000000000	10226.00000000000000000000	0.00000000000000000000	0.00000000000000000000	0.00000000000000000000	1256.00000000000000000000	298.00000000000000000000	4.00000000000000000000	4.00000000000000000000	4.00000000000000000000	4.00000000000000000000	4.00000000000000000000	4.00000000000000000000	4.00000000000000000000	4.00000000000000000000	4.00000000000000000000	4.00000000000000000000	4.00000000000000000000	4.00000000000000000000	4.00000000000000000000	4.00000000000000000000	4.00000000000000000000	4.00000000000000000000
93.00000000000000000000	0.00000000000000000000	4203.07666015625000000000	4205.64111328125000000000	4189.74365234375000000000	4221.02539062500000000000	4225.12792968750000000000	4223.07666015625000000000	4215.38427734375000000000	4211.28173828125000000000	4236.92285156250000000000	4206.15380859375000000000	4185.64111328125000000000	4248.71777343750000000000	4199.48730468750000000000	4214.87158203125000000000	2859.00000000000000000000	10244.00000000000000000000	10227.00000000000000000000	0.00000000000000000000	0.00000000000000000000	0.00000000000000000000	1256.00000000000000000000	305.00000000000000000000	4.00000000000000000000	4.00000000000000000000	4.00000000000000000000	4.00000000000000000000	4.00000000000000000000	4.00000000000000000000	4.00000000000000000000	4.00000000000000000000	4.00000000000000000000	4.00000000000000000000	4.00000000000000000000	4.00000000000000000000	4.00000000000000000000	4.00000000000000000000	4.00000000000000000000	4.00000000000000000000
94.00000000000000000000	0.00000000000000000000	4206.15380859375000000000	4209.23046875000000000000	4191.79492187500000000000	4239.48730468750000000000	4231.28173828125000000000	4223.58984375000000000000	4216.41015625000000000000	4220.00000000000000000000	4238.97412109375000000000	4215.89746093750000000000	4201.53857421875000000000	4248.20507812500000000000	4205.64111328125000000000	4218.46142578125000000000	3490.00000000000000000000	10244.00000000000000000000	10227.00000000000000000000	0.00000000000000000000	0.00000000000000000000	0.00000000000000000000	1256.00000000000000000000	313.00000000000000000000	4.00000000000000000000	4.00000000000000000000	4.00000000000000000000	4.00000000000000000000	4.00000000000000000000	4.00000000000000000000	4.00000000000000000000	4.00000000000000000000	4.00000000000000000000	4.00000000000000000000	4.00000000000000000000	4.00000000000000000000	4.00000000000000000000	4.00000000000000000000	4.00000000000000000000	4.00000000000000000000
95.00000000000000000000	0.00000000000000000000	4201.02539062500000000000	4210.76904296875000000000	4186.15380859375000000000	4251.28173828125000000000	4235.89746093750000000000	4213.84619140625000000000	4212.30761718750000000000	4212.30761718750000000000	4229.23046875000000000000	4212.30761718750000000000	4221.02539062500000000000	4249.74365234375000000000	4206.66650390625000000000	4215.38427734375000000000	3286.00000000000000000000	10245.00000000000000000000	10227.00000000000000000000	0.00000000000000000000	0.00000000000000000000	0.00000000000000000000	1256.00000000000000000000	320.00000000000000000000	4.00000000000000000000	4.00000000000000000000	4.00000000000000000000	4.00000000000000000000	4.00000000000000000000	4.00000000000000000000	4.00000000000000000000	4.00000000000000000000	4.00000000000000000000	4.00000000000000000000	4.00000000000000000000	4.00000000000000000000	4.00000000000000000000	4.00000000000000000000	4.00000000000000000000	4.00000000000000000000
96.00000000000000000000	0.00000000000000000000	4208.71777343750000000000	4207.17919921875000000000	4190.25634765625000000000	4232.82031250000000000000	4220.51269531250000000000	4213.33300781250000000000	4205.12792968750000000000	4197.94873046875000000000	4220.00000000000000000000	4200.51269531250000000000	4217.43603515625000000000	4248.20507812500000000000	4205.12792968750000000000	4212.30761718750000000000	2884.00000000000000000000	10245.00000000000000000000	10227.00000000000000000000	0.00000000000000000000	0.00000000000000000000	0.00000000000000000000	1256.00000000000000000000	328.00000000000000000000	4.00000000000000000000	4.00000000000000000000	4.00000000000000000000	4.00000000000000000000	4.00000000000000000000	4.00000000000000000000	4.00000000000000000000	4.00000000000000000000	4.00000000000000000000	4.00000000000000000000	4.00000000000000000000	4.00000000000000000000	4.00000000000000000000	4.00000000000000000000	4.00000000000000000000	4.00000000000000000000
97.00000000000000000000	0.00000000000000000000	4205.12792968750000000000	4205.64111328125000000000	4188.71777343750000000000	4216.92285156250000000000	4216.92285156250000000000	4223.58984375000000000000	4209.23046875000000000000	4206.66650390625000000000	4225.64111328125000000000	4204.10253906250000000000	4208.20507812500000000000	4241.53857421875000000000	4212.82031250000000000000	4212.30761718750000000000	2859.00000000000000000000	10246.00000000000000000000	10228.00000000000000000000	0.00000000000000000000	0.00000000000000000000	0.00000000000000000000	1256.00000000000000000000	337.00000000000000000000	4.00000000000000000000	4.00000000000000000000	4.00000000000000000000	4.00000000000000000000	4.00000000000000000000	4.00000000000000000000	4.00000000000000000000	4.00000000000000000000	4.00000000000000000000	4.00000000000000000000	4.00000000000000000000	4.00000000000000000000	4.00000000000000000000	4.00000000000000000000	4.00000000000000000000	4.00000000000000000000
98.00000000000000000000	0.00000000000000000000	4208.71777343750000000000	4204.10253906250000000000	4192.82031250000000000000	4227.69238281250000000000	4221.02539062500000000000	4214.35888671875000000000	4209.23046875000000000000	4214.35888671875000000000	4227.17919921875000000000	4201.53857421875000000000	4185.64111328125000000000	4255.38427734375000000000	4202.05126953125000000000	4226.15380859375000000000	3490.00000000000000000000	10246.00000000000000000000	10228.00000000000000000000	0.00000000000000000000	0.00000000000000000000	0.00000000000000000000	1256.00000000000000000000	345.00000000000000000000	4.00000000000000000000	4.00000000000000000000	4.00000000000000000000	4.00000000000000000000	4.00000000000000000000	4.00000000000000000000	4.00000000000000000000	4.00000000000000000000	4.00000000000000000000	4.00000000000000000000	4.00000000000000000000	4.00000000000000000000	4.00000000000000000000	4.00000000000000000000	4.00000000000000000000	4.00000000000000000000
99.00000000000000000000	0.00000000000000000000	4202.56396484375000000000	4200.00000000000000000000	4192.30761718750000000000	4227.17919921875000000000	4216.41015625000000000000	4205.12792968750000000000	4209.23046875000000000000	4216.41015625000000000000	4234.87158203125000000000	4202.05126953125000000000	4206.15380859375000000000	4269.23046875000000000000	4185.64111328125000000000	4247.17919921875000000000	3286.00000000000000000000	10247.00000000000000000000	10229.00000000000000000000	0.00000000000000000000	0.00000000000000000000	0.00000000000000000000	1256.00000000000000000000	353.00000000000000000000	4.00000000000000000000	4.00000000000000000000	4.00000000000000000000	4.00000000000000000000	4.00000000000000000000	4.00000000000000000000	4.00000000000000000000	4.00000000000000000000	4.00000000000000000000	4.00000000000000000000	4.00000000000000000000	4.00000000000000000000	4.00000000000000000000	4.00000000000000000000	4.00000000000000000000	4.00000000000000000000
100.00000000000000000000	0.00000000000000000000	4208.71777343750000000000	4199.48730468750000000000	4198.46142578125000000000	4225.64111328125000000000	4210.25634765625000000000	4212.30761718750000000000	4216.92285156250000000000	4226.66650390625000000000	4249.23046875000000000000	4221.02539062500000000000	4249.74365234375000000000	4270.25634765625000000000	4204.61523437500000000000	4250.76904296875000000000	2884.00000000000000000000	10247.00000000000000000000	10229.00000000000000000000	0.00000000000000000000	0.00000000000000000000	0.00000000000000000000	1256.00000000000000000000	361.00000000000000000000	4.00000000000000000000	4.00000000000000000000	4.00000000000000000000	4.00000000000000000000	4.00000000000000000000	4.00000000000000000000	4.00000000000000000000	4.00000000000000000000	4.00000000000000000000	4.00000000000000000000	4.00000000000000000000	4.00000000000000000000	4.00000000000000000000	4.00000000000000000000	4.00000000000000000000	4.00000000000000000000
101.00000000000000000000	0.00000000000000000000	4222.56396484375000000000	4195.38427734375000000000	4207.69238281250000000000	4227.17919921875000000000	4203.58984375000000000000	4204.61523437500000000000	4214.87158203125000000000	4223.07666015625000000000	4238.46142578125000000000	4215.38427734375000000000	4220.51269531250000000000	4258.46142578125000000000	4222.05126953125000000000	4233.84619140625000000000	2859.00000000000000000000	10247.00000000000000000000	10228.00000000000000000000	0.00000000000000000000	0.00000000000000000000	0.00000000000000000000	1256.00000000000000000000	370.00000000000000000000	4.00000000000000000000	4.00000000000000000000	4.00000000000000000000	4.00000000000000000000	4.00000000000000000000	4.00000000000000000000	4.00000000000000000000	4.00000000000000000000	4.00000000000000000000	4.00000000000000000000	4.00000000000000000000	4.00000000000000000000	4.00000000000000000000	4.00000000000000000000	4.00000000000000000000	4.00000000000000000000
102.00000000000000000000	0.00000000000000000000	4204.10253906250000000000	4184.61523437500000000000	4189.23046875000000000000	4218.97412109375000000000	4207.17919921875000000000	4195.38427734375000000000	4209.23046875000000000000	4206.15380859375000000000	4217.94873046875000000000	4196.41015625000000000000	4187.69238281250000000000	4246.15380859375000000000	4201.53857421875000000000	4213.33300781250000000000	3490.00000000000000000000	10247.00000000000000000000	10228.00000000000000000000	0.00000000000000000000	0.00000000000000000000	0.00000000000000000000	1256.00000000000000000000	377.00000000000000000000	4.00000000000000000000	4.00000000000000000000	4.00000000000000000000	4.00000000000000000000	4.00000000000000000000	4.00000000000000000000	4.00000000000000000000	4.00000000000000000000	4.00000000000000000000	4.00000000000000000000	4.00000000000000000000	4.00000000000000000000	4.00000000000000000000	4.00000000000000000000	4.00000000000000000000	4.00000000000000000000
103.00000000000000000000	0.00000000000000000000	4199.48730468750000000000	4186.66650390625000000000	4178.46142578125000000000	4214.35888671875000000000	4211.79492187500000000000	4205.12792968750000000000	4204.10253906250000000000	4197.43603515625000000000	4215.89746093750000000000	4197.43603515625000000000	4193.84619140625000000000	4249.23046875000000000000	4178.97412109375000000000	4208.71777343750000000000	3286.00000000000000000000	10247.00000000000000000000	10228.00000000000000000000	0.00000000000000000000	0.00000000000000000000	0.00000000000000000000	1256.00000000000000000000	385.00000000000000000000	4.00000000000000000000	4.00000000000000000000	4.00000000000000000000	4.00000000000000000000	4.00000000000000000000	4.00000000000000000000	4.00000000000000000000	4.00000000000000000000	4.00000000000000000000	4.00000000000000000000	4.00000000000000000000	4.00000000000000000000	4.00000000000000000000	4.00000000000000000000	4.00000000000000000000	4.00000000000000000000
104.00000000000000000000	0.00000000000000000000	4202.05126953125000000000	4222.56396484375000000000	4188.20507812500000000000	4228.71777343750000000000	4233.33300781250000000000	4221.53857421875000000000	4213.33300781250000000000	4211.79492187500000000000	4232.30761718750000000000	4213.84619140625000000000	4207.69238281250000000000	4262.56396484375000000000	4188.20507812500000000000	4233.33300781250000000000	2884.00000000000000000000	10247.00000000000000000000	10228.00000000000000000000	0.00000000000000000000	0.00000000000000000000	0.00000000000000000000	1256.00000000000000000000	392.00000000000000000000	4.00000000000000000000	4.00000000000000000000	4.00000000000000000000	4.00000000000000000000	4.00000000000000000000	4.00000000000000000000	4.00000000000000000000	4.00000000000000000000	4.00000000000000000000	4.00000000000000000000	4.00000000000000000000	4.00000000000000000000	4.00000000000000000000	4.00000000000000000000	4.00000000000000000000	4.00000000000000000000
105.00000000000000000000	0.00000000000000000000	4194.35888671875000000000	4225.64111328125000000000	4190.25634765625000000000	4232.82031250000000000000	4224.10253906250000000000	4207.17919921875000000000	4210.25634765625000000000	4207.17919921875000000000	4220.51269531250000000000	4202.05126953125000000000	4216.41015625000000000000	4262.05126953125000000000	4187.17919921875000000000	4242.05126953125000000000	2859.00000000000000000000	10246.00000000000000000000	10226.00000000000000000000	0.00000000000000000000	0.00000000000000000000	0.00000000000000000000	1256.00000000000000000000	399.00000000000000000000	4.00000000000000000000	4.00000000000000000000	4.00000000000000000000	4.00000000000000000000	4.00000000000000000000	4.00000000000000000000	4.00000000000000000000	4.00000000000000000000	4.00000000000000000000	4.00000000000000000000	4.00000000000000000000	4.00000000000000000000	4.00000000000000000000	4.00000000000000000000	4.00000000000000000000	4.00000000000000000000
106.00000000000000000000	0.00000000000000000000	4197.43603515625000000000	4182.05126953125000000000	4180.51269531250000000000	4210.76904296875000000000	4180.00000000000000000000	4183.58984375000000000000	4186.15380859375000000000	4179.48730468750000000000	4192.82031250000000000000	4174.35888671875000000000	4196.92285156250000000000	4238.97412109375000000000	4173.33300781250000000000	4204.61523437500000000000	3490.00000000000000000000	10246.00000000000000000000	10226.00000000000000000000	0.00000000000000000000	0.00000000000000000000	0.00000000000000000000	1256.00000000000000000000	407.00000000000000000000	4.00000000000000000000	4.00000000000000000000	4.00000000000000000000	4.00000000000000000000	4.00000000000000000000	4.00000000000000000000	4.00000000000000000000	4.00000000000000000000	4.00000000000000000000	4.00000000000000000000	4.00000000000000000000	4.00000000000000000000	4.00000000000000000000	4.00000000000000000000	4.00000000000000000000	4.00000000000000000000
107.00000000000000000000	0.00000000000000000000	4200.51269531250000000000	4176.92285156250000000000	4169.23046875000000000000	4219.48730468750000000000	4196.92285156250000000000	4203.07666015625000000000	4193.33300781250000000000	4190.25634765625000000000	4216.92285156250000000000	4195.89746093750000000000	4182.05126953125000000000	4225.64111328125000000000	4188.71777343750000000000	4185.12792968750000000000	3286.00000000000000000000	10248.00000000000000000000	10226.00000000000000000000	0.00000000000000000000	0.00000000000000000000	0.00000000000000000000	1256.00000000000000000000	414.00000000000000000000	4.00000000000000000000	4.00000000000000000000	4.00000000000000000000	4.00000000000000000000	4.00000000000000000000	4.00000000000000000000	4.00000000000000000000	4.00000000000000000000	4.00000000000000000000	4.00000000000000000000	4.00000000000000000000	4.00000000000000000000	4.00000000000000000000	4.00000000000000000000	4.00000000000000000000	4.00000000000000000000
108.00000000000000000000	0.00000000000000000000	4211.79492187500000000000	4197.43603515625000000000	4183.07666015625000000000	4231.28173828125000000000	4231.28173828125000000000	4225.12792968750000000000	4214.35888671875000000000	4216.41015625000000000000	4240.51269531250000000000	4226.66650390625000000000	4201.53857421875000000000	4240.00000000000000000000	4194.87158203125000000000	4208.71777343750000000000	2884.00000000000000000000	10248.00000000000000000000	10226.00000000000000000000	0.00000000000000000000	0.00000000000000000000	0.00000000000000000000	1256.00000000000000000000	422.00000000000000000000	4.00000000000000000000	4.00000000000000000000	4.00000000000000000000	4.00000000000000000000	4.00000000000000000000	4.00000000000000000000	4.00000000000000000000	4.00000000000000000000	4.00000000000000000000	4.00000000000000000000	4.00000000000000000000	4.00000000000000000000	4.00000000000000000000	4.00000000000000000000	4.00000000000000000000	4.00000000000000000000
109.00000000000000000000	0.00000000000000000000	4203.07666015625000000000	4195.38427734375000000000	4188.20507812500000000000	4191.79492187500000000000	4217.94873046875000000000	4214.87158203125000000000	4208.71777343750000000000	4210.76904296875000000000	4218.97412109375000000000	4214.35888671875000000000	4212.82031250000000000000	4245.12792968750000000000	4186.15380859375000000000	4216.92285156250000000000	2859.00000000000000000000	10250.00000000000000000000	10228.00000000000000000000	0.00000000000000000000	0.00000000000000000000	0.00000000000000000000	1256.00000000000000000000	431.00000000000000000000	4.00000000000000000000	4.00000000000000000000	4.00000000000000000000	4.00000000000000000000	4.00000000000000000000	4.00000000000000000000	4.00000000000000000000	4.00000000000000000000	4.00000000000000000000	4.00000000000000000000	4.00000000000000000000	4.00000000000000000000	4.00000000000000000000	4.00000000000000000000	4.00000000000000000000	4.00000000000000000000
110.00000000000000000000	0.00000000000000000000	4190.76904296875000000000	4188.71777343750000000000	4182.05126953125000000000	4189.23046875000000000000	4210.76904296875000000000	4203.58984375000000000000	4196.41015625000000000000	4196.41015625000000000000	4204.10253906250000000000	4185.12792968750000000000	4202.56396484375000000000	4240.51269531250000000000	4184.10253906250000000000	4208.71777343750000000000	3490.00000000000000000000	10250.00000000000000000000	10228.00000000000000000000	0.00000000000000000000	0.00000000000000000000	0.00000000000000000000	1256.00000000000000000000	439.00000000000000000000	4.00000000000000000000	4.00000000000000000000	4.00000000000000000000	4.00000000000000000000	4.00000000000000000000	4.00000000000000000000	4.00000000000000000000	4.00000000000000000000	4.00000000000000000000	4.00000000000000000000	4.00000000000000000000	4.00000000000000000000	4.00000000000000000000	4.00000000000000000000	4.00000000000000000000	4.00000000000000000000
111.00000000000000000000	0.00000000000000000000	4205.64111328125000000000	4194.35888671875000000000	4186.66650390625000000000	4241.53857421875000000000	4221.53857421875000000000	4205.12792968750000000000	4195.89746093750000000000	4195.89746093750000000000	4209.74365234375000000000	4181.53857421875000000000	4210.76904296875000000000	4243.58984375000000000000	4181.02539062500000000000	4208.71777343750000000000	3286.00000000000000000000	10248.00000000000000000000	10225.00000000000000000000	0.00000000000000000000	0.00000000000000000000	0.00000000000000000000	1256.00000000000000000000	448.00000000000000000000	4.00000000000000000000	4.00000000000000000000	4.00000000000000000000	4.00000000000000000000	4.00000000000000000000	4.00000000000000000000	4.00000000000000000000	4.00000000000000000000	4.00000000000000000000	4.00000000000000000000	4.00000000000000000000	4.00000000000000000000	4.00000000000000000000	4.00000000000000000000	4.00000000000000000000	4.00000000000000000000
112.00000000000000000000	0.00000000000000000000	4190.25634765625000000000	4182.05126953125000000000	4169.23046875000000000000	4236.92285156250000000000	4194.87158203125000000000	4195.89746093750000000000	4189.23046875000000000000	4191.79492187500000000000	4212.30761718750000000000	4192.30761718750000000000	4202.05126953125000000000	4225.64111328125000000000	4175.38427734375000000000	4188.71777343750000000000	2884.00000000000000000000	10248.00000000000000000000	10225.00000000000000000000	0.00000000000000000000	0.00000000000000000000	0.00000000000000000000	1256.00000000000000000000	456.00000000000000000000	4.00000000000000000000	4.00000000000000000000	4.00000000000000000000	4.00000000000000000000	4.00000000000000000000	4.00000000000000000000	4.00000000000000000000	4.00000000000000000000	4.00000000000000000000	4.00000000000000000000	4.00000000000000000000	4.00000000000000000000	4.00000000000000000000	4.00000000000000000000	4.00000000000000000000	4.00000000000000000000
113.00000000000000000000	0.00000000000000000000	4188.71777343750000000000	4168.20507812500000000000	4170.25634765625000000000	4198.97412109375000000000	4177.94873046875000000000	4187.69238281250000000000	4183.07666015625000000000	4187.69238281250000000000	4211.28173828125000000000	4185.12792968750000000000	4168.71777343750000000000	4220.51269531250000000000	4169.74365234375000000000	4181.53857421875000000000	2859.00000000000000000000	10248.00000000000000000000	10226.00000000000000000000	0.00000000000000000000	0.00000000000000000000	0.00000000000000000000	1256.00000000000000000000	464.00000000000000000000	4.00000000000000000000	4.00000000000000000000	4.00000000000000000000	4.00000000000000000000	4.00000000000000000000	4.00000000000000000000	4.00000000000000000000	4.00000000000000000000	4.00000000000000000000	4.00000000000000000000	4.00000000000000000000	4.00000000000000000000	4.00000000000000000000	4.00000000000000000000	4.00000000000000000000	4.00000000000000000000
114.00000000000000000000	0.00000000000000000000	4207.69238281250000000000	4196.92285156250000000000	4190.25634765625000000000	4209.74365234375000000000	4223.07666015625000000000	4208.20507812500000000000	4202.05126953125000000000	4206.15380859375000000000	4222.05126953125000000000	4191.28173828125000000000	4189.74365234375000000000	4245.64111328125000000000	4183.07666015625000000000	4219.48730468750000000000	3490.00000000000000000000	10248.00000000000000000000	10226.00000000000000000000	0.00000000000000000000	0.00000000000000000000	0.00000000000000000000	1256.00000000000000000000	473.00000000000000000000	4.00000000000000000000	4.00000000000000000000	4.00000000000000000000	4.00000000000000000000	4.00000000000000000000	4.00000000000000000000	4.00000000000000000000	4.00000000000000000000	4.00000000000000000000	4.00000000000000000000	4.00000000000000000000	4.00000000000000000000	4.00000000000000000000	4.00000000000000000000	4.00000000000000000000	4.00000000000000000000
115.00000000000000000000	0.00000000000000000000	4204.61523437500000000000	4207.69238281250000000000	4187.69238281250000000000	4213.33300781250000000000	4229.23046875000000000000	4216.92285156250000000000	4210.25634765625000000000	4216.92285156250000000000	4226.15380859375000000000	4205.12792968750000000000	4220.00000000000000000000	4255.89746093750000000000	4189.23046875000000000000	4229.74365234375000000000	3286.00000000000000000000	10247.00000000000000000000	10228.00000000000000000000	0.00000000000000000000	0.00000000000000000000	0.00000000000000000000	1256.00000000000000000000	481.00000000000000000000	4.00000000000000000000	4.00000000000000000000	4.00000000000000000000	4.00000000000000000000	4.00000000000000000000	4.00000000000000000000	4.00000000000000000000	4.00000000000000000000	4.00000000000000000000	4.00000000000000000000	4.00000000000000000000	4.00000000000000000000	4.00000000000000000000	4.00000000000000000000	4.00000000000000000000	4.00000000000000000000
116.00000000000000000000	0.00000000000000000000	4201.53857421875000000000	4172.82031250000000000000	4185.64111328125000000000	4197.94873046875000000000	4190.76904296875000000000	4201.53857421875000000000	4193.33300781250000000000	4198.46142578125000000000	4209.74365234375000000000	4193.33300781250000000000	4209.23046875000000000000	4240.00000000000000000000	4176.92285156250000000000	4201.02539062500000000000	2884.00000000000000000000	10247.00000000000000000000	10228.00000000000000000000	0.00000000000000000000	0.00000000000000000000	0.00000000000000000000	1256.00000000000000000000	488.00000000000000000000	4.00000000000000000000	4.00000000000000000000	4.00000000000000000000	4.00000000000000000000	4.00000000000000000000	4.00000000000000000000	4.00000000000000000000	4.00000000000000000000	4.00000000000000000000	4.00000000000000000000	4.00000000000000000000	4.00000000000000000000	4.00000000000000000000	4.00000000000000000000	4.00000000000000000000	4.00000000000000000000
117.00000000000000000000	0.00000000000000000000	4189.23046875000000000000	4172.82031250000000000000	4178.97412109375000000000	4212.30761718750000000000	4211.79492187500000000000	4202.05126953125000000000	4186.66650390625000000000	4189.74365234375000000000	4203.07666015625000000000	4185.12792968750000000000	4206.66650390625000000000	4231.28173828125000000000	4185.12792968750000000000	4201.02539062500000000000	2859.00000000000000000000	10247.00000000000000000000	10230.00000000000000000000	0.00000000000000000000	0.00000000000000000000	0.00000000000000000000	1256.00000000000000000000	496.00000000000000000000	4.00000000000000000000	4.00000000000000000000	4.00000000000000000000	4.00000000000000000000	4.00000000000000000000	4.00000000000000000000	4.00000000000000000000	4.00000000000000000000	4.00000000000000000000	4.00000000000000000000	4.00000000000000000000	4.00000000000000000000	4.00000000000000000000	4.00000000000000000000	4.00000000000000000000	4.00000000000000000000
118.00000000000000000000	0.00000000000000000000	4190.76904296875000000000	4188.20507812500000000000	4177.94873046875000000000	4212.30761718750000000000	4228.71777343750000000000	4203.07666015625000000000	4184.61523437500000000000	4190.76904296875000000000	4200.51269531250000000000	4187.69238281250000000000	4210.25634765625000000000	4243.07666015625000000000	4195.38427734375000000000	4214.87158203125000000000	3490.00000000000000000000	10247.00000000000000000000	10230.00000000000000000000	0.00000000000000000000	0.00000000000000000000	0.00000000000000000000	1256.00000000000000000000	503.00000000000000000000	4.00000000000000000000	4.00000000000000000000	4.00000000000000000000	4.00000000000000000000	4.00000000000000000000	4.00000000000000000000	4.00000000000000000000	4.00000000000000000000	4.00000000000000000000	4.00000000000000000000	4.00000000000000000000	4.00000000000000000000	4.00000000000000000000	4.00000000000000000000	4.00000000000000000000	4.00000000000000000000
119.00000000000000000000	0.00000000000000000000	4202.05126953125000000000	4177.94873046875000000000	4185.12792968750000000000	4203.07666015625000000000	4196.41015625000000000000	4194.87158203125000000000	4183.07666015625000000000	4190.76904296875000000000	4201.53857421875000000000	4188.71777343750000000000	4184.61523437500000000000	4242.05126953125000000000	4192.30761718750000000000	4210.76904296875000000000	3286.00000000000000000000	10248.00000000000000000000	10230.00000000000000000000	0.00000000000000000000	0.00000000000000000000	0.00000000000000000000	1256.00000000000000000000	510.00000000000000000000	4.00000000000000000000	4.00000000000000000000	4.00000000000000000000	4.00000000000000000000	4.00000000000000000000	4.00000000000000000000	4.00000000000000000000	4.00000000000000000000	4.00000000000000000000	4.00000000000000000000	4.00000000000000000000	4.00000000000000000000	4.00000000000000000000	4.00000000000000000000	4.00000000000000000000	4.00000000000000000000
120.00000000000000000000	0.00000000000000000000	4202.05126953125000000000	4186.66650390625000000000	4186.66650390625000000000	4217.94873046875000000000	4201.02539062500000000000	4192.82031250000000000000	4189.23046875000000000000	4197.94873046875000000000	4211.79492187500000000000	4195.89746093750000000000	4174.87158203125000000000	4232.82031250000000000000	4192.30761718750000000000	4205.64111328125000000000	2884.00000000000000000000	10248.00000000000000000000	10230.00000000000000000000	0.00000000000000000000	0.00000000000000000000	0.00000000000000000000	1256.00000000000000000000	518.00000000000000000000	4.00000000000000000000	4.00000000000000000000	4.00000000000000000000	4.00000000000000000000	4.00000000000000000000	4.00000000000000000000	4.00000000000000000000	4.00000000000000000000	4.00000000000000000000	4.00000000000000000000	4.00000000000000000000	4.00000000000000000000	4.00000000000000000000	4.00000000000000000000	4.00000000000000000000	4.00000000000000000000
121.00000000000000000000	0.00000000000000000000	4202.05126953125000000000	4200.51269531250000000000	4183.58984375000000000000	4216.92285156250000000000	4218.97412109375000000000	4190.76904296875000000000	4188.71777343750000000000	4196.41015625000000000000	4212.82031250000000000000	4200.00000000000000000000	4214.35888671875000000000	4231.79492187500000000000	4194.35888671875000000000	4201.53857421875000000000	2859.00000000000000000000	10247.00000000000000000000	10230.00000000000000000000	0.00000000000000000000	0.00000000000000000000	0.00000000000000000000	1256.00000000000000000000	526.00000000000000000000	4.00000000000000000000	4.00000000000000000000	4.00000000000000000000	4.00000000000000000000	4.00000000000000000000	4.00000000000000000000	4.00000000000000000000	4.00000000000000000000	4.00000000000000000000	4.00000000000000000000	4.00000000000000000000	4.00000000000000000000	4.00000000000000000000	4.00000000000000000000	4.00000000000000000000	4.00000000000000000000
122.00000000000000000000	0.00000000000000000000	4184.10253906250000000000	4180.51269531250000000000	4171.79492187500000000000	4198.46142578125000000000	4200.00000000000000000000	4196.41015625000000000000	4185.12792968750000000000	4193.84619140625000000000	4211.28173828125000000000	4190.25634765625000000000	4227.69238281250000000000	4229.74365234375000000000	4189.74365234375000000000	4201.02539062500000000000	3490.00000000000000000000	10247.00000000000000000000	10230.00000000000000000000	0.00000000000000000000	0.00000000000000000000	0.00000000000000000000	1256.00000000000000000000	534.00000000000000000000	4.00000000000000000000	4.00000000000000000000	4.00000000000000000000	4.00000000000000000000	4.00000000000000000000	4.00000000000000000000	4.00000000000000000000	4.00000000000000000000	4.00000000000000000000	4.00000000000000000000	4.00000000000000000000	4.00000000000000000000	4.00000000000000000000	4.00000000000000000000	4.00000000000000000000	4.00000000000000000000
123.00000000000000000000	0.00000000000000000000	4184.61523437500000000000	4157.43603515625000000000	4178.46142578125000000000	4191.79492187500000000000	4191.79492187500000000000	4201.53857421875000000000	4180.51269531250000000000	4190.76904296875000000000	4205.12792968750000000000	4176.92285156250000000000	4185.12792968750000000000	4233.33300781250000000000	4171.79492187500000000000	4202.56396484375000000000	3286.00000000000000000000	10246.00000000000000000000	10230.00000000000000000000	0.00000000000000000000	0.00000000000000000000	0.00000000000000000000	1256.00000000000000000000	543.00000000000000000000	4.00000000000000000000	4.00000000000000000000	4.00000000000000000000	4.00000000000000000000	4.00000000000000000000	4.00000000000000000000	4.00000000000000000000	4.00000000000000000000	4.00000000000000000000	4.00000000000000000000	4.00000000000000000000	4.00000000000000000000	4.00000000000000000000	4.00000000000000000000	4.00000000000000000000	4.00000000000000000000
124.00000000000000000000	0.00000000000000000000	4196.92285156250000000000	4167.17919921875000000000	4184.10253906250000000000	4192.30761718750000000000	4212.82031250000000000000	4201.02539062500000000000	4182.56396484375000000000	4187.69238281250000000000	4203.07666015625000000000	4185.12792968750000000000	4180.00000000000000000000	4237.43603515625000000000	4173.33300781250000000000	4200.51269531250000000000	2884.00000000000000000000	10246.00000000000000000000	10230.00000000000000000000	0.00000000000000000000	0.00000000000000000000	0.00000000000000000000	1256.00000000000000000000	551.00000000000000000000	4.00000000000000000000	4.00000000000000000000	4.00000000000000000000	4.00000000000000000000	4.00000000000000000000	4.00000000000000000000	4.00000000000000000000	4.00000000000000000000	4.00000000000000000000	4.00000000000000000000	4.00000000000000000000	4.00000000000000000000	4.00000000000000000000	4.00000000000000000000	4.00000000000000000000	4.00000000000000000000
125.00000000000000000000	0.00000000000000000000	4188.20507812500000000000	4176.92285156250000000000	4169.74365234375000000000	4197.94873046875000000000	4207.69238281250000000000	4194.87158203125000000000	4182.05126953125000000000	4188.20507812500000000000	4207.69238281250000000000	4201.02539062500000000000	4189.23046875000000000000	4230.25634765625000000000	4194.87158203125000000000	4193.33300781250000000000	2859.00000000000000000000	10247.00000000000000000000	10229.00000000000000000000	0.00000000000000000000	0.00000000000000000000	0.00000000000000000000	1256.00000000000000000000	559.00000000000000000000	4.00000000000000000000	4.00000000000000000000	4.00000000000000000000	4.00000000000000000000	4.00000000000000000000	4.00000000000000000000	4.00000000000000000000	4.00000000000000000000	4.00000000000000000000	4.00000000000000000000	4.00000000000000000000	4.00000000000000000000	4.00000000000000000000	4.00000000000000000000	4.00000000000000000000	4.00000000000000000000
126.00000000000000000000	0.00000000000000000000	4197.43603515625000000000	4168.20507812500000000000	4181.02539062500000000000	4204.10253906250000000000	4189.23046875000000000000	4185.64111328125000000000	4175.38427734375000000000	4185.12792968750000000000	4200.00000000000000000000	4194.87158203125000000000	4169.74365234375000000000	4229.74365234375000000000	4189.74365234375000000000	4191.28173828125000000000	3490.00000000000000000000	10247.00000000000000000000	10229.00000000000000000000	0.00000000000000000000	0.00000000000000000000	0.00000000000000000000	1256.00000000000000000000	567.00000000000000000000	4.00000000000000000000	4.00000000000000000000	4.00000000000000000000	4.00000000000000000000	4.00000000000000000000	4.00000000000000000000	4.00000000000000000000	4.00000000000000000000	4.00000000000000000000	4.00000000000000000000	4.00000000000000000000	4.00000000000000000000	4.00000000000000000000	4.00000000000000000000	4.00000000000000000000	4.00000000000000000000
127.00000000000000000000	0.00000000000000000000	4205.12792968750000000000	4181.02539062500000000000	4192.30761718750000000000	4208.71777343750000000000	4210.76904296875000000000	4193.84619140625000000000	4186.15380859375000000000	4194.35888671875000000000	4208.71777343750000000000	4196.41015625000000000000	4197.94873046875000000000	4242.05126953125000000000	4188.71777343750000000000	4213.33300781250000000000	52.00000000000000000000	10248.00000000000000000000	10229.00000000000000000000	0.00000000000000000000	0.00000000000000000000	0.00000000000000000000	1256.00000000000000000000	575.00000000000000000000	4.00000000000000000000	4.00000000000000000000	4.00000000000000000000	4.00000000000000000000	4.00000000000000000000	4.00000000000000000000	4.00000000000000000000	4.00000000000000000000	4.00000000000000000000	4.00000000000000000000	4.00000000000000000000	4.00000000000000000000	4.00000000000000000000	4.00000000000000000000	4.00000000000000000000	4.00000000000000000000
0.00000000000000000000	0.00000000000000000000	4198.46142578125000000000	4185.64111328125000000000	4184.10253906250000000000	4194.35888671875000000000	4214.35888671875000000000	4198.46142578125000000000	4189.23046875000000000000	4195.89746093750000000000	4221.53857421875000000000	4206.15380859375000000000	4237.94873046875000000000	4238.46142578125000000000	4204.61523437500000000000	4218.46142578125000000000	2731.00000000000000000000	10248.00000000000000000000	10229.00000000000000000000	0.00000000000000000000	0.00000000000000000000	0.00000000000000000000	1256.00000000000000000000	582.00000000000000000000	4.00000000000000000000	4.00000000000000000000	4.00000000000000000000	4.00000000000000000000	4.00000000000000000000	4.00000000000000000000	4.00000000000000000000	4.00000000000000000000	4.00000000000000000000	4.00000000000000000000	4.00000000000000000000	4.00000000000000000000	4.00000000000000000000	4.00000000000000000000	4.00000000000000000000	4.00000000000000000000
1.00000000000000000000	0.00000000000000000000	4192.30761718750000000000	4172.30761718750000000000	4175.89746093750000000000	4165.12792968750000000000	4202.56396484375000000000	4196.41015625000000000000	4182.05126953125000000000	4189.74365234375000000000	4215.89746093750000000000	4205.12792968750000000000	4204.10253906250000000000	4224.61523437500000000000	4200.00000000000000000000	4198.97412109375000000000	2824.00000000000000000000	10249.00000000000000000000	10230.00000000000000000000	0.00000000000000000000	0.00000000000000000000	0.00000000000000000000	1256.00000000000000000000	589.00000000000000000000	4.00000000000000000000	4.00000000000000000000	4.00000000000000000000	4.00000000000000000000	4.00000000000000000000	4.00000000000000000000	4.00000000000000000000	4.00000000000000000000	4.00000000000000000000	4.00000000000000000000	4.00000000000000000000	4.00000000000000000000	4.00000000000000000000	4.00000000000000000000	4.00000000000000000000	4.00000000000000000000
2.00000000000000000000	0.00000000000000000000	4192.30761718750000000000	4175.89746093750000000000	4175.38427734375000000000	4168.20507812500000000000	4221.02539062500000000000	4207.69238281250000000000	4190.76904296875000000000	4200.51269531250000000000	4216.41015625000000000000	4202.56396484375000000000	4170.76904296875000000000	4230.76904296875000000000	4190.76904296875000000000	4196.92285156250000000000	2411.00000000000000000000	10249.00000000000000000000	10230.00000000000000000000	0.00000000000000000000	0.00000000000000000000	0.00000000000000000000	1256.00000000000000000000	597.00000000000000000000	4.00000000000000000000	4.00000000000000000000	4.00000000000000000000	4.00000000000000000000	4.00000000000000000000	4.00000000000000000000	4.00000000000000000000	4.00000000000000000000	4.00000000000000000000	4.00000000000000000000	4.00000000000000000000	4.00000000000000000000	4.00000000000000000000	4.00000000000000000000	4.00000000000000000000	4.00000000000000000000
3.00000000000000000000	0.00000000000000000000	4213.33300781250000000000	4191.28173828125000000000	4186.66650390625000000000	4196.41015625000000000000	4222.05126953125000000000	4209.74365234375000000000	4190.25634765625000000000	4200.00000000000000000000	4214.87158203125000000000	4193.84619140625000000000	4190.25634765625000000000	4237.43603515625000000000	4201.53857421875000000000	4210.25634765625000000000	3466.00000000000000000000	10250.00000000000000000000	10230.00000000000000000000	0.00000000000000000000	0.00000000000000000000	0.00000000000000000000	1256.00000000000000000000	605.00000000000000000000	4.00000000000000000000	4.00000000000000000000	4.00000000000000000000	4.00000000000000000000	4.00000000000000000000	4.00000000000000000000	4.00000000000000000000	4.00000000000000000000	4.00000000000000000000	4.00000000000000000000	4.00000000000000000000	4.00000000000000000000	4.00000000000000000000	4.00000000000000000000	4.00000000000000000000	4.00000000000000000000
4.00000000000000000000	0.00000000000000000000	4197.43603515625000000000	4189.23046875000000000000	4176.92285156250000000000	4185.12792968750000000000	4195.38427734375000000000	4196.92285156250000000000	4177.43603515625000000000	4188.20507812500000000000	4208.71777343750000000000	4188.71777343750000000000	4205.64111328125000000000	4224.10253906250000000000	4209.74365234375000000000	4204.10253906250000000000	3516.00000000000000000000	10250.00000000000000000000	10230.00000000000000000000	0.00000000000000000000	0.00000000000000000000	0.00000000000000000000	1256.00000000000000000000	612.00000000000000000000	4.00000000000000000000	4.00000000000000000000	4.00000000000000000000	4.00000000000000000000	4.00000000000000000000	4.00000000000000000000	4.00000000000000000000	4.00000000000000000000	4.00000000000000000000	4.00000000000000000000	4.00000000000000000000	4.00000000000000000000	4.00000000000000000000	4.00000000000000000000	4.00000000000000000000	4.00000000000000000000
5.00000000000000000000	0.00000000000000000000	4178.97412109375000000000	4166.15380859375000000000	4171.79492187500000000000	4172.30761718750000000000	4182.05126953125000000000	4188.20507812500000000000	4172.30761718750000000000	4185.64111328125000000000	4203.58984375000000000000	4188.71777343750000000000	4206.15380859375000000000	4225.64111328125000000000	4202.05126953125000000000	4194.35888671875000000000	3387.00000000000000000000	10250.00000000000000000000	10229.00000000000000000000	0.00000000000000000000	0.00000000000000000000	0.00000000000000000000	1256.00000000000000000000	620.00000000000000000000	4.00000000000000000000	4.00000000000000000000	4.00000000000000000000	4.00000000000000000000	4.00000000000000000000	4.00000000000000000000	4.00000000000000000000	4.00000000000000000000	4.00000000000000000000	4.00000000000000000000	4.00000000000000000000	4.00000000000000000000	4.00000000000000000000	4.00000000000000000000	4.00000000000000000000	4.00000000000000000000
6.00000000000000000000	0.00000000000000000000	4197.43603515625000000000	4168.20507812500000000000	4183.58984375000000000000	4191.79492187500000000000	4197.94873046875000000000	4184.61523437500000000000	4173.33300781250000000000	4183.58984375000000000000	4195.38427734375000000000	4185.12792968750000000000	4186.66650390625000000000	4230.76904296875000000000	4200.51269531250000000000	4203.07666015625000000000	3450.00000000000000000000	10250.00000000000000000000	10229.00000000000000000000	0.00000000000000000000	0.00000000000000000000	0.00000000000000000000	1256.00000000000000000000	629.00000000000000000000	4.00000000000000000000	4.00000000000000000000	4.00000000000000000000	4.00000000000000000000	4.00000000000000000000	4.00000000000000000000	4.00000000000000000000	4.00000000000000000000	4.00000000000000000000	4.00000000000000000000	4.00000000000000000000	4.00000000000000000000	4.00000000000000000000	4.00000000000000000000	4.00000000000000000000	4.00000000000000000000
7.00000000000000000000	0.00000000000000000000	4194.87158203125000000000	4184.10253906250000000000	4171.79492187500000000000	4174.35888671875000000000	4203.07666015625000000000	4176.92285156250000000000	4170.25634765625000000000	4169.74365234375000000000	4181.02539062500000000000	4175.89746093750000000000	4162.56396484375000000000	4217.94873046875000000000	4192.30761718750000000000	4203.58984375000000000000	3413.00000000000000000000	10249.00000000000000000000	10229.00000000000000000000	0.00000000000000000000	0.00000000000000000000	0.00000000000000000000	1256.00000000000000000000	637.00000000000000000000	4.00000000000000000000	4.00000000000000000000	4.00000000000000000000	4.00000000000000000000	4.00000000000000000000	4.00000000000000000000	4.00000000000000000000	4.00000000000000000000	4.00000000000000000000	4.00000000000000000000	4.00000000000000000000	4.00000000000000000000	4.00000000000000000000	4.00000000000000000000	4.00000000000000000000	4.00000000000000000000
8.00000000000000000000	0.00000000000000000000	4194.35888671875000000000	4180.00000000000000000000	4171.79492187500000000000	4158.46142578125000000000	4188.71777343750000000000	4174.87158203125000000000	4164.61523437500000000000	4159.48730468750000000000	4174.87158203125000000000	4166.66650390625000000000	4197.43603515625000000000	4217.43603515625000000000	4187.69238281250000000000	4194.87158203125000000000	3364.00000000000000000000	10249.00000000000000000000	10229.00000000000000000000	0.00000000000000000000	0.00000000000000000000	0.00000000000000000000	1256.00000000000000000000	645.00000000000000000000	4.00000000000000000000	4.00000000000000000000	4.00000000000000000000	4.00000000000000000000	4.00000000000000000000	4.00000000000000000000	4.00000000000000000000	4.00000000000000000000	4.00000000000000000000	4.00000000000000000000	4.00000000000000000000	4.00000000000000000000	4.00000000000000000000	4.00000000000000000000	4.00000000000000000000	4.00000000000000000000
9.00000000000000000000	0.00000000000000000000	4194.35888671875000000000	4186.15380859375000000000	4182.56396484375000000000	4187.17919921875000000000	4204.10253906250000000000	4191.28173828125000000000	4170.25634765625000000000	4174.35888671875000000000	4192.30761718750000000000	4173.33300781250000000000	4226.15380859375000000000	4222.56396484375000000000	4212.82031250000000000000	4193.33300781250000000000	3049.00000000000000000000	10249.00000000000000000000	10228.00000000000000000000	0.00000000000000000000	0.00000000000000000000	0.00000000000000000000	1256.00000000000000000000	653.00000000000000000000	4.00000000000000000000	4.00000000000000000000	4.00000000000000000000	4.00000000000000000000	4.00000000000000000000	4.00000000000000000000	4.00000000000000000000	4.00000000000000000000	4.00000000000000000000	4.00000000000000000000	4.00000000000000000000	4.00000000000000000000	4.00000000000000000000	4.00000000000000000000	4.00000000000000000000	4.00000000000000000000
10.00000000000000000000	0.00000000000000000000	4199.48730468750000000000	4188.71777343750000000000	4185.64111328125000000000	4184.61523437500000000000	4224.10253906250000000000	4201.02539062500000000000	4176.41015625000000000000	4184.10253906250000000000	4203.07666015625000000000	4177.94873046875000000000	4187.17919921875000000000	4224.10253906250000000000	4216.92285156250000000000	4197.43603515625000000000	3485.00000000000000000000	10249.00000000000000000000	10228.00000000000000000000	0.00000000000000000000	0.00000000000000000000	0.00000000000000000000	1256.00000000000000000000	662.00000000000000000000	4.00000000000000000000	4.00000000000000000000	4.00000000000000000000	4.00000000000000000000	4.00000000000000000000	4.00000000000000000000	4.00000000000000000000	4.00000000000000000000	4.00000000000000000000	4.00000000000000000000	4.00000000000000000000	4.00000000000000000000	4.00000000000000000000	4.00000000000000000000	4.00000000000000000000	4.00000000000000000000
11.00000000000000000000	0.00000000000000000000	4209.23046875000000000000	4175.38427734375000000000	4184.61523437500000000000	4158.97412109375000000000	4210.76904296875000000000	4195.89746093750000000000	4176.92285156250000000000	4176.92285156250000000000	4201.02539062500000000000	4177.94873046875000000000	4184.61523437500000000000	4226.15380859375000000000	4197.43603515625000000000	4202.56396484375000000000	3282.00000000000000000000	10248.00000000000000000000	10230.00000000000000000000	0.00000000000000000000	0.00000000000000000000	0.00000000000000000000	1256.00000000000000000000	669.00000000000000000000	4.00000000000000000000	4.00000000000000000000	4.00000000000000000000	4.00000000000000000000	4.00000000000000000000	4.00000000000000000000	4.00000000000000000000	4.00000000000000000000	4.00000000000000000000	4.00000000000000000000	4.00000000000000000000	4.00000000000000000000	4.00000000000000000000	4.00000000000000000000	4.00000000000000000000	4.00000000000000000000
12.00000000000000000000	0.00000000000000000000	4186.66650390625000000000	4177.94873046875000000000	4167.17919921875000000000	4170.25634765625000000000	4190.25634765625000000000	4187.69238281250000000000	4176.41015625000000000000	4169.23046875000000000000	4190.76904296875000000000	4181.53857421875000000000	4199.48730468750000000000	4217.43603515625000000000	4192.30761718750000000000	4189.74365234375000000000	2811.00000000000000000000	10248.00000000000000000000	10230.00000000000000000000	0.00000000000000000000	0.00000000000000000000	0.00000000000000000000	1256.00000000000000000000	676.00000000000000000000	4.00000000000000000000	4.00000000000000000000	4.00000000000000000000	4.00000000000000000000	4.00000000000000000000	4.00000000000000000000	4.00000000000000000000	4.00000000000000000000	4.00000000000000000000	4.00000000000000000000	4.00000000000000000000	4.00000000000000000000	4.00000000000000000000	4.00000000000000000000	4.00000000000000000000	4.00000000000000000000
13.00000000000000000000	0.00000000000000000000	4184.61523437500000000000	4182.05126953125000000000	4164.10253906250000000000	4182.56396484375000000000	4183.07666015625000000000	4172.30761718750000000000	4164.61523437500000000000	4159.48730468750000000000	4167.17919921875000000000	4161.53857421875000000000	4151.79492187500000000000	4217.94873046875000000000	4188.20507812500000000000	4179.48730468750000000000	2847.00000000000000000000	10246.00000000000000000000	10231.00000000000000000000	0.00000000000000000000	0.00000000000000000000	0.00000000000000000000	1256.00000000000000000000	684.00000000000000000000	4.00000000000000000000	4.00000000000000000000	4.00000000000000000000	4.00000000000000000000	4.00000000000000000000	4.00000000000000000000	4.00000000000000000000	4.00000000000000000000	4.00000000000000000000	4.00000000000000000000	4.00000000000000000000	4.00000000000000000000	4.00000000000000000000	4.00000000000000000000	4.00000000000000000000	4.00000000000000000000
14.00000000000000000000	0.00000000000000000000	4193.84619140625000000000	4168.20507812500000000000	4172.82031250000000000000	4167.17919921875000000000	4193.33300781250000000000	4177.43603515625000000000	4164.61523437500000000000	4166.15380859375000000000	4175.38427734375000000000	4155.38427734375000000000	4166.15380859375000000000	4225.64111328125000000000	4195.89746093750000000000	4196.92285156250000000000	3485.00000000000000000000	10246.00000000000000000000	10231.00000000000000000000	0.00000000000000000000	0.00000000000000000000	0.00000000000000000000	1256.00000000000000000000	691.00000000000000000000	4.00000000000000000000	4.00000000000000000000	4.00000000000000000000	4.00000000000000000000	4.00000000000000000000	4.00000000000000000000	4.00000000000000000000	4.00000000000000000000	4.00000000000000000000	4.00000000000000000000	4.00000000000000000000	4.00000000000000000000	4.00000000000000000000	4.00000000000000000000	4.00000000000000000000	4.00000000000000000000
15.00000000000000000000	0.00000000000000000000	4186.15380859375000000000	4170.25634765625000000000	4176.41015625000000000000	4173.84619140625000000000	4209.23046875000000000000	4193.33300781250000000000	4178.97412109375000000000	4182.05126953125000000000	4202.05126953125000000000	4181.53857421875000000000	4231.28173828125000000000	4223.07666015625000000000	4208.20507812500000000000	4206.66650390625000000000	3282.00000000000000000000	10245.00000000000000000000	10230.00000000000000000000	0.00000000000000000000	0.00000000000000000000	0.00000000000000000000	1256.00000000000000000000	699.00000000000000000000	4.00000000000000000000	4.00000000000000000000	4.00000000000000000000	4.00000000000000000000	4.00000000000000000000	4.00000000000000000000	4.00000000000000000000	4.00000000000000000000	4.00000000000000000000	4.00000000000000000000	4.00000000000000000000	4.00000000000000000000	4.00000000000000000000	4.00000000000000000000	4.00000000000000000000	4.00000000000000000000
16.00000000000000000000	0.00000000000000000000	4192.82031250000000000000	4180.00000000000000000000	4182.56396484375000000000	4169.23046875000000000000	4207.17919921875000000000	4189.23046875000000000000	4181.53857421875000000000	4183.07666015625000000000	4198.46142578125000000000	4188.71777343750000000000	4218.97412109375000000000	4219.48730468750000000000	4195.89746093750000000000	4190.76904296875000000000	0.00000000000000000000	10245.00000000000000000000	10230.00000000000000000000	0.00000000000000000000	0.00000000000000000000	0.00000000000000000000	1256.00000000000000000000	707.00000000000000000000	4.00000000000000000000	4.00000000000000000000	4.00000000000000000000	4.00000000000000000000	4.00000000000000000000	4.00000000000000000000	4.00000000000000000000	4.00000000000000000000	4.00000000000000000000	4.00000000000000000000	4.00000000000000000000	4.00000000000000000000	4.00000000000000000000	4.00000000000000000000	4.00000000000000000000	4.00000000000000000000
17.00000000000000000000	0.00000000000000000000	4194.87158203125000000000	4174.87158203125000000000	4171.28173828125000000000	4156.92285156250000000000	4197.43603515625000000000	4185.64111328125000000000	4180.51269531250000000000	4184.61523437500000000000	4192.82031250000000000000	4180.51269531250000000000	4187.17919921875000000000	4220.00000000000000000000	4194.87158203125000000000	4189.74365234375000000000	0.00000000000000000000	10246.00000000000000000000	10229.00000000000000000000	0.00000000000000000000	0.00000000000000000000	0.00000000000000000000	1256.00000000000000000000	715.00000000000000000000	4.00000000000000000000	4.00000000000000000000	4.00000000000000000000	4.00000000000000000000	4.00000000000000000000	4.00000000000000000000	4.00000000000000000000	4.00000000000000000000	4.00000000000000000000	4.00000000000000000000	4.00000000000000000000	4.00000000000000000000	4.00000000000000000000	4.00000000000000000000	4.00000000000000000000	4.00000000000000000000
18.00000000000000000000	0.00000000000000000000	4197.94873046875000000000	4174.87158203125000000000	4168.71777343750000000000	4175.38427734375000000000	4195.38427734375000000000	4185.64111328125000000000	4175.89746093750000000000	4181.02539062500000000000	4192.82031250000000000000	4181.53857421875000000000	4174.87158203125000000000	4225.64111328125000000000	4209.74365234375000000000	4197.94873046875000000000	0.00000000000000000000	10246.00000000000000000000	10229.00000000000000000000	0.00000000000000000000	0.00000000000000000000	0.00000000000000000000	1256.00000000000000000000	723.00000000000000000000	4.00000000000000000000	4.00000000000000000000	4.00000000000000000000	4.00000000000000000000	4.00000000000000000000	4.00000000000000000000	4.00000000000000000000	4.00000000000000000000	4.00000000000000000000	4.00000000000000000000	4.00000000000000000000	4.00000000000000000000	4.00000000000000000000	4.00000000000000000000	4.00000000000000000000	4.00000000000000000000
19.00000000000000000000	0.00000000000000000000	4193.33300781250000000000	4177.43603515625000000000	4179.48730468750000000000	4177.94873046875000000000	4193.84619140625000000000	4182.05126953125000000000	4171.28173828125000000000	4170.76904296875000000000	4185.64111328125000000000	4179.48730468750000000000	4167.17919921875000000000	4227.17919921875000000000	4208.71777343750000000000	4193.84619140625000000000	0.00000000000000000000	10247.00000000000000000000	10230.00000000000000000000	0.00000000000000000000	0.00000000000000000000	0.00000000000000000000	1256.00000000000000000000	731.00000000000000000000	4.00000000000000000000	4.00000000000000000000	4.00000000000000000000	4.00000000000000000000	4.00000000000000000000	4.00000000000000000000	4.00000000000000000000	4.00000000000000000000	4.00000000000000000000	4.00000000000000000000	4.00000000000000000000	4.00000000000000000000	4.00000000000000000000	4.00000000000000000000	4.00000000000000000000	4.00000000000000000000
20.00000000000000000000	0.00000000000000000000	4188.71777343750000000000	4165.64111328125000000000	4181.53857421875000000000	4166.66650390625000000000	4190.76904296875000000000	4179.48730468750000000000	4173.84619140625000000000	4172.30761718750000000000	4187.69238281250000000000	4171.28173828125000000000	4203.58984375000000000000	4227.17919921875000000000	4197.94873046875000000000	4193.33300781250000000000	0.00000000000000000000	10247.00000000000000000000	10230.00000000000000000000	0.00000000000000000000	0.00000000000000000000	0.00000000000000000000	1256.00000000000000000000	739.00000000000000000000	4.00000000000000000000	4.00000000000000000000	4.00000000000000000000	4.00000000000000000000	4.00000000000000000000	4.00000000000000000000	4.00000000000000000000	4.00000000000000000000	4.00000000000000000000	4.00000000000000000000	4.00000000000000000000	4.00000000000000000000	4.00000000000000000000	4.00000000000000000000	4.00000000000000000000	4.00000000000000000000
21.00000000000000000000	0.00000000000000000000	4201.02539062500000000000	4168.20507812500000000000	4184.61523437500000000000	4177.43603515625000000000	4207.17919921875000000000	4189.23046875000000000000	4185.64111328125000000000	4185.64111328125000000000	4201.53857421875000000000	4174.35888671875000000000	4230.25634765625000000000	4231.79492187500000000000	4192.82031250000000000000	4202.56396484375000000000	0.00000000000000000000	10246.00000000000000000000	10228.00000000000000000000	0.00000000000000000000	0.00000000000000000000	0.00000000000000000000	1256.00000000000000000000	747.00000000000000000000	4.00000000000000000000	4.00000000000000000000	4.00000000000000000000	4.00000000000000000000	4.00000000000000000000	4.00000000000000000000	4.00000000000000000000	4.00000000000000000000	4.00000000000000000000	4.00000000000000000000	4.00000000000000000000	4.00000000000000000000	4.00000000000000000000	4.00000000000000000000	4.00000000000000000000	4.00000000000000000000
22.00000000000000000000	0.00000000000000000000	4190.76904296875000000000	4185.12792968750000000000	4171.28173828125000000000	4180.00000000000000000000	4222.05126953125000000000	4200.51269531250000000000	4193.33300781250000000000	4196.41015625000000000000	4206.66650390625000000000	4188.20507812500000000000	4191.28173828125000000000	4226.15380859375000000000	4204.10253906250000000000	4203.58984375000000000000	0.00000000000000000000	10246.00000000000000000000	10228.00000000000000000000	0.00000000000000000000	0.00000000000000000000	0.00000000000000000000	1256.00000000000000000000	755.00000000000000000000	4.00000000000000000000	4.00000000000000000000	4.00000000000000000000	4.00000000000000000000	4.00000000000000000000	4.00000000000000000000	4.00000000000000000000	4.00000000000000000000	4.00000000000000000000	4.00000000000000000000	4.00000000000000000000	4.00000000000000000000	4.00000000000000000000	4.00000000000000000000	4.00000000000000000000	4.00000000000000000000
23.00000000000000000000	0.00000000000000000000	4191.28173828125000000000	4177.43603515625000000000	4165.12792968750000000000	4166.66650390625000000000	4196.41015625000000000000	4191.28173828125000000000	4182.56396484375000000000	4185.12792968750000000000	4190.76904296875000000000	4189.74365234375000000000	4170.76904296875000000000	4224.10253906250000000000	4209.74365234375000000000	4196.41015625000000000000	0.00000000000000000000	10247.00000000000000000000	10228.00000000000000000000	0.00000000000000000000	0.00000000000000000000	0.00000000000000000000	1256.00000000000000000000	762.00000000000000000000	4.00000000000000000000	4.00000000000000000000	4.00000000000000000000	4.00000000000000000000	4.00000000000000000000	4.00000000000000000000	4.00000000000000000000	4.00000000000000000000	4.00000000000000000000	4.00000000000000000000	4.00000000000000000000	4.00000000000000000000	4.00000000000000000000	4.00000000000000000000	4.00000000000000000000	4.00000000000000000000
24.00000000000000000000	0.00000000000000000000	4195.89746093750000000000	4174.87158203125000000000	4168.71777343750000000000	4169.74365234375000000000	4184.61523437500000000000	4185.12792968750000000000	4180.00000000000000000000	4175.89746093750000000000	4185.64111328125000000000	4187.69238281250000000000	4194.35888671875000000000	4226.15380859375000000000	4198.97412109375000000000	4197.94873046875000000000	0.00000000000000000000	10247.00000000000000000000	10228.00000000000000000000	0.00000000000000000000	0.00000000000000000000	0.00000000000000000000	1256.00000000000000000000	770.00000000000000000000	4.00000000000000000000	4.00000000000000000000	4.00000000000000000000	4.00000000000000000000	4.00000000000000000000	4.00000000000000000000	4.00000000000000000000	4.00000000000000000000	4.00000000000000000000	4.00000000000000000000	4.00000000000000000000	4.00000000000000000000	4.00000000000000000000	4.00000000000000000000	4.00000000000000000000	4.00000000000000000000
25.00000000000000000000	0.00000000000000000000	4178.97412109375000000000	4181.02539062500000000000	4163.07666015625000000000	4177.43603515625000000000	4192.82031250000000000000	4188.20507812500000000000	4181.02539062500000000000	4178.97412109375000000000	4190.25634765625000000000	4177.94873046875000000000	4203.07666015625000000000	4218.97412109375000000000	4177.94873046875000000000	4193.84619140625000000000	0.00000000000000000000	10247.00000000000000000000	10227.00000000000000000000	0.00000000000000000000	0.00000000000000000000	0.00000000000000000000	1256.00000000000000000000	778.00000000000000000000	4.00000000000000000000	4.00000000000000000000	4.00000000000000000000	4.00000000000000000000	4.00000000000000000000	4.00000000000000000000	4.00000000000000000000	4.00000000000000000000	4.00000000000000000000	4.00000000000000000000	4.00000000000000000000	4.00000000000000000000	4.00000000000000000000	4.00000000000000000000	4.00000000000000000000	4.00000000000000000000
26.00000000000000000000	0.00000000000000000000	4183.58984375000000000000	4166.15380859375000000000	4164.61523437500000000000	4174.87158203125000000000	4172.82031250000000000000	4176.41015625000000000000	4169.23046875000000000000	4172.30761718750000000000	4178.97412109375000000000	4164.10253906250000000000	4200.51269531250000000000	4208.71777343750000000000	4164.10253906250000000000	4178.46142578125000000000	0.00000000000000000000	10247.00000000000000000000	10227.00000000000000000000	0.00000000000000000000	0.00000000000000000000	0.00000000000000000000	1256.00000000000000000000	786.00000000000000000000	4.00000000000000000000	4.00000000000000000000	4.00000000000000000000	4.00000000000000000000	4.00000000000000000000	4.00000000000000000000	4.00000000000000000000	4.00000000000000000000	4.00000000000000000000	4.00000000000000000000	4.00000000000000000000	4.00000000000000000000	4.00000000000000000000	4.00000000000000000000	4.00000000000000000000	4.00000000000000000000
27.00000000000000000000	0.00000000000000000000	4190.25634765625000000000	4165.64111328125000000000	4166.15380859375000000000	4160.51269531250000000000	4184.61523437500000000000	4173.33300781250000000000	4172.82031250000000000000	4177.94873046875000000000	4187.17919921875000000000	4185.12792968750000000000	4196.41015625000000000000	4207.17919921875000000000	4190.25634765625000000000	4182.56396484375000000000	0.00000000000000000000	10248.00000000000000000000	10228.00000000000000000000	0.00000000000000000000	0.00000000000000000000	0.00000000000000000000	1256.00000000000000000000	794.00000000000000000000	4.00000000000000000000	4.00000000000000000000	4.00000000000000000000	4.00000000000000000000	4.00000000000000000000	4.00000000000000000000	4.00000000000000000000	4.00000000000000000000	4.00000000000000000000	4.00000000000000000000	4.00000000000000000000	4.00000000000000000000	4.00000000000000000000	4.00000000000000000000	4.00000000000000000000	4.00000000000000000000
28.00000000000000000000	0.00000000000000000000	4203.58984375000000000000	4181.02539062500000000000	4178.97412109375000000000	4156.92285156250000000000	4223.58984375000000000000	4193.33300781250000000000	4185.64111328125000000000	4194.35888671875000000000	4209.23046875000000000000	4210.25634765625000000000	4182.56396484375000000000	4224.61523437500000000000	4217.43603515625000000000	4196.41015625000000000000	0.00000000000000000000	10248.00000000000000000000	10228.00000000000000000000	0.00000000000000000000	0.00000000000000000000	0.00000000000000000000	1256.00000000000000000000	802.00000000000000000000	4.00000000000000000000	4.00000000000000000000	4.00000000000000000000	4.00000000000000000000	4.00000000000000000000	4.00000000000000000000	4.00000000000000000000	4.00000000000000000000	4.00000000000000000000	4.00000000000000000000	4.00000000000000000000	4.00000000000000000000	4.00000000000000000000	4.00000000000000000000	4.00000000000000000000	4.00000000000000000000
29.00000000000000000000	0.00000000000000000000	4209.23046875000000000000	4186.66650390625000000000	4186.66650390625000000000	4186.66650390625000000000	4219.48730468750000000000	4207.69238281250000000000	4187.69238281250000000000	4195.38427734375000000000	4208.71777343750000000000	4195.89746093750000000000	4185.64111328125000000000	4236.41015625000000000000	4203.58984375000000000000	4201.53857421875000000000	0.00000000000000000000	10249.00000000000000000000	10227.00000000000000000000	0.00000000000000000000	0.00000000000000000000	0.00000000000000000000	1256.00000000000000000000	810.00000000000000000000	4.00000000000000000000	4.00000000000000000000	4.00000000000000000000	4.00000000000000000000	4.00000000000000000000	4.00000000000000000000	4.00000000000000000000	4.00000000000000000000	4.00000000000000000000	4.00000000000000000000	4.00000000000000000000	4.00000000000000000000	4.00000000000000000000	4.00000000000000000000	4.00000000000000000000	4.00000000000000000000
30.00000000000000000000	0.00000000000000000000	4189.74365234375000000000	4185.12792968750000000000	4173.33300781250000000000	4196.92285156250000000000	4201.53857421875000000000	4197.43603515625000000000	4184.61523437500000000000	4184.10253906250000000000	4197.94873046875000000000	4180.51269531250000000000	4206.15380859375000000000	4233.33300781250000000000	4180.00000000000000000000	4208.71777343750000000000	0.00000000000000000000	10249.00000000000000000000	10227.00000000000000000000	0.00000000000000000000	0.00000000000000000000	0.00000000000000000000	1256.00000000000000000000	819.00000000000000000000	4.00000000000000000000	4.00000000000000000000	4.00000000000000000000	4.00000000000000000000	4.00000000000000000000	4.00000000000000000000	4.00000000000000000000	4.00000000000000000000	4.00000000000000000000	4.00000000000000000000	4.00000000000000000000	4.00000000000000000000	4.00000000000000000000	4.00000000000000000000	4.00000000000000000000	4.00000000000000000000
31.00000000000000000000	0.00000000000000000000	4194.35888671875000000000	4191.28173828125000000000	4175.89746093750000000000	4175.38427734375000000000	4206.66650390625000000000	4189.23046875000000000000	4186.66650390625000000000	4183.58984375000000000000	4200.00000000000000000000	4194.87158203125000000000	4223.07666015625000000000	4239.48730468750000000000	4190.25634765625000000000	4212.30761718750000000000	0.00000000000000000000	10248.00000000000000000000	10227.00000000000000000000	0.00000000000000000000	0.00000000000000000000	0.00000000000000000000	1256.00000000000000000000	826.00000000000000000000	4.00000000000000000000	4.00000000000000000000	4.00000000000000000000	4.00000000000000000000	4.00000000000000000000	4.00000000000000000000	4.00000000000000000000	4.00000000000000000000	4.00000000000000000000	4.00000000000000000000	4.00000000000000000000	4.00000000000000000000	4.00000000000000000000	4.00000000000000000000	4.00000000000000000000	4.00000000000000000000
32.00000000000000000000	0.00000000000000000000	4194.35888671875000000000	4186.66650390625000000000	4175.89746093750000000000	4156.41015625000000000000	4197.43603515625000000000	4200.51269531250000000000	4189.74365234375000000000	4190.25634765625000000000	4203.58984375000000000000	4203.58984375000000000000	4222.05126953125000000000	4234.87158203125000000000	4209.23046875000000000000	4196.41015625000000000000	0.00000000000000000000	10248.00000000000000000000	10227.00000000000000000000	0.00000000000000000000	0.00000000000000000000	0.00000000000000000000	1256.00000000000000000000	834.00000000000000000000	4.00000000000000000000	4.00000000000000000000	4.00000000000000000000	4.00000000000000000000	4.00000000000000000000	4.00000000000000000000	4.00000000000000000000	4.00000000000000000000	4.00000000000000000000	4.00000000000000000000	4.00000000000000000000	4.00000000000000000000	4.00000000000000000000	4.00000000000000000000	4.00000000000000000000	4.00000000000000000000
33.00000000000000000000	0.00000000000000000000	4184.61523437500000000000	4161.53857421875000000000	4172.30761718750000000000	4154.87158203125000000000	4170.76904296875000000000	4192.30761718750000000000	4181.53857421875000000000	4180.00000000000000000000	4189.74365234375000000000	4180.51269531250000000000	4184.10253906250000000000	4217.94873046875000000000	4187.17919921875000000000	4177.43603515625000000000	0.00000000000000000000	10248.00000000000000000000	10227.00000000000000000000	0.00000000000000000000	0.00000000000000000000	0.00000000000000000000	1256.00000000000000000000	842.00000000000000000000	4.00000000000000000000	4.00000000000000000000	4.00000000000000000000	4.00000000000000000000	4.00000000000000000000	4.00000000000000000000	4.00000000000000000000	4.00000000000000000000	4.00000000000000000000	4.00000000000000000000	4.00000000000000000000	4.00000000000000000000	4.00000000000000000000	4.00000000000000000000	4.00000000000000000000	4.00000000000000000000
34.00000000000000000000	0.00000000000000000000	4191.79492187500000000000	4166.15380859375000000000	4175.38427734375000000000	4167.17919921875000000000	4189.74365234375000000000	4180.00000000000000000000	4181.02539062500000000000	4177.94873046875000000000	4190.25634765625000000000	4177.94873046875000000000	4156.92285156250000000000	4213.33300781250000000000	4175.89746093750000000000	4187.17919921875000000000	0.00000000000000000000	10248.00000000000000000000	10227.00000000000000000000	0.00000000000000000000	0.00000000000000000000	0.00000000000000000000	1256.00000000000000000000	851.00000000000000000000	4.00000000000000000000	4.00000000000000000000	4.00000000000000000000	4.00000000000000000000	4.00000000000000000000	4.00000000000000000000	4.00000000000000000000	4.00000000000000000000	4.00000000000000000000	4.00000000000000000000	4.00000000000000000000	4.00000000000000000000	4.00000000000000000000	4.00000000000000000000	4.00000000000000000000	4.00000000000000000000
35.00000000000000000000	0.00000000000000000000	4191.28173828125000000000	4188.71777343750000000000	4166.15380859375000000000	4174.87158203125000000000	4218.46142578125000000000	4189.74365234375000000000	4191.28173828125000000000	4192.82031250000000000000	4205.64111328125000000000	4201.53857421875000000000	4204.10253906250000000000	4225.12792968750000000000	4197.43603515625000000000	4204.10253906250000000000	0.00000000000000000000	10247.00000000000000000000	10226.00000000000000000000	0.00000000000000000000	0.00000000000000000000	0.00000000000000000000	1256.00000000000000000000	858.00000000000000000000	4.00000000000000000000	4.00000000000000000000	4.00000000000000000000	4.00000000000000000000	4.00000000000000000000	4.00000000000000000000	4.00000000000000000000	4.00000000000000000000	4.00000000000000000000	4.00000000000000000000	4.00000000000000000000	4.00000000000000000000	4.00000000000000000000	4.00000000000000000000	4.00000000000000000000	4.00000000000000000000
36.00000000000000000000	0.00000000000000000000	4198.46142578125000000000	4180.00000000000000000000	4172.30761718750000000000	4180.51269531250000000000	4204.61523437500000000000	4191.79492187500000000000	4189.23046875000000000000	4190.76904296875000000000	4203.07666015625000000000	4198.46142578125000000000	4252.30761718750000000000	4235.38427734375000000000	4204.61523437500000000000	4205.12792968750000000000	0.00000000000000000000	10247.00000000000000000000	10226.00000000000000000000	0.00000000000000000000	0.00000000000000000000	0.00000000000000000000	1256.00000000000000000000	865.00000000000000000000	4.00000000000000000000	4.00000000000000000000	4.00000000000000000000	4.00000000000000000000	4.00000000000000000000	4.00000000000000000000	4.00000000000000000000	4.00000000000000000000	4.00000000000000000000	4.00000000000000000000	4.00000000000000000000	4.00000000000000000000	4.00000000000000000000	4.00000000000000000000	4.00000000000000000000	4.00000000000000000000
37.00000000000000000000	0.00000000000000000000	4196.92285156250000000000	4168.20507812500000000000	4182.05126953125000000000	4182.05126953125000000000	4197.94873046875000000000	4190.25634765625000000000	4189.23046875000000000000	4188.20507812500000000000	4203.58984375000000000000	4194.87158203125000000000	4211.28173828125000000000	4232.30761718750000000000	4198.97412109375000000000	4202.05126953125000000000	0.00000000000000000000	10246.00000000000000000000	10228.00000000000000000000	0.00000000000000000000	0.00000000000000000000	0.00000000000000000000	1256.00000000000000000000	873.00000000000000000000	4.00000000000000000000	4.00000000000000000000	4.00000000000000000000	4.00000000000000000000	4.00000000000000000000	4.00000000000000000000	4.00000000000000000000	4.00000000000000000000	4.00000000000000000000	4.00000000000000000000	4.00000000000000000000	4.00000000000000000000	4.00000000000000000000	4.00000000000000000000	4.00000000000000000000	4.00000000000000000000
38.00000000000000000000	0.00000000000000000000	4192.82031250000000000000	4169.23046875000000000000	4175.89746093750000000000	4168.71777343750000000000	4193.33300781250000000000	4190.25634765625000000000	4185.64111328125000000000	4184.10253906250000000000	4198.97412109375000000000	4192.30761718750000000000	4150.76904296875000000000	4234.35888671875000000000	4185.64111328125000000000	4194.87158203125000000000	0.00000000000000000000	10246.00000000000000000000	10228.00000000000000000000	0.00000000000000000000	0.00000000000000000000	0.00000000000000000000	1256.00000000000000000000	880.00000000000000000000	4.00000000000000000000	4.00000000000000000000	4.00000000000000000000	4.00000000000000000000	4.00000000000000000000	4.00000000000000000000	4.00000000000000000000	4.00000000000000000000	4.00000000000000000000	4.00000000000000000000	4.00000000000000000000	4.00000000000000000000	4.00000000000000000000	4.00000000000000000000	4.00000000000000000000	4.00000000000000000000
39.00000000000000000000	0.00000000000000000000	4194.35888671875000000000	4164.10253906250000000000	4165.64111328125000000000	4151.79492187500000000000	4178.46142578125000000000	4182.56396484375000000000	4174.87158203125000000000	4171.79492187500000000000	4186.15380859375000000000	4176.92285156250000000000	4161.53857421875000000000	4232.82031250000000000000	4175.38427734375000000000	4188.20507812500000000000	0.00000000000000000000	10246.00000000000000000000	10228.00000000000000000000	0.00000000000000000000	0.00000000000000000000	0.00000000000000000000	1256.00000000000000000000	887.00000000000000000000	4.00000000000000000000	4.00000000000000000000	4.00000000000000000000	4.00000000000000000000	4.00000000000000000000	4.00000000000000000000	4.00000000000000000000	4.00000000000000000000	4.00000000000000000000	4.00000000000000000000	4.00000000000000000000	4.00000000000000000000	4.00000000000000000000	4.00000000000000000000	4.00000000000000000000	4.00000000000000000000
40.00000000000000000000	0.00000000000000000000	4193.33300781250000000000	4177.94873046875000000000	4170.25634765625000000000	4169.74365234375000000000	4193.84619140625000000000	4183.07666015625000000000	4184.10253906250000000000	4183.58984375000000000000	4202.05126953125000000000	4189.74365234375000000000	4216.41015625000000000000	4231.79492187500000000000	4194.35888671875000000000	4201.53857421875000000000	0.00000000000000000000	10246.00000000000000000000	10228.00000000000000000000	0.00000000000000000000	0.00000000000000000000	0.00000000000000000000	1256.00000000000000000000	895.00000000000000000000	4.00000000000000000000	4.00000000000000000000	4.00000000000000000000	4.00000000000000000000	4.00000000000000000000	4.00000000000000000000	4.00000000000000000000	4.00000000000000000000	4.00000000000000000000	4.00000000000000000000	4.00000000000000000000	4.00000000000000000000	4.00000000000000000000	4.00000000000000000000	4.00000000000000000000	4.00000000000000000000
41.00000000000000000000	0.00000000000000000000	4210.25634765625000000000	4195.89746093750000000000	4190.76904296875000000000	4188.71777343750000000000	4203.07666015625000000000	4190.25634765625000000000	4194.35888671875000000000	4197.43603515625000000000	4215.89746093750000000000	4213.33300781250000000000	4249.23046875000000000000	4247.69238281250000000000	4205.64111328125000000000	4222.56396484375000000000	0.00000000000000000000	10246.00000000000000000000	10227.00000000000000000000	0.00000000000000000000	0.00000000000000000000	0.00000000000000000000	1256.00000000000000000000	903.00000000000000000000	4.00000000000000000000	4.00000000000000000000	4.00000000000000000000	4.00000000000000000000	4.00000000000000000000	4.00000000000000000000	4.00000000000000000000	4.00000000000000000000	4.00000000000000000000	4.00000000000000000000	4.00000000000000000000	4.00000000000000000000	4.00000000000000000000	4.00000000000000000000	4.00000000000000000000	4.00000000000000000000
42.00000000000000000000	0.00000000000000000000	4202.05126953125000000000	4186.15380859375000000000	4184.10253906250000000000	4175.89746093750000000000	4192.82031250000000000000	4193.84619140625000000000	4191.79492187500000000000	4190.25634765625000000000	4207.69238281250000000000	4214.35888671875000000000	4230.25634765625000000000	4250.25634765625000000000	4190.76904296875000000000	4225.12792968750000000000	0.00000000000000000000	10246.00000000000000000000	10227.00000000000000000000	0.00000000000000000000	0.00000000000000000000	0.00000000000000000000	1256.00000000000000000000	911.00000000000000000000	4.00000000000000000000	4.00000000000000000000	4.00000000000000000000	4.00000000000000000000	4.00000000000000000000	4.00000000000000000000	4.00000000000000000000	4.00000000000000000000	4.00000000000000000000	4.00000000000000000000	4.00000000000000000000	4.00000000000000000000	4.00000000000000000000	4.00000000000000000000	4.00000000000000000000	4.00000000000000000000
43.00000000000000000000	0.00000000000000000000	4194.87158203125000000000	4171.79492187500000000000	4181.02539062500000000000	4180.00000000000000000000	4208.20507812500000000000	4192.30761718750000000000	4188.20507812500000000000	4182.05126953125000000000	4196.92285156250000000000	4206.15380859375000000000	4194.87158203125000000000	4244.10253906250000000000	4187.17919921875000000000	4216.92285156250000000000	0.00000000000000000000	10246.00000000000000000000	10228.00000000000000000000	0.00000000000000000000	0.00000000000000000000	0.00000000000000000000	1256.00000000000000000000	920.00000000000000000000	4.00000000000000000000	4.00000000000000000000	4.00000000000000000000	4.00000000000000000000	4.00000000000000000000	4.00000000000000000000	4.00000000000000000000	4.00000000000000000000	4.00000000000000000000	4.00000000000000000000	4.00000000000000000000	4.00000000000000000000	4.00000000000000000000	4.00000000000000000000	4.00000000000000000000	4.00000000000000000000
44.00000000000000000000	0.00000000000000000000	4200.00000000000000000000	4172.30761718750000000000	4191.28173828125000000000	4181.53857421875000000000	4201.53857421875000000000	4180.00000000000000000000	4176.41015625000000000000	4172.82031250000000000000	4184.61523437500000000000	4184.61523437500000000000	4182.56396484375000000000	4233.84619140625000000000	4188.71777343750000000000	4197.43603515625000000000	0.00000000000000000000	10246.00000000000000000000	10228.00000000000000000000	0.00000000000000000000	0.00000000000000000000	0.00000000000000000000	1256.00000000000000000000	928.00000000000000000000	4.00000000000000000000	4.00000000000000000000	4.00000000000000000000	4.00000000000000000000	4.00000000000000000000	4.00000000000000000000	4.00000000000000000000	4.00000000000000000000	4.00000000000000000000	4.00000000000000000000	4.00000000000000000000	4.00000000000000000000	4.00000000000000000000	4.00000000000000000000	4.00000000000000000000	4.00000000000000000000
45.00000000000000000000	0.00000000000000000000	4183.58984375000000000000	4190.25634765625000000000	4171.79492187500000000000	4166.15380859375000000000	4172.30761718750000000000	4170.76904296875000000000	4170.76904296875000000000	4165.12792968750000000000	4181.02539062500000000000	4170.76904296875000000000	4202.56396484375000000000	4217.94873046875000000000	4180.00000000000000000000	4182.56396484375000000000	0.00000000000000000000	10245.00000000000000000000	10227.00000000000000000000	0.00000000000000000000	0.00000000000000000000	0.00000000000000000000	1256.00000000000000000000	936.00000000000000000000	4.00000000000000000000	4.00000000000000000000	4.00000000000000000000	4.00000000000000000000	4.00000000000000000000	4.00000000000000000000	4.00000000000000000000	4.00000000000000000000	4.00000000000000000000	4.00000000000000000000	4.00000000000000000000	4.00000000000000000000	4.00000000000000000000	4.00000000000000000000	4.00000000000000000000	4.00000000000000000000
46.00000000000000000000	0.00000000000000000000	4192.30761718750000000000	4187.69238281250000000000	4165.64111328125000000000	4167.17919921875000000000	4174.87158203125000000000	4166.15380859375000000000	4172.82031250000000000000	4162.56396484375000000000	4183.07666015625000000000	4186.15380859375000000000	4217.94873046875000000000	4222.56396484375000000000	4170.76904296875000000000	4196.92285156250000000000	0.00000000000000000000	10245.00000000000000000000	10227.00000000000000000000	0.00000000000000000000	0.00000000000000000000	0.00000000000000000000	1256.00000000000000000000	945.00000000000000000000	4.00000000000000000000	4.00000000000000000000	4.00000000000000000000	4.00000000000000000000	4.00000000000000000000	4.00000000000000000000	4.00000000000000000000	4.00000000000000000000	4.00000000000000000000	4.00000000000000000000	4.00000000000000000000	4.00000000000000000000	4.00000000000000000000	4.00000000000000000000	4.00000000000000000000	4.00000000000000000000
47.00000000000000000000	0.00000000000000000000	4195.89746093750000000000	4168.71777343750000000000	4177.94873046875000000000	4179.48730468750000000000	4195.38427734375000000000	4169.23046875000000000000	4181.02539062500000000000	4170.76904296875000000000	4186.66650390625000000000	4192.82031250000000000000	4191.79492187500000000000	4233.33300781250000000000	4166.15380859375000000000	4216.41015625000000000000	0.00000000000000000000	10247.00000000000000000000	10228.00000000000000000000	0.00000000000000000000	0.00000000000000000000	0.00000000000000000000	1256.00000000000000000000	953.00000000000000000000	4.00000000000000000000	4.00000000000000000000	4.00000000000000000000	4.00000000000000000000	4.00000000000000000000	4.00000000000000000000	4.00000000000000000000	4.00000000000000000000	4.00000000000000000000	4.00000000000000000000	4.00000000000000000000	4.00000000000000000000	4.00000000000000000000	4.00000000000000000000	4.00000000000000000000	4.00000000000000000000
48.00000000000000000000	0.00000000000000000000	4192.82031250000000000000	4174.35888671875000000000	4190.76904296875000000000	4186.66650390625000000000	4199.48730468750000000000	4177.94873046875000000000	4188.71777343750000000000	4180.51269531250000000000	4192.82031250000000000000	4180.00000000000000000000	4180.00000000000000000000	4236.41015625000000000000	4171.28173828125000000000	4215.38427734375000000000	0.00000000000000000000	10247.00000000000000000000	10228.00000000000000000000	0.00000000000000000000	0.00000000000000000000	0.00000000000000000000	1256.00000000000000000000	960.00000000000000000000	4.00000000000000000000	4.00000000000000000000	4.00000000000000000000	4.00000000000000000000	4.00000000000000000000	4.00000000000000000000	4.00000000000000000000	4.00000000000000000000	4.00000000000000000000	4.00000000000000000000	4.00000000000000000000	4.00000000000000000000	4.00000000000000000000	4.00000000000000000000	4.00000000000000000000	4.00000000000000000000
49.00000000000000000000	0.00000000000000000000	4206.66650390625000000000	4195.89746093750000000000	4196.41015625000000000000	4193.33300781250000000000	4198.97412109375000000000	4185.64111328125000000000	4187.69238281250000000000	4178.46142578125000000000	4197.94873046875000000000	4183.07666015625000000000	4202.56396484375000000000	4236.41015625000000000000	4191.79492187500000000000	4207.17919921875000000000	0.00000000000000000000	10248.00000000000000000000	10230.00000000000000000000	0.00000000000000000000	0.00000000000000000000	0.00000000000000000000	1256.00000000000000000000	969.00000000000000000000	4.00000000000000000000	4.00000000000000000000	4.00000000000000000000	4.00000000000000000000	4.00000000000000000000	4.00000000000000000000	4.00000000000000000000	4.00000000000000000000	4.00000000000000000000	4.00000000000000000000	4.00000000000000000000	4.00000000000000000000	4.00000000000000000000	4.00000000000000000000	4.00000000000000000000	4.00000000000000000000
50.00000000000000000000	0.00000000000000000000	4192.82031250000000000000	4195.38427734375000000000	4175.38427734375000000000	4197.94873046875000000000	4211.28173828125000000000	4197.94873046875000000000	4192.82031250000000000000	4182.56396484375000000000	4203.58984375000000000000	4192.82031250000000000000	4209.23046875000000000000	4230.25634765625000000000	4196.41015625000000000000	4206.15380859375000000000	0.00000000000000000000	10248.00000000000000000000	10230.00000000000000000000	0.00000000000000000000	0.00000000000000000000	0.00000000000000000000	1256.00000000000000000000	977.00000000000000000000	4.00000000000000000000	4.00000000000000000000	4.00000000000000000000	4.00000000000000000000	4.00000000000000000000	4.00000000000000000000	4.00000000000000000000	4.00000000000000000000	4.00000000000000000000	4.00000000000000000000	4.00000000000000000000	4.00000000000000000000	4.00000000000000000000	4.00000000000000000000	4.00000000000000000000	4.00000000000000000000
51.00000000000000000000	0.00000000000000000000	4184.10253906250000000000	4163.58984375000000000000	4164.10253906250000000000	4177.43603515625000000000	4191.79492187500000000000	4189.23046875000000000000	4190.76904296875000000000	4182.05126953125000000000	4201.02539062500000000000	4175.89746093750000000000	4195.89746093750000000000	4218.46142578125000000000	4162.05126953125000000000	4198.97412109375000000000	0.00000000000000000000	10248.00000000000000000000	10230.00000000000000000000	0.00000000000000000000	0.00000000000000000000	0.00000000000000000000	1256.00000000000000000000	984.00000000000000000000	4.00000000000000000000	4.00000000000000000000	4.00000000000000000000	4.00000000000000000000	4.00000000000000000000	4.00000000000000000000	4.00000000000000000000	4.00000000000000000000	4.00000000000000000000	4.00000000000000000000	4.00000000000000000000	4.00000000000000000000	4.00000000000000000000	4.00000000000000000000	4.00000000000000000000	4.00000000000000000000
52.00000000000000000000	0.00000000000000000000	4184.10253906250000000000	4157.94873046875000000000	4169.74365234375000000000	4151.79492187500000000000	4170.25634765625000000000	4174.87158203125000000000	4185.12792968750000000000	4180.00000000000000000000	4204.10253906250000000000	4178.46142578125000000000	4204.61523437500000000000	4214.35888671875000000000	4151.79492187500000000000	4191.28173828125000000000	0.00000000000000000000	10248.00000000000000000000	10230.00000000000000000000	0.00000000000000000000	0.00000000000000000000	0.00000000000000000000	1256.00000000000000000000	992.00000000000000000000	4.00000000000000000000	4.00000000000000000000	4.00000000000000000000	4.00000000000000000000	4.00000000000000000000	4.00000000000000000000	4.00000000000000000000	4.00000000000000000000	4.00000000000000000000	4.00000000000000000000	4.00000000000000000000	4.00000000000000000000	4.00000000000000000000	4.00000000000000000000	4.00000000000000000000	4.00000000000000000000
53.00000000000000000000	0.00000000000000000000	4181.02539062500000000000	4176.41015625000000000000	4177.94873046875000000000	4160.51269531250000000000	4185.12792968750000000000	4181.53857421875000000000	4189.23046875000000000000	4187.17919921875000000000	4212.82031250000000000000	4202.05126953125000000000	4202.56396484375000000000	4222.05126953125000000000	4182.05126953125000000000	4193.33300781250000000000	0.00000000000000000000	10248.00000000000000000000	10229.00000000000000000000	0.00000000000000000000	0.00000000000000000000	0.00000000000000000000	1256.00000000000000000000	1000.00000000000000000000	4.00000000000000000000	4.00000000000000000000	4.00000000000000000000	4.00000000000000000000	4.00000000000000000000	4.00000000000000000000	4.00000000000000000000	4.00000000000000000000	4.00000000000000000000	4.00000000000000000000	4.00000000000000000000	4.00000000000000000000	4.00000000000000000000	4.00000000000000000000	4.00000000000000000000	4.00000000000000000000
54.00000000000000000000	0.00000000000000000000	4196.92285156250000000000	4180.51269531250000000000	4191.28173828125000000000	4178.97412109375000000000	4200.51269531250000000000	4190.76904296875000000000	4195.89746093750000000000	4189.74365234375000000000	4209.23046875000000000000	4196.41015625000000000000	4181.53857421875000000000	4225.12792968750000000000	4192.82031250000000000000	4201.53857421875000000000	0.00000000000000000000	10248.00000000000000000000	10229.00000000000000000000	0.00000000000000000000	0.00000000000000000000	0.00000000000000000000	1257.00000000000000000000	8.00000000000000000000	4.00000000000000000000	4.00000000000000000000	4.00000000000000000000	4.00000000000000000000	4.00000000000000000000	4.00000000000000000000	4.00000000000000000000	4.00000000000000000000	4.00000000000000000000	4.00000000000000000000	4.00000000000000000000	4.00000000000000000000	4.00000000000000000000	4.00000000000000000000	4.00000000000000000000	4.00000000000000000000
55.00000000000000000000	0.00000000000000000000	4192.30761718750000000000	4174.87158203125000000000	4178.46142578125000000000	4180.51269531250000000000	4203.58984375000000000000	4186.15380859375000000000	4192.82031250000000000000	4182.56396484375000000000	4199.48730468750000000000	4176.92285156250000000000	4197.43603515625000000000	4215.38427734375000000000	4175.89746093750000000000	4200.00000000000000000000	0.00000000000000000000	10249.00000000000000000000	10228.00000000000000000000	0.00000000000000000000	0.00000000000000000000	0.00000000000000000000	1257.00000000000000000000	16.00000000000000000000	4.00000000000000000000	4.00000000000000000000	4.00000000000000000000	4.00000000000000000000	4.00000000000000000000	4.00000000000000000000	4.00000000000000000000	4.00000000000000000000	4.00000000000000000000	4.00000000000000000000	4.00000000000000000000	4.00000000000000000000	4.00000000000000000000	4.00000000000000000000	4.00000000000000000000	4.00000000000000000000
56.00000000000000000000	0.00000000000000000000	4185.12792968750000000000	4168.20507812500000000000	4166.15380859375000000000	4192.30761718750000000000	4191.28173828125000000000	4178.97412109375000000000	4180.00000000000000000000	4170.25634765625000000000	4186.66650390625000000000	4154.35888671875000000000	4200.00000000000000000000	4213.33300781250000000000	4167.69238281250000000000	4193.84619140625000000000	0.00000000000000000000	10249.00000000000000000000	10228.00000000000000000000	0.00000000000000000000	0.00000000000000000000	0.00000000000000000000	1257.00000000000000000000	25.00000000000000000000	4.00000000000000000000	4.00000000000000000000	4.00000000000000000000	4.00000000000000000000	4.00000000000000000000	4.00000000000000000000	4.00000000000000000000	4.00000000000000000000	4.00000000000000000000	4.00000000000000000000	4.00000000000000000000	4.00000000000000000000	4.00000000000000000000	4.00000000000000000000	4.00000000000000000000	4.00000000000000000000
57.00000000000000000000	0.00000000000000000000	4191.79492187500000000000	4180.51269531250000000000	4174.87158203125000000000	4207.69238281250000000000	4200.00000000000000000000	4192.30761718750000000000	4188.71777343750000000000	4181.53857421875000000000	4194.87158203125000000000	4163.58984375000000000000	4193.84619140625000000000	4222.05126953125000000000	4185.12792968750000000000	4206.15380859375000000000	0.00000000000000000000	10250.00000000000000000000	10228.00000000000000000000	0.00000000000000000000	0.00000000000000000000	0.00000000000000000000	1257.00000000000000000000	33.00000000000000000000	4.00000000000000000000	4.00000000000000000000	4.00000000000000000000	4.00000000000000000000	4.00000000000000000000	4.00000000000000000000	4.00000000000000000000	4.00000000000000000000	4.00000000000000000000	4.00000000000000000000	4.00000000000000000000	4.00000000000000000000	4.00000000000000000000	4.00000000000000000000	4.00000000000000000000	4.00000000000000000000
58.00000000000000000000	0.00000000000000000000	4183.07666015625000000000	4179.48730468750000000000	4178.97412109375000000000	4185.64111328125000000000	4199.48730468750000000000	4190.25634765625000000000	4192.82031250000000000000	4187.69238281250000000000	4204.10253906250000000000	4188.20507812500000000000	4202.56396484375000000000	4216.92285156250000000000	4185.12792968750000000000	4200.51269531250000000000	0.00000000000000000000	10250.00000000000000000000	10228.00000000000000000000	0.00000000000000000000	0.00000000000000000000	0.00000000000000000000	1257.00000000000000000000	41.00000000000000000000	4.00000000000000000000	4.00000000000000000000	4.00000000000000000000	4.00000000000000000000	4.00000000000000000000	4.00000000000000000000	4.00000000000000000000	4.00000000000000000000	4.00000000000000000000	4.00000000000000000000	4.00000000000000000000	4.00000000000000000000	4.00000000000000000000	4.00000000000000000000	4.00000000000000000000	4.00000000000000000000
59.00000000000000000000	0.00000000000000000000	4178.97412109375000000000	4161.53857421875000000000	4176.41015625000000000000	4165.64111328125000000000	4170.25634765625000000000	4171.28173828125000000000	4177.94873046875000000000	4170.76904296875000000000	4189.74365234375000000000	4175.38427734375000000000	4175.89746093750000000000	4207.69238281250000000000	4164.10253906250000000000	4181.53857421875000000000	0.00000000000000000000	10245.00000000000000000000	10228.00000000000000000000	0.00000000000000000000	0.00000000000000000000	0.00000000000000000000	1257.00000000000000000000	49.00000000000000000000	4.00000000000000000000	4.00000000000000000000	4.00000000000000000000	4.00000000000000000000	4.00000000000000000000	4.00000000000000000000	4.00000000000000000000	4.00000000000000000000	4.00000000000000000000	4.00000000000000000000	4.00000000000000000000	4.00000000000000000000	4.00000000000000000000	4.00000000000000000000	4.00000000000000000000	4.00000000000000000000
60.00000000000000000000	0.00000000000000000000	4181.53857421875000000000	4166.15380859375000000000	4168.20507812500000000000	4178.46142578125000000000	4182.05126953125000000000	4174.35888671875000000000	4177.43603515625000000000	4172.82031250000000000000	4190.76904296875000000000	4167.69238281250000000000	4178.97412109375000000000	4208.71777343750000000000	4162.05126953125000000000	4191.28173828125000000000	0.00000000000000000000	10245.00000000000000000000	10228.00000000000000000000	0.00000000000000000000	0.00000000000000000000	0.00000000000000000000	1257.00000000000000000000	56.00000000000000000000	4.00000000000000000000	4.00000000000000000000	4.00000000000000000000	4.00000000000000000000	4.00000000000000000000	4.00000000000000000000	4.00000000000000000000	4.00000000000000000000	4.00000000000000000000	4.00000000000000000000	4.00000000000000000000	4.00000000000000000000	4.00000000000000000000	4.00000000000000000000	4.00000000000000000000	4.00000000000000000000
61.00000000000000000000	0.00000000000000000000	4195.89746093750000000000	4175.38427734375000000000	4178.46142578125000000000	4171.28173828125000000000	4208.71777343750000000000	4175.89746093750000000000	4181.53857421875000000000	4176.92285156250000000000	4196.41015625000000000000	4164.10253906250000000000	4207.17919921875000000000	4216.92285156250000000000	4166.66650390625000000000	4204.10253906250000000000	0.00000000000000000000	10244.00000000000000000000	10230.00000000000000000000	0.00000000000000000000	0.00000000000000000000	0.00000000000000000000	1257.00000000000000000000	63.00000000000000000000	4.00000000000000000000	4.00000000000000000000	4.00000000000000000000	4.00000000000000000000	4.00000000000000000000	4.00000000000000000000	4.00000000000000000000	4.00000000000000000000	4.00000000000000000000	4.00000000000000000000	4.00000000000000000000	4.00000000000000000000	4.00000000000000000000	4.00000000000000000000	4.00000000000000000000	4.00000000000000000000
62.00000000000000000000	0.00000000000000000000	4190.76904296875000000000	4176.41015625000000000000	4186.66650390625000000000	4159.48730468750000000000	4199.48730468750000000000	4171.28173828125000000000	4183.07666015625000000000	4171.79492187500000000000	4192.30761718750000000000	4144.61523437500000000000	4187.17919921875000000000	4213.33300781250000000000	4169.23046875000000000000	4193.33300781250000000000	0.00000000000000000000	10244.00000000000000000000	10230.00000000000000000000	0.00000000000000000000	0.00000000000000000000	0.00000000000000000000	1257.00000000000000000000	71.00000000000000000000	4.00000000000000000000	4.00000000000000000000	4.00000000000000000000	4.00000000000000000000	4.00000000000000000000	4.00000000000000000000	4.00000000000000000000	4.00000000000000000000	4.00000000000000000000	4.00000000000000000000	4.00000000000000000000	4.00000000000000000000	4.00000000000000000000	4.00000000000000000000	4.00000000000000000000	4.00000000000000000000
63.00000000000000000000	0.00000000000000000000	4177.43603515625000000000	4184.10253906250000000000	4174.87158203125000000000	4197.43603515625000000000	4194.87158203125000000000	4182.05126953125000000000	4190.25634765625000000000	4181.02539062500000000000	4198.97412109375000000000	4162.56396484375000000000	4184.10253906250000000000	4208.20507812500000000000	4185.64111328125000000000	4183.58984375000000000000	0.00000000000000000000	10244.00000000000000000000	10231.00000000000000000000	0.00000000000000000000	0.00000000000000000000	0.00000000000000000000	1257.00000000000000000000	78.00000000000000000000	4.00000000000000000000	4.00000000000000000000	4.00000000000000000000	4.00000000000000000000	4.00000000000000000000	4.00000000000000000000	4.00000000000000000000	4.00000000000000000000	4.00000000000000000000	4.00000000000000000000	4.00000000000000000000	4.00000000000000000000	4.00000000000000000000	4.00000000000000000000	4.00000000000000000000	4.00000000000000000000
64.00000000000000000000	0.00000000000000000000	4195.89746093750000000000	4187.69238281250000000000	4178.46142578125000000000	4212.82031250000000000000	4204.10253906250000000000	4182.56396484375000000000	4188.20507812500000000000	4186.15380859375000000000	4201.02539062500000000000	4192.30761718750000000000	4207.17919921875000000000	4209.23046875000000000000	4190.76904296875000000000	4186.15380859375000000000	2724.00000000000000000000	10244.00000000000000000000	10231.00000000000000000000	0.00000000000000000000	0.00000000000000000000	0.00000000000000000000	1257.00000000000000000000	85.00000000000000000000	4.00000000000000000000	4.00000000000000000000	4.00000000000000000000	4.00000000000000000000	4.00000000000000000000	4.00000000000000000000	4.00000000000000000000	4.00000000000000000000	4.00000000000000000000	4.00000000000000000000	4.00000000000000000000	4.00000000000000000000	4.00000000000000000000	4.00000000000000000000	4.00000000000000000000	4.00000000000000000000
65.00000000000000000000	0.00000000000000000000	4188.20507812500000000000	4175.89746093750000000000	4180.00000000000000000000	4172.30761718750000000000	4196.41015625000000000000	4173.84619140625000000000	4182.05126953125000000000	4176.41015625000000000000	4189.74365234375000000000	4181.02539062500000000000	4191.79492187500000000000	4199.48730468750000000000	4173.84619140625000000000	4195.38427734375000000000	3005.00000000000000000000	10246.00000000000000000000	10227.00000000000000000000	0.00000000000000000000	0.00000000000000000000	0.00000000000000000000	1257.00000000000000000000	94.00000000000000000000	4.00000000000000000000	4.00000000000000000000	4.00000000000000000000	4.00000000000000000000	4.00000000000000000000	4.00000000000000000000	4.00000000000000000000	4.00000000000000000000	4.00000000000000000000	4.00000000000000000000	4.00000000000000000000	4.00000000000000000000	4.00000000000000000000	4.00000000000000000000	4.00000000000000000000	4.00000000000000000000
66.00000000000000000000	0.00000000000000000000	4181.53857421875000000000	4173.84619140625000000000	4183.58984375000000000000	4165.64111328125000000000	4194.87158203125000000000	4184.10253906250000000000	4182.56396484375000000000	4176.41015625000000000000	4189.23046875000000000000	4163.58984375000000000000	4168.20507812500000000000	4200.51269531250000000000	4155.89746093750000000000	4199.48730468750000000000	2417.00000000000000000000	10246.00000000000000000000	10227.00000000000000000000	0.00000000000000000000	0.00000000000000000000	0.00000000000000000000	1257.00000000000000000000	102.00000000000000000000	4.00000000000000000000	4.00000000000000000000	4.00000000000000000000	4.00000000000000000000	4.00000000000000000000	4.00000000000000000000	4.00000000000000000000	4.00000000000000000000	4.00000000000000000000	4.00000000000000000000	4.00000000000000000000	4.00000000000000000000	4.00000000000000000000	4.00000000000000000000	4.00000000000000000000	4.00000000000000000000
67.00000000000000000000	0.00000000000000000000	4193.33300781250000000000	4191.28173828125000000000	4180.51269531250000000000	4194.35888671875000000000	4210.25634765625000000000	4188.71777343750000000000	4184.10253906250000000000	4181.53857421875000000000	4199.48730468750000000000	4167.17919921875000000000	4167.17919921875000000000	4204.61523437500000000000	4161.02539062500000000000	4181.53857421875000000000	3474.00000000000000000000	10248.00000000000000000000	10228.00000000000000000000	0.00000000000000000000	0.00000000000000000000	0.00000000000000000000	1257.00000000000000000000	109.00000000000000000000	4.00000000000000000000	4.00000000000000000000	4.00000000000000000000	4.00000000000000000000	4.00000000000000000000	4.00000000000000000000	4.00000000000000000000	4.00000000000000000000	4.00000000000000000000	4.00000000000000000000	4.00000000000000000000	4.00000000000000000000	4.00000000000000000000	4.00000000000000000000	4.00000000000000000000	4.00000000000000000000
68.00000000000000000000	0.00000000000000000000	4177.43603515625000000000	4195.38427734375000000000	4161.02539062500000000000	4190.76904296875000000000	4198.46142578125000000000	4171.28173828125000000000	4180.00000000000000000000	4173.84619140625000000000	4197.94873046875000000000	4160.00000000000000000000	4175.38427734375000000000	4190.25634765625000000000	4178.46142578125000000000	4158.97412109375000000000	3536.00000000000000000000	10248.00000000000000000000	10228.00000000000000000000	0.00000000000000000000	0.00000000000000000000	0.00000000000000000000	1257.00000000000000000000	117.00000000000000000000	4.00000000000000000000	4.00000000000000000000	4.00000000000000000000	4.00000000000000000000	4.00000000000000000000	4.00000000000000000000	4.00000000000000000000	4.00000000000000000000	4.00000000000000000000	4.00000000000000000000	4.00000000000000000000	4.00000000000000000000	4.00000000000000000000	4.00000000000000000000	4.00000000000000000000	4.00000000000000000000
69.00000000000000000000	0.00000000000000000000	4179.48730468750000000000	4180.51269531250000000000	4167.69238281250000000000	4180.00000000000000000000	4181.02539062500000000000	4171.79492187500000000000	4177.94873046875000000000	4164.10253906250000000000	4188.20507812500000000000	4153.84619140625000000000	4198.46142578125000000000	4186.66650390625000000000	4183.07666015625000000000	4168.71777343750000000000	3394.00000000000000000000	10250.00000000000000000000	10228.00000000000000000000	0.00000000000000000000	0.00000000000000000000	0.00000000000000000000	1257.00000000000000000000	126.00000000000000000000	4.00000000000000000000	4.00000000000000000000	4.00000000000000000000	4.00000000000000000000	4.00000000000000000000	4.00000000000000000000	4.00000000000000000000	4.00000000000000000000	4.00000000000000000000	4.00000000000000000000	4.00000000000000000000	4.00000000000000000000	4.00000000000000000000	4.00000000000000000000	4.00000000000000000000	4.00000000000000000000
70.00000000000000000000	0.00000000000000000000	4190.76904296875000000000	4175.89746093750000000000	4176.41015625000000000000	4182.56396484375000000000	4193.84619140625000000000	4190.25634765625000000000	4182.05126953125000000000	4173.84619140625000000000	4196.92285156250000000000	4182.56396484375000000000	4206.66650390625000000000	4196.92285156250000000000	4193.33300781250000000000	4201.53857421875000000000	3474.00000000000000000000	10250.00000000000000000000	10228.00000000000000000000	0.00000000000000000000	0.00000000000000000000	0.00000000000000000000	1257.00000000000000000000	134.00000000000000000000	4.00000000000000000000	4.00000000000000000000	4.00000000000000000000	4.00000000000000000000	4.00000000000000000000	4.00000000000000000000	4.00000000000000000000	4.00000000000000000000	4.00000000000000000000	4.00000000000000000000	4.00000000000000000000	4.00000000000000000000	4.00000000000000000000	4.00000000000000000000	4.00000000000000000000	4.00000000000000000000
71.00000000000000000000	0.00000000000000000000	4193.33300781250000000000	4183.07666015625000000000	4180.51269531250000000000	4175.89746093750000000000	4198.46142578125000000000	4184.10253906250000000000	4183.58984375000000000000	4188.71777343750000000000	4210.76904296875000000000	4195.89746093750000000000	4194.87158203125000000000	4209.23046875000000000000	4200.51269531250000000000	4211.79492187500000000000	3444.00000000000000000000	10247.00000000000000000000	10227.00000000000000000000	0.00000000000000000000	0.00000000000000000000	0.00000000000000000000	1257.00000000000000000000	142.00000000000000000000	4.00000000000000000000	4.00000000000000000000	4.00000000000000000000	4.00000000000000000000	4.00000000000000000000	4.00000000000000000000	4.00000000000000000000	4.00000000000000000000	4.00000000000000000000	4.00000000000000000000	4.00000000000000000000	4.00000000000000000000	4.00000000000000000000	4.00000000000000000000	4.00000000000000000000	4.00000000000000000000
72.00000000000000000000	0.00000000000000000000	4193.33300781250000000000	4197.43603515625000000000	4194.35888671875000000000	4174.35888671875000000000	4201.02539062500000000000	4177.43603515625000000000	4192.82031250000000000000	4202.05126953125000000000	4217.94873046875000000000	4177.94873046875000000000	4190.76904296875000000000	4214.87158203125000000000	4200.00000000000000000000	4208.20507812500000000000	3400.00000000000000000000	10247.00000000000000000000	10227.00000000000000000000	0.00000000000000000000	0.00000000000000000000	0.00000000000000000000	1257.00000000000000000000	150.00000000000000000000	4.00000000000000000000	4.00000000000000000000	4.00000000000000000000	4.00000000000000000000	4.00000000000000000000	4.00000000000000000000	4.00000000000000000000	4.00000000000000000000	4.00000000000000000000	4.00000000000000000000	4.00000000000000000000	4.00000000000000000000	4.00000000000000000000	4.00000000000000000000	4.00000000000000000000	4.00000000000000000000
[truncated: 364 more rows]
