# Supplementary material for: Discriminating three motor imagery states of the same joint for brain-computer interface
Source: PeerJ. 2021 Aug 24;9:e12027. doi: 10.7717/peerj.12027 (PMC8395581; doi:10.7717/peerj.12027)
Supplement: Supplemental Information 1 [file peerj-09-12027-s001.zip › dataset/C/01-08-04.11.17.17.12.55.csv]

title:08	recorded:04.11.17 17.12.55	sampling:128	subject:01	labels:COUNTER INTERPOLATED AF3 F7 F3 FC5 T7 P7 O1 O2 P8 T8 FC6 F4 F8 AF4 RAW_CQ GYROX GYROY MARKER MARKER_HARDWARE SYNC TIME_STAMP_s TIME_STAMP_ms CQ_AF3 CQ_F7 CQ_F3 CQ_FC5 CQ_T7 CQ_P7 CQ_O1 CQ_O2 CQ_P8 CQ_T8 CQ_FC6 CQ_F4 CQ_F8 CQ_AF4 CQ_CMS CQ_DRL	chan:40	units:emotiv
91.00000000000000000000	0.00000000000000000000	4149.74365234375000000000	4155.89746093750000000000	4077.43579101562500000000	4182.56396484375000000000	4140.00000000000000000000	4128.71777343750000000000	4139.48730468750000000000	4160.51269531250000000000	4138.97412109375000000000	3974.87158203125000000000	4158.97412109375000000000	4233.33300781250000000000	4162.05126953125000000000	4154.35888671875000000000	3306.00000000000000000000	10248.00000000000000000000	10228.00000000000000000000	0.00000000000000000000	0.00000000000000000000	0.00000000000000000000	1837.00000000000000000000	399.00000000000000000000	0.00000000000000000000	0.00000000000000000000	0.00000000000000000000	0.00000000000000000000	0.00000000000000000000	0.00000000000000000000	0.00000000000000000000	0.00000000000000000000	0.00000000000000000000	0.00000000000000000000	0.00000000000000000000	0.00000000000000000000	0.00000000000000000000	0.00000000000000000000	0.00000000000000000000	0.00000000000000000000
92.00000000000000000000	0.00000000000000000000	4133.33300781250000000000	4130.76904296875000000000	4058.97436523437500000000	4163.58984375000000000000	4125.64111328125000000000	4112.30761718750000000000	4123.58984375000000000000	4145.64111328125000000000	4131.79492187500000000000	3962.05126953125000000000	4166.66650390625000000000	4236.92285156250000000000	4147.17919921875000000000	4154.35888671875000000000	2739.00000000000000000000	10248.00000000000000000000	10228.00000000000000000000	0.00000000000000000000	0.00000000000000000000	0.00000000000000000000	1837.00000000000000000000	407.00000000000000000000	0.00000000000000000000	0.00000000000000000000	0.00000000000000000000	0.00000000000000000000	0.00000000000000000000	0.00000000000000000000	0.00000000000000000000	0.00000000000000000000	0.00000000000000000000	0.00000000000000000000	0.00000000000000000000	0.00000000000000000000	0.00000000000000000000	0.00000000000000000000	0.00000000000000000000	0.00000000000000000000
93.00000000000000000000	0.00000000000000000000	4129.74365234375000000000	4104.61523437500000000000	4057.94873046875000000000	4112.30761718750000000000	4108.20507812500000000000	4096.92285156250000000000	4097.43603515625000000000	4112.82031250000000000000	4100.00000000000000000000	3952.82031250000000000000	4141.02539062500000000000	4230.25634765625000000000	4134.35888671875000000000	4142.05126953125000000000	2767.00000000000000000000	10247.00000000000000000000	10228.00000000000000000000	0.00000000000000000000	0.00000000000000000000	0.00000000000000000000	1837.00000000000000000000	415.00000000000000000000	0.00000000000000000000	0.00000000000000000000	0.00000000000000000000	0.00000000000000000000	0.00000000000000000000	0.00000000000000000000	0.00000000000000000000	0.00000000000000000000	0.00000000000000000000	0.00000000000000000000	0.00000000000000000000	0.00000000000000000000	0.00000000000000000000	0.00000000000000000000	0.00000000000000000000	0.00000000000000000000
94.00000000000000000000	0.00000000000000000000	4143.58984375000000000000	4121.02539062500000000000	4074.87158203125000000000	4126.66650390625000000000	4115.38427734375000000000	4102.05126953125000000000	4097.94873046875000000000	4119.48730468750000000000	4108.20507812500000000000	3957.43579101562500000000	4145.12792968750000000000	4240.00000000000000000000	4150.25634765625000000000	4146.66650390625000000000	3503.00000000000000000000	10247.00000000000000000000	10228.00000000000000000000	0.00000000000000000000	0.00000000000000000000	0.00000000000000000000	1837.00000000000000000000	424.00000000000000000000	0.00000000000000000000	0.00000000000000000000	0.00000000000000000000	0.00000000000000000000	0.00000000000000000000	0.00000000000000000000	0.00000000000000000000	0.00000000000000000000	0.00000000000000000000	0.00000000000000000000	0.00000000000000000000	0.00000000000000000000	0.00000000000000000000	0.00000000000000000000	0.00000000000000000000	0.00000000000000000000
95.00000000000000000000	0.00000000000000000000	4146.66650390625000000000	4153.33300781250000000000	4077.43579101562500000000	4166.66650390625000000000	4141.53857421875000000000	4127.69238281250000000000	4123.58984375000000000000	4151.28173828125000000000	4153.84619140625000000000	3982.05126953125000000000	4170.25634765625000000000	4256.92285156250000000000	4169.23046875000000000000	4157.94873046875000000000	3306.00000000000000000000	10248.00000000000000000000	10226.00000000000000000000	0.00000000000000000000	0.00000000000000000000	0.00000000000000000000	1837.00000000000000000000	432.00000000000000000000	0.00000000000000000000	0.00000000000000000000	0.00000000000000000000	0.00000000000000000000	0.00000000000000000000	0.00000000000000000000	0.00000000000000000000	0.00000000000000000000	0.00000000000000000000	0.00000000000000000000	0.00000000000000000000	0.00000000000000000000	0.00000000000000000000	0.00000000000000000000	0.00000000000000000000	0.00000000000000000000
96.00000000000000000000	0.00000000000000000000	4146.15380859375000000000	4143.07666015625000000000	4072.30761718750000000000	4144.10253906250000000000	4132.30761718750000000000	4127.69238281250000000000	4123.58984375000000000000	4141.02539062500000000000	4146.15380859375000000000	3987.17944335937500000000	4152.82031250000000000000	4246.66650390625000000000	4148.71777343750000000000	4136.92285156250000000000	2739.00000000000000000000	10248.00000000000000000000	10226.00000000000000000000	0.00000000000000000000	0.00000000000000000000	0.00000000000000000000	1837.00000000000000000000	440.00000000000000000000	0.00000000000000000000	0.00000000000000000000	0.00000000000000000000	0.00000000000000000000	0.00000000000000000000	0.00000000000000000000	0.00000000000000000000	0.00000000000000000000	0.00000000000000000000	0.00000000000000000000	0.00000000000000000000	0.00000000000000000000	0.00000000000000000000	0.00000000000000000000	0.00000000000000000000	0.00000000000000000000
97.00000000000000000000	0.00000000000000000000	4128.71777343750000000000	4118.46142578125000000000	4063.58959960937500000000	4118.46142578125000000000	4109.23046875000000000000	4113.84619140625000000000	4114.35888671875000000000	4128.71777343750000000000	4110.76904296875000000000	3966.15380859375000000000	4144.61523437500000000000	4227.17919921875000000000	4130.76904296875000000000	4115.89746093750000000000	2767.00000000000000000000	10246.00000000000000000000	10228.00000000000000000000	0.00000000000000000000	0.00000000000000000000	0.00000000000000000000	1837.00000000000000000000	449.00000000000000000000	0.00000000000000000000	0.00000000000000000000	0.00000000000000000000	0.00000000000000000000	0.00000000000000000000	0.00000000000000000000	0.00000000000000000000	0.00000000000000000000	0.00000000000000000000	0.00000000000000000000	0.00000000000000000000	0.00000000000000000000	0.00000000000000000000	0.00000000000000000000	0.00000000000000000000	0.00000000000000000000
98.00000000000000000000	0.00000000000000000000	4138.46142578125000000000	4124.61523437500000000000	4066.66650390625000000000	4150.25634765625000000000	4117.43603515625000000000	4111.79492187500000000000	4117.94873046875000000000	4148.20507812500000000000	4115.89746093750000000000	3960.51269531250000000000	4160.51269531250000000000	4239.48730468750000000000	4143.07666015625000000000	4130.25634765625000000000	3503.00000000000000000000	10246.00000000000000000000	10228.00000000000000000000	0.00000000000000000000	0.00000000000000000000	0.00000000000000000000	1837.00000000000000000000	457.00000000000000000000	0.00000000000000000000	0.00000000000000000000	0.00000000000000000000	0.00000000000000000000	0.00000000000000000000	0.00000000000000000000	0.00000000000000000000	0.00000000000000000000	0.00000000000000000000	0.00000000000000000000	0.00000000000000000000	0.00000000000000000000	0.00000000000000000000	0.00000000000000000000	0.00000000000000000000	0.00000000000000000000
99.00000000000000000000	0.00000000000000000000	4144.10253906250000000000	4150.25634765625000000000	4065.64086914062500000000	4166.66650390625000000000	4147.17919921875000000000	4119.48730468750000000000	4125.64111328125000000000	4161.02539062500000000000	4147.17919921875000000000	3981.53833007812500000000	4142.05126953125000000000	4256.92285156250000000000	4161.02539062500000000000	4157.94873046875000000000	3306.00000000000000000000	10247.00000000000000000000	10228.00000000000000000000	0.00000000000000000000	0.00000000000000000000	0.00000000000000000000	1837.00000000000000000000	465.00000000000000000000	0.00000000000000000000	0.00000000000000000000	0.00000000000000000000	0.00000000000000000000	0.00000000000000000000	0.00000000000000000000	0.00000000000000000000	0.00000000000000000000	0.00000000000000000000	0.00000000000000000000	0.00000000000000000000	0.00000000000000000000	0.00000000000000000000	0.00000000000000000000	0.00000000000000000000	0.00000000000000000000
100.00000000000000000000	0.00000000000000000000	4127.69238281250000000000	4152.82031250000000000000	4061.02563476562500000000	4145.64111328125000000000	4146.15380859375000000000	4123.07666015625000000000	4117.94873046875000000000	4146.15380859375000000000	4151.28173828125000000000	3996.41015625000000000000	4136.41015625000000000000	4259.48730468750000000000	4157.94873046875000000000	4162.05126953125000000000	2739.00000000000000000000	10247.00000000000000000000	10228.00000000000000000000	0.00000000000000000000	0.00000000000000000000	0.00000000000000000000	1837.00000000000000000000	474.00000000000000000000	0.00000000000000000000	0.00000000000000000000	0.00000000000000000000	0.00000000000000000000	0.00000000000000000000	0.00000000000000000000	0.00000000000000000000	0.00000000000000000000	0.00000000000000000000	0.00000000000000000000	0.00000000000000000000	0.00000000000000000000	0.00000000000000000000	0.00000000000000000000	0.00000000000000000000	0.00000000000000000000
101.00000000000000000000	0.00000000000000000000	4145.12792968750000000000	4136.41015625000000000000	4074.87158203125000000000	4145.64111328125000000000	4130.25634765625000000000	4133.33300781250000000000	4114.35888671875000000000	4142.05126953125000000000	4137.43603515625000000000	3992.82031250000000000000	4181.53857421875000000000	4263.07666015625000000000	4150.76904296875000000000	4148.71777343750000000000	2767.00000000000000000000	10247.00000000000000000000	10228.00000000000000000000	0.00000000000000000000	0.00000000000000000000	0.00000000000000000000	1837.00000000000000000000	482.00000000000000000000	0.00000000000000000000	0.00000000000000000000	0.00000000000000000000	0.00000000000000000000	0.00000000000000000000	0.00000000000000000000	0.00000000000000000000	0.00000000000000000000	0.00000000000000000000	0.00000000000000000000	0.00000000000000000000	0.00000000000000000000	0.00000000000000000000	0.00000000000000000000	0.00000000000000000000	0.00000000000000000000
102.00000000000000000000	0.00000000000000000000	4143.07666015625000000000	4135.38427734375000000000	4073.84594726562500000000	4148.20507812500000000000	4154.35888671875000000000	4156.41015625000000000000	4134.35888671875000000000	4163.07666015625000000000	4149.74365234375000000000	3991.28198242187500000000	4191.79492187500000000000	4261.53857421875000000000	4162.56396484375000000000	4147.17919921875000000000	3503.00000000000000000000	10247.00000000000000000000	10228.00000000000000000000	0.00000000000000000000	0.00000000000000000000	0.00000000000000000000	1837.00000000000000000000	491.00000000000000000000	0.00000000000000000000	0.00000000000000000000	0.00000000000000000000	0.00000000000000000000	0.00000000000000000000	0.00000000000000000000	0.00000000000000000000	0.00000000000000000000	0.00000000000000000000	0.00000000000000000000	0.00000000000000000000	0.00000000000000000000	0.00000000000000000000	0.00000000000000000000	0.00000000000000000000	0.00000000000000000000
103.00000000000000000000	0.00000000000000000000	4124.61523437500000000000	4120.51269531250000000000	4052.30761718750000000000	4120.51269531250000000000	4144.10253906250000000000	4149.74365234375000000000	4126.66650390625000000000	4142.05126953125000000000	4144.10253906250000000000	3972.30761718750000000000	4149.23046875000000000000	4248.20507812500000000000	4140.00000000000000000000	4137.94873046875000000000	3306.00000000000000000000	10246.00000000000000000000	10228.00000000000000000000	0.00000000000000000000	0.00000000000000000000	0.00000000000000000000	1837.00000000000000000000	499.00000000000000000000	0.00000000000000000000	0.00000000000000000000	0.00000000000000000000	0.00000000000000000000	0.00000000000000000000	0.00000000000000000000	0.00000000000000000000	0.00000000000000000000	0.00000000000000000000	0.00000000000000000000	0.00000000000000000000	0.00000000000000000000	0.00000000000000000000	0.00000000000000000000	0.00000000000000000000	0.00000000000000000000
104.00000000000000000000	0.00000000000000000000	4121.02539062500000000000	4110.76904296875000000000	4041.53833007812500000000	4115.89746093750000000000	4111.79492187500000000000	4135.38427734375000000000	4114.87158203125000000000	4120.00000000000000000000	4131.28173828125000000000	3974.35888671875000000000	4138.46142578125000000000	4236.92285156250000000000	4122.05126953125000000000	4127.69238281250000000000	2739.00000000000000000000	10246.00000000000000000000	10228.00000000000000000000	0.00000000000000000000	0.00000000000000000000	0.00000000000000000000	1837.00000000000000000000	507.00000000000000000000	0.00000000000000000000	0.00000000000000000000	0.00000000000000000000	0.00000000000000000000	0.00000000000000000000	0.00000000000000000000	0.00000000000000000000	0.00000000000000000000	0.00000000000000000000	0.00000000000000000000	0.00000000000000000000	0.00000000000000000000	0.00000000000000000000	0.00000000000000000000	0.00000000000000000000	0.00000000000000000000
105.00000000000000000000	0.00000000000000000000	4126.66650390625000000000	4122.56396484375000000000	4055.38452148437500000000	4125.64111328125000000000	4123.07666015625000000000	4125.12792968750000000000	4123.07666015625000000000	4149.23046875000000000000	4149.23046875000000000000	4004.10253906250000000000	4153.84619140625000000000	4242.56396484375000000000	4138.46142578125000000000	4137.43603515625000000000	2767.00000000000000000000	10248.00000000000000000000	10227.00000000000000000000	0.00000000000000000000	0.00000000000000000000	0.00000000000000000000	1837.00000000000000000000	516.00000000000000000000	0.00000000000000000000	0.00000000000000000000	0.00000000000000000000	0.00000000000000000000	0.00000000000000000000	0.00000000000000000000	0.00000000000000000000	0.00000000000000000000	0.00000000000000000000	0.00000000000000000000	0.00000000000000000000	0.00000000000000000000	0.00000000000000000000	0.00000000000000000000	0.00000000000000000000	0.00000000000000000000
106.00000000000000000000	0.00000000000000000000	4140.51269531250000000000	4121.02539062500000000000	4069.74340820312500000000	4103.58984375000000000000	4123.58984375000000000000	4104.61523437500000000000	4111.79492187500000000000	4156.92285156250000000000	4146.15380859375000000000	3987.69213867187500000000	4143.58984375000000000000	4246.15380859375000000000	4126.66650390625000000000	4136.92285156250000000000	3503.00000000000000000000	10248.00000000000000000000	10227.00000000000000000000	0.00000000000000000000	0.00000000000000000000	0.00000000000000000000	1837.00000000000000000000	524.00000000000000000000	0.00000000000000000000	0.00000000000000000000	0.00000000000000000000	0.00000000000000000000	0.00000000000000000000	0.00000000000000000000	0.00000000000000000000	0.00000000000000000000	0.00000000000000000000	0.00000000000000000000	0.00000000000000000000	0.00000000000000000000	0.00000000000000000000	0.00000000000000000000	0.00000000000000000000	0.00000000000000000000
107.00000000000000000000	0.00000000000000000000	4131.79492187500000000000	4123.58984375000000000000	4061.02563476562500000000	4109.74365234375000000000	4116.92285156250000000000	4118.46142578125000000000	4111.28173828125000000000	4143.58984375000000000000	4131.79492187500000000000	3968.71777343750000000000	4133.84619140625000000000	4240.51269531250000000000	4112.30761718750000000000	4128.71777343750000000000	3306.00000000000000000000	10248.00000000000000000000	10227.00000000000000000000	0.00000000000000000000	0.00000000000000000000	0.00000000000000000000	1837.00000000000000000000	532.00000000000000000000	0.00000000000000000000	0.00000000000000000000	0.00000000000000000000	0.00000000000000000000	0.00000000000000000000	0.00000000000000000000	0.00000000000000000000	0.00000000000000000000	0.00000000000000000000	0.00000000000000000000	0.00000000000000000000	0.00000000000000000000	0.00000000000000000000	0.00000000000000000000	0.00000000000000000000	0.00000000000000000000
108.00000000000000000000	0.00000000000000000000	4137.94873046875000000000	4131.28173828125000000000	4071.28198242187500000000	4149.74365234375000000000	4135.38427734375000000000	4143.07666015625000000000	4123.07666015625000000000	4141.53857421875000000000	4123.58984375000000000000	3978.97436523437500000000	4140.00000000000000000000	4255.38427734375000000000	4119.48730468750000000000	4135.89746093750000000000	2739.00000000000000000000	10248.00000000000000000000	10227.00000000000000000000	0.00000000000000000000	0.00000000000000000000	0.00000000000000000000	1837.00000000000000000000	541.00000000000000000000	0.00000000000000000000	0.00000000000000000000	0.00000000000000000000	0.00000000000000000000	0.00000000000000000000	0.00000000000000000000	0.00000000000000000000	0.00000000000000000000	0.00000000000000000000	0.00000000000000000000	0.00000000000000000000	0.00000000000000000000	0.00000000000000000000	0.00000000000000000000	0.00000000000000000000	0.00000000000000000000
109.00000000000000000000	0.00000000000000000000	4146.66650390625000000000	4133.84619140625000000000	4087.17944335937500000000	4142.56396484375000000000	4143.07666015625000000000	4137.43603515625000000000	4115.38427734375000000000	4146.66650390625000000000	4122.56396484375000000000	3980.00000000000000000000	4151.79492187500000000000	4266.66650390625000000000	4132.30761718750000000000	4152.82031250000000000000	2767.00000000000000000000	10248.00000000000000000000	10230.00000000000000000000	0.00000000000000000000	0.00000000000000000000	0.00000000000000000000	1837.00000000000000000000	549.00000000000000000000	0.00000000000000000000	0.00000000000000000000	0.00000000000000000000	0.00000000000000000000	0.00000000000000000000	0.00000000000000000000	0.00000000000000000000	0.00000000000000000000	0.00000000000000000000	0.00000000000000000000	0.00000000000000000000	0.00000000000000000000	0.00000000000000000000	0.00000000000000000000	0.00000000000000000000	0.00000000000000000000
110.00000000000000000000	0.00000000000000000000	4122.56396484375000000000	4122.05126953125000000000	4065.12817382812500000000	4111.28173828125000000000	4113.84619140625000000000	4110.76904296875000000000	4097.94873046875000000000	4143.07666015625000000000	4126.15380859375000000000	3963.07690429687500000000	4155.38427734375000000000	4246.15380859375000000000	4121.53857421875000000000	4149.74365234375000000000	3503.00000000000000000000	10248.00000000000000000000	10230.00000000000000000000	0.00000000000000000000	0.00000000000000000000	0.00000000000000000000	1837.00000000000000000000	557.00000000000000000000	0.00000000000000000000	0.00000000000000000000	0.00000000000000000000	0.00000000000000000000	0.00000000000000000000	0.00000000000000000000	0.00000000000000000000	0.00000000000000000000	0.00000000000000000000	0.00000000000000000000	0.00000000000000000000	0.00000000000000000000	0.00000000000000000000	0.00000000000000000000	0.00000000000000000000	0.00000000000000000000
111.00000000000000000000	0.00000000000000000000	4130.76904296875000000000	4107.69238281250000000000	4055.38452148437500000000	4115.38427734375000000000	4097.43603515625000000000	4104.61523437500000000000	4091.28198242187500000000	4127.17919921875000000000	4124.10253906250000000000	3962.05126953125000000000	4134.35888671875000000000	4232.82031250000000000000	4101.02539062500000000000	4137.94873046875000000000	3306.00000000000000000000	10246.00000000000000000000	10230.00000000000000000000	0.00000000000000000000	0.00000000000000000000	0.00000000000000000000	1837.00000000000000000000	566.00000000000000000000	0.00000000000000000000	0.00000000000000000000	0.00000000000000000000	0.00000000000000000000	0.00000000000000000000	0.00000000000000000000	0.00000000000000000000	0.00000000000000000000	0.00000000000000000000	0.00000000000000000000	0.00000000000000000000	0.00000000000000000000	0.00000000000000000000	0.00000000000000000000	0.00000000000000000000	0.00000000000000000000
112.00000000000000000000	0.00000000000000000000	4148.20507812500000000000	4131.79492187500000000000	4073.33325195312500000000	4133.33300781250000000000	4140.00000000000000000000	4135.89746093750000000000	4116.92285156250000000000	4154.87158203125000000000	4150.76904296875000000000	3997.94873046875000000000	4137.43603515625000000000	4240.00000000000000000000	4132.30761718750000000000	4151.79492187500000000000	2739.00000000000000000000	10246.00000000000000000000	10230.00000000000000000000	0.00000000000000000000	0.00000000000000000000	0.00000000000000000000	1837.00000000000000000000	574.00000000000000000000	0.00000000000000000000	0.00000000000000000000	0.00000000000000000000	0.00000000000000000000	0.00000000000000000000	0.00000000000000000000	0.00000000000000000000	0.00000000000000000000	0.00000000000000000000	0.00000000000000000000	0.00000000000000000000	0.00000000000000000000	0.00000000000000000000	0.00000000000000000000	0.00000000000000000000	0.00000000000000000000
113.00000000000000000000	0.00000000000000000000	4146.66650390625000000000	4139.48730468750000000000	4079.48706054687500000000	4118.97412109375000000000	4141.53857421875000000000	4137.43603515625000000000	4128.71777343750000000000	4180.51269531250000000000	4161.02539062500000000000	4012.30761718750000000000	4163.07666015625000000000	4233.33300781250000000000	4146.66650390625000000000	4153.33300781250000000000	2767.00000000000000000000	10245.00000000000000000000	10229.00000000000000000000	0.00000000000000000000	0.00000000000000000000	0.00000000000000000000	1837.00000000000000000000	582.00000000000000000000	0.00000000000000000000	0.00000000000000000000	0.00000000000000000000	0.00000000000000000000	0.00000000000000000000	0.00000000000000000000	0.00000000000000000000	0.00000000000000000000	0.00000000000000000000	0.00000000000000000000	0.00000000000000000000	0.00000000000000000000	0.00000000000000000000	0.00000000000000000000	0.00000000000000000000	0.00000000000000000000
114.00000000000000000000	0.00000000000000000000	4141.53857421875000000000	4122.05126953125000000000	4069.74340820312500000000	4111.79492187500000000000	4102.05126953125000000000	4129.74365234375000000000	4115.38427734375000000000	4156.41015625000000000000	4134.87158203125000000000	3995.38452148437500000000	4148.20507812500000000000	4220.00000000000000000000	4110.76904296875000000000	4144.61523437500000000000	3503.00000000000000000000	10245.00000000000000000000	10229.00000000000000000000	0.00000000000000000000	0.00000000000000000000	0.00000000000000000000	1837.00000000000000000000	591.00000000000000000000	0.00000000000000000000	0.00000000000000000000	0.00000000000000000000	0.00000000000000000000	0.00000000000000000000	0.00000000000000000000	0.00000000000000000000	0.00000000000000000000	0.00000000000000000000	0.00000000000000000000	0.00000000000000000000	0.00000000000000000000	0.00000000000000000000	0.00000000000000000000	0.00000000000000000000	0.00000000000000000000
115.00000000000000000000	0.00000000000000000000	4135.38427734375000000000	4130.76904296875000000000	4067.17944335937500000000	4139.48730468750000000000	4120.51269531250000000000	4146.15380859375000000000	4118.46142578125000000000	4142.56396484375000000000	4136.41015625000000000000	3990.25634765625000000000	4132.82031250000000000000	4221.53857421875000000000	4115.38427734375000000000	4153.33300781250000000000	3306.00000000000000000000	10245.00000000000000000000	10229.00000000000000000000	0.00000000000000000000	0.00000000000000000000	0.00000000000000000000	1837.00000000000000000000	599.00000000000000000000	0.00000000000000000000	0.00000000000000000000	0.00000000000000000000	0.00000000000000000000	0.00000000000000000000	0.00000000000000000000	0.00000000000000000000	0.00000000000000000000	0.00000000000000000000	0.00000000000000000000	0.00000000000000000000	0.00000000000000000000	0.00000000000000000000	0.00000000000000000000	0.00000000000000000000	0.00000000000000000000
116.00000000000000000000	0.00000000000000000000	4142.56396484375000000000	4124.10253906250000000000	4071.79467773437500000000	4135.38427734375000000000	4140.00000000000000000000	4121.02539062500000000000	4108.20507812500000000000	4138.97412109375000000000	4140.51269531250000000000	3980.00000000000000000000	4152.82031250000000000000	4208.71777343750000000000	4134.87158203125000000000	4147.69238281250000000000	2739.00000000000000000000	10245.00000000000000000000	10229.00000000000000000000	0.00000000000000000000	0.00000000000000000000	0.00000000000000000000	1837.00000000000000000000	607.00000000000000000000	0.00000000000000000000	0.00000000000000000000	0.00000000000000000000	0.00000000000000000000	0.00000000000000000000	0.00000000000000000000	0.00000000000000000000	0.00000000000000000000	0.00000000000000000000	0.00000000000000000000	0.00000000000000000000	0.00000000000000000000	0.00000000000000000000	0.00000000000000000000	0.00000000000000000000	0.00000000000000000000
117.00000000000000000000	0.00000000000000000000	4128.71777343750000000000	4110.76904296875000000000	4054.35888671875000000000	4111.79492187500000000000	4124.61523437500000000000	4097.94873046875000000000	4085.12817382812500000000	4129.74365234375000000000	4134.35888671875000000000	3984.10253906250000000000	4160.51269531250000000000	4183.58984375000000000000	4115.89746093750000000000	4140.00000000000000000000	2767.00000000000000000000	10247.00000000000000000000	10229.00000000000000000000	0.00000000000000000000	0.00000000000000000000	0.00000000000000000000	1837.00000000000000000000	616.00000000000000000000	0.00000000000000000000	0.00000000000000000000	0.00000000000000000000	0.00000000000000000000	0.00000000000000000000	0.00000000000000000000	0.00000000000000000000	0.00000000000000000000	0.00000000000000000000	0.00000000000000000000	0.00000000000000000000	0.00000000000000000000	0.00000000000000000000	0.00000000000000000000	0.00000000000000000000	0.00000000000000000000
118.00000000000000000000	0.00000000000000000000	4124.61523437500000000000	4113.33300781250000000000	4051.28198242187500000000	4123.07666015625000000000	4112.82031250000000000000	4122.05126953125000000000	4080.00000000000000000000	4130.25634765625000000000	4132.82031250000000000000	3998.46142578125000000000	4142.05126953125000000000	4188.71777343750000000000	4100.00000000000000000000	4149.74365234375000000000	3503.00000000000000000000	10247.00000000000000000000	10229.00000000000000000000	0.00000000000000000000	0.00000000000000000000	0.00000000000000000000	1837.00000000000000000000	624.00000000000000000000	0.00000000000000000000	0.00000000000000000000	0.00000000000000000000	0.00000000000000000000	0.00000000000000000000	0.00000000000000000000	0.00000000000000000000	0.00000000000000000000	0.00000000000000000000	0.00000000000000000000	0.00000000000000000000	0.00000000000000000000	0.00000000000000000000	0.00000000000000000000	0.00000000000000000000	0.00000000000000000000
119.00000000000000000000	0.00000000000000000000	4147.69238281250000000000	4122.05126953125000000000	4077.43579101562500000000	4142.56396484375000000000	4128.71777343750000000000	4148.71777343750000000000	4101.02539062500000000000	4151.28173828125000000000	4143.07666015625000000000	4000.51269531250000000000	4160.51269531250000000000	4202.56396484375000000000	4123.07666015625000000000	4157.43603515625000000000	3306.00000000000000000000	10249.00000000000000000000	10230.00000000000000000000	0.00000000000000000000	0.00000000000000000000	0.00000000000000000000	1837.00000000000000000000	632.00000000000000000000	0.00000000000000000000	0.00000000000000000000	0.00000000000000000000	0.00000000000000000000	0.00000000000000000000	0.00000000000000000000	0.00000000000000000000	0.00000000000000000000	0.00000000000000000000	0.00000000000000000000	0.00000000000000000000	0.00000000000000000000	0.00000000000000000000	0.00000000000000000000	0.00000000000000000000	0.00000000000000000000
120.00000000000000000000	0.00000000000000000000	4138.46142578125000000000	4136.92285156250000000000	4068.71777343750000000000	4134.35888671875000000000	4149.74365234375000000000	4138.97412109375000000000	4109.23046875000000000000	4157.94873046875000000000	4146.66650390625000000000	4007.17944335937500000000	4165.64111328125000000000	4195.89746093750000000000	4138.46142578125000000000	4148.20507812500000000000	2739.00000000000000000000	10249.00000000000000000000	10230.00000000000000000000	0.00000000000000000000	0.00000000000000000000	0.00000000000000000000	1837.00000000000000000000	641.00000000000000000000	0.00000000000000000000	0.00000000000000000000	0.00000000000000000000	0.00000000000000000000	0.00000000000000000000	0.00000000000000000000	0.00000000000000000000	0.00000000000000000000	0.00000000000000000000	0.00000000000000000000	0.00000000000000000000	0.00000000000000000000	0.00000000000000000000	0.00000000000000000000	0.00000000000000000000	0.00000000000000000000
121.00000000000000000000	0.00000000000000000000	4134.87158203125000000000	4132.82031250000000000000	4051.79467773437500000000	4106.15380859375000000000	4128.71777343750000000000	4104.61523437500000000000	4081.02563476562500000000	4128.71777343750000000000	4120.51269531250000000000	3993.33325195312500000000	4111.28173828125000000000	4184.61523437500000000000	4110.76904296875000000000	4131.28173828125000000000	2767.00000000000000000000	10246.00000000000000000000	10229.00000000000000000000	0.00000000000000000000	0.00000000000000000000	0.00000000000000000000	1837.00000000000000000000	649.00000000000000000000	0.00000000000000000000	0.00000000000000000000	0.00000000000000000000	0.00000000000000000000	0.00000000000000000000	0.00000000000000000000	0.00000000000000000000	0.00000000000000000000	0.00000000000000000000	0.00000000000000000000	0.00000000000000000000	0.00000000000000000000	0.00000000000000000000	0.00000000000000000000	0.00000000000000000000	0.00000000000000000000
122.00000000000000000000	0.00000000000000000000	4130.25634765625000000000	4121.02539062500000000000	4053.33325195312500000000	4103.07666015625000000000	4102.56396484375000000000	4103.07666015625000000000	4074.87158203125000000000	4121.02539062500000000000	4107.69238281250000000000	3978.97436523437500000000	4112.82031250000000000000	4165.64111328125000000000	4095.89721679687500000000	4119.48730468750000000000	3503.00000000000000000000	10246.00000000000000000000	10229.00000000000000000000	0.00000000000000000000	0.00000000000000000000	0.00000000000000000000	1837.00000000000000000000	657.00000000000000000000	0.00000000000000000000	0.00000000000000000000	0.00000000000000000000	0.00000000000000000000	0.00000000000000000000	0.00000000000000000000	0.00000000000000000000	0.00000000000000000000	0.00000000000000000000	0.00000000000000000000	0.00000000000000000000	0.00000000000000000000	0.00000000000000000000	0.00000000000000000000	0.00000000000000000000	0.00000000000000000000
123.00000000000000000000	0.00000000000000000000	4131.28173828125000000000	4127.17919921875000000000	4059.48706054687500000000	4145.64111328125000000000	4119.48730468750000000000	4126.66650390625000000000	4089.23071289062500000000	4134.35888671875000000000	4122.56396484375000000000	3991.28198242187500000000	4155.89746093750000000000	4167.69238281250000000000	4107.17919921875000000000	4127.69238281250000000000	3306.00000000000000000000	10247.00000000000000000000	10230.00000000000000000000	0.00000000000000000000	0.00000000000000000000	0.00000000000000000000	1837.00000000000000000000	666.00000000000000000000	0.00000000000000000000	0.00000000000000000000	0.00000000000000000000	0.00000000000000000000	0.00000000000000000000	0.00000000000000000000	0.00000000000000000000	0.00000000000000000000	0.00000000000000000000	0.00000000000000000000	0.00000000000000000000	0.00000000000000000000	0.00000000000000000000	0.00000000000000000000	0.00000000000000000000	0.00000000000000000000
124.00000000000000000000	0.00000000000000000000	4150.76904296875000000000	4139.48730468750000000000	4070.25634765625000000000	4157.43603515625000000000	4154.35888671875000000000	4137.94873046875000000000	4097.94873046875000000000	4148.20507812500000000000	4140.51269531250000000000	4006.15380859375000000000	4167.69238281250000000000	4190.76904296875000000000	4124.10253906250000000000	4156.92285156250000000000	2739.00000000000000000000	10247.00000000000000000000	10230.00000000000000000000	0.00000000000000000000	0.00000000000000000000	0.00000000000000000000	1837.00000000000000000000	674.00000000000000000000	0.00000000000000000000	0.00000000000000000000	0.00000000000000000000	0.00000000000000000000	0.00000000000000000000	0.00000000000000000000	0.00000000000000000000	0.00000000000000000000	0.00000000000000000000	0.00000000000000000000	0.00000000000000000000	0.00000000000000000000	0.00000000000000000000	0.00000000000000000000	0.00000000000000000000	0.00000000000000000000
125.00000000000000000000	0.00000000000000000000	4129.74365234375000000000	4124.10253906250000000000	4057.94873046875000000000	4111.28173828125000000000	4130.76904296875000000000	4124.61523437500000000000	4093.33325195312500000000	4142.05126953125000000000	4135.89746093750000000000	3993.33325195312500000000	4160.00000000000000000000	4179.48730468750000000000	4122.05126953125000000000	4152.30761718750000000000	2767.00000000000000000000	10248.00000000000000000000	10230.00000000000000000000	0.00000000000000000000	0.00000000000000000000	0.00000000000000000000	1837.00000000000000000000	683.00000000000000000000	0.00000000000000000000	0.00000000000000000000	0.00000000000000000000	0.00000000000000000000	0.00000000000000000000	0.00000000000000000000	0.00000000000000000000	0.00000000000000000000	0.00000000000000000000	0.00000000000000000000	0.00000000000000000000	0.00000000000000000000	0.00000000000000000000	0.00000000000000000000	0.00000000000000000000	0.00000000000000000000
126.00000000000000000000	0.00000000000000000000	4127.69238281250000000000	4113.84619140625000000000	4056.92309570312500000000	4124.61523437500000000000	4100.00000000000000000000	4111.79492187500000000000	4081.53833007812500000000	4120.00000000000000000000	4121.02539062500000000000	3979.48706054687500000000	4128.20507812500000000000	4169.74365234375000000000	4110.25634765625000000000	4130.76904296875000000000	3503.00000000000000000000	10248.00000000000000000000	10230.00000000000000000000	0.00000000000000000000	0.00000000000000000000	0.00000000000000000000	1837.00000000000000000000	691.00000000000000000000	0.00000000000000000000	0.00000000000000000000	0.00000000000000000000	0.00000000000000000000	0.00000000000000000000	0.00000000000000000000	0.00000000000000000000	0.00000000000000000000	0.00000000000000000000	0.00000000000000000000	0.00000000000000000000	0.00000000000000000000	0.00000000000000000000	0.00000000000000000000	0.00000000000000000000	0.00000000000000000000
127.00000000000000000000	0.00000000000000000000	4140.00000000000000000000	4127.69238281250000000000	4066.66650390625000000000	4142.56396484375000000000	4120.00000000000000000000	4119.48730468750000000000	4080.00000000000000000000	4121.02539062500000000000	4125.12792968750000000000	3994.35888671875000000000	4106.66650390625000000000	4174.87158203125000000000	4121.02539062500000000000	4136.41015625000000000000	52.00000000000000000000	10250.00000000000000000000	10228.00000000000000000000	0.00000000000000000000	0.00000000000000000000	0.00000000000000000000	1837.00000000000000000000	699.00000000000000000000	0.00000000000000000000	0.00000000000000000000	0.00000000000000000000	0.00000000000000000000	0.00000000000000000000	0.00000000000000000000	0.00000000000000000000	0.00000000000000000000	0.00000000000000000000	0.00000000000000000000	0.00000000000000000000	0.00000000000000000000	0.00000000000000000000	0.00000000000000000000	0.00000000000000000000	0.00000000000000000000
0.00000000000000000000	0.00000000000000000000	4124.10253906250000000000	4104.10253906250000000000	4053.84594726562500000000	4083.58959960937500000000	4096.92285156250000000000	4111.28173828125000000000	4061.02563476562500000000	4115.38427734375000000000	4107.69238281250000000000	3981.53833007812500000000	4119.48730468750000000000	4150.76904296875000000000	4110.25634765625000000000	4122.56396484375000000000	2828.00000000000000000000	10250.00000000000000000000	10228.00000000000000000000	0.00000000000000000000	0.00000000000000000000	0.00000000000000000000	1837.00000000000000000000	708.00000000000000000000	4.00000000000000000000	0.00000000000000000000	0.00000000000000000000	0.00000000000000000000	0.00000000000000000000	0.00000000000000000000	0.00000000000000000000	0.00000000000000000000	0.00000000000000000000	0.00000000000000000000	0.00000000000000000000	0.00000000000000000000	0.00000000000000000000	0.00000000000000000000	0.00000000000000000000	0.00000000000000000000
1.00000000000000000000	0.00000000000000000000	4125.64111328125000000000	4098.97412109375000000000	4050.76904296875000000000	4087.69213867187500000000	4085.12817382812500000000	4106.15380859375000000000	4049.74340820312500000000	4105.12792968750000000000	4089.23071289062500000000	3967.69213867187500000000	4142.56396484375000000000	4138.46142578125000000000	4085.64086914062500000000	4108.20507812500000000000	2831.00000000000000000000	10250.00000000000000000000	10227.00000000000000000000	0.00000000000000000000	0.00000000000000000000	0.00000000000000000000	1837.00000000000000000000	716.00000000000000000000	4.00000000000000000000	4.00000000000000000000	0.00000000000000000000	0.00000000000000000000	0.00000000000000000000	0.00000000000000000000	0.00000000000000000000	0.00000000000000000000	0.00000000000000000000	0.00000000000000000000	0.00000000000000000000	0.00000000000000000000	0.00000000000000000000	0.00000000000000000000	0.00000000000000000000	0.00000000000000000000
2.00000000000000000000	0.00000000000000000000	4128.71777343750000000000	4131.28173828125000000000	4055.89721679687500000000	4149.23046875000000000000	4146.15380859375000000000	4118.46142578125000000000	4074.35888671875000000000	4126.66650390625000000000	4114.87158203125000000000	3995.38452148437500000000	4133.84619140625000000000	4162.56396484375000000000	4101.53857421875000000000	4132.82031250000000000000	2379.00000000000000000000	10250.00000000000000000000	10227.00000000000000000000	0.00000000000000000000	0.00000000000000000000	0.00000000000000000000	1837.00000000000000000000	724.00000000000000000000	4.00000000000000000000	4.00000000000000000000	4.00000000000000000000	0.00000000000000000000	0.00000000000000000000	0.00000000000000000000	0.00000000000000000000	0.00000000000000000000	0.00000000000000000000	0.00000000000000000000	0.00000000000000000000	0.00000000000000000000	0.00000000000000000000	0.00000000000000000000	4.00000000000000000000	0.00000000000000000000
3.00000000000000000000	0.00000000000000000000	4135.38427734375000000000	4115.89746093750000000000	4062.56396484375000000000	4130.25634765625000000000	4153.84619140625000000000	4117.94873046875000000000	4084.10253906250000000000	4137.43603515625000000000	4128.20507812500000000000	3995.38452148437500000000	4117.43603515625000000000	4174.87158203125000000000	4117.94873046875000000000	4143.58984375000000000000	3492.00000000000000000000	10249.00000000000000000000	10227.00000000000000000000	0.00000000000000000000	0.00000000000000000000	0.00000000000000000000	1837.00000000000000000000	733.00000000000000000000	4.00000000000000000000	4.00000000000000000000	4.00000000000000000000	4.00000000000000000000	0.00000000000000000000	0.00000000000000000000	0.00000000000000000000	0.00000000000000000000	0.00000000000000000000	0.00000000000000000000	0.00000000000000000000	0.00000000000000000000	0.00000000000000000000	0.00000000000000000000	4.00000000000000000000	4.00000000000000000000
4.00000000000000000000	0.00000000000000000000	4123.58984375000000000000	4093.33325195312500000000	4048.71777343750000000000	4094.35888671875000000000	4105.64111328125000000000	4114.87158203125000000000	4070.76904296875000000000	4123.07666015625000000000	4116.92285156250000000000	3974.87158203125000000000	4128.71777343750000000000	4144.61523437500000000000	4105.12792968750000000000	4116.92285156250000000000	3540.00000000000000000000	10249.00000000000000000000	10227.00000000000000000000	0.00000000000000000000	0.00000000000000000000	0.00000000000000000000	1837.00000000000000000000	741.00000000000000000000	4.00000000000000000000	4.00000000000000000000	4.00000000000000000000	4.00000000000000000000	4.00000000000000000000	0.00000000000000000000	0.00000000000000000000	0.00000000000000000000	0.00000000000000000000	0.00000000000000000000	0.00000000000000000000	0.00000000000000000000	0.00000000000000000000	0.00000000000000000000	4.00000000000000000000	4.00000000000000000000
5.00000000000000000000	0.00000000000000000000	4104.61523437500000000000	4095.89721679687500000000	4030.25634765625000000000	4104.10253906250000000000	4085.12817382812500000000	4112.82031250000000000000	4054.87158203125000000000	4105.64111328125000000000	4110.76904296875000000000	3982.05126953125000000000	4130.76904296875000000000	4118.97412109375000000000	4087.17944335937500000000	4092.82031250000000000000	3412.00000000000000000000	10247.00000000000000000000	10227.00000000000000000000	0.00000000000000000000	0.00000000000000000000	0.00000000000000000000	1837.00000000000000000000	749.00000000000000000000	4.00000000000000000000	4.00000000000000000000	4.00000000000000000000	4.00000000000000000000	4.00000000000000000000	4.00000000000000000000	0.00000000000000000000	0.00000000000000000000	0.00000000000000000000	0.00000000000000000000	0.00000000000000000000	0.00000000000000000000	0.00000000000000000000	0.00000000000000000000	4.00000000000000000000	4.00000000000000000000
6.00000000000000000000	0.00000000000000000000	4113.33300781250000000000	4086.15380859375000000000	4034.87158203125000000000	4097.43603515625000000000	4076.92309570312500000000	4101.53857421875000000000	4040.00000000000000000000	4085.12817382812500000000	4100.51269531250000000000	3988.20507812500000000000	4107.17919921875000000000	4120.51269531250000000000	4083.58959960937500000000	4087.69213867187500000000	3485.00000000000000000000	10247.00000000000000000000	10227.00000000000000000000	0.00000000000000000000	0.00000000000000000000	0.00000000000000000000	1837.00000000000000000000	758.00000000000000000000	4.00000000000000000000	4.00000000000000000000	4.00000000000000000000	4.00000000000000000000	4.00000000000000000000	4.00000000000000000000	4.00000000000000000000	0.00000000000000000000	0.00000000000000000000	0.00000000000000000000	0.00000000000000000000	0.00000000000000000000	0.00000000000000000000	0.00000000000000000000	4.00000000000000000000	4.00000000000000000000
7.00000000000000000000	0.00000000000000000000	4103.07666015625000000000	4085.64086914062500000000	4027.69213867187500000000	4085.12817382812500000000	4083.07690429687500000000	4095.89721679687500000000	4043.58959960937500000000	4091.28198242187500000000	4101.53857421875000000000	3984.10253906250000000000	4091.79467773437500000000	4117.94873046875000000000	4091.79467773437500000000	4090.76904296875000000000	3426.00000000000000000000	10245.00000000000000000000	10227.00000000000000000000	0.00000000000000000000	0.00000000000000000000	0.00000000000000000000	1837.00000000000000000000	766.00000000000000000000	4.00000000000000000000	4.00000000000000000000	4.00000000000000000000	4.00000000000000000000	4.00000000000000000000	4.00000000000000000000	4.00000000000000000000	4.00000000000000000000	0.00000000000000000000	0.00000000000000000000	0.00000000000000000000	0.00000000000000000000	0.00000000000000000000	0.00000000000000000000	4.00000000000000000000	4.00000000000000000000
8.00000000000000000000	0.00000000000000000000	4108.71777343750000000000	4097.43603515625000000000	4029.74340820312500000000	4108.20507812500000000000	4110.25634765625000000000	4097.94873046875000000000	4052.30761718750000000000	4116.92285156250000000000	4112.82031250000000000000	3987.17944335937500000000	4097.43603515625000000000	4127.17919921875000000000	4086.15380859375000000000	4096.92285156250000000000	3431.00000000000000000000	10245.00000000000000000000	10227.00000000000000000000	0.00000000000000000000	0.00000000000000000000	0.00000000000000000000	1837.00000000000000000000	774.00000000000000000000	4.00000000000000000000	4.00000000000000000000	4.00000000000000000000	4.00000000000000000000	4.00000000000000000000	4.00000000000000000000	4.00000000000000000000	4.00000000000000000000	4.00000000000000000000	0.00000000000000000000	0.00000000000000000000	0.00000000000000000000	0.00000000000000000000	0.00000000000000000000	4.00000000000000000000	4.00000000000000000000
9.00000000000000000000	0.00000000000000000000	4117.43603515625000000000	4097.43603515625000000000	4033.33325195312500000000	4112.82031250000000000000	4109.74365234375000000000	4091.28198242187500000000	4042.05126953125000000000	4104.61523437500000000000	4109.74365234375000000000	3986.66650390625000000000	4110.25634765625000000000	4125.64111328125000000000	4078.46142578125000000000	4094.87158203125000000000	3097.00000000000000000000	10245.00000000000000000000	10227.00000000000000000000	0.00000000000000000000	0.00000000000000000000	0.00000000000000000000	1837.00000000000000000000	783.00000000000000000000	4.00000000000000000000	4.00000000000000000000	4.00000000000000000000	4.00000000000000000000	4.00000000000000000000	4.00000000000000000000	4.00000000000000000000	4.00000000000000000000	4.00000000000000000000	4.00000000000000000000	0.00000000000000000000	0.00000000000000000000	0.00000000000000000000	0.00000000000000000000	4.00000000000000000000	4.00000000000000000000
10.00000000000000000000	0.00000000000000000000	4101.02539062500000000000	4083.58959960937500000000	4020.51269531250000000000	4078.46142578125000000000	4080.51269531250000000000	4078.97436523437500000000	4023.58959960937500000000	4066.15380859375000000000	4084.10253906250000000000	3973.84594726562500000000	4109.74365234375000000000	4102.05126953125000000000	4075.38452148437500000000	4078.97436523437500000000	3509.00000000000000000000	10245.00000000000000000000	10227.00000000000000000000	0.00000000000000000000	0.00000000000000000000	0.00000000000000000000	1837.00000000000000000000	791.00000000000000000000	4.00000000000000000000	4.00000000000000000000	4.00000000000000000000	4.00000000000000000000	4.00000000000000000000	4.00000000000000000000	4.00000000000000000000	4.00000000000000000000	4.00000000000000000000	4.00000000000000000000	4.00000000000000000000	0.00000000000000000000	0.00000000000000000000	0.00000000000000000000	4.00000000000000000000	4.00000000000000000000
11.00000000000000000000	0.00000000000000000000	4109.23046875000000000000	4073.84594726562500000000	4025.64086914062500000000	4066.66650390625000000000	4073.33325195312500000000	4075.89721679687500000000	4017.94873046875000000000	4061.02563476562500000000	4068.71777343750000000000	3960.00000000000000000000	4098.97412109375000000000	4092.30761718750000000000	4060.51269531250000000000	4067.69213867187500000000	3305.00000000000000000000	10246.00000000000000000000	10228.00000000000000000000	0.00000000000000000000	0.00000000000000000000	0.00000000000000000000	1837.00000000000000000000	799.00000000000000000000	4.00000000000000000000	4.00000000000000000000	4.00000000000000000000	4.00000000000000000000	4.00000000000000000000	4.00000000000000000000	4.00000000000000000000	4.00000000000000000000	4.00000000000000000000	4.00000000000000000000	4.00000000000000000000	4.00000000000000000000	0.00000000000000000000	0.00000000000000000000	4.00000000000000000000	4.00000000000000000000
12.00000000000000000000	0.00000000000000000000	4110.76904296875000000000	4097.94873046875000000000	4032.30761718750000000000	4099.48730468750000000000	4094.35888671875000000000	4088.71777343750000000000	4029.74340820312500000000	4092.30761718750000000000	4096.41015625000000000000	3977.43579101562500000000	4089.23071289062500000000	4104.10253906250000000000	4069.23071289062500000000	4081.53833007812500000000	2752.00000000000000000000	10246.00000000000000000000	10228.00000000000000000000	0.00000000000000000000	0.00000000000000000000	0.00000000000000000000	1837.00000000000000000000	808.00000000000000000000	4.00000000000000000000	4.00000000000000000000	4.00000000000000000000	4.00000000000000000000	4.00000000000000000000	4.00000000000000000000	4.00000000000000000000	4.00000000000000000000	4.00000000000000000000	4.00000000000000000000	4.00000000000000000000	4.00000000000000000000	4.00000000000000000000	0.00000000000000000000	4.00000000000000000000	4.00000000000000000000
13.00000000000000000000	0.00000000000000000000	4105.12792968750000000000	4097.43603515625000000000	4025.12817382812500000000	4086.66650390625000000000	4069.74340820312500000000	4080.00000000000000000000	4017.43579101562500000000	4079.48706054687500000000	4088.71777343750000000000	3977.43579101562500000000	4082.05126953125000000000	4112.82031250000000000000	4077.94873046875000000000	4082.56396484375000000000	2766.00000000000000000000	10245.00000000000000000000	10229.00000000000000000000	0.00000000000000000000	0.00000000000000000000	0.00000000000000000000	1837.00000000000000000000	816.00000000000000000000	4.00000000000000000000	4.00000000000000000000	4.00000000000000000000	4.00000000000000000000	4.00000000000000000000	4.00000000000000000000	4.00000000000000000000	4.00000000000000000000	4.00000000000000000000	4.00000000000000000000	4.00000000000000000000	4.00000000000000000000	4.00000000000000000000	4.00000000000000000000	4.00000000000000000000	4.00000000000000000000
14.00000000000000000000	0.00000000000000000000	4104.61523437500000000000	4059.48706054687500000000	4020.51269531250000000000	4042.56396484375000000000	4043.07690429687500000000	4061.53833007812500000000	4002.05126953125000000000	4050.25634765625000000000	4056.92309570312500000000	3958.97436523437500000000	4090.76904296875000000000	4098.97412109375000000000	4072.82031250000000000000	4068.71777343750000000000	3509.00000000000000000000	10245.00000000000000000000	10229.00000000000000000000	0.00000000000000000000	0.00000000000000000000	0.00000000000000000000	1837.00000000000000000000	824.00000000000000000000	4.00000000000000000000	4.00000000000000000000	4.00000000000000000000	4.00000000000000000000	4.00000000000000000000	4.00000000000000000000	4.00000000000000000000	4.00000000000000000000	4.00000000000000000000	4.00000000000000000000	4.00000000000000000000	4.00000000000000000000	4.00000000000000000000	4.00000000000000000000	4.00000000000000000000	4.00000000000000000000
15.00000000000000000000	0.00000000000000000000	4098.97412109375000000000	4061.53833007812500000000	4023.58959960937500000000	4067.17944335937500000000	4078.97436523437500000000	4077.43579101562500000000	4014.87158203125000000000	4065.12817382812500000000	4074.35888671875000000000	3972.30761718750000000000	4114.87158203125000000000	4092.30761718750000000000	4075.89721679687500000000	4073.84594726562500000000	3305.00000000000000000000	10246.00000000000000000000	10229.00000000000000000000	0.00000000000000000000	0.00000000000000000000	0.00000000000000000000	1837.00000000000000000000	833.00000000000000000000	4.00000000000000000000	4.00000000000000000000	4.00000000000000000000	4.00000000000000000000	4.00000000000000000000	4.00000000000000000000	4.00000000000000000000	4.00000000000000000000	4.00000000000000000000	4.00000000000000000000	4.00000000000000000000	4.00000000000000000000	4.00000000000000000000	4.00000000000000000000	4.00000000000000000000	4.00000000000000000000
16.00000000000000000000	0.00000000000000000000	4103.58984375000000000000	4082.05126953125000000000	4023.07690429687500000000	4094.35888671875000000000	4089.74340820312500000000	4086.15380859375000000000	4014.87158203125000000000	4070.25634765625000000000	4088.20507812500000000000	3968.71777343750000000000	4115.38427734375000000000	4096.92285156250000000000	4068.20507812500000000000	4067.17944335937500000000	0.00000000000000000000	10246.00000000000000000000	10229.00000000000000000000	0.00000000000000000000	0.00000000000000000000	0.00000000000000000000	1837.00000000000000000000	841.00000000000000000000	4.00000000000000000000	4.00000000000000000000	4.00000000000000000000	4.00000000000000000000	4.00000000000000000000	4.00000000000000000000	4.00000000000000000000	4.00000000000000000000	4.00000000000000000000	4.00000000000000000000	4.00000000000000000000	4.00000000000000000000	4.00000000000000000000	4.00000000000000000000	4.00000000000000000000	4.00000000000000000000
17.00000000000000000000	0.00000000000000000000	4089.74340820312500000000	4080.00000000000000000000	4010.25634765625000000000	4070.25634765625000000000	4072.30761718750000000000	4075.89721679687500000000	4012.30761718750000000000	4069.74340820312500000000	4078.97436523437500000000	3952.30761718750000000000	4088.71777343750000000000	4091.79467773437500000000	4061.53833007812500000000	4053.33325195312500000000	0.00000000000000000000	10246.00000000000000000000	10229.00000000000000000000	0.00000000000000000000	0.00000000000000000000	0.00000000000000000000	1837.00000000000000000000	849.00000000000000000000	4.00000000000000000000	4.00000000000000000000	4.00000000000000000000	4.00000000000000000000	4.00000000000000000000	4.00000000000000000000	4.00000000000000000000	4.00000000000000000000	4.00000000000000000000	4.00000000000000000000	4.00000000000000000000	4.00000000000000000000	4.00000000000000000000	4.00000000000000000000	4.00000000000000000000	4.00000000000000000000
18.00000000000000000000	0.00000000000000000000	4086.15380859375000000000	4063.58959960937500000000	4010.25634765625000000000	4060.51269531250000000000	4060.51269531250000000000	4063.58959960937500000000	4012.30761718750000000000	4076.92309570312500000000	4068.20507812500000000000	3956.92309570312500000000	4048.71777343750000000000	4093.33325195312500000000	4050.25634765625000000000	4055.89721679687500000000	0.00000000000000000000	10246.00000000000000000000	10229.00000000000000000000	0.00000000000000000000	0.00000000000000000000	0.00000000000000000000	1837.00000000000000000000	858.00000000000000000000	4.00000000000000000000	4.00000000000000000000	4.00000000000000000000	4.00000000000000000000	4.00000000000000000000	4.00000000000000000000	4.00000000000000000000	4.00000000000000000000	4.00000000000000000000	4.00000000000000000000	4.00000000000000000000	4.00000000000000000000	4.00000000000000000000	4.00000000000000000000	4.00000000000000000000	4.00000000000000000000
19.00000000000000000000	0.00000000000000000000	4085.64086914062500000000	4054.35888671875000000000	4004.10253906250000000000	4054.35888671875000000000	4037.94873046875000000000	4053.33325195312500000000	3998.46142578125000000000	4066.66650390625000000000	4061.02563476562500000000	3970.76904296875000000000	4045.64086914062500000000	4091.28198242187500000000	4034.87158203125000000000	4047.69213867187500000000	0.00000000000000000000	10248.00000000000000000000	10228.00000000000000000000	0.00000000000000000000	0.00000000000000000000	0.00000000000000000000	1837.00000000000000000000	866.00000000000000000000	4.00000000000000000000	4.00000000000000000000	4.00000000000000000000	4.00000000000000000000	4.00000000000000000000	4.00000000000000000000	4.00000000000000000000	4.00000000000000000000	4.00000000000000000000	4.00000000000000000000	4.00000000000000000000	4.00000000000000000000	4.00000000000000000000	4.00000000000000000000	4.00000000000000000000	4.00000000000000000000
20.00000000000000000000	0.00000000000000000000	4068.20507812500000000000	4045.64086914062500000000	3982.05126953125000000000	4041.53833007812500000000	4035.38452148437500000000	4045.64086914062500000000	3987.17944335937500000000	4046.66650390625000000000	4066.15380859375000000000	3978.97436523437500000000	4098.97412109375000000000	4068.71777343750000000000	4039.48706054687500000000	4025.64086914062500000000	0.00000000000000000000	10248.00000000000000000000	10228.00000000000000000000	0.00000000000000000000	0.00000000000000000000	0.00000000000000000000	1837.00000000000000000000	875.00000000000000000000	4.00000000000000000000	4.00000000000000000000	4.00000000000000000000	4.00000000000000000000	4.00000000000000000000	4.00000000000000000000	4.00000000000000000000	4.00000000000000000000	4.00000000000000000000	4.00000000000000000000	4.00000000000000000000	4.00000000000000000000	4.00000000000000000000	4.00000000000000000000	4.00000000000000000000	4.00000000000000000000
21.00000000000000000000	0.00000000000000000000	4090.76904296875000000000	4053.33325195312500000000	3997.94873046875000000000	4081.02563476562500000000	4067.69213867187500000000	4055.38452148437500000000	4000.51269531250000000000	4050.25634765625000000000	4082.05126953125000000000	3983.07690429687500000000	4125.12792968750000000000	4072.82031250000000000000	4062.56396484375000000000	4037.94873046875000000000	0.00000000000000000000	10248.00000000000000000000	10227.00000000000000000000	0.00000000000000000000	0.00000000000000000000	0.00000000000000000000	1837.00000000000000000000	883.00000000000000000000	4.00000000000000000000	4.00000000000000000000	4.00000000000000000000	4.00000000000000000000	4.00000000000000000000	4.00000000000000000000	4.00000000000000000000	4.00000000000000000000	4.00000000000000000000	4.00000000000000000000	4.00000000000000000000	4.00000000000000000000	4.00000000000000000000	4.00000000000000000000	4.00000000000000000000	4.00000000000000000000
22.00000000000000000000	0.00000000000000000000	4102.56396484375000000000	4090.76904296875000000000	4019.48706054687500000000	4103.58984375000000000000	4093.33325195312500000000	4091.79467773437500000000	4028.20507812500000000000	4079.48706054687500000000	4099.48730468750000000000	3994.87158203125000000000	4092.82031250000000000000	4106.15380859375000000000	4091.79467773437500000000	4081.53833007812500000000	0.00000000000000000000	10248.00000000000000000000	10227.00000000000000000000	0.00000000000000000000	0.00000000000000000000	0.00000000000000000000	1837.00000000000000000000	891.00000000000000000000	4.00000000000000000000	4.00000000000000000000	4.00000000000000000000	4.00000000000000000000	4.00000000000000000000	4.00000000000000000000	4.00000000000000000000	4.00000000000000000000	4.00000000000000000000	4.00000000000000000000	4.00000000000000000000	4.00000000000000000000	4.00000000000000000000	4.00000000000000000000	4.00000000000000000000	4.00000000000000000000
23.00000000000000000000	0.00000000000000000000	4089.74340820312500000000	4078.97436523437500000000	4008.20507812500000000000	4051.79467773437500000000	4067.17944335937500000000	4078.97436523437500000000	4004.61523437500000000000	4063.58959960937500000000	4081.53833007812500000000	3984.61523437500000000000	4065.64086914062500000000	4101.02539062500000000000	4077.94873046875000000000	4073.84594726562500000000	0.00000000000000000000	10248.00000000000000000000	10229.00000000000000000000	0.00000000000000000000	0.00000000000000000000	0.00000000000000000000	1837.00000000000000000000	900.00000000000000000000	4.00000000000000000000	4.00000000000000000000	4.00000000000000000000	4.00000000000000000000	4.00000000000000000000	4.00000000000000000000	4.00000000000000000000	4.00000000000000000000	4.00000000000000000000	4.00000000000000000000	4.00000000000000000000	4.00000000000000000000	4.00000000000000000000	4.00000000000000000000	4.00000000000000000000	4.00000000000000000000
24.00000000000000000000	0.00000000000000000000	4090.76904296875000000000	4046.15380859375000000000	3997.94873046875000000000	4039.48706054687500000000	4047.69213867187500000000	4038.46142578125000000000	3971.28198242187500000000	4035.89721679687500000000	4060.00000000000000000000	3970.25634765625000000000	4073.33325195312500000000	4074.35888671875000000000	4049.23071289062500000000	4040.00000000000000000000	0.00000000000000000000	10248.00000000000000000000	10229.00000000000000000000	0.00000000000000000000	0.00000000000000000000	0.00000000000000000000	1837.00000000000000000000	908.00000000000000000000	4.00000000000000000000	4.00000000000000000000	4.00000000000000000000	4.00000000000000000000	4.00000000000000000000	4.00000000000000000000	4.00000000000000000000	4.00000000000000000000	4.00000000000000000000	4.00000000000000000000	4.00000000000000000000	4.00000000000000000000	4.00000000000000000000	4.00000000000000000000	4.00000000000000000000	4.00000000000000000000
25.00000000000000000000	0.00000000000000000000	4074.35888671875000000000	4054.35888671875000000000	3991.28198242187500000000	4057.94873046875000000000	4049.23071289062500000000	4049.74340820312500000000	3980.00000000000000000000	4050.25634765625000000000	4062.05126953125000000000	3965.12817382812500000000	4088.71777343750000000000	4070.25634765625000000000	4046.15380859375000000000	4033.33325195312500000000	0.00000000000000000000	10248.00000000000000000000	10228.00000000000000000000	0.00000000000000000000	0.00000000000000000000	0.00000000000000000000	1837.00000000000000000000	916.00000000000000000000	4.00000000000000000000	4.00000000000000000000	4.00000000000000000000	4.00000000000000000000	4.00000000000000000000	4.00000000000000000000	4.00000000000000000000	4.00000000000000000000	4.00000000000000000000	4.00000000000000000000	4.00000000000000000000	4.00000000000000000000	4.00000000000000000000	4.00000000000000000000	4.00000000000000000000	4.00000000000000000000
26.00000000000000000000	0.00000000000000000000	4077.94873046875000000000	4057.94873046875000000000	3994.87158203125000000000	4040.51269531250000000000	4032.30761718750000000000	4059.48706054687500000000	3981.53833007812500000000	4043.58959960937500000000	4047.17944335937500000000	3955.89746093750000000000	4076.41015625000000000000	4069.74340820312500000000	4038.97436523437500000000	4030.76904296875000000000	0.00000000000000000000	10248.00000000000000000000	10228.00000000000000000000	0.00000000000000000000	0.00000000000000000000	0.00000000000000000000	1837.00000000000000000000	925.00000000000000000000	4.00000000000000000000	4.00000000000000000000	4.00000000000000000000	4.00000000000000000000	4.00000000000000000000	4.00000000000000000000	4.00000000000000000000	4.00000000000000000000	4.00000000000000000000	4.00000000000000000000	4.00000000000000000000	4.00000000000000000000	4.00000000000000000000	4.00000000000000000000	4.00000000000000000000	4.00000000000000000000
27.00000000000000000000	0.00000000000000000000	4091.79467773437500000000	4051.79467773437500000000	4002.56396484375000000000	4061.53833007812500000000	4044.10253906250000000000	4053.33325195312500000000	3986.66650390625000000000	4032.82031250000000000000	4049.74340820312500000000	3973.33325195312500000000	4059.48706054687500000000	4063.58959960937500000000	4037.94873046875000000000	4036.41015625000000000000	0.00000000000000000000	10248.00000000000000000000	10227.00000000000000000000	0.00000000000000000000	0.00000000000000000000	0.00000000000000000000	1837.00000000000000000000	933.00000000000000000000	4.00000000000000000000	4.00000000000000000000	4.00000000000000000000	4.00000000000000000000	4.00000000000000000000	4.00000000000000000000	4.00000000000000000000	4.00000000000000000000	4.00000000000000000000	4.00000000000000000000	4.00000000000000000000	4.00000000000000000000	4.00000000000000000000	4.00000000000000000000	4.00000000000000000000	4.00000000000000000000
28.00000000000000000000	0.00000000000000000000	4096.41015625000000000000	4062.05126953125000000000	4004.10253906250000000000	4107.17919921875000000000	4073.84594726562500000000	4060.51269531250000000000	4008.20507812500000000000	4063.07690429687500000000	4080.51269531250000000000	3989.23071289062500000000	4076.92309570312500000000	4077.94873046875000000000	4053.33325195312500000000	4052.82031250000000000000	0.00000000000000000000	10248.00000000000000000000	10227.00000000000000000000	0.00000000000000000000	0.00000000000000000000	0.00000000000000000000	1837.00000000000000000000	941.00000000000000000000	4.00000000000000000000	4.00000000000000000000	4.00000000000000000000	4.00000000000000000000	4.00000000000000000000	4.00000000000000000000	4.00000000000000000000	4.00000000000000000000	4.00000000000000000000	4.00000000000000000000	4.00000000000000000000	4.00000000000000000000	4.00000000000000000000	4.00000000000000000000	4.00000000000000000000	4.00000000000000000000
29.00000000000000000000	0.00000000000000000000	4093.33325195312500000000	4055.89721679687500000000	4000.00000000000000000000	4062.56396484375000000000	4047.69213867187500000000	4049.74340820312500000000	4001.02563476562500000000	4075.89721679687500000000	4080.00000000000000000000	3977.43579101562500000000	4091.28198242187500000000	4078.97436523437500000000	4061.02563476562500000000	4050.76904296875000000000	0.00000000000000000000	10247.00000000000000000000	10229.00000000000000000000	0.00000000000000000000	0.00000000000000000000	0.00000000000000000000	1837.00000000000000000000	950.00000000000000000000	4.00000000000000000000	4.00000000000000000000	4.00000000000000000000	4.00000000000000000000	4.00000000000000000000	4.00000000000000000000	4.00000000000000000000	4.00000000000000000000	4.00000000000000000000	4.00000000000000000000	4.00000000000000000000	4.00000000000000000000	4.00000000000000000000	4.00000000000000000000	4.00000000000000000000	4.00000000000000000000
30.00000000000000000000	0.00000000000000000000	4083.07690429687500000000	4037.43579101562500000000	3999.48706054687500000000	4018.97436523437500000000	4013.84594726562500000000	4027.69213867187500000000	3977.43579101562500000000	4046.66650390625000000000	4058.46142578125000000000	3985.12817382812500000000	4090.76904296875000000000	4068.20507812500000000000	4056.41015625000000000000	4044.61523437500000000000	0.00000000000000000000	10247.00000000000000000000	10229.00000000000000000000	0.00000000000000000000	0.00000000000000000000	0.00000000000000000000	1837.00000000000000000000	958.00000000000000000000	4.00000000000000000000	4.00000000000000000000	4.00000000000000000000	4.00000000000000000000	4.00000000000000000000	4.00000000000000000000	4.00000000000000000000	4.00000000000000000000	4.00000000000000000000	4.00000000000000000000	4.00000000000000000000	4.00000000000000000000	4.00000000000000000000	4.00000000000000000000	4.00000000000000000000	4.00000000000000000000
31.00000000000000000000	0.00000000000000000000	4100.00000000000000000000	4045.12817382812500000000	4018.46142578125000000000	4064.61523437500000000000	4028.20507812500000000000	4031.28198242187500000000	3973.33325195312500000000	4031.79467773437500000000	4051.28198242187500000000	3990.76904296875000000000	4093.84594726562500000000	4085.12817382812500000000	4049.74340820312500000000	4050.76904296875000000000	0.00000000000000000000	10247.00000000000000000000	10229.00000000000000000000	0.00000000000000000000	0.00000000000000000000	0.00000000000000000000	1837.00000000000000000000	967.00000000000000000000	4.00000000000000000000	4.00000000000000000000	4.00000000000000000000	4.00000000000000000000	4.00000000000000000000	4.00000000000000000000	4.00000000000000000000	4.00000000000000000000	4.00000000000000000000	4.00000000000000000000	4.00000000000000000000	4.00000000000000000000	4.00000000000000000000	4.00000000000000000000	4.00000000000000000000	4.00000000000000000000
32.00000000000000000000	0.00000000000000000000	4089.74340820312500000000	4058.97436523437500000000	4011.28198242187500000000	4065.64086914062500000000	4046.15380859375000000000	4049.74340820312500000000	3977.94873046875000000000	4043.07690429687500000000	4053.33325195312500000000	3973.33325195312500000000	4071.28198242187500000000	4085.12817382812500000000	4052.30761718750000000000	4047.17944335937500000000	0.00000000000000000000	10247.00000000000000000000	10229.00000000000000000000	0.00000000000000000000	0.00000000000000000000	0.00000000000000000000	1837.00000000000000000000	975.00000000000000000000	4.00000000000000000000	4.00000000000000000000	4.00000000000000000000	4.00000000000000000000	4.00000000000000000000	4.00000000000000000000	4.00000000000000000000	4.00000000000000000000	4.00000000000000000000	4.00000000000000000000	4.00000000000000000000	4.00000000000000000000	4.00000000000000000000	4.00000000000000000000	4.00000000000000000000	4.00000000000000000000
33.00000000000000000000	0.00000000000000000000	4070.25634765625000000000	4049.74340820312500000000	3990.76904296875000000000	4040.00000000000000000000	4043.07690429687500000000	4050.76904296875000000000	3968.20507812500000000000	4034.87158203125000000000	4048.20507812500000000000	3965.64086914062500000000	4045.12817382812500000000	4066.15380859375000000000	4051.79467773437500000000	4032.82031250000000000000	0.00000000000000000000	10249.00000000000000000000	10229.00000000000000000000	0.00000000000000000000	0.00000000000000000000	0.00000000000000000000	1837.00000000000000000000	983.00000000000000000000	4.00000000000000000000	4.00000000000000000000	4.00000000000000000000	4.00000000000000000000	4.00000000000000000000	4.00000000000000000000	4.00000000000000000000	4.00000000000000000000	4.00000000000000000000	4.00000000000000000000	4.00000000000000000000	4.00000000000000000000	4.00000000000000000000	4.00000000000000000000	4.00000000000000000000	4.00000000000000000000
34.00000000000000000000	0.00000000000000000000	4082.05126953125000000000	4042.05126953125000000000	3994.35888671875000000000	4061.02563476562500000000	4040.51269531250000000000	4045.64086914062500000000	3960.00000000000000000000	4019.48706054687500000000	4041.02563476562500000000	3965.64086914062500000000	4055.38452148437500000000	4061.53833007812500000000	4037.94873046875000000000	4024.61523437500000000000	0.00000000000000000000	10249.00000000000000000000	10229.00000000000000000000	0.00000000000000000000	0.00000000000000000000	0.00000000000000000000	1837.00000000000000000000	992.00000000000000000000	4.00000000000000000000	4.00000000000000000000	4.00000000000000000000	4.00000000000000000000	4.00000000000000000000	4.00000000000000000000	4.00000000000000000000	4.00000000000000000000	4.00000000000000000000	4.00000000000000000000	4.00000000000000000000	4.00000000000000000000	4.00000000000000000000	4.00000000000000000000	4.00000000000000000000	4.00000000000000000000
35.00000000000000000000	0.00000000000000000000	4068.71777343750000000000	4036.41015625000000000000	3988.20507812500000000000	4044.10253906250000000000	4032.82031250000000000000	4045.12817382812500000000	3965.12817382812500000000	4028.20507812500000000000	4036.92309570312500000000	3969.23071289062500000000	4084.61523437500000000000	4052.82031250000000000000	4033.33325195312500000000	4016.41015625000000000000	0.00000000000000000000	10249.00000000000000000000	10229.00000000000000000000	0.00000000000000000000	0.00000000000000000000	0.00000000000000000000	1837.00000000000000000000	1000.00000000000000000000	4.00000000000000000000	4.00000000000000000000	4.00000000000000000000	4.00000000000000000000	4.00000000000000000000	4.00000000000000000000	4.00000000000000000000	4.00000000000000000000	4.00000000000000000000	4.00000000000000000000	4.00000000000000000000	4.00000000000000000000	4.00000000000000000000	4.00000000000000000000	4.00000000000000000000	4.00000000000000000000
36.00000000000000000000	0.00000000000000000000	4076.92309570312500000000	4029.74340820312500000000	3997.94873046875000000000	4013.33325195312500000000	4016.92309570312500000000	4035.89721679687500000000	3967.69213867187500000000	4043.58959960937500000000	4033.84594726562500000000	3978.97436523437500000000	4075.89721679687500000000	4061.53833007812500000000	4044.61523437500000000000	4023.07690429687500000000	0.00000000000000000000	10249.00000000000000000000	10229.00000000000000000000	0.00000000000000000000	0.00000000000000000000	0.00000000000000000000	1838.00000000000000000000	8.00000000000000000000	4.00000000000000000000	4.00000000000000000000	4.00000000000000000000	4.00000000000000000000	4.00000000000000000000	4.00000000000000000000	4.00000000000000000000	4.00000000000000000000	4.00000000000000000000	4.00000000000000000000	4.00000000000000000000	4.00000000000000000000	4.00000000000000000000	4.00000000000000000000	4.00000000000000000000	4.00000000000000000000
37.00000000000000000000	0.00000000000000000000	4094.35888671875000000000	4049.74340820312500000000	4008.20507812500000000000	4046.66650390625000000000	4034.35888671875000000000	4043.07690429687500000000	3974.35888671875000000000	4056.41015625000000000000	4056.41015625000000000000	3993.33325195312500000000	4056.41015625000000000000	4083.07690429687500000000	4057.94873046875000000000	4052.30761718750000000000	0.00000000000000000000	10247.00000000000000000000	10229.00000000000000000000	0.00000000000000000000	0.00000000000000000000	0.00000000000000000000	1838.00000000000000000000	17.00000000000000000000	4.00000000000000000000	4.00000000000000000000	4.00000000000000000000	4.00000000000000000000	4.00000000000000000000	4.00000000000000000000	4.00000000000000000000	4.00000000000000000000	4.00000000000000000000	4.00000000000000000000	4.00000000000000000000	4.00000000000000000000	4.00000000000000000000	4.00000000000000000000	4.00000000000000000000	4.00000000000000000000
38.00000000000000000000	0.00000000000000000000	4078.46142578125000000000	4051.28198242187500000000	3990.76904296875000000000	4070.76904296875000000000	4053.84594726562500000000	4046.15380859375000000000	3973.84594726562500000000	4050.76904296875000000000	4067.17944335937500000000	3983.07690429687500000000	4073.33325195312500000000	4072.30761718750000000000	4045.64086914062500000000	4047.17944335937500000000	0.00000000000000000000	10247.00000000000000000000	10229.00000000000000000000	0.00000000000000000000	0.00000000000000000000	0.00000000000000000000	1838.00000000000000000000	25.00000000000000000000	4.00000000000000000000	4.00000000000000000000	4.00000000000000000000	4.00000000000000000000	4.00000000000000000000	4.00000000000000000000	4.00000000000000000000	4.00000000000000000000	4.00000000000000000000	4.00000000000000000000	4.00000000000000000000	4.00000000000000000000	4.00000000000000000000	4.00000000000000000000	4.00000000000000000000	4.00000000000000000000
39.00000000000000000000	0.00000000000000000000	4074.35888671875000000000	4020.51269531250000000000	3990.25634765625000000000	4050.25634765625000000000	4026.15380859375000000000	4026.66650390625000000000	3955.38452148437500000000	4026.66650390625000000000	4033.33325195312500000000	3950.76904296875000000000	4076.92309570312500000000	4049.74340820312500000000	4020.51269531250000000000	4021.02563476562500000000	0.00000000000000000000	10247.00000000000000000000	10228.00000000000000000000	0.00000000000000000000	0.00000000000000000000	0.00000000000000000000	1838.00000000000000000000	33.00000000000000000000	4.00000000000000000000	4.00000000000000000000	4.00000000000000000000	4.00000000000000000000	4.00000000000000000000	4.00000000000000000000	4.00000000000000000000	4.00000000000000000000	4.00000000000000000000	4.00000000000000000000	4.00000000000000000000	4.00000000000000000000	4.00000000000000000000	4.00000000000000000000	4.00000000000000000000	4.00000000000000000000
40.00000000000000000000	0.00000000000000000000	4067.69213867187500000000	4020.00000000000000000000	3991.28198242187500000000	4037.43579101562500000000	4007.69213867187500000000	4030.76904296875000000000	3950.76904296875000000000	4018.46142578125000000000	4019.48706054687500000000	3954.87158203125000000000	4043.58959960937500000000	4059.48706054687500000000	4024.61523437500000000000	4037.43579101562500000000	0.00000000000000000000	10247.00000000000000000000	10228.00000000000000000000	0.00000000000000000000	0.00000000000000000000	0.00000000000000000000	1838.00000000000000000000	42.00000000000000000000	4.00000000000000000000	4.00000000000000000000	4.00000000000000000000	4.00000000000000000000	4.00000000000000000000	4.00000000000000000000	4.00000000000000000000	4.00000000000000000000	4.00000000000000000000	4.00000000000000000000	4.00000000000000000000	4.00000000000000000000	4.00000000000000000000	4.00000000000000000000	4.00000000000000000000	4.00000000000000000000
41.00000000000000000000	0.00000000000000000000	4068.71777343750000000000	4020.51269531250000000000	3983.07690429687500000000	4023.07690429687500000000	4010.76904296875000000000	4040.51269531250000000000	3953.33325195312500000000	4014.87158203125000000000	4026.66650390625000000000	3969.74340820312500000000	4029.74340820312500000000	4073.33325195312500000000	4021.02563476562500000000	4038.46142578125000000000	0.00000000000000000000	10247.00000000000000000000	10227.00000000000000000000	0.00000000000000000000	0.00000000000000000000	0.00000000000000000000	1838.00000000000000000000	50.00000000000000000000	4.00000000000000000000	4.00000000000000000000	4.00000000000000000000	4.00000000000000000000	4.00000000000000000000	4.00000000000000000000	4.00000000000000000000	4.00000000000000000000	4.00000000000000000000	4.00000000000000000000	4.00000000000000000000	4.00000000000000000000	4.00000000000000000000	4.00000000000000000000	4.00000000000000000000	4.00000000000000000000
42.00000000000000000000	0.00000000000000000000	4078.46142578125000000000	4031.28198242187500000000	3992.30761718750000000000	4030.76904296875000000000	4040.51269531250000000000	4045.64086914062500000000	3963.58959960937500000000	4025.12817382812500000000	4038.97436523437500000000	3986.66650390625000000000	4071.28198242187500000000	4063.58959960937500000000	4027.17944335937500000000	4016.92309570312500000000	0.00000000000000000000	10247.00000000000000000000	10227.00000000000000000000	0.00000000000000000000	0.00000000000000000000	0.00000000000000000000	1838.00000000000000000000	59.00000000000000000000	4.00000000000000000000	4.00000000000000000000	4.00000000000000000000	4.00000000000000000000	4.00000000000000000000	4.00000000000000000000	4.00000000000000000000	4.00000000000000000000	4.00000000000000000000	4.00000000000000000000	4.00000000000000000000	4.00000000000000000000	4.00000000000000000000	4.00000000000000000000	4.00000000000000000000	4.00000000000000000000
43.00000000000000000000	0.00000000000000000000	4072.30761718750000000000	4056.41015625000000000000	4000.00000000000000000000	4061.02563476562500000000	4060.51269531250000000000	4042.56396484375000000000	3962.56396484375000000000	4040.00000000000000000000	4043.07690429687500000000	3994.35888671875000000000	4091.79467773437500000000	4058.46142578125000000000	4049.23071289062500000000	4024.61523437500000000000	0.00000000000000000000	10247.00000000000000000000	10226.00000000000000000000	0.00000000000000000000	0.00000000000000000000	0.00000000000000000000	1838.00000000000000000000	67.00000000000000000000	4.00000000000000000000	4.00000000000000000000	4.00000000000000000000	4.00000000000000000000	4.00000000000000000000	4.00000000000000000000	4.00000000000000000000	4.00000000000000000000	4.00000000000000000000	4.00000000000000000000	4.00000000000000000000	4.00000000000000000000	4.00000000000000000000	4.00000000000000000000	4.00000000000000000000	4.00000000000000000000
44.00000000000000000000	0.00000000000000000000	4069.23071289062500000000	4038.97436523437500000000	3994.35888671875000000000	4038.97436523437500000000	4025.64086914062500000000	4025.64086914062500000000	3945.64086914062500000000	4035.89721679687500000000	4028.20507812500000000000	3959.48706054687500000000	4057.94873046875000000000	4057.43579101562500000000	4029.74340820312500000000	4033.33325195312500000000	0.00000000000000000000	10247.00000000000000000000	10226.00000000000000000000	0.00000000000000000000	0.00000000000000000000	0.00000000000000000000	1838.00000000000000000000	75.00000000000000000000	4.00000000000000000000	4.00000000000000000000	4.00000000000000000000	4.00000000000000000000	4.00000000000000000000	4.00000000000000000000	4.00000000000000000000	4.00000000000000000000	4.00000000000000000000	4.00000000000000000000	4.00000000000000000000	4.00000000000000000000	4.00000000000000000000	4.00000000000000000000	4.00000000000000000000	4.00000000000000000000
45.00000000000000000000	0.00000000000000000000	4066.15380859375000000000	4022.56396484375000000000	3988.71777343750000000000	4020.00000000000000000000	4014.35888671875000000000	4038.97436523437500000000	3965.64086914062500000000	4052.82031250000000000000	4043.07690429687500000000	3955.89746093750000000000	4044.61523437500000000000	4057.94873046875000000000	4018.46142578125000000000	4030.25634765625000000000	0.00000000000000000000	10246.00000000000000000000	10229.00000000000000000000	0.00000000000000000000	0.00000000000000000000	0.00000000000000000000	1838.00000000000000000000	84.00000000000000000000	4.00000000000000000000	4.00000000000000000000	4.00000000000000000000	4.00000000000000000000	4.00000000000000000000	4.00000000000000000000	4.00000000000000000000	4.00000000000000000000	4.00000000000000000000	4.00000000000000000000	4.00000000000000000000	4.00000000000000000000	4.00000000000000000000	4.00000000000000000000	4.00000000000000000000	4.00000000000000000000
46.00000000000000000000	0.00000000000000000000	4078.97436523437500000000	4037.43579101562500000000	3996.41015625000000000000	4042.05126953125000000000	4028.20507812500000000000	4045.12817382812500000000	3970.25634765625000000000	4054.35888671875000000000	4048.71777343750000000000	3984.61523437500000000000	4049.74340820312500000000	4074.87158203125000000000	4031.79467773437500000000	4036.41015625000000000000	0.00000000000000000000	10246.00000000000000000000	10229.00000000000000000000	0.00000000000000000000	0.00000000000000000000	0.00000000000000000000	1838.00000000000000000000	92.00000000000000000000	4.00000000000000000000	4.00000000000000000000	4.00000000000000000000	4.00000000000000000000	4.00000000000000000000	4.00000000000000000000	4.00000000000000000000	4.00000000000000000000	4.00000000000000000000	4.00000000000000000000	4.00000000000000000000	4.00000000000000000000	4.00000000000000000000	4.00000000000000000000	4.00000000000000000000	4.00000000000000000000
47.00000000000000000000	0.00000000000000000000	4082.05126953125000000000	4047.69213867187500000000	4002.05126953125000000000	4048.20507812500000000000	4036.92309570312500000000	4031.79467773437500000000	3945.12817382812500000000	4038.46142578125000000000	4039.48706054687500000000	3997.43579101562500000000	4067.17944335937500000000	4077.43579101562500000000	4039.48706054687500000000	4050.25634765625000000000	0.00000000000000000000	10248.00000000000000000000	10230.00000000000000000000	0.00000000000000000000	0.00000000000000000000	0.00000000000000000000	1838.00000000000000000000	100.00000000000000000000	4.00000000000000000000	4.00000000000000000000	4.00000000000000000000	4.00000000000000000000	4.00000000000000000000	4.00000000000000000000	4.00000000000000000000	4.00000000000000000000	4.00000000000000000000	4.00000000000000000000	4.00000000000000000000	4.00000000000000000000	4.00000000000000000000	4.00000000000000000000	4.00000000000000000000	4.00000000000000000000
48.00000000000000000000	0.00000000000000000000	4074.87158203125000000000	4046.15380859375000000000	4000.51269531250000000000	4057.43579101562500000000	4053.84594726562500000000	4046.66650390625000000000	3955.38452148437500000000	4055.89721679687500000000	4064.10253906250000000000	4004.61523437500000000000	4106.15380859375000000000	4068.20507812500000000000	4053.33325195312500000000	4054.87158203125000000000	0.00000000000000000000	10248.00000000000000000000	10230.00000000000000000000	0.00000000000000000000	0.00000000000000000000	0.00000000000000000000	1838.00000000000000000000	109.00000000000000000000	4.00000000000000000000	4.00000000000000000000	4.00000000000000000000	4.00000000000000000000	4.00000000000000000000	4.00000000000000000000	4.00000000000000000000	4.00000000000000000000	4.00000000000000000000	4.00000000000000000000	4.00000000000000000000	4.00000000000000000000	4.00000000000000000000	4.00000000000000000000	4.00000000000000000000	4.00000000000000000000
49.00000000000000000000	0.00000000000000000000	4082.05126953125000000000	4036.41015625000000000000	4000.51269531250000000000	4053.84594726562500000000	4041.02563476562500000000	4050.76904296875000000000	3963.07690429687500000000	4048.71777343750000000000	4057.94873046875000000000	3990.76904296875000000000	4080.51269531250000000000	4071.79467773437500000000	4045.64086914062500000000	4040.00000000000000000000	0.00000000000000000000	10248.00000000000000000000	10229.00000000000000000000	0.00000000000000000000	0.00000000000000000000	0.00000000000000000000	1838.00000000000000000000	117.00000000000000000000	4.00000000000000000000	4.00000000000000000000	4.00000000000000000000	4.00000000000000000000	4.00000000000000000000	4.00000000000000000000	4.00000000000000000000	4.00000000000000000000	4.00000000000000000000	4.00000000000000000000	4.00000000000000000000	4.00000000000000000000	4.00000000000000000000	4.00000000000000000000	4.00000000000000000000	4.00000000000000000000
50.00000000000000000000	0.00000000000000000000	4063.58959960937500000000	4036.41015625000000000000	3988.20507812500000000000	4027.69213867187500000000	4023.07690429687500000000	4031.79467773437500000000	3950.25634765625000000000	4023.07690429687500000000	4026.66650390625000000000	3969.74340820312500000000	4028.20507812500000000000	4073.33325195312500000000	4026.66650390625000000000	4032.82031250000000000000	0.00000000000000000000	10248.00000000000000000000	10229.00000000000000000000	0.00000000000000000000	0.00000000000000000000	0.00000000000000000000	1838.00000000000000000000	125.00000000000000000000	4.00000000000000000000	4.00000000000000000000	4.00000000000000000000	4.00000000000000000000	4.00000000000000000000	4.00000000000000000000	4.00000000000000000000	4.00000000000000000000	4.00000000000000000000	4.00000000000000000000	4.00000000000000000000	4.00000000000000000000	4.00000000000000000000	4.00000000000000000000	4.00000000000000000000	4.00000000000000000000
51.00000000000000000000	0.00000000000000000000	4062.05126953125000000000	4035.38452148437500000000	3988.71777343750000000000	4031.79467773437500000000	4027.17944335937500000000	4023.58959960937500000000	3947.69213867187500000000	4023.58959960937500000000	4026.15380859375000000000	3972.82031250000000000000	4055.38452148437500000000	4069.74340820312500000000	4028.20507812500000000000	4034.87158203125000000000	0.00000000000000000000	10247.00000000000000000000	10229.00000000000000000000	0.00000000000000000000	0.00000000000000000000	0.00000000000000000000	1838.00000000000000000000	134.00000000000000000000	4.00000000000000000000	4.00000000000000000000	4.00000000000000000000	4.00000000000000000000	4.00000000000000000000	4.00000000000000000000	4.00000000000000000000	4.00000000000000000000	4.00000000000000000000	4.00000000000000000000	4.00000000000000000000	4.00000000000000000000	4.00000000000000000000	4.00000000000000000000	4.00000000000000000000	4.00000000000000000000
52.00000000000000000000	0.00000000000000000000	4076.92309570312500000000	4034.87158203125000000000	3994.35888671875000000000	4051.79467773437500000000	4039.48706054687500000000	4039.48706054687500000000	3954.35888671875000000000	4031.79467773437500000000	4041.53833007812500000000	3988.20507812500000000000	4083.58959960937500000000	4063.07690429687500000000	4033.84594726562500000000	4033.84594726562500000000	0.00000000000000000000	10247.00000000000000000000	10229.00000000000000000000	0.00000000000000000000	0.00000000000000000000	0.00000000000000000000	1838.00000000000000000000	142.00000000000000000000	4.00000000000000000000	4.00000000000000000000	4.00000000000000000000	4.00000000000000000000	4.00000000000000000000	4.00000000000000000000	4.00000000000000000000	4.00000000000000000000	4.00000000000000000000	4.00000000000000000000	4.00000000000000000000	4.00000000000000000000	4.00000000000000000000	4.00000000000000000000	4.00000000000000000000	4.00000000000000000000
53.00000000000000000000	0.00000000000000000000	4061.02563476562500000000	4036.41015625000000000000	3986.66650390625000000000	4042.05126953125000000000	4034.35888671875000000000	4050.76904296875000000000	3955.38452148437500000000	4025.64086914062500000000	4043.58959960937500000000	3981.02563476562500000000	4057.94873046875000000000	4057.94873046875000000000	4020.00000000000000000000	4030.25634765625000000000	0.00000000000000000000	10246.00000000000000000000	10229.00000000000000000000	0.00000000000000000000	0.00000000000000000000	0.00000000000000000000	1838.00000000000000000000	151.00000000000000000000	4.00000000000000000000	4.00000000000000000000	4.00000000000000000000	4.00000000000000000000	4.00000000000000000000	4.00000000000000000000	4.00000000000000000000	4.00000000000000000000	4.00000000000000000000	4.00000000000000000000	4.00000000000000000000	4.00000000000000000000	4.00000000000000000000	4.00000000000000000000	4.00000000000000000000	4.00000000000000000000
54.00000000000000000000	0.00000000000000000000	4065.64086914062500000000	4029.74340820312500000000	3997.94873046875000000000	4023.07690429687500000000	4027.69213867187500000000	4035.89721679687500000000	3948.20507812500000000000	4013.33325195312500000000	4026.15380859375000000000	3977.43579101562500000000	4055.89721679687500000000	4066.15380859375000000000	4020.00000000000000000000	4029.23071289062500000000	0.00000000000000000000	10246.00000000000000000000	10229.00000000000000000000	0.00000000000000000000	0.00000000000000000000	0.00000000000000000000	1838.00000000000000000000	159.00000000000000000000	4.00000000000000000000	4.00000000000000000000	4.00000000000000000000	4.00000000000000000000	4.00000000000000000000	4.00000000000000000000	4.00000000000000000000	4.00000000000000000000	4.00000000000000000000	4.00000000000000000000	4.00000000000000000000	4.00000000000000000000	4.00000000000000000000	4.00000000000000000000	4.00000000000000000000	4.00000000000000000000
55.00000000000000000000	0.00000000000000000000	4065.64086914062500000000	4038.46142578125000000000	4001.53833007812500000000	4038.46142578125000000000	4048.71777343750000000000	4028.71777343750000000000	3946.15380859375000000000	4025.12817382812500000000	4024.61523437500000000000	4006.15380859375000000000	4072.30761718750000000000	4069.23071289062500000000	4053.84594726562500000000	4033.33325195312500000000	0.00000000000000000000	10246.00000000000000000000	10230.00000000000000000000	0.00000000000000000000	0.00000000000000000000	0.00000000000000000000	1838.00000000000000000000	167.00000000000000000000	4.00000000000000000000	4.00000000000000000000	4.00000000000000000000	4.00000000000000000000	4.00000000000000000000	4.00000000000000000000	4.00000000000000000000	4.00000000000000000000	4.00000000000000000000	4.00000000000000000000	4.00000000000000000000	4.00000000000000000000	4.00000000000000000000	4.00000000000000000000	4.00000000000000000000	4.00000000000000000000
56.00000000000000000000	0.00000000000000000000	4061.02563476562500000000	4046.15380859375000000000	3993.84594726562500000000	4060.51269531250000000000	4048.20507812500000000000	4030.25634765625000000000	3943.07690429687500000000	4041.53833007812500000000	4041.53833007812500000000	3998.97436523437500000000	4057.43579101562500000000	4070.25634765625000000000	4053.33325195312500000000	4034.35888671875000000000	0.00000000000000000000	10246.00000000000000000000	10230.00000000000000000000	0.00000000000000000000	0.00000000000000000000	0.00000000000000000000	1838.00000000000000000000	176.00000000000000000000	4.00000000000000000000	4.00000000000000000000	4.00000000000000000000	4.00000000000000000000	4.00000000000000000000	4.00000000000000000000	4.00000000000000000000	4.00000000000000000000	4.00000000000000000000	4.00000000000000000000	4.00000000000000000000	4.00000000000000000000	4.00000000000000000000	4.00000000000000000000	4.00000000000000000000	4.00000000000000000000
57.00000000000000000000	0.00000000000000000000	4074.35888671875000000000	4037.94873046875000000000	4002.05126953125000000000	4051.28198242187500000000	4028.71777343750000000000	4042.56396484375000000000	3950.25634765625000000000	4047.69213867187500000000	4060.00000000000000000000	3976.92309570312500000000	4070.25634765625000000000	4078.97436523437500000000	4033.33325195312500000000	4038.97436523437500000000	0.00000000000000000000	10244.00000000000000000000	10231.00000000000000000000	0.00000000000000000000	0.00000000000000000000	0.00000000000000000000	1838.00000000000000000000	184.00000000000000000000	4.00000000000000000000	4.00000000000000000000	4.00000000000000000000	4.00000000000000000000	4.00000000000000000000	4.00000000000000000000	4.00000000000000000000	4.00000000000000000000	4.00000000000000000000	4.00000000000000000000	4.00000000000000000000	4.00000000000000000000	4.00000000000000000000	4.00000000000000000000	4.00000000000000000000	4.00000000000000000000
58.00000000000000000000	0.00000000000000000000	4065.64086914062500000000	4021.02563476562500000000	3997.43579101562500000000	4022.05126953125000000000	4015.38452148437500000000	4047.69213867187500000000	3955.38452148437500000000	4037.94873046875000000000	4050.76904296875000000000	3991.79467773437500000000	4091.28198242187500000000	4074.35888671875000000000	4032.82031250000000000000	4033.33325195312500000000	0.00000000000000000000	10244.00000000000000000000	10231.00000000000000000000	0.00000000000000000000	0.00000000000000000000	0.00000000000000000000	1838.00000000000000000000	192.00000000000000000000	4.00000000000000000000	4.00000000000000000000	4.00000000000000000000	4.00000000000000000000	4.00000000000000000000	4.00000000000000000000	4.00000000000000000000	4.00000000000000000000	4.00000000000000000000	4.00000000000000000000	4.00000000000000000000	4.00000000000000000000	4.00000000000000000000	4.00000000000000000000	4.00000000000000000000	4.00000000000000000000
59.00000000000000000000	0.00000000000000000000	4066.66650390625000000000	4011.28198242187500000000	3992.82031250000000000000	4026.15380859375000000000	4009.23071289062500000000	4034.35888671875000000000	3942.56396484375000000000	4015.89721679687500000000	4024.10253906250000000000	3998.46142578125000000000	4061.53833007812500000000	4064.10253906250000000000	4026.15380859375000000000	4015.89721679687500000000	0.00000000000000000000	10243.00000000000000000000	10231.00000000000000000000	0.00000000000000000000	0.00000000000000000000	0.00000000000000000000	1838.00000000000000000000	201.00000000000000000000	4.00000000000000000000	4.00000000000000000000	4.00000000000000000000	4.00000000000000000000	4.00000000000000000000	4.00000000000000000000	4.00000000000000000000	4.00000000000000000000	4.00000000000000000000	4.00000000000000000000	4.00000000000000000000	4.00000000000000000000	4.00000000000000000000	4.00000000000000000000	4.00000000000000000000	4.00000000000000000000
60.00000000000000000000	0.00000000000000000000	4074.87158203125000000000	4042.56396484375000000000	4004.10253906250000000000	4063.58959960937500000000	4051.28198242187500000000	4044.61523437500000000000	3956.92309570312500000000	4040.51269531250000000000	4047.17944335937500000000	4006.15380859375000000000	4040.00000000000000000000	4072.82031250000000000000	4038.46142578125000000000	4029.74340820312500000000	0.00000000000000000000	10243.00000000000000000000	10231.00000000000000000000	0.00000000000000000000	0.00000000000000000000	0.00000000000000000000	1838.00000000000000000000	209.00000000000000000000	4.00000000000000000000	4.00000000000000000000	4.00000000000000000000	4.00000000000000000000	4.00000000000000000000	4.00000000000000000000	4.00000000000000000000	4.00000000000000000000	4.00000000000000000000	4.00000000000000000000	4.00000000000000000000	4.00000000000000000000	4.00000000000000000000	4.00000000000000000000	4.00000000000000000000	4.00000000000000000000
61.00000000000000000000	0.00000000000000000000	4079.48706054687500000000	4065.12817382812500000000	4018.46142578125000000000	4071.28198242187500000000	4079.48706054687500000000	4064.10253906250000000000	3970.25634765625000000000	4064.61523437500000000000	4073.33325195312500000000	4014.35888671875000000000	4058.97436523437500000000	4090.25634765625000000000	4051.28198242187500000000	4052.30761718750000000000	0.00000000000000000000	10245.00000000000000000000	10229.00000000000000000000	0.00000000000000000000	0.00000000000000000000	0.00000000000000000000	1838.00000000000000000000	217.00000000000000000000	4.00000000000000000000	4.00000000000000000000	4.00000000000000000000	4.00000000000000000000	4.00000000000000000000	4.00000000000000000000	4.00000000000000000000	4.00000000000000000000	4.00000000000000000000	4.00000000000000000000	4.00000000000000000000	4.00000000000000000000	4.00000000000000000000	4.00000000000000000000	4.00000000000000000000	4.00000000000000000000
62.00000000000000000000	0.00000000000000000000	4077.43579101562500000000	4042.05126953125000000000	4015.38452148437500000000	4050.25634765625000000000	4042.05126953125000000000	4054.35888671875000000000	3946.66650390625000000000	4023.07690429687500000000	4042.05126953125000000000	3992.82031250000000000000	4080.51269531250000000000	4081.02563476562500000000	4035.38452148437500000000	4039.48706054687500000000	0.00000000000000000000	10245.00000000000000000000	10229.00000000000000000000	0.00000000000000000000	0.00000000000000000000	0.00000000000000000000	1838.00000000000000000000	226.00000000000000000000	4.00000000000000000000	4.00000000000000000000	4.00000000000000000000	4.00000000000000000000	4.00000000000000000000	4.00000000000000000000	4.00000000000000000000	4.00000000000000000000	4.00000000000000000000	4.00000000000000000000	4.00000000000000000000	4.00000000000000000000	4.00000000000000000000	4.00000000000000000000	4.00000000000000000000	4.00000000000000000000
63.00000000000000000000	0.00000000000000000000	4060.00000000000000000000	4032.82031250000000000000	4000.00000000000000000000	4046.15380859375000000000	4023.58959960937500000000	4040.51269531250000000000	3943.07690429687500000000	4006.15380859375000000000	4021.02563476562500000000	3986.15380859375000000000	4086.66650390625000000000	4068.20507812500000000000	4032.30761718750000000000	4022.56396484375000000000	0.00000000000000000000	10245.00000000000000000000	10229.00000000000000000000	0.00000000000000000000	0.00000000000000000000	0.00000000000000000000	1838.00000000000000000000	234.00000000000000000000	4.00000000000000000000	4.00000000000000000000	4.00000000000000000000	4.00000000000000000000	4.00000000000000000000	4.00000000000000000000	4.00000000000000000000	4.00000000000000000000	4.00000000000000000000	4.00000000000000000000	4.00000000000000000000	4.00000000000000000000	4.00000000000000000000	4.00000000000000000000	4.00000000000000000000	4.00000000000000000000
64.00000000000000000000	0.00000000000000000000	4074.87158203125000000000	4038.97436523437500000000	4010.25634765625000000000	4052.82031250000000000000	4035.89721679687500000000	4033.84594726562500000000	3955.38452148437500000000	4033.33325195312500000000	4038.46142578125000000000	4004.61523437500000000000	4066.66650390625000000000	4082.56396484375000000000	4038.46142578125000000000	4032.82031250000000000000	2818.00000000000000000000	10245.00000000000000000000	10229.00000000000000000000	0.00000000000000000000	0.00000000000000000000	0.00000000000000000000	1838.00000000000000000000	243.00000000000000000000	4.00000000000000000000	4.00000000000000000000	4.00000000000000000000	4.00000000000000000000	4.00000000000000000000	4.00000000000000000000	4.00000000000000000000	4.00000000000000000000	4.00000000000000000000	4.00000000000000000000	4.00000000000000000000	4.00000000000000000000	4.00000000000000000000	4.00000000000000000000	4.00000000000000000000	4.00000000000000000000
65.00000000000000000000	0.00000000000000000000	4084.61523437500000000000	4041.02563476562500000000	4020.00000000000000000000	4052.82031250000000000000	4043.58959960937500000000	4035.89721679687500000000	3956.41015625000000000000	4042.05126953125000000000	4058.97436523437500000000	4020.51269531250000000000	4061.02563476562500000000	4094.87158203125000000000	4053.33325195312500000000	4050.76904296875000000000	2823.00000000000000000000	10245.00000000000000000000	10228.00000000000000000000	0.00000000000000000000	0.00000000000000000000	0.00000000000000000000	1838.00000000000000000000	251.00000000000000000000	4.00000000000000000000	4.00000000000000000000	4.00000000000000000000	4.00000000000000000000	4.00000000000000000000	4.00000000000000000000	4.00000000000000000000	4.00000000000000000000	4.00000000000000000000	4.00000000000000000000	4.00000000000000000000	4.00000000000000000000	4.00000000000000000000	4.00000000000000000000	4.00000000000000000000	4.00000000000000000000
66.00000000000000000000	0.00000000000000000000	4077.94873046875000000000	4052.82031250000000000000	4017.43579101562500000000	4071.28198242187500000000	4054.35888671875000000000	4044.61523437500000000000	3951.79467773437500000000	4039.48706054687500000000	4053.84594726562500000000	4016.92309570312500000000	4078.46142578125000000000	4102.05126953125000000000	4066.66650390625000000000	4049.74340820312500000000	2378.00000000000000000000	10245.00000000000000000000	10228.00000000000000000000	0.00000000000000000000	0.00000000000000000000	0.00000000000000000000	1838.00000000000000000000	259.00000000000000000000	4.00000000000000000000	4.00000000000000000000	4.00000000000000000000	4.00000000000000000000	4.00000000000000000000	4.00000000000000000000	4.00000000000000000000	4.00000000000000000000	4.00000000000000000000	4.00000000000000000000	4.00000000000000000000	4.00000000000000000000	4.00000000000000000000	4.00000000000000000000	4.00000000000000000000	4.00000000000000000000
67.00000000000000000000	0.00000000000000000000	4077.43579101562500000000	4054.35888671875000000000	4012.30761718750000000000	4068.71777343750000000000	4050.25634765625000000000	4047.69213867187500000000	3947.17944335937500000000	4048.20507812500000000000	4036.92309570312500000000	4008.20507812500000000000	4081.02563476562500000000	4097.43603515625000000000	4048.71777343750000000000	4038.46142578125000000000	3497.00000000000000000000	10247.00000000000000000000	10229.00000000000000000000	0.00000000000000000000	0.00000000000000000000	0.00000000000000000000	1838.00000000000000000000	268.00000000000000000000	4.00000000000000000000	4.00000000000000000000	4.00000000000000000000	4.00000000000000000000	4.00000000000000000000	4.00000000000000000000	4.00000000000000000000	4.00000000000000000000	4.00000000000000000000	4.00000000000000000000	4.00000000000000000000	4.00000000000000000000	4.00000000000000000000	4.00000000000000000000	4.00000000000000000000	4.00000000000000000000
68.00000000000000000000	0.00000000000000000000	4061.02563476562500000000	4043.58959960937500000000	3996.41015625000000000000	4043.58959960937500000000	4030.25634765625000000000	4044.61523437500000000000	3948.71777343750000000000	4048.71777343750000000000	4040.51269531250000000000	4017.94873046875000000000	4091.28198242187500000000	4076.41015625000000000000	4029.23071289062500000000	4035.89721679687500000000	3543.00000000000000000000	10247.00000000000000000000	10229.00000000000000000000	0.00000000000000000000	0.00000000000000000000	0.00000000000000000000	1838.00000000000000000000	276.00000000000000000000	4.00000000000000000000	4.00000000000000000000	4.00000000000000000000	4.00000000000000000000	4.00000000000000000000	4.00000000000000000000	4.00000000000000000000	4.00000000000000000000	4.00000000000000000000	4.00000000000000000000	4.00000000000000000000	4.00000000000000000000	4.00000000000000000000	4.00000000000000000000	4.00000000000000000000	4.00000000000000000000
69.00000000000000000000	0.00000000000000000000	4074.87158203125000000000	4042.56396484375000000000	4006.66650390625000000000	4062.05126953125000000000	4044.61523437500000000000	4043.58959960937500000000	3953.33325195312500000000	4034.35888671875000000000	4039.48706054687500000000	4014.87158203125000000000	4088.71777343750000000000	4072.82031250000000000000	4030.25634765625000000000	4032.82031250000000000000	3407.00000000000000000000	10249.00000000000000000000	10228.00000000000000000000	0.00000000000000000000	0.00000000000000000000	0.00000000000000000000	1838.00000000000000000000	284.00000000000000000000	4.00000000000000000000	4.00000000000000000000	4.00000000000000000000	4.00000000000000000000	4.00000000000000000000	4.00000000000000000000	4.00000000000000000000	4.00000000000000000000	4.00000000000000000000	4.00000000000000000000	4.00000000000000000000	4.00000000000000000000	4.00000000000000000000	4.00000000000000000000	4.00000000000000000000	4.00000000000000000000
70.00000000000000000000	0.00000000000000000000	4089.74340820312500000000	4073.33325195312500000000	4027.17944335937500000000	4093.33325195312500000000	4097.43603515625000000000	4068.20507812500000000000	3977.43579101562500000000	4053.33325195312500000000	4042.05126953125000000000	4018.46142578125000000000	4069.23071289062500000000	4094.87158203125000000000	4050.25634765625000000000	4043.58959960937500000000	3476.00000000000000000000	10249.00000000000000000000	10228.00000000000000000000	0.00000000000000000000	0.00000000000000000000	0.00000000000000000000	1838.00000000000000000000	293.00000000000000000000	4.00000000000000000000	4.00000000000000000000	4.00000000000000000000	4.00000000000000000000	4.00000000000000000000	4.00000000000000000000	4.00000000000000000000	4.00000000000000000000	4.00000000000000000000	4.00000000000000000000	4.00000000000000000000	4.00000000000000000000	4.00000000000000000000	4.00000000000000000000	4.00000000000000000000	4.00000000000000000000
71.00000000000000000000	0.00000000000000000000	4075.89721679687500000000	4069.74340820312500000000	4015.38452148437500000000	4056.92309570312500000000	4077.43579101562500000000	4063.07690429687500000000	3979.48706054687500000000	4061.53833007812500000000	4040.51269531250000000000	4031.28198242187500000000	4060.51269531250000000000	4098.46142578125000000000	4045.12817382812500000000	4042.05126953125000000000	3406.00000000000000000000	10249.00000000000000000000	10227.00000000000000000000	0.00000000000000000000	0.00000000000000000000	0.00000000000000000000	1838.00000000000000000000	301.00000000000000000000	4.00000000000000000000	4.00000000000000000000	4.00000000000000000000	4.00000000000000000000	4.00000000000000000000	4.00000000000000000000	4.00000000000000000000	4.00000000000000000000	4.00000000000000000000	4.00000000000000000000	4.00000000000000000000	4.00000000000000000000	4.00000000000000000000	4.00000000000000000000	4.00000000000000000000	4.00000000000000000000
72.00000000000000000000	0.00000000000000000000	4081.02563476562500000000	4036.92309570312500000000	4011.79467773437500000000	4030.25634765625000000000	4027.17944335937500000000	4035.89721679687500000000	3959.48706054687500000000	4037.94873046875000000000	4029.74340820312500000000	4008.71777343750000000000	4056.41015625000000000000	4087.17944335937500000000	4024.10253906250000000000	4030.76904296875000000000	3414.00000000000000000000	10249.00000000000000000000	10227.00000000000000000000	0.00000000000000000000	0.00000000000000000000	0.00000000000000000000	1838.00000000000000000000	309.00000000000000000000	4.00000000000000000000	4.00000000000000000000	4.00000000000000000000	4.00000000000000000000	4.00000000000000000000	4.00000000000000000000	4.00000000000000000000	4.00000000000000000000	4.00000000000000000000	4.00000000000000000000	4.00000000000000000000	4.00000000000000000000	4.00000000000000000000	4.00000000000000000000	4.00000000000000000000	4.00000000000000000000
73.00000000000000000000	0.00000000000000000000	4080.51269531250000000000	4053.84594726562500000000	4024.61523437500000000000	4078.46142578125000000000	4053.33325195312500000000	4053.84594726562500000000	3967.69213867187500000000	4047.17944335937500000000	4050.25634765625000000000	4003.58959960937500000000	4074.35888671875000000000	4095.89721679687500000000	4046.15380859375000000000	4049.74340820312500000000	3122.00000000000000000000	10250.00000000000000000000	10228.00000000000000000000	0.00000000000000000000	0.00000000000000000000	0.00000000000000000000	1838.00000000000000000000	318.00000000000000000000	4.00000000000000000000	4.00000000000000000000	4.00000000000000000000	4.00000000000000000000	4.00000000000000000000	4.00000000000000000000	4.00000000000000000000	4.00000000000000000000	4.00000000000000000000	4.00000000000000000000	4.00000000000000000000	4.00000000000000000000	4.00000000000000000000	4.00000000000000000000	4.00000000000000000000	4.00000000000000000000
74.00000000000000000000	0.00000000000000000000	4083.07690429687500000000	4064.61523437500000000000	4030.76904296875000000000	4087.69213867187500000000	4059.48706054687500000000	4055.89721679687500000000	3965.64086914062500000000	4050.25634765625000000000	4049.23071289062500000000	4026.15380859375000000000	4080.00000000000000000000	4103.07666015625000000000	4055.38452148437500000000	4058.46142578125000000000	3499.00000000000000000000	10250.00000000000000000000	10228.00000000000000000000	0.00000000000000000000	0.00000000000000000000	0.00000000000000000000	1838.00000000000000000000	326.00000000000000000000	4.00000000000000000000	4.00000000000000000000	4.00000000000000000000	4.00000000000000000000	4.00000000000000000000	4.00000000000000000000	4.00000000000000000000	4.00000000000000000000	4.00000000000000000000	4.00000000000000000000	4.00000000000000000000	4.00000000000000000000	4.00000000000000000000	4.00000000000000000000	4.00000000000000000000	4.00000000000000000000
75.00000000000000000000	0.00000000000000000000	4091.79467773437500000000	4074.35888671875000000000	4031.28198242187500000000	4070.25634765625000000000	4060.51269531250000000000	4057.43579101562500000000	3969.23071289062500000000	4047.17944335937500000000	4039.48706054687500000000	4041.02563476562500000000	4084.10253906250000000000	4098.46142578125000000000	4044.10253906250000000000	4055.89721679687500000000	3298.00000000000000000000	10249.00000000000000000000	10228.00000000000000000000	0.00000000000000000000	0.00000000000000000000	0.00000000000000000000	1838.00000000000000000000	335.00000000000000000000	4.00000000000000000000	4.00000000000000000000	4.00000000000000000000	4.00000000000000000000	4.00000000000000000000	4.00000000000000000000	4.00000000000000000000	4.00000000000000000000	4.00000000000000000000	4.00000000000000000000	4.00000000000000000000	4.00000000000000000000	4.00000000000000000000	4.00000000000000000000	4.00000000000000000000	4.00000000000000000000
76.00000000000000000000	0.00000000000000000000	4092.30761718750000000000	4096.41015625000000000000	4030.25634765625000000000	4099.48730468750000000000	4103.58984375000000000000	4086.15380859375000000000	3988.71777343750000000000	4064.61523437500000000000	4058.97436523437500000000	4035.89721679687500000000	4086.66650390625000000000	4104.61523437500000000000	4043.58959960937500000000	4056.92309570312500000000	2802.00000000000000000000	10249.00000000000000000000	10228.00000000000000000000	0.00000000000000000000	0.00000000000000000000	0.00000000000000000000	1838.00000000000000000000	343.00000000000000000000	4.00000000000000000000	4.00000000000000000000	4.00000000000000000000	4.00000000000000000000	4.00000000000000000000	4.00000000000000000000	4.00000000000000000000	4.00000000000000000000	4.00000000000000000000	4.00000000000000000000	4.00000000000000000000	4.00000000000000000000	4.00000000000000000000	4.00000000000000000000	4.00000000000000000000	4.00000000000000000000
77.00000000000000000000	0.00000000000000000000	4095.89721679687500000000	4078.46142578125000000000	4032.30761718750000000000	4091.79467773437500000000	4089.74340820312500000000	4086.66650390625000000000	3988.20507812500000000000	4070.25634765625000000000	4058.97436523437500000000	4021.02563476562500000000	4065.64086914062500000000	4105.12792968750000000000	4050.76904296875000000000	4047.69213867187500000000	2758.00000000000000000000	10249.00000000000000000000	10227.00000000000000000000	0.00000000000000000000	0.00000000000000000000	0.00000000000000000000	1838.00000000000000000000	351.00000000000000000000	4.00000000000000000000	4.00000000000000000000	4.00000000000000000000	4.00000000000000000000	4.00000000000000000000	4.00000000000000000000	4.00000000000000000000	4.00000000000000000000	4.00000000000000000000	4.00000000000000000000	4.00000000000000000000	4.00000000000000000000	4.00000000000000000000	4.00000000000000000000	4.00000000000000000000	4.00000000000000000000
78.00000000000000000000	0.00000000000000000000	4083.07690429687500000000	4053.84594726562500000000	4021.02563476562500000000	4042.05126953125000000000	4043.07690429687500000000	4069.23071289062500000000	3978.46142578125000000000	4056.41015625000000000000	4038.46142578125000000000	4023.07690429687500000000	4083.58959960937500000000	4089.74340820312500000000	4060.51269531250000000000	4045.64086914062500000000	3499.00000000000000000000	10249.00000000000000000000	10227.00000000000000000000	0.00000000000000000000	0.00000000000000000000	0.00000000000000000000	1838.00000000000000000000	360.00000000000000000000	4.00000000000000000000	4.00000000000000000000	4.00000000000000000000	4.00000000000000000000	4.00000000000000000000	4.00000000000000000000	4.00000000000000000000	4.00000000000000000000	4.00000000000000000000	4.00000000000000000000	4.00000000000000000000	4.00000000000000000000	4.00000000000000000000	4.00000000000000000000	4.00000000000000000000	4.00000000000000000000
79.00000000000000000000	0.00000000000000000000	4094.87158203125000000000	4069.74340820312500000000	4031.28198242187500000000	4054.35888671875000000000	4059.48706054687500000000	4061.53833007812500000000	3972.82031250000000000000	4048.71777343750000000000	4045.12817382812500000000	4038.97436523437500000000	4106.66650390625000000000	4104.61523437500000000000	4057.94873046875000000000	4064.61523437500000000000	3298.00000000000000000000	10248.00000000000000000000	10227.00000000000000000000	0.00000000000000000000	0.00000000000000000000	0.00000000000000000000	1838.00000000000000000000	368.00000000000000000000	4.00000000000000000000	4.00000000000000000000	4.00000000000000000000	4.00000000000000000000	4.00000000000000000000	4.00000000000000000000	4.00000000000000000000	4.00000000000000000000	4.00000000000000000000	4.00000000000000000000	4.00000000000000000000	4.00000000000000000000	4.00000000000000000000	4.00000000000000000000	4.00000000000000000000	4.00000000000000000000
80.00000000000000000000	0.00000000000000000000	4114.87158203125000000000	4109.23046875000000000000	4056.41015625000000000000	4113.84619140625000000000	4106.15380859375000000000	4072.30761718750000000000	3993.33325195312500000000	4083.58959960937500000000	4092.30761718750000000000	4071.28198242187500000000	4100.00000000000000000000	4135.38427734375000000000	4072.30761718750000000000	4090.25634765625000000000	2802.00000000000000000000	10248.00000000000000000000	10227.00000000000000000000	0.00000000000000000000	0.00000000000000000000	0.00000000000000000000	1838.00000000000000000000	376.00000000000000000000	4.00000000000000000000	4.00000000000000000000	4.00000000000000000000	4.00000000000000000000	4.00000000000000000000	4.00000000000000000000	4.00000000000000000000	4.00000000000000000000	4.00000000000000000000	4.00000000000000000000	4.00000000000000000000	4.00000000000000000000	4.00000000000000000000	4.00000000000000000000	4.00000000000000000000	4.00000000000000000000
81.00000000000000000000	0.00000000000000000000	4103.58984375000000000000	4110.25634765625000000000	4046.66650390625000000000	4125.64111328125000000000	4108.20507812500000000000	4086.15380859375000000000	4012.30761718750000000000	4108.20507812500000000000	4102.56396484375000000000	4080.51269531250000000000	4103.58984375000000000000	4133.33300781250000000000	4089.23071289062500000000	4096.41015625000000000000	2758.00000000000000000000	10248.00000000000000000000	10228.00000000000000000000	0.00000000000000000000	0.00000000000000000000	0.00000000000000000000	1838.00000000000000000000	385.00000000000000000000	4.00000000000000000000	4.00000000000000000000	4.00000000000000000000	4.00000000000000000000	4.00000000000000000000	4.00000000000000000000	4.00000000000000000000	4.00000000000000000000	4.00000000000000000000	4.00000000000000000000	4.00000000000000000000	4.00000000000000000000	4.00000000000000000000	4.00000000000000000000	4.00000000000000000000	4.00000000000000000000
82.00000000000000000000	0.00000000000000000000	4107.69238281250000000000	4095.89721679687500000000	4037.94873046875000000000	4100.51269531250000000000	4094.87158203125000000000	4087.17944335937500000000	3997.94873046875000000000	4086.66650390625000000000	4069.23071289062500000000	4058.46142578125000000000	4117.43603515625000000000	4123.58984375000000000000	4080.00000000000000000000	4087.17944335937500000000	3499.00000000000000000000	10248.00000000000000000000	10228.00000000000000000000	0.00000000000000000000	0.00000000000000000000	0.00000000000000000000	1838.00000000000000000000	393.00000000000000000000	4.00000000000000000000	4.00000000000000000000	4.00000000000000000000	4.00000000000000000000	4.00000000000000000000	4.00000000000000000000	4.00000000000000000000	4.00000000000000000000	4.00000000000000000000	4.00000000000000000000	4.00000000000000000000	4.00000000000000000000	4.00000000000000000000	4.00000000000000000000	4.00000000000000000000	4.00000000000000000000
83.00000000000000000000	0.00000000000000000000	4104.61523437500000000000	4101.53857421875000000000	4041.53833007812500000000	4083.58959960937500000000	4097.94873046875000000000	4087.69213867187500000000	3987.17944335937500000000	4078.46142578125000000000	4076.92309570312500000000	4073.33325195312500000000	4126.15380859375000000000	4116.92285156250000000000	4084.10253906250000000000	4073.33325195312500000000	3298.00000000000000000000	10247.00000000000000000000	10227.00000000000000000000	0.00000000000000000000	0.00000000000000000000	0.00000000000000000000	1838.00000000000000000000	402.00000000000000000000	4.00000000000000000000	4.00000000000000000000	4.00000000000000000000	4.00000000000000000000	4.00000000000000000000	4.00000000000000000000	4.00000000000000000000	4.00000000000000000000	4.00000000000000000000	4.00000000000000000000	4.00000000000000000000	4.00000000000000000000	4.00000000000000000000	4.00000000000000000000	4.00000000000000000000	4.00000000000000000000
84.00000000000000000000	0.00000000000000000000	4101.53857421875000000000	4090.76904296875000000000	4042.56396484375000000000	4087.17944335937500000000	4073.84594726562500000000	4077.43579101562500000000	3977.43579101562500000000	4073.33325195312500000000	4082.05126953125000000000	4075.89721679687500000000	4107.17919921875000000000	4112.30761718750000000000	4083.58959960937500000000	4058.97436523437500000000	2802.00000000000000000000	10247.00000000000000000000	10227.00000000000000000000	0.00000000000000000000	0.00000000000000000000	0.00000000000000000000	1838.00000000000000000000	410.00000000000000000000	4.00000000000000000000	4.00000000000000000000	4.00000000000000000000	4.00000000000000000000	4.00000000000000000000	4.00000000000000000000	4.00000000000000000000	4.00000000000000000000	4.00000000000000000000	4.00000000000000000000	4.00000000000000000000	4.00000000000000000000	4.00000000000000000000	4.00000000000000000000	4.00000000000000000000	4.00000000000000000000
85.00000000000000000000	0.00000000000000000000	4107.69238281250000000000	4084.61523437500000000000	4043.07690429687500000000	4083.58959960937500000000	4061.02563476562500000000	4073.33325195312500000000	3974.35888671875000000000	4064.61523437500000000000	4058.97436523437500000000	4051.79467773437500000000	4083.07690429687500000000	4115.38427734375000000000	4076.41015625000000000000	4068.71777343750000000000	2758.00000000000000000000	10247.00000000000000000000	10226.00000000000000000000	0.00000000000000000000	0.00000000000000000000	0.00000000000000000000	1838.00000000000000000000	418.00000000000000000000	4.00000000000000000000	4.00000000000000000000	4.00000000000000000000	4.00000000000000000000	4.00000000000000000000	4.00000000000000000000	4.00000000000000000000	4.00000000000000000000	4.00000000000000000000	4.00000000000000000000	4.00000000000000000000	4.00000000000000000000	4.00000000000000000000	4.00000000000000000000	4.00000000000000000000	4.00000000000000000000
86.00000000000000000000	0.00000000000000000000	4108.71777343750000000000	4112.82031250000000000000	4055.38452148437500000000	4086.15380859375000000000	4108.20507812500000000000	4108.71777343750000000000	4007.17944335937500000000	4093.33325195312500000000	4077.94873046875000000000	4072.82031250000000000000	4098.97412109375000000000	4132.30761718750000000000	4096.41015625000000000000	4101.53857421875000000000	3499.00000000000000000000	10247.00000000000000000000	10226.00000000000000000000	0.00000000000000000000	0.00000000000000000000	0.00000000000000000000	1838.00000000000000000000	427.00000000000000000000	4.00000000000000000000	4.00000000000000000000	4.00000000000000000000	4.00000000000000000000	4.00000000000000000000	4.00000000000000000000	4.00000000000000000000	4.00000000000000000000	4.00000000000000000000	4.00000000000000000000	4.00000000000000000000	4.00000000000000000000	4.00000000000000000000	4.00000000000000000000	4.00000000000000000000	4.00000000000000000000
87.00000000000000000000	0.00000000000000000000	4116.92285156250000000000	4116.92285156250000000000	4063.07690429687500000000	4111.79492187500000000000	4118.97412109375000000000	4117.43603515625000000000	4021.53833007812500000000	4111.79492187500000000000	4098.46142578125000000000	4084.10253906250000000000	4111.79492187500000000000	4138.46142578125000000000	4092.82031250000000000000	4105.12792968750000000000	3298.00000000000000000000	10245.00000000000000000000	10227.00000000000000000000	0.00000000000000000000	0.00000000000000000000	0.00000000000000000000	1838.00000000000000000000	435.00000000000000000000	4.00000000000000000000	4.00000000000000000000	4.00000000000000000000	4.00000000000000000000	4.00000000000000000000	4.00000000000000000000	4.00000000000000000000	4.00000000000000000000	4.00000000000000000000	4.00000000000000000000	4.00000000000000000000	4.00000000000000000000	4.00000000000000000000	4.00000000000000000000	4.00000000000000000000	4.00000000000000000000
88.00000000000000000000	0.00000000000000000000	4105.12792968750000000000	4095.89721679687500000000	4045.12817382812500000000	4112.82031250000000000000	4100.00000000000000000000	4093.33325195312500000000	4009.23071289062500000000	4096.41015625000000000000	4088.71777343750000000000	4062.05126953125000000000	4106.66650390625000000000	4123.07666015625000000000	4071.79467773437500000000	4088.20507812500000000000	2802.00000000000000000000	10245.00000000000000000000	10227.00000000000000000000	0.00000000000000000000	0.00000000000000000000	0.00000000000000000000	1838.00000000000000000000	443.00000000000000000000	4.00000000000000000000	4.00000000000000000000	4.00000000000000000000	4.00000000000000000000	4.00000000000000000000	4.00000000000000000000	4.00000000000000000000	4.00000000000000000000	4.00000000000000000000	4.00000000000000000000	4.00000000000000000000	4.00000000000000000000	4.00000000000000000000	4.00000000000000000000	4.00000000000000000000	4.00000000000000000000
89.00000000000000000000	0.00000000000000000000	4105.12792968750000000000	4086.66650390625000000000	4045.12817382812500000000	4084.61523437500000000000	4102.05126953125000000000	4087.17944335937500000000	4001.02563476562500000000	4077.43579101562500000000	4074.35888671875000000000	4059.48706054687500000000	4142.56396484375000000000	4116.92285156250000000000	4068.71777343750000000000	4085.64086914062500000000	2758.00000000000000000000	10245.00000000000000000000	10227.00000000000000000000	0.00000000000000000000	0.00000000000000000000	0.00000000000000000000	1838.00000000000000000000	452.00000000000000000000	4.00000000000000000000	4.00000000000000000000	4.00000000000000000000	4.00000000000000000000	4.00000000000000000000	4.00000000000000000000	4.00000000000000000000	4.00000000000000000000	4.00000000000000000000	4.00000000000000000000	4.00000000000000000000	4.00000000000000000000	4.00000000000000000000	4.00000000000000000000	4.00000000000000000000	4.00000000000000000000
90.00000000000000000000	0.00000000000000000000	4111.28173828125000000000	4094.35888671875000000000	4051.79467773437500000000	4085.64086914062500000000	4104.61523437500000000000	4094.35888671875000000000	4000.00000000000000000000	4082.05126953125000000000	4078.46142578125000000000	4085.64086914062500000000	4176.41015625000000000000	4113.33300781250000000000	4076.92309570312500000000	4088.71777343750000000000	3499.00000000000000000000	10245.00000000000000000000	10227.00000000000000000000	0.00000000000000000000	0.00000000000000000000	0.00000000000000000000	1838.00000000000000000000	460.00000000000000000000	4.00000000000000000000	4.00000000000000000000	4.00000000000000000000	4.00000000000000000000	4.00000000000000000000	4.00000000000000000000	4.00000000000000000000	4.00000000000000000000	4.00000000000000000000	4.00000000000000000000	4.00000000000000000000	4.00000000000000000000	4.00000000000000000000	4.00000000000000000000	4.00000000000000000000	4.00000000000000000000
91.00000000000000000000	0.00000000000000000000	4097.94873046875000000000	4105.12792968750000000000	4040.00000000000000000000	4110.25634765625000000000	4092.82031250000000000000	4090.76904296875000000000	3999.48706054687500000000	4098.46142578125000000000	4091.28198242187500000000	4095.38452148437500000000	4143.58984375000000000000	4112.30761718750000000000	4078.97436523437500000000	4093.33325195312500000000	3298.00000000000000000000	10243.00000000000000000000	10227.00000000000000000000	0.00000000000000000000	0.00000000000000000000	0.00000000000000000000	1838.00000000000000000000	468.00000000000000000000	4.00000000000000000000	4.00000000000000000000	4.00000000000000000000	4.00000000000000000000	4.00000000000000000000	4.00000000000000000000	4.00000000000000000000	4.00000000000000000000	4.00000000000000000000	4.00000000000000000000	4.00000000000000000000	4.00000000000000000000	4.00000000000000000000	4.00000000000000000000	4.00000000000000000000	4.00000000000000000000
92.00000000000000000000	0.00000000000000000000	4116.92285156250000000000	4099.48730468750000000000	4054.35888671875000000000	4097.94873046875000000000	4076.41015625000000000000	4080.51269531250000000000	3994.87158203125000000000	4087.17944335937500000000	4077.43579101562500000000	4068.71777343750000000000	4135.38427734375000000000	4122.56396484375000000000	4067.17944335937500000000	4094.87158203125000000000	2802.00000000000000000000	10243.00000000000000000000	10227.00000000000000000000	0.00000000000000000000	0.00000000000000000000	0.00000000000000000000	1838.00000000000000000000	477.00000000000000000000	4.00000000000000000000	4.00000000000000000000	4.00000000000000000000	4.00000000000000000000	4.00000000000000000000	4.00000000000000000000	4.00000000000000000000	4.00000000000000000000	4.00000000000000000000	4.00000000000000000000	4.00000000000000000000	4.00000000000000000000	4.00000000000000000000	4.00000000000000000000	4.00000000000000000000	4.00000000000000000000
93.00000000000000000000	0.00000000000000000000	4126.15380859375000000000	4112.82031250000000000000	4071.79467773437500000000	4097.43603515625000000000	4111.79492187500000000000	4102.56396484375000000000	4012.30761718750000000000	4089.23071289062500000000	4083.07690429687500000000	4073.33325195312500000000	4185.64111328125000000000	4126.15380859375000000000	4083.58959960937500000000	4101.02539062500000000000	2758.00000000000000000000	10245.00000000000000000000	10228.00000000000000000000	0.00000000000000000000	0.00000000000000000000	0.00000000000000000000	1838.00000000000000000000	485.00000000000000000000	4.00000000000000000000	4.00000000000000000000	4.00000000000000000000	4.00000000000000000000	4.00000000000000000000	4.00000000000000000000	4.00000000000000000000	4.00000000000000000000	4.00000000000000000000	4.00000000000000000000	4.00000000000000000000	4.00000000000000000000	4.00000000000000000000	4.00000000000000000000	4.00000000000000000000	4.00000000000000000000
94.00000000000000000000	0.00000000000000000000	4119.48730468750000000000	4137.94873046875000000000	4069.23071289062500000000	4128.20507812500000000000	4144.61523437500000000000	4125.64111328125000000000	4029.74340820312500000000	4113.84619140625000000000	4098.46142578125000000000	4093.33325195312500000000	4203.58984375000000000000	4132.30761718750000000000	4104.61523437500000000000	4111.79492187500000000000	3499.00000000000000000000	10245.00000000000000000000	10228.00000000000000000000	0.00000000000000000000	0.00000000000000000000	0.00000000000000000000	1838.00000000000000000000	494.00000000000000000000	4.00000000000000000000	4.00000000000000000000	4.00000000000000000000	4.00000000000000000000	4.00000000000000000000	4.00000000000000000000	4.00000000000000000000	4.00000000000000000000	4.00000000000000000000	4.00000000000000000000	4.00000000000000000000	4.00000000000000000000	4.00000000000000000000	4.00000000000000000000	4.00000000000000000000	4.00000000000000000000
95.00000000000000000000	0.00000000000000000000	4123.07666015625000000000	4130.25634765625000000000	4061.53833007812500000000	4125.12792968750000000000	4110.76904296875000000000	4117.43603515625000000000	4022.05126953125000000000	4112.82031250000000000000	4087.69213867187500000000	4084.10253906250000000000	4195.38427734375000000000	4130.76904296875000000000	4093.84594726562500000000	4102.05126953125000000000	3298.00000000000000000000	10247.00000000000000000000	10229.00000000000000000000	0.00000000000000000000	0.00000000000000000000	0.00000000000000000000	1838.00000000000000000000	502.00000000000000000000	4.00000000000000000000	4.00000000000000000000	4.00000000000000000000	4.00000000000000000000	4.00000000000000000000	4.00000000000000000000	4.00000000000000000000	4.00000000000000000000	4.00000000000000000000	4.00000000000000000000	4.00000000000000000000	4.00000000000000000000	4.00000000000000000000	4.00000000000000000000	4.00000000000000000000	4.00000000000000000000
96.00000000000000000000	0.00000000000000000000	4109.23046875000000000000	4099.48730468750000000000	4048.20507812500000000000	4108.71777343750000000000	4089.74340820312500000000	4110.25634765625000000000	4015.38452148437500000000	4101.02539062500000000000	4091.28198242187500000000	4085.12817382812500000000	4165.64111328125000000000	4117.94873046875000000000	4085.12817382812500000000	4085.12817382812500000000	2802.00000000000000000000	10247.00000000000000000000	10229.00000000000000000000	0.00000000000000000000	0.00000000000000000000	0.00000000000000000000	1838.00000000000000000000	510.00000000000000000000	4.00000000000000000000	4.00000000000000000000	4.00000000000000000000	4.00000000000000000000	4.00000000000000000000	4.00000000000000000000	4.00000000000000000000	4.00000000000000000000	4.00000000000000000000	4.00000000000000000000	4.00000000000000000000	4.00000000000000000000	4.00000000000000000000	4.00000000000000000000	4.00000000000000000000	4.00000000000000000000
97.00000000000000000000	0.00000000000000000000	4111.79492187500000000000	4088.20507812500000000000	4050.25634765625000000000	4106.15380859375000000000	4110.76904296875000000000	4117.94873046875000000000	4019.48706054687500000000	4101.53857421875000000000	4103.07666015625000000000	4092.82031250000000000000	4140.51269531250000000000	4123.58984375000000000000	4088.71777343750000000000	4091.79467773437500000000	2758.00000000000000000000	10247.00000000000000000000	10229.00000000000000000000	0.00000000000000000000	0.00000000000000000000	0.00000000000000000000	1838.00000000000000000000	519.00000000000000000000	4.00000000000000000000	4.00000000000000000000	4.00000000000000000000	4.00000000000000000000	4.00000000000000000000	4.00000000000000000000	4.00000000000000000000	4.00000000000000000000	4.00000000000000000000	4.00000000000000000000	4.00000000000000000000	4.00000000000000000000	4.00000000000000000000	4.00000000000000000000	4.00000000000000000000	4.00000000000000000000
98.00000000000000000000	0.00000000000000000000	4113.33300781250000000000	4114.35888671875000000000	4052.82031250000000000000	4111.79492187500000000000	4135.38427734375000000000	4125.64111328125000000000	4034.87158203125000000000	4116.41015625000000000000	4105.64111328125000000000	4089.74340820312500000000	4184.10253906250000000000	4127.69238281250000000000	4095.89721679687500000000	4110.76904296875000000000	3499.00000000000000000000	10247.00000000000000000000	10229.00000000000000000000	0.00000000000000000000	0.00000000000000000000	0.00000000000000000000	1838.00000000000000000000	527.00000000000000000000	4.00000000000000000000	4.00000000000000000000	4.00000000000000000000	4.00000000000000000000	4.00000000000000000000	4.00000000000000000000	4.00000000000000000000	4.00000000000000000000	4.00000000000000000000	4.00000000000000000000	4.00000000000000000000	4.00000000000000000000	4.00000000000000000000	4.00000000000000000000	4.00000000000000000000	4.00000000000000000000
99.00000000000000000000	0.00000000000000000000	4111.79492187500000000000	4126.15380859375000000000	4047.17944335937500000000	4125.12792968750000000000	4130.76904296875000000000	4110.25634765625000000000	4031.28198242187500000000	4111.28173828125000000000	4094.35888671875000000000	4089.23071289062500000000	4221.02539062500000000000	4118.46142578125000000000	4094.87158203125000000000	4101.02539062500000000000	3298.00000000000000000000	10248.00000000000000000000	10228.00000000000000000000	0.00000000000000000000	0.00000000000000000000	0.00000000000000000000	1838.00000000000000000000	535.00000000000000000000	4.00000000000000000000	4.00000000000000000000	4.00000000000000000000	4.00000000000000000000	4.00000000000000000000	4.00000000000000000000	4.00000000000000000000	4.00000000000000000000	4.00000000000000000000	4.00000000000000000000	4.00000000000000000000	4.00000000000000000000	4.00000000000000000000	4.00000000000000000000	4.00000000000000000000	4.00000000000000000000
100.00000000000000000000	0.00000000000000000000	4127.17919921875000000000	4130.25634765625000000000	4061.53833007812500000000	4133.33300781250000000000	4134.87158203125000000000	4122.56396484375000000000	4029.74340820312500000000	4106.66650390625000000000	4101.53857421875000000000	4106.15380859375000000000	4198.46142578125000000000	4126.66650390625000000000	4116.41015625000000000000	4095.38452148437500000000	2802.00000000000000000000	10248.00000000000000000000	10228.00000000000000000000	0.00000000000000000000	0.00000000000000000000	0.00000000000000000000	1838.00000000000000000000	544.00000000000000000000	4.00000000000000000000	4.00000000000000000000	4.00000000000000000000	4.00000000000000000000	4.00000000000000000000	4.00000000000000000000	4.00000000000000000000	4.00000000000000000000	4.00000000000000000000	4.00000000000000000000	4.00000000000000000000	4.00000000000000000000	4.00000000000000000000	4.00000000000000000000	4.00000000000000000000	4.00000000000000000000
101.00000000000000000000	0.00000000000000000000	4120.51269531250000000000	4134.87158203125000000000	4065.64086914062500000000	4113.33300781250000000000	4140.00000000000000000000	4148.20507812500000000000	4046.66650390625000000000	4128.71777343750000000000	4126.66650390625000000000	4113.84619140625000000000	4165.12792968750000000000	4140.51269531250000000000	4132.30761718750000000000	4108.20507812500000000000	2758.00000000000000000000	10250.00000000000000000000	10229.00000000000000000000	0.00000000000000000000	0.00000000000000000000	0.00000000000000000000	1838.00000000000000000000	552.00000000000000000000	4.00000000000000000000	4.00000000000000000000	4.00000000000000000000	4.00000000000000000000	4.00000000000000000000	4.00000000000000000000	4.00000000000000000000	4.00000000000000000000	4.00000000000000000000	4.00000000000000000000	4.00000000000000000000	4.00000000000000000000	4.00000000000000000000	4.00000000000000000000	4.00000000000000000000	4.00000000000000000000
102.00000000000000000000	0.00000000000000000000	4127.69238281250000000000	4120.51269531250000000000	4065.64086914062500000000	4113.84619140625000000000	4125.12792968750000000000	4132.82031250000000000000	4041.53833007812500000000	4133.33300781250000000000	4120.00000000000000000000	4109.74365234375000000000	4160.51269531250000000000	4142.05126953125000000000	4116.41015625000000000000	4105.12792968750000000000	3499.00000000000000000000	10250.00000000000000000000	10229.00000000000000000000	0.00000000000000000000	0.00000000000000000000	0.00000000000000000000	1838.00000000000000000000	561.00000000000000000000	4.00000000000000000000	4.00000000000000000000	4.00000000000000000000	4.00000000000000000000	4.00000000000000000000	4.00000000000000000000	4.00000000000000000000	4.00000000000000000000	4.00000000000000000000	4.00000000000000000000	4.00000000000000000000	4.00000000000000000000	4.00000000000000000000	4.00000000000000000000	4.00000000000000000000	4.00000000000000000000
103.00000000000000000000	0.00000000000000000000	4129.74365234375000000000	4133.33300781250000000000	4068.20507812500000000000	4153.33300781250000000000	4135.38427734375000000000	4122.05126953125000000000	4028.71777343750000000000	4122.05126953125000000000	4109.74365234375000000000	4116.41015625000000000000	4183.07666015625000000000	4135.38427734375000000000	4115.38427734375000000000	4109.74365234375000000000	3298.00000000000000000000	10249.00000000000000000000	10231.00000000000000000000	0.00000000000000000000	0.00000000000000000000	0.00000000000000000000	1838.00000000000000000000	569.00000000000000000000	4.00000000000000000000	4.00000000000000000000	4.00000000000000000000	4.00000000000000000000	4.00000000000000000000	4.00000000000000000000	4.00000000000000000000	4.00000000000000000000	4.00000000000000000000	4.00000000000000000000	4.00000000000000000000	4.00000000000000000000	4.00000000000000000000	4.00000000000000000000	4.00000000000000000000	4.00000000000000000000
104.00000000000000000000	0.00000000000000000000	4117.94873046875000000000	4160.00000000000000000000	4063.58959960937500000000	4170.25634765625000000000	4154.35888671875000000000	4128.20507812500000000000	4031.28198242187500000000	4124.61523437500000000000	4118.97412109375000000000	4110.76904296875000000000	4216.41015625000000000000	4144.61523437500000000000	4126.15380859375000000000	4128.71777343750000000000	2802.00000000000000000000	10249.00000000000000000000	10231.00000000000000000000	0.00000000000000000000	0.00000000000000000000	0.00000000000000000000	1838.00000000000000000000	577.00000000000000000000	4.00000000000000000000	4.00000000000000000000	4.00000000000000000000	4.00000000000000000000	4.00000000000000000000	4.00000000000000000000	4.00000000000000000000	4.00000000000000000000	4.00000000000000000000	4.00000000000000000000	4.00000000000000000000	4.00000000000000000000	4.00000000000000000000	4.00000000000000000000	4.00000000000000000000	4.00000000000000000000
105.00000000000000000000	0.00000000000000000000	4128.71777343750000000000	4158.46142578125000000000	4068.20507812500000000000	4159.48730468750000000000	4156.41015625000000000000	4134.35888671875000000000	4046.66650390625000000000	4137.43603515625000000000	4125.64111328125000000000	4102.56396484375000000000	4218.46142578125000000000	4156.92285156250000000000	4135.38427734375000000000	4135.38427734375000000000	2758.00000000000000000000	10248.00000000000000000000	10231.00000000000000000000	0.00000000000000000000	0.00000000000000000000	0.00000000000000000000	1838.00000000000000000000	586.00000000000000000000	4.00000000000000000000	4.00000000000000000000	4.00000000000000000000	4.00000000000000000000	4.00000000000000000000	4.00000000000000000000	4.00000000000000000000	4.00000000000000000000	4.00000000000000000000	4.00000000000000000000	4.00000000000000000000	4.00000000000000000000	4.00000000000000000000	4.00000000000000000000	4.00000000000000000000	4.00000000000000000000
106.00000000000000000000	0.00000000000000000000	4126.15380859375000000000	4159.48730468750000000000	4070.76904296875000000000	4150.25634765625000000000	4168.20507812500000000000	4155.38427734375000000000	4061.53833007812500000000	4139.48730468750000000000	4128.20507812500000000000	4124.10253906250000000000	4209.23046875000000000000	4152.82031250000000000000	4149.74365234375000000000	4136.41015625000000000000	3499.00000000000000000000	10248.00000000000000000000	10231.00000000000000000000	0.00000000000000000000	0.00000000000000000000	0.00000000000000000000	1838.00000000000000000000	594.00000000000000000000	4.00000000000000000000	4.00000000000000000000	4.00000000000000000000	4.00000000000000000000	4.00000000000000000000	4.00000000000000000000	4.00000000000000000000	4.00000000000000000000	4.00000000000000000000	4.00000000000000000000	4.00000000000000000000	4.00000000000000000000	4.00000000000000000000	4.00000000000000000000	4.00000000000000000000	4.00000000000000000000
107.00000000000000000000	0.00000000000000000000	4140.00000000000000000000	4162.05126953125000000000	4086.66650390625000000000	4150.76904296875000000000	4188.20507812500000000000	4175.38427734375000000000	4071.79467773437500000000	4137.94873046875000000000	4134.87158203125000000000	4138.46142578125000000000	4208.20507812500000000000	4163.58984375000000000000	4151.79492187500000000000	4143.07666015625000000000	3298.00000000000000000000	10245.00000000000000000000	10229.00000000000000000000	0.00000000000000000000	0.00000000000000000000	0.00000000000000000000	1838.00000000000000000000	602.00000000000000000000	4.00000000000000000000	4.00000000000000000000	4.00000000000000000000	4.00000000000000000000	4.00000000000000000000	4.00000000000000000000	4.00000000000000000000	4.00000000000000000000	4.00000000000000000000	4.00000000000000000000	4.00000000000000000000	4.00000000000000000000	4.00000000000000000000	4.00000000000000000000	4.00000000000000000000	4.00000000000000000000
108.00000000000000000000	0.00000000000000000000	4146.15380859375000000000	4150.25634765625000000000	4092.82031250000000000000	4149.74365234375000000000	4182.56396484375000000000	4180.00000000000000000000	4090.25634765625000000000	4164.10253906250000000000	4150.25634765625000000000	4134.87158203125000000000	4188.20507812500000000000	4182.05126953125000000000	4140.00000000000000000000	4147.17919921875000000000	2802.00000000000000000000	10245.00000000000000000000	10229.00000000000000000000	0.00000000000000000000	0.00000000000000000000	0.00000000000000000000	1838.00000000000000000000	611.00000000000000000000	4.00000000000000000000	4.00000000000000000000	4.00000000000000000000	4.00000000000000000000	4.00000000000000000000	4.00000000000000000000	4.00000000000000000000	4.00000000000000000000	4.00000000000000000000	4.00000000000000000000	4.00000000000000000000	4.00000000000000000000	4.00000000000000000000	4.00000000000000000000	4.00000000000000000000	4.00000000000000000000
109.00000000000000000000	0.00000000000000000000	4123.58984375000000000000	4142.05126953125000000000	4073.33325195312500000000	4147.69238281250000000000	4144.10253906250000000000	4165.64111328125000000000	4088.71777343750000000000	4167.17919921875000000000	4137.43603515625000000000	4123.58984375000000000000	4175.89746093750000000000	4178.46142578125000000000	4127.17919921875000000000	4137.43603515625000000000	2758.00000000000000000000	10245.00000000000000000000	10229.00000000000000000000	0.00000000000000000000	0.00000000000000000000	0.00000000000000000000	1838.00000000000000000000	619.00000000000000000000	4.00000000000000000000	4.00000000000000000000	4.00000000000000000000	4.00000000000000000000	4.00000000000000000000	4.00000000000000000000	4.00000000000000000000	4.00000000000000000000	4.00000000000000000000	4.00000000000000000000	4.00000000000000000000	4.00000000000000000000	4.00000000000000000000	4.00000000000000000000	4.00000000000000000000	4.00000000000000000000
110.00000000000000000000	0.00000000000000000000	4142.56396484375000000000	4158.46142578125000000000	4086.15380859375000000000	4169.23046875000000000000	4148.20507812500000000000	4161.53857421875000000000	4074.87158203125000000000	4143.58984375000000000000	4123.07666015625000000000	4125.12792968750000000000	4206.66650390625000000000	4180.51269531250000000000	4138.46142578125000000000	4147.69238281250000000000	3499.00000000000000000000	10245.00000000000000000000	10229.00000000000000000000	0.00000000000000000000	0.00000000000000000000	0.00000000000000000000	1838.00000000000000000000	627.00000000000000000000	4.00000000000000000000	4.00000000000000000000	4.00000000000000000000	4.00000000000000000000	4.00000000000000000000	4.00000000000000000000	4.00000000000000000000	4.00000000000000000000	4.00000000000000000000	4.00000000000000000000	4.00000000000000000000	4.00000000000000000000	4.00000000000000000000	4.00000000000000000000	4.00000000000000000000	4.00000000000000000000
111.00000000000000000000	0.00000000000000000000	4156.92285156250000000000	4193.33300781250000000000	4104.10253906250000000000	4205.64111328125000000000	4204.10253906250000000000	4181.02539062500000000000	4086.15380859375000000000	4160.51269531250000000000	4158.46142578125000000000	4153.33300781250000000000	4256.92285156250000000000	4196.41015625000000000000	4176.41015625000000000000	4180.51269531250000000000	3298.00000000000000000000	10245.00000000000000000000	10229.00000000000000000000	0.00000000000000000000	0.00000000000000000000	0.00000000000000000000	1838.00000000000000000000	636.00000000000000000000	4.00000000000000000000	4.00000000000000000000	4.00000000000000000000	4.00000000000000000000	4.00000000000000000000	4.00000000000000000000	4.00000000000000000000	4.00000000000000000000	4.00000000000000000000	4.00000000000000000000	4.00000000000000000000	4.00000000000000000000	4.00000000000000000000	4.00000000000000000000	4.00000000000000000000	4.00000000000000000000
112.00000000000000000000	0.00000000000000000000	4160.00000000000000000000	4198.46142578125000000000	4106.15380859375000000000	4197.43603515625000000000	4211.79492187500000000000	4187.17919921875000000000	4103.07666015625000000000	4183.58984375000000000000	4183.07666015625000000000	4160.51269531250000000000	4254.35888671875000000000	4200.00000000000000000000	4185.12792968750000000000	4188.20507812500000000000	2802.00000000000000000000	10245.00000000000000000000	10229.00000000000000000000	0.00000000000000000000	0.00000000000000000000	0.00000000000000000000	1838.00000000000000000000	644.00000000000000000000	4.00000000000000000000	4.00000000000000000000	4.00000000000000000000	4.00000000000000000000	4.00000000000000000000	4.00000000000000000000	4.00000000000000000000	4.00000000000000000000	4.00000000000000000000	4.00000000000000000000	4.00000000000000000000	4.00000000000000000000	4.00000000000000000000	4.00000000000000000000	4.00000000000000000000	4.00000000000000000000
113.00000000000000000000	0.00000000000000000000	4164.10253906250000000000	4183.58984375000000000000	4108.20507812500000000000	4161.53857421875000000000	4197.94873046875000000000	4189.74365234375000000000	4106.15380859375000000000	4185.64111328125000000000	4178.46142578125000000000	4158.97412109375000000000	4227.69238281250000000000	4196.92285156250000000000	4171.79492187500000000000	4187.69238281250000000000	2758.00000000000000000000	10247.00000000000000000000	10231.00000000000000000000	0.00000000000000000000	0.00000000000000000000	0.00000000000000000000	1838.00000000000000000000	652.00000000000000000000	4.00000000000000000000	4.00000000000000000000	4.00000000000000000000	4.00000000000000000000	4.00000000000000000000	4.00000000000000000000	4.00000000000000000000	4.00000000000000000000	4.00000000000000000000	4.00000000000000000000	4.00000000000000000000	4.00000000000000000000	4.00000000000000000000	4.00000000000000000000	4.00000000000000000000	4.00000000000000000000
114.00000000000000000000	0.00000000000000000000	4154.35888671875000000000	4178.46142578125000000000	4104.10253906250000000000	4173.33300781250000000000	4203.58984375000000000000	4187.69238281250000000000	4094.87158203125000000000	4187.17919921875000000000	4168.20507812500000000000	4155.89746093750000000000	4206.15380859375000000000	4205.12792968750000000000	4168.20507812500000000000	4184.10253906250000000000	3499.00000000000000000000	10247.00000000000000000000	10231.00000000000000000000	0.00000000000000000000	0.00000000000000000000	0.00000000000000000000	1838.00000000000000000000	661.00000000000000000000	4.00000000000000000000	4.00000000000000000000	4.00000000000000000000	4.00000000000000000000	4.00000000000000000000	4.00000000000000000000	4.00000000000000000000	4.00000000000000000000	4.00000000000000000000	4.00000000000000000000	4.00000000000000000000	4.00000000000000000000	4.00000000000000000000	4.00000000000000000000	4.00000000000000000000	4.00000000000000000000
115.00000000000000000000	0.00000000000000000000	4156.41015625000000000000	4183.58984375000000000000	4100.51269531250000000000	4207.17919921875000000000	4190.25634765625000000000	4177.94873046875000000000	4088.20507812500000000000	4184.61523437500000000000	4157.43603515625000000000	4136.41015625000000000000	4187.17919921875000000000	4197.43603515625000000000	4160.51269531250000000000	4165.64111328125000000000	3298.00000000000000000000	10246.00000000000000000000	10231.00000000000000000000	0.00000000000000000000	0.00000000000000000000	0.00000000000000000000	1838.00000000000000000000	669.00000000000000000000	4.00000000000000000000	4.00000000000000000000	4.00000000000000000000	4.00000000000000000000	4.00000000000000000000	4.00000000000000000000	4.00000000000000000000	4.00000000000000000000	4.00000000000000000000	4.00000000000000000000	4.00000000000000000000	4.00000000000000000000	4.00000000000000000000	4.00000000000000000000	4.00000000000000000000	4.00000000000000000000
116.00000000000000000000	0.00000000000000000000	4157.94873046875000000000	4201.02539062500000000000	4103.58984375000000000000	4206.66650390625000000000	4199.48730468750000000000	4204.61523437500000000000	4127.17919921875000000000	4202.05126953125000000000	4186.15380859375000000000	4168.20507812500000000000	4242.05126953125000000000	4189.23046875000000000000	4181.02539062500000000000	4177.43603515625000000000	2802.00000000000000000000	10246.00000000000000000000	10231.00000000000000000000	0.00000000000000000000	0.00000000000000000000	0.00000000000000000000	1838.00000000000000000000	678.00000000000000000000	4.00000000000000000000	4.00000000000000000000	4.00000000000000000000	4.00000000000000000000	4.00000000000000000000	4.00000000000000000000	4.00000000000000000000	4.00000000000000000000	4.00000000000000000000	4.00000000000000000000	4.00000000000000000000	4.00000000000000000000	4.00000000000000000000	4.00000000000000000000	4.00000000000000000000	4.00000000000000000000
117.00000000000000000000	0.00000000000000000000	4167.17919921875000000000	4200.51269531250000000000	4111.79492187500000000000	4188.71777343750000000000	4219.48730468750000000000	4226.15380859375000000000	4150.76904296875000000000	4212.82031250000000000000	4202.05126953125000000000	4196.92285156250000000000	4295.89746093750000000000	4209.74365234375000000000	4204.61523437500000000000	4200.00000000000000000000	2758.00000000000000000000	10245.00000000000000000000	10229.00000000000000000000	0.00000000000000000000	0.00000000000000000000	0.00000000000000000000	1838.00000000000000000000	686.00000000000000000000	4.00000000000000000000	4.00000000000000000000	4.00000000000000000000	4.00000000000000000000	4.00000000000000000000	4.00000000000000000000	4.00000000000000000000	4.00000000000000000000	4.00000000000000000000	4.00000000000000000000	4.00000000000000000000	4.00000000000000000000	4.00000000000000000000	4.00000000000000000000	4.00000000000000000000	4.00000000000000000000
118.00000000000000000000	0.00000000000000000000	4171.28173828125000000000	4203.07666015625000000000	4108.71777343750000000000	4201.53857421875000000000	4226.15380859375000000000	4222.05126953125000000000	4137.43603515625000000000	4209.74365234375000000000	4189.74365234375000000000	4185.64111328125000000000	4269.23046875000000000000	4217.43603515625000000000	4208.71777343750000000000	4197.94873046875000000000	3499.00000000000000000000	10245.00000000000000000000	10229.00000000000000000000	0.00000000000000000000	0.00000000000000000000	0.00000000000000000000	1838.00000000000000000000	694.00000000000000000000	4.00000000000000000000	4.00000000000000000000	4.00000000000000000000	4.00000000000000000000	4.00000000000000000000	4.00000000000000000000	4.00000000000000000000	4.00000000000000000000	4.00000000000000000000	4.00000000000000000000	4.00000000000000000000	4.00000000000000000000	4.00000000000000000000	4.00000000000000000000	4.00000000000000000000	4.00000000000000000000
119.00000000000000000000	0.00000000000000000000	4169.74365234375000000000	4222.56396484375000000000	4106.66650390625000000000	4225.12792968750000000000	4240.51269531250000000000	4240.51269531250000000000	4141.53857421875000000000	4225.64111328125000000000	4208.71777343750000000000	4196.92285156250000000000	4227.69238281250000000000	4211.79492187500000000000	4215.89746093750000000000	4204.10253906250000000000	3298.00000000000000000000	10248.00000000000000000000	10230.00000000000000000000	0.00000000000000000000	0.00000000000000000000	0.00000000000000000000	1838.00000000000000000000	703.00000000000000000000	4.00000000000000000000	4.00000000000000000000	4.00000000000000000000	4.00000000000000000000	4.00000000000000000000	4.00000000000000000000	4.00000000000000000000	4.00000000000000000000	4.00000000000000000000	4.00000000000000000000	4.00000000000000000000	4.00000000000000000000	4.00000000000000000000	4.00000000000000000000	4.00000000000000000000	4.00000000000000000000
120.00000000000000000000	0.00000000000000000000	4184.61523437500000000000	4224.61523437500000000000	4120.00000000000000000000	4228.71777343750000000000	4238.97412109375000000000	4249.74365234375000000000	4147.17919921875000000000	4225.12792968750000000000	4218.46142578125000000000	4197.94873046875000000000	4215.38427734375000000000	4222.56396484375000000000	4218.46142578125000000000	4213.84619140625000000000	2802.00000000000000000000	10248.00000000000000000000	10230.00000000000000000000	0.00000000000000000000	0.00000000000000000000	0.00000000000000000000	1838.00000000000000000000	711.00000000000000000000	4.00000000000000000000	4.00000000000000000000	4.00000000000000000000	4.00000000000000000000	4.00000000000000000000	4.00000000000000000000	4.00000000000000000000	4.00000000000000000000	4.00000000000000000000	4.00000000000000000000	4.00000000000000000000	4.00000000000000000000	4.00000000000000000000	4.00000000000000000000	4.00000000000000000000	4.00000000000000000000
121.00000000000000000000	0.00000000000000000000	4170.76904296875000000000	4229.74365234375000000000	4113.84619140625000000000	4230.25634765625000000000	4234.87158203125000000000	4233.84619140625000000000	4142.56396484375000000000	4208.20507812500000000000	4200.00000000000000000000	4183.58984375000000000000	4245.64111328125000000000	4226.66650390625000000000	4217.43603515625000000000	4208.20507812500000000000	2758.00000000000000000000	10249.00000000000000000000	10228.00000000000000000000	0.00000000000000000000	0.00000000000000000000	0.00000000000000000000	1838.00000000000000000000	719.00000000000000000000	4.00000000000000000000	4.00000000000000000000	4.00000000000000000000	4.00000000000000000000	4.00000000000000000000	4.00000000000000000000	4.00000000000000000000	4.00000000000000000000	4.00000000000000000000	4.00000000000000000000	4.00000000000000000000	4.00000000000000000000	4.00000000000000000000	4.00000000000000000000	4.00000000000000000000	4.00000000000000000000
122.00000000000000000000	0.00000000000000000000	4168.20507812500000000000	4231.79492187500000000000	4114.35888671875000000000	4216.92285156250000000000	4234.35888671875000000000	4228.71777343750000000000	4132.82031250000000000000	4206.15380859375000000000	4194.35888671875000000000	4188.71777343750000000000	4294.35888671875000000000	4223.07666015625000000000	4202.56396484375000000000	4204.10253906250000000000	3499.00000000000000000000	10249.00000000000000000000	10228.00000000000000000000	0.00000000000000000000	0.00000000000000000000	0.00000000000000000000	1838.00000000000000000000	728.00000000000000000000	4.00000000000000000000	4.00000000000000000000	4.00000000000000000000	4.00000000000000000000	4.00000000000000000000	4.00000000000000000000	4.00000000000000000000	4.00000000000000000000	4.00000000000000000000	4.00000000000000000000	4.00000000000000000000	4.00000000000000000000	4.00000000000000000000	4.00000000000000000000	4.00000000000000000000	4.00000000000000000000
123.00000000000000000000	0.00000000000000000000	4182.56396484375000000000	4217.43603515625000000000	4126.66650390625000000000	4190.25634765625000000000	4231.28173828125000000000	4234.35888671875000000000	4131.28173828125000000000	4215.38427734375000000000	4205.64111328125000000000	4194.87158203125000000000	4282.05126953125000000000	4226.66650390625000000000	4204.10253906250000000000	4211.28173828125000000000	3298.00000000000000000000	10248.00000000000000000000	10228.00000000000000000000	0.00000000000000000000	0.00000000000000000000	0.00000000000000000000	1838.00000000000000000000	736.00000000000000000000	4.00000000000000000000	4.00000000000000000000	4.00000000000000000000	4.00000000000000000000	4.00000000000000000000	4.00000000000000000000	4.00000000000000000000	4.00000000000000000000	4.00000000000000000000	4.00000000000000000000	4.00000000000000000000	4.00000000000000000000	4.00000000000000000000	4.00000000000000000000	4.00000000000000000000	4.00000000000000000000
124.00000000000000000000	0.00000000000000000000	4174.87158203125000000000	4221.53857421875000000000	4122.05126953125000000000	4207.17919921875000000000	4245.64111328125000000000	4243.07666015625000000000	4151.79492187500000000000	4236.41015625000000000000	4214.35888671875000000000	4204.10253906250000000000	4247.17919921875000000000	4234.87158203125000000000	4238.97412109375000000000	4217.94873046875000000000	2802.00000000000000000000	10248.00000000000000000000	10228.00000000000000000000	0.00000000000000000000	0.00000000000000000000	0.00000000000000000000	1838.00000000000000000000	744.00000000000000000000	4.00000000000000000000	4.00000000000000000000	4.00000000000000000000	4.00000000000000000000	4.00000000000000000000	4.00000000000000000000	4.00000000000000000000	4.00000000000000000000	4.00000000000000000000	4.00000000000000000000	4.00000000000000000000	4.00000000000000000000	4.00000000000000000000	4.00000000000000000000	4.00000000000000000000	4.00000000000000000000
125.00000000000000000000	0.00000000000000000000	4183.58984375000000000000	4231.28173828125000000000	4124.61523437500000000000	4252.82031250000000000000	4254.87158203125000000000	4240.51269531250000000000	4161.53857421875000000000	4253.84619140625000000000	4224.10253906250000000000	4224.61523437500000000000	4263.58984375000000000000	4244.61523437500000000000	4242.05126953125000000000	4218.46142578125000000000	2758.00000000000000000000	10247.00000000000000000000	10227.00000000000000000000	0.00000000000000000000	0.00000000000000000000	0.00000000000000000000	1838.00000000000000000000	753.00000000000000000000	4.00000000000000000000	4.00000000000000000000	4.00000000000000000000	4.00000000000000000000	4.00000000000000000000	4.00000000000000000000	4.00000000000000000000	4.00000000000000000000	4.00000000000000000000	4.00000000000000000000	4.00000000000000000000	4.00000000000000000000	4.00000000000000000000	4.00000000000000000000	4.00000000000000000000	4.00000000000000000000
126.00000000000000000000	0.00000000000000000000	4177.43603515625000000000	4235.89746093750000000000	4124.61523437500000000000	4255.89746093750000000000	4251.79492187500000000000	4240.00000000000000000000	4163.07666015625000000000	4260.00000000000000000000	4250.76904296875000000000	4235.89746093750000000000	4270.76904296875000000000	4243.07666015625000000000	4234.87158203125000000000	4228.71777343750000000000	3499.00000000000000000000	10247.00000000000000000000	10227.00000000000000000000	0.00000000000000000000	0.00000000000000000000	0.00000000000000000000	1838.00000000000000000000	761.00000000000000000000	4.00000000000000000000	4.00000000000000000000	4.00000000000000000000	4.00000000000000000000	4.00000000000000000000	4.00000000000000000000	4.00000000000000000000	4.00000000000000000000	4.00000000000000000000	4.00000000000000000000	4.00000000000000000000	4.00000000000000000000	4.00000000000000000000	4.00000000000000000000	4.00000000000000000000	4.00000000000000000000
127.00000000000000000000	0.00000000000000000000	4164.10253906250000000000	4218.97412109375000000000	4115.89746093750000000000	4213.84619140625000000000	4233.84619140625000000000	4243.58984375000000000000	4157.94873046875000000000	4238.97412109375000000000	4239.48730468750000000000	4209.23046875000000000000	4251.79492187500000000000	4227.17919921875000000000	4223.07666015625000000000	4222.56396484375000000000	52.00000000000000000000	10245.00000000000000000000	10227.00000000000000000000	0.00000000000000000000	0.00000000000000000000	0.00000000000000000000	1838.00000000000000000000	770.00000000000000000000	4.00000000000000000000	4.00000000000000000000	4.00000000000000000000	4.00000000000000000000	4.00000000000000000000	4.00000000000000000000	4.00000000000000000000	4.00000000000000000000	4.00000000000000000000	4.00000000000000000000	4.00000000000000000000	4.00000000000000000000	4.00000000000000000000	4.00000000000000000000	4.00000000000000000000	4.00000000000000000000
0.00000000000000000000	0.00000000000000000000	4170.25634765625000000000	4206.66650390625000000000	4116.41015625000000000000	4199.48730468750000000000	4228.71777343750000000000	4250.76904296875000000000	4160.00000000000000000000	4231.79492187500000000000	4203.07666015625000000000	4185.64111328125000000000	4260.00000000000000000000	4222.56396484375000000000	4209.74365234375000000000	4211.28173828125000000000	2830.00000000000000000000	10245.00000000000000000000	10227.00000000000000000000	0.00000000000000000000	0.00000000000000000000	0.00000000000000000000	1838.00000000000000000000	778.00000000000000000000	4.00000000000000000000	4.00000000000000000000	4.00000000000000000000	4.00000000000000000000	4.00000000000000000000	4.00000000000000000000	4.00000000000000000000	4.00000000000000000000	4.00000000000000000000	4.00000000000000000000	4.00000000000000000000	4.00000000000000000000	4.00000000000000000000	4.00000000000000000000	4.00000000000000000000	4.00000000000000000000
1.00000000000000000000	0.00000000000000000000	4170.25634765625000000000	4229.23046875000000000000	4115.89746093750000000000	4235.38427734375000000000	4254.87158203125000000000	4253.33300781250000000000	4169.23046875000000000000	4259.48730468750000000000	4217.94873046875000000000	4201.53857421875000000000	4270.25634765625000000000	4237.94873046875000000000	4227.17919921875000000000	4225.64111328125000000000	2849.00000000000000000000	10242.00000000000000000000	10228.00000000000000000000	0.00000000000000000000	0.00000000000000000000	0.00000000000000000000	1838.00000000000000000000	786.00000000000000000000	4.00000000000000000000	4.00000000000000000000	4.00000000000000000000	4.00000000000000000000	4.00000000000000000000	4.00000000000000000000	4.00000000000000000000	4.00000000000000000000	4.00000000000000000000	4.00000000000000000000	4.00000000000000000000	4.00000000000000000000	4.00000000000000000000	4.00000000000000000000	4.00000000000000000000	4.00000000000000000000
2.00000000000000000000	0.00000000000000000000	4182.56396484375000000000	4235.38427734375000000000	4122.56396484375000000000	4241.53857421875000000000	4250.76904296875000000000	4243.58984375000000000000	4161.53857421875000000000	4259.48730468750000000000	4242.05126953125000000000	4216.41015625000000000000	4265.12792968750000000000	4241.02539062500000000000	4237.94873046875000000000	4231.79492187500000000000	2383.00000000000000000000	10242.00000000000000000000	10228.00000000000000000000	0.00000000000000000000	0.00000000000000000000	0.00000000000000000000	1838.00000000000000000000	795.00000000000000000000	4.00000000000000000000	4.00000000000000000000	4.00000000000000000000	4.00000000000000000000	4.00000000000000000000	4.00000000000000000000	4.00000000000000000000	4.00000000000000000000	4.00000000000000000000	4.00000000000000000000	4.00000000000000000000	4.00000000000000000000	4.00000000000000000000	4.00000000000000000000	4.00000000000000000000	4.00000000000000000000
3.00000000000000000000	0.00000000000000000000	4184.61523437500000000000	4238.46142578125000000000	4129.23046875000000000000	4220.00000000000000000000	4238.46142578125000000000	4263.58984375000000000000	4167.17919921875000000000	4246.15380859375000000000	4242.05126953125000000000	4227.17919921875000000000	4272.30761718750000000000	4230.76904296875000000000	4246.15380859375000000000	4233.33300781250000000000	3509.00000000000000000000	10244.00000000000000000000	10229.00000000000000000000	0.00000000000000000000	0.00000000000000000000	0.00000000000000000000	1838.00000000000000000000	803.00000000000000000000	4.00000000000000000000	4.00000000000000000000	4.00000000000000000000	4.00000000000000000000	4.00000000000000000000	4.00000000000000000000	4.00000000000000000000	4.00000000000000000000	4.00000000000000000000	4.00000000000000000000	4.00000000000000000000	4.00000000000000000000	4.00000000000000000000	4.00000000000000000000	4.00000000000000000000	4.00000000000000000000
4.00000000000000000000	0.00000000000000000000	4189.23046875000000000000	4255.89746093750000000000	4137.43603515625000000000	4234.35888671875000000000	4260.51269531250000000000	4272.82031250000000000000	4180.00000000000000000000	4248.20507812500000000000	4244.10253906250000000000	4241.02539062500000000000	4278.97412109375000000000	4246.66650390625000000000	4262.56396484375000000000	4241.02539062500000000000	3545.00000000000000000000	10244.00000000000000000000	10229.00000000000000000000	0.00000000000000000000	0.00000000000000000000	0.00000000000000000000	1838.00000000000000000000	811.00000000000000000000	4.00000000000000000000	4.00000000000000000000	4.00000000000000000000	4.00000000000000000000	4.00000000000000000000	4.00000000000000000000	4.00000000000000000000	4.00000000000000000000	4.00000000000000000000	4.00000000000000000000	4.00000000000000000000	4.00000000000000000000	4.00000000000000000000	4.00000000000000000000	4.00000000000000000000	4.00000000000000000000
5.00000000000000000000	0.00000000000000000000	4203.07666015625000000000	4264.61523437500000000000	4140.51269531250000000000	4253.33300781250000000000	4275.38427734375000000000	4249.74365234375000000000	4169.23046875000000000000	4251.28173828125000000000	4247.69238281250000000000	4235.89746093750000000000	4267.17919921875000000000	4262.56396484375000000000	4258.46142578125000000000	4246.15380859375000000000	3424.00000000000000000000	10247.00000000000000000000	10228.00000000000000000000	0.00000000000000000000	0.00000000000000000000	0.00000000000000000000	1838.00000000000000000000	820.00000000000000000000	4.00000000000000000000	4.00000000000000000000	4.00000000000000000000	4.00000000000000000000	4.00000000000000000000	4.00000000000000000000	4.00000000000000000000	4.00000000000000000000	4.00000000000000000000	4.00000000000000000000	4.00000000000000000000	4.00000000000000000000	4.00000000000000000000	4.00000000000000000000	4.00000000000000000000	4.00000000000000000000
6.00000000000000000000	0.00000000000000000000	4190.76904296875000000000	4255.89746093750000000000	4131.79492187500000000000	4246.15380859375000000000	4270.25634765625000000000	4253.84619140625000000000	4163.07666015625000000000	4256.92285156250000000000	4242.05126953125000000000	4233.84619140625000000000	4279.48730468750000000000	4250.76904296875000000000	4252.30761718750000000000	4253.84619140625000000000	3506.00000000000000000000	10247.00000000000000000000	10228.00000000000000000000	0.00000000000000000000	0.00000000000000000000	0.00000000000000000000	1838.00000000000000000000	828.00000000000000000000	4.00000000000000000000	4.00000000000000000000	4.00000000000000000000	4.00000000000000000000	4.00000000000000000000	4.00000000000000000000	4.00000000000000000000	4.00000000000000000000	4.00000000000000000000	4.00000000000000000000	4.00000000000000000000	4.00000000000000000000	4.00000000000000000000	4.00000000000000000000	4.00000000000000000000	4.00000000000000000000
7.00000000000000000000	0.00000000000000000000	4190.25634765625000000000	4243.58984375000000000000	4133.84619140625000000000	4251.28173828125000000000	4274.35888671875000000000	4267.17919921875000000000	4172.30761718750000000000	4262.56396484375000000000	4235.89746093750000000000	4242.56396484375000000000	4308.71777343750000000000	4246.15380859375000000000	4254.87158203125000000000	4252.82031250000000000000	3441.00000000000000000000	10245.00000000000000000000	10229.00000000000000000000	0.00000000000000000000	0.00000000000000000000	0.00000000000000000000	1838.00000000000000000000	836.00000000000000000000	4.00000000000000000000	4.00000000000000000000	4.00000000000000000000	4.00000000000000000000	4.00000000000000000000	4.00000000000000000000	4.00000000000000000000	4.00000000000000000000	4.00000000000000000000	4.00000000000000000000	4.00000000000000000000	4.00000000000000000000	4.00000000000000000000	4.00000000000000000000	4.00000000000000000000	4.00000000000000000000
8.00000000000000000000	0.00000000000000000000	4184.10253906250000000000	4247.17919921875000000000	4125.64111328125000000000	4244.61523437500000000000	4271.28173828125000000000	4257.94873046875000000000	4175.38427734375000000000	4270.25634765625000000000	4250.76904296875000000000	4253.84619140625000000000	4303.07666015625000000000	4244.10253906250000000000	4248.20507812500000000000	4236.41015625000000000000	3426.00000000000000000000	10245.00000000000000000000	10229.00000000000000000000	0.00000000000000000000	0.00000000000000000000	0.00000000000000000000	1838.00000000000000000000	845.00000000000000000000	4.00000000000000000000	4.00000000000000000000	4.00000000000000000000	4.00000000000000000000	4.00000000000000000000	4.00000000000000000000	4.00000000000000000000	4.00000000000000000000	4.00000000000000000000	4.00000000000000000000	4.00000000000000000000	4.00000000000000000000	4.00000000000000000000	4.00000000000000000000	4.00000000000000000000	4.00000000000000000000
9.00000000000000000000	0.00000000000000000000	4184.61523437500000000000	4250.76904296875000000000	4124.10253906250000000000	4215.38427734375000000000	4244.10253906250000000000	4246.15380859375000000000	4161.02539062500000000000	4261.02539062500000000000	4252.82031250000000000000	4246.15380859375000000000	4261.53857421875000000000	4238.97412109375000000000	4235.38427734375000000000	4228.20507812500000000000	3132.00000000000000000000	10246.00000000000000000000	10228.00000000000000000000	0.00000000000000000000	0.00000000000000000000	0.00000000000000000000	1838.00000000000000000000	853.00000000000000000000	4.00000000000000000000	4.00000000000000000000	4.00000000000000000000	4.00000000000000000000	4.00000000000000000000	4.00000000000000000000	4.00000000000000000000	4.00000000000000000000	4.00000000000000000000	4.00000000000000000000	4.00000000000000000000	4.00000000000000000000	4.00000000000000000000	4.00000000000000000000	4.00000000000000000000	4.00000000000000000000
10.00000000000000000000	0.00000000000000000000	4212.30761718750000000000	4254.35888671875000000000	4147.17919921875000000000	4224.10253906250000000000	4254.87158203125000000000	4264.10253906250000000000	4161.02539062500000000000	4251.79492187500000000000	4248.20507812500000000000	4232.30761718750000000000	4256.92285156250000000000	4251.28173828125000000000	4247.17919921875000000000	4254.87158203125000000000	3492.00000000000000000000	10246.00000000000000000000	10228.00000000000000000000	0.00000000000000000000	0.00000000000000000000	0.00000000000000000000	1838.00000000000000000000	862.00000000000000000000	4.00000000000000000000	4.00000000000000000000	4.00000000000000000000	4.00000000000000000000	4.00000000000000000000	4.00000000000000000000	4.00000000000000000000	4.00000000000000000000	4.00000000000000000000	4.00000000000000000000	4.00000000000000000000	4.00000000000000000000	4.00000000000000000000	4.00000000000000000000	4.00000000000000000000	4.00000000000000000000
11.00000000000000000000	0.00000000000000000000	4199.48730468750000000000	4260.00000000000000000000	4137.43603515625000000000	4247.17919921875000000000	4277.94873046875000000000	4279.48730468750000000000	4175.89746093750000000000	4260.00000000000000000000	4247.69238281250000000000	4240.51269531250000000000	4294.87158203125000000000	4256.92285156250000000000	4254.87158203125000000000	4266.15380859375000000000	3309.00000000000000000000	10247.00000000000000000000	10230.00000000000000000000	0.00000000000000000000	0.00000000000000000000	0.00000000000000000000	1838.00000000000000000000	870.00000000000000000000	4.00000000000000000000	4.00000000000000000000	4.00000000000000000000	4.00000000000000000000	4.00000000000000000000	4.00000000000000000000	4.00000000000000000000	4.00000000000000000000	4.00000000000000000000	4.00000000000000000000	4.00000000000000000000	4.00000000000000000000	4.00000000000000000000	4.00000000000000000000	4.00000000000000000000	4.00000000000000000000
12.00000000000000000000	0.00000000000000000000	4190.76904296875000000000	4255.38427734375000000000	4127.17919921875000000000	4256.92285156250000000000	4260.00000000000000000000	4261.02539062500000000000	4173.33300781250000000000	4256.41015625000000000000	4234.87158203125000000000	4250.25634765625000000000	4293.84619140625000000000	4251.79492187500000000000	4246.15380859375000000000	4245.64111328125000000000	2794.00000000000000000000	10247.00000000000000000000	10230.00000000000000000000	0.00000000000000000000	0.00000000000000000000	0.00000000000000000000	1838.00000000000000000000	878.00000000000000000000	4.00000000000000000000	4.00000000000000000000	4.00000000000000000000	4.00000000000000000000	4.00000000000000000000	4.00000000000000000000	4.00000000000000000000	4.00000000000000000000	4.00000000000000000000	4.00000000000000000000	4.00000000000000000000	4.00000000000000000000	4.00000000000000000000	4.00000000000000000000	4.00000000000000000000	4.00000000000000000000
13.00000000000000000000	0.00000000000000000000	4200.51269531250000000000	4256.41015625000000000000	4140.51269531250000000000	4266.15380859375000000000	4271.28173828125000000000	4258.97412109375000000000	4183.58984375000000000000	4274.35888671875000000000	4257.94873046875000000000	4264.10253906250000000000	4297.94873046875000000000	4248.71777343750000000000	4263.58984375000000000000	4255.38427734375000000000	2762.00000000000000000000	10246.00000000000000000000	10225.00000000000000000000	0.00000000000000000000	0.00000000000000000000	0.00000000000000000000	1838.00000000000000000000	887.00000000000000000000	4.00000000000000000000	4.00000000000000000000	4.00000000000000000000	4.00000000000000000000	4.00000000000000000000	4.00000000000000000000	4.00000000000000000000	4.00000000000000000000	4.00000000000000000000	4.00000000000000000000	4.00000000000000000000	4.00000000000000000000	4.00000000000000000000	4.00000000000000000000	4.00000000000000000000	4.00000000000000000000
14.00000000000000000000	0.00000000000000000000	4188.20507812500000000000	4238.46142578125000000000	4129.74365234375000000000	4231.79492187500000000000	4266.15380859375000000000	4259.48730468750000000000	4187.17919921875000000000	4281.53857421875000000000	4268.20507812500000000000	4242.56396484375000000000	4281.02539062500000000000	4243.07666015625000000000	4247.17919921875000000000	4255.89746093750000000000	3492.00000000000000000000	10246.00000000000000000000	10225.00000000000000000000	0.00000000000000000000	0.00000000000000000000	0.00000000000000000000	1838.00000000000000000000	895.00000000000000000000	4.00000000000000000000	4.00000000000000000000	4.00000000000000000000	4.00000000000000000000	4.00000000000000000000	4.00000000000000000000	4.00000000000000000000	4.00000000000000000000	4.00000000000000000000	4.00000000000000000000	4.00000000000000000000	4.00000000000000000000	4.00000000000000000000	4.00000000000000000000	4.00000000000000000000	4.00000000000000000000
15.00000000000000000000	0.00000000000000000000	4188.71777343750000000000	4218.97412109375000000000	4120.00000000000000000000	4201.02539062500000000000	4231.79492187500000000000	4251.28173828125000000000	4165.12792968750000000000	4239.48730468750000000000	4225.64111328125000000000	4213.84619140625000000000	4226.66650390625000000000	4242.05126953125000000000	4209.23046875000000000000	4231.79492187500000000000	3309.00000000000000000000	10248.00000000000000000000	10225.00000000000000000000	0.00000000000000000000	0.00000000000000000000	0.00000000000000000000	1838.00000000000000000000	903.00000000000000000000	4.00000000000000000000	4.00000000000000000000	4.00000000000000000000	4.00000000000000000000	4.00000000000000000000	4.00000000000000000000	4.00000000000000000000	4.00000000000000000000	4.00000000000000000000	4.00000000000000000000	4.00000000000000000000	4.00000000000000000000	4.00000000000000000000	4.00000000000000000000	4.00000000000000000000	4.00000000000000000000
16.00000000000000000000	0.00000000000000000000	4190.25634765625000000000	4251.28173828125000000000	4125.64111328125000000000	4241.53857421875000000000	4264.10253906250000000000	4269.74365234375000000000	4172.82031250000000000000	4240.00000000000000000000	4234.87158203125000000000	4245.64111328125000000000	4269.74365234375000000000	4249.23046875000000000000	4238.46142578125000000000	4242.56396484375000000000	0.00000000000000000000	10248.00000000000000000000	10225.00000000000000000000	0.00000000000000000000	0.00000000000000000000	0.00000000000000000000	1838.00000000000000000000	912.00000000000000000000	4.00000000000000000000	4.00000000000000000000	4.00000000000000000000	4.00000000000000000000	4.00000000000000000000	4.00000000000000000000	4.00000000000000000000	4.00000000000000000000	4.00000000000000000000	4.00000000000000000000	4.00000000000000000000	4.00000000000000000000	4.00000000000000000000	4.00000000000000000000	4.00000000000000000000	4.00000000000000000000
17.00000000000000000000	0.00000000000000000000	4196.41015625000000000000	4263.07666015625000000000	4128.71777343750000000000	4259.48730468750000000000	4281.02539062500000000000	4268.71777343750000000000	4181.53857421875000000000	4270.76904296875000000000	4262.56396484375000000000	4250.76904296875000000000	4330.76904296875000000000	4250.25634765625000000000	4257.94873046875000000000	4251.79492187500000000000	0.00000000000000000000	10249.00000000000000000000	10226.00000000000000000000	0.00000000000000000000	0.00000000000000000000	0.00000000000000000000	1838.00000000000000000000	920.00000000000000000000	4.00000000000000000000	4.00000000000000000000	4.00000000000000000000	4.00000000000000000000	4.00000000000000000000	4.00000000000000000000	4.00000000000000000000	4.00000000000000000000	4.00000000000000000000	4.00000000000000000000	4.00000000000000000000	4.00000000000000000000	4.00000000000000000000	4.00000000000000000000	4.00000000000000000000	4.00000000000000000000
18.00000000000000000000	0.00000000000000000000	4200.00000000000000000000	4248.71777343750000000000	4128.20507812500000000000	4235.89746093750000000000	4267.17919921875000000000	4263.07666015625000000000	4175.89746093750000000000	4269.74365234375000000000	4248.20507812500000000000	4232.82031250000000000000	4301.02539062500000000000	4246.66650390625000000000	4239.48730468750000000000	4243.07666015625000000000	0.00000000000000000000	10249.00000000000000000000	10226.00000000000000000000	0.00000000000000000000	0.00000000000000000000	0.00000000000000000000	1838.00000000000000000000	928.00000000000000000000	4.00000000000000000000	4.00000000000000000000	4.00000000000000000000	4.00000000000000000000	4.00000000000000000000	4.00000000000000000000	4.00000000000000000000	4.00000000000000000000	4.00000000000000000000	4.00000000000000000000	4.00000000000000000000	4.00000000000000000000	4.00000000000000000000	4.00000000000000000000	4.00000000000000000000	4.00000000000000000000
19.00000000000000000000	0.00000000000000000000	4198.97412109375000000000	4262.05126953125000000000	4130.76904296875000000000	4261.02539062500000000000	4288.20507812500000000000	4280.00000000000000000000	4185.64111328125000000000	4268.71777343750000000000	4248.71777343750000000000	4258.46142578125000000000	4275.38427734375000000000	4257.94873046875000000000	4244.10253906250000000000	4257.94873046875000000000	0.00000000000000000000	10248.00000000000000000000	10227.00000000000000000000	0.00000000000000000000	0.00000000000000000000	0.00000000000000000000	1838.00000000000000000000	937.00000000000000000000	4.00000000000000000000	4.00000000000000000000	4.00000000000000000000	4.00000000000000000000	4.00000000000000000000	4.00000000000000000000	4.00000000000000000000	4.00000000000000000000	4.00000000000000000000	4.00000000000000000000	4.00000000000000000000	4.00000000000000000000	4.00000000000000000000	4.00000000000000000000	4.00000000000000000000	4.00000000000000000000
20.00000000000000000000	0.00000000000000000000	4215.38427734375000000000	4273.33300781250000000000	4135.38427734375000000000	4282.05126953125000000000	4292.82031250000000000000	4275.89746093750000000000	4192.30761718750000000000	4276.41015625000000000000	4262.56396484375000000000	4266.66650390625000000000	4280.51269531250000000000	4269.23046875000000000000	4251.28173828125000000000	4276.41015625000000000000	0.00000000000000000000	10248.00000000000000000000	10227.00000000000000000000	0.00000000000000000000	0.00000000000000000000	0.00000000000000000000	1838.00000000000000000000	945.00000000000000000000	4.00000000000000000000	4.00000000000000000000	4.00000000000000000000	4.00000000000000000000	4.00000000000000000000	4.00000000000000000000	4.00000000000000000000	4.00000000000000000000	4.00000000000000000000	4.00000000000000000000	4.00000000000000000000	4.00000000000000000000	4.00000000000000000000	4.00000000000000000000	4.00000000000000000000	4.00000000000000000000
21.00000000000000000000	0.00000000000000000000	4203.07666015625000000000	4258.46142578125000000000	4120.51269531250000000000	4239.48730468750000000000	4261.02539062500000000000	4255.89746093750000000000	4176.92285156250000000000	4260.51269531250000000000	4255.89746093750000000000	4241.02539062500000000000	4280.00000000000000000000	4254.35888671875000000000	4236.92285156250000000000	4263.58984375000000000000	0.00000000000000000000	10246.00000000000000000000	10227.00000000000000000000	0.00000000000000000000	0.00000000000000000000	0.00000000000000000000	1838.00000000000000000000	954.00000000000000000000	4.00000000000000000000	4.00000000000000000000	4.00000000000000000000	4.00000000000000000000	4.00000000000000000000	4.00000000000000000000	4.00000000000000000000	4.00000000000000000000	4.00000000000000000000	4.00000000000000000000	4.00000000000000000000	4.00000000000000000000	4.00000000000000000000	4.00000000000000000000	4.00000000000000000000	4.00000000000000000000
22.00000000000000000000	0.00000000000000000000	4195.38427734375000000000	4236.41015625000000000000	4117.43603515625000000000	4216.41015625000000000000	4231.28173828125000000000	4244.10253906250000000000	4155.38427734375000000000	4231.79492187500000000000	4230.25634765625000000000	4219.48730468750000000000	4295.89746093750000000000	4236.92285156250000000000	4213.84619140625000000000	4240.51269531250000000000	0.00000000000000000000	10246.00000000000000000000	10227.00000000000000000000	0.00000000000000000000	0.00000000000000000000	0.00000000000000000000	1838.00000000000000000000	962.00000000000000000000	4.00000000000000000000	4.00000000000000000000	4.00000000000000000000	4.00000000000000000000	4.00000000000000000000	4.00000000000000000000	4.00000000000000000000	4.00000000000000000000	4.00000000000000000000	4.00000000000000000000	4.00000000000000000000	4.00000000000000000000	4.00000000000000000000	4.00000000000000000000	4.00000000000000000000	4.00000000000000000000
23.00000000000000000000	0.00000000000000000000	4205.64111328125000000000	4249.74365234375000000000	4130.25634765625000000000	4237.43603515625000000000	4253.84619140625000000000	4260.51269531250000000000	4172.30761718750000000000	4254.35888671875000000000	4238.97412109375000000000	4225.12792968750000000000	4310.76904296875000000000	4245.64111328125000000000	4220.51269531250000000000	4253.33300781250000000000	0.00000000000000000000	10248.00000000000000000000	10229.00000000000000000000	0.00000000000000000000	0.00000000000000000000	0.00000000000000000000	1838.00000000000000000000	969.00000000000000000000	4.00000000000000000000	4.00000000000000000000	4.00000000000000000000	4.00000000000000000000	4.00000000000000000000	4.00000000000000000000	4.00000000000000000000	4.00000000000000000000	4.00000000000000000000	4.00000000000000000000	4.00000000000000000000	4.00000000000000000000	4.00000000000000000000	4.00000000000000000000	4.00000000000000000000	4.00000000000000000000
24.00000000000000000000	0.00000000000000000000	4205.12792968750000000000	4276.41015625000000000000	4124.10253906250000000000	4254.87158203125000000000	4299.48730468750000000000	4283.58984375000000000000	4193.33300781250000000000	4285.64111328125000000000	4273.84619140625000000000	4250.25634765625000000000	4281.02539062500000000000	4264.10253906250000000000	4248.20507812500000000000	4271.79492187500000000000	0.00000000000000000000	10248.00000000000000000000	10229.00000000000000000000	0.00000000000000000000	0.00000000000000000000	0.00000000000000000000	1838.00000000000000000000	977.00000000000000000000	4.00000000000000000000	4.00000000000000000000	4.00000000000000000000	4.00000000000000000000	4.00000000000000000000	4.00000000000000000000	4.00000000000000000000	4.00000000000000000000	4.00000000000000000000	4.00000000000000000000	4.00000000000000000000	4.00000000000000000000	4.00000000000000000000	4.00000000000000000000	4.00000000000000000000	4.00000000000000000000
25.00000000000000000000	0.00000000000000000000	4215.89746093750000000000	4280.51269531250000000000	4116.92285156250000000000	4267.69238281250000000000	4302.05126953125000000000	4281.53857421875000000000	4182.56396484375000000000	4266.15380859375000000000	4269.23046875000000000000	4260.00000000000000000000	4261.53857421875000000000	4259.48730468750000000000	4246.15380859375000000000	4262.05126953125000000000	0.00000000000000000000	10247.00000000000000000000	10229.00000000000000000000	0.00000000000000000000	0.00000000000000000000	0.00000000000000000000	1838.00000000000000000000	984.00000000000000000000	4.00000000000000000000	4.00000000000000000000	4.00000000000000000000	4.00000000000000000000	4.00000000000000000000	4.00000000000000000000	4.00000000000000000000	4.00000000000000000000	4.00000000000000000000	4.00000000000000000000	4.00000000000000000000	4.00000000000000000000	4.00000000000000000000	4.00000000000000000000	4.00000000000000000000	4.00000000000000000000
26.00000000000000000000	0.00000000000000000000	4208.20507812500000000000	4281.02539062500000000000	4106.15380859375000000000	4270.76904296875000000000	4292.30761718750000000000	4274.87158203125000000000	4182.56396484375000000000	4253.33300781250000000000	4257.43603515625000000000	4254.35888671875000000000	4273.84619140625000000000	4241.53857421875000000000	4228.20507812500000000000	4255.38427734375000000000	0.00000000000000000000	10247.00000000000000000000	10229.00000000000000000000	0.00000000000000000000	0.00000000000000000000	0.00000000000000000000	1838.00000000000000000000	991.00000000000000000000	4.00000000000000000000	4.00000000000000000000	4.00000000000000000000	4.00000000000000000000	4.00000000000000000000	4.00000000000000000000	4.00000000000000000000	4.00000000000000000000	4.00000000000000000000	4.00000000000000000000	4.00000000000000000000	4.00000000000000000000	4.00000000000000000000	4.00000000000000000000	4.00000000000000000000	4.00000000000000000000
27.00000000000000000000	0.00000000000000000000	4206.15380859375000000000	4267.69238281250000000000	4105.64111328125000000000	4246.15380859375000000000	4286.15380859375000000000	4268.71777343750000000000	4188.71777343750000000000	4265.64111328125000000000	4263.07666015625000000000	4238.46142578125000000000	4287.69238281250000000000	4249.74365234375000000000	4214.87158203125000000000	4263.07666015625000000000	0.00000000000000000000	10249.00000000000000000000	10229.00000000000000000000	0.00000000000000000000	0.00000000000000000000	0.00000000000000000000	1838.00000000000000000000	999.00000000000000000000	4.00000000000000000000	4.00000000000000000000	4.00000000000000000000	4.00000000000000000000	4.00000000000000000000	4.00000000000000000000	4.00000000000000000000	4.00000000000000000000	4.00000000000000000000	4.00000000000000000000	4.00000000000000000000	4.00000000000000000000	4.00000000000000000000	4.00000000000000000000	4.00000000000000000000	4.00000000000000000000
28.00000000000000000000	0.00000000000000000000	4212.30761718750000000000	4255.89746093750000000000	4116.92285156250000000000	4222.56396484375000000000	4260.51269531250000000000	4270.76904296875000000000	4192.30761718750000000000	4269.74365234375000000000	4255.89746093750000000000	4224.10253906250000000000	4298.97412109375000000000	4260.51269531250000000000	4223.07666015625000000000	4264.10253906250000000000	0.00000000000000000000	10249.00000000000000000000	10229.00000000000000000000	0.00000000000000000000	0.00000000000000000000	0.00000000000000000000	1839.00000000000000000000	6.00000000000000000000	4.00000000000000000000	4.00000000000000000000	4.00000000000000000000	4.00000000000000000000	4.00000000000000000000	4.00000000000000000000	4.00000000000000000000	4.00000000000000000000	4.00000000000000000000	4.00000000000000000000	4.00000000000000000000	4.00000000000000000000	4.00000000000000000000	4.00000000000000000000	4.00000000000000000000	4.00000000000000000000
29.00000000000000000000	0.00000000000000000000	4209.23046875000000000000	4277.94873046875000000000	4121.02539062500000000000	4260.00000000000000000000	4262.05126953125000000000	4287.69238281250000000000	4203.58984375000000000000	4274.35888671875000000000	4255.38427734375000000000	4235.89746093750000000000	4299.48730468750000000000	4258.97412109375000000000	4254.87158203125000000000	4265.12792968750000000000	0.00000000000000000000	10247.00000000000000000000	10229.00000000000000000000	0.00000000000000000000	0.00000000000000000000	0.00000000000000000000	1839.00000000000000000000	13.00000000000000000000	4.00000000000000000000	4.00000000000000000000	4.00000000000000000000	4.00000000000000000000	4.00000000000000000000	4.00000000000000000000	4.00000000000000000000	4.00000000000000000000	4.00000000000000000000	4.00000000000000000000	4.00000000000000000000	4.00000000000000000000	4.00000000000000000000	4.00000000000000000000	4.00000000000000000000	4.00000000000000000000
30.00000000000000000000	0.00000000000000000000	4224.61523437500000000000	4290.25634765625000000000	4125.64111328125000000000	4302.56396484375000000000	4296.41015625000000000000	4293.33300781250000000000	4201.02539062500000000000	4276.92285156250000000000	4272.30761718750000000000	4262.05126953125000000000	4290.25634765625000000000	4268.20507812500000000000	4266.66650390625000000000	4272.82031250000000000000	0.00000000000000000000	10247.00000000000000000000	10229.00000000000000000000	0.00000000000000000000	0.00000000000000000000	0.00000000000000000000	1839.00000000000000000000	21.00000000000000000000	4.00000000000000000000	4.00000000000000000000	4.00000000000000000000	4.00000000000000000000	4.00000000000000000000	4.00000000000000000000	4.00000000000000000000	4.00000000000000000000	4.00000000000000000000	4.00000000000000000000	4.00000000000000000000	4.00000000000000000000	4.00000000000000000000	4.00000000000000000000	4.00000000000000000000	4.00000000000000000000
31.00000000000000000000	0.00000000000000000000	4211.79492187500000000000	4270.76904296875000000000	4114.35888671875000000000	4276.92285156250000000000	4296.92285156250000000000	4283.07666015625000000000	4195.89746093750000000000	4280.51269531250000000000	4281.53857421875000000000	4268.20507812500000000000	4284.10253906250000000000	4271.28173828125000000000	4254.87158203125000000000	4273.84619140625000000000	0.00000000000000000000	10247.00000000000000000000	10228.00000000000000000000	0.00000000000000000000	0.00000000000000000000	0.00000000000000000000	1839.00000000000000000000	28.00000000000000000000	4.00000000000000000000	4.00000000000000000000	4.00000000000000000000	4.00000000000000000000	4.00000000000000000000	4.00000000000000000000	4.00000000000000000000	4.00000000000000000000	4.00000000000000000000	4.00000000000000000000	4.00000000000000000000	4.00000000000000000000	4.00000000000000000000	4.00000000000000000000	4.00000000000000000000	4.00000000000000000000
32.00000000000000000000	0.00000000000000000000	4200.51269531250000000000	4258.97412109375000000000	4107.69238281250000000000	4242.56396484375000000000	4269.23046875000000000000	4270.25634765625000000000	4193.33300781250000000000	4277.94873046875000000000	4266.66650390625000000000	4242.56396484375000000000	4285.64111328125000000000	4266.15380859375000000000	4237.94873046875000000000	4266.66650390625000000000	0.00000000000000000000	10247.00000000000000000000	10228.00000000000000000000	0.00000000000000000000	0.00000000000000000000	0.00000000000000000000	1839.00000000000000000000	36.00000000000000000000	4.00000000000000000000	4.00000000000000000000	4.00000000000000000000	4.00000000000000000000	4.00000000000000000000	4.00000000000000000000	4.00000000000000000000	4.00000000000000000000	4.00000000000000000000	4.00000000000000000000	4.00000000000000000000	4.00000000000000000000	4.00000000000000000000	4.00000000000000000000	4.00000000000000000000	4.00000000000000000000
33.00000000000000000000	0.00000000000000000000	4213.84619140625000000000	4265.12792968750000000000	4109.74365234375000000000	4250.25634765625000000000	4267.69238281250000000000	4265.12792968750000000000	4190.76904296875000000000	4274.35888671875000000000	4258.97412109375000000000	4233.33300781250000000000	4290.76904296875000000000	4256.92285156250000000000	4228.20507812500000000000	4268.20507812500000000000	0.00000000000000000000	10246.00000000000000000000	10226.00000000000000000000	0.00000000000000000000	0.00000000000000000000	0.00000000000000000000	1839.00000000000000000000	43.00000000000000000000	4.00000000000000000000	4.00000000000000000000	4.00000000000000000000	4.00000000000000000000	4.00000000000000000000	4.00000000000000000000	4.00000000000000000000	4.00000000000000000000	4.00000000000000000000	4.00000000000000000000	4.00000000000000000000	4.00000000000000000000	4.00000000000000000000	4.00000000000000000000	4.00000000000000000000	4.00000000000000000000
34.00000000000000000000	0.00000000000000000000	4208.71777343750000000000	4269.74365234375000000000	4105.64111328125000000000	4257.94873046875000000000	4277.94873046875000000000	4274.35888671875000000000	4199.48730468750000000000	4285.64111328125000000000	4274.87158203125000000000	4253.33300781250000000000	4292.30761718750000000000	4251.28173828125000000000	4242.56396484375000000000	4278.46142578125000000000	0.00000000000000000000	10246.00000000000000000000	10226.00000000000000000000	0.00000000000000000000	0.00000000000000000000	0.00000000000000000000	1839.00000000000000000000	50.00000000000000000000	4.00000000000000000000	4.00000000000000000000	4.00000000000000000000	4.00000000000000000000	4.00000000000000000000	4.00000000000000000000	4.00000000000000000000	4.00000000000000000000	4.00000000000000000000	4.00000000000000000000	4.00000000000000000000	4.00000000000000000000	4.00000000000000000000	4.00000000000000000000	4.00000000000000000000	4.00000000000000000000
35.00000000000000000000	0.00000000000000000000	4220.51269531250000000000	4272.30761718750000000000	4118.97412109375000000000	4256.92285156250000000000	4278.46142578125000000000	4286.15380859375000000000	4206.66650390625000000000	4287.17919921875000000000	4277.43603515625000000000	4255.38427734375000000000	4282.56396484375000000000	4270.25634765625000000000	4268.20507812500000000000	4284.61523437500000000000	0.00000000000000000000	10246.00000000000000000000	10227.00000000000000000000	0.00000000000000000000	0.00000000000000000000	0.00000000000000000000	1839.00000000000000000000	58.00000000000000000000	4.00000000000000000000	4.00000000000000000000	4.00000000000000000000	4.00000000000000000000	4.00000000000000000000	4.00000000000000000000	4.00000000000000000000	4.00000000000000000000	4.00000000000000000000	4.00000000000000000000	4.00000000000000000000	4.00000000000000000000	4.00000000000000000000	4.00000000000000000000	4.00000000000000000000	4.00000000000000000000
36.00000000000000000000	0.00000000000000000000	4224.10253906250000000000	4286.15380859375000000000	4123.07666015625000000000	4292.30761718750000000000	4296.41015625000000000000	4288.71777343750000000000	4206.15380859375000000000	4282.56396484375000000000	4275.89746093750000000000	4258.97412109375000000000	4287.69238281250000000000	4285.12792968750000000000	4283.58984375000000000000	4288.20507812500000000000	0.00000000000000000000	10246.00000000000000000000	10227.00000000000000000000	0.00000000000000000000	0.00000000000000000000	0.00000000000000000000	1839.00000000000000000000	65.00000000000000000000	4.00000000000000000000	4.00000000000000000000	4.00000000000000000000	4.00000000000000000000	4.00000000000000000000	4.00000000000000000000	4.00000000000000000000	4.00000000000000000000	4.00000000000000000000	4.00000000000000000000	4.00000000000000000000	4.00000000000000000000	4.00000000000000000000	4.00000000000000000000	4.00000000000000000000	4.00000000000000000000
37.00000000000000000000	0.00000000000000000000	4213.84619140625000000000	4278.46142578125000000000	4112.30761718750000000000	4298.97412109375000000000	4282.56396484375000000000	4273.84619140625000000000	4193.33300781250000000000	4274.35888671875000000000	4267.69238281250000000000	4261.53857421875000000000	4287.69238281250000000000	4278.46142578125000000000	4258.46142578125000000000	4281.53857421875000000000	0.00000000000000000000	10248.00000000000000000000	10227.00000000000000000000	0.00000000000000000000	0.00000000000000000000	0.00000000000000000000	1839.00000000000000000000	72.00000000000000000000	4.00000000000000000000	4.00000000000000000000	4.00000000000000000000	4.00000000000000000000	4.00000000000000000000	4.00000000000000000000	4.00000000000000000000	4.00000000000000000000	4.00000000000000000000	4.00000000000000000000	4.00000000000000000000	4.00000000000000000000	4.00000000000000000000	4.00000000000000000000	4.00000000000000000000	4.00000000000000000000
38.00000000000000000000	0.00000000000000000000	4220.51269531250000000000	4275.89746093750000000000	4118.46142578125000000000	4266.15380859375000000000	4268.71777343750000000000	4274.87158203125000000000	4194.87158203125000000000	4275.38427734375000000000	4267.17919921875000000000	4249.74365234375000000000	4268.71777343750000000000	4276.92285156250000000000	4246.66650390625000000000	4281.02539062500000000000	0.00000000000000000000	10248.00000000000000000000	10227.00000000000000000000	0.00000000000000000000	0.00000000000000000000	0.00000000000000000000	1839.00000000000000000000	80.00000000000000000000	4.00000000000000000000	4.00000000000000000000	4.00000000000000000000	4.00000000000000000000	4.00000000000000000000	4.00000000000000000000	4.00000000000000000000	4.00000000000000000000	4.00000000000000000000	4.00000000000000000000	4.00000000000000000000	4.00000000000000000000	4.00000000000000000000	4.00000000000000000000	4.00000000000000000000	4.00000000000000000000
39.00000000000000000000	0.00000000000000000000	4221.02539062500000000000	4298.46142578125000000000	4120.51269531250000000000	4283.58984375000000000000	4309.23046875000000000000	4302.05126953125000000000	4217.94873046875000000000	4289.74365234375000000000	4286.15380859375000000000	4253.33300781250000000000	4292.82031250000000000000	4287.17919921875000000000	4277.94873046875000000000	4294.35888671875000000000	0.00000000000000000000	10248.00000000000000000000	10227.00000000000000000000	0.00000000000000000000	0.00000000000000000000	0.00000000000000000000	1839.00000000000000000000	87.00000000000000000000	4.00000000000000000000	4.00000000000000000000	4.00000000000000000000	4.00000000000000000000	4.00000000000000000000	4.00000000000000000000	4.00000000000000000000	4.00000000000000000000	4.00000000000000000000	4.00000000000000000000	4.00000000000000000000	4.00000000000000000000	4.00000000000000000000	4.00000000000000000000	4.00000000000000000000	4.00000000000000000000
40.00000000000000000000	0.00000000000000000000	4224.61523437500000000000	4272.30761718750000000000	4113.33300781250000000000	4286.66650390625000000000	4286.15380859375000000000	4280.51269531250000000000	4198.46142578125000000000	4268.71777343750000000000	4265.12792968750000000000	4244.61523437500000000000	4292.30761718750000000000	4280.51269531250000000000	4265.12792968750000000000	4282.56396484375000000000	0.00000000000000000000	10248.00000000000000000000	10227.00000000000000000000	0.00000000000000000000	0.00000000000000000000	0.00000000000000000000	1839.00000000000000000000	94.00000000000000000000	4.00000000000000000000	4.00000000000000000000	4.00000000000000000000	4.00000000000000000000	4.00000000000000000000	4.00000000000000000000	4.00000000000000000000	4.00000000000000000000	4.00000000000000000000	4.00000000000000000000	4.00000000000000000000	4.00000000000000000000	4.00000000000000000000	4.00000000000000000000	4.00000000000000000000	4.00000000000000000000
41.00000000000000000000	0.00000000000000000000	4214.87158203125000000000	4245.64111328125000000000	4103.58984375000000000000	4233.33300781250000000000	4241.02539062500000000000	4250.76904296875000000000	4180.51269531250000000000	4258.97412109375000000000	4251.28173828125000000000	4230.76904296875000000000	4244.61523437500000000000	4259.48730468750000000000	4231.79492187500000000000	4268.71777343750000000000	0.00000000000000000000	10249.00000000000000000000	10228.00000000000000000000	0.00000000000000000000	0.00000000000000000000	0.00000000000000000000	1839.00000000000000000000	102.00000000000000000000	4.00000000000000000000	4.00000000000000000000	4.00000000000000000000	4.00000000000000000000	4.00000000000000000000	4.00000000000000000000	4.00000000000000000000	4.00000000000000000000	4.00000000000000000000	4.00000000000000000000	4.00000000000000000000	4.00000000000000000000	4.00000000000000000000	4.00000000000000000000	4.00000000000000000000	4.00000000000000000000
42.00000000000000000000	0.00000000000000000000	4211.79492187500000000000	4271.28173828125000000000	4098.97412109375000000000	4241.02539062500000000000	4276.41015625000000000000	4274.87158203125000000000	4206.15380859375000000000	4287.17919921875000000000	4267.17919921875000000000	4241.02539062500000000000	4241.53857421875000000000	4260.00000000000000000000	4240.51269531250000000000	4272.30761718750000000000	0.00000000000000000000	10249.00000000000000000000	10228.00000000000000000000	0.00000000000000000000	0.00000000000000000000	0.00000000000000000000	1839.00000000000000000000	109.00000000000000000000	4.00000000000000000000	4.00000000000000000000	4.00000000000000000000	4.00000000000000000000	4.00000000000000000000	4.00000000000000000000	4.00000000000000000000	4.00000000000000000000	4.00000000000000000000	4.00000000000000000000	4.00000000000000000000	4.00000000000000000000	4.00000000000000000000	4.00000000000000000000	4.00000000000000000000	4.00000000000000000000
43.00000000000000000000	0.00000000000000000000	4232.82031250000000000000	4296.41015625000000000000	4110.25634765625000000000	4304.10253906250000000000	4313.33300781250000000000	4299.48730468750000000000	4223.58984375000000000000	4306.66650390625000000000	4281.53857421875000000000	4257.94873046875000000000	4256.41015625000000000000	4276.41015625000000000000	4261.02539062500000000000	4274.35888671875000000000	0.00000000000000000000	10249.00000000000000000000	10230.00000000000000000000	0.00000000000000000000	0.00000000000000000000	0.00000000000000000000	1839.00000000000000000000	116.00000000000000000000	4.00000000000000000000	4.00000000000000000000	4.00000000000000000000	4.00000000000000000000	4.00000000000000000000	4.00000000000000000000	4.00000000000000000000	4.00000000000000000000	4.00000000000000000000	4.00000000000000000000	4.00000000000000000000	4.00000000000000000000	4.00000000000000000000	4.00000000000000000000	4.00000000000000000000	4.00000000000000000000
44.00000000000000000000	0.00000000000000000000	4226.66650390625000000000	4296.92285156250000000000	4114.87158203125000000000	4309.23046875000000000000	4303.07666015625000000000	4287.69238281250000000000	4214.87158203125000000000	4304.10253906250000000000	4300.00000000000000000000	4268.20507812500000000000	4272.30761718750000000000	4281.53857421875000000000	4265.64111328125000000000	4277.94873046875000000000	0.00000000000000000000	10249.00000000000000000000	10230.00000000000000000000	0.00000000000000000000	0.00000000000000000000	0.00000000000000000000	1839.00000000000000000000	124.00000000000000000000	4.00000000000000000000	4.00000000000000000000	4.00000000000000000000	4.00000000000000000000	4.00000000000000000000	4.00000000000000000000	4.00000000000000000000	4.00000000000000000000	4.00000000000000000000	4.00000000000000000000	4.00000000000000000000	4.00000000000000000000	4.00000000000000000000	4.00000000000000000000	4.00000000000000000000	4.00000000000000000000
45.00000000000000000000	0.00000000000000000000	4223.07666015625000000000	4284.10253906250000000000	4112.30761718750000000000	4276.92285156250000000000	4283.07666015625000000000	4260.00000000000000000000	4194.35888671875000000000	4272.82031250000000000000	4276.41015625000000000000	4252.82031250000000000000	4289.74365234375000000000	4278.46142578125000000000	4255.38427734375000000000	4280.00000000000000000000	0.00000000000000000000	10249.00000000000000000000	10230.00000000000000000000	0.00000000000000000000	0.00000000000000000000	0.00000000000000000000	1839.00000000000000000000	131.00000000000000000000	4.00000000000000000000	4.00000000000000000000	4.00000000000000000000	4.00000000000000000000	4.00000000000000000000	4.00000000000000000000	4.00000000000000000000	4.00000000000000000000	4.00000000000000000000	4.00000000000000000000	4.00000000000000000000	4.00000000000000000000	4.00000000000000000000	4.00000000000000000000	4.00000000000000000000	4.00000000000000000000
46.00000000000000000000	0.00000000000000000000	4224.61523437500000000000	4294.87158203125000000000	4114.35888671875000000000	4276.92285156250000000000	4296.41015625000000000000	4275.38427734375000000000	4200.00000000000000000000	4257.94873046875000000000	4251.28173828125000000000	4252.82031250000000000000	4288.71777343750000000000	4278.97412109375000000000	4261.02539062500000000000	4286.15380859375000000000	0.00000000000000000000	10249.00000000000000000000	10230.00000000000000000000	0.00000000000000000000	0.00000000000000000000	0.00000000000000000000	1839.00000000000000000000	139.00000000000000000000	4.00000000000000000000	4.00000000000000000000	4.00000000000000000000	4.00000000000000000000	4.00000000000000000000	4.00000000000000000000	4.00000000000000000000	4.00000000000000000000	4.00000000000000000000	4.00000000000000000000	4.00000000000000000000	4.00000000000000000000	4.00000000000000000000	4.00000000000000000000	4.00000000000000000000	4.00000000000000000000
47.00000000000000000000	0.00000000000000000000	4212.30761718750000000000	4289.23046875000000000000	4106.15380859375000000000	4267.69238281250000000000	4286.15380859375000000000	4289.74365234375000000000	4212.82031250000000000000	4265.64111328125000000000	4260.00000000000000000000	4256.41015625000000000000	4256.92285156250000000000	4278.46142578125000000000	4244.61523437500000000000	4276.92285156250000000000	0.00000000000000000000	10246.00000000000000000000	10230.00000000000000000000	0.00000000000000000000	0.00000000000000000000	0.00000000000000000000	1839.00000000000000000000	146.00000000000000000000	4.00000000000000000000	4.00000000000000000000	4.00000000000000000000	4.00000000000000000000	4.00000000000000000000	4.00000000000000000000	4.00000000000000000000	4.00000000000000000000	4.00000000000000000000	4.00000000000000000000	4.00000000000000000000	4.00000000000000000000	4.00000000000000000000	4.00000000000000000000	4.00000000000000000000	4.00000000000000000000
48.00000000000000000000	0.00000000000000000000	4214.87158203125000000000	4261.53857421875000000000	4100.51269531250000000000	4254.87158203125000000000	4268.71777343750000000000	4280.51269531250000000000	4211.28173828125000000000	4263.58984375000000000000	4265.12792968750000000000	4239.48730468750000000000	4247.69238281250000000000	4274.35888671875000000000	4224.10253906250000000000	4261.53857421875000000000	0.00000000000000000000	10246.00000000000000000000	10230.00000000000000000000	0.00000000000000000000	0.00000000000000000000	0.00000000000000000000	1839.00000000000000000000	153.00000000000000000000	4.00000000000000000000	4.00000000000000000000	4.00000000000000000000	4.00000000000000000000	4.00000000000000000000	4.00000000000000000000	4.00000000000000000000	4.00000000000000000000	4.00000000000000000000	4.00000000000000000000	4.00000000000000000000	4.00000000000000000000	4.00000000000000000000	4.00000000000000000000	4.00000000000000000000	4.00000000000000000000
49.00000000000000000000	0.00000000000000000000	4214.87158203125000000000	4275.89746093750000000000	4106.15380859375000000000	4294.35888671875000000000	4306.66650390625000000000	4294.35888671875000000000	4217.43603515625000000000	4274.35888671875000000000	4274.35888671875000000000	4252.30761718750000000000	4281.53857421875000000000	4285.12792968750000000000	4262.56396484375000000000	4283.58984375000000000000	0.00000000000000000000	10246.00000000000000000000	10230.00000000000000000000	0.00000000000000000000	0.00000000000000000000	0.00000000000000000000	1839.00000000000000000000	161.00000000000000000000	4.00000000000000000000	4.00000000000000000000	4.00000000000000000000	4.00000000000000000000	4.00000000000000000000	4.00000000000000000000	4.00000000000000000000	4.00000000000000000000	4.00000000000000000000	4.00000000000000000000	4.00000000000000000000	4.00000000000000000000	4.00000000000000000000	4.00000000000000000000	4.00000000000000000000	4.00000000000000000000
50.00000000000000000000	0.00000000000000000000	4221.53857421875000000000	4284.10253906250000000000	4118.46142578125000000000	4303.58984375000000000000	4303.07666015625000000000	4286.66650390625000000000	4206.15380859375000000000	4283.07666015625000000000	4273.33300781250000000000	4264.61523437500000000000	4277.94873046875000000000	4292.82031250000000000000	4266.15380859375000000000	4294.35888671875000000000	0.00000000000000000000	10246.00000000000000000000	10230.00000000000000000000	0.00000000000000000000	0.00000000000000000000	0.00000000000000000000	1839.00000000000000000000	168.00000000000000000000	4.00000000000000000000	4.00000000000000000000	4.00000000000000000000	4.00000000000000000000	4.00000000000000000000	4.00000000000000000000	4.00000000000000000000	4.00000000000000000000	4.00000000000000000000	4.00000000000000000000	4.00000000000000000000	4.00000000000000000000	4.00000000000000000000	4.00000000000000000000	4.00000000000000000000	4.00000000000000000000
51.00000000000000000000	0.00000000000000000000	4225.12792968750000000000	4266.15380859375000000000	4123.07666015625000000000	4252.82031250000000000000	4268.71777343750000000000	4272.82031250000000000000	4188.20507812500000000000	4282.56396484375000000000	4267.17919921875000000000	4254.87158203125000000000	4264.10253906250000000000	4283.58984375000000000000	4232.82031250000000000000	4281.53857421875000000000	0.00000000000000000000	10246.00000000000000000000	10230.00000000000000000000	0.00000000000000000000	0.00000000000000000000	0.00000000000000000000	1839.00000000000000000000	175.00000000000000000000	4.00000000000000000000	4.00000000000000000000	4.00000000000000000000	4.00000000000000000000	4.00000000000000000000	4.00000000000000000000	4.00000000000000000000	4.00000000000000000000	4.00000000000000000000	4.00000000000000000000	4.00000000000000000000	4.00000000000000000000	4.00000000000000000000	4.00000000000000000000	4.00000000000000000000	4.00000000000000000000
52.00000000000000000000	0.00000000000000000000	4229.74365234375000000000	4280.00000000000000000000	4127.17919921875000000000	4264.61523437500000000000	4292.30761718750000000000	4287.17919921875000000000	4186.15380859375000000000	4290.25634765625000000000	4280.51269531250000000000	4262.56396484375000000000	4293.33300781250000000000	4296.41015625000000000000	4246.66650390625000000000	4292.30761718750000000000	0.00000000000000000000	10246.00000000000000000000	10230.00000000000000000000	0.00000000000000000000	0.00000000000000000000	0.00000000000000000000	1839.00000000000000000000	183.00000000000000000000	4.00000000000000000000	4.00000000000000000000	4.00000000000000000000	4.00000000000000000000	4.00000000000000000000	4.00000000000000000000	4.00000000000000000000	4.00000000000000000000	4.00000000000000000000	4.00000000000000000000	4.00000000000000000000	4.00000000000000000000	4.00000000000000000000	4.00000000000000000000	4.00000000000000000000	4.00000000000000000000
53.00000000000000000000	0.00000000000000000000	4237.94873046875000000000	4297.94873046875000000000	4130.76904296875000000000	4291.79492187500000000000	4298.46142578125000000000	4287.17919921875000000000	4184.61523437500000000000	4295.89746093750000000000	4289.23046875000000000000	4266.66650390625000000000	4300.51269531250000000000	4304.61523437500000000000	4257.43603515625000000000	4297.94873046875000000000	0.00000000000000000000	10245.00000000000000000000	10230.00000000000000000000	0.00000000000000000000	0.00000000000000000000	0.00000000000000000000	1839.00000000000000000000	190.00000000000000000000	4.00000000000000000000	4.00000000000000000000	4.00000000000000000000	4.00000000000000000000	4.00000000000000000000	4.00000000000000000000	4.00000000000000000000	4.00000000000000000000	4.00000000000000000000	4.00000000000000000000	4.00000000000000000000	4.00000000000000000000	4.00000000000000000000	4.00000000000000000000	4.00000000000000000000	4.00000000000000000000
54.00000000000000000000	0.00000000000000000000	4211.28173828125000000000	4279.48730468750000000000	4107.17919921875000000000	4257.94873046875000000000	4269.74365234375000000000	4270.25634765625000000000	4183.07666015625000000000	4295.89746093750000000000	4284.10253906250000000000	4256.92285156250000000000	4258.97412109375000000000	4282.56396484375000000000	4246.66650390625000000000	4283.07666015625000000000	0.00000000000000000000	10245.00000000000000000000	10230.00000000000000000000	0.00000000000000000000	0.00000000000000000000	0.00000000000000000000	1839.00000000000000000000	197.00000000000000000000	4.00000000000000000000	4.00000000000000000000	4.00000000000000000000	4.00000000000000000000	4.00000000000000000000	4.00000000000000000000	4.00000000000000000000	4.00000000000000000000	4.00000000000000000000	4.00000000000000000000	4.00000000000000000000	4.00000000000000000000	4.00000000000000000000	4.00000000000000000000	4.00000000000000000000	4.00000000000000000000
55.00000000000000000000	0.00000000000000000000	4215.89746093750000000000	4268.71777343750000000000	4104.10253906250000000000	4266.15380859375000000000	4285.64111328125000000000	4265.12792968750000000000	4176.41015625000000000000	4284.10253906250000000000	4277.43603515625000000000	4253.84619140625000000000	4260.51269531250000000000	4288.20507812500000000000	4249.23046875000000000000	4289.23046875000000000000	0.00000000000000000000	10245.00000000000000000000	10230.00000000000000000000	0.00000000000000000000	0.00000000000000000000	0.00000000000000000000	1839.00000000000000000000	205.00000000000000000000	4.00000000000000000000	4.00000000000000000000	4.00000000000000000000	4.00000000000000000000	4.00000000000000000000	4.00000000000000000000	4.00000000000000000000	4.00000000000000000000	4.00000000000000000000	4.00000000000000000000	4.00000000000000000000	4.00000000000000000000	4.00000000000000000000	4.00000000000000000000	4.00000000000000000000	4.00000000000000000000
56.00000000000000000000	0.00000000000000000000	4237.43603515625000000000	4290.25634765625000000000	4123.07666015625000000000	4304.61523437500000000000	4313.84619140625000000000	4282.05126953125000000000	4178.97412109375000000000	4274.87158203125000000000	4280.51269531250000000000	4270.76904296875000000000	4304.10253906250000000000	4297.94873046875000000000	4260.51269531250000000000	4302.56396484375000000000	0.00000000000000000000	10245.00000000000000000000	10230.00000000000000000000	0.00000000000000000000	0.00000000000000000000	0.00000000000000000000	1839.00000000000000000000	212.00000000000000000000	4.00000000000000000000	4.00000000000000000000	4.00000000000000000000	4.00000000000000000000	4.00000000000000000000	4.00000000000000000000	4.00000000000000000000	4.00000000000000000000	4.00000000000000000000	4.00000000000000000000	4.00000000000000000000	4.00000000000000000000	4.00000000000000000000	4.00000000000000000000	4.00000000000000000000	4.00000000000000000000
57.00000000000000000000	0.00000000000000000000	4226.15380859375000000000	4286.66650390625000000000	4116.92285156250000000000	4285.64111328125000000000	4296.92285156250000000000	4293.33300781250000000000	4191.28173828125000000000	4276.41015625000000000000	4281.02539062500000000000	4274.35888671875000000000	4276.92285156250000000000	4278.46142578125000000000	4249.23046875000000000000	4281.02539062500000000000	0.00000000000000000000	10245.00000000000000000000	10229.00000000000000000000	0.00000000000000000000	0.00000000000000000000	0.00000000000000000000	1839.00000000000000000000	220.00000000000000000000	4.00000000000000000000	4.00000000000000000000	4.00000000000000000000	4.00000000000000000000	4.00000000000000000000	4.00000000000000000000	4.00000000000000000000	4.00000000000000000000	4.00000000000000000000	4.00000000000000000000	4.00000000000000000000	4.00000000000000000000	4.00000000000000000000	4.00000000000000000000	4.00000000000000000000	4.00000000000000000000
58.00000000000000000000	0.00000000000000000000	4227.17919921875000000000	4271.79492187500000000000	4108.71777343750000000000	4267.69238281250000000000	4286.66650390625000000000	4286.15380859375000000000	4193.33300781250000000000	4269.74365234375000000000	4268.71777343750000000000	4249.74365234375000000000	4242.56396484375000000000	4273.84619140625000000000	4232.30761718750000000000	4261.53857421875000000000	0.00000000000000000000	10245.00000000000000000000	10229.00000000000000000000	0.00000000000000000000	0.00000000000000000000	0.00000000000000000000	1839.00000000000000000000	227.00000000000000000000	4.00000000000000000000	4.00000000000000000000	4.00000000000000000000	4.00000000000000000000	4.00000000000000000000	4.00000000000000000000	4.00000000000000000000	4.00000000000000000000	4.00000000000000000000	4.00000000000000000000	4.00000000000000000000	4.00000000000000000000	4.00000000000000000000	4.00000000000000000000	4.00000000000000000000	4.00000000000000000000
59.00000000000000000000	0.00000000000000000000	4217.94873046875000000000	4283.07666015625000000000	4101.53857421875000000000	4261.02539062500000000000	4292.30761718750000000000	4275.89746093750000000000	4191.28173828125000000000	4264.10253906250000000000	4262.05126953125000000000	4244.61523437500000000000	4259.48730468750000000000	4275.89746093750000000000	4241.02539062500000000000	4264.61523437500000000000	0.00000000000000000000	10245.00000000000000000000	10229.00000000000000000000	0.00000000000000000000	0.00000000000000000000	0.00000000000000000000	1839.00000000000000000000	234.00000000000000000000	4.00000000000000000000	4.00000000000000000000	4.00000000000000000000	4.00000000000000000000	4.00000000000000000000	4.00000000000000000000	4.00000000000000000000	4.00000000000000000000	4.00000000000000000000	4.00000000000000000000	4.00000000000000000000	4.00000000000000000000	4.00000000000000000000	4.00000000000000000000	4.00000000000000000000	4.00000000000000000000
60.00000000000000000000	0.00000000000000000000	4220.51269531250000000000	4277.43603515625000000000	4111.28173828125000000000	4234.87158203125000000000	4278.97412109375000000000	4266.66650390625000000000	4185.12792968750000000000	4273.84619140625000000000	4273.84619140625000000000	4261.02539062500000000000	4264.61523437500000000000	4283.07666015625000000000	4246.66650390625000000000	4270.25634765625000000000	0.00000000000000000000	10245.00000000000000000000	10229.00000000000000000000	0.00000000000000000000	0.00000000000000000000	0.00000000000000000000	1839.00000000000000000000	242.00000000000000000000	4.00000000000000000000	4.00000000000000000000	4.00000000000000000000	4.00000000000000000000	4.00000000000000000000	4.00000000000000000000	4.00000000000000000000	4.00000000000000000000	4.00000000000000000000	4.00000000000000000000	4.00000000000000000000	4.00000000000000000000	4.00000000000000000000	4.00000000000000000000	4.00000000000000000000	4.00000000000000000000
61.00000000000000000000	0.00000000000000000000	4234.35888671875000000000	4269.74365234375000000000	4123.58984375000000000000	4262.56396484375000000000	4289.23046875000000000000	4278.97412109375000000000	4194.87158203125000000000	4299.48730468750000000000	4296.92285156250000000000	4283.07666015625000000000	4276.92285156250000000000	4301.53857421875000000000	4254.35888671875000000000	4284.61523437500000000000	0.00000000000000000000	10247.00000000000000000000	10229.00000000000000000000	0.00000000000000000000	0.00000000000000000000	0.00000000000000000000	1839.00000000000000000000	249.00000000000000000000	4.00000000000000000000	4.00000000000000000000	4.00000000000000000000	4.00000000000000000000	4.00000000000000000000	4.00000000000000000000	4.00000000000000000000	4.00000000000000000000	4.00000000000000000000	4.00000000000000000000	4.00000000000000000000	4.00000000000000000000	4.00000000000000000000	4.00000000000000000000	4.00000000000000000000	4.00000000000000000000
62.00000000000000000000	0.00000000000000000000	4223.58984375000000000000	4277.43603515625000000000	4114.35888671875000000000	4299.48730468750000000000	4312.30761718750000000000	4304.61523437500000000000	4215.89746093750000000000	4314.35888671875000000000	4309.74365234375000000000	4297.43603515625000000000	4302.05126953125000000000	4303.07666015625000000000	4267.69238281250000000000	4290.25634765625000000000	0.00000000000000000000	10247.00000000000000000000	10229.00000000000000000000	0.00000000000000000000	0.00000000000000000000	0.00000000000000000000	1839.00000000000000000000	256.00000000000000000000	4.00000000000000000000	4.00000000000000000000	4.00000000000000000000	4.00000000000000000000	4.00000000000000000000	4.00000000000000000000	4.00000000000000000000	4.00000000000000000000	4.00000000000000000000	4.00000000000000000000	4.00000000000000000000	4.00000000000000000000	4.00000000000000000000	4.00000000000000000000	4.00000000000000000000	4.00000000000000000000
63.00000000000000000000	0.00000000000000000000	4222.05126953125000000000	4268.71777343750000000000	4111.28173828125000000000	4264.10253906250000000000	4305.12792968750000000000	4286.66650390625000000000	4202.05126953125000000000	4293.84619140625000000000	4295.38427734375000000000	4286.66650390625000000000	4283.07666015625000000000	4293.84619140625000000000	4257.43603515625000000000	4276.92285156250000000000	0.00000000000000000000	10248.00000000000000000000	10229.00000000000000000000	0.00000000000000000000	0.00000000000000000000	0.00000000000000000000	1839.00000000000000000000	264.00000000000000000000	4.00000000000000000000	4.00000000000000000000	4.00000000000000000000	4.00000000000000000000	4.00000000000000000000	4.00000000000000000000	4.00000000000000000000	4.00000000000000000000	4.00000000000000000000	4.00000000000000000000	4.00000000000000000000	4.00000000000000000000	4.00000000000000000000	4.00000000000000000000	4.00000000000000000000	4.00000000000000000000
64.00000000000000000000	0.00000000000000000000	4204.61523437500000000000	4261.02539062500000000000	4093.84594726562500000000	4251.28173828125000000000	4286.15380859375000000000	4254.87158203125000000000	4172.82031250000000000000	4271.79492187500000000000	4273.84619140625000000000	4265.64111328125000000000	4263.07666015625000000000	4278.97412109375000000000	4237.94873046875000000000	4257.94873046875000000000	2829.00000000000000000000	10248.00000000000000000000	10229.00000000000000000000	0.00000000000000000000	0.00000000000000000000	0.00000000000000000000	1839.00000000000000000000	271.00000000000000000000	4.00000000000000000000	4.00000000000000000000	4.00000000000000000000	4.00000000000000000000	4.00000000000000000000	4.00000000000000000000	4.00000000000000000000	4.00000000000000000000	4.00000000000000000000	4.00000000000000000000	4.00000000000000000000	4.00000000000000000000	4.00000000000000000000	4.00000000000000000000	4.00000000000000000000	4.00000000000000000000
65.00000000000000000000	0.00000000000000000000	4201.53857421875000000000	4254.35888671875000000000	4091.28198242187500000000	4265.64111328125000000000	4269.23046875000000000000	4265.64111328125000000000	4172.82031250000000000000	4269.74365234375000000000	4257.43603515625000000000	4244.10253906250000000000	4267.69238281250000000000	4266.15380859375000000000	4224.61523437500000000000	4234.87158203125000000000	2792.00000000000000000000	10247.00000000000000000000	10228.00000000000000000000	0.00000000000000000000	0.00000000000000000000	0.00000000000000000000	1839.00000000000000000000	278.00000000000000000000	4.00000000000000000000	4.00000000000000000000	4.00000000000000000000	4.00000000000000000000	4.00000000000000000000	4.00000000000000000000	4.00000000000000000000	4.00000000000000000000	4.00000000000000000000	4.00000000000000000000	4.00000000000000000000	4.00000000000000000000	4.00000000000000000000	4.00000000000000000000	4.00000000000000000000	4.00000000000000000000
66.00000000000000000000	0.00000000000000000000	4221.02539062500000000000	4260.00000000000000000000	4113.33300781250000000000	4248.20507812500000000000	4282.56396484375000000000	4287.69238281250000000000	4190.25634765625000000000	4276.92285156250000000000	4267.17919921875000000000	4243.58984375000000000000	4245.12792968750000000000	4275.89746093750000000000	4223.58984375000000000000	4239.48730468750000000000	2373.00000000000000000000	10247.00000000000000000000	10228.00000000000000000000	0.00000000000000000000	0.00000000000000000000	0.00000000000000000000	1839.00000000000000000000	286.00000000000000000000	4.00000000000000000000	4.00000000000000000000	4.00000000000000000000	4.00000000000000000000	4.00000000000000000000	4.00000000000000000000	4.00000000000000000000	4.00000000000000000000	4.00000000000000000000	4.00000000000000000000	4.00000000000000000000	4.00000000000000000000	4.00000000000000000000	4.00000000000000000000	4.00000000000000000000	4.00000000000000000000
67.00000000000000000000	0.00000000000000000000	4212.30761718750000000000	4280.51269531250000000000	4105.64111328125000000000	4245.64111328125000000000	4308.20507812500000000000	4285.12792968750000000000	4192.82031250000000000000	4280.00000000000000000000	4285.12792968750000000000	4262.56396484375000000000	4226.66650390625000000000	4294.35888671875000000000	4238.46142578125000000000	4264.10253906250000000000	3424.00000000000000000000	10248.00000000000000000000	10228.00000000000000000000	0.00000000000000000000	0.00000000000000000000	0.00000000000000000000	1839.00000000000000000000	293.00000000000000000000	4.00000000000000000000	4.00000000000000000000	4.00000000000000000000	4.00000000000000000000	4.00000000000000000000	4.00000000000000000000	4.00000000000000000000	4.00000000000000000000	4.00000000000000000000	4.00000000000000000000	4.00000000000000000000	4.00000000000000000000	4.00000000000000000000	4.00000000000000000000	4.00000000000000000000	4.00000000000000000000
68.00000000000000000000	0.00000000000000000000	4227.17919921875000000000	4282.05126953125000000000	4111.79492187500000000000	4283.07666015625000000000	4308.20507812500000000000	4281.53857421875000000000	4191.79492187500000000000	4280.51269531250000000000	4278.46142578125000000000	4274.35888671875000000000	4269.23046875000000000000	4301.02539062500000000000	4266.15380859375000000000	4275.38427734375000000000	3507.00000000000000000000	10248.00000000000000000000	10228.00000000000000000000	0.00000000000000000000	0.00000000000000000000	0.00000000000000000000	1839.00000000000000000000	301.00000000000000000000	4.00000000000000000000	4.00000000000000000000	4.00000000000000000000	4.00000000000000000000	4.00000000000000000000	4.00000000000000000000	4.00000000000000000000	4.00000000000000000000	4.00000000000000000000	4.00000000000000000000	4.00000000000000000000	4.00000000000000000000	4.00000000000000000000	4.00000000000000000000	4.00000000000000000000	4.00000000000000000000
69.00000000000000000000	0.00000000000000000000	4227.69238281250000000000	4264.10253906250000000000	4118.97412109375000000000	4277.43603515625000000000	4295.89746093750000000000	4287.69238281250000000000	4205.64111328125000000000	4291.28173828125000000000	4282.05126953125000000000	4278.97412109375000000000	4320.00000000000000000000	4292.82031250000000000000	4271.79492187500000000000	4271.79492187500000000000	3383.00000000000000000000	10251.00000000000000000000	10228.00000000000000000000	0.00000000000000000000	0.00000000000000000000	0.00000000000000000000	1839.00000000000000000000	308.00000000000000000000	4.00000000000000000000	4.00000000000000000000	4.00000000000000000000	4.00000000000000000000	4.00000000000000000000	4.00000000000000000000	4.00000000000000000000	4.00000000000000000000	4.00000000000000000000	4.00000000000000000000	4.00000000000000000000	4.00000000000000000000	4.00000000000000000000	4.00000000000000000000	4.00000000000000000000	4.00000000000000000000
70.00000000000000000000	0.00000000000000000000	4204.61523437500000000000	4237.43603515625000000000	4094.87158203125000000000	4219.48730468750000000000	4269.23046875000000000000	4267.69238281250000000000	4194.35888671875000000000	4282.56396484375000000000	4278.46142578125000000000	4253.84619140625000000000	4279.48730468750000000000	4286.15380859375000000000	4234.87158203125000000000	4256.41015625000000000000	3451.00000000000000000000	10251.00000000000000000000	10228.00000000000000000000	0.00000000000000000000	0.00000000000000000000	0.00000000000000000000	1839.00000000000000000000	315.00000000000000000000	4.00000000000000000000	4.00000000000000000000	4.00000000000000000000	4.00000000000000000000	4.00000000000000000000	4.00000000000000000000	4.00000000000000000000	4.00000000000000000000	4.00000000000000000000	4.00000000000000000000	4.00000000000000000000	4.00000000000000000000	4.00000000000000000000	4.00000000000000000000	4.00000000000000000000	4.00000000000000000000
71.00000000000000000000	0.00000000000000000000	4214.87158203125000000000	4245.64111328125000000000	4092.82031250000000000000	4232.30761718750000000000	4270.25634765625000000000	4269.74365234375000000000	4189.23046875000000000000	4276.92285156250000000000	4268.20507812500000000000	4233.84619140625000000000	4218.97412109375000000000	4290.76904296875000000000	4233.33300781250000000000	4255.38427734375000000000	3514.00000000000000000000	10249.00000000000000000000	10228.00000000000000000000	0.00000000000000000000	0.00000000000000000000	0.00000000000000000000	1839.00000000000000000000	323.00000000000000000000	4.00000000000000000000	4.00000000000000000000	4.00000000000000000000	4.00000000000000000000	4.00000000000000000000	4.00000000000000000000	4.00000000000000000000	4.00000000000000000000	4.00000000000000000000	4.00000000000000000000	4.00000000000000000000	4.00000000000000000000	4.00000000000000000000	4.00000000000000000000	4.00000000000000000000	4.00000000000000000000
72.00000000000000000000	0.00000000000000000000	4224.10253906250000000000	4285.64111328125000000000	4109.74365234375000000000	4286.15380859375000000000	4305.12792968750000000000	4300.00000000000000000000	4204.61523437500000000000	4289.23046875000000000000	4274.35888671875000000000	4264.10253906250000000000	4251.79492187500000000000	4295.89746093750000000000	4274.87158203125000000000	4266.15380859375000000000	3388.00000000000000000000	10249.00000000000000000000	10228.00000000000000000000	0.00000000000000000000	0.00000000000000000000	0.00000000000000000000	1839.00000000000000000000	330.00000000000000000000	4.00000000000000000000	4.00000000000000000000	4.00000000000000000000	4.00000000000000000000	4.00000000000000000000	4.00000000000000000000	4.00000000000000000000	4.00000000000000000000	4.00000000000000000000	4.00000000000000000000	4.00000000000000000000	4.00000000000000000000	4.00000000000000000000	4.00000000000000000000	4.00000000000000000000	4.00000000000000000000
73.00000000000000000000	0.00000000000000000000	4227.69238281250000000000	4285.64111328125000000000	4111.79492187500000000000	4274.35888671875000000000	4299.48730468750000000000	4287.17919921875000000000	4187.17919921875000000000	4273.33300781250000000000	4256.41015625000000000000	4281.53857421875000000000	4285.64111328125000000000	4294.87158203125000000000	4273.33300781250000000000	4258.46142578125000000000	3059.00000000000000000000	10247.00000000000000000000	10226.00000000000000000000	0.00000000000000000000	0.00000000000000000000	0.00000000000000000000	1839.00000000000000000000	337.00000000000000000000	4.00000000000000000000	4.00000000000000000000	4.00000000000000000000	4.00000000000000000000	4.00000000000000000000	4.00000000000000000000	4.00000000000000000000	4.00000000000000000000	4.00000000000000000000	4.00000000000000000000	4.00000000000000000000	4.00000000000000000000	4.00000000000000000000	4.00000000000000000000	4.00000000000000000000	4.00000000000000000000
74.00000000000000000000	0.00000000000000000000	4223.07666015625000000000	4277.43603515625000000000	4108.71777343750000000000	4250.76904296875000000000	4292.30761718750000000000	4275.38427734375000000000	4189.74365234375000000000	4274.87158203125000000000	4253.84619140625000000000	4272.30761718750000000000	4290.25634765625000000000	4291.28173828125000000000	4264.61523437500000000000	4256.41015625000000000000	3450.00000000000000000000	10247.00000000000000000000	10226.00000000000000000000	0.00000000000000000000	0.00000000000000000000	0.00000000000000000000	1839.00000000000000000000	345.00000000000000000000	4.00000000000000000000	4.00000000000000000000	4.00000000000000000000	4.00000000000000000000	4.00000000000000000000	4.00000000000000000000	4.00000000000000000000	4.00000000000000000000	4.00000000000000000000	4.00000000000000000000	4.00000000000000000000	4.00000000000000000000	4.00000000000000000000	4.00000000000000000000	4.00000000000000000000	4.00000000000000000000
75.00000000000000000000	0.00000000000000000000	4228.20507812500000000000	4297.43603515625000000000	4120.51269531250000000000	4280.00000000000000000000	4309.23046875000000000000	4292.30761718750000000000	4212.82031250000000000000	4292.30761718750000000000	4285.12792968750000000000	4263.07666015625000000000	4304.10253906250000000000	4303.07666015625000000000	4277.43603515625000000000	4270.25634765625000000000	3387.00000000000000000000	10249.00000000000000000000	10227.00000000000000000000	0.00000000000000000000	0.00000000000000000000	0.00000000000000000000	1839.00000000000000000000	352.00000000000000000000	4.00000000000000000000	4.00000000000000000000	4.00000000000000000000	4.00000000000000000000	4.00000000000000000000	4.00000000000000000000	4.00000000000000000000	4.00000000000000000000	4.00000000000000000000	4.00000000000000000000	4.00000000000000000000	4.00000000000000000000	4.00000000000000000000	4.00000000000000000000	4.00000000000000000000	4.00000000000000000000
76.00000000000000000000	0.00000000000000000000	4235.89746093750000000000	4294.35888671875000000000	4123.58984375000000000000	4284.10253906250000000000	4297.94873046875000000000	4295.38427734375000000000	4204.61523437500000000000	4279.48730468750000000000	4290.76904296875000000000	4248.71777343750000000000	4252.82031250000000000000	4310.76904296875000000000	4271.28173828125000000000	4269.23046875000000000000	2752.00000000000000000000	10249.00000000000000000000	10227.00000000000000000000	0.00000000000000000000	0.00000000000000000000	0.00000000000000000000	1839.00000000000000000000	359.00000000000000000000	4.00000000000000000000	4.00000000000000000000	4.00000000000000000000	4.00000000000000000000	4.00000000000000000000	4.00000000000000000000	4.00000000000000000000	4.00000000000000000000	4.00000000000000000000	4.00000000000000000000	4.00000000000000000000	4.00000000000000000000	4.00000000000000000000	4.00000000000000000000	4.00000000000000000000	4.00000000000000000000
77.00000000000000000000	0.00000000000000000000	4221.53857421875000000000	4275.38427734375000000000	4114.35888671875000000000	4252.30761718750000000000	4302.56396484375000000000	4297.94873046875000000000	4208.20507812500000000000	4285.64111328125000000000	4291.28173828125000000000	4259.48730468750000000000	4212.30761718750000000000	4310.25634765625000000000	4274.35888671875000000000	4270.76904296875000000000	2854.00000000000000000000	10247.00000000000000000000	10227.00000000000000000000	0.00000000000000000000	0.00000000000000000000	0.00000000000000000000	1839.00000000000000000000	367.00000000000000000000	4.00000000000000000000	4.00000000000000000000	4.00000000000000000000	4.00000000000000000000	4.00000000000000000000	4.00000000000000000000	4.00000000000000000000	4.00000000000000000000	4.00000000000000000000	4.00000000000000000000	4.00000000000000000000	4.00000000000000000000	4.00000000000000000000	4.00000000000000000000	4.00000000000000000000	4.00000000000000000000
78.00000000000000000000	0.00000000000000000000	4223.58984375000000000000	4266.66650390625000000000	4114.35888671875000000000	4252.30761718750000000000	4294.87158203125000000000	4290.76904296875000000000	4215.38427734375000000000	4294.35888671875000000000	4284.61523437500000000000	4268.20507812500000000000	4267.69238281250000000000	4308.71777343750000000000	4275.89746093750000000000	4273.33300781250000000000	3450.00000000000000000000	10247.00000000000000000000	10227.00000000000000000000	0.00000000000000000000	0.00000000000000000000	0.00000000000000000000	1839.00000000000000000000	374.00000000000000000000	4.00000000000000000000	4.00000000000000000000	4.00000000000000000000	4.00000000000000000000	4.00000000000000000000	4.00000000000000000000	4.00000000000000000000	4.00000000000000000000	4.00000000000000000000	4.00000000000000000000	4.00000000000000000000	4.00000000000000000000	4.00000000000000000000	4.00000000000000000000	4.00000000000000000000	4.00000000000000000000
79.00000000000000000000	0.00000000000000000000	4218.46142578125000000000	4265.12792968750000000000	4101.53857421875000000000	4262.05126953125000000000	4267.17919921875000000000	4276.41015625000000000000	4197.43603515625000000000	4272.82031250000000000000	4255.38427734375000000000	4254.35888671875000000000	4312.30761718750000000000	4292.30761718750000000000	4269.23046875000000000000	4260.00000000000000000000	3387.00000000000000000000	10248.00000000000000000000	10227.00000000000000000000	0.00000000000000000000	0.00000000000000000000	0.00000000000000000000	1839.00000000000000000000	382.00000000000000000000	4.00000000000000000000	4.00000000000000000000	4.00000000000000000000	4.00000000000000000000	4.00000000000000000000	4.00000000000000000000	4.00000000000000000000	4.00000000000000000000	4.00000000000000000000	4.00000000000000000000	4.00000000000000000000	4.00000000000000000000	4.00000000000000000000	4.00000000000000000000	4.00000000000000000000	4.00000000000000000000
80.00000000000000000000	0.00000000000000000000	4217.43603515625000000000	4263.07666015625000000000	4101.02539062500000000000	4256.41015625000000000000	4279.48730468750000000000	4271.28173828125000000000	4183.58984375000000000000	4256.92285156250000000000	4242.05126953125000000000	4248.20507812500000000000	4282.56396484375000000000	4285.64111328125000000000	4268.20507812500000000000	4248.20507812500000000000	2752.00000000000000000000	10248.00000000000000000000	10227.00000000000000000000	0.00000000000000000000	0.00000000000000000000	0.00000000000000000000	1839.00000000000000000000	389.00000000000000000000	4.00000000000000000000	4.00000000000000000000	4.00000000000000000000	4.00000000000000000000	4.00000000000000000000	4.00000000000000000000	4.00000000000000000000	4.00000000000000000000	4.00000000000000000000	4.00000000000000000000	4.00000000000000000000	4.00000000000000000000	4.00000000000000000000	4.00000000000000000000	4.00000000000000000000	4.00000000000000000000
81.00000000000000000000	0.00000000000000000000	4236.92285156250000000000	4273.33300781250000000000	4124.10253906250000000000	4261.53857421875000000000	4302.56396484375000000000	4272.30761718750000000000	4198.97412109375000000000	4267.17919921875000000000	4259.48730468750000000000	4257.94873046875000000000	4253.84619140625000000000	4300.00000000000000000000	4262.05126953125000000000	4255.38427734375000000000	2854.00000000000000000000	10245.00000000000000000000	10227.00000000000000000000	0.00000000000000000000	0.00000000000000000000	0.00000000000000000000	1839.00000000000000000000	396.00000000000000000000	4.00000000000000000000	4.00000000000000000000	4.00000000000000000000	4.00000000000000000000	4.00000000000000000000	4.00000000000000000000	4.00000000000000000000	4.00000000000000000000	4.00000000000000000000	4.00000000000000000000	4.00000000000000000000	4.00000000000000000000	4.00000000000000000000	4.00000000000000000000	4.00000000000000000000	4.00000000000000000000
82.00000000000000000000	0.00000000000000000000	4230.76904296875000000000	4298.97412109375000000000	4117.43603515625000000000	4284.10253906250000000000	4303.58984375000000000000	4281.53857421875000000000	4216.41015625000000000000	4282.56396484375000000000	4284.61523437500000000000	4275.89746093750000000000	4255.38427734375000000000	4312.82031250000000000000	4274.87158203125000000000	4269.74365234375000000000	3450.00000000000000000000	10245.00000000000000000000	10227.00000000000000000000	0.00000000000000000000	0.00000000000000000000	0.00000000000000000000	1839.00000000000000000000	404.00000000000000000000	4.00000000000000000000	4.00000000000000000000	4.00000000000000000000	4.00000000000000000000	4.00000000000000000000	4.00000000000000000000	4.00000000000000000000	4.00000000000000000000	4.00000000000000000000	4.00000000000000000000	4.00000000000000000000	4.00000000000000000000	4.00000000000000000000	4.00000000000000000000	4.00000000000000000000	4.00000000000000000000
83.00000000000000000000	0.00000000000000000000	4230.25634765625000000000	4294.35888671875000000000	4106.15380859375000000000	4278.46142578125000000000	4280.51269531250000000000	4277.94873046875000000000	4193.84619140625000000000	4267.17919921875000000000	4273.84619140625000000000	4271.28173828125000000000	4256.92285156250000000000	4309.23046875000000000000	4278.97412109375000000000	4264.61523437500000000000	3387.00000000000000000000	10248.00000000000000000000	10228.00000000000000000000	0.00000000000000000000	0.00000000000000000000	0.00000000000000000000	1839.00000000000000000000	411.00000000000000000000	4.00000000000000000000	4.00000000000000000000	4.00000000000000000000	4.00000000000000000000	4.00000000000000000000	4.00000000000000000000	4.00000000000000000000	4.00000000000000000000	4.00000000000000000000	4.00000000000000000000	4.00000000000000000000	4.00000000000000000000	4.00000000000000000000	4.00000000000000000000	4.00000000000000000000	4.00000000000000000000
84.00000000000000000000	0.00000000000000000000	4232.82031250000000000000	4280.51269531250000000000	4111.79492187500000000000	4254.35888671875000000000	4272.82031250000000000000	4271.79492187500000000000	4178.46142578125000000000	4253.84619140625000000000	4248.71777343750000000000	4262.56396484375000000000	4268.20507812500000000000	4294.35888671875000000000	4269.23046875000000000000	4260.00000000000000000000	2752.00000000000000000000	10248.00000000000000000000	10228.00000000000000000000	0.00000000000000000000	0.00000000000000000000	0.00000000000000000000	1839.00000000000000000000	418.00000000000000000000	4.00000000000000000000	4.00000000000000000000	4.00000000000000000000	4.00000000000000000000	4.00000000000000000000	4.00000000000000000000	4.00000000000000000000	4.00000000000000000000	4.00000000000000000000	4.00000000000000000000	4.00000000000000000000	4.00000000000000000000	4.00000000000000000000	4.00000000000000000000	4.00000000000000000000	4.00000000000000000000
85.00000000000000000000	0.00000000000000000000	4229.23046875000000000000	4285.12792968750000000000	4118.97412109375000000000	4270.76904296875000000000	4287.17919921875000000000	4278.46142578125000000000	4204.61523437500000000000	4269.74365234375000000000	4250.25634765625000000000	4261.02539062500000000000	4284.61523437500000000000	4302.56396484375000000000	4268.20507812500000000000	4276.41015625000000000000	2854.00000000000000000000	10248.00000000000000000000	10228.00000000000000000000	0.00000000000000000000	0.00000000000000000000	0.00000000000000000000	1839.00000000000000000000	426.00000000000000000000	4.00000000000000000000	4.00000000000000000000	4.00000000000000000000	4.00000000000000000000	4.00000000000000000000	4.00000000000000000000	4.00000000000000000000	4.00000000000000000000	4.00000000000000000000	4.00000000000000000000	4.00000000000000000000	4.00000000000000000000	4.00000000000000000000	4.00000000000000000000	4.00000000000000000000	4.00000000000000000000
86.00000000000000000000	0.00000000000000000000	4243.07666015625000000000	4283.58984375000000000000	4129.23046875000000000000	4288.71777343750000000000	4299.48730468750000000000	4294.87158203125000000000	4231.28173828125000000000	4297.43603515625000000000	4287.17919921875000000000	4258.97412109375000000000	4283.58984375000000000000	4333.84619140625000000000	4277.43603515625000000000	4301.02539062500000000000	3450.00000000000000000000	10248.00000000000000000000	10228.00000000000000000000	0.00000000000000000000	0.00000000000000000000	0.00000000000000000000	1839.00000000000000000000	433.00000000000000000000	4.00000000000000000000	4.00000000000000000000	4.00000000000000000000	4.00000000000000000000	4.00000000000000000000	4.00000000000000000000	4.00000000000000000000	4.00000000000000000000	4.00000000000000000000	4.00000000000000000000	4.00000000000000000000	4.00000000000000000000	4.00000000000000000000	4.00000000000000000000	4.00000000000000000000	4.00000000000000000000
87.00000000000000000000	0.00000000000000000000	4230.25634765625000000000	4267.17919921875000000000	4117.43603515625000000000	4261.02539062500000000000	4285.64111328125000000000	4298.97412109375000000000	4225.12792968750000000000	4308.71777343750000000000	4312.30761718750000000000	4275.38427734375000000000	4265.64111328125000000000	4336.41015625000000000000	4283.58984375000000000000	4298.97412109375000000000	3387.00000000000000000000	10248.00000000000000000000	10228.00000000000000000000	0.00000000000000000000	0.00000000000000000000	0.00000000000000000000	1839.00000000000000000000	440.00000000000000000000	4.00000000000000000000	4.00000000000000000000	4.00000000000000000000	4.00000000000000000000	4.00000000000000000000	4.00000000000000000000	4.00000000000000000000	4.00000000000000000000	4.00000000000000000000	4.00000000000000000000	4.00000000000000000000	4.00000000000000000000	4.00000000000000000000	4.00000000000000000000	4.00000000000000000000	4.00000000000000000000
88.00000000000000000000	0.00000000000000000000	4224.10253906250000000000	4245.64111328125000000000	4107.69238281250000000000	4242.56396484375000000000	4251.28173828125000000000	4272.82031250000000000000	4196.92285156250000000000	4283.07666015625000000000	4277.43603515625000000000	4283.07666015625000000000	4263.58984375000000000000	4315.38427734375000000000	4277.43603515625000000000	4268.71777343750000000000	2752.00000000000000000000	10248.00000000000000000000	10228.00000000000000000000	0.00000000000000000000	0.00000000000000000000	0.00000000000000000000	1839.00000000000000000000	448.00000000000000000000	4.00000000000000000000	4.00000000000000000000	4.00000000000000000000	4.00000000000000000000	4.00000000000000000000	4.00000000000000000000	4.00000000000000000000	4.00000000000000000000	4.00000000000000000000	4.00000000000000000000	4.00000000000000000000	4.00000000000000000000	4.00000000000000000000	4.00000000000000000000	4.00000000000000000000	4.00000000000000000000
89.00000000000000000000	0.00000000000000000000	4233.33300781250000000000	4260.00000000000000000000	4117.94873046875000000000	4262.05126953125000000000	4269.74365234375000000000	4269.23046875000000000000	4201.53857421875000000000	4276.92285156250000000000	4270.25634765625000000000	4280.00000000000000000000	4292.30761718750000000000	4310.76904296875000000000	4290.25634765625000000000	4268.20507812500000000000	2854.00000000000000000000	10247.00000000000000000000	10227.00000000000000000000	0.00000000000000000000	0.00000000000000000000	0.00000000000000000000	1839.00000000000000000000	455.00000000000000000000	4.00000000000000000000	4.00000000000000000000	4.00000000000000000000	4.00000000000000000000	4.00000000000000000000	4.00000000000000000000	4.00000000000000000000	4.00000000000000000000	4.00000000000000000000	4.00000000000000000000	4.00000000000000000000	4.00000000000000000000	4.00000000000000000000	4.00000000000000000000	4.00000000000000000000	4.00000000000000000000
90.00000000000000000000	0.00000000000000000000	4227.17919921875000000000	4288.71777343750000000000	4115.38427734375000000000	4285.64111328125000000000	4307.69238281250000000000	4282.05126953125000000000	4213.84619140625000000000	4285.64111328125000000000	4281.53857421875000000000	4276.41015625000000000000	4284.61523437500000000000	4317.43603515625000000000	4293.33300781250000000000	4286.15380859375000000000	3450.00000000000000000000	10247.00000000000000000000	10227.00000000000000000000	0.00000000000000000000	0.00000000000000000000	0.00000000000000000000	1839.00000000000000000000	463.00000000000000000000	4.00000000000000000000	4.00000000000000000000	4.00000000000000000000	4.00000000000000000000	4.00000000000000000000	4.00000000000000000000	4.00000000000000000000	4.00000000000000000000	4.00000000000000000000	4.00000000000000000000	4.00000000000000000000	4.00000000000000000000	4.00000000000000000000	4.00000000000000000000	4.00000000000000000000	4.00000000000000000000
91.00000000000000000000	0.00000000000000000000	4237.43603515625000000000	4291.28173828125000000000	4121.53857421875000000000	4284.10253906250000000000	4292.82031250000000000000	4272.82031250000000000000	4202.05126953125000000000	4271.28173828125000000000	4249.23046875000000000000	4267.17919921875000000000	4264.61523437500000000000	4318.46142578125000000000	4273.84619140625000000000	4287.69238281250000000000	3387.00000000000000000000	10251.00000000000000000000	10229.00000000000000000000	0.00000000000000000000	0.00000000000000000000	0.00000000000000000000	1839.00000000000000000000	470.00000000000000000000	4.00000000000000000000	4.00000000000000000000	4.00000000000000000000	4.00000000000000000000	4.00000000000000000000	4.00000000000000000000	4.00000000000000000000	4.00000000000000000000	4.00000000000000000000	4.00000000000000000000	4.00000000000000000000	4.00000000000000000000	4.00000000000000000000	4.00000000000000000000	4.00000000000000000000	4.00000000000000000000
92.00000000000000000000	0.00000000000000000000	4229.23046875000000000000	4283.58984375000000000000	4120.51269531250000000000	4250.25634765625000000000	4269.74365234375000000000	4272.30761718750000000000	4202.05126953125000000000	4269.74365234375000000000	4245.12792968750000000000	4276.41015625000000000000	4287.69238281250000000000	4305.64111328125000000000	4275.38427734375000000000	4282.56396484375000000000	2752.00000000000000000000	10251.00000000000000000000	10229.00000000000000000000	0.00000000000000000000	0.00000000000000000000	0.00000000000000000000	1839.00000000000000000000	477.00000000000000000000	4.00000000000000000000	4.00000000000000000000	4.00000000000000000000	4.00000000000000000000	4.00000000000000000000	4.00000000000000000000	4.00000000000000000000	4.00000000000000000000	4.00000000000000000000	4.00000000000000000000	4.00000000000000000000	4.00000000000000000000	4.00000000000000000000	4.00000000000000000000	4.00000000000000000000	4.00000000000000000000
93.00000000000000000000	0.00000000000000000000	4217.43603515625000000000	4261.53857421875000000000	4101.02539062500000000000	4232.82031250000000000000	4265.64111328125000000000	4267.69238281250000000000	4200.51269531250000000000	4266.15380859375000000000	4258.46142578125000000000	4262.56396484375000000000	4272.82031250000000000000	4292.82031250000000000000	4268.20507812500000000000	4266.15380859375000000000	2854.00000000000000000000	10250.00000000000000000000	10230.00000000000000000000	0.00000000000000000000	0.00000000000000000000	0.00000000000000000000	1839.00000000000000000000	485.00000000000000000000	4.00000000000000000000	4.00000000000000000000	4.00000000000000000000	4.00000000000000000000	4.00000000000000000000	4.00000000000000000000	4.00000000000000000000	4.00000000000000000000	4.00000000000000000000	4.00000000000000000000	4.00000000000000000000	4.00000000000000000000	4.00000000000000000000	4.00000000000000000000	4.00000000000000000000	4.00000000000000000000
94.00000000000000000000	0.00000000000000000000	4220.51269531250000000000	4258.97412109375000000000	4092.82031250000000000000	4257.94873046875000000000	4274.87158203125000000000	4263.58984375000000000000	4197.43603515625000000000	4255.89746093750000000000	4255.38427734375000000000	4234.35888671875000000000	4235.89746093750000000000	4287.69238281250000000000	4254.35888671875000000000	4252.82031250000000000000	3450.00000000000000000000	10250.00000000000000000000	10230.00000000000000000000	0.00000000000000000000	0.00000000000000000000	0.00000000000000000000	1839.00000000000000000000	492.00000000000000000000	4.00000000000000000000	4.00000000000000000000	4.00000000000000000000	4.00000000000000000000	4.00000000000000000000	4.00000000000000000000	4.00000000000000000000	4.00000000000000000000	4.00000000000000000000	4.00000000000000000000	4.00000000000000000000	4.00000000000000000000	4.00000000000000000000	4.00000000000000000000	4.00000000000000000000	4.00000000000000000000
95.00000000000000000000	0.00000000000000000000	4226.15380859375000000000	4289.74365234375000000000	4112.30761718750000000000	4290.25634765625000000000	4288.71777343750000000000	4279.48730468750000000000	4204.61523437500000000000	4261.53857421875000000000	4263.07666015625000000000	4253.84619140625000000000	4263.07666015625000000000	4300.00000000000000000000	4267.17919921875000000000	4271.28173828125000000000	3387.00000000000000000000	10248.00000000000000000000	10229.00000000000000000000	0.00000000000000000000	0.00000000000000000000	0.00000000000000000000	1839.00000000000000000000	499.00000000000000000000	4.00000000000000000000	4.00000000000000000000	4.00000000000000000000	4.00000000000000000000	4.00000000000000000000	4.00000000000000000000	4.00000000000000000000	4.00000000000000000000	4.00000000000000000000	4.00000000000000000000	4.00000000000000000000	4.00000000000000000000	4.00000000000000000000	4.00000000000000000000	4.00000000000000000000	4.00000000000000000000
96.00000000000000000000	0.00000000000000000000	4246.15380859375000000000	4294.35888671875000000000	4135.89746093750000000000	4285.12792968750000000000	4287.17919921875000000000	4278.46142578125000000000	4195.89746093750000000000	4260.51269531250000000000	4265.12792968750000000000	4273.33300781250000000000	4297.43603515625000000000	4316.41015625000000000000	4281.53857421875000000000	4291.28173828125000000000	2752.00000000000000000000	10248.00000000000000000000	10229.00000000000000000000	0.00000000000000000000	0.00000000000000000000	0.00000000000000000000	1839.00000000000000000000	507.00000000000000000000	4.00000000000000000000	4.00000000000000000000	4.00000000000000000000	4.00000000000000000000	4.00000000000000000000	4.00000000000000000000	4.00000000000000000000	4.00000000000000000000	4.00000000000000000000	4.00000000000000000000	4.00000000000000000000	4.00000000000000000000	4.00000000000000000000	4.00000000000000000000	4.00000000000000000000	4.00000000000000000000
97.00000000000000000000	0.00000000000000000000	4231.79492187500000000000	4274.35888671875000000000	4122.56396484375000000000	4246.66650390625000000000	4273.33300781250000000000	4265.12792968750000000000	4190.25634765625000000000	4255.38427734375000000000	4251.28173828125000000000	4249.74365234375000000000	4269.74365234375000000000	4304.10253906250000000000	4275.38427734375000000000	4285.12792968750000000000	2854.00000000000000000000	10246.00000000000000000000	10229.00000000000000000000	0.00000000000000000000	0.00000000000000000000	0.00000000000000000000	1839.00000000000000000000	514.00000000000000000000	4.00000000000000000000	4.00000000000000000000	4.00000000000000000000	4.00000000000000000000	4.00000000000000000000	4.00000000000000000000	4.00000000000000000000	4.00000000000000000000	4.00000000000000000000	4.00000000000000000000	4.00000000000000000000	4.00000000000000000000	4.00000000000000000000	4.00000000000000000000	4.00000000000000000000	4.00000000000000000000
98.00000000000000000000	0.00000000000000000000	4221.02539062500000000000	4260.51269531250000000000	4109.74365234375000000000	4228.20507812500000000000	4257.43603515625000000000	4260.51269531250000000000	4199.48730468750000000000	4262.05126953125000000000	4242.05126953125000000000	4213.84619140625000000000	4230.25634765625000000000	4290.25634765625000000000	4260.00000000000000000000	4267.69238281250000000000	3450.00000000000000000000	10246.00000000000000000000	10229.00000000000000000000	0.00000000000000000000	0.00000000000000000000	0.00000000000000000000	1839.00000000000000000000	522.00000000000000000000	4.00000000000000000000	4.00000000000000000000	4.00000000000000000000	4.00000000000000000000	4.00000000000000000000	4.00000000000000000000	4.00000000000000000000	4.00000000000000000000	4.00000000000000000000	4.00000000000000000000	4.00000000000000000000	4.00000000000000000000	4.00000000000000000000	4.00000000000000000000	4.00000000000000000000	4.00000000000000000000
99.00000000000000000000	0.00000000000000000000	4237.94873046875000000000	4268.71777343750000000000	4123.07666015625000000000	4252.82031250000000000000	4281.02539062500000000000	4269.23046875000000000000	4205.12792968750000000000	4267.69238281250000000000	4254.35888671875000000000	4224.10253906250000000000	4271.79492187500000000000	4294.87158203125000000000	4281.02539062500000000000	4275.89746093750000000000	3387.00000000000000000000	10246.00000000000000000000	10228.00000000000000000000	0.00000000000000000000	0.00000000000000000000	0.00000000000000000000	1839.00000000000000000000	529.00000000000000000000	4.00000000000000000000	4.00000000000000000000	4.00000000000000000000	4.00000000000000000000	4.00000000000000000000	4.00000000000000000000	4.00000000000000000000	4.00000000000000000000	4.00000000000000000000	4.00000000000000000000	4.00000000000000000000	4.00000000000000000000	4.00000000000000000000	4.00000000000000000000	4.00000000000000000000	4.00000000000000000000
100.00000000000000000000	0.00000000000000000000	4234.35888671875000000000	4281.02539062500000000000	4124.10253906250000000000	4288.20507812500000000000	4310.25634765625000000000	4275.38427734375000000000	4196.41015625000000000000	4261.53857421875000000000	4265.64111328125000000000	4253.33300781250000000000	4320.51269531250000000000	4303.07666015625000000000	4297.94873046875000000000	4295.38427734375000000000	2752.00000000000000000000	10246.00000000000000000000	10228.00000000000000000000	0.00000000000000000000	0.00000000000000000000	0.00000000000000000000	1839.00000000000000000000	536.00000000000000000000	4.00000000000000000000	4.00000000000000000000	4.00000000000000000000	4.00000000000000000000	4.00000000000000000000	4.00000000000000000000	4.00000000000000000000	4.00000000000000000000	4.00000000000000000000	4.00000000000000000000	4.00000000000000000000	4.00000000000000000000	4.00000000000000000000	4.00000000000000000000	4.00000000000000000000	4.00000000000000000000
101.00000000000000000000	0.00000000000000000000	4229.23046875000000000000	4265.12792968750000000000	4113.84619140625000000000	4281.02539062500000000000	4276.92285156250000000000	4269.23046875000000000000	4188.71777343750000000000	4252.30761718750000000000	4249.23046875000000000000	4221.53857421875000000000	4276.41015625000000000000	4293.84619140625000000000	4251.79492187500000000000	4275.38427734375000000000	2854.00000000000000000000	10246.00000000000000000000	10229.00000000000000000000	0.00000000000000000000	0.00000000000000000000	0.00000000000000000000	1839.00000000000000000000	544.00000000000000000000	4.00000000000000000000	4.00000000000000000000	4.00000000000000000000	4.00000000000000000000	4.00000000000000000000	4.00000000000000000000	4.00000000000000000000	4.00000000000000000000	4.00000000000000000000	4.00000000000000000000	4.00000000000000000000	4.00000000000000000000	4.00000000000000000000	4.00000000000000000000	4.00000000000000000000	4.00000000000000000000
102.00000000000000000000	0.00000000000000000000	4220.00000000000000000000	4268.71777343750000000000	4107.69238281250000000000	4246.66650390625000000000	4264.10253906250000000000	4282.56396484375000000000	4212.30761718750000000000	4272.30761718750000000000	4261.53857421875000000000	4195.89746093750000000000	4233.84619140625000000000	4282.56396484375000000000	4244.61523437500000000000	4259.48730468750000000000	3450.00000000000000000000	10246.00000000000000000000	10229.00000000000000000000	0.00000000000000000000	0.00000000000000000000	0.00000000000000000000	1839.00000000000000000000	551.00000000000000000000	4.00000000000000000000	4.00000000000000000000	4.00000000000000000000	4.00000000000000000000	4.00000000000000000000	4.00000000000000000000	4.00000000000000000000	4.00000000000000000000	4.00000000000000000000	4.00000000000000000000	4.00000000000000000000	4.00000000000000000000	4.00000000000000000000	4.00000000000000000000	4.00000000000000000000	4.00000000000000000000
103.00000000000000000000	0.00000000000000000000	4225.64111328125000000000	4274.87158203125000000000	4117.94873046875000000000	4222.56396484375000000000	4272.30761718750000000000	4285.12792968750000000000	4218.46142578125000000000	4284.10253906250000000000	4280.00000000000000000000	4195.38427734375000000000	4236.92285156250000000000	4290.76904296875000000000	4275.89746093750000000000	4271.28173828125000000000	3387.00000000000000000000	10248.00000000000000000000	10229.00000000000000000000	0.00000000000000000000	0.00000000000000000000	0.00000000000000000000	1839.00000000000000000000	558.00000000000000000000	4.00000000000000000000	4.00000000000000000000	4.00000000000000000000	4.00000000000000000000	4.00000000000000000000	4.00000000000000000000	4.00000000000000000000	4.00000000000000000000	4.00000000000000000000	4.00000000000000000000	4.00000000000000000000	4.00000000000000000000	4.00000000000000000000	4.00000000000000000000	4.00000000000000000000	4.00000000000000000000
104.00000000000000000000	0.00000000000000000000	4239.48730468750000000000	4273.33300781250000000000	4127.17919921875000000000	4249.23046875000000000000	4273.84619140625000000000	4273.33300781250000000000	4203.58984375000000000000	4268.71777343750000000000	4258.46142578125000000000	4181.02539062500000000000	4255.89746093750000000000	4293.84619140625000000000	4278.97412109375000000000	4277.94873046875000000000	2752.00000000000000000000	10248.00000000000000000000	10229.00000000000000000000	0.00000000000000000000	0.00000000000000000000	0.00000000000000000000	1839.00000000000000000000	566.00000000000000000000	4.00000000000000000000	4.00000000000000000000	4.00000000000000000000	4.00000000000000000000	4.00000000000000000000	4.00000000000000000000	4.00000000000000000000	4.00000000000000000000	4.00000000000000000000	4.00000000000000000000	4.00000000000000000000	4.00000000000000000000	4.00000000000000000000	4.00000000000000000000	4.00000000000000000000	4.00000000000000000000
105.00000000000000000000	0.00000000000000000000	4227.17919921875000000000	4282.56396484375000000000	4117.94873046875000000000	4287.17919921875000000000	4287.69238281250000000000	4273.33300781250000000000	4204.10253906250000000000	4258.97412109375000000000	4244.10253906250000000000	4187.17919921875000000000	4289.74365234375000000000	4286.15380859375000000000	4277.43603515625000000000	4277.94873046875000000000	2854.00000000000000000000	10247.00000000000000000000	10230.00000000000000000000	0.00000000000000000000	0.00000000000000000000	0.00000000000000000000	1839.00000000000000000000	573.00000000000000000000	4.00000000000000000000	4.00000000000000000000	4.00000000000000000000	4.00000000000000000000	4.00000000000000000000	4.00000000000000000000	4.00000000000000000000	4.00000000000000000000	4.00000000000000000000	4.00000000000000000000	4.00000000000000000000	4.00000000000000000000	4.00000000000000000000	4.00000000000000000000	4.00000000000000000000	4.00000000000000000000
106.00000000000000000000	0.00000000000000000000	4236.41015625000000000000	4275.38427734375000000000	4124.61523437500000000000	4280.00000000000000000000	4288.71777343750000000000	4275.89746093750000000000	4204.10253906250000000000	4257.94873046875000000000	4254.35888671875000000000	4204.61523437500000000000	4303.07666015625000000000	4293.84619140625000000000	4279.48730468750000000000	4284.61523437500000000000	3450.00000000000000000000	10247.00000000000000000000	10230.00000000000000000000	0.00000000000000000000	0.00000000000000000000	0.00000000000000000000	1839.00000000000000000000	580.00000000000000000000	4.00000000000000000000	4.00000000000000000000	4.00000000000000000000	4.00000000000000000000	4.00000000000000000000	4.00000000000000000000	4.00000000000000000000	4.00000000000000000000	4.00000000000000000000	4.00000000000000000000	4.00000000000000000000	4.00000000000000000000	4.00000000000000000000	4.00000000000000000000	4.00000000000000000000	4.00000000000000000000
107.00000000000000000000	0.00000000000000000000	4236.41015625000000000000	4272.30761718750000000000	4127.17919921875000000000	4257.43603515625000000000	4290.25634765625000000000	4285.12792968750000000000	4207.17919921875000000000	4272.82031250000000000000	4276.41015625000000000000	4205.12792968750000000000	4263.58984375000000000000	4296.41015625000000000000	4287.17919921875000000000	4286.66650390625000000000	3387.00000000000000000000	10246.00000000000000000000	10230.00000000000000000000	0.00000000000000000000	0.00000000000000000000	0.00000000000000000000	1839.00000000000000000000	588.00000000000000000000	4.00000000000000000000	4.00000000000000000000	4.00000000000000000000	4.00000000000000000000	4.00000000000000000000	4.00000000000000000000	4.00000000000000000000	4.00000000000000000000	4.00000000000000000000	4.00000000000000000000	4.00000000000000000000	4.00000000000000000000	4.00000000000000000000	4.00000000000000000000	4.00000000000000000000	4.00000000000000000000
108.00000000000000000000	0.00000000000000000000	4219.48730468750000000000	4267.17919921875000000000	4115.38427734375000000000	4234.35888671875000000000	4270.25634765625000000000	4273.84619140625000000000	4197.94873046875000000000	4271.28173828125000000000	4265.64111328125000000000	4185.12792968750000000000	4217.94873046875000000000	4282.56396484375000000000	4280.00000000000000000000	4262.56396484375000000000	2752.00000000000000000000	10246.00000000000000000000	10230.00000000000000000000	0.00000000000000000000	0.00000000000000000000	0.00000000000000000000	1839.00000000000000000000	595.00000000000000000000	4.00000000000000000000	4.00000000000000000000	4.00000000000000000000	4.00000000000000000000	4.00000000000000000000	4.00000000000000000000	4.00000000000000000000	4.00000000000000000000	4.00000000000000000000	4.00000000000000000000	4.00000000000000000000	4.00000000000000000000	4.00000000000000000000	4.00000000000000000000	4.00000000000000000000	4.00000000000000000000
109.00000000000000000000	0.00000000000000000000	4225.12792968750000000000	4253.84619140625000000000	4123.07666015625000000000	4230.76904296875000000000	4244.61523437500000000000	4260.00000000000000000000	4188.20507812500000000000	4255.89746093750000000000	4237.94873046875000000000	4160.51269531250000000000	4236.92285156250000000000	4282.56396484375000000000	4264.61523437500000000000	4252.30761718750000000000	2854.00000000000000000000	10249.00000000000000000000	10231.00000000000000000000	0.00000000000000000000	0.00000000000000000000	0.00000000000000000000	1839.00000000000000000000	603.00000000000000000000	4.00000000000000000000	4.00000000000000000000	4.00000000000000000000	4.00000000000000000000	4.00000000000000000000	4.00000000000000000000	4.00000000000000000000	4.00000000000000000000	4.00000000000000000000	4.00000000000000000000	4.00000000000000000000	4.00000000000000000000	4.00000000000000000000	4.00000000000000000000	4.00000000000000000000	4.00000000000000000000
110.00000000000000000000	0.00000000000000000000	4225.64111328125000000000	4264.61523437500000000000	4126.15380859375000000000	4266.66650390625000000000	4266.15380859375000000000	4272.82031250000000000000	4203.58984375000000000000	4270.25634765625000000000	4251.79492187500000000000	4164.61523437500000000000	4296.92285156250000000000	4294.35888671875000000000	4275.38427734375000000000	4272.30761718750000000000	3450.00000000000000000000	10249.00000000000000000000	10231.00000000000000000000	0.00000000000000000000	0.00000000000000000000	0.00000000000000000000	1839.00000000000000000000	610.00000000000000000000	4.00000000000000000000	4.00000000000000000000	4.00000000000000000000	4.00000000000000000000	4.00000000000000000000	4.00000000000000000000	4.00000000000000000000	4.00000000000000000000	4.00000000000000000000	4.00000000000000000000	4.00000000000000000000	4.00000000000000000000	4.00000000000000000000	4.00000000000000000000	4.00000000000000000000	4.00000000000000000000
111.00000000000000000000	0.00000000000000000000	4241.53857421875000000000	4296.41015625000000000000	4136.41015625000000000000	4307.69238281250000000000	4302.56396484375000000000	4282.05126953125000000000	4216.92285156250000000000	4282.56396484375000000000	4274.87158203125000000000	4192.30761718750000000000	4303.07666015625000000000	4300.00000000000000000000	4290.25634765625000000000	4285.64111328125000000000	3387.00000000000000000000	10251.00000000000000000000	10228.00000000000000000000	0.00000000000000000000	0.00000000000000000000	0.00000000000000000000	1839.00000000000000000000	617.00000000000000000000	4.00000000000000000000	4.00000000000000000000	4.00000000000000000000	4.00000000000000000000	4.00000000000000000000	4.00000000000000000000	4.00000000000000000000	4.00000000000000000000	4.00000000000000000000	4.00000000000000000000	4.00000000000000000000	4.00000000000000000000	4.00000000000000000000	4.00000000000000000000	4.00000000000000000000	4.00000000000000000000
112.00000000000000000000	0.00000000000000000000	4238.46142578125000000000	4289.74365234375000000000	4141.02539062500000000000	4277.94873046875000000000	4295.89746093750000000000	4278.97412109375000000000	4214.87158203125000000000	4271.28173828125000000000	4271.79492187500000000000	4205.64111328125000000000	4252.82031250000000000000	4291.79492187500000000000	4277.94873046875000000000	4278.97412109375000000000	2752.00000000000000000000	10251.00000000000000000000	10228.00000000000000000000	0.00000000000000000000	0.00000000000000000000	0.00000000000000000000	1839.00000000000000000000	625.00000000000000000000	4.00000000000000000000	4.00000000000000000000	4.00000000000000000000	4.00000000000000000000	4.00000000000000000000	4.00000000000000000000	4.00000000000000000000	4.00000000000000000000	4.00000000000000000000	4.00000000000000000000	4.00000000000000000000	4.00000000000000000000	4.00000000000000000000	4.00000000000000000000	4.00000000000000000000	4.00000000000000000000
113.00000000000000000000	0.00000000000000000000	4217.43603515625000000000	4235.89746093750000000000	4123.07666015625000000000	4208.20507812500000000000	4254.35888671875000000000	4270.25634765625000000000	4197.94873046875000000000	4250.25634765625000000000	4239.48730468750000000000	4175.89746093750000000000	4235.38427734375000000000	4279.48730468750000000000	4251.79492187500000000000	4259.48730468750000000000	2854.00000000000000000000	10249.00000000000000000000	10227.00000000000000000000	0.00000000000000000000	0.00000000000000000000	0.00000000000000000000	1839.00000000000000000000	632.00000000000000000000	4.00000000000000000000	4.00000000000000000000	4.00000000000000000000	4.00000000000000000000	4.00000000000000000000	4.00000000000000000000	4.00000000000000000000	4.00000000000000000000	4.00000000000000000000	4.00000000000000000000	4.00000000000000000000	4.00000000000000000000	4.00000000000000000000	4.00000000000000000000	4.00000000000000000000	4.00000000000000000000
114.00000000000000000000	0.00000000000000000000	4231.79492187500000000000	4238.46142578125000000000	4121.02539062500000000000	4237.94873046875000000000	4258.46142578125000000000	4272.30761718750000000000	4191.79492187500000000000	4247.17919921875000000000	4235.38427734375000000000	4153.33300781250000000000	4262.05126953125000000000	4278.97412109375000000000	4260.00000000000000000000	4261.02539062500000000000	3450.00000000000000000000	10249.00000000000000000000	10227.00000000000000000000	0.00000000000000000000	0.00000000000000000000	0.00000000000000000000	1839.00000000000000000000	639.00000000000000000000	4.00000000000000000000	4.00000000000000000000	4.00000000000000000000	4.00000000000000000000	4.00000000000000000000	4.00000000000000000000	4.00000000000000000000	4.00000000000000000000	4.00000000000000000000	4.00000000000000000000	4.00000000000000000000	4.00000000000000000000	4.00000000000000000000	4.00000000000000000000	4.00000000000000000000	4.00000000000000000000
115.00000000000000000000	0.00000000000000000000	4229.23046875000000000000	4280.00000000000000000000	4125.64111328125000000000	4292.30761718750000000000	4296.41015625000000000000	4288.20507812500000000000	4207.17919921875000000000	4265.64111328125000000000	4277.94873046875000000000	4165.12792968750000000000	4273.84619140625000000000	4283.07666015625000000000	4279.48730468750000000000	4281.53857421875000000000	3387.00000000000000000000	10248.00000000000000000000	10229.00000000000000000000	0.00000000000000000000	0.00000000000000000000	0.00000000000000000000	1839.00000000000000000000	647.00000000000000000000	4.00000000000000000000	4.00000000000000000000	4.00000000000000000000	4.00000000000000000000	4.00000000000000000000	4.00000000000000000000	4.00000000000000000000	4.00000000000000000000	4.00000000000000000000	4.00000000000000000000	4.00000000000000000000	4.00000000000000000000	4.00000000000000000000	4.00000000000000000000	4.00000000000000000000	4.00000000000000000000
116.00000000000000000000	0.00000000000000000000	4229.23046875000000000000	4285.12792968750000000000	4129.74365234375000000000	4263.58984375000000000000	4291.28173828125000000000	4286.66650390625000000000	4211.79492187500000000000	4273.84619140625000000000	4289.23046875000000000000	4180.00000000000000000000	4273.33300781250000000000	4289.23046875000000000000	4277.94873046875000000000	4277.43603515625000000000	2752.00000000000000000000	10248.00000000000000000000	10229.00000000000000000000	0.00000000000000000000	0.00000000000000000000	0.00000000000000000000	1839.00000000000000000000	654.00000000000000000000	4.00000000000000000000	4.00000000000000000000	4.00000000000000000000	4.00000000000000000000	4.00000000000000000000	4.00000000000000000000	4.00000000000000000000	4.00000000000000000000	4.00000000000000000000	4.00000000000000000000	4.00000000000000000000	4.00000000000000000000	4.00000000000000000000	4.00000000000000000000	4.00000000000000000000	4.00000000000000000000
117.00000000000000000000	0.00000000000000000000	4238.97412109375000000000	4289.74365234375000000000	4134.87158203125000000000	4249.23046875000000000000	4272.82031250000000000000	4278.97412109375000000000	4212.30761718750000000000	4277.94873046875000000000	4269.23046875000000000000	4202.56396484375000000000	4286.15380859375000000000	4292.82031250000000000000	4293.33300781250000000000	4269.74365234375000000000	2854.00000000000000000000	10248.00000000000000000000	10228.00000000000000000000	0.00000000000000000000	0.00000000000000000000	0.00000000000000000000	1839.00000000000000000000	661.00000000000000000000	4.00000000000000000000	4.00000000000000000000	4.00000000000000000000	4.00000000000000000000	4.00000000000000000000	4.00000000000000000000	4.00000000000000000000	4.00000000000000000000	4.00000000000000000000	4.00000000000000000000	4.00000000000000000000	4.00000000000000000000	4.00000000000000000000	4.00000000000000000000	4.00000000000000000000	4.00000000000000000000
118.00000000000000000000	0.00000000000000000000	4233.33300781250000000000	4285.12792968750000000000	4129.23046875000000000000	4280.51269531250000000000	4267.69238281250000000000	4269.74365234375000000000	4214.35888671875000000000	4274.87158203125000000000	4254.87158203125000000000	4195.38427734375000000000	4282.05126953125000000000	4291.28173828125000000000	4282.56396484375000000000	4268.71777343750000000000	3450.00000000000000000000	10248.00000000000000000000	10228.00000000000000000000	0.00000000000000000000	0.00000000000000000000	0.00000000000000000000	1839.00000000000000000000	669.00000000000000000000	4.00000000000000000000	4.00000000000000000000	4.00000000000000000000	4.00000000000000000000	4.00000000000000000000	4.00000000000000000000	4.00000000000000000000	4.00000000000000000000	4.00000000000000000000	4.00000000000000000000	4.00000000000000000000	4.00000000000000000000	4.00000000000000000000	4.00000000000000000000	4.00000000000000000000	4.00000000000000000000
119.00000000000000000000	0.00000000000000000000	4236.92285156250000000000	4271.28173828125000000000	4131.79492187500000000000	4265.64111328125000000000	4277.43603515625000000000	4269.23046875000000000000	4215.38427734375000000000	4267.69238281250000000000	4260.51269531250000000000	4169.23046875000000000000	4256.41015625000000000000	4291.28173828125000000000	4244.61523437500000000000	4265.12792968750000000000	3387.00000000000000000000	10244.00000000000000000000	10227.00000000000000000000	0.00000000000000000000	0.00000000000000000000	0.00000000000000000000	1839.00000000000000000000	676.00000000000000000000	4.00000000000000000000	4.00000000000000000000	4.00000000000000000000	4.00000000000000000000	4.00000000000000000000	4.00000000000000000000	4.00000000000000000000	4.00000000000000000000	4.00000000000000000000	4.00000000000000000000	4.00000000000000000000	4.00000000000000000000	4.00000000000000000000	4.00000000000000000000	4.00000000000000000000	4.00000000000000000000
120.00000000000000000000	0.00000000000000000000	4236.41015625000000000000	4292.30761718750000000000	4135.89746093750000000000	4260.00000000000000000000	4306.15380859375000000000	4287.69238281250000000000	4226.15380859375000000000	4287.69238281250000000000	4289.23046875000000000000	4180.51269531250000000000	4268.20507812500000000000	4298.46142578125000000000	4260.00000000000000000000	4278.46142578125000000000	2752.00000000000000000000	10244.00000000000000000000	10227.00000000000000000000	0.00000000000000000000	0.00000000000000000000	0.00000000000000000000	1839.00000000000000000000	684.00000000000000000000	4.00000000000000000000	4.00000000000000000000	4.00000000000000000000	4.00000000000000000000	4.00000000000000000000	4.00000000000000000000	4.00000000000000000000	4.00000000000000000000	4.00000000000000000000	4.00000000000000000000	4.00000000000000000000	4.00000000000000000000	4.00000000000000000000	4.00000000000000000000	4.00000000000000000000	4.00000000000000000000
121.00000000000000000000	0.00000000000000000000	4236.92285156250000000000	4281.53857421875000000000	4135.89746093750000000000	4270.76904296875000000000	4286.15380859375000000000	4277.43603515625000000000	4212.82031250000000000000	4283.58984375000000000000	4277.43603515625000000000	4173.84619140625000000000	4269.23046875000000000000	4296.92285156250000000000	4257.94873046875000000000	4278.97412109375000000000	2854.00000000000000000000	10246.00000000000000000000	10227.00000000000000000000	0.00000000000000000000	0.00000000000000000000	0.00000000000000000000	1839.00000000000000000000	691.00000000000000000000	4.00000000000000000000	4.00000000000000000000	4.00000000000000000000	4.00000000000000000000	4.00000000000000000000	4.00000000000000000000	4.00000000000000000000	4.00000000000000000000	4.00000000000000000000	4.00000000000000000000	4.00000000000000000000	4.00000000000000000000	4.00000000000000000000	4.00000000000000000000	4.00000000000000000000	4.00000000000000000000
122.00000000000000000000	0.00000000000000000000	4229.23046875000000000000	4247.17919921875000000000	4138.46142578125000000000	4233.33300781250000000000	4253.84619140625000000000	4272.82031250000000000000	4207.17919921875000000000	4265.64111328125000000000	4257.94873046875000000000	4166.66650390625000000000	4238.46142578125000000000	4284.61523437500000000000	4226.66650390625000000000	4264.61523437500000000000	3450.00000000000000000000	10246.00000000000000000000	10227.00000000000000000000	0.00000000000000000000	0.00000000000000000000	0.00000000000000000000	1839.00000000000000000000	698.00000000000000000000	4.00000000000000000000	4.00000000000000000000	4.00000000000000000000	4.00000000000000000000	4.00000000000000000000	4.00000000000000000000	4.00000000000000000000	4.00000000000000000000	4.00000000000000000000	4.00000000000000000000	4.00000000000000000000	4.00000000000000000000	4.00000000000000000000	4.00000000000000000000	4.00000000000000000000	4.00000000000000000000
122.00000000000000000000	0.00000000000000000000	4229.23046875000000000000	4247.17919921875000000000	4138.46142578125000000000	4233.33300781250000000000	4253.84619140625000000000	4272.82031250000000000000	4207.17919921875000000000	4265.64111328125000000000	4257.94873046875000000000	4166.66650390625000000000	4238.46142578125000000000	4284.61523437500000000000	4226.66650390625000000000	4264.61523437500000000000	3450.00000000000000000000	10246.00000000000000000000	10227.00000000000000000000	0.00000000000000000000	0.00000000000000000000	0.00000000000000000000	1839.00000000000000000000	706.00000000000000000000	4.00000000000000000000	4.00000000000000000000	4.00000000000000000000	4.00000000000000000000	4.00000000000000000000	4.00000000000000000000	4.00000000000000000000	4.00000000000000000000	4.00000000000000000000	4.00000000000000000000	4.00000000000000000000	4.00000000000000000000	4.00000000000000000000	4.00000000000000000000	4.00000000000000000000	4.00000000000000000000
123.00000000000000000000	0.00000000000000000000	4232.30761718750000000000	4271.79492187500000000000	4148.71777343750000000000	4241.02539062500000000000	4283.58984375000000000000	4296.92285156250000000000	4226.15380859375000000000	4274.87158203125000000000	4277.43603515625000000000	4194.35888671875000000000	4261.53857421875000000000	4293.33300781250000000000	4245.12792968750000000000	4278.46142578125000000000	3387.00000000000000000000	10244.00000000000000000000	10228.00000000000000000000	0.00000000000000000000	0.00000000000000000000	0.00000000000000000000	1839.00000000000000000000	713.00000000000000000000	4.00000000000000000000	4.00000000000000000000	4.00000000000000000000	4.00000000000000000000	4.00000000000000000000	4.00000000000000000000	4.00000000000000000000	4.00000000000000000000	4.00000000000000000000	4.00000000000000000000	4.00000000000000000000	4.00000000000000000000	4.00000000000000000000	4.00000000000000000000	4.00000000000000000000	4.00000000000000000000
124.00000000000000000000	0.00000000000000000000	4251.28173828125000000000	4291.28173828125000000000	4153.33300781250000000000	4273.84619140625000000000	4293.84619140625000000000	4291.28173828125000000000	4217.43603515625000000000	4268.20507812500000000000	4271.28173828125000000000	4196.92285156250000000000	4289.74365234375000000000	4298.46142578125000000000	4262.05126953125000000000	4285.12792968750000000000	2752.00000000000000000000	10244.00000000000000000000	10228.00000000000000000000	0.00000000000000000000	0.00000000000000000000	0.00000000000000000000	1839.00000000000000000000	720.00000000000000000000	4.00000000000000000000	4.00000000000000000000	4.00000000000000000000	4.00000000000000000000	4.00000000000000000000	4.00000000000000000000	4.00000000000000000000	4.00000000000000000000	4.00000000000000000000	4.00000000000000000000	4.00000000000000000000	4.00000000000000000000	4.00000000000000000000	4.00000000000000000000	4.00000000000000000000	4.00000000000000000000
125.00000000000000000000	0.00000000000000000000	4227.69238281250000000000	4268.20507812500000000000	4135.38427734375000000000	4266.15380859375000000000	4274.35888671875000000000	4276.41015625000000000000	4210.76904296875000000000	4265.12792968750000000000	4259.48730468750000000000	4174.87158203125000000000	4264.10253906250000000000	4280.00000000000000000000	4244.61523437500000000000	4263.58984375000000000000	2854.00000000000000000000	10244.00000000000000000000	10227.00000000000000000000	0.00000000000000000000	0.00000000000000000000	0.00000000000000000000	1839.00000000000000000000	728.00000000000000000000	4.00000000000000000000	4.00000000000000000000	4.00000000000000000000	4.00000000000000000000	4.00000000000000000000	4.00000000000000000000	4.00000000000000000000	4.00000000000000000000	4.00000000000000000000	4.00000000000000000000	4.00000000000000000000	4.00000000000000000000	4.00000000000000000000	4.00000000000000000000	4.00000000000000000000	4.00000000000000000000
126.00000000000000000000	0.00000000000000000000	4224.10253906250000000000	4263.07666015625000000000	4137.43603515625000000000	4258.97412109375000000000	4283.07666015625000000000	4281.53857421875000000000	4218.46142578125000000000	4271.28173828125000000000	4269.74365234375000000000	4160.00000000000000000000	4236.41015625000000000000	4281.53857421875000000000	4239.48730468750000000000	4256.41015625000000000000	3450.00000000000000000000	10244.00000000000000000000	10227.00000000000000000000	0.00000000000000000000	0.00000000000000000000	0.00000000000000000000	1839.00000000000000000000	735.00000000000000000000	4.00000000000000000000	4.00000000000000000000	4.00000000000000000000	4.00000000000000000000	4.00000000000000000000	4.00000000000000000000	4.00000000000000000000	4.00000000000000000000	4.00000000000000000000	4.00000000000000000000	4.00000000000000000000	4.00000000000000000000	4.00000000000000000000	4.00000000000000000000	4.00000000000000000000	4.00000000000000000000
127.00000000000000000000	0.00000000000000000000	4242.56396484375000000000	4284.10253906250000000000	4147.17919921875000000000	4258.46142578125000000000	4296.41015625000000000000	4274.35888671875000000000	4209.23046875000000000000	4263.07666015625000000000	4270.25634765625000000000	4175.38427734375000000000	4248.20507812500000000000	4286.15380859375000000000	4262.56396484375000000000	4275.38427734375000000000	52.00000000000000000000	10246.00000000000000000000	10228.00000000000000000000	0.00000000000000000000	0.00000000000000000000	0.00000000000000000000	1839.00000000000000000000	742.00000000000000000000	4.00000000000000000000	4.00000000000000000000	4.00000000000000000000	4.00000000000000000000	4.00000000000000000000	4.00000000000000000000	4.00000000000000000000	4.00000000000000000000	4.00000000000000000000	4.00000000000000000000	4.00000000000000000000	4.00000000000000000000	4.00000000000000000000	4.00000000000000000000	4.00000000000000000000	4.00000000000000000000
0.00000000000000000000	0.00000000000000000000	4239.48730468750000000000	4295.89746093750000000000	4145.64111328125000000000	4263.07666015625000000000	4300.51269531250000000000	4269.23046875000000000000	4211.28173828125000000000	4269.23046875000000000000	4275.89746093750000000000	4212.82031250000000000000	4287.17919921875000000000	4285.12792968750000000000	4289.23046875000000000000	4292.30761718750000000000	2805.00000000000000000000	10246.00000000000000000000	10228.00000000000000000000	0.00000000000000000000	0.00000000000000000000	0.00000000000000000000	1839.00000000000000000000	750.00000000000000000000	4.00000000000000000000	4.00000000000000000000	4.00000000000000000000	4.00000000000000000000	4.00000000000000000000	4.00000000000000000000	4.00000000000000000000	4.00000000000000000000	4.00000000000000000000	4.00000000000000000000	4.00000000000000000000	4.00000000000000000000	4.00000000000000000000	4.00000000000000000000	4.00000000000000000000	4.00000000000000000000
1.00000000000000000000	0.00000000000000000000	4248.20507812500000000000	4290.76904296875000000000	4157.94873046875000000000	4274.35888671875000000000	4298.46142578125000000000	4286.66650390625000000000	4233.33300781250000000000	4288.71777343750000000000	4287.17919921875000000000	4217.43603515625000000000	4304.61523437500000000000	4301.02539062500000000000	4294.87158203125000000000	4294.87158203125000000000	2808.00000000000000000000	10246.00000000000000000000	10229.00000000000000000000	0.00000000000000000000	0.00000000000000000000	0.00000000000000000000	1839.00000000000000000000	757.00000000000000000000	4.00000000000000000000	4.00000000000000000000	4.00000000000000000000	4.00000000000000000000	4.00000000000000000000	4.00000000000000000000	4.00000000000000000000	4.00000000000000000000	4.00000000000000000000	4.00000000000000000000	4.00000000000000000000	4.00000000000000000000	4.00000000000000000000	4.00000000000000000000	4.00000000000000000000	4.00000000000000000000
2.00000000000000000000	0.00000000000000000000	4234.87158203125000000000	4283.07666015625000000000	4152.82031250000000000000	4249.74365234375000000000	4271.79492187500000000000	4289.23046875000000000000	4232.30761718750000000000	4284.10253906250000000000	4274.87158203125000000000	4205.12792968750000000000	4299.48730468750000000000	4300.00000000000000000000	4284.61523437500000000000	4289.74365234375000000000	2364.00000000000000000000	10246.00000000000000000000	10229.00000000000000000000	0.00000000000000000000	0.00000000000000000000	0.00000000000000000000	1839.00000000000000000000	765.00000000000000000000	4.00000000000000000000	4.00000000000000000000	4.00000000000000000000	4.00000000000000000000	4.00000000000000000000	4.00000000000000000000	4.00000000000000000000	4.00000000000000000000	4.00000000000000000000	4.00000000000000000000	4.00000000000000000000	4.00000000000000000000	4.00000000000000000000	4.00000000000000000000	4.00000000000000000000	4.00000000000000000000
3.00000000000000000000	0.00000000000000000000	4230.25634765625000000000	4260.51269531250000000000	4149.74365234375000000000	4221.53857421875000000000	4242.05126953125000000000	4264.10253906250000000000	4202.05126953125000000000	4262.05126953125000000000	4251.79492187500000000000	4190.25634765625000000000	4253.84619140625000000000	4291.79492187500000000000	4257.43603515625000000000	4280.51269531250000000000	3463.00000000000000000000	10246.00000000000000000000	10228.00000000000000000000	0.00000000000000000000	0.00000000000000000000	0.00000000000000000000	1839.00000000000000000000	772.00000000000000000000	4.00000000000000000000	4.00000000000000000000	4.00000000000000000000	4.00000000000000000000	4.00000000000000000000	4.00000000000000000000	4.00000000000000000000	4.00000000000000000000	4.00000000000000000000	4.00000000000000000000	4.00000000000000000000	4.00000000000000000000	4.00000000000000000000	4.00000000000000000000	4.00000000000000000000	4.00000000000000000000
4.00000000000000000000	0.00000000000000000000	4250.76904296875000000000	4263.58984375000000000000	4167.69238281250000000000	4264.10253906250000000000	4272.30761718750000000000	4269.23046875000000000000	4208.71777343750000000000	4281.02539062500000000000	4268.71777343750000000000	4176.92285156250000000000	4222.05126953125000000000	4311.79492187500000000000	4257.94873046875000000000	4288.71777343750000000000	3497.00000000000000000000	10246.00000000000000000000	10228.00000000000000000000	0.00000000000000000000	0.00000000000000000000	0.00000000000000000000	1839.00000000000000000000	779.00000000000000000000	4.00000000000000000000	4.00000000000000000000	4.00000000000000000000	4.00000000000000000000	4.00000000000000000000	4.00000000000000000000	4.00000000000000000000	4.00000000000000000000	4.00000000000000000000	4.00000000000000000000	4.00000000000000000000	4.00000000000000000000	4.00000000000000000000	4.00000000000000000000	4.00000000000000000000	4.00000000000000000000
5.00000000000000000000	0.00000000000000000000	4251.28173828125000000000	4296.41015625000000000000	4173.84619140625000000000	4296.92285156250000000000	4312.30761718750000000000	4293.84619140625000000000	4237.94873046875000000000	4307.17919921875000000000	4295.38427734375000000000	4197.43603515625000000000	4287.17919921875000000000	4327.17919921875000000000	4293.33300781250000000000	4305.12792968750000000000	3383.00000000000000000000	10245.00000000000000000000	10226.00000000000000000000	0.00000000000000000000	0.00000000000000000000	0.00000000000000000000	1839.00000000000000000000	787.00000000000000000000	4.00000000000000000000	4.00000000000000000000	4.00000000000000000000	4.00000000000000000000	4.00000000000000000000	4.00000000000000000000	4.00000000000000000000	4.00000000000000000000	4.00000000000000000000	4.00000000000000000000	4.00000000000000000000	4.00000000000000000000	4.00000000000000000000	4.00000000000000000000	4.00000000000000000000	4.00000000000000000000
6.00000000000000000000	0.00000000000000000000	4248.20507812500000000000	4292.82031250000000000000	4166.15380859375000000000	4276.92285156250000000000	4291.28173828125000000000	4275.38427734375000000000	4232.30761718750000000000	4282.56396484375000000000	4272.82031250000000000000	4215.38427734375000000000	4343.07666015625000000000	4308.71777343750000000000	4296.41015625000000000000	4298.97412109375000000000	3468.00000000000000000000	10245.00000000000000000000	10226.00000000000000000000	0.00000000000000000000	0.00000000000000000000	0.00000000000000000000	1839.00000000000000000000	794.00000000000000000000	4.00000000000000000000	4.00000000000000000000	4.00000000000000000000	4.00000000000000000000	4.00000000000000000000	4.00000000000000000000	4.00000000000000000000	4.00000000000000000000	4.00000000000000000000	4.00000000000000000000	4.00000000000000000000	4.00000000000000000000	4.00000000000000000000	4.00000000000000000000	4.00000000000000000000	4.00000000000000000000
7.00000000000000000000	0.00000000000000000000	4230.76904296875000000000	4274.87158203125000000000	4143.58984375000000000000	4255.38427734375000000000	4282.56396484375000000000	4261.53857421875000000000	4227.69238281250000000000	4267.17919921875000000000	4251.79492187500000000000	4209.23046875000000000000	4298.46142578125000000000	4291.28173828125000000000	4278.97412109375000000000	4285.12792968750000000000	3421.00000000000000000000	10247.00000000000000000000	10228.00000000000000000000	0.00000000000000000000	0.00000000000000000000	0.00000000000000000000	1839.00000000000000000000	801.00000000000000000000	4.00000000000000000000	4.00000000000000000000	4.00000000000000000000	4.00000000000000000000	4.00000000000000000000	4.00000000000000000000	4.00000000000000000000	4.00000000000000000000	4.00000000000000000000	4.00000000000000000000	4.00000000000000000000	4.00000000000000000000	4.00000000000000000000	4.00000000000000000000	4.00000000000000000000	4.00000000000000000000
8.00000000000000000000	0.00000000000000000000	4223.07666015625000000000	4240.51269531250000000000	4137.94873046875000000000	4212.30761718750000000000	4263.07666015625000000000	4265.12792968750000000000	4221.53857421875000000000	4270.76904296875000000000	4248.71777343750000000000	4180.51269531250000000000	4233.33300781250000000000	4292.30761718750000000000	4255.89746093750000000000	4268.20507812500000000000	3390.00000000000000000000	10247.00000000000000000000	10228.00000000000000000000	0.00000000000000000000	0.00000000000000000000	0.00000000000000000000	1839.00000000000000000000	809.00000000000000000000	4.00000000000000000000	4.00000000000000000000	4.00000000000000000000	4.00000000000000000000	4.00000000000000000000	4.00000000000000000000	4.00000000000000000000	4.00000000000000000000	4.00000000000000000000	4.00000000000000000000	4.00000000000000000000	4.00000000000000000000	4.00000000000000000000	4.00000000000000000000	4.00000000000000000000	4.00000000000000000000
9.00000000000000000000	0.00000000000000000000	4229.74365234375000000000	4227.17919921875000000000	4147.69238281250000000000	4219.48730468750000000000	4244.61523437500000000000	4269.23046875000000000000	4214.35888671875000000000	4269.23046875000000000000	4255.38427734375000000000	4174.35888671875000000000	4249.23046875000000000000	4288.20507812500000000000	4250.25634765625000000000	4268.71777343750000000000	3080.00000000000000000000	10249.00000000000000000000	10230.00000000000000000000	0.00000000000000000000	0.00000000000000000000	0.00000000000000000000	1839.00000000000000000000	816.00000000000000000000	4.00000000000000000000	4.00000000000000000000	4.00000000000000000000	4.00000000000000000000	4.00000000000000000000	4.00000000000000000000	4.00000000000000000000	4.00000000000000000000	4.00000000000000000000	4.00000000000000000000	4.00000000000000000000	4.00000000000000000000	4.00000000000000000000	4.00000000000000000000	4.00000000000000000000	4.00000000000000000000
10.00000000000000000000	0.00000000000000000000	4217.94873046875000000000	4267.69238281250000000000	4138.97412109375000000000	4284.10253906250000000000	4285.12792968750000000000	4279.48730468750000000000	4221.53857421875000000000	4275.89746093750000000000	4265.64111328125000000000	4207.17919921875000000000	4299.48730468750000000000	4284.10253906250000000000	4277.94873046875000000000	4276.41015625000000000000	3453.00000000000000000000	10249.00000000000000000000	10230.00000000000000000000	0.00000000000000000000	0.00000000000000000000	0.00000000000000000000	1839.00000000000000000000	823.00000000000000000000	4.00000000000000000000	4.00000000000000000000	4.00000000000000000000	4.00000000000000000000	4.00000000000000000000	4.00000000000000000000	4.00000000000000000000	4.00000000000000000000	4.00000000000000000000	4.00000000000000000000	4.00000000000000000000	4.00000000000000000000	4.00000000000000000000	4.00000000000000000000	4.00000000000000000000	4.00000000000000000000
11.00000000000000000000	0.00000000000000000000	4226.15380859375000000000	4282.56396484375000000000	4140.51269531250000000000	4282.05126953125000000000	4302.05126953125000000000	4280.00000000000000000000	4217.43603515625000000000	4273.84619140625000000000	4254.35888671875000000000	4218.97412109375000000000	4304.61523437500000000000	4290.25634765625000000000	4288.71777343750000000000	4263.58984375000000000000	3284.00000000000000000000	10249.00000000000000000000	10229.00000000000000000000	0.00000000000000000000	0.00000000000000000000	0.00000000000000000000	1839.00000000000000000000	831.00000000000000000000	4.00000000000000000000	4.00000000000000000000	4.00000000000000000000	4.00000000000000000000	4.00000000000000000000	4.00000000000000000000	4.00000000000000000000	4.00000000000000000000	4.00000000000000000000	4.00000000000000000000	4.00000000000000000000	4.00000000000000000000	4.00000000000000000000	4.00000000000000000000	4.00000000000000000000	4.00000000000000000000
12.00000000000000000000	0.00000000000000000000	4240.00000000000000000000	4284.61523437500000000000	4154.87158203125000000000	4256.41015625000000000000	4301.53857421875000000000	4283.07666015625000000000	4221.53857421875000000000	4284.61523437500000000000	4270.76904296875000000000	4226.66650390625000000000	4297.43603515625000000000	4296.92285156250000000000	4296.92285156250000000000	4272.30761718750000000000	2768.00000000000000000000	10249.00000000000000000000	10229.00000000000000000000	0.00000000000000000000	0.00000000000000000000	0.00000000000000000000	1839.00000000000000000000	838.00000000000000000000	4.00000000000000000000	4.00000000000000000000	4.00000000000000000000	4.00000000000000000000	4.00000000000000000000	4.00000000000000000000	4.00000000000000000000	4.00000000000000000000	4.00000000000000000000	4.00000000000000000000	4.00000000000000000000	4.00000000000000000000	4.00000000000000000000	4.00000000000000000000	4.00000000000000000000	4.00000000000000000000
13.00000000000000000000	0.00000000000000000000	4243.58984375000000000000	4290.76904296875000000000	4157.94873046875000000000	4269.23046875000000000000	4297.94873046875000000000	4272.82031250000000000000	4222.05126953125000000000	4284.10253906250000000000	4289.23046875000000000000	4228.71777343750000000000	4286.15380859375000000000	4302.56396484375000000000	4297.43603515625000000000	4294.87158203125000000000	2762.00000000000000000000	10250.00000000000000000000	10230.00000000000000000000	0.00000000000000000000	0.00000000000000000000	0.00000000000000000000	1839.00000000000000000000	845.00000000000000000000	4.00000000000000000000	4.00000000000000000000	4.00000000000000000000	4.00000000000000000000	4.00000000000000000000	4.00000000000000000000	4.00000000000000000000	4.00000000000000000000	4.00000000000000000000	4.00000000000000000000	4.00000000000000000000	4.00000000000000000000	4.00000000000000000000	4.00000000000000000000	4.00000000000000000000	4.00000000000000000000
14.00000000000000000000	0.00000000000000000000	4240.00000000000000000000	4262.56396484375000000000	4152.30761718750000000000	4243.58984375000000000000	4256.41015625000000000000	4251.28173828125000000000	4193.84619140625000000000	4245.12792968750000000000	4251.79492187500000000000	4194.35888671875000000000	4258.97412109375000000000	4289.23046875000000000000	4263.07666015625000000000	4278.97412109375000000000	3453.00000000000000000000	10250.00000000000000000000	10230.00000000000000000000	0.00000000000000000000	0.00000000000000000000	0.00000000000000000000	1839.00000000000000000000	853.00000000000000000000	4.00000000000000000000	4.00000000000000000000	4.00000000000000000000	4.00000000000000000000	4.00000000000000000000	4.00000000000000000000	4.00000000000000000000	4.00000000000000000000	4.00000000000000000000	4.00000000000000000000	4.00000000000000000000	4.00000000000000000000	4.00000000000000000000	4.00000000000000000000	4.00000000000000000000	4.00000000000000000000
15.00000000000000000000	0.00000000000000000000	4228.71777343750000000000	4242.05126953125000000000	4147.17919921875000000000	4233.33300781250000000000	4246.66650390625000000000	4258.46142578125000000000	4186.66650390625000000000	4234.35888671875000000000	4234.87158203125000000000	4177.94873046875000000000	4263.07666015625000000000	4275.38427734375000000000	4239.48730468750000000000	4260.00000000000000000000	3284.00000000000000000000	10249.00000000000000000000	10230.00000000000000000000	0.00000000000000000000	0.00000000000000000000	0.00000000000000000000	1839.00000000000000000000	860.00000000000000000000	4.00000000000000000000	4.00000000000000000000	4.00000000000000000000	4.00000000000000000000	4.00000000000000000000	4.00000000000000000000	4.00000000000000000000	4.00000000000000000000	4.00000000000000000000	4.00000000000000000000	4.00000000000000000000	4.00000000000000000000	4.00000000000000000000	4.00000000000000000000	4.00000000000000000000	4.00000000000000000000
16.00000000000000000000	0.00000000000000000000	4247.17919921875000000000	4266.15380859375000000000	4161.02539062500000000000	4276.41015625000000000000	4290.76904296875000000000	4283.07666015625000000000	4210.25634765625000000000	4264.10253906250000000000	4264.61523437500000000000	4197.94873046875000000000	4286.15380859375000000000	4296.41015625000000000000	4259.48730468750000000000	4282.05126953125000000000	0.00000000000000000000	10249.00000000000000000000	10230.00000000000000000000	0.00000000000000000000	0.00000000000000000000	0.00000000000000000000	1839.00000000000000000000	868.00000000000000000000	4.00000000000000000000	4.00000000000000000000	4.00000000000000000000	4.00000000000000000000	4.00000000000000000000	4.00000000000000000000	4.00000000000000000000	4.00000000000000000000	4.00000000000000000000	4.00000000000000000000	4.00000000000000000000	4.00000000000000000000	4.00000000000000000000	4.00000000000000000000	4.00000000000000000000	4.00000000000000000000
17.00000000000000000000	0.00000000000000000000	4245.12792968750000000000	4286.15380859375000000000	4167.69238281250000000000	4265.64111328125000000000	4306.15380859375000000000	4292.82031250000000000000	4224.61523437500000000000	4277.94873046875000000000	4278.46142578125000000000	4204.61523437500000000000	4283.58984375000000000000	4306.15380859375000000000	4290.76904296875000000000	4295.38427734375000000000	0.00000000000000000000	10250.00000000000000000000	10231.00000000000000000000	0.00000000000000000000	0.00000000000000000000	0.00000000000000000000	1839.00000000000000000000	875.00000000000000000000	4.00000000000000000000	4.00000000000000000000	4.00000000000000000000	4.00000000000000000000	4.00000000000000000000	4.00000000000000000000	4.00000000000000000000	4.00000000000000000000	4.00000000000000000000	4.00000000000000000000	4.00000000000000000000	4.00000000000000000000	4.00000000000000000000	4.00000000000000000000	4.00000000000000000000	4.00000000000000000000
18.00000000000000000000	0.00000000000000000000	4224.61523437500000000000	4258.46142578125000000000	4157.43603515625000000000	4231.79492187500000000000	4263.58984375000000000000	4260.00000000000000000000	4204.10253906250000000000	4254.87158203125000000000	4249.74365234375000000000	4180.00000000000000000000	4261.02539062500000000000	4290.25634765625000000000	4274.35888671875000000000	4268.71777343750000000000	0.00000000000000000000	10250.00000000000000000000	10231.00000000000000000000	0.00000000000000000000	0.00000000000000000000	0.00000000000000000000	1839.00000000000000000000	882.00000000000000000000	4.00000000000000000000	4.00000000000000000000	4.00000000000000000000	4.00000000000000000000	4.00000000000000000000	4.00000000000000000000	4.00000000000000000000	4.00000000000000000000	4.00000000000000000000	4.00000000000000000000	4.00000000000000000000	4.00000000000000000000	4.00000000000000000000	4.00000000000000000000	4.00000000000000000000	4.00000000000000000000
19.00000000000000000000	0.00000000000000000000	4224.10253906250000000000	4231.28173828125000000000	4149.74365234375000000000	4233.33300781250000000000	4229.74365234375000000000	4226.15380859375000000000	4178.46142578125000000000	4232.30761718750000000000	4216.41015625000000000000	4154.87158203125000000000	4267.17919921875000000000	4278.46142578125000000000	4241.53857421875000000000	4255.89746093750000000000	0.00000000000000000000	10249.00000000000000000000	10230.00000000000000000000	0.00000000000000000000	0.00000000000000000000	0.00000000000000000000	1839.00000000000000000000	890.00000000000000000000	4.00000000000000000000	4.00000000000000000000	4.00000000000000000000	4.00000000000000000000	4.00000000000000000000	4.00000000000000000000	4.00000000000000000000	4.00000000000000000000	4.00000000000000000000	4.00000000000000000000	4.00000000000000000000	4.00000000000000000000	4.00000000000000000000	4.00000000000000000000	4.00000000000000000000	4.00000000000000000000
20.00000000000000000000	0.00000000000000000000	4221.02539062500000000000	4243.07666015625000000000	4142.05126953125000000000	4244.10253906250000000000	4251.79492187500000000000	4253.33300781250000000000	4189.74365234375000000000	4243.07666015625000000000	4223.58984375000000000000	4164.10253906250000000000	4285.12792968750000000000	4276.92285156250000000000	4255.89746093750000000000	4269.74365234375000000000	0.00000000000000000000	10249.00000000000000000000	10230.00000000000000000000	0.00000000000000000000	0.00000000000000000000	0.00000000000000000000	1839.00000000000000000000	897.00000000000000000000	4.00000000000000000000	4.00000000000000000000	4.00000000000000000000	4.00000000000000000000	4.00000000000000000000	4.00000000000000000000	4.00000000000000000000	4.00000000000000000000	4.00000000000000000000	4.00000000000000000000	4.00000000000000000000	4.00000000000000000000	4.00000000000000000000	4.00000000000000000000	4.00000000000000000000	4.00000000000000000000
21.00000000000000000000	0.00000000000000000000	4248.71777343750000000000	4263.07666015625000000000	4162.56396484375000000000	4256.92285156250000000000	4296.92285156250000000000	4285.12792968750000000000	4215.89746093750000000000	4271.28173828125000000000	4258.46142578125000000000	4198.97412109375000000000	4272.82031250000000000000	4296.92285156250000000000	4283.58984375000000000000	4282.05126953125000000000	0.00000000000000000000	10247.00000000000000000000	10229.00000000000000000000	0.00000000000000000000	0.00000000000000000000	0.00000000000000000000	1839.00000000000000000000	904.00000000000000000000	4.00000000000000000000	4.00000000000000000000	4.00000000000000000000	4.00000000000000000000	4.00000000000000000000	4.00000000000000000000	4.00000000000000000000	4.00000000000000000000	4.00000000000000000000	4.00000000000000000000	4.00000000000000000000	4.00000000000000000000	4.00000000000000000000	4.00000000000000000000	4.00000000000000000000	4.00000000000000000000
22.00000000000000000000	0.00000000000000000000	4255.89746093750000000000	4274.35888671875000000000	4176.92285156250000000000	4261.02539062500000000000	4308.71777343750000000000	4274.87158203125000000000	4226.15380859375000000000	4296.41015625000000000000	4284.61523437500000000000	4226.15380859375000000000	4279.48730468750000000000	4308.20507812500000000000	4292.82031250000000000000	4292.30761718750000000000	0.00000000000000000000	10247.00000000000000000000	10229.00000000000000000000	0.00000000000000000000	0.00000000000000000000	0.00000000000000000000	1839.00000000000000000000	912.00000000000000000000	4.00000000000000000000	4.00000000000000000000	4.00000000000000000000	4.00000000000000000000	4.00000000000000000000	4.00000000000000000000	4.00000000000000000000	4.00000000000000000000	4.00000000000000000000	4.00000000000000000000	4.00000000000000000000	4.00000000000000000000	4.00000000000000000000	4.00000000000000000000	4.00000000000000000000	4.00000000000000000000
23.00000000000000000000	0.00000000000000000000	4226.15380859375000000000	4268.71777343750000000000	4154.87158203125000000000	4247.69238281250000000000	4265.12792968750000000000	4256.41015625000000000000	4206.15380859375000000000	4282.56396484375000000000	4267.17919921875000000000	4205.64111328125000000000	4290.25634765625000000000	4283.07666015625000000000	4272.82031250000000000000	4281.02539062500000000000	0.00000000000000000000	10245.00000000000000000000	10227.00000000000000000000	0.00000000000000000000	0.00000000000000000000	0.00000000000000000000	1839.00000000000000000000	919.00000000000000000000	4.00000000000000000000	4.00000000000000000000	4.00000000000000000000	4.00000000000000000000	4.00000000000000000000	4.00000000000000000000	4.00000000000000000000	4.00000000000000000000	4.00000000000000000000	4.00000000000000000000	4.00000000000000000000	4.00000000000000000000	4.00000000000000000000	4.00000000000000000000	4.00000000000000000000	4.00000000000000000000
24.00000000000000000000	0.00000000000000000000	4228.20507812500000000000	4254.87158203125000000000	4145.12792968750000000000	4243.58984375000000000000	4235.38427734375000000000	4255.89746093750000000000	4189.23046875000000000000	4246.66650390625000000000	4240.00000000000000000000	4168.20507812500000000000	4251.79492187500000000000	4262.05126953125000000000	4237.43603515625000000000	4255.38427734375000000000	0.00000000000000000000	10245.00000000000000000000	10227.00000000000000000000	0.00000000000000000000	0.00000000000000000000	0.00000000000000000000	1839.00000000000000000000	926.00000000000000000000	4.00000000000000000000	4.00000000000000000000	4.00000000000000000000	4.00000000000000000000	4.00000000000000000000	4.00000000000000000000	4.00000000000000000000	4.00000000000000000000	4.00000000000000000000	4.00000000000000000000	4.00000000000000000000	4.00000000000000000000	4.00000000000000000000	4.00000000000000000000	4.00000000000000000000	4.00000000000000000000
25.00000000000000000000	0.00000000000000000000	4232.30761718750000000000	4256.41015625000000000000	4150.76904296875000000000	4256.41015625000000000000	4269.23046875000000000000	4265.64111328125000000000	4208.20507812500000000000	4255.38427734375000000000	4258.97412109375000000000	4185.12792968750000000000	4244.61523437500000000000	4274.35888671875000000000	4250.76904296875000000000	4263.07666015625000000000	0.00000000000000000000	10245.00000000000000000000	10226.00000000000000000000	0.00000000000000000000	0.00000000000000000000	0.00000000000000000000	1839.00000000000000000000	934.00000000000000000000	4.00000000000000000000	4.00000000000000000000	4.00000000000000000000	4.00000000000000000000	4.00000000000000000000	4.00000000000000000000	4.00000000000000000000	4.00000000000000000000	4.00000000000000000000	4.00000000000000000000	4.00000000000000000000	4.00000000000000000000	4.00000000000000000000	4.00000000000000000000	4.00000000000000000000	4.00000000000000000000
26.00000000000000000000	0.00000000000000000000	4237.94873046875000000000	4256.92285156250000000000	4156.92285156250000000000	4257.94873046875000000000	4283.58984375000000000000	4258.97412109375000000000	4208.20507812500000000000	4267.69238281250000000000	4261.02539062500000000000	4196.41015625000000000000	4268.20507812500000000000	4278.97412109375000000000	4271.79492187500000000000	4268.71777343750000000000	0.00000000000000000000	10245.00000000000000000000	10226.00000000000000000000	0.00000000000000000000	0.00000000000000000000	0.00000000000000000000	1839.00000000000000000000	941.00000000000000000000	4.00000000000000000000	4.00000000000000000000	4.00000000000000000000	4.00000000000000000000	4.00000000000000000000	4.00000000000000000000	4.00000000000000000000	4.00000000000000000000	4.00000000000000000000	4.00000000000000000000	4.00000000000000000000	4.00000000000000000000	4.00000000000000000000	4.00000000000000000000	4.00000000000000000000	4.00000000000000000000
27.00000000000000000000	0.00000000000000000000	4243.58984375000000000000	4266.15380859375000000000	4159.48730468750000000000	4252.82031250000000000000	4276.92285156250000000000	4267.17919921875000000000	4197.43603515625000000000	4258.46142578125000000000	4240.00000000000000000000	4186.15380859375000000000	4266.15380859375000000000	4271.28173828125000000000	4263.58984375000000000000	4262.56396484375000000000	0.00000000000000000000	10247.00000000000000000000	10228.00000000000000000000	0.00000000000000000000	0.00000000000000000000	0.00000000000000000000	1839.00000000000000000000	948.00000000000000000000	4.00000000000000000000	4.00000000000000000000	4.00000000000000000000	4.00000000000000000000	4.00000000000000000000	4.00000000000000000000	4.00000000000000000000	4.00000000000000000000	4.00000000000000000000	4.00000000000000000000	4.00000000000000000000	4.00000000000000000000	4.00000000000000000000	4.00000000000000000000	4.00000000000000000000	4.00000000000000000000
28.00000000000000000000	0.00000000000000000000	4243.07666015625000000000	4277.43603515625000000000	4163.07666015625000000000	4250.76904296875000000000	4285.64111328125000000000	4276.92285156250000000000	4208.20507812500000000000	4256.41015625000000000000	4242.56396484375000000000	4189.74365234375000000000	4273.33300781250000000000	4286.66650390625000000000	4267.69238281250000000000	4283.58984375000000000000	0.00000000000000000000	10247.00000000000000000000	10228.00000000000000000000	0.00000000000000000000	0.00000000000000000000	0.00000000000000000000	1839.00000000000000000000	956.00000000000000000000	4.00000000000000000000	4.00000000000000000000	4.00000000000000000000	4.00000000000000000000	4.00000000000000000000	4.00000000000000000000	4.00000000000000000000	4.00000000000000000000	4.00000000000000000000	4.00000000000000000000	4.00000000000000000000	4.00000000000000000000	4.00000000000000000000	4.00000000000000000000	4.00000000000000000000	4.00000000000000000000
29.00000000000000000000	0.00000000000000000000	4249.74365234375000000000	4272.30761718750000000000	4167.17919921875000000000	4257.94873046875000000000	4275.89746093750000000000	4256.92285156250000000000	4212.82031250000000000000	4262.05126953125000000000	4250.76904296875000000000	4191.28173828125000000000	4307.17919921875000000000	4295.38427734375000000000	4287.69238281250000000000	4304.61523437500000000000	0.00000000000000000000	10247.00000000000000000000	10228.00000000000000000000	0.00000000000000000000	0.00000000000000000000	0.00000000000000000000	1839.00000000000000000000	963.00000000000000000000	4.00000000000000000000	4.00000000000000000000	4.00000000000000000000	4.00000000000000000000	4.00000000000000000000	4.00000000000000000000	4.00000000000000000000	4.00000000000000000000	4.00000000000000000000	4.00000000000000000000	4.00000000000000000000	4.00000000000000000000	4.00000000000000000000	4.00000000000000000000	4.00000000000000000000	4.00000000000000000000
30.00000000000000000000	0.00000000000000000000	4236.92285156250000000000	4271.79492187500000000000	4156.41015625000000000000	4273.84619140625000000000	4260.51269531250000000000	4256.41015625000000000000	4214.35888671875000000000	4277.94873046875000000000	4267.69238281250000000000	4200.51269531250000000000	4303.07666015625000000000	4280.00000000000000000000	4295.38427734375000000000	4298.97412109375000000000	0.00000000000000000000	10247.00000000000000000000	10228.00000000000000000000	0.00000000000000000000	0.00000000000000000000	0.00000000000000000000	1839.00000000000000000000	970.00000000000000000000	4.00000000000000000000	4.00000000000000000000	4.00000000000000000000	4.00000000000000000000	4.00000000000000000000	4.00000000000000000000	4.00000000000000000000	4.00000000000000000000	4.00000000000000000000	4.00000000000000000000	4.00000000000000000000	4.00000000000000000000	4.00000000000000000000	4.00000000000000000000	4.00000000000000000000	4.00000000000000000000
31.00000000000000000000	0.00000000000000000000	4242.05126953125000000000	4269.74365234375000000000	4161.02539062500000000000	4270.76904296875000000000	4270.25634765625000000000	4278.97412109375000000000	4213.84619140625000000000	4279.48730468750000000000	4274.87158203125000000000	4216.92285156250000000000	4256.92285156250000000000	4280.51269531250000000000	4280.51269531250000000000	4286.15380859375000000000	0.00000000000000000000	10248.00000000000000000000	10229.00000000000000000000	0.00000000000000000000	0.00000000000000000000	0.00000000000000000000	1839.00000000000000000000	978.00000000000000000000	4.00000000000000000000	4.00000000000000000000	4.00000000000000000000	4.00000000000000000000	4.00000000000000000000	4.00000000000000000000	4.00000000000000000000	4.00000000000000000000	4.00000000000000000000	4.00000000000000000000	4.00000000000000000000	4.00000000000000000000	4.00000000000000000000	4.00000000000000000000	4.00000000000000000000	4.00000000000000000000
32.00000000000000000000	0.00000000000000000000	4244.10253906250000000000	4256.41015625000000000000	4164.10253906250000000000	4235.89746093750000000000	4281.53857421875000000000	4280.00000000000000000000	4205.64111328125000000000	4263.07666015625000000000	4259.48730468750000000000	4217.94873046875000000000	4256.41015625000000000000	4285.12792968750000000000	4261.53857421875000000000	4282.05126953125000000000	0.00000000000000000000	10248.00000000000000000000	10229.00000000000000000000	0.00000000000000000000	0.00000000000000000000	0.00000000000000000000	1839.00000000000000000000	985.00000000000000000000	4.00000000000000000000	4.00000000000000000000	4.00000000000000000000	4.00000000000000000000	4.00000000000000000000	4.00000000000000000000	4.00000000000000000000	4.00000000000000000000	4.00000000000000000000	4.00000000000000000000	4.00000000000000000000	4.00000000000000000000	4.00000000000000000000	4.00000000000000000000	4.00000000000000000000	4.00000000000000000000
33.00000000000000000000	0.00000000000000000000	4230.25634765625000000000	4252.82031250000000000000	4155.89746093750000000000	4230.76904296875000000000	4273.33300781250000000000	4265.12792968750000000000	4197.94873046875000000000	4251.79492187500000000000	4243.58984375000000000000	4207.69238281250000000000	4291.79492187500000000000	4275.89746093750000000000	4252.82031250000000000000	4280.00000000000000000000	0.00000000000000000000	10248.00000000000000000000	10230.00000000000000000000	0.00000000000000000000	0.00000000000000000000	0.00000000000000000000	1839.00000000000000000000	992.00000000000000000000	4.00000000000000000000	4.00000000000000000000	4.00000000000000000000	4.00000000000000000000	4.00000000000000000000	4.00000000000000000000	4.00000000000000000000	4.00000000000000000000	4.00000000000000000000	4.00000000000000000000	4.00000000000000000000	4.00000000000000000000	4.00000000000000000000	4.00000000000000000000	4.00000000000000000000	4.00000000000000000000
34.00000000000000000000	0.00000000000000000000	4248.71777343750000000000	4277.43603515625000000000	4164.10253906250000000000	4266.15380859375000000000	4280.00000000000000000000	4269.23046875000000000000	4202.05126953125000000000	4253.33300781250000000000	4253.33300781250000000000	4214.35888671875000000000	4292.82031250000000000000	4276.41015625000000000000	4263.58984375000000000000	4286.15380859375000000000	0.00000000000000000000	10248.00000000000000000000	10230.00000000000000000000	0.00000000000000000000	0.00000000000000000000	0.00000000000000000000	1839.00000000000000000000	1000.00000000000000000000	4.00000000000000000000	4.00000000000000000000	4.00000000000000000000	4.00000000000000000000	4.00000000000000000000	4.00000000000000000000	4.00000000000000000000	4.00000000000000000000	4.00000000000000000000	4.00000000000000000000	4.00000000000000000000	4.00000000000000000000	4.00000000000000000000	4.00000000000000000000	4.00000000000000000000	4.00000000000000000000
35.00000000000000000000	0.00000000000000000000	4236.92285156250000000000	4274.35888671875000000000	4152.82031250000000000000	4241.53857421875000000000	4269.74365234375000000000	4265.12792968750000000000	4195.38427734375000000000	4247.69238281250000000000	4258.46142578125000000000	4203.58984375000000000000	4253.84619140625000000000	4266.15380859375000000000	4265.12792968750000000000	4280.51269531250000000000	0.00000000000000000000	10248.00000000000000000000	10229.00000000000000000000	0.00000000000000000000	0.00000000000000000000	0.00000000000000000000	1840.00000000000000000000	7.00000000000000000000	4.00000000000000000000	4.00000000000000000000	4.00000000000000000000	4.00000000000000000000	4.00000000000000000000	4.00000000000000000000	4.00000000000000000000	4.00000000000000000000	4.00000000000000000000	4.00000000000000000000	4.00000000000000000000	4.00000000000000000000	4.00000000000000000000	4.00000000000000000000	4.00000000000000000000	4.00000000000000000000
36.00000000000000000000	0.00000000000000000000	4228.20507812500000000000	4245.12792968750000000000	4148.20507812500000000000	4220.51269531250000000000	4238.97412109375000000000	4233.33300781250000000000	4165.64111328125000000000	4223.07666015625000000000	4218.46142578125000000000	4169.23046875000000000000	4227.17919921875000000000	4260.00000000000000000000	4243.58984375000000000000	4267.69238281250000000000	0.00000000000000000000	10248.00000000000000000000	10229.00000000000000000000	0.00000000000000000000	0.00000000000000000000	0.00000000000000000000	1840.00000000000000000000	14.00000000000000000000	4.00000000000000000000	4.00000000000000000000	4.00000000000000000000	4.00000000000000000000	4.00000000000000000000	4.00000000000000000000	4.00000000000000000000	4.00000000000000000000	4.00000000000000000000	4.00000000000000000000	4.00000000000000000000	4.00000000000000000000	4.00000000000000000000	4.00000000000000000000	4.00000000000000000000	4.00000000000000000000
37.00000000000000000000	0.00000000000000000000	4255.38427734375000000000	4278.97412109375000000000	4177.94873046875000000000	4282.05126953125000000000	4273.84619140625000000000	4243.07666015625000000000	4176.92285156250000000000	4237.94873046875000000000	4221.53857421875000000000	4200.51269531250000000000	4271.28173828125000000000	4285.64111328125000000000	4261.53857421875000000000	4298.46142578125000000000	0.00000000000000000000	10247.00000000000000000000	10229.00000000000000000000	0.00000000000000000000	0.00000000000000000000	0.00000000000000000000	1840.00000000000000000000	22.00000000000000000000	4.00000000000000000000	4.00000000000000000000	4.00000000000000000000	4.00000000000000000000	4.00000000000000000000	4.00000000000000000000	4.00000000000000000000	4.00000000000000000000	4.00000000000000000000	4.00000000000000000000	4.00000000000000000000	4.00000000000000000000	4.00000000000000000000	4.00000000000000000000	4.00000000000000000000	4.00000000000000000000
38.00000000000000000000	0.00000000000000000000	4248.71777343750000000000	4302.56396484375000000000	4176.41015625000000000000	4290.25634765625000000000	4298.97412109375000000000	4274.87158203125000000000	4210.25634765625000000000	4267.69238281250000000000	4262.56396484375000000000	4241.02539062500000000000	4302.56396484375000000000	4292.30761718750000000000	4282.56396484375000000000	4314.87158203125000000000	0.00000000000000000000	10247.00000000000000000000	10229.00000000000000000000	0.00000000000000000000	0.00000000000000000000	0.00000000000000000000	1840.00000000000000000000	29.00000000000000000000	4.00000000000000000000	4.00000000000000000000	4.00000000000000000000	4.00000000000000000000	4.00000000000000000000	4.00000000000000000000	4.00000000000000000000	4.00000000000000000000	4.00000000000000000000	4.00000000000000000000	4.00000000000000000000	4.00000000000000000000	4.00000000000000000000	4.00000000000000000000	4.00000000000000000000	4.00000000000000000000
39.00000000000000000000	0.00000000000000000000	4237.43603515625000000000	4247.69238281250000000000	4158.46142578125000000000	4220.51269531250000000000	4244.61523437500000000000	4257.94873046875000000000	4195.89746093750000000000	4257.94873046875000000000	4249.23046875000000000000	4208.71777343750000000000	4261.53857421875000000000	4269.74365234375000000000	4256.92285156250000000000	4274.87158203125000000000	0.00000000000000000000	10247.00000000000000000000	10229.00000000000000000000	0.00000000000000000000	0.00000000000000000000	0.00000000000000000000	1840.00000000000000000000	36.00000000000000000000	4.00000000000000000000	4.00000000000000000000	4.00000000000000000000	4.00000000000000000000	4.00000000000000000000	4.00000000000000000000	4.00000000000000000000	4.00000000000000000000	4.00000000000000000000	4.00000000000000000000	4.00000000000000000000	4.00000000000000000000	4.00000000000000000000	4.00000000000000000000	4.00000000000000000000	4.00000000000000000000
40.00000000000000000000	0.00000000000000000000	4240.00000000000000000000	4246.66650390625000000000	4163.58984375000000000000	4236.41015625000000000000	4252.30761718750000000000	4249.23046875000000000000	4187.17919921875000000000	4265.12792968750000000000	4246.15380859375000000000	4208.20507812500000000000	4265.12792968750000000000	4274.35888671875000000000	4264.61523437500000000000	4275.38427734375000000000	0.00000000000000000000	10247.00000000000000000000	10229.00000000000000000000	0.00000000000000000000	0.00000000000000000000	0.00000000000000000000	1840.00000000000000000000	44.00000000000000000000	4.00000000000000000000	4.00000000000000000000	4.00000000000000000000	4.00000000000000000000	4.00000000000000000000	4.00000000000000000000	4.00000000000000000000	4.00000000000000000000	4.00000000000000000000	4.00000000000000000000	4.00000000000000000000	4.00000000000000000000	4.00000000000000000000	4.00000000000000000000	4.00000000000000000000	4.00000000000000000000
41.00000000000000000000	0.00000000000000000000	4249.23046875000000000000	4283.58984375000000000000	4174.35888671875000000000	4279.48730468750000000000	4289.74365234375000000000	4258.97412109375000000000	4197.43603515625000000000	4274.35888671875000000000	4263.07666015625000000000	4240.51269531250000000000	4301.02539062500000000000	4292.30761718750000000000	4274.35888671875000000000	4304.61523437500000000000	0.00000000000000000000	10247.00000000000000000000	10229.00000000000000000000	0.00000000000000000000	0.00000000000000000000	0.00000000000000000000	1840.00000000000000000000	51.00000000000000000000	4.00000000000000000000	4.00000000000000000000	4.00000000000000000000	4.00000000000000000000	4.00000000000000000000	4.00000000000000000000	4.00000000000000000000	4.00000000000000000000	4.00000000000000000000	4.00000000000000000000	4.00000000000000000000	4.00000000000000000000	4.00000000000000000000	4.00000000000000000000	4.00000000000000000000	4.00000000000000000000
42.00000000000000000000	0.00000000000000000000	4246.15380859375000000000	4253.84619140625000000000	4169.74365234375000000000	4241.02539062500000000000	4261.02539062500000000000	4247.69238281250000000000	4197.94873046875000000000	4264.10253906250000000000	4253.33300781250000000000	4232.82031250000000000000	4265.12792968750000000000	4269.23046875000000000000	4243.58984375000000000000	4282.56396484375000000000	0.00000000000000000000	10247.00000000000000000000	10229.00000000000000000000	0.00000000000000000000	0.00000000000000000000	0.00000000000000000000	1840.00000000000000000000	58.00000000000000000000	4.00000000000000000000	4.00000000000000000000	4.00000000000000000000	4.00000000000000000000	4.00000000000000000000	4.00000000000000000000	4.00000000000000000000	4.00000000000000000000	4.00000000000000000000	4.00000000000000000000	4.00000000000000000000	4.00000000000000000000	4.00000000000000000000	4.00000000000000000000	4.00000000000000000000	4.00000000000000000000
43.00000000000000000000	0.00000000000000000000	4220.51269531250000000000	4219.48730468750000000000	4150.25634765625000000000	4227.69238281250000000000	4248.20507812500000000000	4246.15380859375000000000	4201.02539062500000000000	4266.15380859375000000000	4244.61523437500000000000	4216.41015625000000000000	4235.89746093750000000000	4241.53857421875000000000	4230.25634765625000000000	4247.69238281250000000000	0.00000000000000000000	10245.00000000000000000000	10230.00000000000000000000	0.00000000000000000000	0.00000000000000000000	0.00000000000000000000	1840.00000000000000000000	66.00000000000000000000	4.00000000000000000000	4.00000000000000000000	4.00000000000000000000	4.00000000000000000000	4.00000000000000000000	4.00000000000000000000	4.00000000000000000000	4.00000000000000000000	4.00000000000000000000	4.00000000000000000000	4.00000000000000000000	4.00000000000000000000	4.00000000000000000000	4.00000000000000000000	4.00000000000000000000	4.00000000000000000000
44.00000000000000000000	0.00000000000000000000	4217.43603515625000000000	4224.61523437500000000000	4136.41015625000000000000	4241.02539062500000000000	4264.10253906250000000000	4260.51269531250000000000	4193.84619140625000000000	4243.58984375000000000000	4233.84619140625000000000	4193.84619140625000000000	4236.41015625000000000000	4237.94873046875000000000	4233.33300781250000000000	4233.84619140625000000000	0.00000000000000000000	10245.00000000000000000000	10230.00000000000000000000	0.00000000000000000000	0.00000000000000000000	0.00000000000000000000	1840.00000000000000000000	73.00000000000000000000	4.00000000000000000000	4.00000000000000000000	4.00000000000000000000	4.00000000000000000000	4.00000000000000000000	4.00000000000000000000	4.00000000000000000000	4.00000000000000000000	4.00000000000000000000	4.00000000000000000000	4.00000000000000000000	4.00000000000000000000	4.00000000000000000000	4.00000000000000000000	4.00000000000000000000	4.00000000000000000000
45.00000000000000000000	0.00000000000000000000	4216.41015625000000000000	4249.74365234375000000000	4130.76904296875000000000	4220.51269531250000000000	4275.38427734375000000000	4274.35888671875000000000	4186.15380859375000000000	4215.89746093750000000000	4227.17919921875000000000	4181.02539062500000000000	4219.48730468750000000000	4229.23046875000000000000	4234.35888671875000000000	4230.76904296875000000000	0.00000000000000000000	10247.00000000000000000000	10231.00000000000000000000	0.00000000000000000000	0.00000000000000000000	0.00000000000000000000	1840.00000000000000000000	80.00000000000000000000	4.00000000000000000000	4.00000000000000000000	4.00000000000000000000	4.00000000000000000000	4.00000000000000000000	4.00000000000000000000	4.00000000000000000000	4.00000000000000000000	4.00000000000000000000	4.00000000000000000000	4.00000000000000000000	4.00000000000000000000	4.00000000000000000000	4.00000000000000000000	4.00000000000000000000	4.00000000000000000000
46.00000000000000000000	0.00000000000000000000	4223.58984375000000000000	4251.28173828125000000000	4138.97412109375000000000	4207.17919921875000000000	4256.92285156250000000000	4253.33300781250000000000	4177.94873046875000000000	4216.92285156250000000000	4229.74365234375000000000	4181.53857421875000000000	4238.46142578125000000000	4229.23046875000000000000	4218.97412109375000000000	4235.89746093750000000000	0.00000000000000000000	10247.00000000000000000000	10231.00000000000000000000	0.00000000000000000000	0.00000000000000000000	0.00000000000000000000	1840.00000000000000000000	88.00000000000000000000	4.00000000000000000000	4.00000000000000000000	4.00000000000000000000	4.00000000000000000000	4.00000000000000000000	4.00000000000000000000	4.00000000000000000000	4.00000000000000000000	4.00000000000000000000	4.00000000000000000000	4.00000000000000000000	4.00000000000000000000	4.00000000000000000000	4.00000000000000000000	4.00000000000000000000	4.00000000000000000000
47.00000000000000000000	0.00000000000000000000	4234.87158203125000000000	4253.33300781250000000000	4154.87158203125000000000	4249.74365234375000000000	4245.12792968750000000000	4235.38427734375000000000	4178.46142578125000000000	4231.79492187500000000000	4238.46142578125000000000	4189.23046875000000000000	4282.05126953125000000000	4241.02539062500000000000	4227.69238281250000000000	4251.28173828125000000000	0.00000000000000000000	10247.00000000000000000000	10231.00000000000000000000	0.00000000000000000000	0.00000000000000000000	0.00000000000000000000	1840.00000000000000000000	95.00000000000000000000	4.00000000000000000000	4.00000000000000000000	4.00000000000000000000	4.00000000000000000000	4.00000000000000000000	4.00000000000000000000	4.00000000000000000000	4.00000000000000000000	4.00000000000000000000	4.00000000000000000000	4.00000000000000000000	4.00000000000000000000	4.00000000000000000000	4.00000000000000000000	4.00000000000000000000	4.00000000000000000000
48.00000000000000000000	0.00000000000000000000	4223.58984375000000000000	4275.38427734375000000000	4153.84619140625000000000	4287.17919921875000000000	4273.33300781250000000000	4251.79492187500000000000	4191.79492187500000000000	4242.56396484375000000000	4244.61523437500000000000	4211.28173828125000000000	4265.64111328125000000000	4243.07666015625000000000	4270.25634765625000000000	4263.58984375000000000000	0.00000000000000000000	10247.00000000000000000000	10231.00000000000000000000	0.00000000000000000000	0.00000000000000000000	0.00000000000000000000	1840.00000000000000000000	102.00000000000000000000	4.00000000000000000000	4.00000000000000000000	4.00000000000000000000	4.00000000000000000000	4.00000000000000000000	4.00000000000000000000	4.00000000000000000000	4.00000000000000000000	4.00000000000000000000	4.00000000000000000000	4.00000000000000000000	4.00000000000000000000	4.00000000000000000000	4.00000000000000000000	4.00000000000000000000	4.00000000000000000000
49.00000000000000000000	0.00000000000000000000	4238.46142578125000000000	4261.02539062500000000000	4161.53857421875000000000	4266.15380859375000000000	4275.38427734375000000000	4251.28173828125000000000	4188.71777343750000000000	4237.43603515625000000000	4232.82031250000000000000	4213.84619140625000000000	4224.10253906250000000000	4246.66650390625000000000	4275.38427734375000000000	4260.00000000000000000000	0.00000000000000000000	10246.00000000000000000000	10230.00000000000000000000	0.00000000000000000000	0.00000000000000000000	0.00000000000000000000	1840.00000000000000000000	110.00000000000000000000	4.00000000000000000000	4.00000000000000000000	4.00000000000000000000	4.00000000000000000000	4.00000000000000000000	4.00000000000000000000	4.00000000000000000000	4.00000000000000000000	4.00000000000000000000	4.00000000000000000000	4.00000000000000000000	4.00000000000000000000	4.00000000000000000000	4.00000000000000000000	4.00000000000000000000	4.00000000000000000000
50.00000000000000000000	0.00000000000000000000	4246.15380859375000000000	4254.35888671875000000000	4169.74365234375000000000	4242.05126953125000000000	4265.12792968750000000000	4251.79492187500000000000	4195.38427734375000000000	4251.79492187500000000000	4253.33300781250000000000	4212.30761718750000000000	4241.02539062500000000000	4255.38427734375000000000	4255.89746093750000000000	4261.53857421875000000000	0.00000000000000000000	10246.00000000000000000000	10230.00000000000000000000	0.00000000000000000000	0.00000000000000000000	0.00000000000000000000	1840.00000000000000000000	117.00000000000000000000	4.00000000000000000000	4.00000000000000000000	4.00000000000000000000	4.00000000000000000000	4.00000000000000000000	4.00000000000000000000	4.00000000000000000000	4.00000000000000000000	4.00000000000000000000	4.00000000000000000000	4.00000000000000000000	4.00000000000000000000	4.00000000000000000000	4.00000000000000000000	4.00000000000000000000	4.00000000000000000000
51.00000000000000000000	0.00000000000000000000	4228.20507812500000000000	4250.76904296875000000000	4156.41015625000000000000	4220.51269531250000000000	4245.12792968750000000000	4245.64111328125000000000	4198.97412109375000000000	4257.43603515625000000000	4257.94873046875000000000	4197.94873046875000000000	4256.41015625000000000000	4249.23046875000000000000	4237.43603515625000000000	4253.84619140625000000000	0.00000000000000000000	10248.00000000000000000000	10229.00000000000000000000	0.00000000000000000000	0.00000000000000000000	0.00000000000000000000	1840.00000000000000000000	124.00000000000000000000	4.00000000000000000000	4.00000000000000000000	4.00000000000000000000	4.00000000000000000000	4.00000000000000000000	4.00000000000000000000	4.00000000000000000000	4.00000000000000000000	4.00000000000000000000	4.00000000000000000000	4.00000000000000000000	4.00000000000000000000	4.00000000000000000000	4.00000000000000000000	4.00000000000000000000	4.00000000000000000000
52.00000000000000000000	0.00000000000000000000	4225.64111328125000000000	4224.61523437500000000000	4146.15380859375000000000	4209.23046875000000000000	4213.84619140625000000000	4225.12792968750000000000	4183.07666015625000000000	4232.82031250000000000000	4214.87158203125000000000	4181.53857421875000000000	4258.97412109375000000000	4239.48730468750000000000	4232.30761718750000000000	4249.23046875000000000000	0.00000000000000000000	10248.00000000000000000000	10229.00000000000000000000	0.00000000000000000000	0.00000000000000000000	0.00000000000000000000	1840.00000000000000000000	132.00000000000000000000	4.00000000000000000000	4.00000000000000000000	4.00000000000000000000	4.00000000000000000000	4.00000000000000000000	4.00000000000000000000	4.00000000000000000000	4.00000000000000000000	4.00000000000000000000	4.00000000000000000000	4.00000000000000000000	4.00000000000000000000	4.00000000000000000000	4.00000000000000000000	4.00000000000000000000	4.00000000000000000000
53.00000000000000000000	0.00000000000000000000	4231.79492187500000000000	4233.84619140625000000000	4160.00000000000000000000	4234.87158203125000000000	4241.02539062500000000000	4236.41015625000000000000	4183.58984375000000000000	4235.89746093750000000000	4220.51269531250000000000	4202.56396484375000000000	4293.84619140625000000000	4252.82031250000000000000	4262.05126953125000000000	4270.76904296875000000000	0.00000000000000000000	10247.00000000000000000000	10228.00000000000000000000	0.00000000000000000000	0.00000000000000000000	0.00000000000000000000	1840.00000000000000000000	139.00000000000000000000	4.00000000000000000000	4.00000000000000000000	4.00000000000000000000	4.00000000000000000000	4.00000000000000000000	4.00000000000000000000	4.00000000000000000000	4.00000000000000000000	4.00000000000000000000	4.00000000000000000000	4.00000000000000000000	4.00000000000000000000	4.00000000000000000000	4.00000000000000000000	4.00000000000000000000	4.00000000000000000000
54.00000000000000000000	0.00000000000000000000	4249.74365234375000000000	4260.51269531250000000000	4185.12792968750000000000	4278.97412109375000000000	4286.15380859375000000000	4256.41015625000000000000	4196.92285156250000000000	4253.84619140625000000000	4265.12792968750000000000	4220.00000000000000000000	4267.17919921875000000000	4271.28173828125000000000	4282.56396484375000000000	4274.87158203125000000000	0.00000000000000000000	10247.00000000000000000000	10228.00000000000000000000	0.00000000000000000000	0.00000000000000000000	0.00000000000000000000	1840.00000000000000000000	147.00000000000000000000	4.00000000000000000000	4.00000000000000000000	4.00000000000000000000	4.00000000000000000000	4.00000000000000000000	4.00000000000000000000	4.00000000000000000000	4.00000000000000000000	4.00000000000000000000	4.00000000000000000000	4.00000000000000000000	4.00000000000000000000	4.00000000000000000000	4.00000000000000000000	4.00000000000000000000	4.00000000000000000000
55.00000000000000000000	0.00000000000000000000	4233.33300781250000000000	4257.94873046875000000000	4164.10253906250000000000	4274.87158203125000000000	4275.38427734375000000000	4251.28173828125000000000	4196.41015625000000000000	4240.00000000000000000000	4260.51269531250000000000	4212.30761718750000000000	4198.46142578125000000000	4252.82031250000000000000	4260.51269531250000000000	4252.30761718750000000000	0.00000000000000000000	10249.00000000000000000000	10228.00000000000000000000	0.00000000000000000000	0.00000000000000000000	0.00000000000000000000	1840.00000000000000000000	154.00000000000000000000	4.00000000000000000000	4.00000000000000000000	4.00000000000000000000	4.00000000000000000000	4.00000000000000000000	4.00000000000000000000	4.00000000000000000000	4.00000000000000000000	4.00000000000000000000	4.00000000000000000000	4.00000000000000000000	4.00000000000000000000	4.00000000000000000000	4.00000000000000000000	4.00000000000000000000	4.00000000000000000000
56.00000000000000000000	0.00000000000000000000	4216.41015625000000000000	4240.51269531250000000000	4143.58984375000000000000	4217.94873046875000000000	4245.64111328125000000000	4231.79492187500000000000	4169.23046875000000000000	4208.20507812500000000000	4221.53857421875000000000	4199.48730468750000000000	4233.84619140625000000000	4232.30761718750000000000	4232.30761718750000000000	4242.56396484375000000000	0.00000000000000000000	10249.00000000000000000000	10228.00000000000000000000	0.00000000000000000000	0.00000000000000000000	0.00000000000000000000	1840.00000000000000000000	161.00000000000000000000	4.00000000000000000000	4.00000000000000000000	4.00000000000000000000	4.00000000000000000000	4.00000000000000000000	4.00000000000000000000	4.00000000000000000000	4.00000000000000000000	4.00000000000000000000	4.00000000000000000000	4.00000000000000000000	4.00000000000000000000	4.00000000000000000000	4.00000000000000000000	4.00000000000000000000	4.00000000000000000000
57.00000000000000000000	0.00000000000000000000	4238.97412109375000000000	4250.76904296875000000000	4162.05126953125000000000	4211.79492187500000000000	4249.23046875000000000000	4226.66650390625000000000	4154.35888671875000000000	4205.64111328125000000000	4215.89746093750000000000	4185.12792968750000000000	4294.87158203125000000000	4240.00000000000000000000	4237.43603515625000000000	4251.28173828125000000000	0.00000000000000000000	10249.00000000000000000000	10228.00000000000000000000	0.00000000000000000000	0.00000000000000000000	0.00000000000000000000	1840.00000000000000000000	169.00000000000000000000	4.00000000000000000000	4.00000000000000000000	4.00000000000000000000	4.00000000000000000000	4.00000000000000000000	4.00000000000000000000	4.00000000000000000000	4.00000000000000000000	4.00000000000000000000	4.00000000000000000000	4.00000000000000000000	4.00000000000000000000	4.00000000000000000000	4.00000000000000000000	4.00000000000000000000	4.00000000000000000000
58.00000000000000000000	0.00000000000000000000	4227.69238281250000000000	4265.64111328125000000000	4150.25634765625000000000	4256.41015625000000000000	4253.84619140625000000000	4237.43603515625000000000	4172.82031250000000000000	4228.20507812500000000000	4232.30761718750000000000	4186.15380859375000000000	4263.07666015625000000000	4241.02539062500000000000	4258.46142578125000000000	4255.38427734375000000000	0.00000000000000000000	10249.00000000000000000000	10228.00000000000000000000	0.00000000000000000000	0.00000000000000000000	0.00000000000000000000	1840.00000000000000000000	176.00000000000000000000	4.00000000000000000000	4.00000000000000000000	4.00000000000000000000	4.00000000000000000000	4.00000000000000000000	4.00000000000000000000	4.00000000000000000000	4.00000000000000000000	4.00000000000000000000	4.00000000000000000000	4.00000000000000000000	4.00000000000000000000	4.00000000000000000000	4.00000000000000000000	4.00000000000000000000	4.00000000000000000000
59.00000000000000000000	0.00000000000000000000	4226.15380859375000000000	4268.71777343750000000000	4147.69238281250000000000	4273.84619140625000000000	4253.33300781250000000000	4250.25634765625000000000	4184.10253906250000000000	4230.25634765625000000000	4229.23046875000000000000	4206.15380859375000000000	4229.23046875000000000000	4242.56396484375000000000	4263.07666015625000000000	4256.92285156250000000000	0.00000000000000000000	10249.00000000000000000000	10226.00000000000000000000	0.00000000000000000000	0.00000000000000000000	0.00000000000000000000	1840.00000000000000000000	183.00000000000000000000	4.00000000000000000000	4.00000000000000000000	4.00000000000000000000	4.00000000000000000000	4.00000000000000000000	4.00000000000000000000	4.00000000000000000000	4.00000000000000000000	4.00000000000000000000	4.00000000000000000000	4.00000000000000000000	4.00000000000000000000	4.00000000000000000000	4.00000000000000000000	4.00000000000000000000	4.00000000000000000000
60.00000000000000000000	0.00000000000000000000	4240.51269531250000000000	4275.38427734375000000000	4170.25634765625000000000	4267.17919921875000000000	4266.15380859375000000000	4258.97412109375000000000	4190.25634765625000000000	4233.33300781250000000000	4238.46142578125000000000	4225.12792968750000000000	4250.25634765625000000000	4256.92285156250000000000	4268.71777343750000000000	4264.61523437500000000000	0.00000000000000000000	10249.00000000000000000000	10226.00000000000000000000	0.00000000000000000000	0.00000000000000000000	0.00000000000000000000	1840.00000000000000000000	191.00000000000000000000	4.00000000000000000000	4.00000000000000000000	4.00000000000000000000	4.00000000000000000000	4.00000000000000000000	4.00000000000000000000	4.00000000000000000000	4.00000000000000000000	4.00000000000000000000	4.00000000000000000000	4.00000000000000000000	4.00000000000000000000	4.00000000000000000000	4.00000000000000000000	4.00000000000000000000	4.00000000000000000000
61.00000000000000000000	0.00000000000000000000	4229.23046875000000000000	4242.56396484375000000000	4163.07666015625000000000	4253.33300781250000000000	4238.97412109375000000000	4232.30761718750000000000	4190.76904296875000000000	4244.10253906250000000000	4248.71777343750000000000	4203.07666015625000000000	4260.51269531250000000000	4255.89746093750000000000	4260.51269531250000000000	4256.41015625000000000000	0.00000000000000000000	10247.00000000000000000000	10228.00000000000000000000	0.00000000000000000000	0.00000000000000000000	0.00000000000000000000	1840.00000000000000000000	198.00000000000000000000	4.00000000000000000000	4.00000000000000000000	4.00000000000000000000	4.00000000000000000000	4.00000000000000000000	4.00000000000000000000	4.00000000000000000000	4.00000000000000000000	4.00000000000000000000	4.00000000000000000000	4.00000000000000000000	4.00000000000000000000	4.00000000000000000000	4.00000000000000000000	4.00000000000000000000	4.00000000000000000000
62.00000000000000000000	0.00000000000000000000	4229.74365234375000000000	4217.43603515625000000000	4157.94873046875000000000	4227.69238281250000000000	4222.05126953125000000000	4210.25634765625000000000	4190.25634765625000000000	4247.69238281250000000000	4238.46142578125000000000	4177.43603515625000000000	4263.58984375000000000000	4249.74365234375000000000	4247.17919921875000000000	4250.25634765625000000000	0.00000000000000000000	10247.00000000000000000000	10228.00000000000000000000	0.00000000000000000000	0.00000000000000000000	0.00000000000000000000	1840.00000000000000000000	205.00000000000000000000	4.00000000000000000000	4.00000000000000000000	4.00000000000000000000	4.00000000000000000000	4.00000000000000000000	4.00000000000000000000	4.00000000000000000000	4.00000000000000000000	4.00000000000000000000	4.00000000000000000000	4.00000000000000000000	4.00000000000000000000	4.00000000000000000000	4.00000000000000000000	4.00000000000000000000	4.00000000000000000000
63.00000000000000000000	0.00000000000000000000	4234.87158203125000000000	4256.92285156250000000000	4170.25634765625000000000	4234.87158203125000000000	4283.07666015625000000000	4250.25634765625000000000	4213.84619140625000000000	4260.51269531250000000000	4254.35888671875000000000	4222.56396484375000000000	4291.28173828125000000000	4258.46142578125000000000	4276.92285156250000000000	4272.30761718750000000000	0.00000000000000000000	10248.00000000000000000000	10227.00000000000000000000	0.00000000000000000000	0.00000000000000000000	0.00000000000000000000	1840.00000000000000000000	213.00000000000000000000	4.00000000000000000000	4.00000000000000000000	4.00000000000000000000	4.00000000000000000000	4.00000000000000000000	4.00000000000000000000	4.00000000000000000000	4.00000000000000000000	4.00000000000000000000	4.00000000000000000000	4.00000000000000000000	4.00000000000000000000	4.00000000000000000000	4.00000000000000000000	4.00000000000000000000	4.00000000000000000000
64.00000000000000000000	0.00000000000000000000	4232.82031250000000000000	4258.46142578125000000000	4161.53857421875000000000	4261.02539062500000000000	4279.48730468750000000000	4262.56396484375000000000	4200.51269531250000000000	4238.97412109375000000000	4251.28173828125000000000	4235.89746093750000000000	4270.76904296875000000000	4255.89746093750000000000	4271.79492187500000000000	4265.64111328125000000000	2790.00000000000000000000	10248.00000000000000000000	10227.00000000000000000000	0.00000000000000000000	0.00000000000000000000	0.00000000000000000000	1840.00000000000000000000	220.00000000000000000000	4.00000000000000000000	4.00000000000000000000	4.00000000000000000000	4.00000000000000000000	4.00000000000000000000	4.00000000000000000000	4.00000000000000000000	4.00000000000000000000	4.00000000000000000000	4.00000000000000000000	4.00000000000000000000	4.00000000000000000000	4.00000000000000000000	4.00000000000000000000	4.00000000000000000000	4.00000000000000000000
65.00000000000000000000	0.00000000000000000000	4217.94873046875000000000	4220.00000000000000000000	4143.58984375000000000000	4240.00000000000000000000	4215.38427734375000000000	4228.71777343750000000000	4174.87158203125000000000	4214.35888671875000000000	4225.64111328125000000000	4182.05126953125000000000	4225.64111328125000000000	4231.28173828125000000000	4230.76904296875000000000	4236.41015625000000000000	2807.00000000000000000000	10248.00000000000000000000	10227.00000000000000000000	0.00000000000000000000	0.00000000000000000000	0.00000000000000000000	1840.00000000000000000000	227.00000000000000000000	4.00000000000000000000	4.00000000000000000000	4.00000000000000000000	4.00000000000000000000	4.00000000000000000000	4.00000000000000000000	4.00000000000000000000	4.00000000000000000000	4.00000000000000000000	4.00000000000000000000	4.00000000000000000000	4.00000000000000000000	4.00000000000000000000	4.00000000000000000000	4.00000000000000000000	4.00000000000000000000
66.00000000000000000000	0.00000000000000000000	4217.94873046875000000000	4230.76904296875000000000	4154.35888671875000000000	4230.25634765625000000000	4226.15380859375000000000	4230.25634765625000000000	4196.92285156250000000000	4238.97412109375000000000	4233.33300781250000000000	4179.48730468750000000000	4227.17919921875000000000	4234.35888671875000000000	4242.56396484375000000000	4242.05126953125000000000	2351.00000000000000000000	10248.00000000000000000000	10227.00000000000000000000	0.00000000000000000000	0.00000000000000000000	0.00000000000000000000	1840.00000000000000000000	235.00000000000000000000	4.00000000000000000000	4.00000000000000000000	4.00000000000000000000	4.00000000000000000000	4.00000000000000000000	4.00000000000000000000	4.00000000000000000000	4.00000000000000000000	4.00000000000000000000	4.00000000000000000000	4.00000000000000000000	4.00000000000000000000	4.00000000000000000000	4.00000000000000000000	4.00000000000000000000	4.00000000000000000000
67.00000000000000000000	0.00000000000000000000	4234.87158203125000000000	4243.58984375000000000000	4161.02539062500000000000	4248.71777343750000000000	4242.56396484375000000000	4243.07666015625000000000	4195.38427734375000000000	4240.51269531250000000000	4235.89746093750000000000	4206.66650390625000000000	4249.74365234375000000000	4245.12792968750000000000	4251.79492187500000000000	4248.20507812500000000000	3412.00000000000000000000	10246.00000000000000000000	10228.00000000000000000000	0.00000000000000000000	0.00000000000000000000	0.00000000000000000000	1840.00000000000000000000	242.00000000000000000000	4.00000000000000000000	4.00000000000000000000	4.00000000000000000000	4.00000000000000000000	4.00000000000000000000	4.00000000000000000000	4.00000000000000000000	4.00000000000000000000	4.00000000000000000000	4.00000000000000000000	4.00000000000000000000	4.00000000000000000000	4.00000000000000000000	4.00000000000000000000	4.00000000000000000000	4.00000000000000000000
68.00000000000000000000	0.00000000000000000000	4220.51269531250000000000	4236.41015625000000000000	4142.56396484375000000000	4223.58984375000000000000	4235.38427734375000000000	4238.97412109375000000000	4171.28173828125000000000	4220.00000000000000000000	4236.41015625000000000000	4202.56396484375000000000	4252.30761718750000000000	4233.84619140625000000000	4238.97412109375000000000	4232.82031250000000000000	3495.00000000000000000000	10246.00000000000000000000	10228.00000000000000000000	0.00000000000000000000	0.00000000000000000000	0.00000000000000000000	1840.00000000000000000000	249.00000000000000000000	4.00000000000000000000	4.00000000000000000000	4.00000000000000000000	4.00000000000000000000	4.00000000000000000000	4.00000000000000000000	4.00000000000000000000	4.00000000000000000000	4.00000000000000000000	4.00000000000000000000	4.00000000000000000000	4.00000000000000000000	4.00000000000000000000	4.00000000000000000000	4.00000000000000000000	4.00000000000000000000
69.00000000000000000000	0.00000000000000000000	4226.15380859375000000000	4243.07666015625000000000	4156.41015625000000000000	4207.69238281250000000000	4247.69238281250000000000	4231.28173828125000000000	4174.87158203125000000000	4222.56396484375000000000	4242.05126953125000000000	4193.33300781250000000000	4222.56396484375000000000	4238.46142578125000000000	4245.64111328125000000000	4232.30761718750000000000	3383.00000000000000000000	10247.00000000000000000000	10228.00000000000000000000	0.00000000000000000000	0.00000000000000000000	0.00000000000000000000	1840.00000000000000000000	257.00000000000000000000	4.00000000000000000000	4.00000000000000000000	4.00000000000000000000	4.00000000000000000000	4.00000000000000000000	4.00000000000000000000	4.00000000000000000000	4.00000000000000000000	4.00000000000000000000	4.00000000000000000000	4.00000000000000000000	4.00000000000000000000	4.00000000000000000000	4.00000000000000000000	4.00000000000000000000	4.00000000000000000000
70.00000000000000000000	0.00000000000000000000	4236.41015625000000000000	4242.56396484375000000000	4168.71777343750000000000	4240.00000000000000000000	4245.12792968750000000000	4221.53857421875000000000	4181.53857421875000000000	4229.74365234375000000000	4233.84619140625000000000	4196.92285156250000000000	4230.76904296875000000000	4240.00000000000000000000	4254.35888671875000000000	4241.02539062500000000000	3450.00000000000000000000	10247.00000000000000000000	10228.00000000000000000000	0.00000000000000000000	0.00000000000000000000	0.00000000000000000000	1840.00000000000000000000	264.00000000000000000000	4.00000000000000000000	4.00000000000000000000	4.00000000000000000000	4.00000000000000000000	4.00000000000000000000	4.00000000000000000000	4.00000000000000000000	4.00000000000000000000	4.00000000000000000000	4.00000000000000000000	4.00000000000000000000	4.00000000000000000000	4.00000000000000000000	4.00000000000000000000	4.00000000000000000000	4.00000000000000000000
71.00000000000000000000	0.00000000000000000000	4217.43603515625000000000	4236.92285156250000000000	4149.23046875000000000000	4266.15380859375000000000	4237.43603515625000000000	4221.02539062500000000000	4172.82031250000000000000	4225.64111328125000000000	4226.15380859375000000000	4203.58984375000000000000	4249.74365234375000000000	4234.87158203125000000000	4253.33300781250000000000	4242.56396484375000000000	3410.00000000000000000000	10246.00000000000000000000	10227.00000000000000000000	0.00000000000000000000	0.00000000000000000000	0.00000000000000000000	1840.00000000000000000000	271.00000000000000000000	4.00000000000000000000	4.00000000000000000000	4.00000000000000000000	4.00000000000000000000	4.00000000000000000000	4.00000000000000000000	4.00000000000000000000	4.00000000000000000000	4.00000000000000000000	4.00000000000000000000	4.00000000000000000000	4.00000000000000000000	4.00000000000000000000	4.00000000000000000000	4.00000000000000000000	4.00000000000000000000
72.00000000000000000000	0.00000000000000000000	4228.20507812500000000000	4246.66650390625000000000	4151.79492187500000000000	4252.82031250000000000000	4239.48730468750000000000	4222.56396484375000000000	4171.28173828125000000000	4224.61523437500000000000	4227.69238281250000000000	4203.58984375000000000000	4230.25634765625000000000	4248.71777343750000000000	4251.28173828125000000000	4251.28173828125000000000	3393.00000000000000000000	10246.00000000000000000000	10227.00000000000000000000	0.00000000000000000000	0.00000000000000000000	0.00000000000000000000	1840.00000000000000000000	279.00000000000000000000	4.00000000000000000000	4.00000000000000000000	4.00000000000000000000	4.00000000000000000000	4.00000000000000000000	4.00000000000000000000	4.00000000000000000000	4.00000000000000000000	4.00000000000000000000	4.00000000000000000000	4.00000000000000000000	4.00000000000000000000	4.00000000000000000000	4.00000000000000000000	4.00000000000000000000	4.00000000000000000000
73.00000000000000000000	0.00000000000000000000	4228.71777343750000000000	4246.66650390625000000000	4158.46142578125000000000	4223.07666015625000000000	4235.89746093750000000000	4223.07666015625000000000	4181.53857421875000000000	4234.87158203125000000000	4233.84619140625000000000	4210.25634765625000000000	4237.43603515625000000000	4249.23046875000000000000	4254.87158203125000000000	4258.46142578125000000000	3077.00000000000000000000	10245.00000000000000000000	10227.00000000000000000000	0.00000000000000000000	0.00000000000000000000	0.00000000000000000000	1840.00000000000000000000	286.00000000000000000000	4.00000000000000000000	4.00000000000000000000	4.00000000000000000000	4.00000000000000000000	4.00000000000000000000	4.00000000000000000000	4.00000000000000000000	4.00000000000000000000	4.00000000000000000000	4.00000000000000000000	4.00000000000000000000	4.00000000000000000000	4.00000000000000000000	4.00000000000000000000	4.00000000000000000000	4.00000000000000000000
74.00000000000000000000	0.00000000000000000000	4223.07666015625000000000	4225.64111328125000000000	4154.87158203125000000000	4220.51269531250000000000	4222.56396484375000000000	4222.05126953125000000000	4180.51269531250000000000	4239.48730468750000000000	4244.10253906250000000000	4215.38427734375000000000	4267.17919921875000000000	4240.51269531250000000000	4247.69238281250000000000	4244.10253906250000000000	3463.00000000000000000000	10245.00000000000000000000	10227.00000000000000000000	0.00000000000000000000	0.00000000000000000000	0.00000000000000000000	1840.00000000000000000000	293.00000000000000000000	4.00000000000000000000	4.00000000000000000000	4.00000000000000000000	4.00000000000000000000	4.00000000000000000000	4.00000000000000000000	4.00000000000000000000	4.00000000000000000000	4.00000000000000000000	4.00000000000000000000	4.00000000000000000000	4.00000000000000000000	4.00000000000000000000	4.00000000000000000000	4.00000000000000000000	4.00000000000000000000
75.00000000000000000000	0.00000000000000000000	4232.82031250000000000000	4230.25634765625000000000	4161.53857421875000000000	4225.12792968750000000000	4228.71777343750000000000	4236.41015625000000000000	4191.28173828125000000000	4247.69238281250000000000	4264.61523437500000000000	4226.15380859375000000000	4263.58984375000000000000	4245.64111328125000000000	4248.20507812500000000000	4240.51269531250000000000	3274.00000000000000000000	10246.00000000000000000000	10227.00000000000000000000	0.00000000000000000000	0.00000000000000000000	0.00000000000000000000	1840.00000000000000000000	301.00000000000000000000	4.00000000000000000000	4.00000000000000000000	4.00000000000000000000	4.00000000000000000000	4.00000000000000000000	4.00000000000000000000	4.00000000000000000000	4.00000000000000000000	4.00000000000000000000	4.00000000000000000000	4.00000000000000000000	4.00000000000000000000	4.00000000000000000000	4.00000000000000000000	4.00000000000000000000	4.00000000000000000000
76.00000000000000000000	0.00000000000000000000	4225.12792968750000000000	4244.10253906250000000000	4158.97412109375000000000	4225.64111328125000000000	4245.12792968750000000000	4246.66650390625000000000	4204.61523437500000000000	4246.15380859375000000000	4262.05126953125000000000	4230.25634765625000000000	4240.00000000000000000000	4251.28173828125000000000	4254.35888671875000000000	4251.79492187500000000000	2785.00000000000000000000	10246.00000000000000000000	10227.00000000000000000000	0.00000000000000000000	0.00000000000000000000	0.00000000000000000000	1840.00000000000000000000	308.00000000000000000000	4.00000000000000000000	4.00000000000000000000	4.00000000000000000000	4.00000000000000000000	4.00000000000000000000	4.00000000000000000000	4.00000000000000000000	4.00000000000000000000	4.00000000000000000000	4.00000000000000000000	4.00000000000000000000	4.00000000000000000000	4.00000000000000000000	4.00000000000000000000	4.00000000000000000000	4.00000000000000000000
77.00000000000000000000	0.00000000000000000000	4230.25634765625000000000	4235.38427734375000000000	4158.97412109375000000000	4242.56396484375000000000	4240.00000000000000000000	4235.89746093750000000000	4193.84619140625000000000	4223.07666015625000000000	4230.76904296875000000000	4204.10253906250000000000	4228.20507812500000000000	4248.71777343750000000000	4239.48730468750000000000	4249.23046875000000000000	2747.00000000000000000000	10246.00000000000000000000	10229.00000000000000000000	0.00000000000000000000	0.00000000000000000000	0.00000000000000000000	1840.00000000000000000000	315.00000000000000000000	4.00000000000000000000	4.00000000000000000000	4.00000000000000000000	4.00000000000000000000	4.00000000000000000000	4.00000000000000000000	4.00000000000000000000	4.00000000000000000000	4.00000000000000000000	4.00000000000000000000	4.00000000000000000000	4.00000000000000000000	4.00000000000000000000	4.00000000000000000000	4.00000000000000000000	4.00000000000000000000
78.00000000000000000000	0.00000000000000000000	4231.28173828125000000000	4240.51269531250000000000	4158.97412109375000000000	4245.12792968750000000000	4240.51269531250000000000	4240.00000000000000000000	4195.89746093750000000000	4228.20507812500000000000	4237.43603515625000000000	4201.02539062500000000000	4228.20507812500000000000	4238.97412109375000000000	4241.02539062500000000000	4245.64111328125000000000	3463.00000000000000000000	10246.00000000000000000000	10229.00000000000000000000	0.00000000000000000000	0.00000000000000000000	0.00000000000000000000	1840.00000000000000000000	323.00000000000000000000	4.00000000000000000000	4.00000000000000000000	4.00000000000000000000	4.00000000000000000000	4.00000000000000000000	4.00000000000000000000	4.00000000000000000000	4.00000000000000000000	4.00000000000000000000	4.00000000000000000000	4.00000000000000000000	4.00000000000000000000	4.00000000000000000000	4.00000000000000000000	4.00000000000000000000	4.00000000000000000000
79.00000000000000000000	0.00000000000000000000	4230.25634765625000000000	4243.58984375000000000000	4156.41015625000000000000	4223.07666015625000000000	4232.82031250000000000000	4237.94873046875000000000	4193.84619140625000000000	4236.92285156250000000000	4250.76904296875000000000	4215.89746093750000000000	4233.84619140625000000000	4233.84619140625000000000	4249.74365234375000000000	4242.05126953125000000000	3274.00000000000000000000	10248.00000000000000000000	10229.00000000000000000000	0.00000000000000000000	0.00000000000000000000	0.00000000000000000000	1840.00000000000000000000	330.00000000000000000000	4.00000000000000000000	4.00000000000000000000	4.00000000000000000000	4.00000000000000000000	4.00000000000000000000	4.00000000000000000000	4.00000000000000000000	4.00000000000000000000	4.00000000000000000000	4.00000000000000000000	4.00000000000000000000	4.00000000000000000000	4.00000000000000000000	4.00000000000000000000	4.00000000000000000000	4.00000000000000000000
80.00000000000000000000	0.00000000000000000000	4238.46142578125000000000	4248.20507812500000000000	4161.53857421875000000000	4236.41015625000000000000	4236.92285156250000000000	4227.69238281250000000000	4174.87158203125000000000	4222.05126953125000000000	4244.10253906250000000000	4221.02539062500000000000	4257.43603515625000000000	4241.53857421875000000000	4256.92285156250000000000	4250.25634765625000000000	2785.00000000000000000000	10248.00000000000000000000	10229.00000000000000000000	0.00000000000000000000	0.00000000000000000000	0.00000000000000000000	1840.00000000000000000000	337.00000000000000000000	4.00000000000000000000	4.00000000000000000000	4.00000000000000000000	4.00000000000000000000	4.00000000000000000000	4.00000000000000000000	4.00000000000000000000	4.00000000000000000000	4.00000000000000000000	4.00000000000000000000	4.00000000000000000000	4.00000000000000000000	4.00000000000000000000	4.00000000000000000000	4.00000000000000000000	4.00000000000000000000
81.00000000000000000000	0.00000000000000000000	4228.20507812500000000000	4256.92285156250000000000	4157.43603515625000000000	4255.38427734375000000000	4256.41015625000000000000	4229.74365234375000000000	4169.23046875000000000000	4220.00000000000000000000	4244.61523437500000000000	4217.94873046875000000000	4270.25634765625000000000	4245.64111328125000000000	4265.12792968750000000000	4261.53857421875000000000	2747.00000000000000000000	10249.00000000000000000000	10230.00000000000000000000	0.00000000000000000000	0.00000000000000000000	0.00000000000000000000	1840.00000000000000000000	345.00000000000000000000	4.00000000000000000000	4.00000000000000000000	4.00000000000000000000	4.00000000000000000000	4.00000000000000000000	4.00000000000000000000	4.00000000000000000000	4.00000000000000000000	4.00000000000000000000	4.00000000000000000000	4.00000000000000000000	4.00000000000000000000	4.00000000000000000000	4.00000000000000000000	4.00000000000000000000	4.00000000000000000000
82.00000000000000000000	0.00000000000000000000	4230.76904296875000000000	4229.74365234375000000000	4156.92285156250000000000	4220.00000000000000000000	4234.87158203125000000000	4218.46142578125000000000	4176.92285156250000000000	4225.64111328125000000000	4230.76904296875000000000	4201.53857421875000000000	4230.76904296875000000000	4239.48730468750000000000	4247.17919921875000000000	4240.51269531250000000000	3463.00000000000000000000	10249.00000000000000000000	10230.00000000000000000000	0.00000000000000000000	0.00000000000000000000	0.00000000000000000000	1840.00000000000000000000	352.00000000000000000000	4.00000000000000000000	4.00000000000000000000	4.00000000000000000000	4.00000000000000000000	4.00000000000000000000	4.00000000000000000000	4.00000000000000000000	4.00000000000000000000	4.00000000000000000000	4.00000000000000000000	4.00000000000000000000	4.00000000000000000000	4.00000000000000000000	4.00000000000000000000	4.00000000000000000000	4.00000000000000000000
83.00000000000000000000	0.00000000000000000000	4226.15380859375000000000	4215.38427734375000000000	4159.48730468750000000000	4205.64111328125000000000	4221.02539062500000000000	4218.97412109375000000000	4188.20507812500000000000	4228.71777343750000000000	4228.71777343750000000000	4204.10253906250000000000	4213.33300781250000000000	4241.02539062500000000000	4241.02539062500000000000	4232.82031250000000000000	3274.00000000000000000000	10248.00000000000000000000	10229.00000000000000000000	0.00000000000000000000	0.00000000000000000000	0.00000000000000000000	1840.00000000000000000000	359.00000000000000000000	4.00000000000000000000	4.00000000000000000000	4.00000000000000000000	4.00000000000000000000	4.00000000000000000000	4.00000000000000000000	4.00000000000000000000	4.00000000000000000000	4.00000000000000000000	4.00000000000000000000	4.00000000000000000000	4.00000000000000000000	4.00000000000000000000	4.00000000000000000000	4.00000000000000000000	4.00000000000000000000
84.00000000000000000000	0.00000000000000000000	4218.97412109375000000000	4233.33300781250000000000	4159.48730468750000000000	4238.97412109375000000000	4241.53857421875000000000	4228.71777343750000000000	4181.53857421875000000000	4223.07666015625000000000	4241.02539062500000000000	4211.79492187500000000000	4250.25634765625000000000	4248.71777343750000000000	4248.71777343750000000000	4249.74365234375000000000	2785.00000000000000000000	10248.00000000000000000000	10229.00000000000000000000	0.00000000000000000000	0.00000000000000000000	0.00000000000000000000	1840.00000000000000000000	367.00000000000000000000	4.00000000000000000000	4.00000000000000000000	4.00000000000000000000	4.00000000000000000000	4.00000000000000000000	4.00000000000000000000	4.00000000000000000000	4.00000000000000000000	4.00000000000000000000	4.00000000000000000000	4.00000000000000000000	4.00000000000000000000	4.00000000000000000000	4.00000000000000000000	4.00000000000000000000	4.00000000000000000000
85.00000000000000000000	0.00000000000000000000	4220.00000000000000000000	4233.33300781250000000000	4151.79492187500000000000	4239.48730468750000000000	4243.58984375000000000000	4221.53857421875000000000	4166.66650390625000000000	4204.10253906250000000000	4228.20507812500000000000	4205.12792968750000000000	4265.12792968750000000000	4232.30761718750000000000	4243.07666015625000000000	4230.76904296875000000000	2747.00000000000000000000	10247.00000000000000000000	10228.00000000000000000000	0.00000000000000000000	0.00000000000000000000	0.00000000000000000000	1840.00000000000000000000	374.00000000000000000000	4.00000000000000000000	4.00000000000000000000	4.00000000000000000000	4.00000000000000000000	4.00000000000000000000	4.00000000000000000000	4.00000000000000000000	4.00000000000000000000	4.00000000000000000000	4.00000000000000000000	4.00000000000000000000	4.00000000000000000000	4.00000000000000000000	4.00000000000000000000	4.00000000000000000000	4.00000000000000000000
86.00000000000000000000	0.00000000000000000000	4202.56396484375000000000	4219.48730468750000000000	4133.33300781250000000000	4222.05126953125000000000	4224.61523437500000000000	4215.89746093750000000000	4173.33300781250000000000	4194.87158203125000000000	4216.92285156250000000000	4205.12792968750000000000	4256.92285156250000000000	4212.30761718750000000000	4237.43603515625000000000	4204.61523437500000000000	3463.00000000000000000000	10247.00000000000000000000	10228.00000000000000000000	0.00000000000000000000	0.00000000000000000000	0.00000000000000000000	1840.00000000000000000000	381.00000000000000000000	4.00000000000000000000	4.00000000000000000000	4.00000000000000000000	4.00000000000000000000	4.00000000000000000000	4.00000000000000000000	4.00000000000000000000	4.00000000000000000000	4.00000000000000000000	4.00000000000000000000	4.00000000000000000000	4.00000000000000000000	4.00000000000000000000	4.00000000000000000000	4.00000000000000000000	4.00000000000000000000
87.00000000000000000000	0.00000000000000000000	4210.25634765625000000000	4212.30761718750000000000	4137.43603515625000000000	4222.56396484375000000000	4223.58984375000000000000	4222.05126953125000000000	4184.10253906250000000000	4201.02539062500000000000	4217.94873046875000000000	4205.12792968750000000000	4245.12792968750000000000	4220.51269531250000000000	4230.76904296875000000000	4212.82031250000000000000	3274.00000000000000000000	10246.00000000000000000000	10228.00000000000000000000	0.00000000000000000000	0.00000000000000000000	0.00000000000000000000	1840.00000000000000000000	389.00000000000000000000	4.00000000000000000000	4.00000000000000000000	4.00000000000000000000	4.00000000000000000000	4.00000000000000000000	4.00000000000000000000	4.00000000000000000000	4.00000000000000000000	4.00000000000000000000	4.00000000000000000000	4.00000000000000000000	4.00000000000000000000	4.00000000000000000000	4.00000000000000000000	4.00000000000000000000	4.00000000000000000000
88.00000000000000000000	0.00000000000000000000	4215.38427734375000000000	4222.56396484375000000000	4144.10253906250000000000	4220.00000000000000000000	4245.64111328125000000000	4234.35888671875000000000	4190.76904296875000000000	4219.48730468750000000000	4222.56396484375000000000	4206.66650390625000000000	4243.07666015625000000000	4223.07666015625000000000	4231.28173828125000000000	4220.51269531250000000000	2785.00000000000000000000	10246.00000000000000000000	10228.00000000000000000000	0.00000000000000000000	0.00000000000000000000	0.00000000000000000000	1840.00000000000000000000	396.00000000000000000000	4.00000000000000000000	4.00000000000000000000	4.00000000000000000000	4.00000000000000000000	4.00000000000000000000	4.00000000000000000000	4.00000000000000000000	4.00000000000000000000	4.00000000000000000000	4.00000000000000000000	4.00000000000000000000	4.00000000000000000000	4.00000000000000000000	4.00000000000000000000	4.00000000000000000000	4.00000000000000000000
89.00000000000000000000	0.00000000000000000000	4212.82031250000000000000	4237.94873046875000000000	4148.20507812500000000000	4230.76904296875000000000	4247.17919921875000000000	4227.17919921875000000000	4184.10253906250000000000	4218.97412109375000000000	4222.05126953125000000000	4209.23046875000000000000	4246.15380859375000000000	4223.07666015625000000000	4232.82031250000000000000	4215.89746093750000000000	2747.00000000000000000000	10247.00000000000000000000	10229.00000000000000000000	0.00000000000000000000	0.00000000000000000000	0.00000000000000000000	1840.00000000000000000000	403.00000000000000000000	4.00000000000000000000	4.00000000000000000000	4.00000000000000000000	4.00000000000000000000	4.00000000000000000000	4.00000000000000000000	4.00000000000000000000	4.00000000000000000000	4.00000000000000000000	4.00000000000000000000	4.00000000000000000000	4.00000000000000000000	4.00000000000000000000	4.00000000000000000000	4.00000000000000000000	4.00000000000000000000
90.00000000000000000000	0.00000000000000000000	4226.15380859375000000000	4240.00000000000000000000	4158.46142578125000000000	4238.46142578125000000000	4234.87158203125000000000	4217.94873046875000000000	4177.43603515625000000000	4208.20507812500000000000	4214.87158203125000000000	4210.76904296875000000000	4255.38427734375000000000	4237.43603515625000000000	4243.07666015625000000000	4231.28173828125000000000	3463.00000000000000000000	10247.00000000000000000000	10229.00000000000000000000	0.00000000000000000000	0.00000000000000000000	0.00000000000000000000	1840.00000000000000000000	411.00000000000000000000	4.00000000000000000000	4.00000000000000000000	4.00000000000000000000	4.00000000000000000000	4.00000000000000000000	4.00000000000000000000	4.00000000000000000000	4.00000000000000000000	4.00000000000000000000	4.00000000000000000000	4.00000000000000000000	4.00000000000000000000	4.00000000000000000000	4.00000000000000000000	4.00000000000000000000	4.00000000000000000000
91.00000000000000000000	0.00000000000000000000	4206.66650390625000000000	4212.30761718750000000000	4139.48730468750000000000	4191.79492187500000000000	4216.41015625000000000000	4216.92285156250000000000	4183.58984375000000000000	4214.35888671875000000000	4209.23046875000000000000	4207.69238281250000000000	4254.87158203125000000000	4226.66650390625000000000	4242.05126953125000000000	4229.23046875000000000000	3274.00000000000000000000	10248.00000000000000000000	10229.00000000000000000000	0.00000000000000000000	0.00000000000000000000	0.00000000000000000000	1840.00000000000000000000	418.00000000000000000000	4.00000000000000000000	4.00000000000000000000	4.00000000000000000000	4.00000000000000000000	4.00000000000000000000	4.00000000000000000000	4.00000000000000000000	4.00000000000000000000	4.00000000000000000000	4.00000000000000000000	4.00000000000000000000	4.00000000000000000000	4.00000000000000000000	4.00000000000000000000	4.00000000000000000000	4.00000000000000000000
92.00000000000000000000	0.00000000000000000000	4208.20507812500000000000	4195.38427734375000000000	4134.87158203125000000000	4175.89746093750000000000	4209.74365234375000000000	4209.23046875000000000000	4184.61523437500000000000	4218.97412109375000000000	4218.97412109375000000000	4203.58984375000000000000	4245.12792968750000000000	4218.97412109375000000000	4218.46142578125000000000	4212.82031250000000000000	2785.00000000000000000000	10248.00000000000000000000	10229.00000000000000000000	0.00000000000000000000	0.00000000000000000000	0.00000000000000000000	1840.00000000000000000000	425.00000000000000000000	4.00000000000000000000	4.00000000000000000000	4.00000000000000000000	4.00000000000000000000	4.00000000000000000000	4.00000000000000000000	4.00000000000000000000	4.00000000000000000000	4.00000000000000000000	4.00000000000000000000	4.00000000000000000000	4.00000000000000000000	4.00000000000000000000	4.00000000000000000000	4.00000000000000000000	4.00000000000000000000
93.00000000000000000000	0.00000000000000000000	4228.71777343750000000000	4232.30761718750000000000	4153.33300781250000000000	4241.02539062500000000000	4257.43603515625000000000	4227.69238281250000000000	4199.48730468750000000000	4236.92285156250000000000	4262.05126953125000000000	4232.82031250000000000000	4254.87158203125000000000	4241.02539062500000000000	4241.02539062500000000000	4235.38427734375000000000	2747.00000000000000000000	10248.00000000000000000000	10230.00000000000000000000	0.00000000000000000000	0.00000000000000000000	0.00000000000000000000	1840.00000000000000000000	433.00000000000000000000	4.00000000000000000000	4.00000000000000000000	4.00000000000000000000	4.00000000000000000000	4.00000000000000000000	4.00000000000000000000	4.00000000000000000000	4.00000000000000000000	4.00000000000000000000	4.00000000000000000000	4.00000000000000000000	4.00000000000000000000	4.00000000000000000000	4.00000000000000000000	4.00000000000000000000	4.00000000000000000000
94.00000000000000000000	0.00000000000000000000	4214.87158203125000000000	4231.28173828125000000000	4140.51269531250000000000	4250.76904296875000000000	4261.02539062500000000000	4234.87158203125000000000	4203.58984375000000000000	4242.56396484375000000000	4265.12792968750000000000	4242.56396484375000000000	4248.20507812500000000000	4234.35888671875000000000	4251.28173828125000000000	4225.64111328125000000000	3463.00000000000000000000	10248.00000000000000000000	10230.00000000000000000000	0.00000000000000000000	0.00000000000000000000	0.00000000000000000000	1840.00000000000000000000	440.00000000000000000000	4.00000000000000000000	4.00000000000000000000	4.00000000000000000000	4.00000000000000000000	4.00000000000000000000	4.00000000000000000000	4.00000000000000000000	4.00000000000000000000	4.00000000000000000000	4.00000000000000000000	4.00000000000000000000	4.00000000000000000000	4.00000000000000000000	4.00000000000000000000	4.00000000000000000000	4.00000000000000000000
95.00000000000000000000	0.00000000000000000000	4202.05126953125000000000	4191.79492187500000000000	4123.07666015625000000000	4190.76904296875000000000	4206.66650390625000000000	4212.30761718750000000000	4186.66650390625000000000	4215.38427734375000000000	4213.33300781250000000000	4204.10253906250000000000	4237.94873046875000000000	4197.94873046875000000000	4205.12792968750000000000	4181.53857421875000000000	3274.00000000000000000000	10246.00000000000000000000	10229.00000000000000000000	0.00000000000000000000	0.00000000000000000000	0.00000000000000000000	1840.00000000000000000000	447.00000000000000000000	4.00000000000000000000	4.00000000000000000000	4.00000000000000000000	4.00000000000000000000	4.00000000000000000000	4.00000000000000000000	4.00000000000000000000	4.00000000000000000000	4.00000000000000000000	4.00000000000000000000	4.00000000000000000000	4.00000000000000000000	4.00000000000000000000	4.00000000000000000000	4.00000000000000000000	4.00000000000000000000
96.00000000000000000000	0.00000000000000000000	4196.92285156250000000000	4204.61523437500000000000	4128.20507812500000000000	4178.46142578125000000000	4203.07666015625000000000	4210.25634765625000000000	4191.28173828125000000000	4210.25634765625000000000	4205.64111328125000000000	4192.82031250000000000000	4251.28173828125000000000	4196.41015625000000000000	4198.97412109375000000000	4201.02539062500000000000	2785.00000000000000000000	10246.00000000000000000000	10229.00000000000000000000	0.00000000000000000000	0.00000000000000000000	0.00000000000000000000	1840.00000000000000000000	455.00000000000000000000	4.00000000000000000000	4.00000000000000000000	4.00000000000000000000	4.00000000000000000000	4.00000000000000000000	4.00000000000000000000	4.00000000000000000000	4.00000000000000000000	4.00000000000000000000	4.00000000000000000000	4.00000000000000000000	4.00000000000000000000	4.00000000000000000000	4.00000000000000000000	4.00000000000000000000	4.00000000000000000000
97.00000000000000000000	0.00000000000000000000	4211.28173828125000000000	4211.79492187500000000000	4142.05126953125000000000	4195.89746093750000000000	4210.25634765625000000000	4208.71777343750000000000	4185.64111328125000000000	4209.23046875000000000000	4216.41015625000000000000	4196.92285156250000000000	4230.76904296875000000000	4217.43603515625000000000	4218.46142578125000000000	4230.25634765625000000000	2747.00000000000000000000	10249.00000000000000000000	10230.00000000000000000000	0.00000000000000000000	0.00000000000000000000	0.00000000000000000000	1840.00000000000000000000	462.00000000000000000000	4.00000000000000000000	4.00000000000000000000	4.00000000000000000000	4.00000000000000000000	4.00000000000000000000	4.00000000000000000000	4.00000000000000000000	4.00000000000000000000	4.00000000000000000000	4.00000000000000000000	4.00000000000000000000	4.00000000000000000000	4.00000000000000000000	4.00000000000000000000	4.00000000000000000000	4.00000000000000000000
98.00000000000000000000	0.00000000000000000000	4218.46142578125000000000	4202.05126953125000000000	4144.61523437500000000000	4200.51269531250000000000	4207.17919921875000000000	4205.12792968750000000000	4171.79492187500000000000	4202.05126953125000000000	4209.74365234375000000000	4192.30761718750000000000	4209.74365234375000000000	4216.41015625000000000000	4221.53857421875000000000	4213.84619140625000000000	3463.00000000000000000000	10249.00000000000000000000	10230.00000000000000000000	0.00000000000000000000	0.00000000000000000000	0.00000000000000000000	1840.00000000000000000000	469.00000000000000000000	4.00000000000000000000	4.00000000000000000000	4.00000000000000000000	4.00000000000000000000	4.00000000000000000000	4.00000000000000000000	4.00000000000000000000	4.00000000000000000000	4.00000000000000000000	4.00000000000000000000	4.00000000000000000000	4.00000000000000000000	4.00000000000000000000	4.00000000000000000000	4.00000000000000000000	4.00000000000000000000
99.00000000000000000000	0.00000000000000000000	4218.46142578125000000000	4224.10253906250000000000	4150.76904296875000000000	4231.28173828125000000000	4234.87158203125000000000	4216.92285156250000000000	4189.74365234375000000000	4221.02539062500000000000	4216.92285156250000000000	4202.56396484375000000000	4252.82031250000000000000	4217.94873046875000000000	4229.23046875000000000000	4213.33300781250000000000	3274.00000000000000000000	10250.00000000000000000000	10230.00000000000000000000	0.00000000000000000000	0.00000000000000000000	0.00000000000000000000	1840.00000000000000000000	477.00000000000000000000	4.00000000000000000000	4.00000000000000000000	4.00000000000000000000	4.00000000000000000000	4.00000000000000000000	4.00000000000000000000	4.00000000000000000000	4.00000000000000000000	4.00000000000000000000	4.00000000000000000000	4.00000000000000000000	4.00000000000000000000	4.00000000000000000000	4.00000000000000000000	4.00000000000000000000	4.00000000000000000000
100.00000000000000000000	0.00000000000000000000	4236.41015625000000000000	4237.94873046875000000000	4162.05126953125000000000	4246.15380859375000000000	4240.51269531250000000000	4228.20507812500000000000	4208.20507812500000000000	4232.82031250000000000000	4229.74365234375000000000	4223.58984375000000000000	4264.61523437500000000000	4231.79492187500000000000	4236.92285156250000000000	4236.92285156250000000000	2785.00000000000000000000	10250.00000000000000000000	10230.00000000000000000000	0.00000000000000000000	0.00000000000000000000	0.00000000000000000000	1840.00000000000000000000	484.00000000000000000000	4.00000000000000000000	4.00000000000000000000	4.00000000000000000000	4.00000000000000000000	4.00000000000000000000	4.00000000000000000000	4.00000000000000000000	4.00000000000000000000	4.00000000000000000000	4.00000000000000000000	4.00000000000000000000	4.00000000000000000000	4.00000000000000000000	4.00000000000000000000	4.00000000000000000000	4.00000000000000000000
101.00000000000000000000	0.00000000000000000000	4218.97412109375000000000	4214.35888671875000000000	4149.74365234375000000000	4195.89746093750000000000	4218.97412109375000000000	4219.48730468750000000000	4191.79492187500000000000	4215.89746093750000000000	4231.79492187500000000000	4231.28173828125000000000	4228.71777343750000000000	4224.10253906250000000000	4238.46142578125000000000	4237.94873046875000000000	2747.00000000000000000000	10249.00000000000000000000	10229.00000000000000000000	0.00000000000000000000	0.00000000000000000000	0.00000000000000000000	1840.00000000000000000000	492.00000000000000000000	4.00000000000000000000	4.00000000000000000000	4.00000000000000000000	4.00000000000000000000	4.00000000000000000000	4.00000000000000000000	4.00000000000000000000	4.00000000000000000000	4.00000000000000000000	4.00000000000000000000	4.00000000000000000000	4.00000000000000000000	4.00000000000000000000	4.00000000000000000000	4.00000000000000000000	4.00000000000000000000
102.00000000000000000000	0.00000000000000000000	4204.61523437500000000000	4190.76904296875000000000	4141.53857421875000000000	4170.25634765625000000000	4210.76904296875000000000	4202.56396484375000000000	4169.23046875000000000000	4198.97412109375000000000	4216.41015625000000000000	4211.79492187500000000000	4238.97412109375000000000	4213.84619140625000000000	4234.87158203125000000000	4215.89746093750000000000	3463.00000000000000000000	10249.00000000000000000000	10229.00000000000000000000	0.00000000000000000000	0.00000000000000000000	0.00000000000000000000	1840.00000000000000000000	499.00000000000000000000	4.00000000000000000000	4.00000000000000000000	4.00000000000000000000	4.00000000000000000000	4.00000000000000000000	4.00000000000000000000	4.00000000000000000000	4.00000000000000000000	4.00000000000000000000	4.00000000000000000000	4.00000000000000000000	4.00000000000000000000	4.00000000000000000000	4.00000000000000000000	4.00000000000000000000	4.00000000000000000000
103.00000000000000000000	0.00000000000000000000	4203.07666015625000000000	4185.64111328125000000000	4135.89746093750000000000	4188.71777343750000000000	4208.71777343750000000000	4206.15380859375000000000	4169.74365234375000000000	4201.53857421875000000000	4210.76904296875000000000	4200.00000000000000000000	4237.43603515625000000000	4204.10253906250000000000	4213.33300781250000000000	4204.10253906250000000000	3274.00000000000000000000	10249.00000000000000000000	10228.00000000000000000000	0.00000000000000000000	0.00000000000000000000	0.00000000000000000000	1840.00000000000000000000	506.00000000000000000000	4.00000000000000000000	4.00000000000000000000	4.00000000000000000000	4.00000000000000000000	4.00000000000000000000	4.00000000000000000000	4.00000000000000000000	4.00000000000000000000	4.00000000000000000000	4.00000000000000000000	4.00000000000000000000	4.00000000000000000000	4.00000000000000000000	4.00000000000000000000	4.00000000000000000000	4.00000000000000000000
104.00000000000000000000	0.00000000000000000000	4192.30761718750000000000	4187.17919921875000000000	4120.51269531250000000000	4194.87158203125000000000	4197.43603515625000000000	4204.61523437500000000000	4172.30761718750000000000	4206.15380859375000000000	4215.89746093750000000000	4198.46142578125000000000	4206.15380859375000000000	4190.76904296875000000000	4186.66650390625000000000	4205.64111328125000000000	2785.00000000000000000000	10249.00000000000000000000	10228.00000000000000000000	0.00000000000000000000	0.00000000000000000000	0.00000000000000000000	1840.00000000000000000000	514.00000000000000000000	4.00000000000000000000	4.00000000000000000000	4.00000000000000000000	4.00000000000000000000	4.00000000000000000000	4.00000000000000000000	4.00000000000000000000	4.00000000000000000000	4.00000000000000000000	4.00000000000000000000	4.00000000000000000000	4.00000000000000000000	4.00000000000000000000	4.00000000000000000000	4.00000000000000000000	4.00000000000000000000
105.00000000000000000000	0.00000000000000000000	4215.38427734375000000000	4209.23046875000000000000	4135.38427734375000000000	4208.71777343750000000000	4211.28173828125000000000	4203.07666015625000000000	4176.92285156250000000000	4211.28173828125000000000	4217.43603515625000000000	4200.00000000000000000000	4227.69238281250000000000	4203.07666015625000000000	4209.23046875000000000000	4213.84619140625000000000	2747.00000000000000000000	10246.00000000000000000000	10227.00000000000000000000	0.00000000000000000000	0.00000000000000000000	0.00000000000000000000	1840.00000000000000000000	521.00000000000000000000	4.00000000000000000000	4.00000000000000000000	4.00000000000000000000	4.00000000000000000000	4.00000000000000000000	4.00000000000000000000	4.00000000000000000000	4.00000000000000000000	4.00000000000000000000	4.00000000000000000000	4.00000000000000000000	4.00000000000000000000	4.00000000000000000000	4.00000000000000000000	4.00000000000000000000	4.00000000000000000000
106.00000000000000000000	0.00000000000000000000	4223.58984375000000000000	4238.97412109375000000000	4150.76904296875000000000	4229.74365234375000000000	4247.17919921875000000000	4226.66650390625000000000	4197.94873046875000000000	4228.20507812500000000000	4233.84619140625000000000	4223.58984375000000000000	4261.02539062500000000000	4226.15380859375000000000	4254.87158203125000000000	4225.64111328125000000000	3463.00000000000000000000	10246.00000000000000000000	10227.00000000000000000000	0.00000000000000000000	0.00000000000000000000	0.00000000000000000000	1840.00000000000000000000	528.00000000000000000000	4.00000000000000000000	4.00000000000000000000	4.00000000000000000000	4.00000000000000000000	4.00000000000000000000	4.00000000000000000000	4.00000000000000000000	4.00000000000000000000	4.00000000000000000000	4.00000000000000000000	4.00000000000000000000	4.00000000000000000000	4.00000000000000000000	4.00000000000000000000	4.00000000000000000000	4.00000000000000000000
107.00000000000000000000	0.00000000000000000000	4213.84619140625000000000	4206.15380859375000000000	4145.64111328125000000000	4191.79492187500000000000	4216.92285156250000000000	4210.76904296875000000000	4180.51269531250000000000	4209.23046875000000000000	4218.97412109375000000000	4208.71777343750000000000	4230.76904296875000000000	4220.00000000000000000000	4221.02539062500000000000	4214.87158203125000000000	3274.00000000000000000000	10245.00000000000000000000	10228.00000000000000000000	0.00000000000000000000	0.00000000000000000000	0.00000000000000000000	1840.00000000000000000000	536.00000000000000000000	4.00000000000000000000	4.00000000000000000000	4.00000000000000000000	4.00000000000000000000	4.00000000000000000000	4.00000000000000000000	4.00000000000000000000	4.00000000000000000000	4.00000000000000000000	4.00000000000000000000	4.00000000000000000000	4.00000000000000000000	4.00000000000000000000	4.00000000000000000000	4.00000000000000000000	4.00000000000000000000
108.00000000000000000000	0.00000000000000000000	4209.74365234375000000000	4177.43603515625000000000	4140.51269531250000000000	4157.94873046875000000000	4173.84619140625000000000	4176.41015625000000000000	4153.84619140625000000000	4191.28173828125000000000	4190.76904296875000000000	4172.82031250000000000000	4231.79492187500000000000	4197.43603515625000000000	4187.17919921875000000000	4203.58984375000000000000	2785.00000000000000000000	10245.00000000000000000000	10228.00000000000000000000	0.00000000000000000000	0.00000000000000000000	0.00000000000000000000	1840.00000000000000000000	543.00000000000000000000	4.00000000000000000000	4.00000000000000000000	4.00000000000000000000	4.00000000000000000000	4.00000000000000000000	4.00000000000000000000	4.00000000000000000000	4.00000000000000000000	4.00000000000000000000	4.00000000000000000000	4.00000000000000000000	4.00000000000000000000	4.00000000000000000000	4.00000000000000000000	4.00000000000000000000	4.00000000000000000000
109.00000000000000000000	0.00000000000000000000	4202.56396484375000000000	4207.17919921875000000000	4136.41015625000000000000	4209.23046875000000000000	4202.56396484375000000000	4196.41015625000000000000	4175.38427734375000000000	4223.07666015625000000000	4204.61523437500000000000	4199.48730468750000000000	4254.35888671875000000000	4207.17919921875000000000	4221.53857421875000000000	4223.07666015625000000000	2747.00000000000000000000	10244.00000000000000000000	10228.00000000000000000000	0.00000000000000000000	0.00000000000000000000	0.00000000000000000000	1840.00000000000000000000	550.00000000000000000000	4.00000000000000000000	4.00000000000000000000	4.00000000000000000000	4.00000000000000000000	4.00000000000000000000	4.00000000000000000000	4.00000000000000000000	4.00000000000000000000	4.00000000000000000000	4.00000000000000000000	4.00000000000000000000	4.00000000000000000000	4.00000000000000000000	4.00000000000000000000	4.00000000000000000000	4.00000000000000000000
[truncated: 236 more rows]
