# Supplementary material for: Discriminating three motor imagery states of the same joint for brain-computer interface
Source: PeerJ. 2021 Aug 24;9:e12027. doi: 10.7717/peerj.12027 (PMC8395581; doi:10.7717/peerj.12027)
Supplement: Supplemental Information 1 [file peerj-09-12027-s001.zip › dataset/C/01-08-04.11.17.17.24.27.csv]

title:08	recorded:04.11.17 17.24.27	sampling:128	subject:01	labels:COUNTER INTERPOLATED AF3 F7 F3 FC5 T7 P7 O1 O2 P8 T8 FC6 F4 F8 AF4 RAW_CQ GYROX GYROY MARKER MARKER_HARDWARE SYNC TIME_STAMP_s TIME_STAMP_ms CQ_AF3 CQ_F7 CQ_F3 CQ_FC5 CQ_T7 CQ_P7 CQ_O1 CQ_O2 CQ_P8 CQ_T8 CQ_FC6 CQ_F4 CQ_F8 CQ_AF4 CQ_CMS CQ_DRL	chan:40	units:emotiv
115.00000000000000000000	0.00000000000000000000	4162.05126953125000000000	4122.05126953125000000000	4181.53857421875000000000	4156.92285156250000000000	4153.33300781250000000000	4158.46142578125000000000	4183.58984375000000000000	4182.56396484375000000000	4138.46142578125000000000	4158.46142578125000000000	4349.74365234375000000000	4393.33300781250000000000	4132.30761718750000000000	4165.12792968750000000000	3304.00000000000000000000	10249.00000000000000000000	10228.00000000000000000000	0.00000000000000000000	0.00000000000000000000	0.00000000000000000000	2529.00000000000000000000	558.00000000000000000000	0.00000000000000000000	0.00000000000000000000	0.00000000000000000000	0.00000000000000000000	0.00000000000000000000	0.00000000000000000000	0.00000000000000000000	0.00000000000000000000	0.00000000000000000000	0.00000000000000000000	0.00000000000000000000	0.00000000000000000000	0.00000000000000000000	0.00000000000000000000	0.00000000000000000000	0.00000000000000000000
116.00000000000000000000	0.00000000000000000000	4178.46142578125000000000	4151.79492187500000000000	4195.38427734375000000000	4192.30761718750000000000	4172.30761718750000000000	4163.58984375000000000000	4191.28173828125000000000	4190.76904296875000000000	4148.20507812500000000000	4150.25634765625000000000	4369.74365234375000000000	4406.66650390625000000000	4132.30761718750000000000	4176.92285156250000000000	2758.00000000000000000000	10249.00000000000000000000	10228.00000000000000000000	0.00000000000000000000	0.00000000000000000000	0.00000000000000000000	2529.00000000000000000000	567.00000000000000000000	0.00000000000000000000	0.00000000000000000000	0.00000000000000000000	0.00000000000000000000	0.00000000000000000000	0.00000000000000000000	0.00000000000000000000	0.00000000000000000000	0.00000000000000000000	0.00000000000000000000	0.00000000000000000000	0.00000000000000000000	0.00000000000000000000	0.00000000000000000000	0.00000000000000000000	0.00000000000000000000
117.00000000000000000000	0.00000000000000000000	4167.17919921875000000000	4168.71777343750000000000	4187.69238281250000000000	4183.07666015625000000000	4170.76904296875000000000	4168.20507812500000000000	4201.53857421875000000000	4196.92285156250000000000	4160.51269531250000000000	4172.30761718750000000000	4373.84619140625000000000	4396.41015625000000000000	4136.41015625000000000000	4177.43603515625000000000	2595.00000000000000000000	10249.00000000000000000000	10228.00000000000000000000	0.00000000000000000000	0.00000000000000000000	0.00000000000000000000	2529.00000000000000000000	575.00000000000000000000	0.00000000000000000000	0.00000000000000000000	0.00000000000000000000	0.00000000000000000000	0.00000000000000000000	0.00000000000000000000	0.00000000000000000000	0.00000000000000000000	0.00000000000000000000	0.00000000000000000000	0.00000000000000000000	0.00000000000000000000	0.00000000000000000000	0.00000000000000000000	0.00000000000000000000	0.00000000000000000000
118.00000000000000000000	0.00000000000000000000	4177.94873046875000000000	4149.23046875000000000000	4188.20507812500000000000	4165.12792968750000000000	4156.41015625000000000000	4161.02539062500000000000	4193.84619140625000000000	4187.69238281250000000000	4151.79492187500000000000	4175.89746093750000000000	4364.61523437500000000000	4387.17919921875000000000	4140.51269531250000000000	4164.61523437500000000000	3482.00000000000000000000	10249.00000000000000000000	10228.00000000000000000000	0.00000000000000000000	0.00000000000000000000	0.00000000000000000000	2529.00000000000000000000	583.00000000000000000000	0.00000000000000000000	0.00000000000000000000	0.00000000000000000000	0.00000000000000000000	0.00000000000000000000	0.00000000000000000000	0.00000000000000000000	0.00000000000000000000	0.00000000000000000000	0.00000000000000000000	0.00000000000000000000	0.00000000000000000000	0.00000000000000000000	0.00000000000000000000	0.00000000000000000000	0.00000000000000000000
119.00000000000000000000	0.00000000000000000000	4176.41015625000000000000	4156.92285156250000000000	4194.35888671875000000000	4180.00000000000000000000	4180.00000000000000000000	4166.15380859375000000000	4191.79492187500000000000	4185.64111328125000000000	4153.33300781250000000000	4166.66650390625000000000	4375.38427734375000000000	4387.17919921875000000000	4153.84619140625000000000	4174.35888671875000000000	3304.00000000000000000000	10248.00000000000000000000	10228.00000000000000000000	0.00000000000000000000	0.00000000000000000000	0.00000000000000000000	2529.00000000000000000000	590.00000000000000000000	0.00000000000000000000	0.00000000000000000000	0.00000000000000000000	0.00000000000000000000	0.00000000000000000000	0.00000000000000000000	0.00000000000000000000	0.00000000000000000000	0.00000000000000000000	0.00000000000000000000	0.00000000000000000000	0.00000000000000000000	0.00000000000000000000	0.00000000000000000000	0.00000000000000000000	0.00000000000000000000
120.00000000000000000000	0.00000000000000000000	4164.10253906250000000000	4161.53857421875000000000	4184.61523437500000000000	4184.10253906250000000000	4183.58984375000000000000	4164.10253906250000000000	4186.66650390625000000000	4183.58984375000000000000	4158.46142578125000000000	4161.02539062500000000000	4371.28173828125000000000	4386.66650390625000000000	4149.23046875000000000000	4186.15380859375000000000	2758.00000000000000000000	10248.00000000000000000000	10228.00000000000000000000	0.00000000000000000000	0.00000000000000000000	0.00000000000000000000	2529.00000000000000000000	599.00000000000000000000	0.00000000000000000000	0.00000000000000000000	0.00000000000000000000	0.00000000000000000000	0.00000000000000000000	0.00000000000000000000	0.00000000000000000000	0.00000000000000000000	0.00000000000000000000	0.00000000000000000000	0.00000000000000000000	0.00000000000000000000	0.00000000000000000000	0.00000000000000000000	0.00000000000000000000	0.00000000000000000000
121.00000000000000000000	0.00000000000000000000	4184.61523437500000000000	4145.12792968750000000000	4186.66650390625000000000	4158.46142578125000000000	4151.79492187500000000000	4158.46142578125000000000	4177.94873046875000000000	4173.33300781250000000000	4147.17919921875000000000	4154.35888671875000000000	4364.61523437500000000000	4393.84619140625000000000	4135.89746093750000000000	4193.33300781250000000000	2595.00000000000000000000	10247.00000000000000000000	10229.00000000000000000000	0.00000000000000000000	0.00000000000000000000	0.00000000000000000000	2529.00000000000000000000	607.00000000000000000000	0.00000000000000000000	0.00000000000000000000	0.00000000000000000000	0.00000000000000000000	0.00000000000000000000	0.00000000000000000000	0.00000000000000000000	0.00000000000000000000	0.00000000000000000000	0.00000000000000000000	0.00000000000000000000	0.00000000000000000000	0.00000000000000000000	0.00000000000000000000	0.00000000000000000000	0.00000000000000000000
122.00000000000000000000	0.00000000000000000000	4183.07666015625000000000	4165.12792968750000000000	4187.17919921875000000000	4166.66650390625000000000	4165.64111328125000000000	4179.48730468750000000000	4190.25634765625000000000	4184.61523437500000000000	4153.84619140625000000000	4178.46142578125000000000	4384.61523437500000000000	4395.38427734375000000000	4163.07666015625000000000	4206.15380859375000000000	3482.00000000000000000000	10247.00000000000000000000	10229.00000000000000000000	0.00000000000000000000	0.00000000000000000000	0.00000000000000000000	2529.00000000000000000000	614.00000000000000000000	0.00000000000000000000	0.00000000000000000000	0.00000000000000000000	0.00000000000000000000	0.00000000000000000000	0.00000000000000000000	0.00000000000000000000	0.00000000000000000000	0.00000000000000000000	0.00000000000000000000	0.00000000000000000000	0.00000000000000000000	0.00000000000000000000	0.00000000000000000000	0.00000000000000000000	0.00000000000000000000
123.00000000000000000000	0.00000000000000000000	4181.02539062500000000000	4171.28173828125000000000	4173.84619140625000000000	4191.79492187500000000000	4179.48730468750000000000	4177.43603515625000000000	4185.64111328125000000000	4182.56396484375000000000	4152.82031250000000000000	4188.71777343750000000000	4368.71777343750000000000	4380.00000000000000000000	4161.02539062500000000000	4189.74365234375000000000	3304.00000000000000000000	10246.00000000000000000000	10229.00000000000000000000	0.00000000000000000000	0.00000000000000000000	0.00000000000000000000	2529.00000000000000000000	622.00000000000000000000	0.00000000000000000000	0.00000000000000000000	0.00000000000000000000	0.00000000000000000000	0.00000000000000000000	0.00000000000000000000	0.00000000000000000000	0.00000000000000000000	0.00000000000000000000	0.00000000000000000000	0.00000000000000000000	0.00000000000000000000	0.00000000000000000000	0.00000000000000000000	0.00000000000000000000	0.00000000000000000000
124.00000000000000000000	0.00000000000000000000	4176.92285156250000000000	4161.53857421875000000000	4164.61523437500000000000	4192.82031250000000000000	4178.46142578125000000000	4169.23046875000000000000	4186.15380859375000000000	4181.02539062500000000000	4158.97412109375000000000	4176.41015625000000000000	4358.46142578125000000000	4372.30761718750000000000	4135.38427734375000000000	4184.10253906250000000000	2758.00000000000000000000	10246.00000000000000000000	10229.00000000000000000000	0.00000000000000000000	0.00000000000000000000	0.00000000000000000000	2529.00000000000000000000	629.00000000000000000000	0.00000000000000000000	0.00000000000000000000	0.00000000000000000000	0.00000000000000000000	0.00000000000000000000	0.00000000000000000000	0.00000000000000000000	0.00000000000000000000	0.00000000000000000000	0.00000000000000000000	0.00000000000000000000	0.00000000000000000000	0.00000000000000000000	0.00000000000000000000	0.00000000000000000000	0.00000000000000000000
125.00000000000000000000	0.00000000000000000000	4166.66650390625000000000	4156.92285156250000000000	4161.02539062500000000000	4168.71777343750000000000	4167.17919921875000000000	4164.61523437500000000000	4184.10253906250000000000	4176.41015625000000000000	4158.46142578125000000000	4158.97412109375000000000	4371.79492187500000000000	4369.74365234375000000000	4140.00000000000000000000	4186.15380859375000000000	2595.00000000000000000000	10246.00000000000000000000	10230.00000000000000000000	0.00000000000000000000	0.00000000000000000000	0.00000000000000000000	2529.00000000000000000000	637.00000000000000000000	0.00000000000000000000	0.00000000000000000000	0.00000000000000000000	0.00000000000000000000	0.00000000000000000000	0.00000000000000000000	0.00000000000000000000	0.00000000000000000000	0.00000000000000000000	0.00000000000000000000	0.00000000000000000000	0.00000000000000000000	0.00000000000000000000	0.00000000000000000000	0.00000000000000000000	0.00000000000000000000
126.00000000000000000000	0.00000000000000000000	4176.41015625000000000000	4148.71777343750000000000	4168.71777343750000000000	4148.71777343750000000000	4149.23046875000000000000	4156.41015625000000000000	4172.82031250000000000000	4163.58984375000000000000	4141.53857421875000000000	4147.17919921875000000000	4362.56396484375000000000	4353.84619140625000000000	4155.89746093750000000000	4168.20507812500000000000	3482.00000000000000000000	10246.00000000000000000000	10230.00000000000000000000	0.00000000000000000000	0.00000000000000000000	0.00000000000000000000	2529.00000000000000000000	644.00000000000000000000	0.00000000000000000000	0.00000000000000000000	0.00000000000000000000	0.00000000000000000000	0.00000000000000000000	0.00000000000000000000	0.00000000000000000000	0.00000000000000000000	0.00000000000000000000	0.00000000000000000000	0.00000000000000000000	0.00000000000000000000	0.00000000000000000000	0.00000000000000000000	0.00000000000000000000	0.00000000000000000000
127.00000000000000000000	0.00000000000000000000	4167.17919921875000000000	4163.58984375000000000000	4168.20507812500000000000	4164.10253906250000000000	4170.76904296875000000000	4172.82031250000000000000	4191.79492187500000000000	4187.17919921875000000000	4164.10253906250000000000	4172.30761718750000000000	4365.12792968750000000000	4348.20507812500000000000	4162.05126953125000000000	4176.92285156250000000000	52.00000000000000000000	10245.00000000000000000000	10228.00000000000000000000	0.00000000000000000000	0.00000000000000000000	0.00000000000000000000	2529.00000000000000000000	652.00000000000000000000	0.00000000000000000000	0.00000000000000000000	0.00000000000000000000	0.00000000000000000000	0.00000000000000000000	0.00000000000000000000	0.00000000000000000000	0.00000000000000000000	0.00000000000000000000	0.00000000000000000000	0.00000000000000000000	0.00000000000000000000	0.00000000000000000000	0.00000000000000000000	0.00000000000000000000	0.00000000000000000000
0.00000000000000000000	0.00000000000000000000	4169.74365234375000000000	4163.07666015625000000000	4160.00000000000000000000	4181.53857421875000000000	4172.30761718750000000000	4174.35888671875000000000	4194.35888671875000000000	4192.30761718750000000000	4168.20507812500000000000	4185.64111328125000000000	4372.82031250000000000000	4353.33300781250000000000	4135.89746093750000000000	4187.17919921875000000000	2771.00000000000000000000	10245.00000000000000000000	10228.00000000000000000000	0.00000000000000000000	0.00000000000000000000	0.00000000000000000000	2529.00000000000000000000	661.00000000000000000000	4.00000000000000000000	0.00000000000000000000	0.00000000000000000000	0.00000000000000000000	0.00000000000000000000	0.00000000000000000000	0.00000000000000000000	0.00000000000000000000	0.00000000000000000000	0.00000000000000000000	0.00000000000000000000	0.00000000000000000000	0.00000000000000000000	0.00000000000000000000	0.00000000000000000000	0.00000000000000000000
1.00000000000000000000	0.00000000000000000000	4174.35888671875000000000	4158.46142578125000000000	4160.51269531250000000000	4182.05126953125000000000	4166.66650390625000000000	4171.28173828125000000000	4188.71777343750000000000	4183.58984375000000000000	4157.94873046875000000000	4188.71777343750000000000	4383.07666015625000000000	4351.79492187500000000000	4138.46142578125000000000	4183.07666015625000000000	2598.00000000000000000000	10245.00000000000000000000	10228.00000000000000000000	0.00000000000000000000	0.00000000000000000000	0.00000000000000000000	2529.00000000000000000000	669.00000000000000000000	4.00000000000000000000	4.00000000000000000000	0.00000000000000000000	0.00000000000000000000	0.00000000000000000000	0.00000000000000000000	0.00000000000000000000	0.00000000000000000000	0.00000000000000000000	0.00000000000000000000	0.00000000000000000000	0.00000000000000000000	0.00000000000000000000	0.00000000000000000000	0.00000000000000000000	0.00000000000000000000
2.00000000000000000000	0.00000000000000000000	4169.74365234375000000000	4160.51269531250000000000	4162.56396484375000000000	4164.10253906250000000000	4174.87158203125000000000	4170.25634765625000000000	4190.25634765625000000000	4187.17919921875000000000	4162.05126953125000000000	4182.05126953125000000000	4380.00000000000000000000	4346.15380859375000000000	4161.53857421875000000000	4178.46142578125000000000	2007.00000000000000000000	10245.00000000000000000000	10228.00000000000000000000	0.00000000000000000000	0.00000000000000000000	0.00000000000000000000	2529.00000000000000000000	677.00000000000000000000	4.00000000000000000000	4.00000000000000000000	4.00000000000000000000	0.00000000000000000000	0.00000000000000000000	0.00000000000000000000	0.00000000000000000000	0.00000000000000000000	0.00000000000000000000	0.00000000000000000000	0.00000000000000000000	0.00000000000000000000	0.00000000000000000000	0.00000000000000000000	4.00000000000000000000	0.00000000000000000000
3.00000000000000000000	0.00000000000000000000	4181.53857421875000000000	4155.38427734375000000000	4166.15380859375000000000	4158.46142578125000000000	4168.71777343750000000000	4161.53857421875000000000	4185.12792968750000000000	4181.02539062500000000000	4155.38427734375000000000	4169.74365234375000000000	4365.12792968750000000000	4331.28173828125000000000	4151.79492187500000000000	4170.25634765625000000000	3429.00000000000000000000	10245.00000000000000000000	10229.00000000000000000000	0.00000000000000000000	0.00000000000000000000	0.00000000000000000000	2529.00000000000000000000	686.00000000000000000000	4.00000000000000000000	4.00000000000000000000	4.00000000000000000000	4.00000000000000000000	0.00000000000000000000	0.00000000000000000000	0.00000000000000000000	0.00000000000000000000	0.00000000000000000000	0.00000000000000000000	0.00000000000000000000	0.00000000000000000000	0.00000000000000000000	0.00000000000000000000	4.00000000000000000000	4.00000000000000000000
4.00000000000000000000	0.00000000000000000000	4170.76904296875000000000	4168.20507812500000000000	4161.02539062500000000000	4180.51269531250000000000	4169.74365234375000000000	4171.28173828125000000000	4193.84619140625000000000	4186.66650390625000000000	4160.00000000000000000000	4189.74365234375000000000	4366.15380859375000000000	4319.48730468750000000000	4155.89746093750000000000	4177.43603515625000000000	3503.00000000000000000000	10245.00000000000000000000	10229.00000000000000000000	0.00000000000000000000	0.00000000000000000000	0.00000000000000000000	2529.00000000000000000000	694.00000000000000000000	4.00000000000000000000	4.00000000000000000000	4.00000000000000000000	4.00000000000000000000	4.00000000000000000000	0.00000000000000000000	0.00000000000000000000	0.00000000000000000000	0.00000000000000000000	0.00000000000000000000	0.00000000000000000000	0.00000000000000000000	0.00000000000000000000	0.00000000000000000000	4.00000000000000000000	4.00000000000000000000
5.00000000000000000000	0.00000000000000000000	4171.79492187500000000000	4164.61523437500000000000	4156.41015625000000000000	4182.56396484375000000000	4165.64111328125000000000	4179.48730468750000000000	4193.84619140625000000000	4189.74365234375000000000	4154.87158203125000000000	4192.82031250000000000000	4356.41015625000000000000	4328.20507812500000000000	4155.38427734375000000000	4193.84619140625000000000	3388.00000000000000000000	10245.00000000000000000000	10229.00000000000000000000	0.00000000000000000000	0.00000000000000000000	0.00000000000000000000	2529.00000000000000000000	702.00000000000000000000	4.00000000000000000000	4.00000000000000000000	4.00000000000000000000	4.00000000000000000000	4.00000000000000000000	4.00000000000000000000	0.00000000000000000000	0.00000000000000000000	0.00000000000000000000	0.00000000000000000000	0.00000000000000000000	0.00000000000000000000	0.00000000000000000000	0.00000000000000000000	4.00000000000000000000	4.00000000000000000000
6.00000000000000000000	0.00000000000000000000	4175.38427734375000000000	4154.87158203125000000000	4158.97412109375000000000	4166.66650390625000000000	4170.76904296875000000000	4182.05126953125000000000	4191.79492187500000000000	4191.79492187500000000000	4150.25634765625000000000	4194.35888671875000000000	4358.97412109375000000000	4334.35888671875000000000	4153.84619140625000000000	4201.53857421875000000000	3486.00000000000000000000	10245.00000000000000000000	10229.00000000000000000000	0.00000000000000000000	0.00000000000000000000	0.00000000000000000000	2529.00000000000000000000	711.00000000000000000000	4.00000000000000000000	4.00000000000000000000	4.00000000000000000000	4.00000000000000000000	4.00000000000000000000	4.00000000000000000000	4.00000000000000000000	0.00000000000000000000	0.00000000000000000000	0.00000000000000000000	0.00000000000000000000	0.00000000000000000000	0.00000000000000000000	0.00000000000000000000	4.00000000000000000000	4.00000000000000000000
7.00000000000000000000	0.00000000000000000000	4160.51269531250000000000	4155.89746093750000000000	4152.30761718750000000000	4158.97412109375000000000	4165.12792968750000000000	4168.71777343750000000000	4190.76904296875000000000	4186.15380859375000000000	4150.76904296875000000000	4213.84619140625000000000	4373.33300781250000000000	4322.56396484375000000000	4162.05126953125000000000	4180.00000000000000000000	3392.00000000000000000000	10245.00000000000000000000	10228.00000000000000000000	0.00000000000000000000	0.00000000000000000000	0.00000000000000000000	2529.00000000000000000000	719.00000000000000000000	4.00000000000000000000	4.00000000000000000000	4.00000000000000000000	4.00000000000000000000	4.00000000000000000000	4.00000000000000000000	4.00000000000000000000	4.00000000000000000000	0.00000000000000000000	0.00000000000000000000	0.00000000000000000000	0.00000000000000000000	0.00000000000000000000	0.00000000000000000000	4.00000000000000000000	4.00000000000000000000
8.00000000000000000000	0.00000000000000000000	4174.87158203125000000000	4156.92285156250000000000	4152.82031250000000000000	4153.84619140625000000000	4141.02539062500000000000	4151.28173828125000000000	4181.53857421875000000000	4172.30761718750000000000	4145.64111328125000000000	4208.20507812500000000000	4369.23046875000000000000	4316.41015625000000000000	4149.23046875000000000000	4166.66650390625000000000	3410.00000000000000000000	10245.00000000000000000000	10228.00000000000000000000	0.00000000000000000000	0.00000000000000000000	0.00000000000000000000	2529.00000000000000000000	727.00000000000000000000	4.00000000000000000000	4.00000000000000000000	4.00000000000000000000	4.00000000000000000000	4.00000000000000000000	4.00000000000000000000	4.00000000000000000000	4.00000000000000000000	4.00000000000000000000	0.00000000000000000000	0.00000000000000000000	0.00000000000000000000	0.00000000000000000000	0.00000000000000000000	4.00000000000000000000	4.00000000000000000000
9.00000000000000000000	0.00000000000000000000	4182.56396484375000000000	4172.82031250000000000000	4166.15380859375000000000	4162.56396484375000000000	4165.64111328125000000000	4172.82031250000000000000	4195.89746093750000000000	4196.41015625000000000000	4165.12792968750000000000	4224.10253906250000000000	4383.58984375000000000000	4328.71777343750000000000	4164.61523437500000000000	4203.07666015625000000000	3112.00000000000000000000	10247.00000000000000000000	10229.00000000000000000000	0.00000000000000000000	0.00000000000000000000	0.00000000000000000000	2529.00000000000000000000	735.00000000000000000000	4.00000000000000000000	4.00000000000000000000	4.00000000000000000000	4.00000000000000000000	4.00000000000000000000	4.00000000000000000000	4.00000000000000000000	4.00000000000000000000	4.00000000000000000000	4.00000000000000000000	0.00000000000000000000	0.00000000000000000000	0.00000000000000000000	0.00000000000000000000	4.00000000000000000000	4.00000000000000000000
10.00000000000000000000	0.00000000000000000000	4185.64111328125000000000	4163.58984375000000000000	4170.25634765625000000000	4170.25634765625000000000	4176.41015625000000000000	4167.69238281250000000000	4192.30761718750000000000	4200.51269531250000000000	4160.51269531250000000000	4235.38427734375000000000	4380.00000000000000000000	4328.71777343750000000000	4183.58984375000000000000	4213.84619140625000000000	3489.00000000000000000000	10247.00000000000000000000	10229.00000000000000000000	0.00000000000000000000	0.00000000000000000000	0.00000000000000000000	2529.00000000000000000000	742.00000000000000000000	4.00000000000000000000	4.00000000000000000000	4.00000000000000000000	4.00000000000000000000	4.00000000000000000000	4.00000000000000000000	4.00000000000000000000	4.00000000000000000000	4.00000000000000000000	4.00000000000000000000	4.00000000000000000000	0.00000000000000000000	0.00000000000000000000	0.00000000000000000000	4.00000000000000000000	4.00000000000000000000
11.00000000000000000000	0.00000000000000000000	4175.38427734375000000000	4150.76904296875000000000	4148.71777343750000000000	4164.10253906250000000000	4147.17919921875000000000	4144.10253906250000000000	4166.66650390625000000000	4165.64111328125000000000	4128.71777343750000000000	4198.97412109375000000000	4342.05126953125000000000	4302.05126953125000000000	4154.87158203125000000000	4179.48730468750000000000	3291.00000000000000000000	10248.00000000000000000000	10228.00000000000000000000	0.00000000000000000000	0.00000000000000000000	0.00000000000000000000	2529.00000000000000000000	750.00000000000000000000	4.00000000000000000000	4.00000000000000000000	4.00000000000000000000	4.00000000000000000000	4.00000000000000000000	4.00000000000000000000	4.00000000000000000000	4.00000000000000000000	4.00000000000000000000	4.00000000000000000000	4.00000000000000000000	4.00000000000000000000	0.00000000000000000000	0.00000000000000000000	4.00000000000000000000	4.00000000000000000000
12.00000000000000000000	0.00000000000000000000	4158.97412109375000000000	4158.46142578125000000000	4131.28173828125000000000	4159.48730468750000000000	4150.25634765625000000000	4162.56396484375000000000	4168.20507812500000000000	4157.43603515625000000000	4124.10253906250000000000	4186.66650390625000000000	4341.02539062500000000000	4295.38427734375000000000	4127.17919921875000000000	4165.64111328125000000000	2697.00000000000000000000	10248.00000000000000000000	10228.00000000000000000000	0.00000000000000000000	0.00000000000000000000	0.00000000000000000000	2529.00000000000000000000	757.00000000000000000000	4.00000000000000000000	4.00000000000000000000	4.00000000000000000000	4.00000000000000000000	4.00000000000000000000	4.00000000000000000000	4.00000000000000000000	4.00000000000000000000	4.00000000000000000000	4.00000000000000000000	4.00000000000000000000	4.00000000000000000000	4.00000000000000000000	0.00000000000000000000	4.00000000000000000000	4.00000000000000000000
13.00000000000000000000	0.00000000000000000000	4175.89746093750000000000	4151.28173828125000000000	4140.51269531250000000000	4147.69238281250000000000	4155.89746093750000000000	4160.51269531250000000000	4170.25634765625000000000	4161.53857421875000000000	4122.05126953125000000000	4198.46142578125000000000	4348.71777343750000000000	4296.92285156250000000000	4130.25634765625000000000	4169.74365234375000000000	2598.00000000000000000000	10248.00000000000000000000	10228.00000000000000000000	0.00000000000000000000	0.00000000000000000000	0.00000000000000000000	2529.00000000000000000000	764.00000000000000000000	4.00000000000000000000	4.00000000000000000000	4.00000000000000000000	4.00000000000000000000	4.00000000000000000000	4.00000000000000000000	4.00000000000000000000	4.00000000000000000000	4.00000000000000000000	4.00000000000000000000	4.00000000000000000000	4.00000000000000000000	4.00000000000000000000	4.00000000000000000000	4.00000000000000000000	4.00000000000000000000
14.00000000000000000000	0.00000000000000000000	4163.58984375000000000000	4150.25634765625000000000	4136.92285156250000000000	4142.05126953125000000000	4146.15380859375000000000	4139.48730468750000000000	4167.69238281250000000000	4160.51269531250000000000	4117.94873046875000000000	4191.79492187500000000000	4337.43603515625000000000	4272.30761718750000000000	4140.51269531250000000000	4170.76904296875000000000	3489.00000000000000000000	10248.00000000000000000000	10228.00000000000000000000	0.00000000000000000000	0.00000000000000000000	0.00000000000000000000	2529.00000000000000000000	772.00000000000000000000	4.00000000000000000000	4.00000000000000000000	4.00000000000000000000	4.00000000000000000000	4.00000000000000000000	4.00000000000000000000	4.00000000000000000000	4.00000000000000000000	4.00000000000000000000	4.00000000000000000000	4.00000000000000000000	4.00000000000000000000	4.00000000000000000000	4.00000000000000000000	4.00000000000000000000	4.00000000000000000000
15.00000000000000000000	0.00000000000000000000	4164.10253906250000000000	4160.51269531250000000000	4136.92285156250000000000	4158.46142578125000000000	4147.69238281250000000000	4146.15380859375000000000	4168.20507812500000000000	4158.97412109375000000000	4125.64111328125000000000	4190.25634765625000000000	4341.53857421875000000000	4260.51269531250000000000	4148.71777343750000000000	4162.56396484375000000000	3291.00000000000000000000	10247.00000000000000000000	10228.00000000000000000000	0.00000000000000000000	0.00000000000000000000	0.00000000000000000000	2529.00000000000000000000	779.00000000000000000000	4.00000000000000000000	4.00000000000000000000	4.00000000000000000000	4.00000000000000000000	4.00000000000000000000	4.00000000000000000000	4.00000000000000000000	4.00000000000000000000	4.00000000000000000000	4.00000000000000000000	4.00000000000000000000	4.00000000000000000000	4.00000000000000000000	4.00000000000000000000	4.00000000000000000000	4.00000000000000000000
16.00000000000000000000	0.00000000000000000000	4184.10253906250000000000	4169.74365234375000000000	4149.23046875000000000000	4169.23046875000000000000	4168.20507812500000000000	4166.15380859375000000000	4177.94873046875000000000	4168.20507812500000000000	4145.12792968750000000000	4214.35888671875000000000	4349.74365234375000000000	4270.76904296875000000000	4173.33300781250000000000	4166.15380859375000000000	0.00000000000000000000	10247.00000000000000000000	10228.00000000000000000000	0.00000000000000000000	0.00000000000000000000	0.00000000000000000000	2529.00000000000000000000	786.00000000000000000000	4.00000000000000000000	4.00000000000000000000	4.00000000000000000000	4.00000000000000000000	4.00000000000000000000	4.00000000000000000000	4.00000000000000000000	4.00000000000000000000	4.00000000000000000000	4.00000000000000000000	4.00000000000000000000	4.00000000000000000000	4.00000000000000000000	4.00000000000000000000	4.00000000000000000000	4.00000000000000000000
17.00000000000000000000	0.00000000000000000000	4163.58984375000000000000	4165.64111328125000000000	4134.35888671875000000000	4168.71777343750000000000	4176.41015625000000000000	4164.10253906250000000000	4184.61523437500000000000	4175.89746093750000000000	4149.74365234375000000000	4219.48730468750000000000	4361.02539062500000000000	4275.89746093750000000000	4157.94873046875000000000	4185.64111328125000000000	0.00000000000000000000	10247.00000000000000000000	10227.00000000000000000000	0.00000000000000000000	0.00000000000000000000	0.00000000000000000000	2529.00000000000000000000	794.00000000000000000000	4.00000000000000000000	4.00000000000000000000	4.00000000000000000000	4.00000000000000000000	4.00000000000000000000	4.00000000000000000000	4.00000000000000000000	4.00000000000000000000	4.00000000000000000000	4.00000000000000000000	4.00000000000000000000	4.00000000000000000000	4.00000000000000000000	4.00000000000000000000	4.00000000000000000000	4.00000000000000000000
18.00000000000000000000	0.00000000000000000000	4165.64111328125000000000	4141.53857421875000000000	4120.00000000000000000000	4167.17919921875000000000	4155.89746093750000000000	4147.17919921875000000000	4168.71777343750000000000	4158.46142578125000000000	4126.66650390625000000000	4200.00000000000000000000	4363.58984375000000000000	4272.30761718750000000000	4115.38427734375000000000	4177.43603515625000000000	0.00000000000000000000	10247.00000000000000000000	10227.00000000000000000000	0.00000000000000000000	0.00000000000000000000	0.00000000000000000000	2529.00000000000000000000	801.00000000000000000000	4.00000000000000000000	4.00000000000000000000	4.00000000000000000000	4.00000000000000000000	4.00000000000000000000	4.00000000000000000000	4.00000000000000000000	4.00000000000000000000	4.00000000000000000000	4.00000000000000000000	4.00000000000000000000	4.00000000000000000000	4.00000000000000000000	4.00000000000000000000	4.00000000000000000000	4.00000000000000000000
19.00000000000000000000	0.00000000000000000000	4163.58984375000000000000	4143.07666015625000000000	4123.58984375000000000000	4151.28173828125000000000	4151.28173828125000000000	4156.41015625000000000000	4169.74365234375000000000	4158.97412109375000000000	4132.82031250000000000000	4208.71777343750000000000	4336.92285156250000000000	4261.02539062500000000000	4143.58984375000000000000	4162.56396484375000000000	0.00000000000000000000	10248.00000000000000000000	10228.00000000000000000000	0.00000000000000000000	0.00000000000000000000	0.00000000000000000000	2529.00000000000000000000	808.00000000000000000000	4.00000000000000000000	4.00000000000000000000	4.00000000000000000000	4.00000000000000000000	4.00000000000000000000	4.00000000000000000000	4.00000000000000000000	4.00000000000000000000	4.00000000000000000000	4.00000000000000000000	4.00000000000000000000	4.00000000000000000000	4.00000000000000000000	4.00000000000000000000	4.00000000000000000000	4.00000000000000000000
20.00000000000000000000	0.00000000000000000000	4155.89746093750000000000	4155.38427734375000000000	4125.64111328125000000000	4140.51269531250000000000	4149.74365234375000000000	4153.33300781250000000000	4167.17919921875000000000	4162.56396484375000000000	4142.56396484375000000000	4198.97412109375000000000	4320.51269531250000000000	4252.82031250000000000000	4162.56396484375000000000	4166.15380859375000000000	0.00000000000000000000	10248.00000000000000000000	10228.00000000000000000000	0.00000000000000000000	0.00000000000000000000	0.00000000000000000000	2529.00000000000000000000	817.00000000000000000000	4.00000000000000000000	4.00000000000000000000	4.00000000000000000000	4.00000000000000000000	4.00000000000000000000	4.00000000000000000000	4.00000000000000000000	4.00000000000000000000	4.00000000000000000000	4.00000000000000000000	4.00000000000000000000	4.00000000000000000000	4.00000000000000000000	4.00000000000000000000	4.00000000000000000000	4.00000000000000000000
21.00000000000000000000	0.00000000000000000000	4169.23046875000000000000	4157.94873046875000000000	4130.25634765625000000000	4158.46142578125000000000	4162.56396484375000000000	4153.84619140625000000000	4166.15380859375000000000	4162.05126953125000000000	4136.92285156250000000000	4188.71777343750000000000	4345.64111328125000000000	4252.30761718750000000000	4158.46142578125000000000	4174.35888671875000000000	0.00000000000000000000	10247.00000000000000000000	10229.00000000000000000000	0.00000000000000000000	0.00000000000000000000	0.00000000000000000000	2529.00000000000000000000	825.00000000000000000000	4.00000000000000000000	4.00000000000000000000	4.00000000000000000000	4.00000000000000000000	4.00000000000000000000	4.00000000000000000000	4.00000000000000000000	4.00000000000000000000	4.00000000000000000000	4.00000000000000000000	4.00000000000000000000	4.00000000000000000000	4.00000000000000000000	4.00000000000000000000	4.00000000000000000000	4.00000000000000000000
22.00000000000000000000	0.00000000000000000000	4161.02539062500000000000	4157.43603515625000000000	4129.74365234375000000000	4160.51269531250000000000	4189.74365234375000000000	4177.94873046875000000000	4182.05126953125000000000	4172.30761718750000000000	4150.25634765625000000000	4226.15380859375000000000	4364.61523437500000000000	4256.41015625000000000000	4173.33300781250000000000	4173.84619140625000000000	0.00000000000000000000	10247.00000000000000000000	10229.00000000000000000000	0.00000000000000000000	0.00000000000000000000	0.00000000000000000000	2529.00000000000000000000	833.00000000000000000000	4.00000000000000000000	4.00000000000000000000	4.00000000000000000000	4.00000000000000000000	4.00000000000000000000	4.00000000000000000000	4.00000000000000000000	4.00000000000000000000	4.00000000000000000000	4.00000000000000000000	4.00000000000000000000	4.00000000000000000000	4.00000000000000000000	4.00000000000000000000	4.00000000000000000000	4.00000000000000000000
23.00000000000000000000	0.00000000000000000000	4168.71777343750000000000	4148.20507812500000000000	4136.41015625000000000000	4147.69238281250000000000	4168.20507812500000000000	4163.07666015625000000000	4170.76904296875000000000	4163.58984375000000000000	4148.71777343750000000000	4233.84619140625000000000	4366.66650390625000000000	4260.51269531250000000000	4164.10253906250000000000	4176.41015625000000000000	0.00000000000000000000	10247.00000000000000000000	10229.00000000000000000000	0.00000000000000000000	0.00000000000000000000	0.00000000000000000000	2529.00000000000000000000	842.00000000000000000000	4.00000000000000000000	4.00000000000000000000	4.00000000000000000000	4.00000000000000000000	4.00000000000000000000	4.00000000000000000000	4.00000000000000000000	4.00000000000000000000	4.00000000000000000000	4.00000000000000000000	4.00000000000000000000	4.00000000000000000000	4.00000000000000000000	4.00000000000000000000	4.00000000000000000000	4.00000000000000000000
24.00000000000000000000	0.00000000000000000000	4172.30761718750000000000	4162.05126953125000000000	4145.12792968750000000000	4165.12792968750000000000	4160.51269531250000000000	4151.79492187500000000000	4170.25634765625000000000	4171.79492187500000000000	4158.97412109375000000000	4222.05126953125000000000	4365.64111328125000000000	4263.58984375000000000000	4172.30761718750000000000	4192.82031250000000000000	0.00000000000000000000	10247.00000000000000000000	10229.00000000000000000000	0.00000000000000000000	0.00000000000000000000	0.00000000000000000000	2529.00000000000000000000	850.00000000000000000000	4.00000000000000000000	4.00000000000000000000	4.00000000000000000000	4.00000000000000000000	4.00000000000000000000	4.00000000000000000000	4.00000000000000000000	4.00000000000000000000	4.00000000000000000000	4.00000000000000000000	4.00000000000000000000	4.00000000000000000000	4.00000000000000000000	4.00000000000000000000	4.00000000000000000000	4.00000000000000000000
25.00000000000000000000	0.00000000000000000000	4163.07666015625000000000	4161.02539062500000000000	4137.94873046875000000000	4161.02539062500000000000	4165.64111328125000000000	4152.82031250000000000000	4169.23046875000000000000	4171.79492187500000000000	4157.94873046875000000000	4212.30761718750000000000	4346.15380859375000000000	4258.97412109375000000000	4175.38427734375000000000	4178.46142578125000000000	0.00000000000000000000	10246.00000000000000000000	10228.00000000000000000000	0.00000000000000000000	0.00000000000000000000	0.00000000000000000000	2529.00000000000000000000	858.00000000000000000000	4.00000000000000000000	4.00000000000000000000	4.00000000000000000000	4.00000000000000000000	4.00000000000000000000	4.00000000000000000000	4.00000000000000000000	4.00000000000000000000	4.00000000000000000000	4.00000000000000000000	4.00000000000000000000	4.00000000000000000000	4.00000000000000000000	4.00000000000000000000	4.00000000000000000000	4.00000000000000000000
26.00000000000000000000	0.00000000000000000000	4160.51269531250000000000	4135.89746093750000000000	4132.30761718750000000000	4132.82031250000000000000	4136.92285156250000000000	4136.41015625000000000000	4151.79492187500000000000	4142.05126953125000000000	4123.58984375000000000000	4192.30761718750000000000	4336.92285156250000000000	4235.38427734375000000000	4152.30761718750000000000	4153.33300781250000000000	0.00000000000000000000	10246.00000000000000000000	10228.00000000000000000000	0.00000000000000000000	0.00000000000000000000	0.00000000000000000000	2529.00000000000000000000	866.00000000000000000000	4.00000000000000000000	4.00000000000000000000	4.00000000000000000000	4.00000000000000000000	4.00000000000000000000	4.00000000000000000000	4.00000000000000000000	4.00000000000000000000	4.00000000000000000000	4.00000000000000000000	4.00000000000000000000	4.00000000000000000000	4.00000000000000000000	4.00000000000000000000	4.00000000000000000000	4.00000000000000000000
27.00000000000000000000	0.00000000000000000000	4152.82031250000000000000	4148.71777343750000000000	4134.35888671875000000000	4145.12792968750000000000	4147.69238281250000000000	4149.74365234375000000000	4164.61523437500000000000	4150.25634765625000000000	4127.69238281250000000000	4200.00000000000000000000	4358.46142578125000000000	4225.64111328125000000000	4168.71777343750000000000	4161.53857421875000000000	0.00000000000000000000	10246.00000000000000000000	10229.00000000000000000000	0.00000000000000000000	0.00000000000000000000	0.00000000000000000000	2529.00000000000000000000	874.00000000000000000000	4.00000000000000000000	4.00000000000000000000	4.00000000000000000000	4.00000000000000000000	4.00000000000000000000	4.00000000000000000000	4.00000000000000000000	4.00000000000000000000	4.00000000000000000000	4.00000000000000000000	4.00000000000000000000	4.00000000000000000000	4.00000000000000000000	4.00000000000000000000	4.00000000000000000000	4.00000000000000000000
28.00000000000000000000	0.00000000000000000000	4168.71777343750000000000	4152.30761718750000000000	4134.35888671875000000000	4147.17919921875000000000	4177.94873046875000000000	4168.71777343750000000000	4177.43603515625000000000	4164.10253906250000000000	4144.61523437500000000000	4209.23046875000000000000	4363.58984375000000000000	4234.35888671875000000000	4170.25634765625000000000	4161.53857421875000000000	0.00000000000000000000	10246.00000000000000000000	10229.00000000000000000000	0.00000000000000000000	0.00000000000000000000	0.00000000000000000000	2529.00000000000000000000	883.00000000000000000000	4.00000000000000000000	4.00000000000000000000	4.00000000000000000000	4.00000000000000000000	4.00000000000000000000	4.00000000000000000000	4.00000000000000000000	4.00000000000000000000	4.00000000000000000000	4.00000000000000000000	4.00000000000000000000	4.00000000000000000000	4.00000000000000000000	4.00000000000000000000	4.00000000000000000000	4.00000000000000000000
29.00000000000000000000	0.00000000000000000000	4162.05126953125000000000	4136.92285156250000000000	4123.58984375000000000000	4131.79492187500000000000	4175.89746093750000000000	4172.30761718750000000000	4178.97412109375000000000	4164.61523437500000000000	4155.38427734375000000000	4210.25634765625000000000	4346.15380859375000000000	4229.23046875000000000000	4156.41015625000000000000	4157.94873046875000000000	0.00000000000000000000	10246.00000000000000000000	10229.00000000000000000000	0.00000000000000000000	0.00000000000000000000	0.00000000000000000000	2529.00000000000000000000	891.00000000000000000000	4.00000000000000000000	4.00000000000000000000	4.00000000000000000000	4.00000000000000000000	4.00000000000000000000	4.00000000000000000000	4.00000000000000000000	4.00000000000000000000	4.00000000000000000000	4.00000000000000000000	4.00000000000000000000	4.00000000000000000000	4.00000000000000000000	4.00000000000000000000	4.00000000000000000000	4.00000000000000000000
30.00000000000000000000	0.00000000000000000000	4150.25634765625000000000	4128.71777343750000000000	4115.89746093750000000000	4152.30761718750000000000	4148.71777343750000000000	4162.05126953125000000000	4169.74365234375000000000	4155.38427734375000000000	4151.28173828125000000000	4201.53857421875000000000	4324.61523437500000000000	4213.84619140625000000000	4166.15380859375000000000	4154.87158203125000000000	0.00000000000000000000	10246.00000000000000000000	10229.00000000000000000000	0.00000000000000000000	0.00000000000000000000	0.00000000000000000000	2529.00000000000000000000	899.00000000000000000000	4.00000000000000000000	4.00000000000000000000	4.00000000000000000000	4.00000000000000000000	4.00000000000000000000	4.00000000000000000000	4.00000000000000000000	4.00000000000000000000	4.00000000000000000000	4.00000000000000000000	4.00000000000000000000	4.00000000000000000000	4.00000000000000000000	4.00000000000000000000	4.00000000000000000000	4.00000000000000000000
31.00000000000000000000	0.00000000000000000000	4169.74365234375000000000	4145.12792968750000000000	4129.23046875000000000000	4157.43603515625000000000	4153.84619140625000000000	4151.79492187500000000000	4159.48730468750000000000	4148.71777343750000000000	4143.07666015625000000000	4199.48730468750000000000	4319.48730468750000000000	4215.89746093750000000000	4161.53857421875000000000	4156.41015625000000000000	0.00000000000000000000	10247.00000000000000000000	10229.00000000000000000000	0.00000000000000000000	0.00000000000000000000	0.00000000000000000000	2529.00000000000000000000	908.00000000000000000000	4.00000000000000000000	4.00000000000000000000	4.00000000000000000000	4.00000000000000000000	4.00000000000000000000	4.00000000000000000000	4.00000000000000000000	4.00000000000000000000	4.00000000000000000000	4.00000000000000000000	4.00000000000000000000	4.00000000000000000000	4.00000000000000000000	4.00000000000000000000	4.00000000000000000000	4.00000000000000000000
32.00000000000000000000	0.00000000000000000000	4160.00000000000000000000	4166.66650390625000000000	4142.56396484375000000000	4130.25634765625000000000	4174.87158203125000000000	4148.20507812500000000000	4165.12792968750000000000	4165.64111328125000000000	4155.38427734375000000000	4222.05126953125000000000	4335.89746093750000000000	4227.69238281250000000000	4150.25634765625000000000	4174.35888671875000000000	0.00000000000000000000	10247.00000000000000000000	10229.00000000000000000000	0.00000000000000000000	0.00000000000000000000	0.00000000000000000000	2529.00000000000000000000	915.00000000000000000000	4.00000000000000000000	4.00000000000000000000	4.00000000000000000000	4.00000000000000000000	4.00000000000000000000	4.00000000000000000000	4.00000000000000000000	4.00000000000000000000	4.00000000000000000000	4.00000000000000000000	4.00000000000000000000	4.00000000000000000000	4.00000000000000000000	4.00000000000000000000	4.00000000000000000000	4.00000000000000000000
33.00000000000000000000	0.00000000000000000000	4161.02539062500000000000	4140.51269531250000000000	4145.12792968750000000000	4133.33300781250000000000	4140.51269531250000000000	4135.89746093750000000000	4154.87158203125000000000	4157.43603515625000000000	4140.00000000000000000000	4202.05126953125000000000	4334.35888671875000000000	4217.43603515625000000000	4148.71777343750000000000	4168.71777343750000000000	0.00000000000000000000	10248.00000000000000000000	10227.00000000000000000000	0.00000000000000000000	0.00000000000000000000	0.00000000000000000000	2529.00000000000000000000	922.00000000000000000000	4.00000000000000000000	4.00000000000000000000	4.00000000000000000000	4.00000000000000000000	4.00000000000000000000	4.00000000000000000000	4.00000000000000000000	4.00000000000000000000	4.00000000000000000000	4.00000000000000000000	4.00000000000000000000	4.00000000000000000000	4.00000000000000000000	4.00000000000000000000	4.00000000000000000000	4.00000000000000000000
34.00000000000000000000	0.00000000000000000000	4171.28173828125000000000	4146.66650390625000000000	4146.66650390625000000000	4166.15380859375000000000	4157.94873046875000000000	4162.05126953125000000000	4167.17919921875000000000	4156.92285156250000000000	4136.41015625000000000000	4196.92285156250000000000	4361.02539062500000000000	4213.33300781250000000000	4167.69238281250000000000	4166.66650390625000000000	0.00000000000000000000	10248.00000000000000000000	10227.00000000000000000000	0.00000000000000000000	0.00000000000000000000	0.00000000000000000000	2529.00000000000000000000	930.00000000000000000000	4.00000000000000000000	4.00000000000000000000	4.00000000000000000000	4.00000000000000000000	4.00000000000000000000	4.00000000000000000000	4.00000000000000000000	4.00000000000000000000	4.00000000000000000000	4.00000000000000000000	4.00000000000000000000	4.00000000000000000000	4.00000000000000000000	4.00000000000000000000	4.00000000000000000000	4.00000000000000000000
35.00000000000000000000	0.00000000000000000000	4167.69238281250000000000	4171.79492187500000000000	4148.71777343750000000000	4161.53857421875000000000	4192.82031250000000000000	4174.87158203125000000000	4177.94873046875000000000	4165.64111328125000000000	4149.74365234375000000000	4221.02539062500000000000	4377.94873046875000000000	4221.02539062500000000000	4186.15380859375000000000	4170.76904296875000000000	0.00000000000000000000	10249.00000000000000000000	10228.00000000000000000000	0.00000000000000000000	0.00000000000000000000	0.00000000000000000000	2529.00000000000000000000	937.00000000000000000000	4.00000000000000000000	4.00000000000000000000	4.00000000000000000000	4.00000000000000000000	4.00000000000000000000	4.00000000000000000000	4.00000000000000000000	4.00000000000000000000	4.00000000000000000000	4.00000000000000000000	4.00000000000000000000	4.00000000000000000000	4.00000000000000000000	4.00000000000000000000	4.00000000000000000000	4.00000000000000000000
36.00000000000000000000	0.00000000000000000000	4171.79492187500000000000	4149.74365234375000000000	4157.94873046875000000000	4140.51269531250000000000	4149.74365234375000000000	4141.53857421875000000000	4155.38427734375000000000	4146.66650390625000000000	4131.79492187500000000000	4198.97412109375000000000	4323.07666015625000000000	4209.74365234375000000000	4183.58984375000000000000	4165.12792968750000000000	0.00000000000000000000	10249.00000000000000000000	10228.00000000000000000000	0.00000000000000000000	0.00000000000000000000	0.00000000000000000000	2529.00000000000000000000	944.00000000000000000000	4.00000000000000000000	4.00000000000000000000	4.00000000000000000000	4.00000000000000000000	4.00000000000000000000	4.00000000000000000000	4.00000000000000000000	4.00000000000000000000	4.00000000000000000000	4.00000000000000000000	4.00000000000000000000	4.00000000000000000000	4.00000000000000000000	4.00000000000000000000	4.00000000000000000000	4.00000000000000000000
37.00000000000000000000	0.00000000000000000000	4164.61523437500000000000	4157.94873046875000000000	4172.30761718750000000000	4155.89746093750000000000	4153.33300781250000000000	4152.82031250000000000000	4172.30761718750000000000	4162.56396484375000000000	4143.07666015625000000000	4201.02539062500000000000	4320.51269531250000000000	4213.84619140625000000000	4189.74365234375000000000	4191.28173828125000000000	0.00000000000000000000	10247.00000000000000000000	10229.00000000000000000000	0.00000000000000000000	0.00000000000000000000	0.00000000000000000000	2529.00000000000000000000	952.00000000000000000000	4.00000000000000000000	4.00000000000000000000	4.00000000000000000000	4.00000000000000000000	4.00000000000000000000	4.00000000000000000000	4.00000000000000000000	4.00000000000000000000	4.00000000000000000000	4.00000000000000000000	4.00000000000000000000	4.00000000000000000000	4.00000000000000000000	4.00000000000000000000	4.00000000000000000000	4.00000000000000000000
38.00000000000000000000	0.00000000000000000000	4171.79492187500000000000	4163.07666015625000000000	4171.28173828125000000000	4158.46142578125000000000	4173.84619140625000000000	4167.17919921875000000000	4182.05126953125000000000	4183.58984375000000000000	4159.48730468750000000000	4212.82031250000000000000	4351.28173828125000000000	4223.07666015625000000000	4172.82031250000000000000	4195.38427734375000000000	0.00000000000000000000	10247.00000000000000000000	10229.00000000000000000000	0.00000000000000000000	0.00000000000000000000	0.00000000000000000000	2529.00000000000000000000	959.00000000000000000000	4.00000000000000000000	4.00000000000000000000	4.00000000000000000000	4.00000000000000000000	4.00000000000000000000	4.00000000000000000000	4.00000000000000000000	4.00000000000000000000	4.00000000000000000000	4.00000000000000000000	4.00000000000000000000	4.00000000000000000000	4.00000000000000000000	4.00000000000000000000	4.00000000000000000000	4.00000000000000000000
39.00000000000000000000	0.00000000000000000000	4168.20507812500000000000	4140.00000000000000000000	4156.92285156250000000000	4147.17919921875000000000	4150.25634765625000000000	4152.82031250000000000000	4164.10253906250000000000	4171.28173828125000000000	4149.23046875000000000000	4196.92285156250000000000	4353.84619140625000000000	4203.07666015625000000000	4154.35888671875000000000	4173.84619140625000000000	0.00000000000000000000	10246.00000000000000000000	10229.00000000000000000000	0.00000000000000000000	0.00000000000000000000	0.00000000000000000000	2529.00000000000000000000	967.00000000000000000000	4.00000000000000000000	4.00000000000000000000	4.00000000000000000000	4.00000000000000000000	4.00000000000000000000	4.00000000000000000000	4.00000000000000000000	4.00000000000000000000	4.00000000000000000000	4.00000000000000000000	4.00000000000000000000	4.00000000000000000000	4.00000000000000000000	4.00000000000000000000	4.00000000000000000000	4.00000000000000000000
40.00000000000000000000	0.00000000000000000000	4166.66650390625000000000	4149.23046875000000000000	4162.56396484375000000000	4166.15380859375000000000	4161.02539062500000000000	4154.87158203125000000000	4174.87158203125000000000	4174.35888671875000000000	4151.79492187500000000000	4210.25634765625000000000	4367.69238281250000000000	4201.02539062500000000000	4188.20507812500000000000	4190.76904296875000000000	0.00000000000000000000	10246.00000000000000000000	10229.00000000000000000000	0.00000000000000000000	0.00000000000000000000	0.00000000000000000000	2529.00000000000000000000	974.00000000000000000000	4.00000000000000000000	4.00000000000000000000	4.00000000000000000000	4.00000000000000000000	4.00000000000000000000	4.00000000000000000000	4.00000000000000000000	4.00000000000000000000	4.00000000000000000000	4.00000000000000000000	4.00000000000000000000	4.00000000000000000000	4.00000000000000000000	4.00000000000000000000	4.00000000000000000000	4.00000000000000000000
41.00000000000000000000	0.00000000000000000000	4188.71777343750000000000	4167.69238281250000000000	4177.94873046875000000000	4162.05126953125000000000	4186.15380859375000000000	4162.05126953125000000000	4194.35888671875000000000	4190.76904296875000000000	4162.05126953125000000000	4224.61523437500000000000	4360.51269531250000000000	4217.94873046875000000000	4209.74365234375000000000	4200.00000000000000000000	0.00000000000000000000	10244.00000000000000000000	10228.00000000000000000000	0.00000000000000000000	0.00000000000000000000	0.00000000000000000000	2529.00000000000000000000	983.00000000000000000000	4.00000000000000000000	4.00000000000000000000	4.00000000000000000000	4.00000000000000000000	4.00000000000000000000	4.00000000000000000000	4.00000000000000000000	4.00000000000000000000	4.00000000000000000000	4.00000000000000000000	4.00000000000000000000	4.00000000000000000000	4.00000000000000000000	4.00000000000000000000	4.00000000000000000000	4.00000000000000000000
42.00000000000000000000	0.00000000000000000000	4163.58984375000000000000	4154.87158203125000000000	4157.94873046875000000000	4132.30761718750000000000	4161.02539062500000000000	4156.92285156250000000000	4191.28173828125000000000	4188.20507812500000000000	4161.02539062500000000000	4204.10253906250000000000	4336.92285156250000000000	4200.51269531250000000000	4178.97412109375000000000	4171.79492187500000000000	0.00000000000000000000	10244.00000000000000000000	10228.00000000000000000000	0.00000000000000000000	0.00000000000000000000	0.00000000000000000000	2529.00000000000000000000	990.00000000000000000000	4.00000000000000000000	4.00000000000000000000	4.00000000000000000000	4.00000000000000000000	4.00000000000000000000	4.00000000000000000000	4.00000000000000000000	4.00000000000000000000	4.00000000000000000000	4.00000000000000000000	4.00000000000000000000	4.00000000000000000000	4.00000000000000000000	4.00000000000000000000	4.00000000000000000000	4.00000000000000000000
43.00000000000000000000	0.00000000000000000000	4162.05126953125000000000	4141.02539062500000000000	4154.87158203125000000000	4141.53857421875000000000	4145.12792968750000000000	4152.30761718750000000000	4181.02539062500000000000	4171.28173828125000000000	4150.25634765625000000000	4194.35888671875000000000	4331.79492187500000000000	4192.82031250000000000000	4159.48730468750000000000	4171.79492187500000000000	0.00000000000000000000	10246.00000000000000000000	10229.00000000000000000000	0.00000000000000000000	0.00000000000000000000	0.00000000000000000000	2529.00000000000000000000	999.00000000000000000000	4.00000000000000000000	4.00000000000000000000	4.00000000000000000000	4.00000000000000000000	4.00000000000000000000	4.00000000000000000000	4.00000000000000000000	4.00000000000000000000	4.00000000000000000000	4.00000000000000000000	4.00000000000000000000	4.00000000000000000000	4.00000000000000000000	4.00000000000000000000	4.00000000000000000000	4.00000000000000000000
44.00000000000000000000	0.00000000000000000000	4185.64111328125000000000	4165.64111328125000000000	4179.48730468750000000000	4175.89746093750000000000	4184.10253906250000000000	4170.76904296875000000000	4195.38427734375000000000	4183.07666015625000000000	4161.02539062500000000000	4228.20507812500000000000	4362.56396484375000000000	4215.38427734375000000000	4204.10253906250000000000	4213.33300781250000000000	0.00000000000000000000	10246.00000000000000000000	10229.00000000000000000000	0.00000000000000000000	0.00000000000000000000	0.00000000000000000000	2530.00000000000000000000	7.00000000000000000000	4.00000000000000000000	4.00000000000000000000	4.00000000000000000000	4.00000000000000000000	4.00000000000000000000	4.00000000000000000000	4.00000000000000000000	4.00000000000000000000	4.00000000000000000000	4.00000000000000000000	4.00000000000000000000	4.00000000000000000000	4.00000000000000000000	4.00000000000000000000	4.00000000000000000000	4.00000000000000000000
45.00000000000000000000	0.00000000000000000000	4170.25634765625000000000	4166.15380859375000000000	4162.56396484375000000000	4169.23046875000000000000	4180.51269531250000000000	4170.76904296875000000000	4193.84619140625000000000	4187.69238281250000000000	4164.61523437500000000000	4224.10253906250000000000	4368.71777343750000000000	4214.87158203125000000000	4209.23046875000000000000	4208.20507812500000000000	0.00000000000000000000	10251.00000000000000000000	10231.00000000000000000000	0.00000000000000000000	0.00000000000000000000	0.00000000000000000000	2530.00000000000000000000	15.00000000000000000000	4.00000000000000000000	4.00000000000000000000	4.00000000000000000000	4.00000000000000000000	4.00000000000000000000	4.00000000000000000000	4.00000000000000000000	4.00000000000000000000	4.00000000000000000000	4.00000000000000000000	4.00000000000000000000	4.00000000000000000000	4.00000000000000000000	4.00000000000000000000	4.00000000000000000000	4.00000000000000000000
46.00000000000000000000	0.00000000000000000000	4171.28173828125000000000	4141.53857421875000000000	4145.12792968750000000000	4137.43603515625000000000	4146.66650390625000000000	4153.33300781250000000000	4169.23046875000000000000	4161.53857421875000000000	4142.56396484375000000000	4182.05126953125000000000	4331.79492187500000000000	4197.94873046875000000000	4164.10253906250000000000	4167.17919921875000000000	0.00000000000000000000	10251.00000000000000000000	10231.00000000000000000000	0.00000000000000000000	0.00000000000000000000	0.00000000000000000000	2530.00000000000000000000	24.00000000000000000000	4.00000000000000000000	4.00000000000000000000	4.00000000000000000000	4.00000000000000000000	4.00000000000000000000	4.00000000000000000000	4.00000000000000000000	4.00000000000000000000	4.00000000000000000000	4.00000000000000000000	4.00000000000000000000	4.00000000000000000000	4.00000000000000000000	4.00000000000000000000	4.00000000000000000000	4.00000000000000000000
47.00000000000000000000	0.00000000000000000000	4169.23046875000000000000	4152.82031250000000000000	4158.46142578125000000000	4142.56396484375000000000	4166.66650390625000000000	4159.48730468750000000000	4171.28173828125000000000	4163.58984375000000000000	4150.76904296875000000000	4201.53857421875000000000	4342.56396484375000000000	4192.82031250000000000000	4192.82031250000000000000	4176.41015625000000000000	0.00000000000000000000	10251.00000000000000000000	10232.00000000000000000000	0.00000000000000000000	0.00000000000000000000	0.00000000000000000000	2530.00000000000000000000	32.00000000000000000000	4.00000000000000000000	4.00000000000000000000	4.00000000000000000000	4.00000000000000000000	4.00000000000000000000	4.00000000000000000000	4.00000000000000000000	4.00000000000000000000	4.00000000000000000000	4.00000000000000000000	4.00000000000000000000	4.00000000000000000000	4.00000000000000000000	4.00000000000000000000	4.00000000000000000000	4.00000000000000000000
48.00000000000000000000	0.00000000000000000000	4170.25634765625000000000	4162.05126953125000000000	4163.58984375000000000000	4165.64111328125000000000	4172.82031250000000000000	4146.66650390625000000000	4166.15380859375000000000	4168.20507812500000000000	4154.87158203125000000000	4225.12792968750000000000	4358.97412109375000000000	4198.46142578125000000000	4214.87158203125000000000	4193.33300781250000000000	0.00000000000000000000	10251.00000000000000000000	10232.00000000000000000000	0.00000000000000000000	0.00000000000000000000	0.00000000000000000000	2530.00000000000000000000	40.00000000000000000000	4.00000000000000000000	4.00000000000000000000	4.00000000000000000000	4.00000000000000000000	4.00000000000000000000	4.00000000000000000000	4.00000000000000000000	4.00000000000000000000	4.00000000000000000000	4.00000000000000000000	4.00000000000000000000	4.00000000000000000000	4.00000000000000000000	4.00000000000000000000	4.00000000000000000000	4.00000000000000000000
49.00000000000000000000	0.00000000000000000000	4177.43603515625000000000	4170.25634765625000000000	4157.43603515625000000000	4170.25634765625000000000	4169.74365234375000000000	4148.20507812500000000000	4168.71777343750000000000	4172.82031250000000000000	4154.35888671875000000000	4218.97412109375000000000	4344.61523437500000000000	4199.48730468750000000000	4186.15380859375000000000	4191.28173828125000000000	0.00000000000000000000	10248.00000000000000000000	10232.00000000000000000000	0.00000000000000000000	0.00000000000000000000	0.00000000000000000000	2530.00000000000000000000	49.00000000000000000000	4.00000000000000000000	4.00000000000000000000	4.00000000000000000000	4.00000000000000000000	4.00000000000000000000	4.00000000000000000000	4.00000000000000000000	4.00000000000000000000	4.00000000000000000000	4.00000000000000000000	4.00000000000000000000	4.00000000000000000000	4.00000000000000000000	4.00000000000000000000	4.00000000000000000000	4.00000000000000000000
50.00000000000000000000	0.00000000000000000000	4168.20507812500000000000	4174.35888671875000000000	4154.35888671875000000000	4160.51269531250000000000	4186.66650390625000000000	4178.97412109375000000000	4185.12792968750000000000	4181.53857421875000000000	4166.66650390625000000000	4221.53857421875000000000	4363.07666015625000000000	4195.38427734375000000000	4176.92285156250000000000	4196.41015625000000000000	0.00000000000000000000	10248.00000000000000000000	10232.00000000000000000000	0.00000000000000000000	0.00000000000000000000	0.00000000000000000000	2530.00000000000000000000	57.00000000000000000000	4.00000000000000000000	4.00000000000000000000	4.00000000000000000000	4.00000000000000000000	4.00000000000000000000	4.00000000000000000000	4.00000000000000000000	4.00000000000000000000	4.00000000000000000000	4.00000000000000000000	4.00000000000000000000	4.00000000000000000000	4.00000000000000000000	4.00000000000000000000	4.00000000000000000000	4.00000000000000000000
51.00000000000000000000	0.00000000000000000000	4178.97412109375000000000	4146.15380859375000000000	4161.53857421875000000000	4144.61523437500000000000	4176.92285156250000000000	4168.71777343750000000000	4171.79492187500000000000	4162.56396484375000000000	4155.38427734375000000000	4214.35888671875000000000	4373.84619140625000000000	4190.25634765625000000000	4181.53857421875000000000	4195.38427734375000000000	0.00000000000000000000	10247.00000000000000000000	10233.00000000000000000000	0.00000000000000000000	0.00000000000000000000	0.00000000000000000000	2530.00000000000000000000	65.00000000000000000000	4.00000000000000000000	4.00000000000000000000	4.00000000000000000000	4.00000000000000000000	4.00000000000000000000	4.00000000000000000000	4.00000000000000000000	4.00000000000000000000	4.00000000000000000000	4.00000000000000000000	4.00000000000000000000	4.00000000000000000000	4.00000000000000000000	4.00000000000000000000	4.00000000000000000000	4.00000000000000000000
52.00000000000000000000	0.00000000000000000000	4168.71777343750000000000	4145.12792968750000000000	4153.84619140625000000000	4150.25634765625000000000	4163.07666015625000000000	4156.41015625000000000000	4168.20507812500000000000	4161.02539062500000000000	4151.28173828125000000000	4204.10253906250000000000	4331.79492187500000000000	4184.10253906250000000000	4184.61523437500000000000	4188.71777343750000000000	0.00000000000000000000	10247.00000000000000000000	10233.00000000000000000000	0.00000000000000000000	0.00000000000000000000	0.00000000000000000000	2530.00000000000000000000	73.00000000000000000000	4.00000000000000000000	4.00000000000000000000	4.00000000000000000000	4.00000000000000000000	4.00000000000000000000	4.00000000000000000000	4.00000000000000000000	4.00000000000000000000	4.00000000000000000000	4.00000000000000000000	4.00000000000000000000	4.00000000000000000000	4.00000000000000000000	4.00000000000000000000	4.00000000000000000000	4.00000000000000000000
53.00000000000000000000	0.00000000000000000000	4161.02539062500000000000	4157.43603515625000000000	4140.00000000000000000000	4158.97412109375000000000	4148.20507812500000000000	4161.02539062500000000000	4165.64111328125000000000	4157.43603515625000000000	4147.69238281250000000000	4185.12792968750000000000	4294.87158203125000000000	4174.87158203125000000000	4165.12792968750000000000	4170.25634765625000000000	0.00000000000000000000	10250.00000000000000000000	10230.00000000000000000000	0.00000000000000000000	0.00000000000000000000	0.00000000000000000000	2530.00000000000000000000	81.00000000000000000000	4.00000000000000000000	4.00000000000000000000	4.00000000000000000000	4.00000000000000000000	4.00000000000000000000	4.00000000000000000000	4.00000000000000000000	4.00000000000000000000	4.00000000000000000000	4.00000000000000000000	4.00000000000000000000	4.00000000000000000000	4.00000000000000000000	4.00000000000000000000	4.00000000000000000000	4.00000000000000000000
54.00000000000000000000	0.00000000000000000000	4174.35888671875000000000	4159.48730468750000000000	4153.84619140625000000000	4154.87158203125000000000	4163.58984375000000000000	4169.23046875000000000000	4166.15380859375000000000	4152.82031250000000000000	4145.64111328125000000000	4192.30761718750000000000	4330.76904296875000000000	4174.87158203125000000000	4169.23046875000000000000	4176.92285156250000000000	0.00000000000000000000	10250.00000000000000000000	10230.00000000000000000000	0.00000000000000000000	0.00000000000000000000	0.00000000000000000000	2530.00000000000000000000	88.00000000000000000000	4.00000000000000000000	4.00000000000000000000	4.00000000000000000000	4.00000000000000000000	4.00000000000000000000	4.00000000000000000000	4.00000000000000000000	4.00000000000000000000	4.00000000000000000000	4.00000000000000000000	4.00000000000000000000	4.00000000000000000000	4.00000000000000000000	4.00000000000000000000	4.00000000000000000000	4.00000000000000000000
55.00000000000000000000	0.00000000000000000000	4174.87158203125000000000	4171.79492187500000000000	4171.28173828125000000000	4156.92285156250000000000	4209.23046875000000000000	4177.94873046875000000000	4187.17919921875000000000	4178.46142578125000000000	4167.17919921875000000000	4229.23046875000000000000	4381.53857421875000000000	4192.82031250000000000000	4205.12792968750000000000	4214.35888671875000000000	0.00000000000000000000	10249.00000000000000000000	10228.00000000000000000000	0.00000000000000000000	0.00000000000000000000	0.00000000000000000000	2530.00000000000000000000	95.00000000000000000000	4.00000000000000000000	4.00000000000000000000	4.00000000000000000000	4.00000000000000000000	4.00000000000000000000	4.00000000000000000000	4.00000000000000000000	4.00000000000000000000	4.00000000000000000000	4.00000000000000000000	4.00000000000000000000	4.00000000000000000000	4.00000000000000000000	4.00000000000000000000	4.00000000000000000000	4.00000000000000000000
56.00000000000000000000	0.00000000000000000000	4181.53857421875000000000	4161.53857421875000000000	4170.76904296875000000000	4155.89746093750000000000	4184.61523437500000000000	4155.89746093750000000000	4174.87158203125000000000	4170.76904296875000000000	4153.84619140625000000000	4209.23046875000000000000	4376.41015625000000000000	4189.74365234375000000000	4195.89746093750000000000	4204.10253906250000000000	0.00000000000000000000	10249.00000000000000000000	10228.00000000000000000000	0.00000000000000000000	0.00000000000000000000	0.00000000000000000000	2530.00000000000000000000	103.00000000000000000000	4.00000000000000000000	4.00000000000000000000	4.00000000000000000000	4.00000000000000000000	4.00000000000000000000	4.00000000000000000000	4.00000000000000000000	4.00000000000000000000	4.00000000000000000000	4.00000000000000000000	4.00000000000000000000	4.00000000000000000000	4.00000000000000000000	4.00000000000000000000	4.00000000000000000000	4.00000000000000000000
57.00000000000000000000	0.00000000000000000000	4167.69238281250000000000	4152.30761718750000000000	4164.10253906250000000000	4156.41015625000000000000	4156.92285156250000000000	4151.79492187500000000000	4161.02539062500000000000	4150.76904296875000000000	4135.89746093750000000000	4184.61523437500000000000	4331.28173828125000000000	4165.12792968750000000000	4179.48730468750000000000	4172.30761718750000000000	0.00000000000000000000	10249.00000000000000000000	10227.00000000000000000000	0.00000000000000000000	0.00000000000000000000	0.00000000000000000000	2530.00000000000000000000	110.00000000000000000000	4.00000000000000000000	4.00000000000000000000	4.00000000000000000000	4.00000000000000000000	4.00000000000000000000	4.00000000000000000000	4.00000000000000000000	4.00000000000000000000	4.00000000000000000000	4.00000000000000000000	4.00000000000000000000	4.00000000000000000000	4.00000000000000000000	4.00000000000000000000	4.00000000000000000000	4.00000000000000000000
58.00000000000000000000	0.00000000000000000000	4165.12792968750000000000	4154.35888671875000000000	4166.66650390625000000000	4163.07666015625000000000	4170.25634765625000000000	4160.51269531250000000000	4163.58984375000000000000	4150.25634765625000000000	4135.38427734375000000000	4189.23046875000000000000	4283.58984375000000000000	4164.10253906250000000000	4172.30761718750000000000	4168.71777343750000000000	0.00000000000000000000	10249.00000000000000000000	10227.00000000000000000000	0.00000000000000000000	0.00000000000000000000	0.00000000000000000000	2530.00000000000000000000	118.00000000000000000000	4.00000000000000000000	4.00000000000000000000	4.00000000000000000000	4.00000000000000000000	4.00000000000000000000	4.00000000000000000000	4.00000000000000000000	4.00000000000000000000	4.00000000000000000000	4.00000000000000000000	4.00000000000000000000	4.00000000000000000000	4.00000000000000000000	4.00000000000000000000	4.00000000000000000000	4.00000000000000000000
59.00000000000000000000	0.00000000000000000000	4174.35888671875000000000	4158.97412109375000000000	4173.84619140625000000000	4165.12792968750000000000	4171.79492187500000000000	4160.00000000000000000000	4168.71777343750000000000	4156.92285156250000000000	4141.02539062500000000000	4189.74365234375000000000	4309.23046875000000000000	4174.35888671875000000000	4170.25634765625000000000	4182.56396484375000000000	0.00000000000000000000	10245.00000000000000000000	10226.00000000000000000000	0.00000000000000000000	0.00000000000000000000	0.00000000000000000000	2530.00000000000000000000	125.00000000000000000000	4.00000000000000000000	4.00000000000000000000	4.00000000000000000000	4.00000000000000000000	4.00000000000000000000	4.00000000000000000000	4.00000000000000000000	4.00000000000000000000	4.00000000000000000000	4.00000000000000000000	4.00000000000000000000	4.00000000000000000000	4.00000000000000000000	4.00000000000000000000	4.00000000000000000000	4.00000000000000000000
60.00000000000000000000	0.00000000000000000000	4160.51269531250000000000	4172.30761718750000000000	4175.89746093750000000000	4153.33300781250000000000	4178.46142578125000000000	4175.38427734375000000000	4182.56396484375000000000	4177.43603515625000000000	4164.61523437500000000000	4211.79492187500000000000	4383.07666015625000000000	4175.89746093750000000000	4188.20507812500000000000	4198.46142578125000000000	0.00000000000000000000	10245.00000000000000000000	10226.00000000000000000000	0.00000000000000000000	0.00000000000000000000	0.00000000000000000000	2530.00000000000000000000	134.00000000000000000000	4.00000000000000000000	4.00000000000000000000	4.00000000000000000000	4.00000000000000000000	4.00000000000000000000	4.00000000000000000000	4.00000000000000000000	4.00000000000000000000	4.00000000000000000000	4.00000000000000000000	4.00000000000000000000	4.00000000000000000000	4.00000000000000000000	4.00000000000000000000	4.00000000000000000000	4.00000000000000000000
61.00000000000000000000	0.00000000000000000000	4174.87158203125000000000	4161.02539062500000000000	4181.53857421875000000000	4148.71777343750000000000	4185.64111328125000000000	4178.46142578125000000000	4179.48730468750000000000	4180.00000000000000000000	4167.69238281250000000000	4221.53857421875000000000	4378.97412109375000000000	4171.28173828125000000000	4180.51269531250000000000	4200.00000000000000000000	0.00000000000000000000	10245.00000000000000000000	10226.00000000000000000000	0.00000000000000000000	0.00000000000000000000	0.00000000000000000000	2530.00000000000000000000	142.00000000000000000000	4.00000000000000000000	4.00000000000000000000	4.00000000000000000000	4.00000000000000000000	4.00000000000000000000	4.00000000000000000000	4.00000000000000000000	4.00000000000000000000	4.00000000000000000000	4.00000000000000000000	4.00000000000000000000	4.00000000000000000000	4.00000000000000000000	4.00000000000000000000	4.00000000000000000000	4.00000000000000000000
62.00000000000000000000	0.00000000000000000000	4175.38427734375000000000	4157.43603515625000000000	4184.10253906250000000000	4170.76904296875000000000	4191.79492187500000000000	4177.43603515625000000000	4182.56396484375000000000	4174.35888671875000000000	4159.48730468750000000000	4206.66650390625000000000	4334.35888671875000000000	4162.56396484375000000000	4187.17919921875000000000	4192.82031250000000000000	0.00000000000000000000	10245.00000000000000000000	10226.00000000000000000000	0.00000000000000000000	0.00000000000000000000	0.00000000000000000000	2530.00000000000000000000	150.00000000000000000000	4.00000000000000000000	4.00000000000000000000	4.00000000000000000000	4.00000000000000000000	4.00000000000000000000	4.00000000000000000000	4.00000000000000000000	4.00000000000000000000	4.00000000000000000000	4.00000000000000000000	4.00000000000000000000	4.00000000000000000000	4.00000000000000000000	4.00000000000000000000	4.00000000000000000000	4.00000000000000000000
63.00000000000000000000	0.00000000000000000000	4167.17919921875000000000	4163.07666015625000000000	4176.41015625000000000000	4163.58984375000000000000	4178.46142578125000000000	4167.69238281250000000000	4181.02539062500000000000	4164.61523437500000000000	4148.71777343750000000000	4188.71777343750000000000	4308.71777343750000000000	4160.51269531250000000000	4202.56396484375000000000	4182.05126953125000000000	0.00000000000000000000	10245.00000000000000000000	10227.00000000000000000000	0.00000000000000000000	0.00000000000000000000	0.00000000000000000000	2530.00000000000000000000	159.00000000000000000000	4.00000000000000000000	4.00000000000000000000	4.00000000000000000000	4.00000000000000000000	4.00000000000000000000	4.00000000000000000000	4.00000000000000000000	4.00000000000000000000	4.00000000000000000000	4.00000000000000000000	4.00000000000000000000	4.00000000000000000000	4.00000000000000000000	4.00000000000000000000	4.00000000000000000000	4.00000000000000000000
64.00000000000000000000	0.00000000000000000000	4180.00000000000000000000	4162.56396484375000000000	4168.20507812500000000000	4147.69238281250000000000	4160.00000000000000000000	4152.82031250000000000000	4165.12792968750000000000	4154.35888671875000000000	4141.02539062500000000000	4192.30761718750000000000	4309.23046875000000000000	4161.53857421875000000000	4177.94873046875000000000	4185.64111328125000000000	2785.00000000000000000000	10245.00000000000000000000	10227.00000000000000000000	0.00000000000000000000	0.00000000000000000000	0.00000000000000000000	2530.00000000000000000000	167.00000000000000000000	4.00000000000000000000	4.00000000000000000000	4.00000000000000000000	4.00000000000000000000	4.00000000000000000000	4.00000000000000000000	4.00000000000000000000	4.00000000000000000000	4.00000000000000000000	4.00000000000000000000	4.00000000000000000000	4.00000000000000000000	4.00000000000000000000	4.00000000000000000000	4.00000000000000000000	4.00000000000000000000
65.00000000000000000000	0.00000000000000000000	4167.69238281250000000000	4168.71777343750000000000	4165.12792968750000000000	4170.25634765625000000000	4175.89746093750000000000	4160.00000000000000000000	4165.64111328125000000000	4165.64111328125000000000	4158.97412109375000000000	4209.74365234375000000000	4350.25634765625000000000	4158.46142578125000000000	4166.66650390625000000000	4197.43603515625000000000	2611.00000000000000000000	10245.00000000000000000000	10228.00000000000000000000	0.00000000000000000000	0.00000000000000000000	0.00000000000000000000	2530.00000000000000000000	176.00000000000000000000	4.00000000000000000000	4.00000000000000000000	4.00000000000000000000	4.00000000000000000000	4.00000000000000000000	4.00000000000000000000	4.00000000000000000000	4.00000000000000000000	4.00000000000000000000	4.00000000000000000000	4.00000000000000000000	4.00000000000000000000	4.00000000000000000000	4.00000000000000000000	4.00000000000000000000	4.00000000000000000000
66.00000000000000000000	0.00000000000000000000	4171.79492187500000000000	4161.53857421875000000000	4169.23046875000000000000	4175.38427734375000000000	4180.51269531250000000000	4155.89746093750000000000	4161.53857421875000000000	4160.51269531250000000000	4153.33300781250000000000	4187.69238281250000000000	4366.66650390625000000000	4153.84619140625000000000	4172.82031250000000000000	4189.23046875000000000000	2015.00000000000000000000	10245.00000000000000000000	10228.00000000000000000000	0.00000000000000000000	0.00000000000000000000	0.00000000000000000000	2530.00000000000000000000	183.00000000000000000000	4.00000000000000000000	4.00000000000000000000	4.00000000000000000000	4.00000000000000000000	4.00000000000000000000	4.00000000000000000000	4.00000000000000000000	4.00000000000000000000	4.00000000000000000000	4.00000000000000000000	4.00000000000000000000	4.00000000000000000000	4.00000000000000000000	4.00000000000000000000	4.00000000000000000000	4.00000000000000000000
67.00000000000000000000	0.00000000000000000000	4177.43603515625000000000	4165.64111328125000000000	4169.23046875000000000000	4142.56396484375000000000	4182.05126953125000000000	4161.53857421875000000000	4169.23046875000000000000	4162.05126953125000000000	4150.76904296875000000000	4184.10253906250000000000	4338.97412109375000000000	4151.79492187500000000000	4184.10253906250000000000	4190.76904296875000000000	3449.00000000000000000000	10246.00000000000000000000	10228.00000000000000000000	0.00000000000000000000	0.00000000000000000000	0.00000000000000000000	2530.00000000000000000000	190.00000000000000000000	4.00000000000000000000	4.00000000000000000000	4.00000000000000000000	4.00000000000000000000	4.00000000000000000000	4.00000000000000000000	4.00000000000000000000	4.00000000000000000000	4.00000000000000000000	4.00000000000000000000	4.00000000000000000000	4.00000000000000000000	4.00000000000000000000	4.00000000000000000000	4.00000000000000000000	4.00000000000000000000
68.00000000000000000000	0.00000000000000000000	4172.30761718750000000000	4162.05126953125000000000	4168.20507812500000000000	4138.46142578125000000000	4181.53857421875000000000	4172.82031250000000000000	4181.53857421875000000000	4172.82031250000000000000	4163.58984375000000000000	4211.28173828125000000000	4332.30761718750000000000	4156.92285156250000000000	4178.97412109375000000000	4193.33300781250000000000	3514.00000000000000000000	10246.00000000000000000000	10228.00000000000000000000	0.00000000000000000000	0.00000000000000000000	0.00000000000000000000	2530.00000000000000000000	199.00000000000000000000	4.00000000000000000000	4.00000000000000000000	4.00000000000000000000	4.00000000000000000000	4.00000000000000000000	4.00000000000000000000	4.00000000000000000000	4.00000000000000000000	4.00000000000000000000	4.00000000000000000000	4.00000000000000000000	4.00000000000000000000	4.00000000000000000000	4.00000000000000000000	4.00000000000000000000	4.00000000000000000000
69.00000000000000000000	0.00000000000000000000	4182.05126953125000000000	4161.02539062500000000000	4174.35888671875000000000	4173.84619140625000000000	4183.58984375000000000000	4174.87158203125000000000	4184.10253906250000000000	4171.79492187500000000000	4160.51269531250000000000	4212.30761718750000000000	4339.48730468750000000000	4165.12792968750000000000	4169.23046875000000000000	4192.82031250000000000000	3393.00000000000000000000	10247.00000000000000000000	10227.00000000000000000000	0.00000000000000000000	0.00000000000000000000	0.00000000000000000000	2530.00000000000000000000	207.00000000000000000000	4.00000000000000000000	4.00000000000000000000	4.00000000000000000000	4.00000000000000000000	4.00000000000000000000	4.00000000000000000000	4.00000000000000000000	4.00000000000000000000	4.00000000000000000000	4.00000000000000000000	4.00000000000000000000	4.00000000000000000000	4.00000000000000000000	4.00000000000000000000	4.00000000000000000000	4.00000000000000000000
70.00000000000000000000	0.00000000000000000000	4166.66650390625000000000	4183.58984375000000000000	4161.53857421875000000000	4178.46142578125000000000	4191.28173828125000000000	4172.30761718750000000000	4184.10253906250000000000	4171.28173828125000000000	4156.92285156250000000000	4201.53857421875000000000	4325.64111328125000000000	4158.97412109375000000000	4188.71777343750000000000	4194.87158203125000000000	3478.00000000000000000000	10247.00000000000000000000	10227.00000000000000000000	0.00000000000000000000	0.00000000000000000000	0.00000000000000000000	2530.00000000000000000000	214.00000000000000000000	4.00000000000000000000	4.00000000000000000000	4.00000000000000000000	4.00000000000000000000	4.00000000000000000000	4.00000000000000000000	4.00000000000000000000	4.00000000000000000000	4.00000000000000000000	4.00000000000000000000	4.00000000000000000000	4.00000000000000000000	4.00000000000000000000	4.00000000000000000000	4.00000000000000000000	4.00000000000000000000
71.00000000000000000000	0.00000000000000000000	4170.25634765625000000000	4164.61523437500000000000	4152.82031250000000000000	4142.05126953125000000000	4156.92285156250000000000	4143.58984375000000000000	4159.48730468750000000000	4154.35888671875000000000	4137.43603515625000000000	4178.97412109375000000000	4318.46142578125000000000	4143.58984375000000000000	4184.61523437500000000000	4177.43603515625000000000	3415.00000000000000000000	10249.00000000000000000000	10226.00000000000000000000	0.00000000000000000000	0.00000000000000000000	0.00000000000000000000	2530.00000000000000000000	221.00000000000000000000	4.00000000000000000000	4.00000000000000000000	4.00000000000000000000	4.00000000000000000000	4.00000000000000000000	4.00000000000000000000	4.00000000000000000000	4.00000000000000000000	4.00000000000000000000	4.00000000000000000000	4.00000000000000000000	4.00000000000000000000	4.00000000000000000000	4.00000000000000000000	4.00000000000000000000	4.00000000000000000000
72.00000000000000000000	0.00000000000000000000	4180.00000000000000000000	4148.71777343750000000000	4168.20507812500000000000	4130.76904296875000000000	4151.28173828125000000000	4142.05126953125000000000	4159.48730468750000000000	4161.53857421875000000000	4144.61523437500000000000	4174.87158203125000000000	4349.23046875000000000000	4154.35888671875000000000	4164.61523437500000000000	4192.82031250000000000000	3428.00000000000000000000	10249.00000000000000000000	10226.00000000000000000000	0.00000000000000000000	0.00000000000000000000	0.00000000000000000000	2530.00000000000000000000	229.00000000000000000000	4.00000000000000000000	4.00000000000000000000	4.00000000000000000000	4.00000000000000000000	4.00000000000000000000	4.00000000000000000000	4.00000000000000000000	4.00000000000000000000	4.00000000000000000000	4.00000000000000000000	4.00000000000000000000	4.00000000000000000000	4.00000000000000000000	4.00000000000000000000	4.00000000000000000000	4.00000000000000000000
73.00000000000000000000	0.00000000000000000000	4170.25634765625000000000	4161.53857421875000000000	4165.12792968750000000000	4152.82031250000000000000	4175.38427734375000000000	4164.10253906250000000000	4174.35888671875000000000	4181.53857421875000000000	4169.74365234375000000000	4195.89746093750000000000	4352.82031250000000000000	4170.76904296875000000000	4162.56396484375000000000	4214.35888671875000000000	3170.00000000000000000000	10248.00000000000000000000	10227.00000000000000000000	0.00000000000000000000	0.00000000000000000000	0.00000000000000000000	2530.00000000000000000000	236.00000000000000000000	4.00000000000000000000	4.00000000000000000000	4.00000000000000000000	4.00000000000000000000	4.00000000000000000000	4.00000000000000000000	4.00000000000000000000	4.00000000000000000000	4.00000000000000000000	4.00000000000000000000	4.00000000000000000000	4.00000000000000000000	4.00000000000000000000	4.00000000000000000000	4.00000000000000000000	4.00000000000000000000
74.00000000000000000000	0.00000000000000000000	4174.87158203125000000000	4169.74365234375000000000	4153.33300781250000000000	4170.25634765625000000000	4180.51269531250000000000	4170.25634765625000000000	4173.84619140625000000000	4176.41015625000000000000	4165.64111328125000000000	4210.25634765625000000000	4312.30761718750000000000	4157.43603515625000000000	4167.69238281250000000000	4188.71777343750000000000	3485.00000000000000000000	10248.00000000000000000000	10227.00000000000000000000	0.00000000000000000000	0.00000000000000000000	0.00000000000000000000	2530.00000000000000000000	243.00000000000000000000	4.00000000000000000000	4.00000000000000000000	4.00000000000000000000	4.00000000000000000000	4.00000000000000000000	4.00000000000000000000	4.00000000000000000000	4.00000000000000000000	4.00000000000000000000	4.00000000000000000000	4.00000000000000000000	4.00000000000000000000	4.00000000000000000000	4.00000000000000000000	4.00000000000000000000	4.00000000000000000000
75.00000000000000000000	0.00000000000000000000	4163.07666015625000000000	4172.82031250000000000000	4145.64111328125000000000	4166.66650390625000000000	4190.76904296875000000000	4170.25634765625000000000	4173.84619140625000000000	4170.25634765625000000000	4156.41015625000000000000	4210.76904296875000000000	4305.12792968750000000000	4137.94873046875000000000	4170.25634765625000000000	4171.79492187500000000000	3311.00000000000000000000	10245.00000000000000000000	10224.00000000000000000000	0.00000000000000000000	0.00000000000000000000	0.00000000000000000000	2530.00000000000000000000	252.00000000000000000000	4.00000000000000000000	4.00000000000000000000	4.00000000000000000000	4.00000000000000000000	4.00000000000000000000	4.00000000000000000000	4.00000000000000000000	4.00000000000000000000	4.00000000000000000000	4.00000000000000000000	4.00000000000000000000	4.00000000000000000000	4.00000000000000000000	4.00000000000000000000	4.00000000000000000000	4.00000000000000000000
76.00000000000000000000	0.00000000000000000000	4165.12792968750000000000	4160.00000000000000000000	4148.20507812500000000000	4149.74365234375000000000	4178.97412109375000000000	4150.25634765625000000000	4155.38427734375000000000	4154.35888671875000000000	4139.48730468750000000000	4176.41015625000000000000	4317.43603515625000000000	4142.05126953125000000000	4154.35888671875000000000	4176.92285156250000000000	2766.00000000000000000000	10245.00000000000000000000	10224.00000000000000000000	0.00000000000000000000	0.00000000000000000000	0.00000000000000000000	2530.00000000000000000000	260.00000000000000000000	4.00000000000000000000	4.00000000000000000000	4.00000000000000000000	4.00000000000000000000	4.00000000000000000000	4.00000000000000000000	4.00000000000000000000	4.00000000000000000000	4.00000000000000000000	4.00000000000000000000	4.00000000000000000000	4.00000000000000000000	4.00000000000000000000	4.00000000000000000000	4.00000000000000000000	4.00000000000000000000
76.00000000000000000000	0.00000000000000000000	4165.12792968750000000000	4160.00000000000000000000	4148.20507812500000000000	4149.74365234375000000000	4178.97412109375000000000	4150.25634765625000000000	4155.38427734375000000000	4154.35888671875000000000	4139.48730468750000000000	4176.41015625000000000000	4317.43603515625000000000	4142.05126953125000000000	4154.35888671875000000000	4176.92285156250000000000	2766.00000000000000000000	10245.00000000000000000000	10224.00000000000000000000	0.00000000000000000000	0.00000000000000000000	0.00000000000000000000	2530.00000000000000000000	268.00000000000000000000	4.00000000000000000000	4.00000000000000000000	4.00000000000000000000	4.00000000000000000000	4.00000000000000000000	4.00000000000000000000	4.00000000000000000000	4.00000000000000000000	4.00000000000000000000	4.00000000000000000000	4.00000000000000000000	4.00000000000000000000	4.00000000000000000000	4.00000000000000000000	4.00000000000000000000	4.00000000000000000000
77.00000000000000000000	0.00000000000000000000	4175.89746093750000000000	4166.15380859375000000000	4168.71777343750000000000	4147.69238281250000000000	4171.79492187500000000000	4153.84619140625000000000	4160.51269531250000000000	4168.71777343750000000000	4156.92285156250000000000	4171.28173828125000000000	4353.84619140625000000000	4163.58984375000000000000	4170.25634765625000000000	4202.05126953125000000000	2603.00000000000000000000	10246.00000000000000000000	10225.00000000000000000000	0.00000000000000000000	0.00000000000000000000	0.00000000000000000000	2530.00000000000000000000	277.00000000000000000000	4.00000000000000000000	4.00000000000000000000	4.00000000000000000000	4.00000000000000000000	4.00000000000000000000	4.00000000000000000000	4.00000000000000000000	4.00000000000000000000	4.00000000000000000000	4.00000000000000000000	4.00000000000000000000	4.00000000000000000000	4.00000000000000000000	4.00000000000000000000	4.00000000000000000000	4.00000000000000000000
78.00000000000000000000	0.00000000000000000000	4175.89746093750000000000	4171.79492187500000000000	4177.94873046875000000000	4157.43603515625000000000	4175.38427734375000000000	4171.28173828125000000000	4178.97412109375000000000	4193.84619140625000000000	4177.94873046875000000000	4201.53857421875000000000	4372.82031250000000000000	4181.53857421875000000000	4196.41015625000000000000	4222.05126953125000000000	3485.00000000000000000000	10246.00000000000000000000	10225.00000000000000000000	0.00000000000000000000	0.00000000000000000000	0.00000000000000000000	2530.00000000000000000000	285.00000000000000000000	4.00000000000000000000	4.00000000000000000000	4.00000000000000000000	4.00000000000000000000	4.00000000000000000000	4.00000000000000000000	4.00000000000000000000	4.00000000000000000000	4.00000000000000000000	4.00000000000000000000	4.00000000000000000000	4.00000000000000000000	4.00000000000000000000	4.00000000000000000000	4.00000000000000000000	4.00000000000000000000
79.00000000000000000000	0.00000000000000000000	4183.07666015625000000000	4148.71777343750000000000	4173.33300781250000000000	4153.33300781250000000000	4165.64111328125000000000	4158.46142578125000000000	4163.58984375000000000000	4172.82031250000000000000	4152.82031250000000000000	4195.89746093750000000000	4318.97412109375000000000	4173.33300781250000000000	4174.35888671875000000000	4201.53857421875000000000	3311.00000000000000000000	10249.00000000000000000000	10227.00000000000000000000	0.00000000000000000000	0.00000000000000000000	0.00000000000000000000	2530.00000000000000000000	294.00000000000000000000	4.00000000000000000000	4.00000000000000000000	4.00000000000000000000	4.00000000000000000000	4.00000000000000000000	4.00000000000000000000	4.00000000000000000000	4.00000000000000000000	4.00000000000000000000	4.00000000000000000000	4.00000000000000000000	4.00000000000000000000	4.00000000000000000000	4.00000000000000000000	4.00000000000000000000	4.00000000000000000000
80.00000000000000000000	0.00000000000000000000	4161.53857421875000000000	4152.82031250000000000000	4173.84619140625000000000	4157.43603515625000000000	4173.84619140625000000000	4161.02539062500000000000	4163.58984375000000000000	4165.12792968750000000000	4148.71777343750000000000	4190.76904296875000000000	4306.66650390625000000000	4157.43603515625000000000	4167.69238281250000000000	4191.79492187500000000000	2766.00000000000000000000	10249.00000000000000000000	10227.00000000000000000000	0.00000000000000000000	0.00000000000000000000	0.00000000000000000000	2530.00000000000000000000	302.00000000000000000000	4.00000000000000000000	4.00000000000000000000	4.00000000000000000000	4.00000000000000000000	4.00000000000000000000	4.00000000000000000000	4.00000000000000000000	4.00000000000000000000	4.00000000000000000000	4.00000000000000000000	4.00000000000000000000	4.00000000000000000000	4.00000000000000000000	4.00000000000000000000	4.00000000000000000000	4.00000000000000000000
81.00000000000000000000	0.00000000000000000000	4162.56396484375000000000	4159.48730468750000000000	4184.61523437500000000000	4157.94873046875000000000	4172.30761718750000000000	4157.94873046875000000000	4164.61523437500000000000	4172.30761718750000000000	4154.35888671875000000000	4180.00000000000000000000	4342.56396484375000000000	4154.35888671875000000000	4177.43603515625000000000	4197.43603515625000000000	2603.00000000000000000000	10249.00000000000000000000	10226.00000000000000000000	0.00000000000000000000	0.00000000000000000000	0.00000000000000000000	2530.00000000000000000000	309.00000000000000000000	4.00000000000000000000	4.00000000000000000000	4.00000000000000000000	4.00000000000000000000	4.00000000000000000000	4.00000000000000000000	4.00000000000000000000	4.00000000000000000000	4.00000000000000000000	4.00000000000000000000	4.00000000000000000000	4.00000000000000000000	4.00000000000000000000	4.00000000000000000000	4.00000000000000000000	4.00000000000000000000
82.00000000000000000000	0.00000000000000000000	4170.25634765625000000000	4157.43603515625000000000	4178.97412109375000000000	4151.28173828125000000000	4163.58984375000000000000	4142.56396484375000000000	4154.35888671875000000000	4166.66650390625000000000	4149.74365234375000000000	4169.23046875000000000000	4353.33300781250000000000	4146.66650390625000000000	4170.25634765625000000000	4191.28173828125000000000	3485.00000000000000000000	10249.00000000000000000000	10226.00000000000000000000	0.00000000000000000000	0.00000000000000000000	0.00000000000000000000	2530.00000000000000000000	317.00000000000000000000	4.00000000000000000000	4.00000000000000000000	4.00000000000000000000	4.00000000000000000000	4.00000000000000000000	4.00000000000000000000	4.00000000000000000000	4.00000000000000000000	4.00000000000000000000	4.00000000000000000000	4.00000000000000000000	4.00000000000000000000	4.00000000000000000000	4.00000000000000000000	4.00000000000000000000	4.00000000000000000000
83.00000000000000000000	0.00000000000000000000	4156.92285156250000000000	4167.17919921875000000000	4164.61523437500000000000	4169.74365234375000000000	4185.12792968750000000000	4162.56396484375000000000	4166.15380859375000000000	4168.71777343750000000000	4161.53857421875000000000	4193.84619140625000000000	4350.76904296875000000000	4145.64111328125000000000	4180.51269531250000000000	4188.20507812500000000000	3311.00000000000000000000	10246.00000000000000000000	10228.00000000000000000000	0.00000000000000000000	0.00000000000000000000	0.00000000000000000000	2530.00000000000000000000	324.00000000000000000000	4.00000000000000000000	4.00000000000000000000	4.00000000000000000000	4.00000000000000000000	4.00000000000000000000	4.00000000000000000000	4.00000000000000000000	4.00000000000000000000	4.00000000000000000000	4.00000000000000000000	4.00000000000000000000	4.00000000000000000000	4.00000000000000000000	4.00000000000000000000	4.00000000000000000000	4.00000000000000000000
84.00000000000000000000	0.00000000000000000000	4170.25634765625000000000	4160.00000000000000000000	4170.76904296875000000000	4168.20507812500000000000	4191.79492187500000000000	4184.61523437500000000000	4179.48730468750000000000	4183.58984375000000000000	4175.38427734375000000000	4207.17919921875000000000	4333.33300781250000000000	4156.41015625000000000000	4194.87158203125000000000	4190.25634765625000000000	2766.00000000000000000000	10246.00000000000000000000	10228.00000000000000000000	0.00000000000000000000	0.00000000000000000000	0.00000000000000000000	2530.00000000000000000000	331.00000000000000000000	4.00000000000000000000	4.00000000000000000000	4.00000000000000000000	4.00000000000000000000	4.00000000000000000000	4.00000000000000000000	4.00000000000000000000	4.00000000000000000000	4.00000000000000000000	4.00000000000000000000	4.00000000000000000000	4.00000000000000000000	4.00000000000000000000	4.00000000000000000000	4.00000000000000000000	4.00000000000000000000
85.00000000000000000000	0.00000000000000000000	4159.48730468750000000000	4137.94873046875000000000	4162.56396484375000000000	4123.07666015625000000000	4162.05126953125000000000	4172.82031250000000000000	4175.38427734375000000000	4191.28173828125000000000	4177.94873046875000000000	4200.00000000000000000000	4306.15380859375000000000	4153.84619140625000000000	4183.07666015625000000000	4184.10253906250000000000	2603.00000000000000000000	10245.00000000000000000000	10230.00000000000000000000	0.00000000000000000000	0.00000000000000000000	0.00000000000000000000	2530.00000000000000000000	339.00000000000000000000	4.00000000000000000000	4.00000000000000000000	4.00000000000000000000	4.00000000000000000000	4.00000000000000000000	4.00000000000000000000	4.00000000000000000000	4.00000000000000000000	4.00000000000000000000	4.00000000000000000000	4.00000000000000000000	4.00000000000000000000	4.00000000000000000000	4.00000000000000000000	4.00000000000000000000	4.00000000000000000000
86.00000000000000000000	0.00000000000000000000	4154.35888671875000000000	4124.61523437500000000000	4153.33300781250000000000	4112.82031250000000000000	4134.35888671875000000000	4142.56396484375000000000	4150.76904296875000000000	4162.05126953125000000000	4144.61523437500000000000	4174.35888671875000000000	4303.07666015625000000000	4144.10253906250000000000	4159.48730468750000000000	4169.23046875000000000000	3485.00000000000000000000	10245.00000000000000000000	10230.00000000000000000000	0.00000000000000000000	0.00000000000000000000	0.00000000000000000000	2530.00000000000000000000	346.00000000000000000000	4.00000000000000000000	4.00000000000000000000	4.00000000000000000000	4.00000000000000000000	4.00000000000000000000	4.00000000000000000000	4.00000000000000000000	4.00000000000000000000	4.00000000000000000000	4.00000000000000000000	4.00000000000000000000	4.00000000000000000000	4.00000000000000000000	4.00000000000000000000	4.00000000000000000000	4.00000000000000000000
87.00000000000000000000	0.00000000000000000000	4175.89746093750000000000	4161.02539062500000000000	4176.92285156250000000000	4161.02539062500000000000	4165.64111328125000000000	4153.84619140625000000000	4154.35888671875000000000	4158.46142578125000000000	4135.38427734375000000000	4171.79492187500000000000	4356.41015625000000000000	4146.66650390625000000000	4185.64111328125000000000	4186.15380859375000000000	3311.00000000000000000000	10246.00000000000000000000	10231.00000000000000000000	0.00000000000000000000	0.00000000000000000000	0.00000000000000000000	2530.00000000000000000000	353.00000000000000000000	4.00000000000000000000	4.00000000000000000000	4.00000000000000000000	4.00000000000000000000	4.00000000000000000000	4.00000000000000000000	4.00000000000000000000	4.00000000000000000000	4.00000000000000000000	4.00000000000000000000	4.00000000000000000000	4.00000000000000000000	4.00000000000000000000	4.00000000000000000000	4.00000000000000000000	4.00000000000000000000
88.00000000000000000000	0.00000000000000000000	4176.41015625000000000000	4197.94873046875000000000	4186.15380859375000000000	4185.64111328125000000000	4203.58984375000000000000	4172.30761718750000000000	4172.30761718750000000000	4184.10253906250000000000	4166.66650390625000000000	4193.33300781250000000000	4377.43554687500000000000	4149.74365234375000000000	4212.82031250000000000000	4203.58984375000000000000	2766.00000000000000000000	10246.00000000000000000000	10231.00000000000000000000	0.00000000000000000000	0.00000000000000000000	0.00000000000000000000	2530.00000000000000000000	361.00000000000000000000	4.00000000000000000000	4.00000000000000000000	4.00000000000000000000	4.00000000000000000000	4.00000000000000000000	4.00000000000000000000	4.00000000000000000000	4.00000000000000000000	4.00000000000000000000	4.00000000000000000000	4.00000000000000000000	4.00000000000000000000	4.00000000000000000000	4.00000000000000000000	4.00000000000000000000	4.00000000000000000000
89.00000000000000000000	0.00000000000000000000	4181.02539062500000000000	4176.41015625000000000000	4172.30761718750000000000	4164.61523437500000000000	4183.58984375000000000000	4150.25634765625000000000	4150.25634765625000000000	4166.66650390625000000000	4158.46142578125000000000	4182.05126953125000000000	4311.28173828125000000000	4145.12792968750000000000	4183.58984375000000000000	4186.15380859375000000000	2603.00000000000000000000	10247.00000000000000000000	10230.00000000000000000000	0.00000000000000000000	0.00000000000000000000	0.00000000000000000000	2530.00000000000000000000	368.00000000000000000000	4.00000000000000000000	4.00000000000000000000	4.00000000000000000000	4.00000000000000000000	4.00000000000000000000	4.00000000000000000000	4.00000000000000000000	4.00000000000000000000	4.00000000000000000000	4.00000000000000000000	4.00000000000000000000	4.00000000000000000000	4.00000000000000000000	4.00000000000000000000	4.00000000000000000000	4.00000000000000000000
90.00000000000000000000	0.00000000000000000000	4169.74365234375000000000	4172.82031250000000000000	4160.00000000000000000000	4166.15380859375000000000	4180.00000000000000000000	4157.94873046875000000000	4155.38427734375000000000	4165.12792968750000000000	4152.82031250000000000000	4186.66650390625000000000	4289.74365234375000000000	4140.51269531250000000000	4185.12792968750000000000	4182.05126953125000000000	3485.00000000000000000000	10247.00000000000000000000	10230.00000000000000000000	0.00000000000000000000	0.00000000000000000000	0.00000000000000000000	2530.00000000000000000000	375.00000000000000000000	4.00000000000000000000	4.00000000000000000000	4.00000000000000000000	4.00000000000000000000	4.00000000000000000000	4.00000000000000000000	4.00000000000000000000	4.00000000000000000000	4.00000000000000000000	4.00000000000000000000	4.00000000000000000000	4.00000000000000000000	4.00000000000000000000	4.00000000000000000000	4.00000000000000000000	4.00000000000000000000
91.00000000000000000000	0.00000000000000000000	4165.12792968750000000000	4173.33300781250000000000	4149.74365234375000000000	4162.56396484375000000000	4177.94873046875000000000	4172.82031250000000000000	4170.25634765625000000000	4178.46142578125000000000	4161.02539062500000000000	4194.87158203125000000000	4332.30761718750000000000	4131.79492187500000000000	4176.92285156250000000000	4175.38427734375000000000	3311.00000000000000000000	10247.00000000000000000000	10230.00000000000000000000	0.00000000000000000000	0.00000000000000000000	0.00000000000000000000	2530.00000000000000000000	383.00000000000000000000	4.00000000000000000000	4.00000000000000000000	4.00000000000000000000	4.00000000000000000000	4.00000000000000000000	4.00000000000000000000	4.00000000000000000000	4.00000000000000000000	4.00000000000000000000	4.00000000000000000000	4.00000000000000000000	4.00000000000000000000	4.00000000000000000000	4.00000000000000000000	4.00000000000000000000	4.00000000000000000000
92.00000000000000000000	0.00000000000000000000	4174.87158203125000000000	4149.74365234375000000000	4148.71777343750000000000	4132.30761718750000000000	4158.46142578125000000000	4168.71777343750000000000	4161.02539062500000000000	4171.28173828125000000000	4162.05126953125000000000	4177.94873046875000000000	4341.02539062500000000000	4129.23046875000000000000	4149.74365234375000000000	4174.35888671875000000000	2766.00000000000000000000	10247.00000000000000000000	10230.00000000000000000000	0.00000000000000000000	0.00000000000000000000	0.00000000000000000000	2530.00000000000000000000	390.00000000000000000000	4.00000000000000000000	4.00000000000000000000	4.00000000000000000000	4.00000000000000000000	4.00000000000000000000	4.00000000000000000000	4.00000000000000000000	4.00000000000000000000	4.00000000000000000000	4.00000000000000000000	4.00000000000000000000	4.00000000000000000000	4.00000000000000000000	4.00000000000000000000	4.00000000000000000000	4.00000000000000000000
93.00000000000000000000	0.00000000000000000000	4165.64111328125000000000	4151.28173828125000000000	4153.33300781250000000000	4137.94873046875000000000	4166.15380859375000000000	4174.35888671875000000000	4162.05126953125000000000	4176.92285156250000000000	4170.25634765625000000000	4176.41015625000000000000	4316.92285156250000000000	4143.07666015625000000000	4179.48730468750000000000	4196.92285156250000000000	2603.00000000000000000000	10247.00000000000000000000	10229.00000000000000000000	0.00000000000000000000	0.00000000000000000000	0.00000000000000000000	2530.00000000000000000000	397.00000000000000000000	4.00000000000000000000	4.00000000000000000000	4.00000000000000000000	4.00000000000000000000	4.00000000000000000000	4.00000000000000000000	4.00000000000000000000	4.00000000000000000000	4.00000000000000000000	4.00000000000000000000	4.00000000000000000000	4.00000000000000000000	4.00000000000000000000	4.00000000000000000000	4.00000000000000000000	4.00000000000000000000
94.00000000000000000000	0.00000000000000000000	4176.41015625000000000000	4160.51269531250000000000	4155.89746093750000000000	4165.12792968750000000000	4175.38427734375000000000	4168.20507812500000000000	4162.05126953125000000000	4176.92285156250000000000	4160.00000000000000000000	4187.69238281250000000000	4307.69238281250000000000	4142.05126953125000000000	4207.17919921875000000000	4195.38427734375000000000	3485.00000000000000000000	10247.00000000000000000000	10229.00000000000000000000	0.00000000000000000000	0.00000000000000000000	0.00000000000000000000	2530.00000000000000000000	405.00000000000000000000	4.00000000000000000000	4.00000000000000000000	4.00000000000000000000	4.00000000000000000000	4.00000000000000000000	4.00000000000000000000	4.00000000000000000000	4.00000000000000000000	4.00000000000000000000	4.00000000000000000000	4.00000000000000000000	4.00000000000000000000	4.00000000000000000000	4.00000000000000000000	4.00000000000000000000	4.00000000000000000000
95.00000000000000000000	0.00000000000000000000	4175.38427734375000000000	4168.71777343750000000000	4154.87158203125000000000	4173.33300781250000000000	4190.25634765625000000000	4165.12792968750000000000	4167.69238281250000000000	4176.41015625000000000000	4158.97412109375000000000	4202.56396484375000000000	4325.12792968750000000000	4123.07666015625000000000	4205.64111328125000000000	4186.15380859375000000000	3311.00000000000000000000	10247.00000000000000000000	10228.00000000000000000000	0.00000000000000000000	0.00000000000000000000	0.00000000000000000000	2530.00000000000000000000	413.00000000000000000000	4.00000000000000000000	4.00000000000000000000	4.00000000000000000000	4.00000000000000000000	4.00000000000000000000	4.00000000000000000000	4.00000000000000000000	4.00000000000000000000	4.00000000000000000000	4.00000000000000000000	4.00000000000000000000	4.00000000000000000000	4.00000000000000000000	4.00000000000000000000	4.00000000000000000000	4.00000000000000000000
96.00000000000000000000	0.00000000000000000000	4171.79492187500000000000	4176.41015625000000000000	4156.92285156250000000000	4176.41015625000000000000	4189.23046875000000000000	4170.76904296875000000000	4168.71777343750000000000	4182.56396484375000000000	4175.38427734375000000000	4192.82031250000000000000	4334.87158203125000000000	4125.12792968750000000000	4187.69238281250000000000	4186.15380859375000000000	2766.00000000000000000000	10247.00000000000000000000	10228.00000000000000000000	0.00000000000000000000	0.00000000000000000000	0.00000000000000000000	2530.00000000000000000000	422.00000000000000000000	4.00000000000000000000	4.00000000000000000000	4.00000000000000000000	4.00000000000000000000	4.00000000000000000000	4.00000000000000000000	4.00000000000000000000	4.00000000000000000000	4.00000000000000000000	4.00000000000000000000	4.00000000000000000000	4.00000000000000000000	4.00000000000000000000	4.00000000000000000000	4.00000000000000000000	4.00000000000000000000
97.00000000000000000000	0.00000000000000000000	4169.74365234375000000000	4172.30761718750000000000	4151.28173828125000000000	4162.05126953125000000000	4169.74365234375000000000	4168.71777343750000000000	4158.46142578125000000000	4174.35888671875000000000	4170.25634765625000000000	4185.12792968750000000000	4318.46142578125000000000	4127.69238281250000000000	4168.71777343750000000000	4178.46142578125000000000	2603.00000000000000000000	10249.00000000000000000000	10227.00000000000000000000	0.00000000000000000000	0.00000000000000000000	0.00000000000000000000	2530.00000000000000000000	430.00000000000000000000	4.00000000000000000000	4.00000000000000000000	4.00000000000000000000	4.00000000000000000000	4.00000000000000000000	4.00000000000000000000	4.00000000000000000000	4.00000000000000000000	4.00000000000000000000	4.00000000000000000000	4.00000000000000000000	4.00000000000000000000	4.00000000000000000000	4.00000000000000000000	4.00000000000000000000	4.00000000000000000000
98.00000000000000000000	0.00000000000000000000	4142.56396484375000000000	4151.79492187500000000000	4133.33300781250000000000	4115.89746093750000000000	4167.69238281250000000000	4160.00000000000000000000	4149.74365234375000000000	4158.46142578125000000000	4150.25634765625000000000	4186.66650390625000000000	4293.33300781250000000000	4115.89746093750000000000	4158.97412109375000000000	4168.71777343750000000000	3485.00000000000000000000	10249.00000000000000000000	10227.00000000000000000000	0.00000000000000000000	0.00000000000000000000	0.00000000000000000000	2530.00000000000000000000	438.00000000000000000000	4.00000000000000000000	4.00000000000000000000	4.00000000000000000000	4.00000000000000000000	4.00000000000000000000	4.00000000000000000000	4.00000000000000000000	4.00000000000000000000	4.00000000000000000000	4.00000000000000000000	4.00000000000000000000	4.00000000000000000000	4.00000000000000000000	4.00000000000000000000	4.00000000000000000000	4.00000000000000000000
99.00000000000000000000	0.00000000000000000000	4158.97412109375000000000	4137.43603515625000000000	4146.15380859375000000000	4115.89746093750000000000	4174.87158203125000000000	4157.43603515625000000000	4146.66650390625000000000	4155.89746093750000000000	4149.23046875000000000000	4178.97412109375000000000	4297.43603515625000000000	4118.46142578125000000000	4162.05126953125000000000	4168.20507812500000000000	3311.00000000000000000000	10249.00000000000000000000	10227.00000000000000000000	0.00000000000000000000	0.00000000000000000000	0.00000000000000000000	2530.00000000000000000000	447.00000000000000000000	4.00000000000000000000	4.00000000000000000000	4.00000000000000000000	4.00000000000000000000	4.00000000000000000000	4.00000000000000000000	4.00000000000000000000	4.00000000000000000000	4.00000000000000000000	4.00000000000000000000	4.00000000000000000000	4.00000000000000000000	4.00000000000000000000	4.00000000000000000000	4.00000000000000000000	4.00000000000000000000
100.00000000000000000000	0.00000000000000000000	4176.41015625000000000000	4171.79492187500000000000	4171.79492187500000000000	4172.30761718750000000000	4204.10253906250000000000	4187.69238281250000000000	4173.84619140625000000000	4188.71777343750000000000	4189.23046875000000000000	4203.07666015625000000000	4329.23046875000000000000	4128.71777343750000000000	4207.17919921875000000000	4186.15380859375000000000	2766.00000000000000000000	10249.00000000000000000000	10227.00000000000000000000	0.00000000000000000000	0.00000000000000000000	0.00000000000000000000	2530.00000000000000000000	455.00000000000000000000	4.00000000000000000000	4.00000000000000000000	4.00000000000000000000	4.00000000000000000000	4.00000000000000000000	4.00000000000000000000	4.00000000000000000000	4.00000000000000000000	4.00000000000000000000	4.00000000000000000000	4.00000000000000000000	4.00000000000000000000	4.00000000000000000000	4.00000000000000000000	4.00000000000000000000	4.00000000000000000000
101.00000000000000000000	0.00000000000000000000	4170.25634765625000000000	4179.48730468750000000000	4169.74365234375000000000	4173.84619140625000000000	4203.58984375000000000000	4186.66650390625000000000	4177.43603515625000000000	4200.00000000000000000000	4193.84619140625000000000	4205.12792968750000000000	4327.69238281250000000000	4129.23046875000000000000	4208.71777343750000000000	4191.79492187500000000000	2603.00000000000000000000	10250.00000000000000000000	10229.00000000000000000000	0.00000000000000000000	0.00000000000000000000	0.00000000000000000000	2530.00000000000000000000	463.00000000000000000000	4.00000000000000000000	4.00000000000000000000	4.00000000000000000000	4.00000000000000000000	4.00000000000000000000	4.00000000000000000000	4.00000000000000000000	4.00000000000000000000	4.00000000000000000000	4.00000000000000000000	4.00000000000000000000	4.00000000000000000000	4.00000000000000000000	4.00000000000000000000	4.00000000000000000000	4.00000000000000000000
102.00000000000000000000	0.00000000000000000000	4170.25634765625000000000	4152.30761718750000000000	4166.15380859375000000000	4139.48730468750000000000	4165.64111328125000000000	4162.05126953125000000000	4153.84619140625000000000	4177.43603515625000000000	4160.51269531250000000000	4172.30761718750000000000	4310.25634765625000000000	4126.15380859375000000000	4164.10253906250000000000	4181.02539062500000000000	3485.00000000000000000000	10250.00000000000000000000	10229.00000000000000000000	0.00000000000000000000	0.00000000000000000000	0.00000000000000000000	2530.00000000000000000000	472.00000000000000000000	4.00000000000000000000	4.00000000000000000000	4.00000000000000000000	4.00000000000000000000	4.00000000000000000000	4.00000000000000000000	4.00000000000000000000	4.00000000000000000000	4.00000000000000000000	4.00000000000000000000	4.00000000000000000000	4.00000000000000000000	4.00000000000000000000	4.00000000000000000000	4.00000000000000000000	4.00000000000000000000
103.00000000000000000000	0.00000000000000000000	4160.00000000000000000000	4156.41015625000000000000	4174.87158203125000000000	4133.84619140625000000000	4160.00000000000000000000	4175.89746093750000000000	4159.48730468750000000000	4182.05126953125000000000	4168.20507812500000000000	4174.87158203125000000000	4313.33300781250000000000	4128.20507812500000000000	4171.79492187500000000000	4189.23046875000000000000	3311.00000000000000000000	10250.00000000000000000000	10229.00000000000000000000	0.00000000000000000000	0.00000000000000000000	0.00000000000000000000	2530.00000000000000000000	480.00000000000000000000	4.00000000000000000000	4.00000000000000000000	4.00000000000000000000	4.00000000000000000000	4.00000000000000000000	4.00000000000000000000	4.00000000000000000000	4.00000000000000000000	4.00000000000000000000	4.00000000000000000000	4.00000000000000000000	4.00000000000000000000	4.00000000000000000000	4.00000000000000000000	4.00000000000000000000	4.00000000000000000000
104.00000000000000000000	0.00000000000000000000	4175.38427734375000000000	4152.30761718750000000000	4183.58984375000000000000	4122.56396484375000000000	4164.61523437500000000000	4168.20507812500000000000	4156.41015625000000000000	4180.51269531250000000000	4170.25634765625000000000	4186.15380859375000000000	4302.05126953125000000000	4130.25634765625000000000	4188.20507812500000000000	4196.92285156250000000000	2766.00000000000000000000	10250.00000000000000000000	10229.00000000000000000000	0.00000000000000000000	0.00000000000000000000	0.00000000000000000000	2530.00000000000000000000	488.00000000000000000000	4.00000000000000000000	4.00000000000000000000	4.00000000000000000000	4.00000000000000000000	4.00000000000000000000	4.00000000000000000000	4.00000000000000000000	4.00000000000000000000	4.00000000000000000000	4.00000000000000000000	4.00000000000000000000	4.00000000000000000000	4.00000000000000000000	4.00000000000000000000	4.00000000000000000000	4.00000000000000000000
105.00000000000000000000	0.00000000000000000000	4176.41015625000000000000	4167.17919921875000000000	4181.53857421875000000000	4140.00000000000000000000	4190.25634765625000000000	4166.66650390625000000000	4163.58984375000000000000	4189.23046875000000000000	4176.41015625000000000000	4194.87158203125000000000	4301.02539062500000000000	4131.79492187500000000000	4195.38427734375000000000	4202.56396484375000000000	2603.00000000000000000000	10250.00000000000000000000	10228.00000000000000000000	0.00000000000000000000	0.00000000000000000000	0.00000000000000000000	2530.00000000000000000000	496.00000000000000000000	4.00000000000000000000	4.00000000000000000000	4.00000000000000000000	4.00000000000000000000	4.00000000000000000000	4.00000000000000000000	4.00000000000000000000	4.00000000000000000000	4.00000000000000000000	4.00000000000000000000	4.00000000000000000000	4.00000000000000000000	4.00000000000000000000	4.00000000000000000000	4.00000000000000000000	4.00000000000000000000
106.00000000000000000000	0.00000000000000000000	4165.12792968750000000000	4190.76904296875000000000	4172.82031250000000000000	4186.66650390625000000000	4215.38427734375000000000	4183.58984375000000000000	4178.97412109375000000000	4207.69238281250000000000	4195.38427734375000000000	4206.15380859375000000000	4319.48730468750000000000	4135.89746093750000000000	4198.97412109375000000000	4200.00000000000000000000	3485.00000000000000000000	10250.00000000000000000000	10228.00000000000000000000	0.00000000000000000000	0.00000000000000000000	0.00000000000000000000	2530.00000000000000000000	504.00000000000000000000	4.00000000000000000000	4.00000000000000000000	4.00000000000000000000	4.00000000000000000000	4.00000000000000000000	4.00000000000000000000	4.00000000000000000000	4.00000000000000000000	4.00000000000000000000	4.00000000000000000000	4.00000000000000000000	4.00000000000000000000	4.00000000000000000000	4.00000000000000000000	4.00000000000000000000	4.00000000000000000000
107.00000000000000000000	0.00000000000000000000	4173.84619140625000000000	4165.64111328125000000000	4171.28173828125000000000	4167.17919921875000000000	4181.02539062500000000000	4162.05126953125000000000	4162.05126953125000000000	4190.25634765625000000000	4181.02539062500000000000	4194.35888671875000000000	4323.07666015625000000000	4123.07666015625000000000	4170.76904296875000000000	4173.84619140625000000000	3311.00000000000000000000	10248.00000000000000000000	10230.00000000000000000000	0.00000000000000000000	0.00000000000000000000	0.00000000000000000000	2530.00000000000000000000	511.00000000000000000000	4.00000000000000000000	4.00000000000000000000	4.00000000000000000000	4.00000000000000000000	4.00000000000000000000	4.00000000000000000000	4.00000000000000000000	4.00000000000000000000	4.00000000000000000000	4.00000000000000000000	4.00000000000000000000	4.00000000000000000000	4.00000000000000000000	4.00000000000000000000	4.00000000000000000000	4.00000000000000000000
108.00000000000000000000	0.00000000000000000000	4156.92285156250000000000	4150.25634765625000000000	4167.69238281250000000000	4133.84619140625000000000	4161.53857421875000000000	4155.89746093750000000000	4155.38427734375000000000	4182.56396484375000000000	4171.28173828125000000000	4182.56396484375000000000	4316.41015625000000000000	4108.20507812500000000000	4156.41015625000000000000	4161.02539062500000000000	2766.00000000000000000000	10248.00000000000000000000	10230.00000000000000000000	0.00000000000000000000	0.00000000000000000000	0.00000000000000000000	2530.00000000000000000000	519.00000000000000000000	4.00000000000000000000	4.00000000000000000000	4.00000000000000000000	4.00000000000000000000	4.00000000000000000000	4.00000000000000000000	4.00000000000000000000	4.00000000000000000000	4.00000000000000000000	4.00000000000000000000	4.00000000000000000000	4.00000000000000000000	4.00000000000000000000	4.00000000000000000000	4.00000000000000000000	4.00000000000000000000
109.00000000000000000000	0.00000000000000000000	4157.43603515625000000000	4154.87158203125000000000	4164.10253906250000000000	4146.66650390625000000000	4180.51269531250000000000	4173.84619140625000000000	4158.97412109375000000000	4181.02539062500000000000	4163.07666015625000000000	4172.30761718750000000000	4296.41015625000000000000	4116.41015625000000000000	4174.35888671875000000000	4166.66650390625000000000	2603.00000000000000000000	10245.00000000000000000000	10229.00000000000000000000	0.00000000000000000000	0.00000000000000000000	0.00000000000000000000	2530.00000000000000000000	526.00000000000000000000	4.00000000000000000000	4.00000000000000000000	4.00000000000000000000	4.00000000000000000000	4.00000000000000000000	4.00000000000000000000	4.00000000000000000000	4.00000000000000000000	4.00000000000000000000	4.00000000000000000000	4.00000000000000000000	4.00000000000000000000	4.00000000000000000000	4.00000000000000000000	4.00000000000000000000	4.00000000000000000000
110.00000000000000000000	0.00000000000000000000	4164.10253906250000000000	4150.76904296875000000000	4166.15380859375000000000	4148.71777343750000000000	4188.71777343750000000000	4175.38427734375000000000	4162.05126953125000000000	4178.97412109375000000000	4160.00000000000000000000	4171.79492187500000000000	4287.17919921875000000000	4127.69238281250000000000	4190.76904296875000000000	4185.64111328125000000000	3485.00000000000000000000	10245.00000000000000000000	10229.00000000000000000000	0.00000000000000000000	0.00000000000000000000	0.00000000000000000000	2530.00000000000000000000	533.00000000000000000000	4.00000000000000000000	4.00000000000000000000	4.00000000000000000000	4.00000000000000000000	4.00000000000000000000	4.00000000000000000000	4.00000000000000000000	4.00000000000000000000	4.00000000000000000000	4.00000000000000000000	4.00000000000000000000	4.00000000000000000000	4.00000000000000000000	4.00000000000000000000	4.00000000000000000000	4.00000000000000000000
111.00000000000000000000	0.00000000000000000000	4161.53857421875000000000	4134.35888671875000000000	4170.25634765625000000000	4133.33300781250000000000	4169.23046875000000000000	4161.53857421875000000000	4158.46142578125000000000	4181.02539062500000000000	4167.17919921875000000000	4179.48730468750000000000	4304.10253906250000000000	4129.23046875000000000000	4169.23046875000000000000	4198.46142578125000000000	3311.00000000000000000000	10245.00000000000000000000	10231.00000000000000000000	0.00000000000000000000	0.00000000000000000000	0.00000000000000000000	2530.00000000000000000000	542.00000000000000000000	4.00000000000000000000	4.00000000000000000000	4.00000000000000000000	4.00000000000000000000	4.00000000000000000000	4.00000000000000000000	4.00000000000000000000	4.00000000000000000000	4.00000000000000000000	4.00000000000000000000	4.00000000000000000000	4.00000000000000000000	4.00000000000000000000	4.00000000000000000000	4.00000000000000000000	4.00000000000000000000
112.00000000000000000000	0.00000000000000000000	4174.35888671875000000000	4134.35888671875000000000	4178.46142578125000000000	4145.64111328125000000000	4156.92285156250000000000	4157.94873046875000000000	4153.33300781250000000000	4181.02539062500000000000	4171.79492187500000000000	4181.02539062500000000000	4324.61523437500000000000	4126.66650390625000000000	4161.53857421875000000000	4193.33300781250000000000	2766.00000000000000000000	10245.00000000000000000000	10231.00000000000000000000	0.00000000000000000000	0.00000000000000000000	0.00000000000000000000	2530.00000000000000000000	550.00000000000000000000	4.00000000000000000000	4.00000000000000000000	4.00000000000000000000	4.00000000000000000000	4.00000000000000000000	4.00000000000000000000	4.00000000000000000000	4.00000000000000000000	4.00000000000000000000	4.00000000000000000000	4.00000000000000000000	4.00000000000000000000	4.00000000000000000000	4.00000000000000000000	4.00000000000000000000	4.00000000000000000000
113.00000000000000000000	0.00000000000000000000	4165.12792968750000000000	4167.17919921875000000000	4181.53857421875000000000	4166.66650390625000000000	4181.53857421875000000000	4165.12792968750000000000	4166.15380859375000000000	4190.76904296875000000000	4181.53857421875000000000	4202.05126953125000000000	4340.00000000000000000000	4128.71777343750000000000	4206.66650390625000000000	4196.92285156250000000000	2603.00000000000000000000	10245.00000000000000000000	10229.00000000000000000000	0.00000000000000000000	0.00000000000000000000	0.00000000000000000000	2530.00000000000000000000	557.00000000000000000000	4.00000000000000000000	4.00000000000000000000	4.00000000000000000000	4.00000000000000000000	4.00000000000000000000	4.00000000000000000000	4.00000000000000000000	4.00000000000000000000	4.00000000000000000000	4.00000000000000000000	4.00000000000000000000	4.00000000000000000000	4.00000000000000000000	4.00000000000000000000	4.00000000000000000000	4.00000000000000000000
114.00000000000000000000	0.00000000000000000000	4171.79492187500000000000	4174.87158203125000000000	4191.28173828125000000000	4174.35888671875000000000	4187.69238281250000000000	4155.38427734375000000000	4162.56396484375000000000	4180.51269531250000000000	4165.12792968750000000000	4200.00000000000000000000	4314.35888671875000000000	4135.89746093750000000000	4199.48730468750000000000	4193.33300781250000000000	3485.00000000000000000000	10245.00000000000000000000	10229.00000000000000000000	0.00000000000000000000	0.00000000000000000000	0.00000000000000000000	2530.00000000000000000000	565.00000000000000000000	4.00000000000000000000	4.00000000000000000000	4.00000000000000000000	4.00000000000000000000	4.00000000000000000000	4.00000000000000000000	4.00000000000000000000	4.00000000000000000000	4.00000000000000000000	4.00000000000000000000	4.00000000000000000000	4.00000000000000000000	4.00000000000000000000	4.00000000000000000000	4.00000000000000000000	4.00000000000000000000
115.00000000000000000000	0.00000000000000000000	4174.87158203125000000000	4170.25634765625000000000	4195.89746093750000000000	4179.48730468750000000000	4185.12792968750000000000	4158.97412109375000000000	4152.82031250000000000000	4174.35888671875000000000	4155.38427734375000000000	4173.33300781250000000000	4286.66650390625000000000	4129.74365234375000000000	4169.23046875000000000000	4188.20507812500000000000	3311.00000000000000000000	10246.00000000000000000000	10230.00000000000000000000	0.00000000000000000000	0.00000000000000000000	0.00000000000000000000	2530.00000000000000000000	573.00000000000000000000	4.00000000000000000000	4.00000000000000000000	4.00000000000000000000	4.00000000000000000000	4.00000000000000000000	4.00000000000000000000	4.00000000000000000000	4.00000000000000000000	4.00000000000000000000	4.00000000000000000000	4.00000000000000000000	4.00000000000000000000	4.00000000000000000000	4.00000000000000000000	4.00000000000000000000	4.00000000000000000000
116.00000000000000000000	0.00000000000000000000	4155.38427734375000000000	4165.64111328125000000000	4174.87158203125000000000	4158.97412109375000000000	4176.41015625000000000000	4164.10253906250000000000	4143.07666015625000000000	4172.30761718750000000000	4162.56396484375000000000	4162.05126953125000000000	4293.84619140625000000000	4110.25634765625000000000	4170.76904296875000000000	4179.48730468750000000000	2766.00000000000000000000	10246.00000000000000000000	10230.00000000000000000000	0.00000000000000000000	0.00000000000000000000	0.00000000000000000000	2530.00000000000000000000	581.00000000000000000000	4.00000000000000000000	4.00000000000000000000	4.00000000000000000000	4.00000000000000000000	4.00000000000000000000	4.00000000000000000000	4.00000000000000000000	4.00000000000000000000	4.00000000000000000000	4.00000000000000000000	4.00000000000000000000	4.00000000000000000000	4.00000000000000000000	4.00000000000000000000	4.00000000000000000000	4.00000000000000000000
117.00000000000000000000	0.00000000000000000000	4171.28173828125000000000	4157.43603515625000000000	4175.38427734375000000000	4146.66650390625000000000	4164.10253906250000000000	4159.48730468750000000000	4138.97412109375000000000	4162.56396484375000000000	4159.48730468750000000000	4160.00000000000000000000	4312.82031250000000000000	4101.02539062500000000000	4160.00000000000000000000	4177.94873046875000000000	2603.00000000000000000000	10247.00000000000000000000	10230.00000000000000000000	0.00000000000000000000	0.00000000000000000000	0.00000000000000000000	2530.00000000000000000000	589.00000000000000000000	4.00000000000000000000	4.00000000000000000000	4.00000000000000000000	4.00000000000000000000	4.00000000000000000000	4.00000000000000000000	4.00000000000000000000	4.00000000000000000000	4.00000000000000000000	4.00000000000000000000	4.00000000000000000000	4.00000000000000000000	4.00000000000000000000	4.00000000000000000000	4.00000000000000000000	4.00000000000000000000
118.00000000000000000000	0.00000000000000000000	4173.84619140625000000000	4168.71777343750000000000	4190.76904296875000000000	4173.84619140625000000000	4182.05126953125000000000	4168.20507812500000000000	4158.97412109375000000000	4172.30761718750000000000	4167.17919921875000000000	4180.51269531250000000000	4326.15380859375000000000	4110.76904296875000000000	4170.76904296875000000000	4202.56396484375000000000	3485.00000000000000000000	10247.00000000000000000000	10230.00000000000000000000	0.00000000000000000000	0.00000000000000000000	0.00000000000000000000	2530.00000000000000000000	597.00000000000000000000	4.00000000000000000000	4.00000000000000000000	4.00000000000000000000	4.00000000000000000000	4.00000000000000000000	4.00000000000000000000	4.00000000000000000000	4.00000000000000000000	4.00000000000000000000	4.00000000000000000000	4.00000000000000000000	4.00000000000000000000	4.00000000000000000000	4.00000000000000000000	4.00000000000000000000	4.00000000000000000000
119.00000000000000000000	0.00000000000000000000	4169.23046875000000000000	4161.53857421875000000000	4178.46142578125000000000	4172.82031250000000000000	4176.41015625000000000000	4157.94873046875000000000	4148.71777343750000000000	4163.07666015625000000000	4155.38427734375000000000	4172.82031250000000000000	4295.38427734375000000000	4110.25634765625000000000	4177.94873046875000000000	4197.43603515625000000000	3311.00000000000000000000	10248.00000000000000000000	10230.00000000000000000000	0.00000000000000000000	0.00000000000000000000	0.00000000000000000000	2530.00000000000000000000	606.00000000000000000000	4.00000000000000000000	4.00000000000000000000	4.00000000000000000000	4.00000000000000000000	4.00000000000000000000	4.00000000000000000000	4.00000000000000000000	4.00000000000000000000	4.00000000000000000000	4.00000000000000000000	4.00000000000000000000	4.00000000000000000000	4.00000000000000000000	4.00000000000000000000	4.00000000000000000000	4.00000000000000000000
120.00000000000000000000	0.00000000000000000000	4169.74365234375000000000	4162.56396484375000000000	4172.30761718750000000000	4155.89746093750000000000	4185.12792968750000000000	4165.12792968750000000000	4146.15380859375000000000	4161.02539062500000000000	4155.38427734375000000000	4168.20507812500000000000	4276.41015625000000000000	4094.87158203125000000000	4183.07666015625000000000	4185.12792968750000000000	2766.00000000000000000000	10248.00000000000000000000	10230.00000000000000000000	0.00000000000000000000	0.00000000000000000000	0.00000000000000000000	2530.00000000000000000000	613.00000000000000000000	4.00000000000000000000	4.00000000000000000000	4.00000000000000000000	4.00000000000000000000	4.00000000000000000000	4.00000000000000000000	4.00000000000000000000	4.00000000000000000000	4.00000000000000000000	4.00000000000000000000	4.00000000000000000000	4.00000000000000000000	4.00000000000000000000	4.00000000000000000000	4.00000000000000000000	4.00000000000000000000
121.00000000000000000000	0.00000000000000000000	4161.02539062500000000000	4168.71777343750000000000	4175.89746093750000000000	4153.84619140625000000000	4189.74365234375000000000	4174.35888671875000000000	4160.00000000000000000000	4175.89746093750000000000	4173.33300781250000000000	4183.07666015625000000000	4309.74365234375000000000	4088.20507812500000000000	4199.48730468750000000000	4194.87158203125000000000	2603.00000000000000000000	10247.00000000000000000000	10230.00000000000000000000	0.00000000000000000000	0.00000000000000000000	0.00000000000000000000	2530.00000000000000000000	620.00000000000000000000	4.00000000000000000000	4.00000000000000000000	4.00000000000000000000	4.00000000000000000000	4.00000000000000000000	4.00000000000000000000	4.00000000000000000000	4.00000000000000000000	4.00000000000000000000	4.00000000000000000000	4.00000000000000000000	4.00000000000000000000	4.00000000000000000000	4.00000000000000000000	4.00000000000000000000	4.00000000000000000000
122.00000000000000000000	0.00000000000000000000	4173.33300781250000000000	4146.66650390625000000000	4175.89746093750000000000	4142.05126953125000000000	4142.05126953125000000000	4141.53857421875000000000	4136.92285156250000000000	4160.00000000000000000000	4156.41015625000000000000	4161.02539062500000000000	4341.02539062500000000000	4089.74340820312500000000	4175.89746093750000000000	4191.79492187500000000000	3485.00000000000000000000	10247.00000000000000000000	10230.00000000000000000000	0.00000000000000000000	0.00000000000000000000	0.00000000000000000000	2530.00000000000000000000	628.00000000000000000000	4.00000000000000000000	4.00000000000000000000	4.00000000000000000000	4.00000000000000000000	4.00000000000000000000	4.00000000000000000000	4.00000000000000000000	4.00000000000000000000	4.00000000000000000000	4.00000000000000000000	4.00000000000000000000	4.00000000000000000000	4.00000000000000000000	4.00000000000000000000	4.00000000000000000000	4.00000000000000000000
123.00000000000000000000	0.00000000000000000000	4168.71777343750000000000	4149.74365234375000000000	4170.76904296875000000000	4153.84619140625000000000	4159.48730468750000000000	4148.20507812500000000000	4138.46142578125000000000	4164.10253906250000000000	4160.00000000000000000000	4168.20507812500000000000	4316.92285156250000000000	4087.69213867187500000000	4158.46142578125000000000	4190.76904296875000000000	3311.00000000000000000000	10250.00000000000000000000	10228.00000000000000000000	0.00000000000000000000	0.00000000000000000000	0.00000000000000000000	2530.00000000000000000000	636.00000000000000000000	4.00000000000000000000	4.00000000000000000000	4.00000000000000000000	4.00000000000000000000	4.00000000000000000000	4.00000000000000000000	4.00000000000000000000	4.00000000000000000000	4.00000000000000000000	4.00000000000000000000	4.00000000000000000000	4.00000000000000000000	4.00000000000000000000	4.00000000000000000000	4.00000000000000000000	4.00000000000000000000
124.00000000000000000000	0.00000000000000000000	4171.79492187500000000000	4175.89746093750000000000	4171.28173828125000000000	4189.74365234375000000000	4210.76904296875000000000	4174.87158203125000000000	4158.46142578125000000000	4181.02539062500000000000	4178.97412109375000000000	4205.64111328125000000000	4275.38427734375000000000	4083.07690429687500000000	4179.48730468750000000000	4196.41015625000000000000	2766.00000000000000000000	10250.00000000000000000000	10228.00000000000000000000	0.00000000000000000000	0.00000000000000000000	0.00000000000000000000	2530.00000000000000000000	644.00000000000000000000	4.00000000000000000000	4.00000000000000000000	4.00000000000000000000	4.00000000000000000000	4.00000000000000000000	4.00000000000000000000	4.00000000000000000000	4.00000000000000000000	4.00000000000000000000	4.00000000000000000000	4.00000000000000000000	4.00000000000000000000	4.00000000000000000000	4.00000000000000000000	4.00000000000000000000	4.00000000000000000000
125.00000000000000000000	0.00000000000000000000	4177.43603515625000000000	4181.02539062500000000000	4171.28173828125000000000	4174.35888671875000000000	4194.87158203125000000000	4165.64111328125000000000	4150.25634765625000000000	4167.69238281250000000000	4163.07666015625000000000	4194.35888671875000000000	4290.25634765625000000000	4067.69213867187500000000	4201.02539062500000000000	4189.74365234375000000000	2603.00000000000000000000	10248.00000000000000000000	10229.00000000000000000000	0.00000000000000000000	0.00000000000000000000	0.00000000000000000000	2530.00000000000000000000	652.00000000000000000000	4.00000000000000000000	4.00000000000000000000	4.00000000000000000000	4.00000000000000000000	4.00000000000000000000	4.00000000000000000000	4.00000000000000000000	4.00000000000000000000	4.00000000000000000000	4.00000000000000000000	4.00000000000000000000	4.00000000000000000000	4.00000000000000000000	4.00000000000000000000	4.00000000000000000000	4.00000000000000000000
126.00000000000000000000	0.00000000000000000000	4156.41015625000000000000	4174.35888671875000000000	4164.10253906250000000000	4156.41015625000000000000	4168.71777343750000000000	4153.33300781250000000000	4135.89746093750000000000	4154.87158203125000000000	4144.61523437500000000000	4153.84619140625000000000	4315.89746093750000000000	4055.89721679687500000000	4182.05126953125000000000	4176.41015625000000000000	3485.00000000000000000000	10248.00000000000000000000	10229.00000000000000000000	0.00000000000000000000	0.00000000000000000000	0.00000000000000000000	2530.00000000000000000000	659.00000000000000000000	4.00000000000000000000	4.00000000000000000000	4.00000000000000000000	4.00000000000000000000	4.00000000000000000000	4.00000000000000000000	4.00000000000000000000	4.00000000000000000000	4.00000000000000000000	4.00000000000000000000	4.00000000000000000000	4.00000000000000000000	4.00000000000000000000	4.00000000000000000000	4.00000000000000000000	4.00000000000000000000
127.00000000000000000000	0.00000000000000000000	4168.71777343750000000000	4178.46142578125000000000	4168.71777343750000000000	4182.56396484375000000000	4177.43603515625000000000	4155.89746093750000000000	4136.41015625000000000000	4157.43603515625000000000	4150.25634765625000000000	4155.89746093750000000000	4309.74365234375000000000	4064.10253906250000000000	4158.46142578125000000000	4175.38427734375000000000	52.00000000000000000000	10249.00000000000000000000	10228.00000000000000000000	0.00000000000000000000	0.00000000000000000000	0.00000000000000000000	2530.00000000000000000000	668.00000000000000000000	4.00000000000000000000	4.00000000000000000000	4.00000000000000000000	4.00000000000000000000	4.00000000000000000000	4.00000000000000000000	4.00000000000000000000	4.00000000000000000000	4.00000000000000000000	4.00000000000000000000	4.00000000000000000000	4.00000000000000000000	4.00000000000000000000	4.00000000000000000000	4.00000000000000000000	4.00000000000000000000
0.00000000000000000000	0.00000000000000000000	4171.28173828125000000000	4176.92285156250000000000	4164.61523437500000000000	4174.35888671875000000000	4185.64111328125000000000	4170.76904296875000000000	4152.82031250000000000000	4172.82031250000000000000	4171.28173828125000000000	4195.89746093750000000000	4302.56396484375000000000	4069.23071289062500000000	4175.89746093750000000000	4190.25634765625000000000	2797.00000000000000000000	10249.00000000000000000000	10228.00000000000000000000	0.00000000000000000000	0.00000000000000000000	0.00000000000000000000	2530.00000000000000000000	676.00000000000000000000	4.00000000000000000000	4.00000000000000000000	4.00000000000000000000	4.00000000000000000000	4.00000000000000000000	4.00000000000000000000	4.00000000000000000000	4.00000000000000000000	4.00000000000000000000	4.00000000000000000000	4.00000000000000000000	4.00000000000000000000	4.00000000000000000000	4.00000000000000000000	4.00000000000000000000	4.00000000000000000000
1.00000000000000000000	0.00000000000000000000	4166.66650390625000000000	4141.53857421875000000000	4157.43603515625000000000	4140.51269531250000000000	4165.64111328125000000000	4162.05126953125000000000	4148.20507812500000000000	4168.20507812500000000000	4161.53857421875000000000	4181.53857421875000000000	4295.89746093750000000000	4061.53833007812500000000	4168.71777343750000000000	4186.66650390625000000000	2651.00000000000000000000	10248.00000000000000000000	10227.00000000000000000000	0.00000000000000000000	0.00000000000000000000	0.00000000000000000000	2530.00000000000000000000	683.00000000000000000000	4.00000000000000000000	4.00000000000000000000	4.00000000000000000000	4.00000000000000000000	4.00000000000000000000	4.00000000000000000000	4.00000000000000000000	4.00000000000000000000	4.00000000000000000000	4.00000000000000000000	4.00000000000000000000	4.00000000000000000000	4.00000000000000000000	4.00000000000000000000	4.00000000000000000000	4.00000000000000000000
2.00000000000000000000	0.00000000000000000000	4178.46142578125000000000	4149.74365234375000000000	4176.41015625000000000000	4166.15380859375000000000	4183.07666015625000000000	4157.94873046875000000000	4149.23046875000000000000	4163.07666015625000000000	4156.41015625000000000000	4165.64111328125000000000	4303.58984375000000000000	4066.15380859375000000000	4166.66650390625000000000	4198.46142578125000000000	2025.00000000000000000000	10248.00000000000000000000	10227.00000000000000000000	0.00000000000000000000	0.00000000000000000000	0.00000000000000000000	2530.00000000000000000000	691.00000000000000000000	4.00000000000000000000	4.00000000000000000000	4.00000000000000000000	4.00000000000000000000	4.00000000000000000000	4.00000000000000000000	4.00000000000000000000	4.00000000000000000000	4.00000000000000000000	4.00000000000000000000	4.00000000000000000000	4.00000000000000000000	4.00000000000000000000	4.00000000000000000000	4.00000000000000000000	4.00000000000000000000
3.00000000000000000000	0.00000000000000000000	4166.66650390625000000000	4188.71777343750000000000	4184.10253906250000000000	4194.87158203125000000000	4208.20507812500000000000	4168.20507812500000000000	4164.10253906250000000000	4173.84619140625000000000	4176.92285156250000000000	4186.66650390625000000000	4323.58984375000000000000	4084.61523437500000000000	4191.28173828125000000000	4216.92285156250000000000	3479.00000000000000000000	10249.00000000000000000000	10226.00000000000000000000	0.00000000000000000000	0.00000000000000000000	0.00000000000000000000	2530.00000000000000000000	699.00000000000000000000	4.00000000000000000000	4.00000000000000000000	4.00000000000000000000	4.00000000000000000000	4.00000000000000000000	4.00000000000000000000	4.00000000000000000000	4.00000000000000000000	4.00000000000000000000	4.00000000000000000000	4.00000000000000000000	4.00000000000000000000	4.00000000000000000000	4.00000000000000000000	4.00000000000000000000	4.00000000000000000000
4.00000000000000000000	0.00000000000000000000	4168.20507812500000000000	4165.64111328125000000000	4175.38427734375000000000	4171.28173828125000000000	4174.35888671875000000000	4149.74365234375000000000	4144.10253906250000000000	4156.92285156250000000000	4158.46142578125000000000	4177.94873046875000000000	4296.92285156250000000000	4087.69213867187500000000	4181.53857421875000000000	4189.23046875000000000000	3546.00000000000000000000	10249.00000000000000000000	10226.00000000000000000000	0.00000000000000000000	0.00000000000000000000	0.00000000000000000000	2530.00000000000000000000	707.00000000000000000000	4.00000000000000000000	4.00000000000000000000	4.00000000000000000000	4.00000000000000000000	4.00000000000000000000	4.00000000000000000000	4.00000000000000000000	4.00000000000000000000	4.00000000000000000000	4.00000000000000000000	4.00000000000000000000	4.00000000000000000000	4.00000000000000000000	4.00000000000000000000	4.00000000000000000000	4.00000000000000000000
5.00000000000000000000	0.00000000000000000000	4168.71777343750000000000	4153.33300781250000000000	4177.43603515625000000000	4165.64111328125000000000	4168.71777343750000000000	4155.38427734375000000000	4141.02539062500000000000	4154.87158203125000000000	4147.69238281250000000000	4176.92285156250000000000	4291.28173828125000000000	4085.64086914062500000000	4176.41015625000000000000	4184.10253906250000000000	3433.00000000000000000000	10249.00000000000000000000	10228.00000000000000000000	0.00000000000000000000	0.00000000000000000000	0.00000000000000000000	2530.00000000000000000000	714.00000000000000000000	4.00000000000000000000	4.00000000000000000000	4.00000000000000000000	4.00000000000000000000	4.00000000000000000000	4.00000000000000000000	4.00000000000000000000	4.00000000000000000000	4.00000000000000000000	4.00000000000000000000	4.00000000000000000000	4.00000000000000000000	4.00000000000000000000	4.00000000000000000000	4.00000000000000000000	4.00000000000000000000
6.00000000000000000000	0.00000000000000000000	4169.74365234375000000000	4164.61523437500000000000	4181.53857421875000000000	4166.66650390625000000000	4186.15380859375000000000	4170.76904296875000000000	4150.25634765625000000000	4163.07666015625000000000	4154.87158203125000000000	4180.51269531250000000000	4319.48730468750000000000	4092.30761718750000000000	4166.66650390625000000000	4197.94873046875000000000	3487.00000000000000000000	10249.00000000000000000000	10228.00000000000000000000	0.00000000000000000000	0.00000000000000000000	0.00000000000000000000	2530.00000000000000000000	723.00000000000000000000	4.00000000000000000000	4.00000000000000000000	4.00000000000000000000	4.00000000000000000000	4.00000000000000000000	4.00000000000000000000	4.00000000000000000000	4.00000000000000000000	4.00000000000000000000	4.00000000000000000000	4.00000000000000000000	4.00000000000000000000	4.00000000000000000000	4.00000000000000000000	4.00000000000000000000	4.00000000000000000000
7.00000000000000000000	0.00000000000000000000	4172.30761718750000000000	4153.33300781250000000000	4172.30761718750000000000	4144.61523437500000000000	4180.00000000000000000000	4162.56396484375000000000	4144.10253906250000000000	4156.41015625000000000000	4153.84619140625000000000	4168.20507812500000000000	4292.82031250000000000000	4083.07690429687500000000	4156.92285156250000000000	4180.00000000000000000000	3408.00000000000000000000	10248.00000000000000000000	10227.00000000000000000000	0.00000000000000000000	0.00000000000000000000	0.00000000000000000000	2530.00000000000000000000	731.00000000000000000000	4.00000000000000000000	4.00000000000000000000	4.00000000000000000000	4.00000000000000000000	4.00000000000000000000	4.00000000000000000000	4.00000000000000000000	4.00000000000000000000	4.00000000000000000000	4.00000000000000000000	4.00000000000000000000	4.00000000000000000000	4.00000000000000000000	4.00000000000000000000	4.00000000000000000000	4.00000000000000000000
8.00000000000000000000	0.00000000000000000000	4155.38427734375000000000	4156.41015625000000000000	4156.92285156250000000000	4152.82031250000000000000	4182.56396484375000000000	4161.02539062500000000000	4148.71777343750000000000	4164.61523437500000000000	4163.07666015625000000000	4172.82031250000000000000	4273.84619140625000000000	4080.51269531250000000000	4175.89746093750000000000	4169.74365234375000000000	3424.00000000000000000000	10248.00000000000000000000	10227.00000000000000000000	0.00000000000000000000	0.00000000000000000000	0.00000000000000000000	2530.00000000000000000000	739.00000000000000000000	4.00000000000000000000	4.00000000000000000000	4.00000000000000000000	4.00000000000000000000	4.00000000000000000000	4.00000000000000000000	4.00000000000000000000	4.00000000000000000000	4.00000000000000000000	4.00000000000000000000	4.00000000000000000000	4.00000000000000000000	4.00000000000000000000	4.00000000000000000000	4.00000000000000000000	4.00000000000000000000
9.00000000000000000000	0.00000000000000000000	4169.23046875000000000000	4161.02539062500000000000	4163.07666015625000000000	4169.74365234375000000000	4175.89746093750000000000	4152.82031250000000000000	4142.05126953125000000000	4164.10253906250000000000	4153.84619140625000000000	4170.76904296875000000000	4285.64111328125000000000	4097.94873046875000000000	4168.71777343750000000000	4175.38427734375000000000	3130.00000000000000000000	10247.00000000000000000000	10228.00000000000000000000	0.00000000000000000000	0.00000000000000000000	0.00000000000000000000	2530.00000000000000000000	748.00000000000000000000	4.00000000000000000000	4.00000000000000000000	4.00000000000000000000	4.00000000000000000000	4.00000000000000000000	4.00000000000000000000	4.00000000000000000000	4.00000000000000000000	4.00000000000000000000	4.00000000000000000000	4.00000000000000000000	4.00000000000000000000	4.00000000000000000000	4.00000000000000000000	4.00000000000000000000	4.00000000000000000000
10.00000000000000000000	0.00000000000000000000	4166.66650390625000000000	4157.94873046875000000000	4171.28173828125000000000	4159.48730468750000000000	4172.82031250000000000000	4154.87158203125000000000	4142.56396484375000000000	4164.61523437500000000000	4153.33300781250000000000	4163.07666015625000000000	4302.56396484375000000000	4098.46142578125000000000	4156.41015625000000000000	4177.43603515625000000000	3483.00000000000000000000	10247.00000000000000000000	10228.00000000000000000000	0.00000000000000000000	0.00000000000000000000	0.00000000000000000000	2530.00000000000000000000	755.00000000000000000000	4.00000000000000000000	4.00000000000000000000	4.00000000000000000000	4.00000000000000000000	4.00000000000000000000	4.00000000000000000000	4.00000000000000000000	4.00000000000000000000	4.00000000000000000000	4.00000000000000000000	4.00000000000000000000	4.00000000000000000000	4.00000000000000000000	4.00000000000000000000	4.00000000000000000000	4.00000000000000000000
11.00000000000000000000	0.00000000000000000000	4156.41015625000000000000	4140.00000000000000000000	4169.74365234375000000000	4147.17919921875000000000	4175.89746093750000000000	4161.02539062500000000000	4148.71777343750000000000	4166.66650390625000000000	4164.10253906250000000000	4167.17919921875000000000	4313.84619140625000000000	4088.20507812500000000000	4167.69238281250000000000	4168.71777343750000000000	3305.00000000000000000000	10245.00000000000000000000	10227.00000000000000000000	0.00000000000000000000	0.00000000000000000000	0.00000000000000000000	2530.00000000000000000000	764.00000000000000000000	4.00000000000000000000	4.00000000000000000000	4.00000000000000000000	4.00000000000000000000	4.00000000000000000000	4.00000000000000000000	4.00000000000000000000	4.00000000000000000000	4.00000000000000000000	4.00000000000000000000	4.00000000000000000000	4.00000000000000000000	4.00000000000000000000	4.00000000000000000000	4.00000000000000000000	4.00000000000000000000
12.00000000000000000000	0.00000000000000000000	4175.38427734375000000000	4132.82031250000000000000	4172.30761718750000000000	4153.84619140625000000000	4179.48730468750000000000	4164.61523437500000000000	4152.82031250000000000000	4164.61523437500000000000	4160.51269531250000000000	4208.20507812500000000000	4299.48730468750000000000	4096.41015625000000000000	4176.92285156250000000000	4175.38427734375000000000	2766.00000000000000000000	10245.00000000000000000000	10227.00000000000000000000	0.00000000000000000000	0.00000000000000000000	0.00000000000000000000	2530.00000000000000000000	772.00000000000000000000	4.00000000000000000000	4.00000000000000000000	4.00000000000000000000	4.00000000000000000000	4.00000000000000000000	4.00000000000000000000	4.00000000000000000000	4.00000000000000000000	4.00000000000000000000	4.00000000000000000000	4.00000000000000000000	4.00000000000000000000	4.00000000000000000000	4.00000000000000000000	4.00000000000000000000	4.00000000000000000000
13.00000000000000000000	0.00000000000000000000	4167.69238281250000000000	4166.66650390625000000000	4164.10253906250000000000	4169.74365234375000000000	4195.38427734375000000000	4174.87158203125000000000	4163.07666015625000000000	4171.28173828125000000000	4161.02539062500000000000	4258.97412109375000000000	4299.48730468750000000000	4113.84619140625000000000	4178.97412109375000000000	4196.41015625000000000000	2614.00000000000000000000	10247.00000000000000000000	10227.00000000000000000000	0.00000000000000000000	0.00000000000000000000	0.00000000000000000000	2530.00000000000000000000	779.00000000000000000000	4.00000000000000000000	4.00000000000000000000	4.00000000000000000000	4.00000000000000000000	4.00000000000000000000	4.00000000000000000000	4.00000000000000000000	4.00000000000000000000	4.00000000000000000000	4.00000000000000000000	4.00000000000000000000	4.00000000000000000000	4.00000000000000000000	4.00000000000000000000	4.00000000000000000000	4.00000000000000000000
14.00000000000000000000	0.00000000000000000000	4169.74365234375000000000	4178.46142578125000000000	4160.00000000000000000000	4165.64111328125000000000	4184.10253906250000000000	4162.56396484375000000000	4149.74365234375000000000	4157.43603515625000000000	4143.58984375000000000000	4235.38427734375000000000	4318.46142578125000000000	4109.74365234375000000000	4177.94873046875000000000	4192.30761718750000000000	3483.00000000000000000000	10247.00000000000000000000	10227.00000000000000000000	0.00000000000000000000	0.00000000000000000000	0.00000000000000000000	2530.00000000000000000000	786.00000000000000000000	4.00000000000000000000	4.00000000000000000000	4.00000000000000000000	4.00000000000000000000	4.00000000000000000000	4.00000000000000000000	4.00000000000000000000	4.00000000000000000000	4.00000000000000000000	4.00000000000000000000	4.00000000000000000000	4.00000000000000000000	4.00000000000000000000	4.00000000000000000000	4.00000000000000000000	4.00000000000000000000
15.00000000000000000000	0.00000000000000000000	4172.30761718750000000000	4167.69238281250000000000	4158.97412109375000000000	4163.58984375000000000000	4177.43603515625000000000	4163.07666015625000000000	4145.12792968750000000000	4159.48730468750000000000	4145.64111328125000000000	4202.56396484375000000000	4326.15380859375000000000	4087.17944335937500000000	4189.74365234375000000000	4182.05126953125000000000	3305.00000000000000000000	10247.00000000000000000000	10229.00000000000000000000	0.00000000000000000000	0.00000000000000000000	0.00000000000000000000	2530.00000000000000000000	794.00000000000000000000	4.00000000000000000000	4.00000000000000000000	4.00000000000000000000	4.00000000000000000000	4.00000000000000000000	4.00000000000000000000	4.00000000000000000000	4.00000000000000000000	4.00000000000000000000	4.00000000000000000000	4.00000000000000000000	4.00000000000000000000	4.00000000000000000000	4.00000000000000000000	4.00000000000000000000	4.00000000000000000000
16.00000000000000000000	0.00000000000000000000	4165.12792968750000000000	4152.30761718750000000000	4144.10253906250000000000	4167.69238281250000000000	4180.51269531250000000000	4173.33300781250000000000	4154.35888671875000000000	4178.46142578125000000000	4171.28173828125000000000	4206.15380859375000000000	4294.35888671875000000000	4087.17944335937500000000	4183.58984375000000000000	4178.46142578125000000000	0.00000000000000000000	10247.00000000000000000000	10229.00000000000000000000	0.00000000000000000000	0.00000000000000000000	0.00000000000000000000	2530.00000000000000000000	802.00000000000000000000	4.00000000000000000000	4.00000000000000000000	4.00000000000000000000	4.00000000000000000000	4.00000000000000000000	4.00000000000000000000	4.00000000000000000000	4.00000000000000000000	4.00000000000000000000	4.00000000000000000000	4.00000000000000000000	4.00000000000000000000	4.00000000000000000000	4.00000000000000000000	4.00000000000000000000	4.00000000000000000000
17.00000000000000000000	0.00000000000000000000	4172.30761718750000000000	4140.00000000000000000000	4140.51269531250000000000	4162.56396484375000000000	4168.20507812500000000000	4163.07666015625000000000	4151.79492187500000000000	4172.30761718750000000000	4171.79492187500000000000	4196.41015625000000000000	4273.33300781250000000000	4107.17919921875000000000	4156.92285156250000000000	4177.43603515625000000000	0.00000000000000000000	10247.00000000000000000000	10229.00000000000000000000	0.00000000000000000000	0.00000000000000000000	0.00000000000000000000	2530.00000000000000000000	809.00000000000000000000	4.00000000000000000000	4.00000000000000000000	4.00000000000000000000	4.00000000000000000000	4.00000000000000000000	4.00000000000000000000	4.00000000000000000000	4.00000000000000000000	4.00000000000000000000	4.00000000000000000000	4.00000000000000000000	4.00000000000000000000	4.00000000000000000000	4.00000000000000000000	4.00000000000000000000	4.00000000000000000000
18.00000000000000000000	0.00000000000000000000	4158.97412109375000000000	4160.51269531250000000000	4145.64111328125000000000	4162.56396484375000000000	4181.53857421875000000000	4165.12792968750000000000	4155.89746093750000000000	4169.74365234375000000000	4171.79492187500000000000	4196.92285156250000000000	4312.30761718750000000000	4115.89746093750000000000	4167.17919921875000000000	4188.20507812500000000000	0.00000000000000000000	10247.00000000000000000000	10229.00000000000000000000	0.00000000000000000000	0.00000000000000000000	0.00000000000000000000	2530.00000000000000000000	817.00000000000000000000	4.00000000000000000000	4.00000000000000000000	4.00000000000000000000	4.00000000000000000000	4.00000000000000000000	4.00000000000000000000	4.00000000000000000000	4.00000000000000000000	4.00000000000000000000	4.00000000000000000000	4.00000000000000000000	4.00000000000000000000	4.00000000000000000000	4.00000000000000000000	4.00000000000000000000	4.00000000000000000000
19.00000000000000000000	0.00000000000000000000	4166.66650390625000000000	4171.28173828125000000000	4147.69238281250000000000	4162.05126953125000000000	4190.25634765625000000000	4169.74365234375000000000	4150.25634765625000000000	4163.58984375000000000000	4163.07666015625000000000	4198.46142578125000000000	4330.25634765625000000000	4105.64111328125000000000	4185.64111328125000000000	4179.48730468750000000000	0.00000000000000000000	10247.00000000000000000000	10227.00000000000000000000	0.00000000000000000000	0.00000000000000000000	0.00000000000000000000	2530.00000000000000000000	825.00000000000000000000	4.00000000000000000000	4.00000000000000000000	4.00000000000000000000	4.00000000000000000000	4.00000000000000000000	4.00000000000000000000	4.00000000000000000000	4.00000000000000000000	4.00000000000000000000	4.00000000000000000000	4.00000000000000000000	4.00000000000000000000	4.00000000000000000000	4.00000000000000000000	4.00000000000000000000	4.00000000000000000000
20.00000000000000000000	0.00000000000000000000	4174.87158203125000000000	4170.25634765625000000000	4147.69238281250000000000	4152.82031250000000000000	4181.02539062500000000000	4170.76904296875000000000	4152.30761718750000000000	4163.58984375000000000000	4158.46142578125000000000	4188.71777343750000000000	4293.33300781250000000000	4102.56396484375000000000	4195.89746093750000000000	4171.79492187500000000000	0.00000000000000000000	10247.00000000000000000000	10227.00000000000000000000	0.00000000000000000000	0.00000000000000000000	0.00000000000000000000	2530.00000000000000000000	833.00000000000000000000	4.00000000000000000000	4.00000000000000000000	4.00000000000000000000	4.00000000000000000000	4.00000000000000000000	4.00000000000000000000	4.00000000000000000000	4.00000000000000000000	4.00000000000000000000	4.00000000000000000000	4.00000000000000000000	4.00000000000000000000	4.00000000000000000000	4.00000000000000000000	4.00000000000000000000	4.00000000000000000000
21.00000000000000000000	0.00000000000000000000	4161.02539062500000000000	4156.92285156250000000000	4138.97412109375000000000	4148.71777343750000000000	4162.56396484375000000000	4157.43603515625000000000	4147.69238281250000000000	4157.94873046875000000000	4154.35888671875000000000	4174.87158203125000000000	4265.64111328125000000000	4110.76904296875000000000	4192.30761718750000000000	4181.02539062500000000000	0.00000000000000000000	10248.00000000000000000000	10227.00000000000000000000	0.00000000000000000000	0.00000000000000000000	0.00000000000000000000	2530.00000000000000000000	842.00000000000000000000	4.00000000000000000000	4.00000000000000000000	4.00000000000000000000	4.00000000000000000000	4.00000000000000000000	4.00000000000000000000	4.00000000000000000000	4.00000000000000000000	4.00000000000000000000	4.00000000000000000000	4.00000000000000000000	4.00000000000000000000	4.00000000000000000000	4.00000000000000000000	4.00000000000000000000	4.00000000000000000000
22.00000000000000000000	0.00000000000000000000	4165.64111328125000000000	4146.15380859375000000000	4136.92285156250000000000	4176.41015625000000000000	4160.51269531250000000000	4149.23046875000000000000	4134.87158203125000000000	4143.07666015625000000000	4142.05126953125000000000	4164.10253906250000000000	4292.82031250000000000000	4116.41015625000000000000	4174.87158203125000000000	4191.79492187500000000000	0.00000000000000000000	10248.00000000000000000000	10227.00000000000000000000	0.00000000000000000000	0.00000000000000000000	0.00000000000000000000	2530.00000000000000000000	850.00000000000000000000	4.00000000000000000000	4.00000000000000000000	4.00000000000000000000	4.00000000000000000000	4.00000000000000000000	4.00000000000000000000	4.00000000000000000000	4.00000000000000000000	4.00000000000000000000	4.00000000000000000000	4.00000000000000000000	4.00000000000000000000	4.00000000000000000000	4.00000000000000000000	4.00000000000000000000	4.00000000000000000000
23.00000000000000000000	0.00000000000000000000	4163.58984375000000000000	4171.28173828125000000000	4148.71777343750000000000	4197.43603515625000000000	4205.64111328125000000000	4175.89746093750000000000	4159.48730468750000000000	4170.25634765625000000000	4170.76904296875000000000	4188.71777343750000000000	4341.53857421875000000000	4128.20507812500000000000	4185.64111328125000000000	4206.66650390625000000000	0.00000000000000000000	10247.00000000000000000000	10229.00000000000000000000	0.00000000000000000000	0.00000000000000000000	0.00000000000000000000	2530.00000000000000000000	858.00000000000000000000	4.00000000000000000000	4.00000000000000000000	4.00000000000000000000	4.00000000000000000000	4.00000000000000000000	4.00000000000000000000	4.00000000000000000000	4.00000000000000000000	4.00000000000000000000	4.00000000000000000000	4.00000000000000000000	4.00000000000000000000	4.00000000000000000000	4.00000000000000000000	4.00000000000000000000	4.00000000000000000000
24.00000000000000000000	0.00000000000000000000	4173.84619140625000000000	4173.33300781250000000000	4157.43603515625000000000	4166.15380859375000000000	4198.46142578125000000000	4170.25634765625000000000	4161.53857421875000000000	4179.48730468750000000000	4181.02539062500000000000	4198.46142578125000000000	4325.64111328125000000000	4130.76904296875000000000	4186.66650390625000000000	4187.69238281250000000000	0.00000000000000000000	10247.00000000000000000000	10229.00000000000000000000	0.00000000000000000000	0.00000000000000000000	0.00000000000000000000	2530.00000000000000000000	866.00000000000000000000	4.00000000000000000000	4.00000000000000000000	4.00000000000000000000	4.00000000000000000000	4.00000000000000000000	4.00000000000000000000	4.00000000000000000000	4.00000000000000000000	4.00000000000000000000	4.00000000000000000000	4.00000000000000000000	4.00000000000000000000	4.00000000000000000000	4.00000000000000000000	4.00000000000000000000	4.00000000000000000000
25.00000000000000000000	0.00000000000000000000	4171.79492187500000000000	4168.71777343750000000000	4151.28173828125000000000	4150.76904296875000000000	4170.25634765625000000000	4154.87158203125000000000	4141.53857421875000000000	4162.56396484375000000000	4164.61523437500000000000	4182.05126953125000000000	4276.92285156250000000000	4117.43603515625000000000	4181.02539062500000000000	4170.76904296875000000000	0.00000000000000000000	10246.00000000000000000000	10229.00000000000000000000	0.00000000000000000000	0.00000000000000000000	0.00000000000000000000	2530.00000000000000000000	874.00000000000000000000	4.00000000000000000000	4.00000000000000000000	4.00000000000000000000	4.00000000000000000000	4.00000000000000000000	4.00000000000000000000	4.00000000000000000000	4.00000000000000000000	4.00000000000000000000	4.00000000000000000000	4.00000000000000000000	4.00000000000000000000	4.00000000000000000000	4.00000000000000000000	4.00000000000000000000	4.00000000000000000000
26.00000000000000000000	0.00000000000000000000	4161.53857421875000000000	4178.97412109375000000000	4151.79492187500000000000	4163.58984375000000000000	4183.58984375000000000000	4167.69238281250000000000	4148.20507812500000000000	4172.30761718750000000000	4164.61523437500000000000	4178.46142578125000000000	4262.56396484375000000000	4123.07666015625000000000	4190.25634765625000000000	4195.89746093750000000000	0.00000000000000000000	10246.00000000000000000000	10229.00000000000000000000	0.00000000000000000000	0.00000000000000000000	0.00000000000000000000	2530.00000000000000000000	881.00000000000000000000	4.00000000000000000000	4.00000000000000000000	4.00000000000000000000	4.00000000000000000000	4.00000000000000000000	4.00000000000000000000	4.00000000000000000000	4.00000000000000000000	4.00000000000000000000	4.00000000000000000000	4.00000000000000000000	4.00000000000000000000	4.00000000000000000000	4.00000000000000000000	4.00000000000000000000	4.00000000000000000000
27.00000000000000000000	0.00000000000000000000	4181.02539062500000000000	4166.15380859375000000000	4170.25634765625000000000	4159.48730468750000000000	4170.76904296875000000000	4164.10253906250000000000	4153.33300781250000000000	4175.38427734375000000000	4161.53857421875000000000	4168.71777343750000000000	4281.53857421875000000000	4136.41015625000000000000	4186.15380859375000000000	4201.02539062500000000000	0.00000000000000000000	10246.00000000000000000000	10228.00000000000000000000	0.00000000000000000000	0.00000000000000000000	0.00000000000000000000	2530.00000000000000000000	889.00000000000000000000	4.00000000000000000000	4.00000000000000000000	4.00000000000000000000	4.00000000000000000000	4.00000000000000000000	4.00000000000000000000	4.00000000000000000000	4.00000000000000000000	4.00000000000000000000	4.00000000000000000000	4.00000000000000000000	4.00000000000000000000	4.00000000000000000000	4.00000000000000000000	4.00000000000000000000	4.00000000000000000000
28.00000000000000000000	0.00000000000000000000	4168.20507812500000000000	4157.94873046875000000000	4168.71777343750000000000	4167.17919921875000000000	4157.94873046875000000000	4162.05126953125000000000	4156.92285156250000000000	4170.25634765625000000000	4170.25634765625000000000	4177.94873046875000000000	4335.89746093750000000000	4137.43603515625000000000	4184.10253906250000000000	4185.64111328125000000000	0.00000000000000000000	10246.00000000000000000000	10228.00000000000000000000	0.00000000000000000000	0.00000000000000000000	0.00000000000000000000	2530.00000000000000000000	897.00000000000000000000	4.00000000000000000000	4.00000000000000000000	4.00000000000000000000	4.00000000000000000000	4.00000000000000000000	4.00000000000000000000	4.00000000000000000000	4.00000000000000000000	4.00000000000000000000	4.00000000000000000000	4.00000000000000000000	4.00000000000000000000	4.00000000000000000000	4.00000000000000000000	4.00000000000000000000	4.00000000000000000000
29.00000000000000000000	0.00000000000000000000	4167.17919921875000000000	4161.53857421875000000000	4158.46142578125000000000	4185.64111328125000000000	4175.38427734375000000000	4168.71777343750000000000	4156.92285156250000000000	4165.64111328125000000000	4175.89746093750000000000	4193.84619140625000000000	4335.38427734375000000000	4142.56396484375000000000	4175.89746093750000000000	4181.02539062500000000000	0.00000000000000000000	10245.00000000000000000000	10229.00000000000000000000	0.00000000000000000000	0.00000000000000000000	0.00000000000000000000	2530.00000000000000000000	904.00000000000000000000	4.00000000000000000000	4.00000000000000000000	4.00000000000000000000	4.00000000000000000000	4.00000000000000000000	4.00000000000000000000	4.00000000000000000000	4.00000000000000000000	4.00000000000000000000	4.00000000000000000000	4.00000000000000000000	4.00000000000000000000	4.00000000000000000000	4.00000000000000000000	4.00000000000000000000	4.00000000000000000000
30.00000000000000000000	0.00000000000000000000	4181.53857421875000000000	4177.43603515625000000000	4161.53857421875000000000	4174.35888671875000000000	4192.30761718750000000000	4177.43603515625000000000	4161.02539062500000000000	4169.74365234375000000000	4173.84619140625000000000	4183.07666015625000000000	4259.48730468750000000000	4145.64111328125000000000	4174.35888671875000000000	4184.10253906250000000000	0.00000000000000000000	10245.00000000000000000000	10229.00000000000000000000	0.00000000000000000000	0.00000000000000000000	0.00000000000000000000	2530.00000000000000000000	911.00000000000000000000	4.00000000000000000000	4.00000000000000000000	4.00000000000000000000	4.00000000000000000000	4.00000000000000000000	4.00000000000000000000	4.00000000000000000000	4.00000000000000000000	4.00000000000000000000	4.00000000000000000000	4.00000000000000000000	4.00000000000000000000	4.00000000000000000000	4.00000000000000000000	4.00000000000000000000	4.00000000000000000000
31.00000000000000000000	0.00000000000000000000	4165.12792968750000000000	4188.20507812500000000000	4154.87158203125000000000	4165.64111328125000000000	4194.87158203125000000000	4173.33300781250000000000	4159.48730468750000000000	4176.92285156250000000000	4177.43603515625000000000	4176.92285156250000000000	4262.56396484375000000000	4141.53857421875000000000	4186.66650390625000000000	4184.61523437500000000000	0.00000000000000000000	10249.00000000000000000000	10230.00000000000000000000	0.00000000000000000000	0.00000000000000000000	0.00000000000000000000	2530.00000000000000000000	920.00000000000000000000	4.00000000000000000000	4.00000000000000000000	4.00000000000000000000	4.00000000000000000000	4.00000000000000000000	4.00000000000000000000	4.00000000000000000000	4.00000000000000000000	4.00000000000000000000	4.00000000000000000000	4.00000000000000000000	4.00000000000000000000	4.00000000000000000000	4.00000000000000000000	4.00000000000000000000	4.00000000000000000000
32.00000000000000000000	0.00000000000000000000	4171.28173828125000000000	4170.25634765625000000000	4145.12792968750000000000	4170.25634765625000000000	4186.66650390625000000000	4155.38427734375000000000	4145.12792968750000000000	4171.79492187500000000000	4173.84619140625000000000	4186.15380859375000000000	4323.07666015625000000000	4146.15380859375000000000	4186.66650390625000000000	4188.71777343750000000000	0.00000000000000000000	10249.00000000000000000000	10230.00000000000000000000	0.00000000000000000000	0.00000000000000000000	0.00000000000000000000	2530.00000000000000000000	928.00000000000000000000	4.00000000000000000000	4.00000000000000000000	4.00000000000000000000	4.00000000000000000000	4.00000000000000000000	4.00000000000000000000	4.00000000000000000000	4.00000000000000000000	4.00000000000000000000	4.00000000000000000000	4.00000000000000000000	4.00000000000000000000	4.00000000000000000000	4.00000000000000000000	4.00000000000000000000	4.00000000000000000000
33.00000000000000000000	0.00000000000000000000	4166.66650390625000000000	4162.56396484375000000000	4131.79492187500000000000	4160.51269531250000000000	4172.30761718750000000000	4160.00000000000000000000	4144.61523437500000000000	4169.74365234375000000000	4174.35888671875000000000	4191.79492187500000000000	4324.10253906250000000000	4143.07666015625000000000	4184.10253906250000000000	4185.12792968750000000000	0.00000000000000000000	10251.00000000000000000000	10230.00000000000000000000	0.00000000000000000000	0.00000000000000000000	0.00000000000000000000	2530.00000000000000000000	936.00000000000000000000	4.00000000000000000000	4.00000000000000000000	4.00000000000000000000	4.00000000000000000000	4.00000000000000000000	4.00000000000000000000	4.00000000000000000000	4.00000000000000000000	4.00000000000000000000	4.00000000000000000000	4.00000000000000000000	4.00000000000000000000	4.00000000000000000000	4.00000000000000000000	4.00000000000000000000	4.00000000000000000000
34.00000000000000000000	0.00000000000000000000	4164.10253906250000000000	4160.00000000000000000000	4123.07666015625000000000	4161.02539062500000000000	4151.28173828125000000000	4162.56396484375000000000	4136.92285156250000000000	4155.89746093750000000000	4158.46142578125000000000	4162.56396484375000000000	4279.48730468750000000000	4136.41015625000000000000	4167.69238281250000000000	4167.17919921875000000000	0.00000000000000000000	10251.00000000000000000000	10230.00000000000000000000	0.00000000000000000000	0.00000000000000000000	0.00000000000000000000	2530.00000000000000000000	944.00000000000000000000	4.00000000000000000000	4.00000000000000000000	4.00000000000000000000	4.00000000000000000000	4.00000000000000000000	4.00000000000000000000	4.00000000000000000000	4.00000000000000000000	4.00000000000000000000	4.00000000000000000000	4.00000000000000000000	4.00000000000000000000	4.00000000000000000000	4.00000000000000000000	4.00000000000000000000	4.00000000000000000000
35.00000000000000000000	0.00000000000000000000	4174.87158203125000000000	4158.46142578125000000000	4134.87158203125000000000	4176.41015625000000000000	4178.46142578125000000000	4167.69238281250000000000	4143.07666015625000000000	4161.02539062500000000000	4158.46142578125000000000	4157.43603515625000000000	4265.64111328125000000000	4144.61523437500000000000	4175.89746093750000000000	4186.15380859375000000000	0.00000000000000000000	10249.00000000000000000000	10231.00000000000000000000	0.00000000000000000000	0.00000000000000000000	0.00000000000000000000	2530.00000000000000000000	952.00000000000000000000	4.00000000000000000000	4.00000000000000000000	4.00000000000000000000	4.00000000000000000000	4.00000000000000000000	4.00000000000000000000	4.00000000000000000000	4.00000000000000000000	4.00000000000000000000	4.00000000000000000000	4.00000000000000000000	4.00000000000000000000	4.00000000000000000000	4.00000000000000000000	4.00000000000000000000	4.00000000000000000000
36.00000000000000000000	0.00000000000000000000	4167.69238281250000000000	4165.64111328125000000000	4137.43603515625000000000	4175.89746093750000000000	4208.20507812500000000000	4183.07666015625000000000	4162.56396484375000000000	4182.56396484375000000000	4183.07666015625000000000	4185.64111328125000000000	4295.38427734375000000000	4157.94873046875000000000	4198.46142578125000000000	4211.79492187500000000000	0.00000000000000000000	10249.00000000000000000000	10231.00000000000000000000	0.00000000000000000000	0.00000000000000000000	0.00000000000000000000	2530.00000000000000000000	959.00000000000000000000	4.00000000000000000000	4.00000000000000000000	4.00000000000000000000	4.00000000000000000000	4.00000000000000000000	4.00000000000000000000	4.00000000000000000000	4.00000000000000000000	4.00000000000000000000	4.00000000000000000000	4.00000000000000000000	4.00000000000000000000	4.00000000000000000000	4.00000000000000000000	4.00000000000000000000	4.00000000000000000000
37.00000000000000000000	0.00000000000000000000	4175.89746093750000000000	4166.15380859375000000000	4125.12792968750000000000	4158.97412109375000000000	4170.25634765625000000000	4167.69238281250000000000	4147.69238281250000000000	4166.66650390625000000000	4170.25634765625000000000	4178.46142578125000000000	4320.51269531250000000000	4155.38427734375000000000	4181.02539062500000000000	4195.89746093750000000000	0.00000000000000000000	10247.00000000000000000000	10232.00000000000000000000	0.00000000000000000000	0.00000000000000000000	0.00000000000000000000	2530.00000000000000000000	967.00000000000000000000	4.00000000000000000000	4.00000000000000000000	4.00000000000000000000	4.00000000000000000000	4.00000000000000000000	4.00000000000000000000	4.00000000000000000000	4.00000000000000000000	4.00000000000000000000	4.00000000000000000000	4.00000000000000000000	4.00000000000000000000	4.00000000000000000000	4.00000000000000000000	4.00000000000000000000	4.00000000000000000000
38.00000000000000000000	0.00000000000000000000	4175.89746093750000000000	4177.94873046875000000000	4121.53857421875000000000	4165.64111328125000000000	4160.00000000000000000000	4158.97412109375000000000	4146.66650390625000000000	4168.71777343750000000000	4169.74365234375000000000	4187.17919921875000000000	4324.10253906250000000000	4154.35888671875000000000	4184.10253906250000000000	4201.02539062500000000000	0.00000000000000000000	10247.00000000000000000000	10232.00000000000000000000	0.00000000000000000000	0.00000000000000000000	0.00000000000000000000	2530.00000000000000000000	975.00000000000000000000	4.00000000000000000000	4.00000000000000000000	4.00000000000000000000	4.00000000000000000000	4.00000000000000000000	4.00000000000000000000	4.00000000000000000000	4.00000000000000000000	4.00000000000000000000	4.00000000000000000000	4.00000000000000000000	4.00000000000000000000	4.00000000000000000000	4.00000000000000000000	4.00000000000000000000	4.00000000000000000000
39.00000000000000000000	0.00000000000000000000	4183.07666015625000000000	4180.00000000000000000000	4131.28173828125000000000	4182.05126953125000000000	4184.10253906250000000000	4171.28173828125000000000	4161.53857421875000000000	4186.15380859375000000000	4188.20507812500000000000	4209.74365234375000000000	4302.05126953125000000000	4173.84619140625000000000	4202.05126953125000000000	4219.48730468750000000000	0.00000000000000000000	10248.00000000000000000000	10231.00000000000000000000	0.00000000000000000000	0.00000000000000000000	0.00000000000000000000	2530.00000000000000000000	982.00000000000000000000	4.00000000000000000000	4.00000000000000000000	4.00000000000000000000	4.00000000000000000000	4.00000000000000000000	4.00000000000000000000	4.00000000000000000000	4.00000000000000000000	4.00000000000000000000	4.00000000000000000000	4.00000000000000000000	4.00000000000000000000	4.00000000000000000000	4.00000000000000000000	4.00000000000000000000	4.00000000000000000000
40.00000000000000000000	0.00000000000000000000	4186.66650390625000000000	4173.33300781250000000000	4136.41015625000000000000	4168.20507812500000000000	4187.69238281250000000000	4179.48730468750000000000	4159.48730468750000000000	4186.15380859375000000000	4187.17919921875000000000	4196.92285156250000000000	4301.53857421875000000000	4177.94873046875000000000	4203.07666015625000000000	4212.30761718750000000000	0.00000000000000000000	10248.00000000000000000000	10231.00000000000000000000	0.00000000000000000000	0.00000000000000000000	0.00000000000000000000	2530.00000000000000000000	991.00000000000000000000	4.00000000000000000000	4.00000000000000000000	4.00000000000000000000	4.00000000000000000000	4.00000000000000000000	4.00000000000000000000	4.00000000000000000000	4.00000000000000000000	4.00000000000000000000	4.00000000000000000000	4.00000000000000000000	4.00000000000000000000	4.00000000000000000000	4.00000000000000000000	4.00000000000000000000	4.00000000000000000000
41.00000000000000000000	0.00000000000000000000	4163.07666015625000000000	4175.38427734375000000000	4128.20507812500000000000	4163.58984375000000000000	4183.07666015625000000000	4175.38427734375000000000	4158.46142578125000000000	4187.17919921875000000000	4184.61523437500000000000	4183.58984375000000000000	4321.02539062500000000000	4164.61523437500000000000	4208.71777343750000000000	4207.17919921875000000000	0.00000000000000000000	10249.00000000000000000000	10231.00000000000000000000	0.00000000000000000000	0.00000000000000000000	0.00000000000000000000	2530.00000000000000000000	999.00000000000000000000	4.00000000000000000000	4.00000000000000000000	4.00000000000000000000	4.00000000000000000000	4.00000000000000000000	4.00000000000000000000	4.00000000000000000000	4.00000000000000000000	4.00000000000000000000	4.00000000000000000000	4.00000000000000000000	4.00000000000000000000	4.00000000000000000000	4.00000000000000000000	4.00000000000000000000	4.00000000000000000000
42.00000000000000000000	0.00000000000000000000	4172.82031250000000000000	4169.74365234375000000000	4124.61523437500000000000	4184.10253906250000000000	4173.84619140625000000000	4164.10253906250000000000	4157.43603515625000000000	4177.94873046875000000000	4176.92285156250000000000	4187.17919921875000000000	4313.84619140625000000000	4159.48730468750000000000	4212.82031250000000000000	4202.56396484375000000000	0.00000000000000000000	10249.00000000000000000000	10231.00000000000000000000	0.00000000000000000000	0.00000000000000000000	0.00000000000000000000	2531.00000000000000000000	6.00000000000000000000	4.00000000000000000000	4.00000000000000000000	4.00000000000000000000	4.00000000000000000000	4.00000000000000000000	4.00000000000000000000	4.00000000000000000000	4.00000000000000000000	4.00000000000000000000	4.00000000000000000000	4.00000000000000000000	4.00000000000000000000	4.00000000000000000000	4.00000000000000000000	4.00000000000000000000	4.00000000000000000000
43.00000000000000000000	0.00000000000000000000	4174.35888671875000000000	4171.79492187500000000000	4118.46142578125000000000	4177.43603515625000000000	4190.25634765625000000000	4179.48730468750000000000	4164.10253906250000000000	4179.48730468750000000000	4184.10253906250000000000	4202.05126953125000000000	4298.97412109375000000000	4162.05126953125000000000	4212.82031250000000000000	4204.61523437500000000000	0.00000000000000000000	10250.00000000000000000000	10229.00000000000000000000	0.00000000000000000000	0.00000000000000000000	0.00000000000000000000	2531.00000000000000000000	14.00000000000000000000	4.00000000000000000000	4.00000000000000000000	4.00000000000000000000	4.00000000000000000000	4.00000000000000000000	4.00000000000000000000	4.00000000000000000000	4.00000000000000000000	4.00000000000000000000	4.00000000000000000000	4.00000000000000000000	4.00000000000000000000	4.00000000000000000000	4.00000000000000000000	4.00000000000000000000	4.00000000000000000000
44.00000000000000000000	0.00000000000000000000	4167.17919921875000000000	4166.66650390625000000000	4111.28173828125000000000	4152.82031250000000000000	4190.76904296875000000000	4181.02539062500000000000	4154.35888671875000000000	4174.87158203125000000000	4179.48730468750000000000	4193.33300781250000000000	4294.35888671875000000000	4160.00000000000000000000	4188.71777343750000000000	4202.05126953125000000000	0.00000000000000000000	10250.00000000000000000000	10229.00000000000000000000	0.00000000000000000000	0.00000000000000000000	0.00000000000000000000	2531.00000000000000000000	22.00000000000000000000	4.00000000000000000000	4.00000000000000000000	4.00000000000000000000	4.00000000000000000000	4.00000000000000000000	4.00000000000000000000	4.00000000000000000000	4.00000000000000000000	4.00000000000000000000	4.00000000000000000000	4.00000000000000000000	4.00000000000000000000	4.00000000000000000000	4.00000000000000000000	4.00000000000000000000	4.00000000000000000000
45.00000000000000000000	0.00000000000000000000	4177.43603515625000000000	4158.97412109375000000000	4113.33300781250000000000	4152.30761718750000000000	4158.46142578125000000000	4164.10253906250000000000	4138.97412109375000000000	4160.00000000000000000000	4168.20507812500000000000	4171.28173828125000000000	4298.46142578125000000000	4147.17919921875000000000	4166.15380859375000000000	4182.05126953125000000000	0.00000000000000000000	10247.00000000000000000000	10228.00000000000000000000	0.00000000000000000000	0.00000000000000000000	0.00000000000000000000	2531.00000000000000000000	29.00000000000000000000	4.00000000000000000000	4.00000000000000000000	4.00000000000000000000	4.00000000000000000000	4.00000000000000000000	4.00000000000000000000	4.00000000000000000000	4.00000000000000000000	4.00000000000000000000	4.00000000000000000000	4.00000000000000000000	4.00000000000000000000	4.00000000000000000000	4.00000000000000000000	4.00000000000000000000	4.00000000000000000000
46.00000000000000000000	0.00000000000000000000	4164.61523437500000000000	4169.74365234375000000000	4108.71777343750000000000	4158.97412109375000000000	4165.12792968750000000000	4173.33300781250000000000	4148.20507812500000000000	4169.74365234375000000000	4182.05126953125000000000	4175.89746093750000000000	4296.41015625000000000000	4146.15380859375000000000	4185.64111328125000000000	4175.38427734375000000000	0.00000000000000000000	10247.00000000000000000000	10228.00000000000000000000	0.00000000000000000000	0.00000000000000000000	0.00000000000000000000	2531.00000000000000000000	37.00000000000000000000	4.00000000000000000000	4.00000000000000000000	4.00000000000000000000	4.00000000000000000000	4.00000000000000000000	4.00000000000000000000	4.00000000000000000000	4.00000000000000000000	4.00000000000000000000	4.00000000000000000000	4.00000000000000000000	4.00000000000000000000	4.00000000000000000000	4.00000000000000000000	4.00000000000000000000	4.00000000000000000000
47.00000000000000000000	0.00000000000000000000	4164.10253906250000000000	4164.10253906250000000000	4103.07666015625000000000	4154.35888671875000000000	4177.43603515625000000000	4167.17919921875000000000	4142.56396484375000000000	4165.64111328125000000000	4173.84619140625000000000	4172.30761718750000000000	4270.25634765625000000000	4151.28173828125000000000	4188.71777343750000000000	4174.35888671875000000000	0.00000000000000000000	10246.00000000000000000000	10227.00000000000000000000	0.00000000000000000000	0.00000000000000000000	0.00000000000000000000	2531.00000000000000000000	45.00000000000000000000	4.00000000000000000000	4.00000000000000000000	4.00000000000000000000	4.00000000000000000000	4.00000000000000000000	4.00000000000000000000	4.00000000000000000000	4.00000000000000000000	4.00000000000000000000	4.00000000000000000000	4.00000000000000000000	4.00000000000000000000	4.00000000000000000000	4.00000000000000000000	4.00000000000000000000	4.00000000000000000000
48.00000000000000000000	0.00000000000000000000	4160.00000000000000000000	4159.48730468750000000000	4100.51269531250000000000	4165.12792968750000000000	4180.00000000000000000000	4166.15380859375000000000	4144.61523437500000000000	4160.00000000000000000000	4165.64111328125000000000	4173.84619140625000000000	4264.10253906250000000000	4141.53857421875000000000	4172.30761718750000000000	4176.41015625000000000000	0.00000000000000000000	10246.00000000000000000000	10227.00000000000000000000	0.00000000000000000000	0.00000000000000000000	0.00000000000000000000	2531.00000000000000000000	53.00000000000000000000	4.00000000000000000000	4.00000000000000000000	4.00000000000000000000	4.00000000000000000000	4.00000000000000000000	4.00000000000000000000	4.00000000000000000000	4.00000000000000000000	4.00000000000000000000	4.00000000000000000000	4.00000000000000000000	4.00000000000000000000	4.00000000000000000000	4.00000000000000000000	4.00000000000000000000	4.00000000000000000000
49.00000000000000000000	0.00000000000000000000	4163.58984375000000000000	4154.35888671875000000000	4101.02539062500000000000	4167.17919921875000000000	4183.07666015625000000000	4176.92285156250000000000	4156.92285156250000000000	4169.23046875000000000000	4172.82031250000000000000	4186.66650390625000000000	4282.56396484375000000000	4142.56396484375000000000	4167.69238281250000000000	4182.56396484375000000000	0.00000000000000000000	10244.00000000000000000000	10227.00000000000000000000	0.00000000000000000000	0.00000000000000000000	0.00000000000000000000	2531.00000000000000000000	62.00000000000000000000	4.00000000000000000000	4.00000000000000000000	4.00000000000000000000	4.00000000000000000000	4.00000000000000000000	4.00000000000000000000	4.00000000000000000000	4.00000000000000000000	4.00000000000000000000	4.00000000000000000000	4.00000000000000000000	4.00000000000000000000	4.00000000000000000000	4.00000000000000000000	4.00000000000000000000	4.00000000000000000000
50.00000000000000000000	0.00000000000000000000	4182.56396484375000000000	4151.28173828125000000000	4106.66650390625000000000	4154.87158203125000000000	4178.46142578125000000000	4180.00000000000000000000	4162.05126953125000000000	4177.43603515625000000000	4178.46142578125000000000	4178.97412109375000000000	4298.97412109375000000000	4160.51269531250000000000	4178.97412109375000000000	4193.84619140625000000000	0.00000000000000000000	10244.00000000000000000000	10227.00000000000000000000	0.00000000000000000000	0.00000000000000000000	0.00000000000000000000	2531.00000000000000000000	70.00000000000000000000	4.00000000000000000000	4.00000000000000000000	4.00000000000000000000	4.00000000000000000000	4.00000000000000000000	4.00000000000000000000	4.00000000000000000000	4.00000000000000000000	4.00000000000000000000	4.00000000000000000000	4.00000000000000000000	4.00000000000000000000	4.00000000000000000000	4.00000000000000000000	4.00000000000000000000	4.00000000000000000000
51.00000000000000000000	0.00000000000000000000	4166.15380859375000000000	4176.41015625000000000000	4101.02539062500000000000	4168.20507812500000000000	4186.66650390625000000000	4185.12792968750000000000	4170.76904296875000000000	4182.56396484375000000000	4183.58984375000000000000	4175.89746093750000000000	4298.46142578125000000000	4166.66650390625000000000	4198.97412109375000000000	4197.43603515625000000000	0.00000000000000000000	10244.00000000000000000000	10228.00000000000000000000	0.00000000000000000000	0.00000000000000000000	0.00000000000000000000	2531.00000000000000000000	78.00000000000000000000	4.00000000000000000000	4.00000000000000000000	4.00000000000000000000	4.00000000000000000000	4.00000000000000000000	4.00000000000000000000	4.00000000000000000000	4.00000000000000000000	4.00000000000000000000	4.00000000000000000000	4.00000000000000000000	4.00000000000000000000	4.00000000000000000000	4.00000000000000000000	4.00000000000000000000	4.00000000000000000000
52.00000000000000000000	0.00000000000000000000	4171.28173828125000000000	4183.07666015625000000000	4101.02539062500000000000	4176.92285156250000000000	4186.15380859375000000000	4173.33300781250000000000	4154.87158203125000000000	4166.66650390625000000000	4169.23046875000000000000	4170.76904296875000000000	4267.69238281250000000000	4163.07666015625000000000	4191.79492187500000000000	4177.94873046875000000000	0.00000000000000000000	10244.00000000000000000000	10228.00000000000000000000	0.00000000000000000000	0.00000000000000000000	0.00000000000000000000	2531.00000000000000000000	86.00000000000000000000	4.00000000000000000000	4.00000000000000000000	4.00000000000000000000	4.00000000000000000000	4.00000000000000000000	4.00000000000000000000	4.00000000000000000000	4.00000000000000000000	4.00000000000000000000	4.00000000000000000000	4.00000000000000000000	4.00000000000000000000	4.00000000000000000000	4.00000000000000000000	4.00000000000000000000	4.00000000000000000000
53.00000000000000000000	0.00000000000000000000	4174.35888671875000000000	4175.38427734375000000000	4105.64111328125000000000	4165.12792968750000000000	4177.94873046875000000000	4165.12792968750000000000	4143.07666015625000000000	4165.12792968750000000000	4169.74365234375000000000	4175.89746093750000000000	4279.48730468750000000000	4162.05126953125000000000	4188.20507812500000000000	4184.10253906250000000000	0.00000000000000000000	10246.00000000000000000000	10228.00000000000000000000	0.00000000000000000000	0.00000000000000000000	0.00000000000000000000	2531.00000000000000000000	93.00000000000000000000	4.00000000000000000000	4.00000000000000000000	4.00000000000000000000	4.00000000000000000000	4.00000000000000000000	4.00000000000000000000	4.00000000000000000000	4.00000000000000000000	4.00000000000000000000	4.00000000000000000000	4.00000000000000000000	4.00000000000000000000	4.00000000000000000000	4.00000000000000000000	4.00000000000000000000	4.00000000000000000000
54.00000000000000000000	0.00000000000000000000	4164.10253906250000000000	4169.74365234375000000000	4103.07666015625000000000	4157.43603515625000000000	4173.33300781250000000000	4161.53857421875000000000	4144.61523437500000000000	4178.46142578125000000000	4178.97412109375000000000	4184.61523437500000000000	4320.00000000000000000000	4161.53857421875000000000	4194.87158203125000000000	4204.10253906250000000000	0.00000000000000000000	10246.00000000000000000000	10228.00000000000000000000	0.00000000000000000000	0.00000000000000000000	0.00000000000000000000	2531.00000000000000000000	101.00000000000000000000	4.00000000000000000000	4.00000000000000000000	4.00000000000000000000	4.00000000000000000000	4.00000000000000000000	4.00000000000000000000	4.00000000000000000000	4.00000000000000000000	4.00000000000000000000	4.00000000000000000000	4.00000000000000000000	4.00000000000000000000	4.00000000000000000000	4.00000000000000000000	4.00000000000000000000	4.00000000000000000000
55.00000000000000000000	0.00000000000000000000	4185.64111328125000000000	4173.84619140625000000000	4119.48730468750000000000	4168.71777343750000000000	4190.76904296875000000000	4164.10253906250000000000	4149.74365234375000000000	4187.69238281250000000000	4180.51269531250000000000	4183.07666015625000000000	4322.05126953125000000000	4169.23046875000000000000	4196.41015625000000000000	4214.35888671875000000000	0.00000000000000000000	10246.00000000000000000000	10228.00000000000000000000	0.00000000000000000000	0.00000000000000000000	0.00000000000000000000	2531.00000000000000000000	108.00000000000000000000	4.00000000000000000000	4.00000000000000000000	4.00000000000000000000	4.00000000000000000000	4.00000000000000000000	4.00000000000000000000	4.00000000000000000000	4.00000000000000000000	4.00000000000000000000	4.00000000000000000000	4.00000000000000000000	4.00000000000000000000	4.00000000000000000000	4.00000000000000000000	4.00000000000000000000	4.00000000000000000000
56.00000000000000000000	0.00000000000000000000	4185.12792968750000000000	4201.02539062500000000000	4127.17919921875000000000	4190.76904296875000000000	4221.02539062500000000000	4189.23046875000000000000	4172.82031250000000000000	4205.12792968750000000000	4202.05126953125000000000	4194.87158203125000000000	4292.82031250000000000000	4176.92285156250000000000	4212.82031250000000000000	4221.53857421875000000000	0.00000000000000000000	10246.00000000000000000000	10228.00000000000000000000	0.00000000000000000000	0.00000000000000000000	0.00000000000000000000	2531.00000000000000000000	116.00000000000000000000	4.00000000000000000000	4.00000000000000000000	4.00000000000000000000	4.00000000000000000000	4.00000000000000000000	4.00000000000000000000	4.00000000000000000000	4.00000000000000000000	4.00000000000000000000	4.00000000000000000000	4.00000000000000000000	4.00000000000000000000	4.00000000000000000000	4.00000000000000000000	4.00000000000000000000	4.00000000000000000000
57.00000000000000000000	0.00000000000000000000	4183.07666015625000000000	4198.97412109375000000000	4111.28173828125000000000	4194.35888671875000000000	4202.56396484375000000000	4189.74365234375000000000	4170.76904296875000000000	4189.74365234375000000000	4194.87158203125000000000	4195.89746093750000000000	4258.46142578125000000000	4167.17919921875000000000	4209.23046875000000000000	4200.00000000000000000000	0.00000000000000000000	10246.00000000000000000000	10228.00000000000000000000	0.00000000000000000000	0.00000000000000000000	0.00000000000000000000	2531.00000000000000000000	124.00000000000000000000	4.00000000000000000000	4.00000000000000000000	4.00000000000000000000	4.00000000000000000000	4.00000000000000000000	4.00000000000000000000	4.00000000000000000000	4.00000000000000000000	4.00000000000000000000	4.00000000000000000000	4.00000000000000000000	4.00000000000000000000	4.00000000000000000000	4.00000000000000000000	4.00000000000000000000	4.00000000000000000000
58.00000000000000000000	0.00000000000000000000	4173.84619140625000000000	4180.51269531250000000000	4100.00000000000000000000	4173.33300781250000000000	4182.56396484375000000000	4173.84619140625000000000	4157.43603515625000000000	4165.12792968750000000000	4169.74365234375000000000	4192.30761718750000000000	4284.61523437500000000000	4150.76904296875000000000	4202.56396484375000000000	4182.56396484375000000000	0.00000000000000000000	10246.00000000000000000000	10228.00000000000000000000	0.00000000000000000000	0.00000000000000000000	0.00000000000000000000	2531.00000000000000000000	131.00000000000000000000	4.00000000000000000000	4.00000000000000000000	4.00000000000000000000	4.00000000000000000000	4.00000000000000000000	4.00000000000000000000	4.00000000000000000000	4.00000000000000000000	4.00000000000000000000	4.00000000000000000000	4.00000000000000000000	4.00000000000000000000	4.00000000000000000000	4.00000000000000000000	4.00000000000000000000	4.00000000000000000000
59.00000000000000000000	0.00000000000000000000	4161.02539062500000000000	4171.79492187500000000000	4102.56396484375000000000	4146.15380859375000000000	4168.71777343750000000000	4161.53857421875000000000	4148.71777343750000000000	4161.53857421875000000000	4166.66650390625000000000	4178.46142578125000000000	4318.97412109375000000000	4151.79492187500000000000	4210.25634765625000000000	4185.12792968750000000000	0.00000000000000000000	10247.00000000000000000000	10227.00000000000000000000	0.00000000000000000000	0.00000000000000000000	0.00000000000000000000	2531.00000000000000000000	140.00000000000000000000	4.00000000000000000000	4.00000000000000000000	4.00000000000000000000	4.00000000000000000000	4.00000000000000000000	4.00000000000000000000	4.00000000000000000000	4.00000000000000000000	4.00000000000000000000	4.00000000000000000000	4.00000000000000000000	4.00000000000000000000	4.00000000000000000000	4.00000000000000000000	4.00000000000000000000	4.00000000000000000000
60.00000000000000000000	0.00000000000000000000	4184.61523437500000000000	4177.94873046875000000000	4124.61523437500000000000	4155.89746093750000000000	4172.82031250000000000000	4166.15380859375000000000	4152.30761718750000000000	4176.41015625000000000000	4185.12792968750000000000	4172.30761718750000000000	4312.30761718750000000000	4171.79492187500000000000	4213.33300781250000000000	4209.23046875000000000000	0.00000000000000000000	10247.00000000000000000000	10227.00000000000000000000	0.00000000000000000000	0.00000000000000000000	0.00000000000000000000	2531.00000000000000000000	148.00000000000000000000	4.00000000000000000000	4.00000000000000000000	4.00000000000000000000	4.00000000000000000000	4.00000000000000000000	4.00000000000000000000	4.00000000000000000000	4.00000000000000000000	4.00000000000000000000	4.00000000000000000000	4.00000000000000000000	4.00000000000000000000	4.00000000000000000000	4.00000000000000000000	4.00000000000000000000	4.00000000000000000000
61.00000000000000000000	0.00000000000000000000	4184.61523437500000000000	4204.10253906250000000000	4137.43603515625000000000	4189.74365234375000000000	4220.51269531250000000000	4195.38427734375000000000	4180.51269531250000000000	4212.82031250000000000000	4214.35888671875000000000	4209.23046875000000000000	4317.94873046875000000000	4190.76904296875000000000	4234.35888671875000000000	4241.53857421875000000000	0.00000000000000000000	10246.00000000000000000000	10227.00000000000000000000	0.00000000000000000000	0.00000000000000000000	0.00000000000000000000	2531.00000000000000000000	156.00000000000000000000	4.00000000000000000000	4.00000000000000000000	4.00000000000000000000	4.00000000000000000000	4.00000000000000000000	4.00000000000000000000	4.00000000000000000000	4.00000000000000000000	4.00000000000000000000	4.00000000000000000000	4.00000000000000000000	4.00000000000000000000	4.00000000000000000000	4.00000000000000000000	4.00000000000000000000	4.00000000000000000000
62.00000000000000000000	0.00000000000000000000	4175.38427734375000000000	4192.30761718750000000000	4125.64111328125000000000	4187.17919921875000000000	4206.66650390625000000000	4185.12792968750000000000	4168.20507812500000000000	4199.48730468750000000000	4184.61523437500000000000	4204.10253906250000000000	4293.33300781250000000000	4184.61523437500000000000	4227.17919921875000000000	4215.38427734375000000000	0.00000000000000000000	10246.00000000000000000000	10227.00000000000000000000	0.00000000000000000000	0.00000000000000000000	0.00000000000000000000	2531.00000000000000000000	165.00000000000000000000	4.00000000000000000000	4.00000000000000000000	4.00000000000000000000	4.00000000000000000000	4.00000000000000000000	4.00000000000000000000	4.00000000000000000000	4.00000000000000000000	4.00000000000000000000	4.00000000000000000000	4.00000000000000000000	4.00000000000000000000	4.00000000000000000000	4.00000000000000000000	4.00000000000000000000	4.00000000000000000000
63.00000000000000000000	0.00000000000000000000	4166.15380859375000000000	4168.71777343750000000000	4112.82031250000000000000	4163.58984375000000000000	4167.17919921875000000000	4164.10253906250000000000	4146.15380859375000000000	4172.30761718750000000000	4135.38427734375000000000	4175.38427734375000000000	4264.10253906250000000000	4173.84619140625000000000	4200.51269531250000000000	4186.66650390625000000000	0.00000000000000000000	10246.00000000000000000000	10225.00000000000000000000	0.00000000000000000000	0.00000000000000000000	0.00000000000000000000	2531.00000000000000000000	173.00000000000000000000	4.00000000000000000000	4.00000000000000000000	4.00000000000000000000	4.00000000000000000000	4.00000000000000000000	4.00000000000000000000	4.00000000000000000000	4.00000000000000000000	4.00000000000000000000	4.00000000000000000000	4.00000000000000000000	4.00000000000000000000	4.00000000000000000000	4.00000000000000000000	4.00000000000000000000	4.00000000000000000000
64.00000000000000000000	0.00000000000000000000	4158.97412109375000000000	4168.20507812500000000000	4123.07666015625000000000	4155.38427734375000000000	4180.00000000000000000000	4170.25634765625000000000	4153.84619140625000000000	4184.61523437500000000000	4188.20507812500000000000	4186.15380859375000000000	4293.84619140625000000000	4178.46142578125000000000	4203.58984375000000000000	4207.17919921875000000000	2801.00000000000000000000	10246.00000000000000000000	10225.00000000000000000000	0.00000000000000000000	0.00000000000000000000	0.00000000000000000000	2531.00000000000000000000	181.00000000000000000000	4.00000000000000000000	4.00000000000000000000	4.00000000000000000000	4.00000000000000000000	4.00000000000000000000	4.00000000000000000000	4.00000000000000000000	4.00000000000000000000	4.00000000000000000000	4.00000000000000000000	4.00000000000000000000	4.00000000000000000000	4.00000000000000000000	4.00000000000000000000	4.00000000000000000000	4.00000000000000000000
65.00000000000000000000	0.00000000000000000000	4180.51269531250000000000	4168.20507812500000000000	4145.64111328125000000000	4151.28173828125000000000	4177.43603515625000000000	4164.10253906250000000000	4149.23046875000000000000	4182.56396484375000000000	4204.10253906250000000000	4181.53857421875000000000	4308.71777343750000000000	4170.25634765625000000000	4202.05126953125000000000	4212.82031250000000000000	2624.00000000000000000000	10248.00000000000000000000	10227.00000000000000000000	0.00000000000000000000	0.00000000000000000000	0.00000000000000000000	2531.00000000000000000000	189.00000000000000000000	4.00000000000000000000	4.00000000000000000000	4.00000000000000000000	4.00000000000000000000	4.00000000000000000000	4.00000000000000000000	4.00000000000000000000	4.00000000000000000000	4.00000000000000000000	4.00000000000000000000	4.00000000000000000000	4.00000000000000000000	4.00000000000000000000	4.00000000000000000000	4.00000000000000000000	4.00000000000000000000
66.00000000000000000000	0.00000000000000000000	4173.84619140625000000000	4185.12792968750000000000	4142.56396484375000000000	4167.69238281250000000000	4176.92285156250000000000	4174.35888671875000000000	4156.92285156250000000000	4179.48730468750000000000	4129.74365234375000000000	4174.35888671875000000000	4282.56396484375000000000	4164.10253906250000000000	4200.51269531250000000000	4200.51269531250000000000	2023.00000000000000000000	10248.00000000000000000000	10227.00000000000000000000	0.00000000000000000000	0.00000000000000000000	0.00000000000000000000	2531.00000000000000000000	197.00000000000000000000	4.00000000000000000000	4.00000000000000000000	4.00000000000000000000	4.00000000000000000000	4.00000000000000000000	4.00000000000000000000	4.00000000000000000000	4.00000000000000000000	4.00000000000000000000	4.00000000000000000000	4.00000000000000000000	4.00000000000000000000	4.00000000000000000000	4.00000000000000000000	4.00000000000000000000	4.00000000000000000000
67.00000000000000000000	0.00000000000000000000	4171.28173828125000000000	4187.69238281250000000000	4127.69238281250000000000	4182.05126953125000000000	4192.30761718750000000000	4187.69238281250000000000	4167.17919921875000000000	4186.15380859375000000000	4342.56396484375000000000	4183.58984375000000000000	4275.38427734375000000000	4177.43603515625000000000	4204.61523437500000000000	4193.33300781250000000000	3479.00000000000000000000	10247.00000000000000000000	10228.00000000000000000000	0.00000000000000000000	0.00000000000000000000	0.00000000000000000000	2531.00000000000000000000	205.00000000000000000000	4.00000000000000000000	4.00000000000000000000	4.00000000000000000000	4.00000000000000000000	4.00000000000000000000	4.00000000000000000000	4.00000000000000000000	4.00000000000000000000	4.00000000000000000000	4.00000000000000000000	4.00000000000000000000	4.00000000000000000000	4.00000000000000000000	4.00000000000000000000	4.00000000000000000000	4.00000000000000000000
68.00000000000000000000	0.00000000000000000000	4180.51269531250000000000	4179.48730468750000000000	4138.46142578125000000000	4156.92285156250000000000	4196.92285156250000000000	4182.05126953125000000000	4167.17919921875000000000	4193.33300781250000000000	4785.12792968750000000000	4194.87158203125000000000	4289.74365234375000000000	4179.48730468750000000000	4218.97412109375000000000	4195.38427734375000000000	3528.00000000000000000000	10247.00000000000000000000	10228.00000000000000000000	0.00000000000000000000	0.00000000000000000000	0.00000000000000000000	2531.00000000000000000000	213.00000000000000000000	4.00000000000000000000	4.00000000000000000000	4.00000000000000000000	4.00000000000000000000	4.00000000000000000000	4.00000000000000000000	4.00000000000000000000	4.00000000000000000000	4.00000000000000000000	4.00000000000000000000	4.00000000000000000000	4.00000000000000000000	4.00000000000000000000	4.00000000000000000000	4.00000000000000000000	4.00000000000000000000
69.00000000000000000000	0.00000000000000000000	4169.74365234375000000000	4178.46142578125000000000	4148.20507812500000000000	4149.74365234375000000000	4190.76904296875000000000	4172.30761718750000000000	4164.10253906250000000000	4193.84619140625000000000	4785.12792968750000000000	4187.17919921875000000000	4294.35888671875000000000	4174.35888671875000000000	4216.92285156250000000000	4211.79492187500000000000	3409.00000000000000000000	10247.00000000000000000000	10227.00000000000000000000	0.00000000000000000000	0.00000000000000000000	0.00000000000000000000	2531.00000000000000000000	220.00000000000000000000	4.00000000000000000000	4.00000000000000000000	4.00000000000000000000	4.00000000000000000000	4.00000000000000000000	4.00000000000000000000	4.00000000000000000000	4.00000000000000000000	4.00000000000000000000	4.00000000000000000000	4.00000000000000000000	4.00000000000000000000	4.00000000000000000000	4.00000000000000000000	4.00000000000000000000	4.00000000000000000000
70.00000000000000000000	0.00000000000000000000	4176.41015625000000000000	4168.20507812500000000000	4141.53857421875000000000	4175.38427734375000000000	4183.07666015625000000000	4164.61523437500000000000	4152.82031250000000000000	4179.48730468750000000000	4386.66650390625000000000	4168.20507812500000000000	4290.25634765625000000000	4177.43603515625000000000	4192.30761718750000000000	4213.33300781250000000000	3480.00000000000000000000	10247.00000000000000000000	10227.00000000000000000000	0.00000000000000000000	0.00000000000000000000	0.00000000000000000000	2531.00000000000000000000	227.00000000000000000000	4.00000000000000000000	4.00000000000000000000	4.00000000000000000000	4.00000000000000000000	4.00000000000000000000	4.00000000000000000000	4.00000000000000000000	4.00000000000000000000	4.00000000000000000000	4.00000000000000000000	4.00000000000000000000	4.00000000000000000000	4.00000000000000000000	4.00000000000000000000	4.00000000000000000000	4.00000000000000000000
71.00000000000000000000	0.00000000000000000000	4172.30761718750000000000	4180.00000000000000000000	4141.02539062500000000000	4194.87158203125000000000	4189.74365234375000000000	4175.89746093750000000000	4159.48730468750000000000	4188.20507812500000000000	4247.69238281250000000000	4184.10253906250000000000	4303.07666015625000000000	4177.94873046875000000000	4212.82031250000000000000	4209.23046875000000000000	3406.00000000000000000000	10246.00000000000000000000	10228.00000000000000000000	0.00000000000000000000	0.00000000000000000000	0.00000000000000000000	2531.00000000000000000000	235.00000000000000000000	4.00000000000000000000	4.00000000000000000000	4.00000000000000000000	4.00000000000000000000	4.00000000000000000000	4.00000000000000000000	4.00000000000000000000	4.00000000000000000000	4.00000000000000000000	4.00000000000000000000	4.00000000000000000000	4.00000000000000000000	4.00000000000000000000	4.00000000000000000000	4.00000000000000000000	4.00000000000000000000
72.00000000000000000000	0.00000000000000000000	4169.74365234375000000000	4173.33300781250000000000	4146.66650390625000000000	4171.79492187500000000000	4164.61523437500000000000	4168.71777343750000000000	4154.87158203125000000000	4186.15380859375000000000	4281.53857421875000000000	4172.30761718750000000000	4301.02539062500000000000	4173.33300781250000000000	4223.07666015625000000000	4200.00000000000000000000	3406.00000000000000000000	10246.00000000000000000000	10228.00000000000000000000	0.00000000000000000000	0.00000000000000000000	0.00000000000000000000	2531.00000000000000000000	242.00000000000000000000	4.00000000000000000000	4.00000000000000000000	4.00000000000000000000	4.00000000000000000000	4.00000000000000000000	4.00000000000000000000	4.00000000000000000000	4.00000000000000000000	4.00000000000000000000	4.00000000000000000000	4.00000000000000000000	4.00000000000000000000	4.00000000000000000000	4.00000000000000000000	4.00000000000000000000	4.00000000000000000000
73.00000000000000000000	0.00000000000000000000	4175.38427734375000000000	4153.84619140625000000000	4147.69238281250000000000	4135.38427734375000000000	4157.43603515625000000000	4167.17919921875000000000	4158.97412109375000000000	4182.05126953125000000000	4215.38427734375000000000	4156.41015625000000000000	4263.07666015625000000000	4176.41015625000000000000	4206.15380859375000000000	4196.41015625000000000000	3145.00000000000000000000	10246.00000000000000000000	10231.00000000000000000000	0.00000000000000000000	0.00000000000000000000	0.00000000000000000000	2531.00000000000000000000	250.00000000000000000000	4.00000000000000000000	4.00000000000000000000	4.00000000000000000000	4.00000000000000000000	4.00000000000000000000	4.00000000000000000000	4.00000000000000000000	4.00000000000000000000	4.00000000000000000000	4.00000000000000000000	4.00000000000000000000	4.00000000000000000000	4.00000000000000000000	4.00000000000000000000	4.00000000000000000000	4.00000000000000000000
74.00000000000000000000	0.00000000000000000000	4168.71777343750000000000	4161.02539062500000000000	4144.10253906250000000000	4148.71777343750000000000	4196.41015625000000000000	4188.20507812500000000000	4184.10253906250000000000	4195.89746093750000000000	4202.56396484375000000000	4192.82031250000000000000	4263.58984375000000000000	4187.69238281250000000000	4200.51269531250000000000	4210.76904296875000000000	3501.00000000000000000000	10246.00000000000000000000	10231.00000000000000000000	0.00000000000000000000	0.00000000000000000000	0.00000000000000000000	2531.00000000000000000000	258.00000000000000000000	4.00000000000000000000	4.00000000000000000000	4.00000000000000000000	4.00000000000000000000	4.00000000000000000000	4.00000000000000000000	4.00000000000000000000	4.00000000000000000000	4.00000000000000000000	4.00000000000000000000	4.00000000000000000000	4.00000000000000000000	4.00000000000000000000	4.00000000000000000000	4.00000000000000000000	4.00000000000000000000
75.00000000000000000000	0.00000000000000000000	4181.53857421875000000000	4165.12792968750000000000	4149.23046875000000000000	4180.51269531250000000000	4195.89746093750000000000	4182.56396484375000000000	4171.79492187500000000000	4183.58984375000000000000	4208.20507812500000000000	4192.30761718750000000000	4292.30761718750000000000	4183.58984375000000000000	4194.87158203125000000000	4216.92285156250000000000	3313.00000000000000000000	10246.00000000000000000000	10232.00000000000000000000	0.00000000000000000000	0.00000000000000000000	0.00000000000000000000	2531.00000000000000000000	267.00000000000000000000	4.00000000000000000000	4.00000000000000000000	4.00000000000000000000	4.00000000000000000000	4.00000000000000000000	4.00000000000000000000	4.00000000000000000000	4.00000000000000000000	4.00000000000000000000	4.00000000000000000000	4.00000000000000000000	4.00000000000000000000	4.00000000000000000000	4.00000000000000000000	4.00000000000000000000	4.00000000000000000000
76.00000000000000000000	0.00000000000000000000	4169.74365234375000000000	4181.02539062500000000000	4149.74365234375000000000	4191.28173828125000000000	4192.82031250000000000000	4185.12792968750000000000	4163.58984375000000000000	4186.15380859375000000000	4196.41015625000000000000	4176.41015625000000000000	4297.94873046875000000000	4165.64111328125000000000	4222.56396484375000000000	4211.79492187500000000000	2814.00000000000000000000	10246.00000000000000000000	10232.00000000000000000000	0.00000000000000000000	0.00000000000000000000	0.00000000000000000000	2531.00000000000000000000	275.00000000000000000000	4.00000000000000000000	4.00000000000000000000	4.00000000000000000000	4.00000000000000000000	4.00000000000000000000	4.00000000000000000000	4.00000000000000000000	4.00000000000000000000	4.00000000000000000000	4.00000000000000000000	4.00000000000000000000	4.00000000000000000000	4.00000000000000000000	4.00000000000000000000	4.00000000000000000000	4.00000000000000000000
77.00000000000000000000	0.00000000000000000000	4170.76904296875000000000	4189.23046875000000000000	4151.79492187500000000000	4171.79492187500000000000	4196.41015625000000000000	4184.61523437500000000000	4164.61523437500000000000	4199.48730468750000000000	4205.64111328125000000000	4186.66650390625000000000	4295.38427734375000000000	4166.66650390625000000000	4244.61523437500000000000	4196.92285156250000000000	2359.00000000000000000000	10247.00000000000000000000	10231.00000000000000000000	0.00000000000000000000	0.00000000000000000000	0.00000000000000000000	2531.00000000000000000000	283.00000000000000000000	4.00000000000000000000	4.00000000000000000000	4.00000000000000000000	4.00000000000000000000	4.00000000000000000000	4.00000000000000000000	4.00000000000000000000	4.00000000000000000000	4.00000000000000000000	4.00000000000000000000	4.00000000000000000000	4.00000000000000000000	4.00000000000000000000	4.00000000000000000000	4.00000000000000000000	4.00000000000000000000
78.00000000000000000000	0.00000000000000000000	4192.30761718750000000000	4173.33300781250000000000	4167.17919921875000000000	4146.66650390625000000000	4177.94873046875000000000	4163.58984375000000000000	4148.71777343750000000000	4184.10253906250000000000	4193.84619140625000000000	4176.92285156250000000000	4276.92285156250000000000	4178.97412109375000000000	4217.43603515625000000000	4196.41015625000000000000	3501.00000000000000000000	10247.00000000000000000000	10231.00000000000000000000	0.00000000000000000000	0.00000000000000000000	0.00000000000000000000	2531.00000000000000000000	291.00000000000000000000	4.00000000000000000000	4.00000000000000000000	4.00000000000000000000	4.00000000000000000000	4.00000000000000000000	4.00000000000000000000	4.00000000000000000000	4.00000000000000000000	4.00000000000000000000	4.00000000000000000000	4.00000000000000000000	4.00000000000000000000	4.00000000000000000000	4.00000000000000000000	4.00000000000000000000	4.00000000000000000000
79.00000000000000000000	0.00000000000000000000	4171.79492187500000000000	4165.64111328125000000000	4162.05126953125000000000	4148.71777343750000000000	4170.25634765625000000000	4160.51269531250000000000	4141.02539062500000000000	4168.20507812500000000000	4171.28173828125000000000	4157.94873046875000000000	4264.61523437500000000000	4171.28173828125000000000	4182.56396484375000000000	4200.00000000000000000000	3313.00000000000000000000	10250.00000000000000000000	10231.00000000000000000000	0.00000000000000000000	0.00000000000000000000	0.00000000000000000000	2531.00000000000000000000	299.00000000000000000000	4.00000000000000000000	4.00000000000000000000	4.00000000000000000000	4.00000000000000000000	4.00000000000000000000	4.00000000000000000000	4.00000000000000000000	4.00000000000000000000	4.00000000000000000000	4.00000000000000000000	4.00000000000000000000	4.00000000000000000000	4.00000000000000000000	4.00000000000000000000	4.00000000000000000000	4.00000000000000000000
80.00000000000000000000	0.00000000000000000000	4168.71777343750000000000	4167.69238281250000000000	4155.38427734375000000000	4163.07666015625000000000	4173.33300781250000000000	4165.64111328125000000000	4144.61523437500000000000	4163.07666015625000000000	4154.35888671875000000000	4159.48730468750000000000	4276.92285156250000000000	4154.87158203125000000000	4177.43603515625000000000	4177.43603515625000000000	2814.00000000000000000000	10250.00000000000000000000	10231.00000000000000000000	0.00000000000000000000	0.00000000000000000000	0.00000000000000000000	2531.00000000000000000000	307.00000000000000000000	4.00000000000000000000	4.00000000000000000000	4.00000000000000000000	4.00000000000000000000	4.00000000000000000000	4.00000000000000000000	4.00000000000000000000	4.00000000000000000000	4.00000000000000000000	4.00000000000000000000	4.00000000000000000000	4.00000000000000000000	4.00000000000000000000	4.00000000000000000000	4.00000000000000000000	4.00000000000000000000
81.00000000000000000000	0.00000000000000000000	4163.58984375000000000000	4171.79492187500000000000	4148.20507812500000000000	4170.76904296875000000000	4175.38427734375000000000	4168.71777343750000000000	4154.35888671875000000000	4173.84619140625000000000	4166.15380859375000000000	4171.79492187500000000000	4281.02539062500000000000	4146.15380859375000000000	4206.15380859375000000000	4169.74365234375000000000	2359.00000000000000000000	10249.00000000000000000000	10231.00000000000000000000	0.00000000000000000000	0.00000000000000000000	0.00000000000000000000	2531.00000000000000000000	315.00000000000000000000	4.00000000000000000000	4.00000000000000000000	4.00000000000000000000	4.00000000000000000000	4.00000000000000000000	4.00000000000000000000	4.00000000000000000000	4.00000000000000000000	4.00000000000000000000	4.00000000000000000000	4.00000000000000000000	4.00000000000000000000	4.00000000000000000000	4.00000000000000000000	4.00000000000000000000	4.00000000000000000000
82.00000000000000000000	0.00000000000000000000	4159.48730468750000000000	4148.20507812500000000000	4139.48730468750000000000	4157.94873046875000000000	4162.05126953125000000000	4160.51269531250000000000	4146.66650390625000000000	4171.79492187500000000000	4168.20507812500000000000	4156.92285156250000000000	4262.56396484375000000000	4146.15380859375000000000	4203.58984375000000000000	4169.74365234375000000000	3501.00000000000000000000	10249.00000000000000000000	10231.00000000000000000000	0.00000000000000000000	0.00000000000000000000	0.00000000000000000000	2531.00000000000000000000	323.00000000000000000000	4.00000000000000000000	4.00000000000000000000	4.00000000000000000000	4.00000000000000000000	4.00000000000000000000	4.00000000000000000000	4.00000000000000000000	4.00000000000000000000	4.00000000000000000000	4.00000000000000000000	4.00000000000000000000	4.00000000000000000000	4.00000000000000000000	4.00000000000000000000	4.00000000000000000000	4.00000000000000000000
83.00000000000000000000	0.00000000000000000000	4176.41015625000000000000	4138.46142578125000000000	4154.35888671875000000000	4144.10253906250000000000	4168.20507812500000000000	4167.17919921875000000000	4149.23046875000000000000	4172.82031250000000000000	4166.15380859375000000000	4149.23046875000000000000	4268.71777343750000000000	4154.87158203125000000000	4185.12792968750000000000	4170.25634765625000000000	3313.00000000000000000000	10249.00000000000000000000	10230.00000000000000000000	0.00000000000000000000	0.00000000000000000000	0.00000000000000000000	2531.00000000000000000000	331.00000000000000000000	4.00000000000000000000	4.00000000000000000000	4.00000000000000000000	4.00000000000000000000	4.00000000000000000000	4.00000000000000000000	4.00000000000000000000	4.00000000000000000000	4.00000000000000000000	4.00000000000000000000	4.00000000000000000000	4.00000000000000000000	4.00000000000000000000	4.00000000000000000000	4.00000000000000000000	4.00000000000000000000
84.00000000000000000000	0.00000000000000000000	4171.28173828125000000000	4169.74365234375000000000	4162.56396484375000000000	4153.84619140625000000000	4195.89746093750000000000	4189.23046875000000000000	4172.82031250000000000000	4199.48730468750000000000	4192.82031250000000000000	4176.92285156250000000000	4275.38427734375000000000	4171.28173828125000000000	4209.23046875000000000000	4190.25634765625000000000	2814.00000000000000000000	10249.00000000000000000000	10230.00000000000000000000	0.00000000000000000000	0.00000000000000000000	0.00000000000000000000	2531.00000000000000000000	339.00000000000000000000	4.00000000000000000000	4.00000000000000000000	4.00000000000000000000	4.00000000000000000000	4.00000000000000000000	4.00000000000000000000	4.00000000000000000000	4.00000000000000000000	4.00000000000000000000	4.00000000000000000000	4.00000000000000000000	4.00000000000000000000	4.00000000000000000000	4.00000000000000000000	4.00000000000000000000	4.00000000000000000000
85.00000000000000000000	0.00000000000000000000	4173.84619140625000000000	4166.15380859375000000000	4149.23046875000000000000	4160.51269531250000000000	4166.66650390625000000000	4171.28173828125000000000	4155.38427734375000000000	4186.15380859375000000000	4177.43603515625000000000	4168.71777343750000000000	4245.12792968750000000000	4172.82031250000000000000	4206.15380859375000000000	4188.20507812500000000000	2359.00000000000000000000	10248.00000000000000000000	10228.00000000000000000000	0.00000000000000000000	0.00000000000000000000	0.00000000000000000000	2531.00000000000000000000	347.00000000000000000000	4.00000000000000000000	4.00000000000000000000	4.00000000000000000000	4.00000000000000000000	4.00000000000000000000	4.00000000000000000000	4.00000000000000000000	4.00000000000000000000	4.00000000000000000000	4.00000000000000000000	4.00000000000000000000	4.00000000000000000000	4.00000000000000000000	4.00000000000000000000	4.00000000000000000000	4.00000000000000000000
86.00000000000000000000	0.00000000000000000000	4164.61523437500000000000	4158.46142578125000000000	4140.51269531250000000000	4158.97412109375000000000	4144.10253906250000000000	4155.89746093750000000000	4136.41015625000000000000	4168.71777343750000000000	4156.41015625000000000000	4152.82031250000000000000	4264.61523437500000000000	4157.43603515625000000000	4195.89746093750000000000	4176.41015625000000000000	3501.00000000000000000000	10248.00000000000000000000	10228.00000000000000000000	0.00000000000000000000	0.00000000000000000000	0.00000000000000000000	2531.00000000000000000000	354.00000000000000000000	4.00000000000000000000	4.00000000000000000000	4.00000000000000000000	4.00000000000000000000	4.00000000000000000000	4.00000000000000000000	4.00000000000000000000	4.00000000000000000000	4.00000000000000000000	4.00000000000000000000	4.00000000000000000000	4.00000000000000000000	4.00000000000000000000	4.00000000000000000000	4.00000000000000000000	4.00000000000000000000
87.00000000000000000000	0.00000000000000000000	4157.94873046875000000000	4171.79492187500000000000	4151.28173828125000000000	4165.64111328125000000000	4160.51269531250000000000	4158.97412109375000000000	4144.10253906250000000000	4181.02539062500000000000	4168.71777343750000000000	4164.10253906250000000000	4294.87158203125000000000	4159.48730468750000000000	4203.07666015625000000000	4180.51269531250000000000	3313.00000000000000000000	10250.00000000000000000000	10230.00000000000000000000	0.00000000000000000000	0.00000000000000000000	0.00000000000000000000	2531.00000000000000000000	361.00000000000000000000	4.00000000000000000000	4.00000000000000000000	4.00000000000000000000	4.00000000000000000000	4.00000000000000000000	4.00000000000000000000	4.00000000000000000000	4.00000000000000000000	4.00000000000000000000	4.00000000000000000000	4.00000000000000000000	4.00000000000000000000	4.00000000000000000000	4.00000000000000000000	4.00000000000000000000	4.00000000000000000000
88.00000000000000000000	0.00000000000000000000	4180.00000000000000000000	4168.71777343750000000000	4171.79492187500000000000	4170.25634765625000000000	4178.46142578125000000000	4170.76904296875000000000	4160.00000000000000000000	4192.30761718750000000000	4180.51269531250000000000	4182.05126953125000000000	4289.74365234375000000000	4174.87158203125000000000	4204.10253906250000000000	4192.30761718750000000000	2814.00000000000000000000	10250.00000000000000000000	10230.00000000000000000000	0.00000000000000000000	0.00000000000000000000	0.00000000000000000000	2531.00000000000000000000	369.00000000000000000000	4.00000000000000000000	4.00000000000000000000	4.00000000000000000000	4.00000000000000000000	4.00000000000000000000	4.00000000000000000000	4.00000000000000000000	4.00000000000000000000	4.00000000000000000000	4.00000000000000000000	4.00000000000000000000	4.00000000000000000000	4.00000000000000000000	4.00000000000000000000	4.00000000000000000000	4.00000000000000000000
89.00000000000000000000	0.00000000000000000000	4176.92285156250000000000	4159.48730468750000000000	4166.66650390625000000000	4161.53857421875000000000	4198.97412109375000000000	4191.28173828125000000000	4177.94873046875000000000	4201.53857421875000000000	4190.25634765625000000000	4195.38427734375000000000	4294.35888671875000000000	4179.48730468750000000000	4223.07666015625000000000	4206.66650390625000000000	2359.00000000000000000000	10251.00000000000000000000	10229.00000000000000000000	0.00000000000000000000	0.00000000000000000000	0.00000000000000000000	2531.00000000000000000000	377.00000000000000000000	4.00000000000000000000	4.00000000000000000000	4.00000000000000000000	4.00000000000000000000	4.00000000000000000000	4.00000000000000000000	4.00000000000000000000	4.00000000000000000000	4.00000000000000000000	4.00000000000000000000	4.00000000000000000000	4.00000000000000000000	4.00000000000000000000	4.00000000000000000000	4.00000000000000000000	4.00000000000000000000
90.00000000000000000000	0.00000000000000000000	4172.82031250000000000000	4150.76904296875000000000	4147.69238281250000000000	4152.82031250000000000000	4173.33300781250000000000	4170.76904296875000000000	4159.48730468750000000000	4180.51269531250000000000	4165.12792968750000000000	4160.51269531250000000000	4253.84619140625000000000	4171.79492187500000000000	4209.23046875000000000000	4193.33300781250000000000	3501.00000000000000000000	10251.00000000000000000000	10229.00000000000000000000	0.00000000000000000000	0.00000000000000000000	0.00000000000000000000	2531.00000000000000000000	385.00000000000000000000	4.00000000000000000000	4.00000000000000000000	4.00000000000000000000	4.00000000000000000000	4.00000000000000000000	4.00000000000000000000	4.00000000000000000000	4.00000000000000000000	4.00000000000000000000	4.00000000000000000000	4.00000000000000000000	4.00000000000000000000	4.00000000000000000000	4.00000000000000000000	4.00000000000000000000	4.00000000000000000000
91.00000000000000000000	0.00000000000000000000	4159.48730468750000000000	4162.56396484375000000000	4141.53857421875000000000	4163.58984375000000000000	4154.35888671875000000000	4160.00000000000000000000	4151.79492187500000000000	4168.71777343750000000000	4151.79492187500000000000	4140.51269531250000000000	4237.43603515625000000000	4164.10253906250000000000	4189.23046875000000000000	4173.84619140625000000000	3313.00000000000000000000	10248.00000000000000000000	10228.00000000000000000000	0.00000000000000000000	0.00000000000000000000	0.00000000000000000000	2531.00000000000000000000	393.00000000000000000000	4.00000000000000000000	4.00000000000000000000	4.00000000000000000000	4.00000000000000000000	4.00000000000000000000	4.00000000000000000000	4.00000000000000000000	4.00000000000000000000	4.00000000000000000000	4.00000000000000000000	4.00000000000000000000	4.00000000000000000000	4.00000000000000000000	4.00000000000000000000	4.00000000000000000000	4.00000000000000000000
92.00000000000000000000	0.00000000000000000000	4153.84619140625000000000	4176.41015625000000000000	4146.15380859375000000000	4178.97412109375000000000	4173.33300781250000000000	4178.97412109375000000000	4164.61523437500000000000	4185.12792968750000000000	4172.30761718750000000000	4161.02539062500000000000	4280.51269531250000000000	4163.58984375000000000000	4200.51269531250000000000	4173.33300781250000000000	2814.00000000000000000000	10248.00000000000000000000	10228.00000000000000000000	0.00000000000000000000	0.00000000000000000000	0.00000000000000000000	2531.00000000000000000000	401.00000000000000000000	4.00000000000000000000	4.00000000000000000000	4.00000000000000000000	4.00000000000000000000	4.00000000000000000000	4.00000000000000000000	4.00000000000000000000	4.00000000000000000000	4.00000000000000000000	4.00000000000000000000	4.00000000000000000000	4.00000000000000000000	4.00000000000000000000	4.00000000000000000000	4.00000000000000000000	4.00000000000000000000
93.00000000000000000000	0.00000000000000000000	4177.43603515625000000000	4166.15380859375000000000	4153.33300781250000000000	4173.33300781250000000000	4167.17919921875000000000	4176.41015625000000000000	4153.84619140625000000000	4185.12792968750000000000	4173.84619140625000000000	4168.20507812500000000000	4281.53857421875000000000	4164.10253906250000000000	4209.23046875000000000000	4183.07666015625000000000	2359.00000000000000000000	10248.00000000000000000000	10229.00000000000000000000	0.00000000000000000000	0.00000000000000000000	0.00000000000000000000	2531.00000000000000000000	409.00000000000000000000	4.00000000000000000000	4.00000000000000000000	4.00000000000000000000	4.00000000000000000000	4.00000000000000000000	4.00000000000000000000	4.00000000000000000000	4.00000000000000000000	4.00000000000000000000	4.00000000000000000000	4.00000000000000000000	4.00000000000000000000	4.00000000000000000000	4.00000000000000000000	4.00000000000000000000	4.00000000000000000000
94.00000000000000000000	0.00000000000000000000	4168.71777343750000000000	4161.53857421875000000000	4152.82031250000000000000	4146.66650390625000000000	4160.51269531250000000000	4168.71777343750000000000	4147.69238281250000000000	4182.56396484375000000000	4171.28173828125000000000	4174.35888671875000000000	4266.15380859375000000000	4166.66650390625000000000	4200.00000000000000000000	4188.20507812500000000000	3501.00000000000000000000	10248.00000000000000000000	10229.00000000000000000000	0.00000000000000000000	0.00000000000000000000	0.00000000000000000000	2531.00000000000000000000	416.00000000000000000000	4.00000000000000000000	4.00000000000000000000	4.00000000000000000000	4.00000000000000000000	4.00000000000000000000	4.00000000000000000000	4.00000000000000000000	4.00000000000000000000	4.00000000000000000000	4.00000000000000000000	4.00000000000000000000	4.00000000000000000000	4.00000000000000000000	4.00000000000000000000	4.00000000000000000000	4.00000000000000000000
95.00000000000000000000	0.00000000000000000000	4172.82031250000000000000	4158.46142578125000000000	4163.07666015625000000000	4142.05126953125000000000	4171.79492187500000000000	4160.00000000000000000000	4148.20507812500000000000	4178.46142578125000000000	4168.71777343750000000000	4163.58984375000000000000	4248.20507812500000000000	4176.41015625000000000000	4175.38427734375000000000	4182.05126953125000000000	3313.00000000000000000000	10247.00000000000000000000	10228.00000000000000000000	0.00000000000000000000	0.00000000000000000000	0.00000000000000000000	2531.00000000000000000000	424.00000000000000000000	4.00000000000000000000	4.00000000000000000000	4.00000000000000000000	4.00000000000000000000	4.00000000000000000000	4.00000000000000000000	4.00000000000000000000	4.00000000000000000000	4.00000000000000000000	4.00000000000000000000	4.00000000000000000000	4.00000000000000000000	4.00000000000000000000	4.00000000000000000000	4.00000000000000000000	4.00000000000000000000
96.00000000000000000000	0.00000000000000000000	4180.00000000000000000000	4169.74365234375000000000	4173.33300781250000000000	4181.02539062500000000000	4182.56396484375000000000	4165.64111328125000000000	4156.41015625000000000000	4180.00000000000000000000	4172.30761718750000000000	4154.87158203125000000000	4241.53857421875000000000	4178.46142578125000000000	4185.64111328125000000000	4191.28173828125000000000	2814.00000000000000000000	10247.00000000000000000000	10228.00000000000000000000	0.00000000000000000000	0.00000000000000000000	0.00000000000000000000	2531.00000000000000000000	433.00000000000000000000	4.00000000000000000000	4.00000000000000000000	4.00000000000000000000	4.00000000000000000000	4.00000000000000000000	4.00000000000000000000	4.00000000000000000000	4.00000000000000000000	4.00000000000000000000	4.00000000000000000000	4.00000000000000000000	4.00000000000000000000	4.00000000000000000000	4.00000000000000000000	4.00000000000000000000	4.00000000000000000000
97.00000000000000000000	0.00000000000000000000	4165.12792968750000000000	4181.02539062500000000000	4166.66650390625000000000	4190.76904296875000000000	4171.28173828125000000000	4175.38427734375000000000	4157.94873046875000000000	4175.89746093750000000000	4170.76904296875000000000	4153.84619140625000000000	4272.82031250000000000000	4171.28173828125000000000	4195.89746093750000000000	4194.35888671875000000000	2359.00000000000000000000	10246.00000000000000000000	10229.00000000000000000000	0.00000000000000000000	0.00000000000000000000	0.00000000000000000000	2531.00000000000000000000	441.00000000000000000000	4.00000000000000000000	4.00000000000000000000	4.00000000000000000000	4.00000000000000000000	4.00000000000000000000	4.00000000000000000000	4.00000000000000000000	4.00000000000000000000	4.00000000000000000000	4.00000000000000000000	4.00000000000000000000	4.00000000000000000000	4.00000000000000000000	4.00000000000000000000	4.00000000000000000000	4.00000000000000000000
98.00000000000000000000	0.00000000000000000000	4169.23046875000000000000	4170.76904296875000000000	4164.61523437500000000000	4156.41015625000000000000	4156.41015625000000000000	4165.64111328125000000000	4145.64111328125000000000	4161.02539062500000000000	4152.82031250000000000000	4139.48730468750000000000	4274.87158203125000000000	4163.07666015625000000000	4173.33300781250000000000	4179.48730468750000000000	3501.00000000000000000000	10246.00000000000000000000	10229.00000000000000000000	0.00000000000000000000	0.00000000000000000000	0.00000000000000000000	2531.00000000000000000000	449.00000000000000000000	4.00000000000000000000	4.00000000000000000000	4.00000000000000000000	4.00000000000000000000	4.00000000000000000000	4.00000000000000000000	4.00000000000000000000	4.00000000000000000000	4.00000000000000000000	4.00000000000000000000	4.00000000000000000000	4.00000000000000000000	4.00000000000000000000	4.00000000000000000000	4.00000000000000000000	4.00000000000000000000
99.00000000000000000000	0.00000000000000000000	4163.07666015625000000000	4158.46142578125000000000	4161.02539062500000000000	4146.15380859375000000000	4161.53857421875000000000	4158.46142578125000000000	4148.71777343750000000000	4165.12792968750000000000	4150.25634765625000000000	4139.48730468750000000000	4247.17919921875000000000	4155.38427734375000000000	4167.69238281250000000000	4174.87158203125000000000	3313.00000000000000000000	10245.00000000000000000000	10229.00000000000000000000	0.00000000000000000000	0.00000000000000000000	0.00000000000000000000	2531.00000000000000000000	456.00000000000000000000	4.00000000000000000000	4.00000000000000000000	4.00000000000000000000	4.00000000000000000000	4.00000000000000000000	4.00000000000000000000	4.00000000000000000000	4.00000000000000000000	4.00000000000000000000	4.00000000000000000000	4.00000000000000000000	4.00000000000000000000	4.00000000000000000000	4.00000000000000000000	4.00000000000000000000	4.00000000000000000000
100.00000000000000000000	0.00000000000000000000	4172.30761718750000000000	4144.61523437500000000000	4160.00000000000000000000	4150.76904296875000000000	4167.69238281250000000000	4154.35888671875000000000	4146.66650390625000000000	4167.69238281250000000000	4152.30761718750000000000	4149.74365234375000000000	4241.02539062500000000000	4156.41015625000000000000	4171.28173828125000000000	4165.64111328125000000000	2814.00000000000000000000	10245.00000000000000000000	10229.00000000000000000000	0.00000000000000000000	0.00000000000000000000	0.00000000000000000000	2531.00000000000000000000	464.00000000000000000000	4.00000000000000000000	4.00000000000000000000	4.00000000000000000000	4.00000000000000000000	4.00000000000000000000	4.00000000000000000000	4.00000000000000000000	4.00000000000000000000	4.00000000000000000000	4.00000000000000000000	4.00000000000000000000	4.00000000000000000000	4.00000000000000000000	4.00000000000000000000	4.00000000000000000000	4.00000000000000000000
101.00000000000000000000	0.00000000000000000000	4176.92285156250000000000	4166.66650390625000000000	4167.69238281250000000000	4153.33300781250000000000	4183.58984375000000000000	4168.20507812500000000000	4150.76904296875000000000	4178.97412109375000000000	4165.64111328125000000000	4160.00000000000000000000	4243.58984375000000000000	4172.82031250000000000000	4184.10253906250000000000	4173.33300781250000000000	2359.00000000000000000000	10245.00000000000000000000	10228.00000000000000000000	0.00000000000000000000	0.00000000000000000000	0.00000000000000000000	2531.00000000000000000000	471.00000000000000000000	4.00000000000000000000	4.00000000000000000000	4.00000000000000000000	4.00000000000000000000	4.00000000000000000000	4.00000000000000000000	4.00000000000000000000	4.00000000000000000000	4.00000000000000000000	4.00000000000000000000	4.00000000000000000000	4.00000000000000000000	4.00000000000000000000	4.00000000000000000000	4.00000000000000000000	4.00000000000000000000
102.00000000000000000000	0.00000000000000000000	4160.51269531250000000000	4184.61523437500000000000	4171.79492187500000000000	4162.56396484375000000000	4176.92285156250000000000	4168.71777343750000000000	4150.76904296875000000000	4182.56396484375000000000	4168.20507812500000000000	4157.94873046875000000000	4240.00000000000000000000	4182.56396484375000000000	4192.30761718750000000000	4190.25634765625000000000	3501.00000000000000000000	10245.00000000000000000000	10228.00000000000000000000	0.00000000000000000000	0.00000000000000000000	0.00000000000000000000	2531.00000000000000000000	479.00000000000000000000	4.00000000000000000000	4.00000000000000000000	4.00000000000000000000	4.00000000000000000000	4.00000000000000000000	4.00000000000000000000	4.00000000000000000000	4.00000000000000000000	4.00000000000000000000	4.00000000000000000000	4.00000000000000000000	4.00000000000000000000	4.00000000000000000000	4.00000000000000000000	4.00000000000000000000	4.00000000000000000000
103.00000000000000000000	0.00000000000000000000	4176.41015625000000000000	4159.48730468750000000000	4183.58984375000000000000	4169.74365234375000000000	4156.41015625000000000000	4154.35888671875000000000	4137.43603515625000000000	4161.02539062500000000000	4153.33300781250000000000	4147.17919921875000000000	4255.89746093750000000000	4168.71777343750000000000	4174.35888671875000000000	4176.92285156250000000000	3313.00000000000000000000	10247.00000000000000000000	10229.00000000000000000000	0.00000000000000000000	0.00000000000000000000	0.00000000000000000000	2531.00000000000000000000	487.00000000000000000000	4.00000000000000000000	4.00000000000000000000	4.00000000000000000000	4.00000000000000000000	4.00000000000000000000	4.00000000000000000000	4.00000000000000000000	4.00000000000000000000	4.00000000000000000000	4.00000000000000000000	4.00000000000000000000	4.00000000000000000000	4.00000000000000000000	4.00000000000000000000	4.00000000000000000000	4.00000000000000000000
104.00000000000000000000	0.00000000000000000000	4170.25634765625000000000	4161.02539062500000000000	4185.12792968750000000000	4163.07666015625000000000	4175.89746093750000000000	4171.79492187500000000000	4151.28173828125000000000	4168.71777343750000000000	4172.82031250000000000000	4161.02539062500000000000	4276.92285156250000000000	4155.38427734375000000000	4175.38427734375000000000	4171.79492187500000000000	2814.00000000000000000000	10247.00000000000000000000	10229.00000000000000000000	0.00000000000000000000	0.00000000000000000000	0.00000000000000000000	2531.00000000000000000000	496.00000000000000000000	4.00000000000000000000	4.00000000000000000000	4.00000000000000000000	4.00000000000000000000	4.00000000000000000000	4.00000000000000000000	4.00000000000000000000	4.00000000000000000000	4.00000000000000000000	4.00000000000000000000	4.00000000000000000000	4.00000000000000000000	4.00000000000000000000	4.00000000000000000000	4.00000000000000000000	4.00000000000000000000
105.00000000000000000000	0.00000000000000000000	4160.00000000000000000000	4163.07666015625000000000	4169.74365234375000000000	4142.05126953125000000000	4170.76904296875000000000	4166.15380859375000000000	4152.30761718750000000000	4172.30761718750000000000	4173.33300781250000000000	4162.56396484375000000000	4246.15380859375000000000	4160.51269531250000000000	4181.53857421875000000000	4176.92285156250000000000	2359.00000000000000000000	10246.00000000000000000000	10228.00000000000000000000	0.00000000000000000000	0.00000000000000000000	0.00000000000000000000	2531.00000000000000000000	503.00000000000000000000	4.00000000000000000000	4.00000000000000000000	4.00000000000000000000	4.00000000000000000000	4.00000000000000000000	4.00000000000000000000	4.00000000000000000000	4.00000000000000000000	4.00000000000000000000	4.00000000000000000000	4.00000000000000000000	4.00000000000000000000	4.00000000000000000000	4.00000000000000000000	4.00000000000000000000	4.00000000000000000000
106.00000000000000000000	0.00000000000000000000	4166.15380859375000000000	4163.58984375000000000000	4167.69238281250000000000	4148.71777343750000000000	4163.07666015625000000000	4160.51269531250000000000	4153.84619140625000000000	4169.23046875000000000000	4160.51269531250000000000	4158.46142578125000000000	4228.71777343750000000000	4169.23046875000000000000	4176.41015625000000000000	4180.51269531250000000000	3501.00000000000000000000	10246.00000000000000000000	10228.00000000000000000000	0.00000000000000000000	0.00000000000000000000	0.00000000000000000000	2531.00000000000000000000	511.00000000000000000000	4.00000000000000000000	4.00000000000000000000	4.00000000000000000000	4.00000000000000000000	4.00000000000000000000	4.00000000000000000000	4.00000000000000000000	4.00000000000000000000	4.00000000000000000000	4.00000000000000000000	4.00000000000000000000	4.00000000000000000000	4.00000000000000000000	4.00000000000000000000	4.00000000000000000000	4.00000000000000000000
107.00000000000000000000	0.00000000000000000000	4160.51269531250000000000	4173.84619140625000000000	4172.82031250000000000000	4172.30761718750000000000	4175.38427734375000000000	4176.92285156250000000000	4166.66650390625000000000	4178.46142578125000000000	4166.15380859375000000000	4165.12792968750000000000	4263.07666015625000000000	4166.15380859375000000000	4166.66650390625000000000	4181.53857421875000000000	3313.00000000000000000000	10248.00000000000000000000	10229.00000000000000000000	0.00000000000000000000	0.00000000000000000000	0.00000000000000000000	2531.00000000000000000000	520.00000000000000000000	4.00000000000000000000	4.00000000000000000000	4.00000000000000000000	4.00000000000000000000	4.00000000000000000000	4.00000000000000000000	4.00000000000000000000	4.00000000000000000000	4.00000000000000000000	4.00000000000000000000	4.00000000000000000000	4.00000000000000000000	4.00000000000000000000	4.00000000000000000000	4.00000000000000000000	4.00000000000000000000
108.00000000000000000000	0.00000000000000000000	4171.28173828125000000000	4161.53857421875000000000	4174.87158203125000000000	4156.92285156250000000000	4154.35888671875000000000	4157.94873046875000000000	4150.25634765625000000000	4165.64111328125000000000	4153.84619140625000000000	4151.28173828125000000000	4284.61523437500000000000	4155.89746093750000000000	4166.15380859375000000000	4171.28173828125000000000	2814.00000000000000000000	10248.00000000000000000000	10229.00000000000000000000	0.00000000000000000000	0.00000000000000000000	0.00000000000000000000	2531.00000000000000000000	528.00000000000000000000	4.00000000000000000000	4.00000000000000000000	4.00000000000000000000	4.00000000000000000000	4.00000000000000000000	4.00000000000000000000	4.00000000000000000000	4.00000000000000000000	4.00000000000000000000	4.00000000000000000000	4.00000000000000000000	4.00000000000000000000	4.00000000000000000000	4.00000000000000000000	4.00000000000000000000	4.00000000000000000000
109.00000000000000000000	0.00000000000000000000	4166.15380859375000000000	4167.69238281250000000000	4170.76904296875000000000	4144.10253906250000000000	4162.56396484375000000000	4147.69238281250000000000	4150.76904296875000000000	4171.28173828125000000000	4161.53857421875000000000	4156.41015625000000000000	4274.87158203125000000000	4159.48730468750000000000	4194.87158203125000000000	4181.02539062500000000000	2359.00000000000000000000	10249.00000000000000000000	10228.00000000000000000000	0.00000000000000000000	0.00000000000000000000	0.00000000000000000000	2531.00000000000000000000	535.00000000000000000000	4.00000000000000000000	4.00000000000000000000	4.00000000000000000000	4.00000000000000000000	4.00000000000000000000	4.00000000000000000000	4.00000000000000000000	4.00000000000000000000	4.00000000000000000000	4.00000000000000000000	4.00000000000000000000	4.00000000000000000000	4.00000000000000000000	4.00000000000000000000	4.00000000000000000000	4.00000000000000000000
110.00000000000000000000	0.00000000000000000000	4157.94873046875000000000	4151.79492187500000000000	4156.41015625000000000000	4146.66650390625000000000	4163.58984375000000000000	4146.66650390625000000000	4151.28173828125000000000	4171.28173828125000000000	4162.05126953125000000000	4161.02539062500000000000	4228.71777343750000000000	4158.97412109375000000000	4184.10253906250000000000	4173.33300781250000000000	3501.00000000000000000000	10249.00000000000000000000	10228.00000000000000000000	0.00000000000000000000	0.00000000000000000000	0.00000000000000000000	2531.00000000000000000000	543.00000000000000000000	4.00000000000000000000	4.00000000000000000000	4.00000000000000000000	4.00000000000000000000	4.00000000000000000000	4.00000000000000000000	4.00000000000000000000	4.00000000000000000000	4.00000000000000000000	4.00000000000000000000	4.00000000000000000000	4.00000000000000000000	4.00000000000000000000	4.00000000000000000000	4.00000000000000000000	4.00000000000000000000
111.00000000000000000000	0.00000000000000000000	4157.94873046875000000000	4122.56396484375000000000	4147.69238281250000000000	4135.89746093750000000000	4137.43603515625000000000	4145.12792968750000000000	4142.56396484375000000000	4157.94873046875000000000	4146.15380859375000000000	4146.15380859375000000000	4214.35888671875000000000	4145.64111328125000000000	4148.71777343750000000000	4157.43603515625000000000	3313.00000000000000000000	10248.00000000000000000000	10228.00000000000000000000	0.00000000000000000000	0.00000000000000000000	0.00000000000000000000	2531.00000000000000000000	551.00000000000000000000	4.00000000000000000000	4.00000000000000000000	4.00000000000000000000	4.00000000000000000000	4.00000000000000000000	4.00000000000000000000	4.00000000000000000000	4.00000000000000000000	4.00000000000000000000	4.00000000000000000000	4.00000000000000000000	4.00000000000000000000	4.00000000000000000000	4.00000000000000000000	4.00000000000000000000	4.00000000000000000000
112.00000000000000000000	0.00000000000000000000	4160.00000000000000000000	4149.74365234375000000000	4153.33300781250000000000	4140.51269531250000000000	4158.97412109375000000000	4165.12792968750000000000	4157.43603515625000000000	4170.76904296875000000000	4162.05126953125000000000	4152.30761718750000000000	4248.71777343750000000000	4160.51269531250000000000	4154.35888671875000000000	4177.94873046875000000000	2814.00000000000000000000	10248.00000000000000000000	10228.00000000000000000000	0.00000000000000000000	0.00000000000000000000	0.00000000000000000000	2531.00000000000000000000	559.00000000000000000000	4.00000000000000000000	4.00000000000000000000	4.00000000000000000000	4.00000000000000000000	4.00000000000000000000	4.00000000000000000000	4.00000000000000000000	4.00000000000000000000	4.00000000000000000000	4.00000000000000000000	4.00000000000000000000	4.00000000000000000000	4.00000000000000000000	4.00000000000000000000	4.00000000000000000000	4.00000000000000000000
113.00000000000000000000	0.00000000000000000000	4180.00000000000000000000	4173.33300781250000000000	4161.02539062500000000000	4156.41015625000000000000	4180.51269531250000000000	4171.79492187500000000000	4156.41015625000000000000	4165.64111328125000000000	4163.07666015625000000000	4150.25634765625000000000	4260.00000000000000000000	4176.41015625000000000000	4164.61523437500000000000	4178.97412109375000000000	2359.00000000000000000000	10249.00000000000000000000	10229.00000000000000000000	0.00000000000000000000	0.00000000000000000000	0.00000000000000000000	2531.00000000000000000000	567.00000000000000000000	4.00000000000000000000	4.00000000000000000000	4.00000000000000000000	4.00000000000000000000	4.00000000000000000000	4.00000000000000000000	4.00000000000000000000	4.00000000000000000000	4.00000000000000000000	4.00000000000000000000	4.00000000000000000000	4.00000000000000000000	4.00000000000000000000	4.00000000000000000000	4.00000000000000000000	4.00000000000000000000
114.00000000000000000000	0.00000000000000000000	4159.48730468750000000000	4161.02539062500000000000	4151.28173828125000000000	4165.12792968750000000000	4167.17919921875000000000	4165.64111328125000000000	4147.69238281250000000000	4152.82031250000000000000	4150.76904296875000000000	4148.71777343750000000000	4256.41015625000000000000	4156.92285156250000000000	4176.92285156250000000000	4160.51269531250000000000	3501.00000000000000000000	10249.00000000000000000000	10229.00000000000000000000	0.00000000000000000000	0.00000000000000000000	0.00000000000000000000	2531.00000000000000000000	574.00000000000000000000	4.00000000000000000000	4.00000000000000000000	4.00000000000000000000	4.00000000000000000000	4.00000000000000000000	4.00000000000000000000	4.00000000000000000000	4.00000000000000000000	4.00000000000000000000	4.00000000000000000000	4.00000000000000000000	4.00000000000000000000	4.00000000000000000000	4.00000000000000000000	4.00000000000000000000	4.00000000000000000000
115.00000000000000000000	0.00000000000000000000	4149.23046875000000000000	4147.69238281250000000000	4146.15380859375000000000	4156.92285156250000000000	4143.07666015625000000000	4148.71777343750000000000	4139.48730468750000000000	4150.25634765625000000000	4145.12792968750000000000	4151.28173828125000000000	4246.15380859375000000000	4145.64111328125000000000	4171.79492187500000000000	4161.02539062500000000000	3313.00000000000000000000	10249.00000000000000000000	10228.00000000000000000000	0.00000000000000000000	0.00000000000000000000	0.00000000000000000000	2531.00000000000000000000	583.00000000000000000000	4.00000000000000000000	4.00000000000000000000	4.00000000000000000000	4.00000000000000000000	4.00000000000000000000	4.00000000000000000000	4.00000000000000000000	4.00000000000000000000	4.00000000000000000000	4.00000000000000000000	4.00000000000000000000	4.00000000000000000000	4.00000000000000000000	4.00000000000000000000	4.00000000000000000000	4.00000000000000000000
116.00000000000000000000	0.00000000000000000000	4170.25634765625000000000	4147.69238281250000000000	4150.25634765625000000000	4131.28173828125000000000	4146.15380859375000000000	4137.43603515625000000000	4134.35888671875000000000	4148.71777343750000000000	4143.58984375000000000000	4148.20507812500000000000	4232.82031250000000000000	4149.74365234375000000000	4143.07666015625000000000	4169.23046875000000000000	2814.00000000000000000000	10249.00000000000000000000	10228.00000000000000000000	0.00000000000000000000	0.00000000000000000000	0.00000000000000000000	2531.00000000000000000000	591.00000000000000000000	4.00000000000000000000	4.00000000000000000000	4.00000000000000000000	4.00000000000000000000	4.00000000000000000000	4.00000000000000000000	4.00000000000000000000	4.00000000000000000000	4.00000000000000000000	4.00000000000000000000	4.00000000000000000000	4.00000000000000000000	4.00000000000000000000	4.00000000000000000000	4.00000000000000000000	4.00000000000000000000
117.00000000000000000000	0.00000000000000000000	4162.56396484375000000000	4153.33300781250000000000	4145.64111328125000000000	4131.79492187500000000000	4174.87158203125000000000	4154.87158203125000000000	4145.64111328125000000000	4159.48730468750000000000	4153.33300781250000000000	4148.71777343750000000000	4230.25634765625000000000	4157.43603515625000000000	4137.43603515625000000000	4173.84619140625000000000	2359.00000000000000000000	10250.00000000000000000000	10227.00000000000000000000	0.00000000000000000000	0.00000000000000000000	0.00000000000000000000	2531.00000000000000000000	598.00000000000000000000	4.00000000000000000000	4.00000000000000000000	4.00000000000000000000	4.00000000000000000000	4.00000000000000000000	4.00000000000000000000	4.00000000000000000000	4.00000000000000000000	4.00000000000000000000	4.00000000000000000000	4.00000000000000000000	4.00000000000000000000	4.00000000000000000000	4.00000000000000000000	4.00000000000000000000	4.00000000000000000000
118.00000000000000000000	0.00000000000000000000	4167.17919921875000000000	4148.20507812500000000000	4146.15380859375000000000	4154.87158203125000000000	4163.58984375000000000000	4165.12792968750000000000	4150.76904296875000000000	4164.10253906250000000000	4151.79492187500000000000	4136.41015625000000000000	4233.33300781250000000000	4165.64111328125000000000	4147.17919921875000000000	4176.41015625000000000000	3501.00000000000000000000	10250.00000000000000000000	10227.00000000000000000000	0.00000000000000000000	0.00000000000000000000	0.00000000000000000000	2531.00000000000000000000	606.00000000000000000000	4.00000000000000000000	4.00000000000000000000	4.00000000000000000000	4.00000000000000000000	4.00000000000000000000	4.00000000000000000000	4.00000000000000000000	4.00000000000000000000	4.00000000000000000000	4.00000000000000000000	4.00000000000000000000	4.00000000000000000000	4.00000000000000000000	4.00000000000000000000	4.00000000000000000000	4.00000000000000000000
119.00000000000000000000	0.00000000000000000000	4157.94873046875000000000	4148.71777343750000000000	4147.69238281250000000000	4160.00000000000000000000	4152.30761718750000000000	4173.33300781250000000000	4160.00000000000000000000	4170.76904296875000000000	4158.97412109375000000000	4145.64111328125000000000	4240.51269531250000000000	4157.43603515625000000000	4164.10253906250000000000	4173.33300781250000000000	3313.00000000000000000000	10248.00000000000000000000	10228.00000000000000000000	0.00000000000000000000	0.00000000000000000000	0.00000000000000000000	2531.00000000000000000000	614.00000000000000000000	4.00000000000000000000	4.00000000000000000000	4.00000000000000000000	4.00000000000000000000	4.00000000000000000000	4.00000000000000000000	4.00000000000000000000	4.00000000000000000000	4.00000000000000000000	4.00000000000000000000	4.00000000000000000000	4.00000000000000000000	4.00000000000000000000	4.00000000000000000000	4.00000000000000000000	4.00000000000000000000
120.00000000000000000000	0.00000000000000000000	4153.33300781250000000000	4148.71777343750000000000	4155.89746093750000000000	4153.33300781250000000000	4169.74365234375000000000	4173.33300781250000000000	4158.46142578125000000000	4168.20507812500000000000	4165.64111328125000000000	4165.12792968750000000000	4243.58984375000000000000	4155.89746093750000000000	4164.61523437500000000000	4164.10253906250000000000	2814.00000000000000000000	10248.00000000000000000000	10228.00000000000000000000	0.00000000000000000000	0.00000000000000000000	0.00000000000000000000	2531.00000000000000000000	623.00000000000000000000	4.00000000000000000000	4.00000000000000000000	4.00000000000000000000	4.00000000000000000000	4.00000000000000000000	4.00000000000000000000	4.00000000000000000000	4.00000000000000000000	4.00000000000000000000	4.00000000000000000000	4.00000000000000000000	4.00000000000000000000	4.00000000000000000000	4.00000000000000000000	4.00000000000000000000	4.00000000000000000000
121.00000000000000000000	0.00000000000000000000	4175.89746093750000000000	4161.02539062500000000000	4175.38427734375000000000	4158.97412109375000000000	4182.56396484375000000000	4162.56396484375000000000	4153.84619140625000000000	4162.05126953125000000000	4165.12792968750000000000	4168.20507812500000000000	4248.71777343750000000000	4171.28173828125000000000	4157.43603515625000000000	4178.46142578125000000000	2359.00000000000000000000	10248.00000000000000000000	10226.00000000000000000000	0.00000000000000000000	0.00000000000000000000	0.00000000000000000000	2531.00000000000000000000	631.00000000000000000000	4.00000000000000000000	4.00000000000000000000	4.00000000000000000000	4.00000000000000000000	4.00000000000000000000	4.00000000000000000000	4.00000000000000000000	4.00000000000000000000	4.00000000000000000000	4.00000000000000000000	4.00000000000000000000	4.00000000000000000000	4.00000000000000000000	4.00000000000000000000	4.00000000000000000000	4.00000000000000000000
122.00000000000000000000	0.00000000000000000000	4163.07666015625000000000	4171.28173828125000000000	4165.64111328125000000000	4142.56396484375000000000	4161.53857421875000000000	4163.07666015625000000000	4158.46142578125000000000	4162.05126953125000000000	4165.12792968750000000000	4163.58984375000000000000	4253.33300781250000000000	4166.66650390625000000000	4156.41015625000000000000	4186.15380859375000000000	3501.00000000000000000000	10248.00000000000000000000	10226.00000000000000000000	0.00000000000000000000	0.00000000000000000000	0.00000000000000000000	2531.00000000000000000000	639.00000000000000000000	4.00000000000000000000	4.00000000000000000000	4.00000000000000000000	4.00000000000000000000	4.00000000000000000000	4.00000000000000000000	4.00000000000000000000	4.00000000000000000000	4.00000000000000000000	4.00000000000000000000	4.00000000000000000000	4.00000000000000000000	4.00000000000000000000	4.00000000000000000000	4.00000000000000000000	4.00000000000000000000
123.00000000000000000000	0.00000000000000000000	4165.64111328125000000000	4148.20507812500000000000	4156.41015625000000000000	4119.48730468750000000000	4126.66650390625000000000	4156.41015625000000000000	4144.61523437500000000000	4142.05126953125000000000	4141.53857421875000000000	4132.82031250000000000000	4234.87158203125000000000	4155.38427734375000000000	4132.82031250000000000000	4158.97412109375000000000	3313.00000000000000000000	10247.00000000000000000000	10226.00000000000000000000	0.00000000000000000000	0.00000000000000000000	0.00000000000000000000	2531.00000000000000000000	648.00000000000000000000	4.00000000000000000000	4.00000000000000000000	4.00000000000000000000	4.00000000000000000000	4.00000000000000000000	4.00000000000000000000	4.00000000000000000000	4.00000000000000000000	4.00000000000000000000	4.00000000000000000000	4.00000000000000000000	4.00000000000000000000	4.00000000000000000000	4.00000000000000000000	4.00000000000000000000	4.00000000000000000000
124.00000000000000000000	0.00000000000000000000	4172.82031250000000000000	4154.35888671875000000000	4170.76904296875000000000	4148.71777343750000000000	4154.35888671875000000000	4157.94873046875000000000	4152.82031250000000000000	4151.79492187500000000000	4149.74365234375000000000	4132.30761718750000000000	4219.48730468750000000000	4164.61523437500000000000	4147.69238281250000000000	4161.53857421875000000000	2814.00000000000000000000	10247.00000000000000000000	10226.00000000000000000000	0.00000000000000000000	0.00000000000000000000	0.00000000000000000000	2531.00000000000000000000	655.00000000000000000000	4.00000000000000000000	4.00000000000000000000	4.00000000000000000000	4.00000000000000000000	4.00000000000000000000	4.00000000000000000000	4.00000000000000000000	4.00000000000000000000	4.00000000000000000000	4.00000000000000000000	4.00000000000000000000	4.00000000000000000000	4.00000000000000000000	4.00000000000000000000	4.00000000000000000000	4.00000000000000000000
125.00000000000000000000	0.00000000000000000000	4162.56396484375000000000	4177.43603515625000000000	4162.05126953125000000000	4187.17919921875000000000	4189.74365234375000000000	4161.02539062500000000000	4168.71777343750000000000	4171.79492187500000000000	4172.30761718750000000000	4162.56396484375000000000	4234.87158203125000000000	4174.35888671875000000000	4184.61523437500000000000	4181.02539062500000000000	2359.00000000000000000000	10246.00000000000000000000	10227.00000000000000000000	0.00000000000000000000	0.00000000000000000000	0.00000000000000000000	2531.00000000000000000000	662.00000000000000000000	4.00000000000000000000	4.00000000000000000000	4.00000000000000000000	4.00000000000000000000	4.00000000000000000000	4.00000000000000000000	4.00000000000000000000	4.00000000000000000000	4.00000000000000000000	4.00000000000000000000	4.00000000000000000000	4.00000000000000000000	4.00000000000000000000	4.00000000000000000000	4.00000000000000000000	4.00000000000000000000
126.00000000000000000000	0.00000000000000000000	4165.64111328125000000000	4172.30761718750000000000	4143.58984375000000000000	4176.41015625000000000000	4174.35888671875000000000	4162.05126953125000000000	4157.94873046875000000000	4161.53857421875000000000	4164.10253906250000000000	4157.94873046875000000000	4249.74365234375000000000	4169.74365234375000000000	4171.79492187500000000000	4184.61523437500000000000	3501.00000000000000000000	10246.00000000000000000000	10227.00000000000000000000	0.00000000000000000000	0.00000000000000000000	0.00000000000000000000	2531.00000000000000000000	670.00000000000000000000	4.00000000000000000000	4.00000000000000000000	4.00000000000000000000	4.00000000000000000000	4.00000000000000000000	4.00000000000000000000	4.00000000000000000000	4.00000000000000000000	4.00000000000000000000	4.00000000000000000000	4.00000000000000000000	4.00000000000000000000	4.00000000000000000000	4.00000000000000000000	4.00000000000000000000	4.00000000000000000000
127.00000000000000000000	0.00000000000000000000	4161.53857421875000000000	4164.61523437500000000000	4143.07666015625000000000	4151.28173828125000000000	4164.10253906250000000000	4171.28173828125000000000	4154.35888671875000000000	4161.02539062500000000000	4165.12792968750000000000	4149.74365234375000000000	4257.94873046875000000000	4166.66650390625000000000	4159.48730468750000000000	4185.12792968750000000000	52.00000000000000000000	10247.00000000000000000000	10226.00000000000000000000	0.00000000000000000000	0.00000000000000000000	0.00000000000000000000	2531.00000000000000000000	677.00000000000000000000	4.00000000000000000000	4.00000000000000000000	4.00000000000000000000	4.00000000000000000000	4.00000000000000000000	4.00000000000000000000	4.00000000000000000000	4.00000000000000000000	4.00000000000000000000	4.00000000000000000000	4.00000000000000000000	4.00000000000000000000	4.00000000000000000000	4.00000000000000000000	4.00000000000000000000	4.00000000000000000000
0.00000000000000000000	0.00000000000000000000	4167.69238281250000000000	4153.84619140625000000000	4142.05126953125000000000	4143.07666015625000000000	4160.51269531250000000000	4157.94873046875000000000	4149.74365234375000000000	4148.71777343750000000000	4148.20507812500000000000	4143.07666015625000000000	4244.61523437500000000000	4163.58984375000000000000	4153.84619140625000000000	4164.61523437500000000000	2787.00000000000000000000	10247.00000000000000000000	10226.00000000000000000000	0.00000000000000000000	0.00000000000000000000	0.00000000000000000000	2531.00000000000000000000	685.00000000000000000000	4.00000000000000000000	4.00000000000000000000	4.00000000000000000000	4.00000000000000000000	4.00000000000000000000	4.00000000000000000000	4.00000000000000000000	4.00000000000000000000	4.00000000000000000000	4.00000000000000000000	4.00000000000000000000	4.00000000000000000000	4.00000000000000000000	4.00000000000000000000	4.00000000000000000000	4.00000000000000000000
1.00000000000000000000	0.00000000000000000000	4154.87158203125000000000	4153.33300781250000000000	4130.76904296875000000000	4146.66650390625000000000	4165.64111328125000000000	4155.38427734375000000000	4152.82031250000000000000	4142.05126953125000000000	4134.87158203125000000000	4138.97412109375000000000	4214.87158203125000000000	4155.89746093750000000000	4151.28173828125000000000	4154.35888671875000000000	2644.00000000000000000000	10247.00000000000000000000	10228.00000000000000000000	0.00000000000000000000	0.00000000000000000000	0.00000000000000000000	2531.00000000000000000000	693.00000000000000000000	4.00000000000000000000	4.00000000000000000000	4.00000000000000000000	4.00000000000000000000	4.00000000000000000000	4.00000000000000000000	4.00000000000000000000	4.00000000000000000000	4.00000000000000000000	4.00000000000000000000	4.00000000000000000000	4.00000000000000000000	4.00000000000000000000	4.00000000000000000000	4.00000000000000000000	4.00000000000000000000
2.00000000000000000000	0.00000000000000000000	4147.69238281250000000000	4156.92285156250000000000	4136.41015625000000000000	4158.97412109375000000000	4171.28173828125000000000	4167.17919921875000000000	4160.00000000000000000000	4155.38427734375000000000	4151.28173828125000000000	4143.07666015625000000000	4213.33300781250000000000	4157.94873046875000000000	4158.97412109375000000000	4168.71777343750000000000	2022.00000000000000000000	10247.00000000000000000000	10228.00000000000000000000	0.00000000000000000000	0.00000000000000000000	0.00000000000000000000	2531.00000000000000000000	701.00000000000000000000	4.00000000000000000000	4.00000000000000000000	4.00000000000000000000	4.00000000000000000000	4.00000000000000000000	4.00000000000000000000	4.00000000000000000000	4.00000000000000000000	4.00000000000000000000	4.00000000000000000000	4.00000000000000000000	4.00000000000000000000	4.00000000000000000000	4.00000000000000000000	4.00000000000000000000	4.00000000000000000000
3.00000000000000000000	0.00000000000000000000	4170.25634765625000000000	4155.38427734375000000000	4153.33300781250000000000	4167.69238281250000000000	4157.94873046875000000000	4160.51269531250000000000	4154.35888671875000000000	4149.74365234375000000000	4151.79492187500000000000	4145.64111328125000000000	4238.97412109375000000000	4157.94873046875000000000	4151.28173828125000000000	4169.74365234375000000000	3463.00000000000000000000	10247.00000000000000000000	10229.00000000000000000000	0.00000000000000000000	0.00000000000000000000	0.00000000000000000000	2531.00000000000000000000	710.00000000000000000000	4.00000000000000000000	4.00000000000000000000	4.00000000000000000000	4.00000000000000000000	4.00000000000000000000	4.00000000000000000000	4.00000000000000000000	4.00000000000000000000	4.00000000000000000000	4.00000000000000000000	4.00000000000000000000	4.00000000000000000000	4.00000000000000000000	4.00000000000000000000	4.00000000000000000000	4.00000000000000000000
4.00000000000000000000	0.00000000000000000000	4156.92285156250000000000	4160.51269531250000000000	4140.51269531250000000000	4163.07666015625000000000	4152.30761718750000000000	4157.43603515625000000000	4152.82031250000000000000	4142.05126953125000000000	4144.61523437500000000000	4150.76904296875000000000	4247.69238281250000000000	4152.82031250000000000000	4145.12792968750000000000	4167.17919921875000000000	3535.00000000000000000000	10247.00000000000000000000	10229.00000000000000000000	0.00000000000000000000	0.00000000000000000000	0.00000000000000000000	2531.00000000000000000000	718.00000000000000000000	4.00000000000000000000	4.00000000000000000000	4.00000000000000000000	4.00000000000000000000	4.00000000000000000000	4.00000000000000000000	4.00000000000000000000	4.00000000000000000000	4.00000000000000000000	4.00000000000000000000	4.00000000000000000000	4.00000000000000000000	4.00000000000000000000	4.00000000000000000000	4.00000000000000000000	4.00000000000000000000
5.00000000000000000000	0.00000000000000000000	4159.48730468750000000000	4153.33300781250000000000	4134.35888671875000000000	4149.74365234375000000000	4161.02539062500000000000	4162.56396484375000000000	4150.76904296875000000000	4142.56396484375000000000	4147.17919921875000000000	4141.02539062500000000000	4216.92285156250000000000	4159.48730468750000000000	4150.25634765625000000000	4172.82031250000000000000	3416.00000000000000000000	10246.00000000000000000000	10228.00000000000000000000	0.00000000000000000000	0.00000000000000000000	0.00000000000000000000	2531.00000000000000000000	726.00000000000000000000	4.00000000000000000000	4.00000000000000000000	4.00000000000000000000	4.00000000000000000000	4.00000000000000000000	4.00000000000000000000	4.00000000000000000000	4.00000000000000000000	4.00000000000000000000	4.00000000000000000000	4.00000000000000000000	4.00000000000000000000	4.00000000000000000000	4.00000000000000000000	4.00000000000000000000	4.00000000000000000000
6.00000000000000000000	0.00000000000000000000	4172.82031250000000000000	4169.74365234375000000000	4153.33300781250000000000	4155.89746093750000000000	4190.25634765625000000000	4183.58984375000000000000	4167.69238281250000000000	4163.07666015625000000000	4172.30761718750000000000	4150.76904296875000000000	4223.07666015625000000000	4165.64111328125000000000	4168.71777343750000000000	4183.07666015625000000000	3484.00000000000000000000	10246.00000000000000000000	10228.00000000000000000000	0.00000000000000000000	0.00000000000000000000	0.00000000000000000000	2531.00000000000000000000	733.00000000000000000000	4.00000000000000000000	4.00000000000000000000	4.00000000000000000000	4.00000000000000000000	4.00000000000000000000	4.00000000000000000000	4.00000000000000000000	4.00000000000000000000	4.00000000000000000000	4.00000000000000000000	4.00000000000000000000	4.00000000000000000000	4.00000000000000000000	4.00000000000000000000	4.00000000000000000000	4.00000000000000000000
7.00000000000000000000	0.00000000000000000000	4156.92285156250000000000	4175.89746093750000000000	4150.25634765625000000000	4157.94873046875000000000	4176.41015625000000000000	4172.30761718750000000000	4166.66650390625000000000	4163.07666015625000000000	4171.28173828125000000000	4159.48730468750000000000	4244.61523437500000000000	4153.33300781250000000000	4163.07666015625000000000	4170.25634765625000000000	3410.00000000000000000000	10246.00000000000000000000	10227.00000000000000000000	0.00000000000000000000	0.00000000000000000000	0.00000000000000000000	2531.00000000000000000000	740.00000000000000000000	4.00000000000000000000	4.00000000000000000000	4.00000000000000000000	4.00000000000000000000	4.00000000000000000000	4.00000000000000000000	4.00000000000000000000	4.00000000000000000000	4.00000000000000000000	4.00000000000000000000	4.00000000000000000000	4.00000000000000000000	4.00000000000000000000	4.00000000000000000000	4.00000000000000000000	4.00000000000000000000
8.00000000000000000000	0.00000000000000000000	4160.51269531250000000000	4144.10253906250000000000	4147.69238281250000000000	4146.66650390625000000000	4135.89746093750000000000	4135.89746093750000000000	4140.51269531250000000000	4141.02539062500000000000	4145.12792968750000000000	4146.15380859375000000000	4225.12792968750000000000	4143.58984375000000000000	4143.07666015625000000000	4155.38427734375000000000	3426.00000000000000000000	10246.00000000000000000000	10227.00000000000000000000	0.00000000000000000000	0.00000000000000000000	0.00000000000000000000	2531.00000000000000000000	748.00000000000000000000	4.00000000000000000000	4.00000000000000000000	4.00000000000000000000	4.00000000000000000000	4.00000000000000000000	4.00000000000000000000	4.00000000000000000000	4.00000000000000000000	4.00000000000000000000	4.00000000000000000000	4.00000000000000000000	4.00000000000000000000	4.00000000000000000000	4.00000000000000000000	4.00000000000000000000	4.00000000000000000000
9.00000000000000000000	0.00000000000000000000	4163.58984375000000000000	4159.48730468750000000000	4161.53857421875000000000	4164.61523437500000000000	4162.56396484375000000000	4154.35888671875000000000	4156.41015625000000000000	4155.89746093750000000000	4163.07666015625000000000	4165.12792968750000000000	4233.33300781250000000000	4147.69238281250000000000	4166.66650390625000000000	4172.30761718750000000000	3150.00000000000000000000	10248.00000000000000000000	10226.00000000000000000000	0.00000000000000000000	0.00000000000000000000	0.00000000000000000000	2531.00000000000000000000	755.00000000000000000000	4.00000000000000000000	4.00000000000000000000	4.00000000000000000000	4.00000000000000000000	4.00000000000000000000	4.00000000000000000000	4.00000000000000000000	4.00000000000000000000	4.00000000000000000000	4.00000000000000000000	4.00000000000000000000	4.00000000000000000000	4.00000000000000000000	4.00000000000000000000	4.00000000000000000000	4.00000000000000000000
10.00000000000000000000	0.00000000000000000000	4170.76904296875000000000	4180.51269531250000000000	4167.69238281250000000000	4172.30761718750000000000	4183.07666015625000000000	4174.87158203125000000000	4166.15380859375000000000	4158.46142578125000000000	4166.15380859375000000000	4165.64111328125000000000	4230.25634765625000000000	4151.28173828125000000000	4172.30761718750000000000	4175.89746093750000000000	3491.00000000000000000000	10248.00000000000000000000	10226.00000000000000000000	0.00000000000000000000	0.00000000000000000000	0.00000000000000000000	2531.00000000000000000000	762.00000000000000000000	4.00000000000000000000	4.00000000000000000000	4.00000000000000000000	4.00000000000000000000	4.00000000000000000000	4.00000000000000000000	4.00000000000000000000	4.00000000000000000000	4.00000000000000000000	4.00000000000000000000	4.00000000000000000000	4.00000000000000000000	4.00000000000000000000	4.00000000000000000000	4.00000000000000000000	4.00000000000000000000
11.00000000000000000000	0.00000000000000000000	4168.71777343750000000000	4175.38427734375000000000	4166.66650390625000000000	4154.87158203125000000000	4177.94873046875000000000	4168.71777343750000000000	4161.53857421875000000000	4154.35888671875000000000	4157.94873046875000000000	4147.69238281250000000000	4225.64111328125000000000	4152.30761718750000000000	4166.15380859375000000000	4174.35888671875000000000	3300.00000000000000000000	10248.00000000000000000000	10227.00000000000000000000	0.00000000000000000000	0.00000000000000000000	0.00000000000000000000	2531.00000000000000000000	770.00000000000000000000	4.00000000000000000000	4.00000000000000000000	4.00000000000000000000	4.00000000000000000000	4.00000000000000000000	4.00000000000000000000	4.00000000000000000000	4.00000000000000000000	4.00000000000000000000	4.00000000000000000000	4.00000000000000000000	4.00000000000000000000	4.00000000000000000000	4.00000000000000000000	4.00000000000000000000	4.00000000000000000000
12.00000000000000000000	0.00000000000000000000	4153.84619140625000000000	4164.10253906250000000000	4164.61523437500000000000	4148.20507812500000000000	4179.48730468750000000000	4161.02539062500000000000	4166.15380859375000000000	4159.48730468750000000000	4164.10253906250000000000	4152.30761718750000000000	4257.94873046875000000000	4147.69238281250000000000	4167.69238281250000000000	4171.28173828125000000000	2745.00000000000000000000	10248.00000000000000000000	10227.00000000000000000000	0.00000000000000000000	0.00000000000000000000	0.00000000000000000000	2531.00000000000000000000	777.00000000000000000000	4.00000000000000000000	4.00000000000000000000	4.00000000000000000000	4.00000000000000000000	4.00000000000000000000	4.00000000000000000000	4.00000000000000000000	4.00000000000000000000	4.00000000000000000000	4.00000000000000000000	4.00000000000000000000	4.00000000000000000000	4.00000000000000000000	4.00000000000000000000	4.00000000000000000000	4.00000000000000000000
13.00000000000000000000	0.00000000000000000000	4166.66650390625000000000	4152.82031250000000000000	4165.64111328125000000000	4162.56396484375000000000	4164.61523437500000000000	4150.25634765625000000000	4152.82031250000000000000	4137.43603515625000000000	4144.61523437500000000000	4153.33300781250000000000	4246.66650390625000000000	4133.33300781250000000000	4150.25634765625000000000	4154.87158203125000000000	2538.00000000000000000000	10247.00000000000000000000	10227.00000000000000000000	0.00000000000000000000	0.00000000000000000000	0.00000000000000000000	2531.00000000000000000000	785.00000000000000000000	4.00000000000000000000	4.00000000000000000000	4.00000000000000000000	4.00000000000000000000	4.00000000000000000000	4.00000000000000000000	4.00000000000000000000	4.00000000000000000000	4.00000000000000000000	4.00000000000000000000	4.00000000000000000000	4.00000000000000000000	4.00000000000000000000	4.00000000000000000000	4.00000000000000000000	4.00000000000000000000
14.00000000000000000000	0.00000000000000000000	4156.92285156250000000000	4164.61523437500000000000	4163.58984375000000000000	4165.64111328125000000000	4160.51269531250000000000	4157.94873046875000000000	4149.74365234375000000000	4132.30761718750000000000	4138.46142578125000000000	4152.30761718750000000000	4204.10253906250000000000	4128.20507812500000000000	4152.82031250000000000000	4165.64111328125000000000	3491.00000000000000000000	10247.00000000000000000000	10227.00000000000000000000	0.00000000000000000000	0.00000000000000000000	0.00000000000000000000	2531.00000000000000000000	794.00000000000000000000	4.00000000000000000000	4.00000000000000000000	4.00000000000000000000	4.00000000000000000000	4.00000000000000000000	4.00000000000000000000	4.00000000000000000000	4.00000000000000000000	4.00000000000000000000	4.00000000000000000000	4.00000000000000000000	4.00000000000000000000	4.00000000000000000000	4.00000000000000000000	4.00000000000000000000	4.00000000000000000000
15.00000000000000000000	0.00000000000000000000	4155.38427734375000000000	4152.30761718750000000000	4163.07666015625000000000	4140.00000000000000000000	4148.71777343750000000000	4151.79492187500000000000	4144.10253906250000000000	4134.35888671875000000000	4136.41015625000000000000	4134.35888671875000000000	4188.20507812500000000000	4131.28173828125000000000	4142.56396484375000000000	4161.53857421875000000000	3300.00000000000000000000	10245.00000000000000000000	10228.00000000000000000000	0.00000000000000000000	0.00000000000000000000	0.00000000000000000000	2531.00000000000000000000	802.00000000000000000000	4.00000000000000000000	4.00000000000000000000	4.00000000000000000000	4.00000000000000000000	4.00000000000000000000	4.00000000000000000000	4.00000000000000000000	4.00000000000000000000	4.00000000000000000000	4.00000000000000000000	4.00000000000000000000	4.00000000000000000000	4.00000000000000000000	4.00000000000000000000	4.00000000000000000000	4.00000000000000000000
16.00000000000000000000	0.00000000000000000000	4165.12792968750000000000	4145.12792968750000000000	4164.61523437500000000000	4143.58984375000000000000	4152.30761718750000000000	4148.20507812500000000000	4145.12792968750000000000	4134.87158203125000000000	4135.38427734375000000000	4134.87158203125000000000	4220.00000000000000000000	4129.74365234375000000000	4134.87158203125000000000	4144.10253906250000000000	0.00000000000000000000	10245.00000000000000000000	10228.00000000000000000000	0.00000000000000000000	0.00000000000000000000	0.00000000000000000000	2531.00000000000000000000	810.00000000000000000000	4.00000000000000000000	4.00000000000000000000	4.00000000000000000000	4.00000000000000000000	4.00000000000000000000	4.00000000000000000000	4.00000000000000000000	4.00000000000000000000	4.00000000000000000000	4.00000000000000000000	4.00000000000000000000	4.00000000000000000000	4.00000000000000000000	4.00000000000000000000	4.00000000000000000000	4.00000000000000000000
17.00000000000000000000	0.00000000000000000000	4151.79492187500000000000	4174.35888671875000000000	4161.53857421875000000000	4176.92285156250000000000	4190.25634765625000000000	4172.82031250000000000000	4165.64111328125000000000	4152.82031250000000000000	4158.97412109375000000000	4164.10253906250000000000	4245.12792968750000000000	4131.28173828125000000000	4156.41015625000000000000	4156.41015625000000000000	0.00000000000000000000	10245.00000000000000000000	10228.00000000000000000000	0.00000000000000000000	0.00000000000000000000	0.00000000000000000000	2531.00000000000000000000	818.00000000000000000000	4.00000000000000000000	4.00000000000000000000	4.00000000000000000000	4.00000000000000000000	4.00000000000000000000	4.00000000000000000000	4.00000000000000000000	4.00000000000000000000	4.00000000000000000000	4.00000000000000000000	4.00000000000000000000	4.00000000000000000000	4.00000000000000000000	4.00000000000000000000	4.00000000000000000000	4.00000000000000000000
18.00000000000000000000	0.00000000000000000000	4162.05126953125000000000	4171.79492187500000000000	4166.15380859375000000000	4180.00000000000000000000	4194.35888671875000000000	4173.84619140625000000000	4166.66650390625000000000	4154.35888671875000000000	4170.25634765625000000000	4163.58984375000000000000	4226.15380859375000000000	4131.79492187500000000000	4162.56396484375000000000	4156.92285156250000000000	0.00000000000000000000	10245.00000000000000000000	10228.00000000000000000000	0.00000000000000000000	0.00000000000000000000	0.00000000000000000000	2531.00000000000000000000	826.00000000000000000000	4.00000000000000000000	4.00000000000000000000	4.00000000000000000000	4.00000000000000000000	4.00000000000000000000	4.00000000000000000000	4.00000000000000000000	4.00000000000000000000	4.00000000000000000000	4.00000000000000000000	4.00000000000000000000	4.00000000000000000000	4.00000000000000000000	4.00000000000000000000	4.00000000000000000000	4.00000000000000000000
19.00000000000000000000	0.00000000000000000000	4153.33300781250000000000	4150.25634765625000000000	4161.02539062500000000000	4160.51269531250000000000	4170.25634765625000000000	4156.92285156250000000000	4155.89746093750000000000	4145.12792968750000000000	4157.94873046875000000000	4151.28173828125000000000	4214.35888671875000000000	4122.56396484375000000000	4158.97412109375000000000	4140.51269531250000000000	0.00000000000000000000	10245.00000000000000000000	10228.00000000000000000000	0.00000000000000000000	0.00000000000000000000	0.00000000000000000000	2531.00000000000000000000	835.00000000000000000000	4.00000000000000000000	4.00000000000000000000	4.00000000000000000000	4.00000000000000000000	4.00000000000000000000	4.00000000000000000000	4.00000000000000000000	4.00000000000000000000	4.00000000000000000000	4.00000000000000000000	4.00000000000000000000	4.00000000000000000000	4.00000000000000000000	4.00000000000000000000	4.00000000000000000000	4.00000000000000000000
20.00000000000000000000	0.00000000000000000000	4147.69238281250000000000	4151.79492187500000000000	4156.41015625000000000000	4151.79492187500000000000	4147.17919921875000000000	4146.66650390625000000000	4144.10253906250000000000	4135.38427734375000000000	4136.41015625000000000000	4143.07666015625000000000	4221.53857421875000000000	4124.61523437500000000000	4149.74365234375000000000	4146.15380859375000000000	0.00000000000000000000	10245.00000000000000000000	10228.00000000000000000000	0.00000000000000000000	0.00000000000000000000	0.00000000000000000000	2531.00000000000000000000	843.00000000000000000000	4.00000000000000000000	4.00000000000000000000	4.00000000000000000000	4.00000000000000000000	4.00000000000000000000	4.00000000000000000000	4.00000000000000000000	4.00000000000000000000	4.00000000000000000000	4.00000000000000000000	4.00000000000000000000	4.00000000000000000000	4.00000000000000000000	4.00000000000000000000	4.00000000000000000000	4.00000000000000000000
21.00000000000000000000	0.00000000000000000000	4162.05126953125000000000	4170.76904296875000000000	4172.82031250000000000000	4151.79492187500000000000	4156.41015625000000000000	4156.92285156250000000000	4151.79492187500000000000	4140.00000000000000000000	4144.61523437500000000000	4154.87158203125000000000	4234.35888671875000000000	4133.33300781250000000000	4158.97412109375000000000	4165.64111328125000000000	0.00000000000000000000	10247.00000000000000000000	10230.00000000000000000000	0.00000000000000000000	0.00000000000000000000	0.00000000000000000000	2531.00000000000000000000	851.00000000000000000000	4.00000000000000000000	4.00000000000000000000	4.00000000000000000000	4.00000000000000000000	4.00000000000000000000	4.00000000000000000000	4.00000000000000000000	4.00000000000000000000	4.00000000000000000000	4.00000000000000000000	4.00000000000000000000	4.00000000000000000000	4.00000000000000000000	4.00000000000000000000	4.00000000000000000000	4.00000000000000000000
22.00000000000000000000	0.00000000000000000000	4161.53857421875000000000	4181.53857421875000000000	4183.07666015625000000000	4160.00000000000000000000	4194.87158203125000000000	4173.33300781250000000000	4169.23046875000000000000	4156.92285156250000000000	4171.28173828125000000000	4176.41015625000000000000	4244.61523437500000000000	4132.82031250000000000000	4182.05126953125000000000	4161.02539062500000000000	0.00000000000000000000	10247.00000000000000000000	10230.00000000000000000000	0.00000000000000000000	0.00000000000000000000	0.00000000000000000000	2531.00000000000000000000	858.00000000000000000000	4.00000000000000000000	4.00000000000000000000	4.00000000000000000000	4.00000000000000000000	4.00000000000000000000	4.00000000000000000000	4.00000000000000000000	4.00000000000000000000	4.00000000000000000000	4.00000000000000000000	4.00000000000000000000	4.00000000000000000000	4.00000000000000000000	4.00000000000000000000	4.00000000000000000000	4.00000000000000000000
23.00000000000000000000	0.00000000000000000000	4178.46142578125000000000	4171.79492187500000000000	4188.71777343750000000000	4173.84619140625000000000	4193.33300781250000000000	4161.53857421875000000000	4154.87158203125000000000	4154.35888671875000000000	4164.61523437500000000000	4158.97412109375000000000	4224.10253906250000000000	4133.33300781250000000000	4176.41015625000000000000	4149.23046875000000000000	0.00000000000000000000	10250.00000000000000000000	10230.00000000000000000000	0.00000000000000000000	0.00000000000000000000	0.00000000000000000000	2531.00000000000000000000	867.00000000000000000000	4.00000000000000000000	4.00000000000000000000	4.00000000000000000000	4.00000000000000000000	4.00000000000000000000	4.00000000000000000000	4.00000000000000000000	4.00000000000000000000	4.00000000000000000000	4.00000000000000000000	4.00000000000000000000	4.00000000000000000000	4.00000000000000000000	4.00000000000000000000	4.00000000000000000000	4.00000000000000000000
24.00000000000000000000	0.00000000000000000000	4164.10253906250000000000	4164.61523437500000000000	4188.71777343750000000000	4173.84619140625000000000	4180.00000000000000000000	4158.46142578125000000000	4149.74365234375000000000	4155.89746093750000000000	4160.51269531250000000000	4146.15380859375000000000	4200.00000000000000000000	4135.89746093750000000000	4157.94873046875000000000	4167.17919921875000000000	0.00000000000000000000	10250.00000000000000000000	10230.00000000000000000000	0.00000000000000000000	0.00000000000000000000	0.00000000000000000000	2531.00000000000000000000	874.00000000000000000000	4.00000000000000000000	4.00000000000000000000	4.00000000000000000000	4.00000000000000000000	4.00000000000000000000	4.00000000000000000000	4.00000000000000000000	4.00000000000000000000	4.00000000000000000000	4.00000000000000000000	4.00000000000000000000	4.00000000000000000000	4.00000000000000000000	4.00000000000000000000	4.00000000000000000000	4.00000000000000000000
25.00000000000000000000	0.00000000000000000000	4143.07666015625000000000	4151.28173828125000000000	4178.46142578125000000000	4160.00000000000000000000	4161.53857421875000000000	4152.82031250000000000000	4144.10253906250000000000	4142.56396484375000000000	4148.71777343750000000000	4149.74365234375000000000	4207.17919921875000000000	4131.28173828125000000000	4130.76904296875000000000	4165.64111328125000000000	0.00000000000000000000	10248.00000000000000000000	10230.00000000000000000000	0.00000000000000000000	0.00000000000000000000	0.00000000000000000000	2531.00000000000000000000	883.00000000000000000000	4.00000000000000000000	4.00000000000000000000	4.00000000000000000000	4.00000000000000000000	4.00000000000000000000	4.00000000000000000000	4.00000000000000000000	4.00000000000000000000	4.00000000000000000000	4.00000000000000000000	4.00000000000000000000	4.00000000000000000000	4.00000000000000000000	4.00000000000000000000	4.00000000000000000000	4.00000000000000000000
25.00000000000000000000	0.00000000000000000000	4143.07666015625000000000	4151.28173828125000000000	4178.46142578125000000000	4160.00000000000000000000	4161.53857421875000000000	4152.82031250000000000000	4144.10253906250000000000	4142.56396484375000000000	4148.71777343750000000000	4149.74365234375000000000	4207.17919921875000000000	4131.28173828125000000000	4130.76904296875000000000	4165.64111328125000000000	0.00000000000000000000	10248.00000000000000000000	10230.00000000000000000000	0.00000000000000000000	0.00000000000000000000	0.00000000000000000000	2531.00000000000000000000	891.00000000000000000000	4.00000000000000000000	4.00000000000000000000	4.00000000000000000000	4.00000000000000000000	4.00000000000000000000	4.00000000000000000000	4.00000000000000000000	4.00000000000000000000	4.00000000000000000000	4.00000000000000000000	4.00000000000000000000	4.00000000000000000000	4.00000000000000000000	4.00000000000000000000	4.00000000000000000000	4.00000000000000000000
26.00000000000000000000	0.00000000000000000000	4153.84619140625000000000	4150.76904296875000000000	4181.53857421875000000000	4147.17919921875000000000	4148.20507812500000000000	4149.74365234375000000000	4136.41015625000000000000	4126.15380859375000000000	4129.23046875000000000000	4135.89746093750000000000	4233.84619140625000000000	4120.51269531250000000000	4129.23046875000000000000	4150.25634765625000000000	0.00000000000000000000	10248.00000000000000000000	10230.00000000000000000000	0.00000000000000000000	0.00000000000000000000	0.00000000000000000000	2531.00000000000000000000	900.00000000000000000000	4.00000000000000000000	4.00000000000000000000	4.00000000000000000000	4.00000000000000000000	4.00000000000000000000	4.00000000000000000000	4.00000000000000000000	4.00000000000000000000	4.00000000000000000000	4.00000000000000000000	4.00000000000000000000	4.00000000000000000000	4.00000000000000000000	4.00000000000000000000	4.00000000000000000000	4.00000000000000000000
27.00000000000000000000	0.00000000000000000000	4155.89746093750000000000	4169.74365234375000000000	4193.84619140625000000000	4150.76904296875000000000	4175.89746093750000000000	4170.25634765625000000000	4155.89746093750000000000	4147.17919921875000000000	4155.38427734375000000000	4140.51269531250000000000	4243.07666015625000000000	4119.48730468750000000000	4164.61523437500000000000	4157.94873046875000000000	0.00000000000000000000	10247.00000000000000000000	10232.00000000000000000000	0.00000000000000000000	0.00000000000000000000	0.00000000000000000000	2531.00000000000000000000	908.00000000000000000000	4.00000000000000000000	4.00000000000000000000	4.00000000000000000000	4.00000000000000000000	4.00000000000000000000	4.00000000000000000000	4.00000000000000000000	4.00000000000000000000	4.00000000000000000000	4.00000000000000000000	4.00000000000000000000	4.00000000000000000000	4.00000000000000000000	4.00000000000000000000	4.00000000000000000000	4.00000000000000000000
28.00000000000000000000	0.00000000000000000000	4168.71777343750000000000	4168.20507812500000000000	4195.38427734375000000000	4167.69238281250000000000	4184.61523437500000000000	4171.28173828125000000000	4162.05126953125000000000	4154.35888671875000000000	4171.28173828125000000000	4162.56396484375000000000	4216.41015625000000000000	4116.41015625000000000000	4163.58984375000000000000	4151.28173828125000000000	0.00000000000000000000	10247.00000000000000000000	10232.00000000000000000000	0.00000000000000000000	0.00000000000000000000	0.00000000000000000000	2531.00000000000000000000	915.00000000000000000000	4.00000000000000000000	4.00000000000000000000	4.00000000000000000000	4.00000000000000000000	4.00000000000000000000	4.00000000000000000000	4.00000000000000000000	4.00000000000000000000	4.00000000000000000000	4.00000000000000000000	4.00000000000000000000	4.00000000000000000000	4.00000000000000000000	4.00000000000000000000	4.00000000000000000000	4.00000000000000000000
29.00000000000000000000	0.00000000000000000000	4160.00000000000000000000	4167.69238281250000000000	4182.56396484375000000000	4179.48730468750000000000	4169.74365234375000000000	4168.71777343750000000000	4154.35888671875000000000	4145.12792968750000000000	4162.56396484375000000000	4169.23046875000000000000	4210.76904296875000000000	4106.15380859375000000000	4151.28173828125000000000	4151.79492187500000000000	0.00000000000000000000	10249.00000000000000000000	10230.00000000000000000000	0.00000000000000000000	0.00000000000000000000	0.00000000000000000000	2531.00000000000000000000	923.00000000000000000000	4.00000000000000000000	4.00000000000000000000	4.00000000000000000000	4.00000000000000000000	4.00000000000000000000	4.00000000000000000000	4.00000000000000000000	4.00000000000000000000	4.00000000000000000000	4.00000000000000000000	4.00000000000000000000	4.00000000000000000000	4.00000000000000000000	4.00000000000000000000	4.00000000000000000000	4.00000000000000000000
30.00000000000000000000	0.00000000000000000000	4153.33300781250000000000	4165.12792968750000000000	4179.48730468750000000000	4165.12792968750000000000	4160.51269531250000000000	4157.43603515625000000000	4145.12792968750000000000	4138.46142578125000000000	4148.20507812500000000000	4147.69238281250000000000	4230.25634765625000000000	4113.84619140625000000000	4154.35888671875000000000	4171.28173828125000000000	0.00000000000000000000	10249.00000000000000000000	10230.00000000000000000000	0.00000000000000000000	0.00000000000000000000	0.00000000000000000000	2531.00000000000000000000	930.00000000000000000000	4.00000000000000000000	4.00000000000000000000	4.00000000000000000000	4.00000000000000000000	4.00000000000000000000	4.00000000000000000000	4.00000000000000000000	4.00000000000000000000	4.00000000000000000000	4.00000000000000000000	4.00000000000000000000	4.00000000000000000000	4.00000000000000000000	4.00000000000000000000	4.00000000000000000000	4.00000000000000000000
31.00000000000000000000	0.00000000000000000000	4171.28173828125000000000	4166.66650390625000000000	4193.33300781250000000000	4149.74365234375000000000	4171.28173828125000000000	4150.76904296875000000000	4150.25634765625000000000	4141.02539062500000000000	4146.66650390625000000000	4133.84619140625000000000	4230.25634765625000000000	4121.53857421875000000000	4156.41015625000000000000	4183.58984375000000000000	0.00000000000000000000	10249.00000000000000000000	10230.00000000000000000000	0.00000000000000000000	0.00000000000000000000	0.00000000000000000000	2531.00000000000000000000	937.00000000000000000000	4.00000000000000000000	4.00000000000000000000	4.00000000000000000000	4.00000000000000000000	4.00000000000000000000	4.00000000000000000000	4.00000000000000000000	4.00000000000000000000	4.00000000000000000000	4.00000000000000000000	4.00000000000000000000	4.00000000000000000000	4.00000000000000000000	4.00000000000000000000	4.00000000000000000000	4.00000000000000000000
32.00000000000000000000	0.00000000000000000000	4166.66650390625000000000	4179.48730468750000000000	4190.25634765625000000000	4168.71777343750000000000	4184.61523437500000000000	4173.33300781250000000000	4169.23046875000000000000	4157.43603515625000000000	4171.28173828125000000000	4161.53857421875000000000	4231.28173828125000000000	4120.00000000000000000000	4176.41015625000000000000	4188.71777343750000000000	0.00000000000000000000	10249.00000000000000000000	10230.00000000000000000000	0.00000000000000000000	0.00000000000000000000	0.00000000000000000000	2531.00000000000000000000	945.00000000000000000000	4.00000000000000000000	4.00000000000000000000	4.00000000000000000000	4.00000000000000000000	4.00000000000000000000	4.00000000000000000000	4.00000000000000000000	4.00000000000000000000	4.00000000000000000000	4.00000000000000000000	4.00000000000000000000	4.00000000000000000000	4.00000000000000000000	4.00000000000000000000	4.00000000000000000000	4.00000000000000000000
33.00000000000000000000	0.00000000000000000000	4170.76904296875000000000	4162.05126953125000000000	4180.00000000000000000000	4184.61523437500000000000	4167.69238281250000000000	4176.92285156250000000000	4155.89746093750000000000	4147.17919921875000000000	4165.64111328125000000000	4165.12792968750000000000	4245.64111328125000000000	4117.94873046875000000000	4169.74365234375000000000	4168.71777343750000000000	0.00000000000000000000	10248.00000000000000000000	10230.00000000000000000000	0.00000000000000000000	0.00000000000000000000	0.00000000000000000000	2531.00000000000000000000	952.00000000000000000000	4.00000000000000000000	4.00000000000000000000	4.00000000000000000000	4.00000000000000000000	4.00000000000000000000	4.00000000000000000000	4.00000000000000000000	4.00000000000000000000	4.00000000000000000000	4.00000000000000000000	4.00000000000000000000	4.00000000000000000000	4.00000000000000000000	4.00000000000000000000	4.00000000000000000000	4.00000000000000000000
34.00000000000000000000	0.00000000000000000000	4162.56396484375000000000	4162.05126953125000000000	4175.38427734375000000000	4177.43603515625000000000	4172.82031250000000000000	4174.35888671875000000000	4151.79492187500000000000	4148.71777343750000000000	4155.89746093750000000000	4156.41015625000000000000	4246.15380859375000000000	4115.89746093750000000000	4145.12792968750000000000	4157.43603515625000000000	0.00000000000000000000	10248.00000000000000000000	10230.00000000000000000000	0.00000000000000000000	0.00000000000000000000	0.00000000000000000000	2531.00000000000000000000	959.00000000000000000000	4.00000000000000000000	4.00000000000000000000	4.00000000000000000000	4.00000000000000000000	4.00000000000000000000	4.00000000000000000000	4.00000000000000000000	4.00000000000000000000	4.00000000000000000000	4.00000000000000000000	4.00000000000000000000	4.00000000000000000000	4.00000000000000000000	4.00000000000000000000	4.00000000000000000000	4.00000000000000000000
35.00000000000000000000	0.00000000000000000000	4154.87158203125000000000	4179.48730468750000000000	4171.79492187500000000000	4171.79492187500000000000	4192.30761718750000000000	4178.46142578125000000000	4166.66650390625000000000	4165.64111328125000000000	4165.64111328125000000000	4168.20507812500000000000	4220.00000000000000000000	4124.10253906250000000000	4150.25634765625000000000	4172.30761718750000000000	0.00000000000000000000	10246.00000000000000000000	10226.00000000000000000000	0.00000000000000000000	0.00000000000000000000	0.00000000000000000000	2531.00000000000000000000	967.00000000000000000000	4.00000000000000000000	4.00000000000000000000	4.00000000000000000000	4.00000000000000000000	4.00000000000000000000	4.00000000000000000000	4.00000000000000000000	4.00000000000000000000	4.00000000000000000000	4.00000000000000000000	4.00000000000000000000	4.00000000000000000000	4.00000000000000000000	4.00000000000000000000	4.00000000000000000000	4.00000000000000000000
36.00000000000000000000	0.00000000000000000000	4169.23046875000000000000	4176.41015625000000000000	4173.84619140625000000000	4164.61523437500000000000	4183.58984375000000000000	4174.87158203125000000000	4169.74365234375000000000	4161.53857421875000000000	4163.58984375000000000000	4158.97412109375000000000	4214.87158203125000000000	4128.71777343750000000000	4171.79492187500000000000	4175.38427734375000000000	0.00000000000000000000	10246.00000000000000000000	10226.00000000000000000000	0.00000000000000000000	0.00000000000000000000	0.00000000000000000000	2531.00000000000000000000	974.00000000000000000000	4.00000000000000000000	4.00000000000000000000	4.00000000000000000000	4.00000000000000000000	4.00000000000000000000	4.00000000000000000000	4.00000000000000000000	4.00000000000000000000	4.00000000000000000000	4.00000000000000000000	4.00000000000000000000	4.00000000000000000000	4.00000000000000000000	4.00000000000000000000	4.00000000000000000000	4.00000000000000000000
37.00000000000000000000	0.00000000000000000000	4153.33300781250000000000	4169.23046875000000000000	4165.64111328125000000000	4161.53857421875000000000	4167.17919921875000000000	4166.66650390625000000000	4167.17919921875000000000	4163.58984375000000000000	4164.10253906250000000000	4148.20507812500000000000	4233.33300781250000000000	4112.30761718750000000000	4177.43603515625000000000	4172.30761718750000000000	0.00000000000000000000	10245.00000000000000000000	10225.00000000000000000000	0.00000000000000000000	0.00000000000000000000	0.00000000000000000000	2531.00000000000000000000	981.00000000000000000000	4.00000000000000000000	4.00000000000000000000	4.00000000000000000000	4.00000000000000000000	4.00000000000000000000	4.00000000000000000000	4.00000000000000000000	4.00000000000000000000	4.00000000000000000000	4.00000000000000000000	4.00000000000000000000	4.00000000000000000000	4.00000000000000000000	4.00000000000000000000	4.00000000000000000000	4.00000000000000000000
38.00000000000000000000	0.00000000000000000000	4160.51269531250000000000	4158.97412109375000000000	4168.71777343750000000000	4173.84619140625000000000	4154.35888671875000000000	4156.41015625000000000000	4157.43603515625000000000	4160.51269531250000000000	4161.02539062500000000000	4152.30761718750000000000	4232.82031250000000000000	4100.00000000000000000000	4154.87158203125000000000	4172.30761718750000000000	0.00000000000000000000	10245.00000000000000000000	10225.00000000000000000000	0.00000000000000000000	0.00000000000000000000	0.00000000000000000000	2531.00000000000000000000	989.00000000000000000000	4.00000000000000000000	4.00000000000000000000	4.00000000000000000000	4.00000000000000000000	4.00000000000000000000	4.00000000000000000000	4.00000000000000000000	4.00000000000000000000	4.00000000000000000000	4.00000000000000000000	4.00000000000000000000	4.00000000000000000000	4.00000000000000000000	4.00000000000000000000	4.00000000000000000000	4.00000000000000000000
39.00000000000000000000	0.00000000000000000000	4172.82031250000000000000	4173.84619140625000000000	4184.10253906250000000000	4197.43603515625000000000	4175.38427734375000000000	4181.02539062500000000000	4169.74365234375000000000	4160.51269531250000000000	4171.79492187500000000000	4174.87158203125000000000	4235.89746093750000000000	4108.20507812500000000000	4145.64111328125000000000	4172.30761718750000000000	0.00000000000000000000	10244.00000000000000000000	10226.00000000000000000000	0.00000000000000000000	0.00000000000000000000	0.00000000000000000000	2531.00000000000000000000	996.00000000000000000000	4.00000000000000000000	4.00000000000000000000	4.00000000000000000000	4.00000000000000000000	4.00000000000000000000	4.00000000000000000000	4.00000000000000000000	4.00000000000000000000	4.00000000000000000000	4.00000000000000000000	4.00000000000000000000	4.00000000000000000000	4.00000000000000000000	4.00000000000000000000	4.00000000000000000000	4.00000000000000000000
40.00000000000000000000	0.00000000000000000000	4160.51269531250000000000	4191.28173828125000000000	4182.56396484375000000000	4198.97412109375000000000	4197.43603515625000000000	4197.43603515625000000000	4175.38427734375000000000	4155.89746093750000000000	4173.33300781250000000000	4174.87158203125000000000	4233.33300781250000000000	4120.00000000000000000000	4141.53857421875000000000	4164.61523437500000000000	0.00000000000000000000	10244.00000000000000000000	10226.00000000000000000000	0.00000000000000000000	0.00000000000000000000	0.00000000000000000000	2532.00000000000000000000	3.00000000000000000000	4.00000000000000000000	4.00000000000000000000	4.00000000000000000000	4.00000000000000000000	4.00000000000000000000	4.00000000000000000000	4.00000000000000000000	4.00000000000000000000	4.00000000000000000000	4.00000000000000000000	4.00000000000000000000	4.00000000000000000000	4.00000000000000000000	4.00000000000000000000	4.00000000000000000000	4.00000000000000000000
41.00000000000000000000	0.00000000000000000000	4164.61523437500000000000	4178.46142578125000000000	4176.92285156250000000000	4170.76904296875000000000	4176.41015625000000000000	4166.66650390625000000000	4154.35888671875000000000	4142.56396484375000000000	4153.84619140625000000000	4138.46142578125000000000	4201.02539062500000000000	4117.43603515625000000000	4140.00000000000000000000	4165.64111328125000000000	0.00000000000000000000	10244.00000000000000000000	10226.00000000000000000000	0.00000000000000000000	0.00000000000000000000	0.00000000000000000000	2532.00000000000000000000	11.00000000000000000000	4.00000000000000000000	4.00000000000000000000	4.00000000000000000000	4.00000000000000000000	4.00000000000000000000	4.00000000000000000000	4.00000000000000000000	4.00000000000000000000	4.00000000000000000000	4.00000000000000000000	4.00000000000000000000	4.00000000000000000000	4.00000000000000000000	4.00000000000000000000	4.00000000000000000000	4.00000000000000000000
42.00000000000000000000	0.00000000000000000000	4157.94873046875000000000	4175.89746093750000000000	4179.48730468750000000000	4165.64111328125000000000	4175.89746093750000000000	4166.66650390625000000000	4160.51269531250000000000	4159.48730468750000000000	4165.12792968750000000000	4148.71777343750000000000	4214.35888671875000000000	4112.82031250000000000000	4165.64111328125000000000	4184.61523437500000000000	0.00000000000000000000	10244.00000000000000000000	10226.00000000000000000000	0.00000000000000000000	0.00000000000000000000	0.00000000000000000000	2532.00000000000000000000	18.00000000000000000000	4.00000000000000000000	4.00000000000000000000	4.00000000000000000000	4.00000000000000000000	4.00000000000000000000	4.00000000000000000000	4.00000000000000000000	4.00000000000000000000	4.00000000000000000000	4.00000000000000000000	4.00000000000000000000	4.00000000000000000000	4.00000000000000000000	4.00000000000000000000	4.00000000000000000000	4.00000000000000000000
43.00000000000000000000	0.00000000000000000000	4165.12792968750000000000	4171.28173828125000000000	4190.76904296875000000000	4182.56396484375000000000	4192.82031250000000000000	4187.69238281250000000000	4168.71777343750000000000	4164.10253906250000000000	4170.25634765625000000000	4167.17919921875000000000	4248.71777343750000000000	4117.94873046875000000000	4160.00000000000000000000	4183.07666015625000000000	0.00000000000000000000	10244.00000000000000000000	10226.00000000000000000000	0.00000000000000000000	0.00000000000000000000	0.00000000000000000000	2532.00000000000000000000	25.00000000000000000000	4.00000000000000000000	4.00000000000000000000	4.00000000000000000000	4.00000000000000000000	4.00000000000000000000	4.00000000000000000000	4.00000000000000000000	4.00000000000000000000	4.00000000000000000000	4.00000000000000000000	4.00000000000000000000	4.00000000000000000000	4.00000000000000000000	4.00000000000000000000	4.00000000000000000000	4.00000000000000000000
44.00000000000000000000	0.00000000000000000000	4168.71777343750000000000	4164.10253906250000000000	4200.51269531250000000000	4188.71777343750000000000	4184.61523437500000000000	4181.53857421875000000000	4165.12792968750000000000	4155.89746093750000000000	4165.12792968750000000000	4169.23046875000000000000	4239.48730468750000000000	4117.43603515625000000000	4148.20507812500000000000	4175.38427734375000000000	0.00000000000000000000	10244.00000000000000000000	10226.00000000000000000000	0.00000000000000000000	0.00000000000000000000	0.00000000000000000000	2532.00000000000000000000	33.00000000000000000000	4.00000000000000000000	4.00000000000000000000	4.00000000000000000000	4.00000000000000000000	4.00000000000000000000	4.00000000000000000000	4.00000000000000000000	4.00000000000000000000	4.00000000000000000000	4.00000000000000000000	4.00000000000000000000	4.00000000000000000000	4.00000000000000000000	4.00000000000000000000	4.00000000000000000000	4.00000000000000000000
45.00000000000000000000	0.00000000000000000000	4163.58984375000000000000	4174.35888671875000000000	4203.58984375000000000000	4191.28173828125000000000	4160.51269531250000000000	4163.07666015625000000000	4164.61523437500000000000	4162.05126953125000000000	4169.23046875000000000000	4173.84619140625000000000	4229.74365234375000000000	4121.02539062500000000000	4162.05126953125000000000	4180.51269531250000000000	0.00000000000000000000	10244.00000000000000000000	10227.00000000000000000000	0.00000000000000000000	0.00000000000000000000	0.00000000000000000000	2532.00000000000000000000	41.00000000000000000000	4.00000000000000000000	4.00000000000000000000	4.00000000000000000000	4.00000000000000000000	4.00000000000000000000	4.00000000000000000000	4.00000000000000000000	4.00000000000000000000	4.00000000000000000000	4.00000000000000000000	4.00000000000000000000	4.00000000000000000000	4.00000000000000000000	4.00000000000000000000	4.00000000000000000000	4.00000000000000000000
46.00000000000000000000	0.00000000000000000000	4182.05126953125000000000	4188.20507812500000000000	4212.82031250000000000000	4187.17919921875000000000	4163.58984375000000000000	4163.07666015625000000000	4165.12792968750000000000	4164.61523437500000000000	4168.71777343750000000000	4167.69238281250000000000	4236.92285156250000000000	4137.94873046875000000000	4168.71777343750000000000	4192.30761718750000000000	0.00000000000000000000	10244.00000000000000000000	10227.00000000000000000000	0.00000000000000000000	0.00000000000000000000	0.00000000000000000000	2532.00000000000000000000	49.00000000000000000000	4.00000000000000000000	4.00000000000000000000	4.00000000000000000000	4.00000000000000000000	4.00000000000000000000	4.00000000000000000000	4.00000000000000000000	4.00000000000000000000	4.00000000000000000000	4.00000000000000000000	4.00000000000000000000	4.00000000000000000000	4.00000000000000000000	4.00000000000000000000	4.00000000000000000000	4.00000000000000000000
47.00000000000000000000	0.00000000000000000000	4169.23046875000000000000	4196.41015625000000000000	4210.76904296875000000000	4174.87158203125000000000	4202.05126953125000000000	4183.58984375000000000000	4176.41015625000000000000	4170.25634765625000000000	4178.46142578125000000000	4170.76904296875000000000	4245.12792968750000000000	4135.89746093750000000000	4184.61523437500000000000	4198.97412109375000000000	0.00000000000000000000	10245.00000000000000000000	10228.00000000000000000000	0.00000000000000000000	0.00000000000000000000	0.00000000000000000000	2532.00000000000000000000	58.00000000000000000000	4.00000000000000000000	4.00000000000000000000	4.00000000000000000000	4.00000000000000000000	4.00000000000000000000	4.00000000000000000000	4.00000000000000000000	4.00000000000000000000	4.00000000000000000000	4.00000000000000000000	4.00000000000000000000	4.00000000000000000000	4.00000000000000000000	4.00000000000000000000	4.00000000000000000000	4.00000000000000000000
48.00000000000000000000	0.00000000000000000000	4161.53857421875000000000	4176.41015625000000000000	4196.41015625000000000000	4173.33300781250000000000	4189.74365234375000000000	4167.17919921875000000000	4163.07666015625000000000	4157.43603515625000000000	4169.74365234375000000000	4160.00000000000000000000	4227.69238281250000000000	4112.30761718750000000000	4161.02539062500000000000	4177.43603515625000000000	0.00000000000000000000	10245.00000000000000000000	10228.00000000000000000000	0.00000000000000000000	0.00000000000000000000	0.00000000000000000000	2532.00000000000000000000	66.00000000000000000000	4.00000000000000000000	4.00000000000000000000	4.00000000000000000000	4.00000000000000000000	4.00000000000000000000	4.00000000000000000000	4.00000000000000000000	4.00000000000000000000	4.00000000000000000000	4.00000000000000000000	4.00000000000000000000	4.00000000000000000000	4.00000000000000000000	4.00000000000000000000	4.00000000000000000000	4.00000000000000000000
49.00000000000000000000	0.00000000000000000000	4172.30761718750000000000	4173.33300781250000000000	4194.35888671875000000000	4192.30761718750000000000	4178.97412109375000000000	4162.05126953125000000000	4159.48730468750000000000	4154.35888671875000000000	4165.12792968750000000000	4167.17919921875000000000	4225.12792968750000000000	4110.25634765625000000000	4143.07666015625000000000	4175.89746093750000000000	0.00000000000000000000	10245.00000000000000000000	10228.00000000000000000000	0.00000000000000000000	0.00000000000000000000	0.00000000000000000000	2532.00000000000000000000	74.00000000000000000000	4.00000000000000000000	4.00000000000000000000	4.00000000000000000000	4.00000000000000000000	4.00000000000000000000	4.00000000000000000000	4.00000000000000000000	4.00000000000000000000	4.00000000000000000000	4.00000000000000000000	4.00000000000000000000	4.00000000000000000000	4.00000000000000000000	4.00000000000000000000	4.00000000000000000000	4.00000000000000000000
50.00000000000000000000	0.00000000000000000000	4174.35888671875000000000	4187.69238281250000000000	4194.87158203125000000000	4191.79492187500000000000	4190.76904296875000000000	4176.41015625000000000000	4172.30761718750000000000	4163.58984375000000000000	4174.35888671875000000000	4186.66650390625000000000	4238.97412109375000000000	4128.71777343750000000000	4173.33300781250000000000	4194.87158203125000000000	0.00000000000000000000	10245.00000000000000000000	10228.00000000000000000000	0.00000000000000000000	0.00000000000000000000	0.00000000000000000000	2532.00000000000000000000	83.00000000000000000000	4.00000000000000000000	4.00000000000000000000	4.00000000000000000000	4.00000000000000000000	4.00000000000000000000	4.00000000000000000000	4.00000000000000000000	4.00000000000000000000	4.00000000000000000000	4.00000000000000000000	4.00000000000000000000	4.00000000000000000000	4.00000000000000000000	4.00000000000000000000	4.00000000000000000000	4.00000000000000000000
51.00000000000000000000	0.00000000000000000000	4182.05126953125000000000	4171.28173828125000000000	4190.25634765625000000000	4167.69238281250000000000	4154.35888671875000000000	4164.10253906250000000000	4159.48730468750000000000	4146.66650390625000000000	4155.89746093750000000000	4158.46142578125000000000	4232.30761718750000000000	4132.30761718750000000000	4167.17919921875000000000	4189.23046875000000000000	0.00000000000000000000	10246.00000000000000000000	10227.00000000000000000000	0.00000000000000000000	0.00000000000000000000	0.00000000000000000000	2532.00000000000000000000	91.00000000000000000000	4.00000000000000000000	4.00000000000000000000	4.00000000000000000000	4.00000000000000000000	4.00000000000000000000	4.00000000000000000000	4.00000000000000000000	4.00000000000000000000	4.00000000000000000000	4.00000000000000000000	4.00000000000000000000	4.00000000000000000000	4.00000000000000000000	4.00000000000000000000	4.00000000000000000000	4.00000000000000000000
52.00000000000000000000	0.00000000000000000000	4167.17919921875000000000	4179.48730468750000000000	4190.76904296875000000000	4183.07666015625000000000	4165.12792968750000000000	4180.51269531250000000000	4169.74365234375000000000	4159.48730468750000000000	4164.61523437500000000000	4153.33300781250000000000	4243.58984375000000000000	4130.76904296875000000000	4161.02539062500000000000	4194.87158203125000000000	0.00000000000000000000	10246.00000000000000000000	10227.00000000000000000000	0.00000000000000000000	0.00000000000000000000	0.00000000000000000000	2532.00000000000000000000	99.00000000000000000000	4.00000000000000000000	4.00000000000000000000	4.00000000000000000000	4.00000000000000000000	4.00000000000000000000	4.00000000000000000000	4.00000000000000000000	4.00000000000000000000	4.00000000000000000000	4.00000000000000000000	4.00000000000000000000	4.00000000000000000000	4.00000000000000000000	4.00000000000000000000	4.00000000000000000000	4.00000000000000000000
53.00000000000000000000	0.00000000000000000000	4173.84619140625000000000	4188.20507812500000000000	4198.46142578125000000000	4204.10253906250000000000	4203.07666015625000000000	4187.69238281250000000000	4182.05126953125000000000	4179.48730468750000000000	4189.23046875000000000000	4174.87158203125000000000	4242.56396484375000000000	4135.38427734375000000000	4178.97412109375000000000	4202.56396484375000000000	0.00000000000000000000	10246.00000000000000000000	10225.00000000000000000000	0.00000000000000000000	0.00000000000000000000	0.00000000000000000000	2532.00000000000000000000	108.00000000000000000000	4.00000000000000000000	4.00000000000000000000	4.00000000000000000000	4.00000000000000000000	4.00000000000000000000	4.00000000000000000000	4.00000000000000000000	4.00000000000000000000	4.00000000000000000000	4.00000000000000000000	4.00000000000000000000	4.00000000000000000000	4.00000000000000000000	4.00000000000000000000	4.00000000000000000000	4.00000000000000000000
54.00000000000000000000	0.00000000000000000000	4187.69238281250000000000	4181.02539062500000000000	4201.53857421875000000000	4191.28173828125000000000	4197.94873046875000000000	4167.17919921875000000000	4174.35888671875000000000	4171.28173828125000000000	4184.10253906250000000000	4183.58984375000000000000	4232.82031250000000000000	4132.82031250000000000000	4189.74365234375000000000	4197.94873046875000000000	0.00000000000000000000	10246.00000000000000000000	10225.00000000000000000000	0.00000000000000000000	0.00000000000000000000	0.00000000000000000000	2532.00000000000000000000	116.00000000000000000000	4.00000000000000000000	4.00000000000000000000	4.00000000000000000000	4.00000000000000000000	4.00000000000000000000	4.00000000000000000000	4.00000000000000000000	4.00000000000000000000	4.00000000000000000000	4.00000000000000000000	4.00000000000000000000	4.00000000000000000000	4.00000000000000000000	4.00000000000000000000	4.00000000000000000000	4.00000000000000000000
55.00000000000000000000	0.00000000000000000000	4173.33300781250000000000	4189.23046875000000000000	4199.48730468750000000000	4195.38427734375000000000	4184.61523437500000000000	4169.23046875000000000000	4173.33300781250000000000	4166.66650390625000000000	4175.89746093750000000000	4181.02539062500000000000	4241.53857421875000000000	4136.92285156250000000000	4176.92285156250000000000	4194.87158203125000000000	0.00000000000000000000	10246.00000000000000000000	10226.00000000000000000000	0.00000000000000000000	0.00000000000000000000	0.00000000000000000000	2532.00000000000000000000	124.00000000000000000000	4.00000000000000000000	4.00000000000000000000	4.00000000000000000000	4.00000000000000000000	4.00000000000000000000	4.00000000000000000000	4.00000000000000000000	4.00000000000000000000	4.00000000000000000000	4.00000000000000000000	4.00000000000000000000	4.00000000000000000000	4.00000000000000000000	4.00000000000000000000	4.00000000000000000000	4.00000000000000000000
56.00000000000000000000	0.00000000000000000000	4183.07666015625000000000	4188.20507812500000000000	4205.12792968750000000000	4199.48730468750000000000	4167.69238281250000000000	4167.17919921875000000000	4166.66650390625000000000	4161.53857421875000000000	4163.58984375000000000000	4160.51269531250000000000	4240.00000000000000000000	4144.61523437500000000000	4154.35888671875000000000	4189.23046875000000000000	0.00000000000000000000	10246.00000000000000000000	10226.00000000000000000000	0.00000000000000000000	0.00000000000000000000	0.00000000000000000000	2532.00000000000000000000	133.00000000000000000000	4.00000000000000000000	4.00000000000000000000	4.00000000000000000000	4.00000000000000000000	4.00000000000000000000	4.00000000000000000000	4.00000000000000000000	4.00000000000000000000	4.00000000000000000000	4.00000000000000000000	4.00000000000000000000	4.00000000000000000000	4.00000000000000000000	4.00000000000000000000	4.00000000000000000000	4.00000000000000000000
57.00000000000000000000	0.00000000000000000000	4172.82031250000000000000	4178.97412109375000000000	4191.79492187500000000000	4180.00000000000000000000	4161.53857421875000000000	4158.46142578125000000000	4166.66650390625000000000	4161.02539062500000000000	4161.02539062500000000000	4151.28173828125000000000	4229.74365234375000000000	4136.92285156250000000000	4163.07666015625000000000	4188.20507812500000000000	0.00000000000000000000	10247.00000000000000000000	10226.00000000000000000000	0.00000000000000000000	0.00000000000000000000	0.00000000000000000000	2532.00000000000000000000	141.00000000000000000000	4.00000000000000000000	4.00000000000000000000	4.00000000000000000000	4.00000000000000000000	4.00000000000000000000	4.00000000000000000000	4.00000000000000000000	4.00000000000000000000	4.00000000000000000000	4.00000000000000000000	4.00000000000000000000	4.00000000000000000000	4.00000000000000000000	4.00000000000000000000	4.00000000000000000000	4.00000000000000000000
58.00000000000000000000	0.00000000000000000000	4168.20507812500000000000	4172.82031250000000000000	4183.07666015625000000000	4181.02539062500000000000	4174.87158203125000000000	4165.12792968750000000000	4166.15380859375000000000	4158.46142578125000000000	4163.58984375000000000000	4158.46142578125000000000	4221.53857421875000000000	4130.25634765625000000000	4173.33300781250000000000	4182.05126953125000000000	0.00000000000000000000	10247.00000000000000000000	10226.00000000000000000000	0.00000000000000000000	0.00000000000000000000	0.00000000000000000000	2532.00000000000000000000	149.00000000000000000000	4.00000000000000000000	4.00000000000000000000	4.00000000000000000000	4.00000000000000000000	4.00000000000000000000	4.00000000000000000000	4.00000000000000000000	4.00000000000000000000	4.00000000000000000000	4.00000000000000000000	4.00000000000000000000	4.00000000000000000000	4.00000000000000000000	4.00000000000000000000	4.00000000000000000000	4.00000000000000000000
59.00000000000000000000	0.00000000000000000000	4178.46142578125000000000	4185.12792968750000000000	4192.82031250000000000000	4204.61523437500000000000	4192.30761718750000000000	4186.15380859375000000000	4169.23046875000000000000	4162.56396484375000000000	4170.76904296875000000000	4171.79492187500000000000	4233.84619140625000000000	4127.17919921875000000000	4172.82031250000000000000	4176.92285156250000000000	0.00000000000000000000	10248.00000000000000000000	10226.00000000000000000000	0.00000000000000000000	0.00000000000000000000	0.00000000000000000000	2532.00000000000000000000	158.00000000000000000000	4.00000000000000000000	4.00000000000000000000	4.00000000000000000000	4.00000000000000000000	4.00000000000000000000	4.00000000000000000000	4.00000000000000000000	4.00000000000000000000	4.00000000000000000000	4.00000000000000000000	4.00000000000000000000	4.00000000000000000000	4.00000000000000000000	4.00000000000000000000	4.00000000000000000000	4.00000000000000000000
60.00000000000000000000	0.00000000000000000000	4161.02539062500000000000	4194.35888671875000000000	4182.05126953125000000000	4200.00000000000000000000	4186.15380859375000000000	4186.15380859375000000000	4171.79492187500000000000	4166.66650390625000000000	4177.43603515625000000000	4174.35888671875000000000	4245.64111328125000000000	4121.02539062500000000000	4169.23046875000000000000	4174.87158203125000000000	0.00000000000000000000	10248.00000000000000000000	10226.00000000000000000000	0.00000000000000000000	0.00000000000000000000	0.00000000000000000000	2532.00000000000000000000	166.00000000000000000000	4.00000000000000000000	4.00000000000000000000	4.00000000000000000000	4.00000000000000000000	4.00000000000000000000	4.00000000000000000000	4.00000000000000000000	4.00000000000000000000	4.00000000000000000000	4.00000000000000000000	4.00000000000000000000	4.00000000000000000000	4.00000000000000000000	4.00000000000000000000	4.00000000000000000000	4.00000000000000000000
61.00000000000000000000	0.00000000000000000000	4172.30761718750000000000	4175.38427734375000000000	4178.46142578125000000000	4183.58984375000000000000	4167.69238281250000000000	4162.05126953125000000000	4158.46142578125000000000	4151.28173828125000000000	4166.15380859375000000000	4159.48730468750000000000	4223.07666015625000000000	4118.97412109375000000000	4158.46142578125000000000	4170.76904296875000000000	0.00000000000000000000	10246.00000000000000000000	10226.00000000000000000000	0.00000000000000000000	0.00000000000000000000	0.00000000000000000000	2532.00000000000000000000	174.00000000000000000000	4.00000000000000000000	4.00000000000000000000	4.00000000000000000000	4.00000000000000000000	4.00000000000000000000	4.00000000000000000000	4.00000000000000000000	4.00000000000000000000	4.00000000000000000000	4.00000000000000000000	4.00000000000000000000	4.00000000000000000000	4.00000000000000000000	4.00000000000000000000	4.00000000000000000000	4.00000000000000000000
62.00000000000000000000	0.00000000000000000000	4169.74365234375000000000	4167.17919921875000000000	4190.25634765625000000000	4184.61523437500000000000	4182.56396484375000000000	4163.07666015625000000000	4162.56396484375000000000	4157.43603515625000000000	4166.15380859375000000000	4161.02539062500000000000	4194.87158203125000000000	4125.64111328125000000000	4157.94873046875000000000	4175.89746093750000000000	0.00000000000000000000	10246.00000000000000000000	10226.00000000000000000000	0.00000000000000000000	0.00000000000000000000	0.00000000000000000000	2532.00000000000000000000	183.00000000000000000000	4.00000000000000000000	4.00000000000000000000	4.00000000000000000000	4.00000000000000000000	4.00000000000000000000	4.00000000000000000000	4.00000000000000000000	4.00000000000000000000	4.00000000000000000000	4.00000000000000000000	4.00000000000000000000	4.00000000000000000000	4.00000000000000000000	4.00000000000000000000	4.00000000000000000000	4.00000000000000000000
63.00000000000000000000	0.00000000000000000000	4155.38427734375000000000	4164.61523437500000000000	4189.23046875000000000000	4177.94873046875000000000	4181.02539062500000000000	4163.07666015625000000000	4165.12792968750000000000	4157.94873046875000000000	4154.87158203125000000000	4147.69238281250000000000	4207.17919921875000000000	4133.33300781250000000000	4149.74365234375000000000	4167.69238281250000000000	0.00000000000000000000	10244.00000000000000000000	10228.00000000000000000000	0.00000000000000000000	0.00000000000000000000	0.00000000000000000000	2532.00000000000000000000	190.00000000000000000000	4.00000000000000000000	4.00000000000000000000	4.00000000000000000000	4.00000000000000000000	4.00000000000000000000	4.00000000000000000000	4.00000000000000000000	4.00000000000000000000	4.00000000000000000000	4.00000000000000000000	4.00000000000000000000	4.00000000000000000000	4.00000000000000000000	4.00000000000000000000	4.00000000000000000000	4.00000000000000000000
64.00000000000000000000	0.00000000000000000000	4168.71777343750000000000	4167.17919921875000000000	4189.23046875000000000000	4186.15380859375000000000	4160.51269531250000000000	4157.43603515625000000000	4164.10253906250000000000	4148.71777343750000000000	4146.15380859375000000000	4130.76904296875000000000	4244.61523437500000000000	4125.12792968750000000000	4148.71777343750000000000	4163.07666015625000000000	2792.00000000000000000000	10244.00000000000000000000	10228.00000000000000000000	0.00000000000000000000	0.00000000000000000000	0.00000000000000000000	2532.00000000000000000000	198.00000000000000000000	4.00000000000000000000	4.00000000000000000000	4.00000000000000000000	4.00000000000000000000	4.00000000000000000000	4.00000000000000000000	4.00000000000000000000	4.00000000000000000000	4.00000000000000000000	4.00000000000000000000	4.00000000000000000000	4.00000000000000000000	4.00000000000000000000	4.00000000000000000000	4.00000000000000000000	4.00000000000000000000
65.00000000000000000000	0.00000000000000000000	4168.20507812500000000000	4187.69238281250000000000	4193.84619140625000000000	4212.30761718750000000000	4173.84619140625000000000	4172.30761718750000000000	4177.43603515625000000000	4159.48730468750000000000	4166.66650390625000000000	4151.79492187500000000000	4246.66650390625000000000	4121.02539062500000000000	4173.33300781250000000000	4177.43603515625000000000	2615.00000000000000000000	10246.00000000000000000000	10229.00000000000000000000	0.00000000000000000000	0.00000000000000000000	0.00000000000000000000	2532.00000000000000000000	205.00000000000000000000	4.00000000000000000000	4.00000000000000000000	4.00000000000000000000	4.00000000000000000000	4.00000000000000000000	4.00000000000000000000	4.00000000000000000000	4.00000000000000000000	4.00000000000000000000	4.00000000000000000000	4.00000000000000000000	4.00000000000000000000	4.00000000000000000000	4.00000000000000000000	4.00000000000000000000	4.00000000000000000000
66.00000000000000000000	0.00000000000000000000	4170.76904296875000000000	4173.84619140625000000000	4189.74365234375000000000	4188.71777343750000000000	4175.89746093750000000000	4162.56396484375000000000	4161.02539062500000000000	4148.71777343750000000000	4154.87158203125000000000	4160.00000000000000000000	4196.92285156250000000000	4126.66650390625000000000	4166.15380859375000000000	4165.64111328125000000000	2018.00000000000000000000	10246.00000000000000000000	10229.00000000000000000000	0.00000000000000000000	0.00000000000000000000	0.00000000000000000000	2532.00000000000000000000	212.00000000000000000000	4.00000000000000000000	4.00000000000000000000	4.00000000000000000000	4.00000000000000000000	4.00000000000000000000	4.00000000000000000000	4.00000000000000000000	4.00000000000000000000	4.00000000000000000000	4.00000000000000000000	4.00000000000000000000	4.00000000000000000000	4.00000000000000000000	4.00000000000000000000	4.00000000000000000000	4.00000000000000000000
67.00000000000000000000	0.00000000000000000000	4158.97412109375000000000	4156.92285156250000000000	4185.64111328125000000000	4154.35888671875000000000	4168.71777343750000000000	4155.38427734375000000000	4148.71777343750000000000	4141.02539062500000000000	4145.12792968750000000000	4157.43603515625000000000	4190.25634765625000000000	4130.76904296875000000000	4150.25634765625000000000	4160.00000000000000000000	3481.00000000000000000000	10247.00000000000000000000	10229.00000000000000000000	0.00000000000000000000	0.00000000000000000000	0.00000000000000000000	2532.00000000000000000000	220.00000000000000000000	4.00000000000000000000	4.00000000000000000000	4.00000000000000000000	4.00000000000000000000	4.00000000000000000000	4.00000000000000000000	4.00000000000000000000	4.00000000000000000000	4.00000000000000000000	4.00000000000000000000	4.00000000000000000000	4.00000000000000000000	4.00000000000000000000	4.00000000000000000000	4.00000000000000000000	4.00000000000000000000
68.00000000000000000000	0.00000000000000000000	4161.02539062500000000000	4168.20507812500000000000	4200.51269531250000000000	4167.69238281250000000000	4173.84619140625000000000	4167.69238281250000000000	4155.89746093750000000000	4145.12792968750000000000	4155.89746093750000000000	4149.23046875000000000000	4254.35888671875000000000	4138.97412109375000000000	4155.38427734375000000000	4182.56396484375000000000	3533.00000000000000000000	10247.00000000000000000000	10229.00000000000000000000	0.00000000000000000000	0.00000000000000000000	0.00000000000000000000	2532.00000000000000000000	227.00000000000000000000	4.00000000000000000000	4.00000000000000000000	4.00000000000000000000	4.00000000000000000000	4.00000000000000000000	4.00000000000000000000	4.00000000000000000000	4.00000000000000000000	4.00000000000000000000	4.00000000000000000000	4.00000000000000000000	4.00000000000000000000	4.00000000000000000000	4.00000000000000000000	4.00000000000000000000	4.00000000000000000000
69.00000000000000000000	0.00000000000000000000	4176.92285156250000000000	4177.94873046875000000000	4208.71777343750000000000	4190.25634765625000000000	4180.00000000000000000000	4170.76904296875000000000	4157.94873046875000000000	4140.00000000000000000000	4155.89746093750000000000	4139.48730468750000000000	4262.56396484375000000000	4133.33300781250000000000	4166.15380859375000000000	4183.58984375000000000000	3397.00000000000000000000	10248.00000000000000000000	10229.00000000000000000000	0.00000000000000000000	0.00000000000000000000	0.00000000000000000000	2532.00000000000000000000	234.00000000000000000000	4.00000000000000000000	4.00000000000000000000	4.00000000000000000000	4.00000000000000000000	4.00000000000000000000	4.00000000000000000000	4.00000000000000000000	4.00000000000000000000	4.00000000000000000000	4.00000000000000000000	4.00000000000000000000	4.00000000000000000000	4.00000000000000000000	4.00000000000000000000	4.00000000000000000000	4.00000000000000000000
70.00000000000000000000	0.00000000000000000000	4161.02539062500000000000	4183.07666015625000000000	4194.87158203125000000000	4189.74365234375000000000	4181.53857421875000000000	4166.66650390625000000000	4164.61523437500000000000	4149.74365234375000000000	4164.61523437500000000000	4165.12792968750000000000	4210.25634765625000000000	4120.51269531250000000000	4183.07666015625000000000	4171.79492187500000000000	3479.00000000000000000000	10248.00000000000000000000	10229.00000000000000000000	0.00000000000000000000	0.00000000000000000000	0.00000000000000000000	2532.00000000000000000000	242.00000000000000000000	4.00000000000000000000	4.00000000000000000000	4.00000000000000000000	4.00000000000000000000	4.00000000000000000000	4.00000000000000000000	4.00000000000000000000	4.00000000000000000000	4.00000000000000000000	4.00000000000000000000	4.00000000000000000000	4.00000000000000000000	4.00000000000000000000	4.00000000000000000000	4.00000000000000000000	4.00000000000000000000
71.00000000000000000000	0.00000000000000000000	4170.76904296875000000000	4167.69238281250000000000	4196.92285156250000000000	4178.46142578125000000000	4162.56396484375000000000	4155.89746093750000000000	4158.46142578125000000000	4147.69238281250000000000	4158.97412109375000000000	4163.58984375000000000000	4189.74365234375000000000	4126.66650390625000000000	4178.97412109375000000000	4168.71777343750000000000	3418.00000000000000000000	10247.00000000000000000000	10229.00000000000000000000	0.00000000000000000000	0.00000000000000000000	0.00000000000000000000	2532.00000000000000000000	249.00000000000000000000	4.00000000000000000000	4.00000000000000000000	4.00000000000000000000	4.00000000000000000000	4.00000000000000000000	4.00000000000000000000	4.00000000000000000000	4.00000000000000000000	4.00000000000000000000	4.00000000000000000000	4.00000000000000000000	4.00000000000000000000	4.00000000000000000000	4.00000000000000000000	4.00000000000000000000	4.00000000000000000000
72.00000000000000000000	0.00000000000000000000	4177.94873046875000000000	4168.71777343750000000000	4204.61523437500000000000	4178.97412109375000000000	4173.33300781250000000000	4165.64111328125000000000	4163.07666015625000000000	4147.17919921875000000000	4154.35888671875000000000	4144.10253906250000000000	4229.23046875000000000000	4140.00000000000000000000	4170.76904296875000000000	4184.10253906250000000000	3431.00000000000000000000	10247.00000000000000000000	10229.00000000000000000000	0.00000000000000000000	0.00000000000000000000	0.00000000000000000000	2532.00000000000000000000	256.00000000000000000000	4.00000000000000000000	4.00000000000000000000	4.00000000000000000000	4.00000000000000000000	4.00000000000000000000	4.00000000000000000000	4.00000000000000000000	4.00000000000000000000	4.00000000000000000000	4.00000000000000000000	4.00000000000000000000	4.00000000000000000000	4.00000000000000000000	4.00000000000000000000	4.00000000000000000000	4.00000000000000000000
73.00000000000000000000	0.00000000000000000000	4167.69238281250000000000	4172.82031250000000000000	4186.66650390625000000000	4174.35888671875000000000	4176.92285156250000000000	4161.53857421875000000000	4164.10253906250000000000	4147.69238281250000000000	4152.30761718750000000000	4153.84619140625000000000	4247.69238281250000000000	4137.94873046875000000000	4153.33300781250000000000	4183.07666015625000000000	3134.00000000000000000000	10249.00000000000000000000	10226.00000000000000000000	0.00000000000000000000	0.00000000000000000000	0.00000000000000000000	2532.00000000000000000000	264.00000000000000000000	4.00000000000000000000	4.00000000000000000000	4.00000000000000000000	4.00000000000000000000	4.00000000000000000000	4.00000000000000000000	4.00000000000000000000	4.00000000000000000000	4.00000000000000000000	4.00000000000000000000	4.00000000000000000000	4.00000000000000000000	4.00000000000000000000	4.00000000000000000000	4.00000000000000000000	4.00000000000000000000
74.00000000000000000000	0.00000000000000000000	4171.79492187500000000000	4167.17919921875000000000	4177.94873046875000000000	4159.48730468750000000000	4160.00000000000000000000	4141.02539062500000000000	4152.82031250000000000000	4140.00000000000000000000	4146.15380859375000000000	4154.35888671875000000000	4218.97412109375000000000	4124.61523437500000000000	4148.71777343750000000000	4160.00000000000000000000	3475.00000000000000000000	10249.00000000000000000000	10226.00000000000000000000	0.00000000000000000000	0.00000000000000000000	0.00000000000000000000	2532.00000000000000000000	271.00000000000000000000	4.00000000000000000000	4.00000000000000000000	4.00000000000000000000	4.00000000000000000000	4.00000000000000000000	4.00000000000000000000	4.00000000000000000000	4.00000000000000000000	4.00000000000000000000	4.00000000000000000000	4.00000000000000000000	4.00000000000000000000	4.00000000000000000000	4.00000000000000000000	4.00000000000000000000	4.00000000000000000000
75.00000000000000000000	0.00000000000000000000	4156.92285156250000000000	4180.51269531250000000000	4182.56396484375000000000	4174.87158203125000000000	4178.46142578125000000000	4160.00000000000000000000	4162.56396484375000000000	4151.28173828125000000000	4165.64111328125000000000	4148.71777343750000000000	4211.79492187500000000000	4123.07666015625000000000	4184.61523437500000000000	4165.64111328125000000000	3283.00000000000000000000	10248.00000000000000000000	10226.00000000000000000000	0.00000000000000000000	0.00000000000000000000	0.00000000000000000000	2532.00000000000000000000	278.00000000000000000000	4.00000000000000000000	4.00000000000000000000	4.00000000000000000000	4.00000000000000000000	4.00000000000000000000	4.00000000000000000000	4.00000000000000000000	4.00000000000000000000	4.00000000000000000000	4.00000000000000000000	4.00000000000000000000	4.00000000000000000000	4.00000000000000000000	4.00000000000000000000	4.00000000000000000000	4.00000000000000000000
76.00000000000000000000	0.00000000000000000000	4164.10253906250000000000	4175.89746093750000000000	4190.25634765625000000000	4192.82031250000000000000	4178.97412109375000000000	4173.84619140625000000000	4157.43603515625000000000	4149.23046875000000000000	4165.64111328125000000000	4147.17919921875000000000	4210.76904296875000000000	4132.30761718750000000000	4186.66650390625000000000	4177.43603515625000000000	2714.00000000000000000000	10248.00000000000000000000	10226.00000000000000000000	0.00000000000000000000	0.00000000000000000000	0.00000000000000000000	2532.00000000000000000000	286.00000000000000000000	4.00000000000000000000	4.00000000000000000000	4.00000000000000000000	4.00000000000000000000	4.00000000000000000000	4.00000000000000000000	4.00000000000000000000	4.00000000000000000000	4.00000000000000000000	4.00000000000000000000	4.00000000000000000000	4.00000000000000000000	4.00000000000000000000	4.00000000000000000000	4.00000000000000000000	4.00000000000000000000
77.00000000000000000000	0.00000000000000000000	4169.74365234375000000000	4171.79492187500000000000	4192.82031250000000000000	4176.41015625000000000000	4160.00000000000000000000	4168.71777343750000000000	4149.74365234375000000000	4140.51269531250000000000	4155.89746093750000000000	4161.02539062500000000000	4224.10253906250000000000	4129.74365234375000000000	4163.07666015625000000000	4175.38427734375000000000	2561.00000000000000000000	10248.00000000000000000000	10227.00000000000000000000	0.00000000000000000000	0.00000000000000000000	0.00000000000000000000	2532.00000000000000000000	293.00000000000000000000	4.00000000000000000000	4.00000000000000000000	4.00000000000000000000	4.00000000000000000000	4.00000000000000000000	4.00000000000000000000	4.00000000000000000000	4.00000000000000000000	4.00000000000000000000	4.00000000000000000000	4.00000000000000000000	4.00000000000000000000	4.00000000000000000000	4.00000000000000000000	4.00000000000000000000	4.00000000000000000000
78.00000000000000000000	0.00000000000000000000	4163.58984375000000000000	4168.71777343750000000000	4186.15380859375000000000	4155.38427734375000000000	4153.84619140625000000000	4151.28173828125000000000	4148.71777343750000000000	4132.30761718750000000000	4147.69238281250000000000	4158.46142578125000000000	4237.43603515625000000000	4128.71777343750000000000	4150.76904296875000000000	4171.28173828125000000000	3475.00000000000000000000	10248.00000000000000000000	10227.00000000000000000000	0.00000000000000000000	0.00000000000000000000	0.00000000000000000000	2532.00000000000000000000	300.00000000000000000000	4.00000000000000000000	4.00000000000000000000	4.00000000000000000000	4.00000000000000000000	4.00000000000000000000	4.00000000000000000000	4.00000000000000000000	4.00000000000000000000	4.00000000000000000000	4.00000000000000000000	4.00000000000000000000	4.00000000000000000000	4.00000000000000000000	4.00000000000000000000	4.00000000000000000000	4.00000000000000000000
79.00000000000000000000	0.00000000000000000000	4176.41015625000000000000	4165.64111328125000000000	4200.51269531250000000000	4176.41015625000000000000	4168.20507812500000000000	4147.69238281250000000000	4151.79492187500000000000	4130.25634765625000000000	4142.56396484375000000000	4140.00000000000000000000	4214.87158203125000000000	4145.12792968750000000000	4156.92285156250000000000	4178.97412109375000000000	3283.00000000000000000000	10249.00000000000000000000	10227.00000000000000000000	0.00000000000000000000	0.00000000000000000000	0.00000000000000000000	2532.00000000000000000000	309.00000000000000000000	4.00000000000000000000	4.00000000000000000000	4.00000000000000000000	4.00000000000000000000	4.00000000000000000000	4.00000000000000000000	4.00000000000000000000	4.00000000000000000000	4.00000000000000000000	4.00000000000000000000	4.00000000000000000000	4.00000000000000000000	4.00000000000000000000	4.00000000000000000000	4.00000000000000000000	4.00000000000000000000
80.00000000000000000000	0.00000000000000000000	4161.02539062500000000000	4184.61523437500000000000	4209.23046875000000000000	4200.00000000000000000000	4192.82031250000000000000	4177.43603515625000000000	4174.87158203125000000000	4159.48730468750000000000	4169.23046875000000000000	4162.05126953125000000000	4221.53857421875000000000	4150.76904296875000000000	4183.07666015625000000000	4189.23046875000000000000	2714.00000000000000000000	10249.00000000000000000000	10227.00000000000000000000	0.00000000000000000000	0.00000000000000000000	0.00000000000000000000	2532.00000000000000000000	317.00000000000000000000	4.00000000000000000000	4.00000000000000000000	4.00000000000000000000	4.00000000000000000000	4.00000000000000000000	4.00000000000000000000	4.00000000000000000000	4.00000000000000000000	4.00000000000000000000	4.00000000000000000000	4.00000000000000000000	4.00000000000000000000	4.00000000000000000000	4.00000000000000000000	4.00000000000000000000	4.00000000000000000000
81.00000000000000000000	0.00000000000000000000	4160.51269531250000000000	4176.41015625000000000000	4199.48730468750000000000	4169.74365234375000000000	4166.15380859375000000000	4170.76904296875000000000	4167.17919921875000000000	4158.97412109375000000000	4164.61523437500000000000	4168.20507812500000000000	4242.05126953125000000000	4136.41015625000000000000	4175.89746093750000000000	4170.25634765625000000000	2561.00000000000000000000	10249.00000000000000000000	10228.00000000000000000000	0.00000000000000000000	0.00000000000000000000	0.00000000000000000000	2532.00000000000000000000	325.00000000000000000000	4.00000000000000000000	4.00000000000000000000	4.00000000000000000000	4.00000000000000000000	4.00000000000000000000	4.00000000000000000000	4.00000000000000000000	4.00000000000000000000	4.00000000000000000000	4.00000000000000000000	4.00000000000000000000	4.00000000000000000000	4.00000000000000000000	4.00000000000000000000	4.00000000000000000000	4.00000000000000000000
82.00000000000000000000	0.00000000000000000000	4175.38427734375000000000	4170.25634765625000000000	4201.53857421875000000000	4153.33300781250000000000	4148.20507812500000000000	4149.23046875000000000000	4155.38427734375000000000	4144.10253906250000000000	4148.71777343750000000000	4147.69238281250000000000	4218.97412109375000000000	4133.33300781250000000000	4172.82031250000000000000	4166.15380859375000000000	3475.00000000000000000000	10249.00000000000000000000	10228.00000000000000000000	0.00000000000000000000	0.00000000000000000000	0.00000000000000000000	2532.00000000000000000000	334.00000000000000000000	4.00000000000000000000	4.00000000000000000000	4.00000000000000000000	4.00000000000000000000	4.00000000000000000000	4.00000000000000000000	4.00000000000000000000	4.00000000000000000000	4.00000000000000000000	4.00000000000000000000	4.00000000000000000000	4.00000000000000000000	4.00000000000000000000	4.00000000000000000000	4.00000000000000000000	4.00000000000000000000
83.00000000000000000000	0.00000000000000000000	4172.82031250000000000000	4186.66650390625000000000	4205.64111328125000000000	4180.00000000000000000000	4174.35888671875000000000	4160.51269531250000000000	4164.61523437500000000000	4150.25634765625000000000	4164.61523437500000000000	4156.41015625000000000000	4192.82031250000000000000	4144.61523437500000000000	4179.48730468750000000000	4180.51269531250000000000	3283.00000000000000000000	10248.00000000000000000000	10227.00000000000000000000	0.00000000000000000000	0.00000000000000000000	0.00000000000000000000	2532.00000000000000000000	342.00000000000000000000	4.00000000000000000000	4.00000000000000000000	4.00000000000000000000	4.00000000000000000000	4.00000000000000000000	4.00000000000000000000	4.00000000000000000000	4.00000000000000000000	4.00000000000000000000	4.00000000000000000000	4.00000000000000000000	4.00000000000000000000	4.00000000000000000000	4.00000000000000000000	4.00000000000000000000	4.00000000000000000000
84.00000000000000000000	0.00000000000000000000	4176.41015625000000000000	4184.10253906250000000000	4197.94873046875000000000	4196.92285156250000000000	4177.43603515625000000000	4163.07666015625000000000	4157.94873046875000000000	4145.64111328125000000000	4166.15380859375000000000	4170.25634765625000000000	4218.46142578125000000000	4145.64111328125000000000	4149.23046875000000000000	4181.53857421875000000000	2714.00000000000000000000	10248.00000000000000000000	10227.00000000000000000000	0.00000000000000000000	0.00000000000000000000	0.00000000000000000000	2532.00000000000000000000	350.00000000000000000000	4.00000000000000000000	4.00000000000000000000	4.00000000000000000000	4.00000000000000000000	4.00000000000000000000	4.00000000000000000000	4.00000000000000000000	4.00000000000000000000	4.00000000000000000000	4.00000000000000000000	4.00000000000000000000	4.00000000000000000000	4.00000000000000000000	4.00000000000000000000	4.00000000000000000000	4.00000000000000000000
85.00000000000000000000	0.00000000000000000000	4164.10253906250000000000	4184.61523437500000000000	4192.82031250000000000000	4198.97412109375000000000	4174.35888671875000000000	4161.53857421875000000000	4156.41015625000000000000	4145.64111328125000000000	4165.12792968750000000000	4169.23046875000000000000	4260.51269531250000000000	4145.12792968750000000000	4152.30761718750000000000	4191.28173828125000000000	2561.00000000000000000000	10248.00000000000000000000	10228.00000000000000000000	0.00000000000000000000	0.00000000000000000000	0.00000000000000000000	2532.00000000000000000000	359.00000000000000000000	4.00000000000000000000	4.00000000000000000000	4.00000000000000000000	4.00000000000000000000	4.00000000000000000000	4.00000000000000000000	4.00000000000000000000	4.00000000000000000000	4.00000000000000000000	4.00000000000000000000	4.00000000000000000000	4.00000000000000000000	4.00000000000000000000	4.00000000000000000000	4.00000000000000000000	4.00000000000000000000
86.00000000000000000000	0.00000000000000000000	4175.89746093750000000000	4183.58984375000000000000	4209.74365234375000000000	4171.79492187500000000000	4170.76904296875000000000	4157.94873046875000000000	4154.87158203125000000000	4145.64111328125000000000	4157.43603515625000000000	4150.76904296875000000000	4247.69238281250000000000	4152.30761718750000000000	4186.66650390625000000000	4189.23046875000000000000	3475.00000000000000000000	10248.00000000000000000000	10228.00000000000000000000	0.00000000000000000000	0.00000000000000000000	0.00000000000000000000	2532.00000000000000000000	367.00000000000000000000	4.00000000000000000000	4.00000000000000000000	4.00000000000000000000	4.00000000000000000000	4.00000000000000000000	4.00000000000000000000	4.00000000000000000000	4.00000000000000000000	4.00000000000000000000	4.00000000000000000000	4.00000000000000000000	4.00000000000000000000	4.00000000000000000000	4.00000000000000000000	4.00000000000000000000	4.00000000000000000000
87.00000000000000000000	0.00000000000000000000	4184.10253906250000000000	4178.97412109375000000000	4214.35888671875000000000	4146.15380859375000000000	4161.02539062500000000000	4162.05126953125000000000	4157.43603515625000000000	4150.25634765625000000000	4153.84619140625000000000	4144.61523437500000000000	4211.28173828125000000000	4147.17919921875000000000	4191.28173828125000000000	4173.33300781250000000000	3283.00000000000000000000	10247.00000000000000000000	10229.00000000000000000000	0.00000000000000000000	0.00000000000000000000	0.00000000000000000000	2532.00000000000000000000	375.00000000000000000000	4.00000000000000000000	4.00000000000000000000	4.00000000000000000000	4.00000000000000000000	4.00000000000000000000	4.00000000000000000000	4.00000000000000000000	4.00000000000000000000	4.00000000000000000000	4.00000000000000000000	4.00000000000000000000	4.00000000000000000000	4.00000000000000000000	4.00000000000000000000	4.00000000000000000000	4.00000000000000000000
88.00000000000000000000	0.00000000000000000000	4162.05126953125000000000	4170.76904296875000000000	4193.84619140625000000000	4172.82031250000000000000	4155.38427734375000000000	4163.58984375000000000000	4164.61523437500000000000	4158.97412109375000000000	4157.94873046875000000000	4149.23046875000000000000	4192.82031250000000000000	4141.02539062500000000000	4156.41015625000000000000	4168.20507812500000000000	2714.00000000000000000000	10247.00000000000000000000	10229.00000000000000000000	0.00000000000000000000	0.00000000000000000000	0.00000000000000000000	2532.00000000000000000000	384.00000000000000000000	4.00000000000000000000	4.00000000000000000000	4.00000000000000000000	4.00000000000000000000	4.00000000000000000000	4.00000000000000000000	4.00000000000000000000	4.00000000000000000000	4.00000000000000000000	4.00000000000000000000	4.00000000000000000000	4.00000000000000000000	4.00000000000000000000	4.00000000000000000000	4.00000000000000000000	4.00000000000000000000
89.00000000000000000000	0.00000000000000000000	4171.79492187500000000000	4167.69238281250000000000	4193.33300781250000000000	4196.92285156250000000000	4161.02539062500000000000	4150.25634765625000000000	4160.51269531250000000000	4145.64111328125000000000	4143.07666015625000000000	4148.71777343750000000000	4211.28173828125000000000	4145.12792968750000000000	4135.89746093750000000000	4178.97412109375000000000	2561.00000000000000000000	10245.00000000000000000000	10228.00000000000000000000	0.00000000000000000000	0.00000000000000000000	0.00000000000000000000	2532.00000000000000000000	392.00000000000000000000	4.00000000000000000000	4.00000000000000000000	4.00000000000000000000	4.00000000000000000000	4.00000000000000000000	4.00000000000000000000	4.00000000000000000000	4.00000000000000000000	4.00000000000000000000	4.00000000000000000000	4.00000000000000000000	4.00000000000000000000	4.00000000000000000000	4.00000000000000000000	4.00000000000000000000	4.00000000000000000000
90.00000000000000000000	0.00000000000000000000	4178.46142578125000000000	4191.79492187500000000000	4207.69238281250000000000	4178.46142578125000000000	4188.71777343750000000000	4165.12792968750000000000	4171.79492187500000000000	4147.69238281250000000000	4148.20507812500000000000	4167.69238281250000000000	4261.53857421875000000000	4150.76904296875000000000	4180.51269531250000000000	4202.56396484375000000000	3475.00000000000000000000	10245.00000000000000000000	10228.00000000000000000000	0.00000000000000000000	0.00000000000000000000	0.00000000000000000000	2532.00000000000000000000	400.00000000000000000000	4.00000000000000000000	4.00000000000000000000	4.00000000000000000000	4.00000000000000000000	4.00000000000000000000	4.00000000000000000000	4.00000000000000000000	4.00000000000000000000	4.00000000000000000000	4.00000000000000000000	4.00000000000000000000	4.00000000000000000000	4.00000000000000000000	4.00000000000000000000	4.00000000000000000000	4.00000000000000000000
91.00000000000000000000	0.00000000000000000000	4179.48730468750000000000	4188.20507812500000000000	4214.35888671875000000000	4173.84619140625000000000	4178.46142578125000000000	4172.30761718750000000000	4172.82031250000000000000	4153.33300781250000000000	4159.48730468750000000000	4156.41015625000000000000	4247.69238281250000000000	4149.23046875000000000000	4195.38427734375000000000	4191.28173828125000000000	3283.00000000000000000000	10245.00000000000000000000	10228.00000000000000000000	0.00000000000000000000	0.00000000000000000000	0.00000000000000000000	2532.00000000000000000000	409.00000000000000000000	4.00000000000000000000	4.00000000000000000000	4.00000000000000000000	4.00000000000000000000	4.00000000000000000000	4.00000000000000000000	4.00000000000000000000	4.00000000000000000000	4.00000000000000000000	4.00000000000000000000	4.00000000000000000000	4.00000000000000000000	4.00000000000000000000	4.00000000000000000000	4.00000000000000000000	4.00000000000000000000
92.00000000000000000000	0.00000000000000000000	4174.35888671875000000000	4174.87158203125000000000	4211.79492187500000000000	4183.58984375000000000000	4161.53857421875000000000	4166.15380859375000000000	4170.25634765625000000000	4157.43603515625000000000	4157.94873046875000000000	4144.61523437500000000000	4188.20507812500000000000	4141.02539062500000000000	4164.61523437500000000000	4166.15380859375000000000	2714.00000000000000000000	10245.00000000000000000000	10228.00000000000000000000	0.00000000000000000000	0.00000000000000000000	0.00000000000000000000	2532.00000000000000000000	416.00000000000000000000	4.00000000000000000000	4.00000000000000000000	4.00000000000000000000	4.00000000000000000000	4.00000000000000000000	4.00000000000000000000	4.00000000000000000000	4.00000000000000000000	4.00000000000000000000	4.00000000000000000000	4.00000000000000000000	4.00000000000000000000	4.00000000000000000000	4.00000000000000000000	4.00000000000000000000	4.00000000000000000000
93.00000000000000000000	0.00000000000000000000	4157.43603515625000000000	4181.02539062500000000000	4202.56396484375000000000	4167.17919921875000000000	4173.84619140625000000000	4165.64111328125000000000	4175.38427734375000000000	4160.00000000000000000000	4152.82031250000000000000	4158.46142578125000000000	4184.10253906250000000000	4139.48730468750000000000	4152.30761718750000000000	4167.69238281250000000000	2561.00000000000000000000	10246.00000000000000000000	10228.00000000000000000000	0.00000000000000000000	0.00000000000000000000	0.00000000000000000000	2532.00000000000000000000	424.00000000000000000000	4.00000000000000000000	4.00000000000000000000	4.00000000000000000000	4.00000000000000000000	4.00000000000000000000	4.00000000000000000000	4.00000000000000000000	4.00000000000000000000	4.00000000000000000000	4.00000000000000000000	4.00000000000000000000	4.00000000000000000000	4.00000000000000000000	4.00000000000000000000	4.00000000000000000000	4.00000000000000000000
94.00000000000000000000	0.00000000000000000000	4174.35888671875000000000	4172.82031250000000000000	4200.51269531250000000000	4166.66650390625000000000	4168.20507812500000000000	4155.89746093750000000000	4165.12792968750000000000	4150.25634765625000000000	4142.56396484375000000000	4151.28173828125000000000	4221.02539062500000000000	4144.61523437500000000000	4155.38427734375000000000	4173.33300781250000000000	3475.00000000000000000000	10246.00000000000000000000	10228.00000000000000000000	0.00000000000000000000	0.00000000000000000000	0.00000000000000000000	2532.00000000000000000000	432.00000000000000000000	4.00000000000000000000	4.00000000000000000000	4.00000000000000000000	4.00000000000000000000	4.00000000000000000000	4.00000000000000000000	4.00000000000000000000	4.00000000000000000000	4.00000000000000000000	4.00000000000000000000	4.00000000000000000000	4.00000000000000000000	4.00000000000000000000	4.00000000000000000000	4.00000000000000000000	4.00000000000000000000
95.00000000000000000000	0.00000000000000000000	4177.94873046875000000000	4176.92285156250000000000	4201.02539062500000000000	4189.74365234375000000000	4172.30761718750000000000	4161.53857421875000000000	4169.23046875000000000000	4160.51269531250000000000	4156.92285156250000000000	4163.07666015625000000000	4246.66650390625000000000	4153.84619140625000000000	4177.94873046875000000000	4188.71777343750000000000	3283.00000000000000000000	10247.00000000000000000000	10228.00000000000000000000	0.00000000000000000000	0.00000000000000000000	0.00000000000000000000	2532.00000000000000000000	439.00000000000000000000	4.00000000000000000000	4.00000000000000000000	4.00000000000000000000	4.00000000000000000000	4.00000000000000000000	4.00000000000000000000	4.00000000000000000000	4.00000000000000000000	4.00000000000000000000	4.00000000000000000000	4.00000000000000000000	4.00000000000000000000	4.00000000000000000000	4.00000000000000000000	4.00000000000000000000	4.00000000000000000000
96.00000000000000000000	0.00000000000000000000	4174.87158203125000000000	4173.84619140625000000000	4194.35888671875000000000	4186.66650390625000000000	4170.25634765625000000000	4157.94873046875000000000	4162.56396484375000000000	4155.38427734375000000000	4152.30761718750000000000	4164.10253906250000000000	4219.48730468750000000000	4157.43603515625000000000	4178.46142578125000000000	4180.00000000000000000000	2714.00000000000000000000	10247.00000000000000000000	10228.00000000000000000000	0.00000000000000000000	0.00000000000000000000	0.00000000000000000000	2532.00000000000000000000	447.00000000000000000000	4.00000000000000000000	4.00000000000000000000	4.00000000000000000000	4.00000000000000000000	4.00000000000000000000	4.00000000000000000000	4.00000000000000000000	4.00000000000000000000	4.00000000000000000000	4.00000000000000000000	4.00000000000000000000	4.00000000000000000000	4.00000000000000000000	4.00000000000000000000	4.00000000000000000000	4.00000000000000000000
97.00000000000000000000	0.00000000000000000000	4178.97412109375000000000	4171.79492187500000000000	4186.66650390625000000000	4183.07666015625000000000	4174.35888671875000000000	4160.00000000000000000000	4157.43603515625000000000	4144.10253906250000000000	4139.48730468750000000000	4141.53857421875000000000	4182.05126953125000000000	4153.84619140625000000000	4162.05126953125000000000	4162.56396484375000000000	2561.00000000000000000000	10246.00000000000000000000	10228.00000000000000000000	0.00000000000000000000	0.00000000000000000000	0.00000000000000000000	2532.00000000000000000000	455.00000000000000000000	4.00000000000000000000	4.00000000000000000000	4.00000000000000000000	4.00000000000000000000	4.00000000000000000000	4.00000000000000000000	4.00000000000000000000	4.00000000000000000000	4.00000000000000000000	4.00000000000000000000	4.00000000000000000000	4.00000000000000000000	4.00000000000000000000	4.00000000000000000000	4.00000000000000000000	4.00000000000000000000
98.00000000000000000000	0.00000000000000000000	4161.53857421875000000000	4188.20507812500000000000	4172.30761718750000000000	4188.20507812500000000000	4191.28173828125000000000	4173.84619140625000000000	4168.20507812500000000000	4155.38427734375000000000	4151.28173828125000000000	4150.76904296875000000000	4210.76904296875000000000	4154.35888671875000000000	4168.20507812500000000000	4172.30761718750000000000	3475.00000000000000000000	10246.00000000000000000000	10228.00000000000000000000	0.00000000000000000000	0.00000000000000000000	0.00000000000000000000	2532.00000000000000000000	463.00000000000000000000	4.00000000000000000000	4.00000000000000000000	4.00000000000000000000	4.00000000000000000000	4.00000000000000000000	4.00000000000000000000	4.00000000000000000000	4.00000000000000000000	4.00000000000000000000	4.00000000000000000000	4.00000000000000000000	4.00000000000000000000	4.00000000000000000000	4.00000000000000000000	4.00000000000000000000	4.00000000000000000000
99.00000000000000000000	0.00000000000000000000	4170.76904296875000000000	4172.30761718750000000000	4164.10253906250000000000	4169.74365234375000000000	4158.97412109375000000000	4151.79492187500000000000	4146.66650390625000000000	4138.46142578125000000000	4138.46142578125000000000	4147.69238281250000000000	4242.56396484375000000000	4154.35888671875000000000	4160.00000000000000000000	4173.84619140625000000000	3283.00000000000000000000	10247.00000000000000000000	10228.00000000000000000000	0.00000000000000000000	0.00000000000000000000	0.00000000000000000000	2532.00000000000000000000	471.00000000000000000000	4.00000000000000000000	4.00000000000000000000	4.00000000000000000000	4.00000000000000000000	4.00000000000000000000	4.00000000000000000000	4.00000000000000000000	4.00000000000000000000	4.00000000000000000000	4.00000000000000000000	4.00000000000000000000	4.00000000000000000000	4.00000000000000000000	4.00000000000000000000	4.00000000000000000000	4.00000000000000000000
100.00000000000000000000	0.00000000000000000000	4177.43603515625000000000	4168.20507812500000000000	4174.35888671875000000000	4175.89746093750000000000	4150.76904296875000000000	4151.79492187500000000000	4145.12792968750000000000	4134.87158203125000000000	4135.89746093750000000000	4141.53857421875000000000	4237.43603515625000000000	4157.94873046875000000000	4162.05126953125000000000	4181.53857421875000000000	2714.00000000000000000000	10247.00000000000000000000	10228.00000000000000000000	0.00000000000000000000	0.00000000000000000000	0.00000000000000000000	2532.00000000000000000000	478.00000000000000000000	4.00000000000000000000	4.00000000000000000000	4.00000000000000000000	4.00000000000000000000	4.00000000000000000000	4.00000000000000000000	4.00000000000000000000	4.00000000000000000000	4.00000000000000000000	4.00000000000000000000	4.00000000000000000000	4.00000000000000000000	4.00000000000000000000	4.00000000000000000000	4.00000000000000000000	4.00000000000000000000
101.00000000000000000000	0.00000000000000000000	4180.00000000000000000000	4182.05126953125000000000	4192.82031250000000000000	4202.05126953125000000000	4188.20507812500000000000	4172.30761718750000000000	4167.69238281250000000000	4155.38427734375000000000	4155.38427734375000000000	4156.92285156250000000000	4206.66650390625000000000	4168.71777343750000000000	4178.46142578125000000000	4187.17919921875000000000	2561.00000000000000000000	10247.00000000000000000000	10229.00000000000000000000	0.00000000000000000000	0.00000000000000000000	0.00000000000000000000	2532.00000000000000000000	487.00000000000000000000	4.00000000000000000000	4.00000000000000000000	4.00000000000000000000	4.00000000000000000000	4.00000000000000000000	4.00000000000000000000	4.00000000000000000000	4.00000000000000000000	4.00000000000000000000	4.00000000000000000000	4.00000000000000000000	4.00000000000000000000	4.00000000000000000000	4.00000000000000000000	4.00000000000000000000	4.00000000000000000000
102.00000000000000000000	0.00000000000000000000	4182.05126953125000000000	4178.97412109375000000000	4202.05126953125000000000	4191.28173828125000000000	4195.38427734375000000000	4170.76904296875000000000	4171.79492187500000000000	4161.02539062500000000000	4158.97412109375000000000	4171.79492187500000000000	4186.66650390625000000000	4166.15380859375000000000	4173.33300781250000000000	4177.94873046875000000000	3475.00000000000000000000	10247.00000000000000000000	10229.00000000000000000000	0.00000000000000000000	0.00000000000000000000	0.00000000000000000000	2532.00000000000000000000	494.00000000000000000000	4.00000000000000000000	4.00000000000000000000	4.00000000000000000000	4.00000000000000000000	4.00000000000000000000	4.00000000000000000000	4.00000000000000000000	4.00000000000000000000	4.00000000000000000000	4.00000000000000000000	4.00000000000000000000	4.00000000000000000000	4.00000000000000000000	4.00000000000000000000	4.00000000000000000000	4.00000000000000000000
103.00000000000000000000	0.00000000000000000000	4154.87158203125000000000	4159.48730468750000000000	4183.07666015625000000000	4165.12792968750000000000	4160.51269531250000000000	4154.87158203125000000000	4162.56396484375000000000	4152.82031250000000000000	4147.17919921875000000000	4159.48730468750000000000	4213.84619140625000000000	4147.69238281250000000000	4155.38427734375000000000	4164.10253906250000000000	3283.00000000000000000000	10249.00000000000000000000	10228.00000000000000000000	0.00000000000000000000	0.00000000000000000000	0.00000000000000000000	2532.00000000000000000000	502.00000000000000000000	4.00000000000000000000	4.00000000000000000000	4.00000000000000000000	4.00000000000000000000	4.00000000000000000000	4.00000000000000000000	4.00000000000000000000	4.00000000000000000000	4.00000000000000000000	4.00000000000000000000	4.00000000000000000000	4.00000000000000000000	4.00000000000000000000	4.00000000000000000000	4.00000000000000000000	4.00000000000000000000
104.00000000000000000000	0.00000000000000000000	4162.56396484375000000000	4141.02539062500000000000	4171.28173828125000000000	4161.02539062500000000000	4136.41015625000000000000	4140.00000000000000000000	4143.58984375000000000000	4129.23046875000000000000	4124.10253906250000000000	4123.58984375000000000000	4236.92285156250000000000	4137.43603515625000000000	4141.53857421875000000000	4152.30761718750000000000	2714.00000000000000000000	10249.00000000000000000000	10228.00000000000000000000	0.00000000000000000000	0.00000000000000000000	0.00000000000000000000	2532.00000000000000000000	509.00000000000000000000	4.00000000000000000000	4.00000000000000000000	4.00000000000000000000	4.00000000000000000000	4.00000000000000000000	4.00000000000000000000	4.00000000000000000000	4.00000000000000000000	4.00000000000000000000	4.00000000000000000000	4.00000000000000000000	4.00000000000000000000	4.00000000000000000000	4.00000000000000000000	4.00000000000000000000	4.00000000000000000000
105.00000000000000000000	0.00000000000000000000	4174.35888671875000000000	4166.15380859375000000000	4177.94873046875000000000	4185.12792968750000000000	4173.84619140625000000000	4168.71777343750000000000	4159.48730468750000000000	4140.51269531250000000000	4143.58984375000000000000	4144.10253906250000000000	4217.43603515625000000000	4147.69238281250000000000	4163.58984375000000000000	4165.12792968750000000000	2561.00000000000000000000	10248.00000000000000000000	10227.00000000000000000000	0.00000000000000000000	0.00000000000000000000	0.00000000000000000000	2532.00000000000000000000	517.00000000000000000000	4.00000000000000000000	4.00000000000000000000	4.00000000000000000000	4.00000000000000000000	4.00000000000000000000	4.00000000000000000000	4.00000000000000000000	4.00000000000000000000	4.00000000000000000000	4.00000000000000000000	4.00000000000000000000	4.00000000000000000000	4.00000000000000000000	4.00000000000000000000	4.00000000000000000000	4.00000000000000000000
106.00000000000000000000	0.00000000000000000000	4172.30761718750000000000	4174.35888671875000000000	4176.92285156250000000000	4190.25634765625000000000	4193.33300781250000000000	4185.12792968750000000000	4176.92285156250000000000	4161.02539062500000000000	4165.12792968750000000000	4176.92285156250000000000	4183.07666015625000000000	4163.07666015625000000000	4168.71777343750000000000	4172.30761718750000000000	3475.00000000000000000000	10248.00000000000000000000	10227.00000000000000000000	0.00000000000000000000	0.00000000000000000000	0.00000000000000000000	2532.00000000000000000000	525.00000000000000000000	4.00000000000000000000	4.00000000000000000000	4.00000000000000000000	4.00000000000000000000	4.00000000000000000000	4.00000000000000000000	4.00000000000000000000	4.00000000000000000000	4.00000000000000000000	4.00000000000000000000	4.00000000000000000000	4.00000000000000000000	4.00000000000000000000	4.00000000000000000000	4.00000000000000000000	4.00000000000000000000
107.00000000000000000000	0.00000000000000000000	4180.00000000000000000000	4158.97412109375000000000	4180.51269531250000000000	4172.30761718750000000000	4171.79492187500000000000	4166.15380859375000000000	4168.71777343750000000000	4156.92285156250000000000	4148.20507812500000000000	4156.92285156250000000000	4194.87158203125000000000	4165.64111328125000000000	4152.82031250000000000000	4170.25634765625000000000	3283.00000000000000000000	10250.00000000000000000000	10226.00000000000000000000	0.00000000000000000000	0.00000000000000000000	0.00000000000000000000	2532.00000000000000000000	533.00000000000000000000	4.00000000000000000000	4.00000000000000000000	4.00000000000000000000	4.00000000000000000000	4.00000000000000000000	4.00000000000000000000	4.00000000000000000000	4.00000000000000000000	4.00000000000000000000	4.00000000000000000000	4.00000000000000000000	4.00000000000000000000	4.00000000000000000000	4.00000000000000000000	4.00000000000000000000	4.00000000000000000000
108.00000000000000000000	0.00000000000000000000	4171.79492187500000000000	4176.92285156250000000000	4183.07666015625000000000	4174.87158203125000000000	4171.79492187500000000000	4167.69238281250000000000	4172.82031250000000000000	4165.12792968750000000000	4148.71777343750000000000	4155.38427734375000000000	4253.84619140625000000000	4166.15380859375000000000	4165.12792968750000000000	4186.66650390625000000000	2714.00000000000000000000	10250.00000000000000000000	10226.00000000000000000000	0.00000000000000000000	0.00000000000000000000	0.00000000000000000000	2532.00000000000000000000	541.00000000000000000000	4.00000000000000000000	4.00000000000000000000	4.00000000000000000000	4.00000000000000000000	4.00000000000000000000	4.00000000000000000000	4.00000000000000000000	4.00000000000000000000	4.00000000000000000000	4.00000000000000000000	4.00000000000000000000	4.00000000000000000000	4.00000000000000000000	4.00000000000000000000	4.00000000000000000000	4.00000000000000000000
109.00000000000000000000	0.00000000000000000000	4183.07666015625000000000	4183.07666015625000000000	4176.92285156250000000000	4186.66650390625000000000	4168.20507812500000000000	4168.71777343750000000000	4169.74365234375000000000	4168.71777343750000000000	4153.84619140625000000000	4170.25634765625000000000	4250.25634765625000000000	4168.71777343750000000000	4170.76904296875000000000	4183.58984375000000000000	2561.00000000000000000000	10248.00000000000000000000	10227.00000000000000000000	0.00000000000000000000	0.00000000000000000000	0.00000000000000000000	2532.00000000000000000000	550.00000000000000000000	4.00000000000000000000	4.00000000000000000000	4.00000000000000000000	4.00000000000000000000	4.00000000000000000000	4.00000000000000000000	4.00000000000000000000	4.00000000000000000000	4.00000000000000000000	4.00000000000000000000	4.00000000000000000000	4.00000000000000000000	4.00000000000000000000	4.00000000000000000000	4.00000000000000000000	4.00000000000000000000
110.00000000000000000000	0.00000000000000000000	4176.92285156250000000000	4169.23046875000000000000	4168.20507812500000000000	4186.66650390625000000000	4177.94873046875000000000	4169.74365234375000000000	4170.76904296875000000000	4169.23046875000000000000	4158.97412109375000000000	4159.48730468750000000000	4188.71777343750000000000	4163.58984375000000000000	4165.12792968750000000000	4167.69238281250000000000	3475.00000000000000000000	10248.00000000000000000000	10227.00000000000000000000	0.00000000000000000000	0.00000000000000000000	0.00000000000000000000	2532.00000000000000000000	557.00000000000000000000	4.00000000000000000000	4.00000000000000000000	4.00000000000000000000	4.00000000000000000000	4.00000000000000000000	4.00000000000000000000	4.00000000000000000000	4.00000000000000000000	4.00000000000000000000	4.00000000000000000000	4.00000000000000000000	4.00000000000000000000	4.00000000000000000000	4.00000000000000000000	4.00000000000000000000	4.00000000000000000000
111.00000000000000000000	0.00000000000000000000	4162.56396484375000000000	4158.97412109375000000000	4162.05126953125000000000	4175.89746093750000000000	4177.94873046875000000000	4167.17919921875000000000	4165.12792968750000000000	4156.41015625000000000000	4150.25634765625000000000	4136.92285156250000000000	4167.69238281250000000000	4158.46142578125000000000	4149.23046875000000000000	4157.94873046875000000000	3283.00000000000000000000	10247.00000000000000000000	10227.00000000000000000000	0.00000000000000000000	0.00000000000000000000	0.00000000000000000000	2532.00000000000000000000	565.00000000000000000000	4.00000000000000000000	4.00000000000000000000	4.00000000000000000000	4.00000000000000000000	4.00000000000000000000	4.00000000000000000000	4.00000000000000000000	4.00000000000000000000	4.00000000000000000000	4.00000000000000000000	4.00000000000000000000	4.00000000000000000000	4.00000000000000000000	4.00000000000000000000	4.00000000000000000000	4.00000000000000000000
112.00000000000000000000	0.00000000000000000000	4183.07666015625000000000	4168.20507812500000000000	4171.79492187500000000000	4168.20507812500000000000	4154.35888671875000000000	4160.00000000000000000000	4150.76904296875000000000	4134.35888671875000000000	4129.74365234375000000000	4138.97412109375000000000	4201.53857421875000000000	4161.53857421875000000000	4133.84619140625000000000	4158.46142578125000000000	2714.00000000000000000000	10247.00000000000000000000	10227.00000000000000000000	0.00000000000000000000	0.00000000000000000000	0.00000000000000000000	2532.00000000000000000000	573.00000000000000000000	4.00000000000000000000	4.00000000000000000000	4.00000000000000000000	4.00000000000000000000	4.00000000000000000000	4.00000000000000000000	4.00000000000000000000	4.00000000000000000000	4.00000000000000000000	4.00000000000000000000	4.00000000000000000000	4.00000000000000000000	4.00000000000000000000	4.00000000000000000000	4.00000000000000000000	4.00000000000000000000
113.00000000000000000000	0.00000000000000000000	4177.43603515625000000000	4176.92285156250000000000	4179.48730468750000000000	4168.20507812500000000000	4167.69238281250000000000	4171.28173828125000000000	4159.48730468750000000000	4141.02539062500000000000	4145.12792968750000000000	4166.66650390625000000000	4235.89746093750000000000	4166.15380859375000000000	4152.30761718750000000000	4177.94873046875000000000	2561.00000000000000000000	10248.00000000000000000000	10228.00000000000000000000	0.00000000000000000000	0.00000000000000000000	0.00000000000000000000	2532.00000000000000000000	582.00000000000000000000	4.00000000000000000000	4.00000000000000000000	4.00000000000000000000	4.00000000000000000000	4.00000000000000000000	4.00000000000000000000	4.00000000000000000000	4.00000000000000000000	4.00000000000000000000	4.00000000000000000000	4.00000000000000000000	4.00000000000000000000	4.00000000000000000000	4.00000000000000000000	4.00000000000000000000	4.00000000000000000000
114.00000000000000000000	0.00000000000000000000	4174.35888671875000000000	4145.12792968750000000000	4174.87158203125000000000	4174.35888671875000000000	4173.33300781250000000000	4172.82031250000000000000	4154.87158203125000000000	4138.97412109375000000000	4148.20507812500000000000	4160.00000000000000000000	4214.35888671875000000000	4165.12792968750000000000	4159.48730468750000000000	4180.00000000000000000000	3475.00000000000000000000	10248.00000000000000000000	10228.00000000000000000000	0.00000000000000000000	0.00000000000000000000	0.00000000000000000000	2532.00000000000000000000	589.00000000000000000000	4.00000000000000000000	4.00000000000000000000	4.00000000000000000000	4.00000000000000000000	4.00000000000000000000	4.00000000000000000000	4.00000000000000000000	4.00000000000000000000	4.00000000000000000000	4.00000000000000000000	4.00000000000000000000	4.00000000000000000000	4.00000000000000000000	4.00000000000000000000	4.00000000000000000000	4.00000000000000000000
115.00000000000000000000	0.00000000000000000000	4173.33300781250000000000	4145.12792968750000000000	4171.28173828125000000000	4177.94873046875000000000	4163.58984375000000000000	4168.20507812500000000000	4150.76904296875000000000	4138.46142578125000000000	4140.00000000000000000000	4148.20507812500000000000	4185.64111328125000000000	4158.97412109375000000000	4155.38427734375000000000	4167.17919921875000000000	3283.00000000000000000000	10246.00000000000000000000	10229.00000000000000000000	0.00000000000000000000	0.00000000000000000000	0.00000000000000000000	2532.00000000000000000000	596.00000000000000000000	4.00000000000000000000	4.00000000000000000000	4.00000000000000000000	4.00000000000000000000	4.00000000000000000000	4.00000000000000000000	4.00000000000000000000	4.00000000000000000000	4.00000000000000000000	4.00000000000000000000	4.00000000000000000000	4.00000000000000000000	4.00000000000000000000	4.00000000000000000000	4.00000000000000000000	4.00000000000000000000
116.00000000000000000000	0.00000000000000000000	4169.23046875000000000000	4176.92285156250000000000	4177.94873046875000000000	4174.35888671875000000000	4168.71777343750000000000	4160.51269531250000000000	4161.53857421875000000000	4154.87158203125000000000	4145.64111328125000000000	4154.35888671875000000000	4196.41015625000000000000	4158.97412109375000000000	4157.43603515625000000000	4162.05126953125000000000	2714.00000000000000000000	10246.00000000000000000000	10229.00000000000000000000	0.00000000000000000000	0.00000000000000000000	0.00000000000000000000	2532.00000000000000000000	604.00000000000000000000	4.00000000000000000000	4.00000000000000000000	4.00000000000000000000	4.00000000000000000000	4.00000000000000000000	4.00000000000000000000	4.00000000000000000000	4.00000000000000000000	4.00000000000000000000	4.00000000000000000000	4.00000000000000000000	4.00000000000000000000	4.00000000000000000000	4.00000000000000000000	4.00000000000000000000	4.00000000000000000000
117.00000000000000000000	0.00000000000000000000	4183.58984375000000000000	4174.35888671875000000000	4190.76904296875000000000	4174.35888671875000000000	4168.71777343750000000000	4150.76904296875000000000	4165.12792968750000000000	4157.94873046875000000000	4147.69238281250000000000	4150.25634765625000000000	4209.23046875000000000000	4166.15380859375000000000	4157.94873046875000000000	4168.20507812500000000000	2561.00000000000000000000	10247.00000000000000000000	10229.00000000000000000000	0.00000000000000000000	0.00000000000000000000	0.00000000000000000000	2532.00000000000000000000	611.00000000000000000000	4.00000000000000000000	4.00000000000000000000	4.00000000000000000000	4.00000000000000000000	4.00000000000000000000	4.00000000000000000000	4.00000000000000000000	4.00000000000000000000	4.00000000000000000000	4.00000000000000000000	4.00000000000000000000	4.00000000000000000000	4.00000000000000000000	4.00000000000000000000	4.00000000000000000000	4.00000000000000000000
118.00000000000000000000	0.00000000000000000000	4171.28173828125000000000	4164.61523437500000000000	4193.33300781250000000000	4185.64111328125000000000	4167.17919921875000000000	4160.00000000000000000000	4172.82031250000000000000	4160.51269531250000000000	4154.35888671875000000000	4169.23046875000000000000	4214.87158203125000000000	4170.25634765625000000000	4171.79492187500000000000	4183.58984375000000000000	3475.00000000000000000000	10247.00000000000000000000	10229.00000000000000000000	0.00000000000000000000	0.00000000000000000000	0.00000000000000000000	2532.00000000000000000000	618.00000000000000000000	4.00000000000000000000	4.00000000000000000000	4.00000000000000000000	4.00000000000000000000	4.00000000000000000000	4.00000000000000000000	4.00000000000000000000	4.00000000000000000000	4.00000000000000000000	4.00000000000000000000	4.00000000000000000000	4.00000000000000000000	4.00000000000000000000	4.00000000000000000000	4.00000000000000000000	4.00000000000000000000
119.00000000000000000000	0.00000000000000000000	4172.82031250000000000000	4156.41015625000000000000	4191.28173828125000000000	4193.33300781250000000000	4155.89746093750000000000	4151.79492187500000000000	4160.51269531250000000000	4148.71777343750000000000	4142.56396484375000000000	4166.66650390625000000000	4200.00000000000000000000	4166.66650390625000000000	4163.58984375000000000000	4176.41015625000000000000	3283.00000000000000000000	10248.00000000000000000000	10229.00000000000000000000	0.00000000000000000000	0.00000000000000000000	0.00000000000000000000	2532.00000000000000000000	627.00000000000000000000	4.00000000000000000000	4.00000000000000000000	4.00000000000000000000	4.00000000000000000000	4.00000000000000000000	4.00000000000000000000	4.00000000000000000000	4.00000000000000000000	4.00000000000000000000	4.00000000000000000000	4.00000000000000000000	4.00000000000000000000	4.00000000000000000000	4.00000000000000000000	4.00000000000000000000	4.00000000000000000000
120.00000000000000000000	0.00000000000000000000	4175.89746093750000000000	4160.00000000000000000000	4179.48730468750000000000	4195.89746093750000000000	4161.53857421875000000000	4150.25634765625000000000	4153.33300781250000000000	4143.58984375000000000000	4140.51269531250000000000	4145.12792968750000000000	4199.48730468750000000000	4155.38427734375000000000	4161.02539062500000000000	4162.56396484375000000000	2714.00000000000000000000	10248.00000000000000000000	10229.00000000000000000000	0.00000000000000000000	0.00000000000000000000	0.00000000000000000000	2532.00000000000000000000	635.00000000000000000000	4.00000000000000000000	4.00000000000000000000	4.00000000000000000000	4.00000000000000000000	4.00000000000000000000	4.00000000000000000000	4.00000000000000000000	4.00000000000000000000	4.00000000000000000000	4.00000000000000000000	4.00000000000000000000	4.00000000000000000000	4.00000000000000000000	4.00000000000000000000	4.00000000000000000000	4.00000000000000000000
121.00000000000000000000	0.00000000000000000000	4165.64111328125000000000	4170.25634765625000000000	4166.15380859375000000000	4186.66650390625000000000	4179.48730468750000000000	4172.30761718750000000000	4160.00000000000000000000	4151.79492187500000000000	4151.28173828125000000000	4152.30761718750000000000	4212.30761718750000000000	4149.23046875000000000000	4172.82031250000000000000	4156.92285156250000000000	2561.00000000000000000000	10247.00000000000000000000	10229.00000000000000000000	0.00000000000000000000	0.00000000000000000000	0.00000000000000000000	2532.00000000000000000000	643.00000000000000000000	4.00000000000000000000	4.00000000000000000000	4.00000000000000000000	4.00000000000000000000	4.00000000000000000000	4.00000000000000000000	4.00000000000000000000	4.00000000000000000000	4.00000000000000000000	4.00000000000000000000	4.00000000000000000000	4.00000000000000000000	4.00000000000000000000	4.00000000000000000000	4.00000000000000000000	4.00000000000000000000
122.00000000000000000000	0.00000000000000000000	4178.97412109375000000000	4162.56396484375000000000	4172.82031250000000000000	4169.74365234375000000000	4185.64111328125000000000	4178.46142578125000000000	4152.82031250000000000000	4143.07666015625000000000	4140.51269531250000000000	4159.48730468750000000000	4199.48730468750000000000	4146.66650390625000000000	4151.28173828125000000000	4151.79492187500000000000	3475.00000000000000000000	10247.00000000000000000000	10229.00000000000000000000	0.00000000000000000000	0.00000000000000000000	0.00000000000000000000	2532.00000000000000000000	651.00000000000000000000	4.00000000000000000000	4.00000000000000000000	4.00000000000000000000	4.00000000000000000000	4.00000000000000000000	4.00000000000000000000	4.00000000000000000000	4.00000000000000000000	4.00000000000000000000	4.00000000000000000000	4.00000000000000000000	4.00000000000000000000	4.00000000000000000000	4.00000000000000000000	4.00000000000000000000	4.00000000000000000000
123.00000000000000000000	0.00000000000000000000	4162.56396484375000000000	4161.02539062500000000000	4165.12792968750000000000	4175.89746093750000000000	4191.79492187500000000000	4177.94873046875000000000	4158.97412109375000000000	4146.66650390625000000000	4148.20507812500000000000	4160.51269531250000000000	4202.56396484375000000000	4143.58984375000000000000	4151.79492187500000000000	4154.35888671875000000000	3283.00000000000000000000	10249.00000000000000000000	10231.00000000000000000000	0.00000000000000000000	0.00000000000000000000	0.00000000000000000000	2532.00000000000000000000	660.00000000000000000000	4.00000000000000000000	4.00000000000000000000	4.00000000000000000000	4.00000000000000000000	4.00000000000000000000	4.00000000000000000000	4.00000000000000000000	4.00000000000000000000	4.00000000000000000000	4.00000000000000000000	4.00000000000000000000	4.00000000000000000000	4.00000000000000000000	4.00000000000000000000	4.00000000000000000000	4.00000000000000000000
124.00000000000000000000	0.00000000000000000000	4153.84619140625000000000	4147.69238281250000000000	4146.15380859375000000000	4175.89746093750000000000	4160.51269531250000000000	4165.64111328125000000000	4162.56396484375000000000	4148.20507812500000000000	4152.30761718750000000000	4145.64111328125000000000	4201.02539062500000000000	4141.02539062500000000000	4154.35888671875000000000	4145.64111328125000000000	2714.00000000000000000000	10249.00000000000000000000	10231.00000000000000000000	0.00000000000000000000	0.00000000000000000000	0.00000000000000000000	2532.00000000000000000000	667.00000000000000000000	4.00000000000000000000	4.00000000000000000000	4.00000000000000000000	4.00000000000000000000	4.00000000000000000000	4.00000000000000000000	4.00000000000000000000	4.00000000000000000000	4.00000000000000000000	4.00000000000000000000	4.00000000000000000000	4.00000000000000000000	4.00000000000000000000	4.00000000000000000000	4.00000000000000000000	4.00000000000000000000
125.00000000000000000000	0.00000000000000000000	4165.12792968750000000000	4151.79492187500000000000	4149.23046875000000000000	4173.33300781250000000000	4150.76904296875000000000	4168.71777343750000000000	4170.76904296875000000000	4158.97412109375000000000	4157.94873046875000000000	4159.48730468750000000000	4196.41015625000000000000	4142.05126953125000000000	4154.35888671875000000000	4143.58984375000000000000	2561.00000000000000000000	10248.00000000000000000000	10230.00000000000000000000	0.00000000000000000000	0.00000000000000000000	0.00000000000000000000	2532.00000000000000000000	675.00000000000000000000	4.00000000000000000000	4.00000000000000000000	4.00000000000000000000	4.00000000000000000000	4.00000000000000000000	4.00000000000000000000	4.00000000000000000000	4.00000000000000000000	4.00000000000000000000	4.00000000000000000000	4.00000000000000000000	4.00000000000000000000	4.00000000000000000000	4.00000000000000000000	4.00000000000000000000	4.00000000000000000000
126.00000000000000000000	0.00000000000000000000	4166.15380859375000000000	4182.56396484375000000000	4155.38427734375000000000	4190.25634765625000000000	4184.10253906250000000000	4185.12792968750000000000	4181.02539062500000000000	4181.02539062500000000000	4181.53857421875000000000	4189.74365234375000000000	4210.25634765625000000000	4157.43603515625000000000	4177.94873046875000000000	4165.64111328125000000000	3475.00000000000000000000	10248.00000000000000000000	10230.00000000000000000000	0.00000000000000000000	0.00000000000000000000	0.00000000000000000000	2532.00000000000000000000	683.00000000000000000000	4.00000000000000000000	4.00000000000000000000	4.00000000000000000000	4.00000000000000000000	4.00000000000000000000	4.00000000000000000000	4.00000000000000000000	4.00000000000000000000	4.00000000000000000000	4.00000000000000000000	4.00000000000000000000	4.00000000000000000000	4.00000000000000000000	4.00000000000000000000	4.00000000000000000000	4.00000000000000000000
127.00000000000000000000	0.00000000000000000000	4181.02539062500000000000	4180.00000000000000000000	4155.38427734375000000000	4188.20507812500000000000	4177.94873046875000000000	4168.71777343750000000000	4167.69238281250000000000	4167.69238281250000000000	4172.82031250000000000000	4166.66650390625000000000	4198.97412109375000000000	4164.61523437500000000000	4172.30761718750000000000	4181.02539062500000000000	52.00000000000000000000	10249.00000000000000000000	10228.00000000000000000000	0.00000000000000000000	0.00000000000000000000	0.00000000000000000000	2532.00000000000000000000	691.00000000000000000000	4.00000000000000000000	4.00000000000000000000	4.00000000000000000000	4.00000000000000000000	4.00000000000000000000	4.00000000000000000000	4.00000000000000000000	4.00000000000000000000	4.00000000000000000000	4.00000000000000000000	4.00000000000000000000	4.00000000000000000000	4.00000000000000000000	4.00000000000000000000	4.00000000000000000000	4.00000000000000000000
0.00000000000000000000	0.00000000000000000000	4172.30761718750000000000	4179.48730468750000000000	4152.30761718750000000000	4184.10253906250000000000	4180.51269531250000000000	4171.28173828125000000000	4169.74365234375000000000	4161.02539062500000000000	4166.66650390625000000000	4157.43603515625000000000	4200.51269531250000000000	4155.89746093750000000000	4165.12792968750000000000	4183.58984375000000000000	2786.00000000000000000000	10249.00000000000000000000	10228.00000000000000000000	0.00000000000000000000	0.00000000000000000000	0.00000000000000000000	2532.00000000000000000000	698.00000000000000000000	4.00000000000000000000	4.00000000000000000000	4.00000000000000000000	4.00000000000000000000	4.00000000000000000000	4.00000000000000000000	4.00000000000000000000	4.00000000000000000000	4.00000000000000000000	4.00000000000000000000	4.00000000000000000000	4.00000000000000000000	4.00000000000000000000	4.00000000000000000000	4.00000000000000000000	4.00000000000000000000
1.00000000000000000000	0.00000000000000000000	4165.12792968750000000000	4171.79492187500000000000	4147.17919921875000000000	4188.71777343750000000000	4181.53857421875000000000	4171.28173828125000000000	4157.43603515625000000000	4151.28173828125000000000	4157.94873046875000000000	4169.23046875000000000000	4217.43603515625000000000	4151.28173828125000000000	4160.51269531250000000000	4160.51269531250000000000	2578.00000000000000000000	10248.00000000000000000000	10228.00000000000000000000	0.00000000000000000000	0.00000000000000000000	0.00000000000000000000	2532.00000000000000000000	707.00000000000000000000	4.00000000000000000000	4.00000000000000000000	4.00000000000000000000	4.00000000000000000000	4.00000000000000000000	4.00000000000000000000	4.00000000000000000000	4.00000000000000000000	4.00000000000000000000	4.00000000000000000000	4.00000000000000000000	4.00000000000000000000	4.00000000000000000000	4.00000000000000000000	4.00000000000000000000	4.00000000000000000000
2.00000000000000000000	0.00000000000000000000	4164.10253906250000000000	4147.69238281250000000000	4147.69238281250000000000	4180.00000000000000000000	4155.38427734375000000000	4153.84619140625000000000	4136.41015625000000000000	4135.89746093750000000000	4136.41015625000000000000	4158.46142578125000000000	4205.64111328125000000000	4151.28173828125000000000	4143.07666015625000000000	4144.61523437500000000000	2014.00000000000000000000	10248.00000000000000000000	10228.00000000000000000000	0.00000000000000000000	0.00000000000000000000	0.00000000000000000000	2532.00000000000000000000	714.00000000000000000000	4.00000000000000000000	4.00000000000000000000	4.00000000000000000000	4.00000000000000000000	4.00000000000000000000	4.00000000000000000000	4.00000000000000000000	4.00000000000000000000	4.00000000000000000000	4.00000000000000000000	4.00000000000000000000	4.00000000000000000000	4.00000000000000000000	4.00000000000000000000	4.00000000000000000000	4.00000000000000000000
3.00000000000000000000	0.00000000000000000000	4158.46142578125000000000	4154.87158203125000000000	4151.79492187500000000000	4178.46142578125000000000	4156.92285156250000000000	4153.84619140625000000000	4153.33300781250000000000	4149.74365234375000000000	4138.97412109375000000000	4150.25634765625000000000	4180.51269531250000000000	4149.74365234375000000000	4143.07666015625000000000	4157.94873046875000000000	3467.00000000000000000000	10246.00000000000000000000	10229.00000000000000000000	0.00000000000000000000	0.00000000000000000000	0.00000000000000000000	2532.00000000000000000000	722.00000000000000000000	4.00000000000000000000	4.00000000000000000000	4.00000000000000000000	4.00000000000000000000	4.00000000000000000000	4.00000000000000000000	4.00000000000000000000	4.00000000000000000000	4.00000000000000000000	4.00000000000000000000	4.00000000000000000000	4.00000000000000000000	4.00000000000000000000	4.00000000000000000000	4.00000000000000000000	4.00000000000000000000
4.00000000000000000000	0.00000000000000000000	4180.51269531250000000000	4174.87158203125000000000	4158.46142578125000000000	4185.64111328125000000000	4170.76904296875000000000	4164.10253906250000000000	4169.23046875000000000000	4161.02539062500000000000	4147.17919921875000000000	4154.35888671875000000000	4188.71777343750000000000	4148.71777343750000000000	4152.30761718750000000000	4164.10253906250000000000	3520.00000000000000000000	10246.00000000000000000000	10229.00000000000000000000	0.00000000000000000000	0.00000000000000000000	0.00000000000000000000	2532.00000000000000000000	730.00000000000000000000	4.00000000000000000000	4.00000000000000000000	4.00000000000000000000	4.00000000000000000000	4.00000000000000000000	4.00000000000000000000	4.00000000000000000000	4.00000000000000000000	4.00000000000000000000	4.00000000000000000000	4.00000000000000000000	4.00000000000000000000	4.00000000000000000000	4.00000000000000000000	4.00000000000000000000	4.00000000000000000000
[truncated: 236 more rows]
