# Supplementary material for: Discriminating three motor imagery states of the same joint for brain-computer interface
Source: PeerJ. 2021 Aug 24;9:e12027. doi: 10.7717/peerj.12027 (PMC8395581; doi:10.7717/peerj.12027)
Supplement: Supplemental Information 1 [file peerj-09-12027-s001.zip › dataset/C/01-08-04.11.17.17.32.43.csv]

title:08	recorded:04.11.17 17.32.43	sampling:128	subject:01	labels:COUNTER INTERPOLATED AF3 F7 F3 FC5 T7 P7 O1 O2 P8 T8 FC6 F4 F8 AF4 RAW_CQ GYROX GYROY MARKER MARKER_HARDWARE SYNC TIME_STAMP_s TIME_STAMP_ms CQ_AF3 CQ_F7 CQ_F3 CQ_FC5 CQ_T7 CQ_P7 CQ_O1 CQ_O2 CQ_P8 CQ_T8 CQ_FC6 CQ_F4 CQ_F8 CQ_AF4 CQ_CMS CQ_DRL	chan:40	units:emotiv
63.00000000000000000000	0.00000000000000000000	4175.38427734375000000000	4201.53857421875000000000	4140.51269531250000000000	4210.25634765625000000000	4181.02539062500000000000	4192.82031250000000000000	4182.05126953125000000000	4201.02539062500000000000	4216.92285156250000000000	4225.12792968750000000000	4209.23046875000000000000	4244.10253906250000000000	4207.17919921875000000000	4205.64111328125000000000	0.00000000000000000000	10251.00000000000000000000	10226.00000000000000000000	0.00000000000000000000	0.00000000000000000000	0.00000000000000000000	3025.00000000000000000000	450.00000000000000000000	0.00000000000000000000	0.00000000000000000000	0.00000000000000000000	0.00000000000000000000	0.00000000000000000000	0.00000000000000000000	0.00000000000000000000	0.00000000000000000000	0.00000000000000000000	0.00000000000000000000	0.00000000000000000000	0.00000000000000000000	0.00000000000000000000	0.00000000000000000000	0.00000000000000000000	0.00000000000000000000
64.00000000000000000000	0.00000000000000000000	4192.82031250000000000000	4197.94873046875000000000	4153.84619140625000000000	4191.28173828125000000000	4183.58984375000000000000	4192.30761718750000000000	4176.41015625000000000000	4200.51269531250000000000	4209.23046875000000000000	4215.38427734375000000000	4214.35888671875000000000	4243.07666015625000000000	4209.74365234375000000000	4197.94873046875000000000	2585.00000000000000000000	10251.00000000000000000000	10226.00000000000000000000	0.00000000000000000000	0.00000000000000000000	0.00000000000000000000	3025.00000000000000000000	459.00000000000000000000	4.00000000000000000000	0.00000000000000000000	0.00000000000000000000	0.00000000000000000000	0.00000000000000000000	0.00000000000000000000	0.00000000000000000000	0.00000000000000000000	0.00000000000000000000	0.00000000000000000000	0.00000000000000000000	0.00000000000000000000	0.00000000000000000000	0.00000000000000000000	0.00000000000000000000	0.00000000000000000000
65.00000000000000000000	0.00000000000000000000	4165.12792968750000000000	4204.10253906250000000000	4154.87158203125000000000	4177.43603515625000000000	4208.20507812500000000000	4201.02539062500000000000	4178.97412109375000000000	4203.58984375000000000000	4218.97412109375000000000	4223.07666015625000000000	4215.89746093750000000000	4239.48730468750000000000	4234.87158203125000000000	4214.87158203125000000000	2450.00000000000000000000	10251.00000000000000000000	10226.00000000000000000000	0.00000000000000000000	0.00000000000000000000	0.00000000000000000000	3025.00000000000000000000	467.00000000000000000000	4.00000000000000000000	4.00000000000000000000	0.00000000000000000000	0.00000000000000000000	0.00000000000000000000	0.00000000000000000000	0.00000000000000000000	0.00000000000000000000	0.00000000000000000000	0.00000000000000000000	0.00000000000000000000	0.00000000000000000000	0.00000000000000000000	0.00000000000000000000	0.00000000000000000000	0.00000000000000000000
66.00000000000000000000	0.00000000000000000000	4178.97412109375000000000	4182.05126953125000000000	4151.79492187500000000000	4168.20507812500000000000	4189.74365234375000000000	4174.87158203125000000000	4157.94873046875000000000	4181.53857421875000000000	4193.84619140625000000000	4206.15380859375000000000	4185.12792968750000000000	4224.10253906250000000000	4209.23046875000000000000	4200.00000000000000000000	1434.00000000000000000000	10251.00000000000000000000	10226.00000000000000000000	0.00000000000000000000	0.00000000000000000000	0.00000000000000000000	3025.00000000000000000000	475.00000000000000000000	4.00000000000000000000	4.00000000000000000000	4.00000000000000000000	0.00000000000000000000	0.00000000000000000000	0.00000000000000000000	0.00000000000000000000	0.00000000000000000000	0.00000000000000000000	0.00000000000000000000	0.00000000000000000000	0.00000000000000000000	0.00000000000000000000	0.00000000000000000000	4.00000000000000000000	0.00000000000000000000
67.00000000000000000000	0.00000000000000000000	4174.35888671875000000000	4180.00000000000000000000	4153.33300781250000000000	4173.33300781250000000000	4183.07666015625000000000	4183.58984375000000000000	4170.76904296875000000000	4178.97412109375000000000	4191.28173828125000000000	4193.33300781250000000000	4178.46142578125000000000	4218.46142578125000000000	4194.87158203125000000000	4186.66650390625000000000	3443.00000000000000000000	10249.00000000000000000000	10226.00000000000000000000	0.00000000000000000000	0.00000000000000000000	0.00000000000000000000	3025.00000000000000000000	484.00000000000000000000	4.00000000000000000000	4.00000000000000000000	4.00000000000000000000	4.00000000000000000000	0.00000000000000000000	0.00000000000000000000	0.00000000000000000000	0.00000000000000000000	0.00000000000000000000	0.00000000000000000000	0.00000000000000000000	0.00000000000000000000	0.00000000000000000000	0.00000000000000000000	4.00000000000000000000	4.00000000000000000000
68.00000000000000000000	0.00000000000000000000	4166.15380859375000000000	4185.64111328125000000000	4146.66650390625000000000	4173.33300781250000000000	4178.97412109375000000000	4196.41015625000000000000	4178.46142578125000000000	4174.35888671875000000000	4193.33300781250000000000	4186.15380859375000000000	4192.82031250000000000000	4221.53857421875000000000	4192.30761718750000000000	4187.17919921875000000000	3536.00000000000000000000	10249.00000000000000000000	10226.00000000000000000000	0.00000000000000000000	0.00000000000000000000	0.00000000000000000000	3025.00000000000000000000	492.00000000000000000000	4.00000000000000000000	4.00000000000000000000	4.00000000000000000000	4.00000000000000000000	4.00000000000000000000	0.00000000000000000000	0.00000000000000000000	0.00000000000000000000	0.00000000000000000000	0.00000000000000000000	0.00000000000000000000	0.00000000000000000000	0.00000000000000000000	0.00000000000000000000	4.00000000000000000000	4.00000000000000000000
69.00000000000000000000	0.00000000000000000000	4190.25634765625000000000	4185.64111328125000000000	4153.84619140625000000000	4160.51269531250000000000	4161.53857421875000000000	4186.66650390625000000000	4168.20507812500000000000	4168.20507812500000000000	4176.92285156250000000000	4181.02539062500000000000	4184.61523437500000000000	4216.41015625000000000000	4182.56396484375000000000	4183.07666015625000000000	3412.00000000000000000000	10246.00000000000000000000	10226.00000000000000000000	0.00000000000000000000	0.00000000000000000000	0.00000000000000000000	3025.00000000000000000000	499.00000000000000000000	4.00000000000000000000	4.00000000000000000000	4.00000000000000000000	4.00000000000000000000	4.00000000000000000000	4.00000000000000000000	0.00000000000000000000	0.00000000000000000000	0.00000000000000000000	0.00000000000000000000	0.00000000000000000000	0.00000000000000000000	0.00000000000000000000	0.00000000000000000000	4.00000000000000000000	4.00000000000000000000
70.00000000000000000000	0.00000000000000000000	4168.71777343750000000000	4209.23046875000000000000	4159.48730468750000000000	4169.23046875000000000000	4193.33300781250000000000	4202.05126953125000000000	4188.20507812500000000000	4196.92285156250000000000	4203.07666015625000000000	4206.66650390625000000000	4187.69238281250000000000	4220.00000000000000000000	4209.23046875000000000000	4195.38427734375000000000	3459.00000000000000000000	10246.00000000000000000000	10226.00000000000000000000	0.00000000000000000000	0.00000000000000000000	0.00000000000000000000	3025.00000000000000000000	507.00000000000000000000	4.00000000000000000000	4.00000000000000000000	4.00000000000000000000	4.00000000000000000000	4.00000000000000000000	4.00000000000000000000	4.00000000000000000000	0.00000000000000000000	0.00000000000000000000	0.00000000000000000000	0.00000000000000000000	0.00000000000000000000	0.00000000000000000000	0.00000000000000000000	4.00000000000000000000	4.00000000000000000000
71.00000000000000000000	0.00000000000000000000	4177.43603515625000000000	4200.00000000000000000000	4155.89746093750000000000	4174.35888671875000000000	4195.89746093750000000000	4186.15380859375000000000	4172.30761718750000000000	4181.53857421875000000000	4201.02539062500000000000	4198.97412109375000000000	4181.53857421875000000000	4217.94873046875000000000	4198.46142578125000000000	4188.71777343750000000000	3387.00000000000000000000	10244.00000000000000000000	10225.00000000000000000000	0.00000000000000000000	0.00000000000000000000	0.00000000000000000000	3025.00000000000000000000	514.00000000000000000000	4.00000000000000000000	4.00000000000000000000	4.00000000000000000000	4.00000000000000000000	4.00000000000000000000	4.00000000000000000000	4.00000000000000000000	4.00000000000000000000	0.00000000000000000000	0.00000000000000000000	0.00000000000000000000	0.00000000000000000000	0.00000000000000000000	0.00000000000000000000	4.00000000000000000000	4.00000000000000000000
72.00000000000000000000	0.00000000000000000000	4174.87158203125000000000	4186.15380859375000000000	4155.38427734375000000000	4172.30761718750000000000	4182.05126953125000000000	4174.87158203125000000000	4165.12792968750000000000	4174.35888671875000000000	4191.79492187500000000000	4195.89746093750000000000	4188.20507812500000000000	4207.69238281250000000000	4189.23046875000000000000	4188.20507812500000000000	3409.00000000000000000000	10244.00000000000000000000	10225.00000000000000000000	0.00000000000000000000	0.00000000000000000000	0.00000000000000000000	3025.00000000000000000000	521.00000000000000000000	4.00000000000000000000	4.00000000000000000000	4.00000000000000000000	4.00000000000000000000	4.00000000000000000000	4.00000000000000000000	4.00000000000000000000	4.00000000000000000000	4.00000000000000000000	0.00000000000000000000	0.00000000000000000000	0.00000000000000000000	0.00000000000000000000	0.00000000000000000000	4.00000000000000000000	4.00000000000000000000
73.00000000000000000000	0.00000000000000000000	4166.15380859375000000000	4184.61523437500000000000	4153.84619140625000000000	4181.02539062500000000000	4182.56396484375000000000	4183.58984375000000000000	4178.97412109375000000000	4197.43603515625000000000	4203.07666015625000000000	4211.79492187500000000000	4204.10253906250000000000	4211.28173828125000000000	4205.64111328125000000000	4188.20507812500000000000	3120.00000000000000000000	10245.00000000000000000000	10229.00000000000000000000	0.00000000000000000000	0.00000000000000000000	0.00000000000000000000	3025.00000000000000000000	529.00000000000000000000	4.00000000000000000000	4.00000000000000000000	4.00000000000000000000	4.00000000000000000000	4.00000000000000000000	4.00000000000000000000	4.00000000000000000000	4.00000000000000000000	4.00000000000000000000	4.00000000000000000000	0.00000000000000000000	0.00000000000000000000	0.00000000000000000000	0.00000000000000000000	4.00000000000000000000	4.00000000000000000000
74.00000000000000000000	0.00000000000000000000	4190.25634765625000000000	4188.20507812500000000000	4160.00000000000000000000	4178.97412109375000000000	4181.02539062500000000000	4186.66650390625000000000	4178.97412109375000000000	4197.43603515625000000000	4201.53857421875000000000	4204.61523437500000000000	4192.30761718750000000000	4223.07666015625000000000	4199.48730468750000000000	4179.48730468750000000000	3498.00000000000000000000	10245.00000000000000000000	10229.00000000000000000000	0.00000000000000000000	0.00000000000000000000	0.00000000000000000000	3025.00000000000000000000	537.00000000000000000000	4.00000000000000000000	4.00000000000000000000	4.00000000000000000000	4.00000000000000000000	4.00000000000000000000	4.00000000000000000000	4.00000000000000000000	4.00000000000000000000	4.00000000000000000000	4.00000000000000000000	4.00000000000000000000	0.00000000000000000000	0.00000000000000000000	0.00000000000000000000	4.00000000000000000000	4.00000000000000000000
75.00000000000000000000	0.00000000000000000000	4166.66650390625000000000	4205.12792968750000000000	4155.89746093750000000000	4172.30761718750000000000	4196.41015625000000000000	4204.61523437500000000000	4191.28173828125000000000	4202.05126953125000000000	4209.74365234375000000000	4210.25634765625000000000	4192.30761718750000000000	4228.71777343750000000000	4200.51269531250000000000	4192.82031250000000000000	3313.00000000000000000000	10246.00000000000000000000	10230.00000000000000000000	0.00000000000000000000	0.00000000000000000000	0.00000000000000000000	3025.00000000000000000000	545.00000000000000000000	4.00000000000000000000	4.00000000000000000000	4.00000000000000000000	4.00000000000000000000	4.00000000000000000000	4.00000000000000000000	4.00000000000000000000	4.00000000000000000000	4.00000000000000000000	4.00000000000000000000	4.00000000000000000000	4.00000000000000000000	0.00000000000000000000	0.00000000000000000000	4.00000000000000000000	4.00000000000000000000
76.00000000000000000000	0.00000000000000000000	4177.94873046875000000000	4190.76904296875000000000	4149.23046875000000000000	4181.02539062500000000000	4182.05126953125000000000	4193.84619140625000000000	4176.92285156250000000000	4190.76904296875000000000	4194.87158203125000000000	4206.66650390625000000000	4192.30761718750000000000	4217.94873046875000000000	4198.46142578125000000000	4189.23046875000000000000	2667.00000000000000000000	10246.00000000000000000000	10230.00000000000000000000	0.00000000000000000000	0.00000000000000000000	0.00000000000000000000	3025.00000000000000000000	554.00000000000000000000	4.00000000000000000000	4.00000000000000000000	4.00000000000000000000	4.00000000000000000000	4.00000000000000000000	4.00000000000000000000	4.00000000000000000000	4.00000000000000000000	4.00000000000000000000	4.00000000000000000000	4.00000000000000000000	4.00000000000000000000	4.00000000000000000000	0.00000000000000000000	4.00000000000000000000	4.00000000000000000000
77.00000000000000000000	0.00000000000000000000	4183.58984375000000000000	4197.43603515625000000000	4152.30761718750000000000	4191.79492187500000000000	4176.92285156250000000000	4191.79492187500000000000	4178.46142578125000000000	4196.92285156250000000000	4197.43603515625000000000	4201.02539062500000000000	4187.69238281250000000000	4215.89746093750000000000	4215.38427734375000000000	4194.35888671875000000000	2586.00000000000000000000	10246.00000000000000000000	10229.00000000000000000000	0.00000000000000000000	0.00000000000000000000	0.00000000000000000000	3025.00000000000000000000	562.00000000000000000000	4.00000000000000000000	4.00000000000000000000	4.00000000000000000000	4.00000000000000000000	4.00000000000000000000	4.00000000000000000000	4.00000000000000000000	4.00000000000000000000	4.00000000000000000000	4.00000000000000000000	4.00000000000000000000	4.00000000000000000000	4.00000000000000000000	4.00000000000000000000	4.00000000000000000000	4.00000000000000000000
78.00000000000000000000	0.00000000000000000000	4161.53857421875000000000	4194.35888671875000000000	4143.07666015625000000000	4172.30761718750000000000	4173.84619140625000000000	4190.25634765625000000000	4183.58984375000000000000	4198.46142578125000000000	4201.53857421875000000000	4189.23046875000000000000	4170.25634765625000000000	4216.41015625000000000000	4207.17919921875000000000	4196.92285156250000000000	3498.00000000000000000000	10246.00000000000000000000	10229.00000000000000000000	0.00000000000000000000	0.00000000000000000000	0.00000000000000000000	3025.00000000000000000000	570.00000000000000000000	4.00000000000000000000	4.00000000000000000000	4.00000000000000000000	4.00000000000000000000	4.00000000000000000000	4.00000000000000000000	4.00000000000000000000	4.00000000000000000000	4.00000000000000000000	4.00000000000000000000	4.00000000000000000000	4.00000000000000000000	4.00000000000000000000	4.00000000000000000000	4.00000000000000000000	4.00000000000000000000
79.00000000000000000000	0.00000000000000000000	4183.07666015625000000000	4166.66650390625000000000	4144.10253906250000000000	4147.17919921875000000000	4169.23046875000000000000	4172.82031250000000000000	4164.61523437500000000000	4173.33300781250000000000	4174.35888671875000000000	4175.89746093750000000000	4162.56396484375000000000	4206.66650390625000000000	4175.89746093750000000000	4183.58984375000000000000	3313.00000000000000000000	10246.00000000000000000000	10229.00000000000000000000	0.00000000000000000000	0.00000000000000000000	0.00000000000000000000	3025.00000000000000000000	578.00000000000000000000	4.00000000000000000000	4.00000000000000000000	4.00000000000000000000	4.00000000000000000000	4.00000000000000000000	4.00000000000000000000	4.00000000000000000000	4.00000000000000000000	4.00000000000000000000	4.00000000000000000000	4.00000000000000000000	4.00000000000000000000	4.00000000000000000000	4.00000000000000000000	4.00000000000000000000	4.00000000000000000000
80.00000000000000000000	0.00000000000000000000	4174.87158203125000000000	4193.33300781250000000000	4152.82031250000000000000	4173.84619140625000000000	4204.10253906250000000000	4191.28173828125000000000	4176.92285156250000000000	4184.61523437500000000000	4187.17919921875000000000	4212.30761718750000000000	4192.30761718750000000000	4211.28173828125000000000	4203.07666015625000000000	4192.82031250000000000000	2667.00000000000000000000	10246.00000000000000000000	10229.00000000000000000000	0.00000000000000000000	0.00000000000000000000	0.00000000000000000000	3025.00000000000000000000	585.00000000000000000000	4.00000000000000000000	4.00000000000000000000	4.00000000000000000000	4.00000000000000000000	4.00000000000000000000	4.00000000000000000000	4.00000000000000000000	4.00000000000000000000	4.00000000000000000000	4.00000000000000000000	4.00000000000000000000	4.00000000000000000000	4.00000000000000000000	4.00000000000000000000	4.00000000000000000000	4.00000000000000000000
81.00000000000000000000	0.00000000000000000000	4184.61523437500000000000	4200.51269531250000000000	4156.92285156250000000000	4204.10253906250000000000	4192.82031250000000000000	4186.15380859375000000000	4166.66650390625000000000	4173.84619140625000000000	4186.15380859375000000000	4206.66650390625000000000	4184.61523437500000000000	4210.76904296875000000000	4192.82031250000000000000	4181.02539062500000000000	2586.00000000000000000000	10249.00000000000000000000	10227.00000000000000000000	0.00000000000000000000	0.00000000000000000000	0.00000000000000000000	3025.00000000000000000000	593.00000000000000000000	4.00000000000000000000	4.00000000000000000000	4.00000000000000000000	4.00000000000000000000	4.00000000000000000000	4.00000000000000000000	4.00000000000000000000	4.00000000000000000000	4.00000000000000000000	4.00000000000000000000	4.00000000000000000000	4.00000000000000000000	4.00000000000000000000	4.00000000000000000000	4.00000000000000000000	4.00000000000000000000
82.00000000000000000000	0.00000000000000000000	4182.56396484375000000000	4183.07666015625000000000	4151.79492187500000000000	4186.15380859375000000000	4177.43603515625000000000	4183.07666015625000000000	4157.43603515625000000000	4166.66650390625000000000	4183.58984375000000000000	4183.58984375000000000000	4179.48730468750000000000	4201.02539062500000000000	4163.58984375000000000000	4177.94873046875000000000	3498.00000000000000000000	10249.00000000000000000000	10227.00000000000000000000	0.00000000000000000000	0.00000000000000000000	0.00000000000000000000	3025.00000000000000000000	600.00000000000000000000	4.00000000000000000000	4.00000000000000000000	4.00000000000000000000	4.00000000000000000000	4.00000000000000000000	4.00000000000000000000	4.00000000000000000000	4.00000000000000000000	4.00000000000000000000	4.00000000000000000000	4.00000000000000000000	4.00000000000000000000	4.00000000000000000000	4.00000000000000000000	4.00000000000000000000	4.00000000000000000000
83.00000000000000000000	0.00000000000000000000	4161.02539062500000000000	4177.94873046875000000000	4140.51269531250000000000	4162.05126953125000000000	4187.17919921875000000000	4193.33300781250000000000	4169.23046875000000000000	4184.61523437500000000000	4196.92285156250000000000	4202.05126953125000000000	4193.84619140625000000000	4201.02539062500000000000	4171.79492187500000000000	4191.79492187500000000000	3313.00000000000000000000	10248.00000000000000000000	10226.00000000000000000000	0.00000000000000000000	0.00000000000000000000	0.00000000000000000000	3025.00000000000000000000	608.00000000000000000000	4.00000000000000000000	4.00000000000000000000	4.00000000000000000000	4.00000000000000000000	4.00000000000000000000	4.00000000000000000000	4.00000000000000000000	4.00000000000000000000	4.00000000000000000000	4.00000000000000000000	4.00000000000000000000	4.00000000000000000000	4.00000000000000000000	4.00000000000000000000	4.00000000000000000000	4.00000000000000000000
84.00000000000000000000	0.00000000000000000000	4183.58984375000000000000	4164.10253906250000000000	4150.25634765625000000000	4165.12792968750000000000	4168.20507812500000000000	4175.38427734375000000000	4159.48730468750000000000	4167.69238281250000000000	4175.38427734375000000000	4190.76904296875000000000	4171.79492187500000000000	4197.94873046875000000000	4161.02539062500000000000	4174.35888671875000000000	2667.00000000000000000000	10248.00000000000000000000	10226.00000000000000000000	0.00000000000000000000	0.00000000000000000000	0.00000000000000000000	3025.00000000000000000000	617.00000000000000000000	4.00000000000000000000	4.00000000000000000000	4.00000000000000000000	4.00000000000000000000	4.00000000000000000000	4.00000000000000000000	4.00000000000000000000	4.00000000000000000000	4.00000000000000000000	4.00000000000000000000	4.00000000000000000000	4.00000000000000000000	4.00000000000000000000	4.00000000000000000000	4.00000000000000000000	4.00000000000000000000
85.00000000000000000000	0.00000000000000000000	4166.66650390625000000000	4182.56396484375000000000	4156.41015625000000000000	4182.05126953125000000000	4177.94873046875000000000	4191.28173828125000000000	4179.48730468750000000000	4175.89746093750000000000	4186.15380859375000000000	4193.33300781250000000000	4168.20507812500000000000	4202.56396484375000000000	4160.51269531250000000000	4170.76904296875000000000	2586.00000000000000000000	10251.00000000000000000000	10227.00000000000000000000	0.00000000000000000000	0.00000000000000000000	0.00000000000000000000	3025.00000000000000000000	625.00000000000000000000	4.00000000000000000000	4.00000000000000000000	4.00000000000000000000	4.00000000000000000000	4.00000000000000000000	4.00000000000000000000	4.00000000000000000000	4.00000000000000000000	4.00000000000000000000	4.00000000000000000000	4.00000000000000000000	4.00000000000000000000	4.00000000000000000000	4.00000000000000000000	4.00000000000000000000	4.00000000000000000000
86.00000000000000000000	0.00000000000000000000	4172.82031250000000000000	4191.28173828125000000000	4154.87158203125000000000	4174.87158203125000000000	4188.20507812500000000000	4196.92285156250000000000	4187.69238281250000000000	4185.12792968750000000000	4194.87158203125000000000	4196.41015625000000000000	4172.30761718750000000000	4211.79492187500000000000	4153.84619140625000000000	4169.74365234375000000000	3498.00000000000000000000	10251.00000000000000000000	10227.00000000000000000000	0.00000000000000000000	0.00000000000000000000	0.00000000000000000000	3025.00000000000000000000	632.00000000000000000000	4.00000000000000000000	4.00000000000000000000	4.00000000000000000000	4.00000000000000000000	4.00000000000000000000	4.00000000000000000000	4.00000000000000000000	4.00000000000000000000	4.00000000000000000000	4.00000000000000000000	4.00000000000000000000	4.00000000000000000000	4.00000000000000000000	4.00000000000000000000	4.00000000000000000000	4.00000000000000000000
87.00000000000000000000	0.00000000000000000000	4185.12792968750000000000	4191.79492187500000000000	4168.71777343750000000000	4174.87158203125000000000	4188.71777343750000000000	4190.76904296875000000000	4183.58984375000000000000	4180.51269531250000000000	4188.71777343750000000000	4193.84619140625000000000	4185.64111328125000000000	4215.38427734375000000000	4163.07666015625000000000	4180.51269531250000000000	3313.00000000000000000000	10250.00000000000000000000	10229.00000000000000000000	0.00000000000000000000	0.00000000000000000000	0.00000000000000000000	3025.00000000000000000000	640.00000000000000000000	4.00000000000000000000	4.00000000000000000000	4.00000000000000000000	4.00000000000000000000	4.00000000000000000000	4.00000000000000000000	4.00000000000000000000	4.00000000000000000000	4.00000000000000000000	4.00000000000000000000	4.00000000000000000000	4.00000000000000000000	4.00000000000000000000	4.00000000000000000000	4.00000000000000000000	4.00000000000000000000
88.00000000000000000000	0.00000000000000000000	4163.07666015625000000000	4193.33300781250000000000	4173.33300781250000000000	4190.76904296875000000000	4187.69238281250000000000	4191.28173828125000000000	4181.02539062500000000000	4184.61523437500000000000	4187.69238281250000000000	4198.46142578125000000000	4206.66650390625000000000	4213.84619140625000000000	4186.66650390625000000000	4193.84619140625000000000	2667.00000000000000000000	10250.00000000000000000000	10229.00000000000000000000	0.00000000000000000000	0.00000000000000000000	0.00000000000000000000	3025.00000000000000000000	649.00000000000000000000	4.00000000000000000000	4.00000000000000000000	4.00000000000000000000	4.00000000000000000000	4.00000000000000000000	4.00000000000000000000	4.00000000000000000000	4.00000000000000000000	4.00000000000000000000	4.00000000000000000000	4.00000000000000000000	4.00000000000000000000	4.00000000000000000000	4.00000000000000000000	4.00000000000000000000	4.00000000000000000000
89.00000000000000000000	0.00000000000000000000	4182.56396484375000000000	4174.35888671875000000000	4174.87158203125000000000	4183.07666015625000000000	4166.15380859375000000000	4178.46142578125000000000	4162.05126953125000000000	4179.48730468750000000000	4176.92285156250000000000	4183.58984375000000000000	4188.20507812500000000000	4204.10253906250000000000	4172.30761718750000000000	4181.02539062500000000000	2586.00000000000000000000	10251.00000000000000000000	10228.00000000000000000000	0.00000000000000000000	0.00000000000000000000	0.00000000000000000000	3025.00000000000000000000	657.00000000000000000000	4.00000000000000000000	4.00000000000000000000	4.00000000000000000000	4.00000000000000000000	4.00000000000000000000	4.00000000000000000000	4.00000000000000000000	4.00000000000000000000	4.00000000000000000000	4.00000000000000000000	4.00000000000000000000	4.00000000000000000000	4.00000000000000000000	4.00000000000000000000	4.00000000000000000000	4.00000000000000000000
90.00000000000000000000	0.00000000000000000000	4169.74365234375000000000	4185.12792968750000000000	4175.89746093750000000000	4174.35888671875000000000	4185.64111328125000000000	4196.41015625000000000000	4180.00000000000000000000	4201.02539062500000000000	4214.87158203125000000000	4210.25634765625000000000	4185.12792968750000000000	4207.17919921875000000000	4181.02539062500000000000	4190.76904296875000000000	3498.00000000000000000000	10251.00000000000000000000	10228.00000000000000000000	0.00000000000000000000	0.00000000000000000000	0.00000000000000000000	3025.00000000000000000000	665.00000000000000000000	4.00000000000000000000	4.00000000000000000000	4.00000000000000000000	4.00000000000000000000	4.00000000000000000000	4.00000000000000000000	4.00000000000000000000	4.00000000000000000000	4.00000000000000000000	4.00000000000000000000	4.00000000000000000000	4.00000000000000000000	4.00000000000000000000	4.00000000000000000000	4.00000000000000000000	4.00000000000000000000
91.00000000000000000000	0.00000000000000000000	4170.25634765625000000000	4175.89746093750000000000	4169.74365234375000000000	4162.56396484375000000000	4179.48730468750000000000	4188.71777343750000000000	4169.23046875000000000000	4193.33300781250000000000	4220.00000000000000000000	4213.33300781250000000000	4188.20507812500000000000	4206.66650390625000000000	4167.69238281250000000000	4182.05126953125000000000	3313.00000000000000000000	10249.00000000000000000000	10229.00000000000000000000	0.00000000000000000000	0.00000000000000000000	0.00000000000000000000	3025.00000000000000000000	674.00000000000000000000	4.00000000000000000000	4.00000000000000000000	4.00000000000000000000	4.00000000000000000000	4.00000000000000000000	4.00000000000000000000	4.00000000000000000000	4.00000000000000000000	4.00000000000000000000	4.00000000000000000000	4.00000000000000000000	4.00000000000000000000	4.00000000000000000000	4.00000000000000000000	4.00000000000000000000	4.00000000000000000000
92.00000000000000000000	0.00000000000000000000	4180.51269531250000000000	4166.15380859375000000000	4173.84619140625000000000	4162.05126953125000000000	4161.02539062500000000000	4181.53857421875000000000	4151.79492187500000000000	4169.23046875000000000000	4184.10253906250000000000	4190.76904296875000000000	4177.94873046875000000000	4197.43603515625000000000	4153.33300781250000000000	4169.23046875000000000000	2667.00000000000000000000	10249.00000000000000000000	10229.00000000000000000000	0.00000000000000000000	0.00000000000000000000	0.00000000000000000000	3025.00000000000000000000	682.00000000000000000000	4.00000000000000000000	4.00000000000000000000	4.00000000000000000000	4.00000000000000000000	4.00000000000000000000	4.00000000000000000000	4.00000000000000000000	4.00000000000000000000	4.00000000000000000000	4.00000000000000000000	4.00000000000000000000	4.00000000000000000000	4.00000000000000000000	4.00000000000000000000	4.00000000000000000000	4.00000000000000000000
93.00000000000000000000	0.00000000000000000000	4158.46142578125000000000	4187.69238281250000000000	4176.41015625000000000000	4178.46142578125000000000	4187.17919921875000000000	4198.97412109375000000000	4177.94873046875000000000	4182.05126953125000000000	4188.71777343750000000000	4197.94873046875000000000	4189.23046875000000000000	4199.48730468750000000000	4187.17919921875000000000	4185.64111328125000000000	2586.00000000000000000000	10248.00000000000000000000	10230.00000000000000000000	0.00000000000000000000	0.00000000000000000000	0.00000000000000000000	3025.00000000000000000000	689.00000000000000000000	4.00000000000000000000	4.00000000000000000000	4.00000000000000000000	4.00000000000000000000	4.00000000000000000000	4.00000000000000000000	4.00000000000000000000	4.00000000000000000000	4.00000000000000000000	4.00000000000000000000	4.00000000000000000000	4.00000000000000000000	4.00000000000000000000	4.00000000000000000000	4.00000000000000000000	4.00000000000000000000
94.00000000000000000000	0.00000000000000000000	4184.10253906250000000000	4177.94873046875000000000	4183.58984375000000000000	4177.94873046875000000000	4185.64111328125000000000	4178.46142578125000000000	4171.28173828125000000000	4171.79492187500000000000	4183.58984375000000000000	4190.76904296875000000000	4193.33300781250000000000	4200.51269531250000000000	4187.17919921875000000000	4180.00000000000000000000	3498.00000000000000000000	10248.00000000000000000000	10230.00000000000000000000	0.00000000000000000000	0.00000000000000000000	0.00000000000000000000	3025.00000000000000000000	696.00000000000000000000	4.00000000000000000000	4.00000000000000000000	4.00000000000000000000	4.00000000000000000000	4.00000000000000000000	4.00000000000000000000	4.00000000000000000000	4.00000000000000000000	4.00000000000000000000	4.00000000000000000000	4.00000000000000000000	4.00000000000000000000	4.00000000000000000000	4.00000000000000000000	4.00000000000000000000	4.00000000000000000000
95.00000000000000000000	0.00000000000000000000	4176.92285156250000000000	4184.10253906250000000000	4180.00000000000000000000	4188.20507812500000000000	4191.79492187500000000000	4184.61523437500000000000	4166.15380859375000000000	4169.74365234375000000000	4193.84619140625000000000	4208.20507812500000000000	4189.23046875000000000000	4207.69238281250000000000	4182.05126953125000000000	4190.76904296875000000000	3313.00000000000000000000	10248.00000000000000000000	10230.00000000000000000000	0.00000000000000000000	0.00000000000000000000	0.00000000000000000000	3025.00000000000000000000	704.00000000000000000000	4.00000000000000000000	4.00000000000000000000	4.00000000000000000000	4.00000000000000000000	4.00000000000000000000	4.00000000000000000000	4.00000000000000000000	4.00000000000000000000	4.00000000000000000000	4.00000000000000000000	4.00000000000000000000	4.00000000000000000000	4.00000000000000000000	4.00000000000000000000	4.00000000000000000000	4.00000000000000000000
96.00000000000000000000	0.00000000000000000000	4168.20507812500000000000	4177.94873046875000000000	4155.38427734375000000000	4182.05126953125000000000	4176.92285156250000000000	4195.89746093750000000000	4160.51269531250000000000	4169.74365234375000000000	4194.35888671875000000000	4209.23046875000000000000	4176.92285156250000000000	4208.20507812500000000000	4173.84619140625000000000	4192.82031250000000000000	2667.00000000000000000000	10248.00000000000000000000	10230.00000000000000000000	0.00000000000000000000	0.00000000000000000000	0.00000000000000000000	3025.00000000000000000000	711.00000000000000000000	4.00000000000000000000	4.00000000000000000000	4.00000000000000000000	4.00000000000000000000	4.00000000000000000000	4.00000000000000000000	4.00000000000000000000	4.00000000000000000000	4.00000000000000000000	4.00000000000000000000	4.00000000000000000000	4.00000000000000000000	4.00000000000000000000	4.00000000000000000000	4.00000000000000000000	4.00000000000000000000
97.00000000000000000000	0.00000000000000000000	4185.64111328125000000000	4174.87158203125000000000	4154.87158203125000000000	4168.71777343750000000000	4167.17919921875000000000	4193.33300781250000000000	4165.12792968750000000000	4180.51269531250000000000	4192.30761718750000000000	4194.87158203125000000000	4186.66650390625000000000	4206.15380859375000000000	4180.00000000000000000000	4182.56396484375000000000	2586.00000000000000000000	10248.00000000000000000000	10230.00000000000000000000	0.00000000000000000000	0.00000000000000000000	0.00000000000000000000	3025.00000000000000000000	718.00000000000000000000	4.00000000000000000000	4.00000000000000000000	4.00000000000000000000	4.00000000000000000000	4.00000000000000000000	4.00000000000000000000	4.00000000000000000000	4.00000000000000000000	4.00000000000000000000	4.00000000000000000000	4.00000000000000000000	4.00000000000000000000	4.00000000000000000000	4.00000000000000000000	4.00000000000000000000	4.00000000000000000000
98.00000000000000000000	0.00000000000000000000	4168.71777343750000000000	4198.97412109375000000000	4160.00000000000000000000	4185.12792968750000000000	4202.05126953125000000000	4200.51269531250000000000	4190.76904296875000000000	4208.71777343750000000000	4218.97412109375000000000	4216.41015625000000000000	4209.23046875000000000000	4209.74365234375000000000	4205.64111328125000000000	4189.74365234375000000000	3498.00000000000000000000	10248.00000000000000000000	10230.00000000000000000000	0.00000000000000000000	0.00000000000000000000	0.00000000000000000000	3025.00000000000000000000	726.00000000000000000000	4.00000000000000000000	4.00000000000000000000	4.00000000000000000000	4.00000000000000000000	4.00000000000000000000	4.00000000000000000000	4.00000000000000000000	4.00000000000000000000	4.00000000000000000000	4.00000000000000000000	4.00000000000000000000	4.00000000000000000000	4.00000000000000000000	4.00000000000000000000	4.00000000000000000000	4.00000000000000000000
99.00000000000000000000	0.00000000000000000000	4181.02539062500000000000	4169.23046875000000000000	4150.76904296875000000000	4182.05126953125000000000	4178.46142578125000000000	4175.89746093750000000000	4173.33300781250000000000	4189.23046875000000000000	4196.92285156250000000000	4205.64111328125000000000	4184.61523437500000000000	4193.84619140625000000000	4180.51269531250000000000	4170.25634765625000000000	3313.00000000000000000000	10248.00000000000000000000	10230.00000000000000000000	0.00000000000000000000	0.00000000000000000000	0.00000000000000000000	3025.00000000000000000000	733.00000000000000000000	4.00000000000000000000	4.00000000000000000000	4.00000000000000000000	4.00000000000000000000	4.00000000000000000000	4.00000000000000000000	4.00000000000000000000	4.00000000000000000000	4.00000000000000000000	4.00000000000000000000	4.00000000000000000000	4.00000000000000000000	4.00000000000000000000	4.00000000000000000000	4.00000000000000000000	4.00000000000000000000
100.00000000000000000000	0.00000000000000000000	4170.25634765625000000000	4163.07666015625000000000	4148.20507812500000000000	4169.74365234375000000000	4167.17919921875000000000	4182.56396484375000000000	4174.87158203125000000000	4195.38427734375000000000	4189.23046875000000000000	4205.12792968750000000000	4185.64111328125000000000	4190.76904296875000000000	4188.71777343750000000000	4179.48730468750000000000	2667.00000000000000000000	10248.00000000000000000000	10230.00000000000000000000	0.00000000000000000000	0.00000000000000000000	0.00000000000000000000	3025.00000000000000000000	741.00000000000000000000	4.00000000000000000000	4.00000000000000000000	4.00000000000000000000	4.00000000000000000000	4.00000000000000000000	4.00000000000000000000	4.00000000000000000000	4.00000000000000000000	4.00000000000000000000	4.00000000000000000000	4.00000000000000000000	4.00000000000000000000	4.00000000000000000000	4.00000000000000000000	4.00000000000000000000	4.00000000000000000000
101.00000000000000000000	0.00000000000000000000	4169.23046875000000000000	4180.00000000000000000000	4158.97412109375000000000	4175.38427734375000000000	4185.64111328125000000000	4198.97412109375000000000	4181.53857421875000000000	4203.07666015625000000000	4200.51269531250000000000	4212.30761718750000000000	4201.53857421875000000000	4208.71777343750000000000	4205.64111328125000000000	4203.07666015625000000000	2586.00000000000000000000	10247.00000000000000000000	10228.00000000000000000000	0.00000000000000000000	0.00000000000000000000	0.00000000000000000000	3025.00000000000000000000	749.00000000000000000000	4.00000000000000000000	4.00000000000000000000	4.00000000000000000000	4.00000000000000000000	4.00000000000000000000	4.00000000000000000000	4.00000000000000000000	4.00000000000000000000	4.00000000000000000000	4.00000000000000000000	4.00000000000000000000	4.00000000000000000000	4.00000000000000000000	4.00000000000000000000	4.00000000000000000000	4.00000000000000000000
102.00000000000000000000	0.00000000000000000000	4189.74365234375000000000	4173.33300781250000000000	4167.69238281250000000000	4181.02539062500000000000	4186.66650390625000000000	4182.56396484375000000000	4158.46142578125000000000	4168.20507812500000000000	4189.74365234375000000000	4198.97412109375000000000	4187.69238281250000000000	4209.23046875000000000000	4185.12792968750000000000	4192.30761718750000000000	3498.00000000000000000000	10247.00000000000000000000	10228.00000000000000000000	0.00000000000000000000	0.00000000000000000000	0.00000000000000000000	3025.00000000000000000000	757.00000000000000000000	4.00000000000000000000	4.00000000000000000000	4.00000000000000000000	4.00000000000000000000	4.00000000000000000000	4.00000000000000000000	4.00000000000000000000	4.00000000000000000000	4.00000000000000000000	4.00000000000000000000	4.00000000000000000000	4.00000000000000000000	4.00000000000000000000	4.00000000000000000000	4.00000000000000000000	4.00000000000000000000
103.00000000000000000000	0.00000000000000000000	4163.07666015625000000000	4175.38427734375000000000	4152.30761718750000000000	4176.41015625000000000000	4188.71777343750000000000	4182.56396484375000000000	4161.02539062500000000000	4166.66650390625000000000	4193.84619140625000000000	4200.51269531250000000000	4182.05126953125000000000	4200.00000000000000000000	4181.02539062500000000000	4176.92285156250000000000	3313.00000000000000000000	10247.00000000000000000000	10227.00000000000000000000	0.00000000000000000000	0.00000000000000000000	0.00000000000000000000	3025.00000000000000000000	766.00000000000000000000	4.00000000000000000000	4.00000000000000000000	4.00000000000000000000	4.00000000000000000000	4.00000000000000000000	4.00000000000000000000	4.00000000000000000000	4.00000000000000000000	4.00000000000000000000	4.00000000000000000000	4.00000000000000000000	4.00000000000000000000	4.00000000000000000000	4.00000000000000000000	4.00000000000000000000	4.00000000000000000000
104.00000000000000000000	0.00000000000000000000	4178.46142578125000000000	4170.76904296875000000000	4148.71777343750000000000	4168.20507812500000000000	4168.71777343750000000000	4177.94873046875000000000	4164.61523437500000000000	4167.17919921875000000000	4176.41015625000000000000	4186.15380859375000000000	4169.23046875000000000000	4193.84619140625000000000	4171.28173828125000000000	4163.58984375000000000000	2667.00000000000000000000	10247.00000000000000000000	10227.00000000000000000000	0.00000000000000000000	0.00000000000000000000	0.00000000000000000000	3025.00000000000000000000	774.00000000000000000000	4.00000000000000000000	4.00000000000000000000	4.00000000000000000000	4.00000000000000000000	4.00000000000000000000	4.00000000000000000000	4.00000000000000000000	4.00000000000000000000	4.00000000000000000000	4.00000000000000000000	4.00000000000000000000	4.00000000000000000000	4.00000000000000000000	4.00000000000000000000	4.00000000000000000000	4.00000000000000000000
105.00000000000000000000	0.00000000000000000000	4176.41015625000000000000	4184.10253906250000000000	4155.89746093750000000000	4170.25634765625000000000	4181.53857421875000000000	4188.20507812500000000000	4173.84619140625000000000	4173.84619140625000000000	4176.41015625000000000000	4192.82031250000000000000	4180.51269531250000000000	4195.38427734375000000000	4185.64111328125000000000	4181.53857421875000000000	2586.00000000000000000000	10248.00000000000000000000	10226.00000000000000000000	0.00000000000000000000	0.00000000000000000000	0.00000000000000000000	3025.00000000000000000000	782.00000000000000000000	4.00000000000000000000	4.00000000000000000000	4.00000000000000000000	4.00000000000000000000	4.00000000000000000000	4.00000000000000000000	4.00000000000000000000	4.00000000000000000000	4.00000000000000000000	4.00000000000000000000	4.00000000000000000000	4.00000000000000000000	4.00000000000000000000	4.00000000000000000000	4.00000000000000000000	4.00000000000000000000
106.00000000000000000000	0.00000000000000000000	4164.10253906250000000000	4172.82031250000000000000	4142.05126953125000000000	4167.17919921875000000000	4177.43603515625000000000	4182.56396484375000000000	4159.48730468750000000000	4171.79492187500000000000	4178.97412109375000000000	4199.48730468750000000000	4189.74365234375000000000	4196.92285156250000000000	4185.64111328125000000000	4188.71777343750000000000	3498.00000000000000000000	10248.00000000000000000000	10226.00000000000000000000	0.00000000000000000000	0.00000000000000000000	0.00000000000000000000	3025.00000000000000000000	789.00000000000000000000	4.00000000000000000000	4.00000000000000000000	4.00000000000000000000	4.00000000000000000000	4.00000000000000000000	4.00000000000000000000	4.00000000000000000000	4.00000000000000000000	4.00000000000000000000	4.00000000000000000000	4.00000000000000000000	4.00000000000000000000	4.00000000000000000000	4.00000000000000000000	4.00000000000000000000	4.00000000000000000000
107.00000000000000000000	0.00000000000000000000	4185.64111328125000000000	4155.38427734375000000000	4138.46142578125000000000	4167.17919921875000000000	4158.97412109375000000000	4170.25634765625000000000	4146.66650390625000000000	4163.58984375000000000000	4172.30761718750000000000	4184.61523437500000000000	4175.38427734375000000000	4200.00000000000000000000	4169.74365234375000000000	4183.07666015625000000000	3313.00000000000000000000	10248.00000000000000000000	10227.00000000000000000000	0.00000000000000000000	0.00000000000000000000	0.00000000000000000000	3025.00000000000000000000	797.00000000000000000000	4.00000000000000000000	4.00000000000000000000	4.00000000000000000000	4.00000000000000000000	4.00000000000000000000	4.00000000000000000000	4.00000000000000000000	4.00000000000000000000	4.00000000000000000000	4.00000000000000000000	4.00000000000000000000	4.00000000000000000000	4.00000000000000000000	4.00000000000000000000	4.00000000000000000000	4.00000000000000000000
108.00000000000000000000	0.00000000000000000000	4168.20507812500000000000	4184.61523437500000000000	4136.41015625000000000000	4175.89746093750000000000	4197.43603515625000000000	4198.97412109375000000000	4183.07666015625000000000	4187.17919921875000000000	4201.02539062500000000000	4208.71777343750000000000	4190.25634765625000000000	4209.74365234375000000000	4197.94873046875000000000	4192.82031250000000000000	2667.00000000000000000000	10248.00000000000000000000	10227.00000000000000000000	0.00000000000000000000	0.00000000000000000000	0.00000000000000000000	3025.00000000000000000000	805.00000000000000000000	4.00000000000000000000	4.00000000000000000000	4.00000000000000000000	4.00000000000000000000	4.00000000000000000000	4.00000000000000000000	4.00000000000000000000	4.00000000000000000000	4.00000000000000000000	4.00000000000000000000	4.00000000000000000000	4.00000000000000000000	4.00000000000000000000	4.00000000000000000000	4.00000000000000000000	4.00000000000000000000
109.00000000000000000000	0.00000000000000000000	4183.58984375000000000000	4182.05126953125000000000	4137.43603515625000000000	4172.82031250000000000000	4196.92285156250000000000	4195.89746093750000000000	4185.64111328125000000000	4177.94873046875000000000	4195.38427734375000000000	4208.71777343750000000000	4190.76904296875000000000	4207.17919921875000000000	4191.79492187500000000000	4173.33300781250000000000	2586.00000000000000000000	10248.00000000000000000000	10229.00000000000000000000	0.00000000000000000000	0.00000000000000000000	0.00000000000000000000	3025.00000000000000000000	813.00000000000000000000	4.00000000000000000000	4.00000000000000000000	4.00000000000000000000	4.00000000000000000000	4.00000000000000000000	4.00000000000000000000	4.00000000000000000000	4.00000000000000000000	4.00000000000000000000	4.00000000000000000000	4.00000000000000000000	4.00000000000000000000	4.00000000000000000000	4.00000000000000000000	4.00000000000000000000	4.00000000000000000000
110.00000000000000000000	0.00000000000000000000	4181.02539062500000000000	4172.30761718750000000000	4148.20507812500000000000	4171.79492187500000000000	4170.76904296875000000000	4184.10253906250000000000	4180.00000000000000000000	4173.33300781250000000000	4184.10253906250000000000	4195.38427734375000000000	4176.92285156250000000000	4198.97412109375000000000	4179.48730468750000000000	4173.33300781250000000000	3498.00000000000000000000	10248.00000000000000000000	10229.00000000000000000000	0.00000000000000000000	0.00000000000000000000	0.00000000000000000000	3025.00000000000000000000	821.00000000000000000000	4.00000000000000000000	4.00000000000000000000	4.00000000000000000000	4.00000000000000000000	4.00000000000000000000	4.00000000000000000000	4.00000000000000000000	4.00000000000000000000	4.00000000000000000000	4.00000000000000000000	4.00000000000000000000	4.00000000000000000000	4.00000000000000000000	4.00000000000000000000	4.00000000000000000000	4.00000000000000000000
111.00000000000000000000	0.00000000000000000000	4159.48730468750000000000	4170.25634765625000000000	4142.05126953125000000000	4171.28173828125000000000	4158.97412109375000000000	4169.74365234375000000000	4171.28173828125000000000	4180.51269531250000000000	4183.58984375000000000000	4190.76904296875000000000	4170.25634765625000000000	4201.02539062500000000000	4183.07666015625000000000	4185.12792968750000000000	3313.00000000000000000000	10249.00000000000000000000	10231.00000000000000000000	0.00000000000000000000	0.00000000000000000000	0.00000000000000000000	3025.00000000000000000000	829.00000000000000000000	4.00000000000000000000	4.00000000000000000000	4.00000000000000000000	4.00000000000000000000	4.00000000000000000000	4.00000000000000000000	4.00000000000000000000	4.00000000000000000000	4.00000000000000000000	4.00000000000000000000	4.00000000000000000000	4.00000000000000000000	4.00000000000000000000	4.00000000000000000000	4.00000000000000000000	4.00000000000000000000
112.00000000000000000000	0.00000000000000000000	4177.43603515625000000000	4160.51269531250000000000	4140.00000000000000000000	4163.07666015625000000000	4165.12792968750000000000	4162.05126953125000000000	4158.97412109375000000000	4183.58984375000000000000	4182.05126953125000000000	4187.69238281250000000000	4169.74365234375000000000	4203.07666015625000000000	4179.48730468750000000000	4175.89746093750000000000	2667.00000000000000000000	10249.00000000000000000000	10231.00000000000000000000	0.00000000000000000000	0.00000000000000000000	0.00000000000000000000	3025.00000000000000000000	837.00000000000000000000	4.00000000000000000000	4.00000000000000000000	4.00000000000000000000	4.00000000000000000000	4.00000000000000000000	4.00000000000000000000	4.00000000000000000000	4.00000000000000000000	4.00000000000000000000	4.00000000000000000000	4.00000000000000000000	4.00000000000000000000	4.00000000000000000000	4.00000000000000000000	4.00000000000000000000	4.00000000000000000000
113.00000000000000000000	0.00000000000000000000	4159.48730468750000000000	4163.07666015625000000000	4136.92285156250000000000	4150.76904296875000000000	4194.87158203125000000000	4194.87158203125000000000	4191.28173828125000000000	4210.76904296875000000000	4209.23046875000000000000	4210.25634765625000000000	4186.66650390625000000000	4205.64111328125000000000	4190.76904296875000000000	4179.48730468750000000000	2586.00000000000000000000	10250.00000000000000000000	10231.00000000000000000000	0.00000000000000000000	0.00000000000000000000	0.00000000000000000000	3025.00000000000000000000	846.00000000000000000000	4.00000000000000000000	4.00000000000000000000	4.00000000000000000000	4.00000000000000000000	4.00000000000000000000	4.00000000000000000000	4.00000000000000000000	4.00000000000000000000	4.00000000000000000000	4.00000000000000000000	4.00000000000000000000	4.00000000000000000000	4.00000000000000000000	4.00000000000000000000	4.00000000000000000000	4.00000000000000000000
114.00000000000000000000	0.00000000000000000000	4173.84619140625000000000	4147.69238281250000000000	4133.84619140625000000000	4153.33300781250000000000	4177.94873046875000000000	4189.74365234375000000000	4187.17919921875000000000	4192.82031250000000000000	4198.46142578125000000000	4205.12792968750000000000	4180.51269531250000000000	4200.00000000000000000000	4174.35888671875000000000	4161.02539062500000000000	3498.00000000000000000000	10250.00000000000000000000	10231.00000000000000000000	0.00000000000000000000	0.00000000000000000000	0.00000000000000000000	3025.00000000000000000000	854.00000000000000000000	4.00000000000000000000	4.00000000000000000000	4.00000000000000000000	4.00000000000000000000	4.00000000000000000000	4.00000000000000000000	4.00000000000000000000	4.00000000000000000000	4.00000000000000000000	4.00000000000000000000	4.00000000000000000000	4.00000000000000000000	4.00000000000000000000	4.00000000000000000000	4.00000000000000000000	4.00000000000000000000
115.00000000000000000000	0.00000000000000000000	4178.97412109375000000000	4165.64111328125000000000	4143.58984375000000000000	4177.43603515625000000000	4172.82031250000000000000	4187.69238281250000000000	4183.07666015625000000000	4184.61523437500000000000	4192.30761718750000000000	4197.43603515625000000000	4170.76904296875000000000	4198.97412109375000000000	4168.20507812500000000000	4153.84619140625000000000	3313.00000000000000000000	10249.00000000000000000000	10230.00000000000000000000	0.00000000000000000000	0.00000000000000000000	0.00000000000000000000	3025.00000000000000000000	862.00000000000000000000	4.00000000000000000000	4.00000000000000000000	4.00000000000000000000	4.00000000000000000000	4.00000000000000000000	4.00000000000000000000	4.00000000000000000000	4.00000000000000000000	4.00000000000000000000	4.00000000000000000000	4.00000000000000000000	4.00000000000000000000	4.00000000000000000000	4.00000000000000000000	4.00000000000000000000	4.00000000000000000000
116.00000000000000000000	0.00000000000000000000	4164.10253906250000000000	4190.76904296875000000000	4147.17919921875000000000	4180.00000000000000000000	4189.74365234375000000000	4191.79492187500000000000	4185.12792968750000000000	4187.69238281250000000000	4195.89746093750000000000	4185.64111328125000000000	4170.76904296875000000000	4207.17919921875000000000	4175.38427734375000000000	4173.84619140625000000000	2667.00000000000000000000	10249.00000000000000000000	10230.00000000000000000000	0.00000000000000000000	0.00000000000000000000	0.00000000000000000000	3025.00000000000000000000	870.00000000000000000000	4.00000000000000000000	4.00000000000000000000	4.00000000000000000000	4.00000000000000000000	4.00000000000000000000	4.00000000000000000000	4.00000000000000000000	4.00000000000000000000	4.00000000000000000000	4.00000000000000000000	4.00000000000000000000	4.00000000000000000000	4.00000000000000000000	4.00000000000000000000	4.00000000000000000000	4.00000000000000000000
117.00000000000000000000	0.00000000000000000000	4189.74365234375000000000	4176.92285156250000000000	4145.12792968750000000000	4159.48730468750000000000	4176.41015625000000000000	4168.71777343750000000000	4154.35888671875000000000	4152.30761718750000000000	4174.87158203125000000000	4165.64111328125000000000	4168.71777343750000000000	4209.74365234375000000000	4167.17919921875000000000	4183.58984375000000000000	2586.00000000000000000000	10250.00000000000000000000	10229.00000000000000000000	0.00000000000000000000	0.00000000000000000000	0.00000000000000000000	3025.00000000000000000000	877.00000000000000000000	4.00000000000000000000	4.00000000000000000000	4.00000000000000000000	4.00000000000000000000	4.00000000000000000000	4.00000000000000000000	4.00000000000000000000	4.00000000000000000000	4.00000000000000000000	4.00000000000000000000	4.00000000000000000000	4.00000000000000000000	4.00000000000000000000	4.00000000000000000000	4.00000000000000000000	4.00000000000000000000
118.00000000000000000000	0.00000000000000000000	4169.23046875000000000000	4185.64111328125000000000	4133.33300781250000000000	4168.71777343750000000000	4181.02539062500000000000	4183.07666015625000000000	4163.58984375000000000000	4162.56396484375000000000	4196.41015625000000000000	4204.10253906250000000000	4190.25634765625000000000	4216.41015625000000000000	4189.74365234375000000000	4197.94873046875000000000	3498.00000000000000000000	10250.00000000000000000000	10229.00000000000000000000	0.00000000000000000000	0.00000000000000000000	0.00000000000000000000	3025.00000000000000000000	884.00000000000000000000	4.00000000000000000000	4.00000000000000000000	4.00000000000000000000	4.00000000000000000000	4.00000000000000000000	4.00000000000000000000	4.00000000000000000000	4.00000000000000000000	4.00000000000000000000	4.00000000000000000000	4.00000000000000000000	4.00000000000000000000	4.00000000000000000000	4.00000000000000000000	4.00000000000000000000	4.00000000000000000000
119.00000000000000000000	0.00000000000000000000	4173.33300781250000000000	4178.46142578125000000000	4129.23046875000000000000	4183.58984375000000000000	4173.84619140625000000000	4186.15380859375000000000	4173.84619140625000000000	4184.10253906250000000000	4204.61523437500000000000	4209.23046875000000000000	4185.64111328125000000000	4218.46142578125000000000	4180.00000000000000000000	4183.07666015625000000000	3313.00000000000000000000	10250.00000000000000000000	10230.00000000000000000000	0.00000000000000000000	0.00000000000000000000	0.00000000000000000000	3025.00000000000000000000	893.00000000000000000000	4.00000000000000000000	4.00000000000000000000	4.00000000000000000000	4.00000000000000000000	4.00000000000000000000	4.00000000000000000000	4.00000000000000000000	4.00000000000000000000	4.00000000000000000000	4.00000000000000000000	4.00000000000000000000	4.00000000000000000000	4.00000000000000000000	4.00000000000000000000	4.00000000000000000000	4.00000000000000000000
120.00000000000000000000	0.00000000000000000000	4183.58984375000000000000	4175.89746093750000000000	4137.43603515625000000000	4177.43603515625000000000	4175.38427734375000000000	4178.97412109375000000000	4170.25634765625000000000	4182.05126953125000000000	4195.38427734375000000000	4187.17919921875000000000	4173.33300781250000000000	4215.38427734375000000000	4166.15380859375000000000	4172.30761718750000000000	2667.00000000000000000000	10250.00000000000000000000	10230.00000000000000000000	0.00000000000000000000	0.00000000000000000000	0.00000000000000000000	3025.00000000000000000000	901.00000000000000000000	4.00000000000000000000	4.00000000000000000000	4.00000000000000000000	4.00000000000000000000	4.00000000000000000000	4.00000000000000000000	4.00000000000000000000	4.00000000000000000000	4.00000000000000000000	4.00000000000000000000	4.00000000000000000000	4.00000000000000000000	4.00000000000000000000	4.00000000000000000000	4.00000000000000000000	4.00000000000000000000
121.00000000000000000000	0.00000000000000000000	4165.12792968750000000000	4180.51269531250000000000	4141.02539062500000000000	4163.58984375000000000000	4187.17919921875000000000	4186.15380859375000000000	4172.30761718750000000000	4179.48730468750000000000	4198.46142578125000000000	4198.97412109375000000000	4177.43603515625000000000	4219.48730468750000000000	4180.51269531250000000000	4185.12792968750000000000	2586.00000000000000000000	10248.00000000000000000000	10229.00000000000000000000	0.00000000000000000000	0.00000000000000000000	0.00000000000000000000	3025.00000000000000000000	909.00000000000000000000	4.00000000000000000000	4.00000000000000000000	4.00000000000000000000	4.00000000000000000000	4.00000000000000000000	4.00000000000000000000	4.00000000000000000000	4.00000000000000000000	4.00000000000000000000	4.00000000000000000000	4.00000000000000000000	4.00000000000000000000	4.00000000000000000000	4.00000000000000000000	4.00000000000000000000	4.00000000000000000000
122.00000000000000000000	0.00000000000000000000	4185.64111328125000000000	4162.05126953125000000000	4153.84619140625000000000	4155.38427734375000000000	4170.76904296875000000000	4185.64111328125000000000	4170.25634765625000000000	4176.92285156250000000000	4190.76904296875000000000	4196.41015625000000000000	4173.84619140625000000000	4221.02539062500000000000	4174.35888671875000000000	4180.51269531250000000000	3498.00000000000000000000	10248.00000000000000000000	10229.00000000000000000000	0.00000000000000000000	0.00000000000000000000	0.00000000000000000000	3025.00000000000000000000	916.00000000000000000000	4.00000000000000000000	4.00000000000000000000	4.00000000000000000000	4.00000000000000000000	4.00000000000000000000	4.00000000000000000000	4.00000000000000000000	4.00000000000000000000	4.00000000000000000000	4.00000000000000000000	4.00000000000000000000	4.00000000000000000000	4.00000000000000000000	4.00000000000000000000	4.00000000000000000000	4.00000000000000000000
123.00000000000000000000	0.00000000000000000000	4165.64111328125000000000	4176.92285156250000000000	4151.28173828125000000000	4171.79492187500000000000	4181.02539062500000000000	4194.35888671875000000000	4183.58984375000000000000	4203.07666015625000000000	4213.84619140625000000000	4202.56396484375000000000	4192.30761718750000000000	4221.02539062500000000000	4184.10253906250000000000	4184.61523437500000000000	3313.00000000000000000000	10247.00000000000000000000	10230.00000000000000000000	0.00000000000000000000	0.00000000000000000000	0.00000000000000000000	3025.00000000000000000000	925.00000000000000000000	4.00000000000000000000	4.00000000000000000000	4.00000000000000000000	4.00000000000000000000	4.00000000000000000000	4.00000000000000000000	4.00000000000000000000	4.00000000000000000000	4.00000000000000000000	4.00000000000000000000	4.00000000000000000000	4.00000000000000000000	4.00000000000000000000	4.00000000000000000000	4.00000000000000000000	4.00000000000000000000
124.00000000000000000000	0.00000000000000000000	4162.05126953125000000000	4164.61523437500000000000	4136.41015625000000000000	4173.84619140625000000000	4167.69238281250000000000	4170.25634765625000000000	4166.66650390625000000000	4200.00000000000000000000	4210.76904296875000000000	4197.43603515625000000000	4189.74365234375000000000	4213.84619140625000000000	4176.41015625000000000000	4169.74365234375000000000	2667.00000000000000000000	10247.00000000000000000000	10230.00000000000000000000	0.00000000000000000000	0.00000000000000000000	0.00000000000000000000	3025.00000000000000000000	933.00000000000000000000	4.00000000000000000000	4.00000000000000000000	4.00000000000000000000	4.00000000000000000000	4.00000000000000000000	4.00000000000000000000	4.00000000000000000000	4.00000000000000000000	4.00000000000000000000	4.00000000000000000000	4.00000000000000000000	4.00000000000000000000	4.00000000000000000000	4.00000000000000000000	4.00000000000000000000	4.00000000000000000000
125.00000000000000000000	0.00000000000000000000	4172.82031250000000000000	4146.15380859375000000000	4136.92285156250000000000	4162.56396484375000000000	4152.82031250000000000000	4166.15380859375000000000	4164.10253906250000000000	4182.05126953125000000000	4192.30761718750000000000	4193.33300781250000000000	4168.20507812500000000000	4210.25634765625000000000	4158.46142578125000000000	4157.94873046875000000000	2586.00000000000000000000	10247.00000000000000000000	10230.00000000000000000000	0.00000000000000000000	0.00000000000000000000	0.00000000000000000000	3025.00000000000000000000	940.00000000000000000000	4.00000000000000000000	4.00000000000000000000	4.00000000000000000000	4.00000000000000000000	4.00000000000000000000	4.00000000000000000000	4.00000000000000000000	4.00000000000000000000	4.00000000000000000000	4.00000000000000000000	4.00000000000000000000	4.00000000000000000000	4.00000000000000000000	4.00000000000000000000	4.00000000000000000000	4.00000000000000000000
126.00000000000000000000	0.00000000000000000000	4160.00000000000000000000	4173.33300781250000000000	4134.35888671875000000000	4168.20507812500000000000	4181.02539062500000000000	4202.56396484375000000000	4187.17919921875000000000	4183.07666015625000000000	4201.02539062500000000000	4209.23046875000000000000	4167.69238281250000000000	4217.94873046875000000000	4163.07666015625000000000	4167.69238281250000000000	3498.00000000000000000000	10247.00000000000000000000	10230.00000000000000000000	0.00000000000000000000	0.00000000000000000000	0.00000000000000000000	3025.00000000000000000000	948.00000000000000000000	4.00000000000000000000	4.00000000000000000000	4.00000000000000000000	4.00000000000000000000	4.00000000000000000000	4.00000000000000000000	4.00000000000000000000	4.00000000000000000000	4.00000000000000000000	4.00000000000000000000	4.00000000000000000000	4.00000000000000000000	4.00000000000000000000	4.00000000000000000000	4.00000000000000000000	4.00000000000000000000
127.00000000000000000000	0.00000000000000000000	4185.12792968750000000000	4179.48730468750000000000	4144.10253906250000000000	4159.48730468750000000000	4184.10253906250000000000	4198.46142578125000000000	4171.79492187500000000000	4167.17919921875000000000	4188.71777343750000000000	4196.41015625000000000000	4172.82031250000000000000	4217.94873046875000000000	4167.69238281250000000000	4164.61523437500000000000	52.00000000000000000000	10246.00000000000000000000	10229.00000000000000000000	0.00000000000000000000	0.00000000000000000000	0.00000000000000000000	3025.00000000000000000000	956.00000000000000000000	4.00000000000000000000	4.00000000000000000000	4.00000000000000000000	4.00000000000000000000	4.00000000000000000000	4.00000000000000000000	4.00000000000000000000	4.00000000000000000000	4.00000000000000000000	4.00000000000000000000	4.00000000000000000000	4.00000000000000000000	4.00000000000000000000	4.00000000000000000000	4.00000000000000000000	4.00000000000000000000
0.00000000000000000000	0.00000000000000000000	4162.56396484375000000000	4174.35888671875000000000	4150.76904296875000000000	4157.43603515625000000000	4175.38427734375000000000	4185.12792968750000000000	4169.74365234375000000000	4183.07666015625000000000	4190.76904296875000000000	4191.28173828125000000000	4188.20507812500000000000	4215.38427734375000000000	4193.84619140625000000000	4173.84619140625000000000	2594.00000000000000000000	10246.00000000000000000000	10229.00000000000000000000	0.00000000000000000000	0.00000000000000000000	0.00000000000000000000	3025.00000000000000000000	964.00000000000000000000	4.00000000000000000000	4.00000000000000000000	4.00000000000000000000	4.00000000000000000000	4.00000000000000000000	4.00000000000000000000	4.00000000000000000000	4.00000000000000000000	4.00000000000000000000	4.00000000000000000000	4.00000000000000000000	4.00000000000000000000	4.00000000000000000000	4.00000000000000000000	4.00000000000000000000	4.00000000000000000000
1.00000000000000000000	0.00000000000000000000	4152.82031250000000000000	4154.35888671875000000000	4144.10253906250000000000	4172.30761718750000000000	4147.69238281250000000000	4159.48730468750000000000	4160.00000000000000000000	4181.53857421875000000000	4181.53857421875000000000	4183.07666015625000000000	4175.89746093750000000000	4216.92285156250000000000	4177.43603515625000000000	4165.64111328125000000000	2466.00000000000000000000	10247.00000000000000000000	10229.00000000000000000000	0.00000000000000000000	0.00000000000000000000	0.00000000000000000000	3025.00000000000000000000	971.00000000000000000000	4.00000000000000000000	4.00000000000000000000	4.00000000000000000000	4.00000000000000000000	4.00000000000000000000	4.00000000000000000000	4.00000000000000000000	4.00000000000000000000	4.00000000000000000000	4.00000000000000000000	4.00000000000000000000	4.00000000000000000000	4.00000000000000000000	4.00000000000000000000	4.00000000000000000000	4.00000000000000000000
2.00000000000000000000	0.00000000000000000000	4172.30761718750000000000	4148.71777343750000000000	4153.84619140625000000000	4174.87158203125000000000	4144.61523437500000000000	4160.51269531250000000000	4158.46142578125000000000	4164.10253906250000000000	4173.33300781250000000000	4185.12792968750000000000	4168.20507812500000000000	4226.66650390625000000000	4153.33300781250000000000	4161.02539062500000000000	1444.00000000000000000000	10247.00000000000000000000	10229.00000000000000000000	0.00000000000000000000	0.00000000000000000000	0.00000000000000000000	3025.00000000000000000000	979.00000000000000000000	4.00000000000000000000	4.00000000000000000000	4.00000000000000000000	4.00000000000000000000	4.00000000000000000000	4.00000000000000000000	4.00000000000000000000	4.00000000000000000000	4.00000000000000000000	4.00000000000000000000	4.00000000000000000000	4.00000000000000000000	4.00000000000000000000	4.00000000000000000000	4.00000000000000000000	4.00000000000000000000
3.00000000000000000000	0.00000000000000000000	4160.00000000000000000000	4166.66650390625000000000	4159.48730468750000000000	4174.87158203125000000000	4176.92285156250000000000	4195.89746093750000000000	4186.15380859375000000000	4186.66650390625000000000	4198.46142578125000000000	4204.61523437500000000000	4191.79492187500000000000	4235.89746093750000000000	4174.87158203125000000000	4174.87158203125000000000	3478.00000000000000000000	10247.00000000000000000000	10228.00000000000000000000	0.00000000000000000000	0.00000000000000000000	0.00000000000000000000	3025.00000000000000000000	987.00000000000000000000	4.00000000000000000000	4.00000000000000000000	4.00000000000000000000	4.00000000000000000000	4.00000000000000000000	4.00000000000000000000	4.00000000000000000000	4.00000000000000000000	4.00000000000000000000	4.00000000000000000000	4.00000000000000000000	4.00000000000000000000	4.00000000000000000000	4.00000000000000000000	4.00000000000000000000	4.00000000000000000000
4.00000000000000000000	0.00000000000000000000	4180.00000000000000000000	4154.87158203125000000000	4150.76904296875000000000	4163.07666015625000000000	4164.61523437500000000000	4184.61523437500000000000	4172.82031250000000000000	4180.00000000000000000000	4188.20507812500000000000	4181.53857421875000000000	4176.92285156250000000000	4220.51269531250000000000	4171.28173828125000000000	4151.79492187500000000000	3307.00000000000000000000	10247.00000000000000000000	10228.00000000000000000000	0.00000000000000000000	0.00000000000000000000	0.00000000000000000000	3025.00000000000000000000	995.00000000000000000000	4.00000000000000000000	4.00000000000000000000	4.00000000000000000000	4.00000000000000000000	4.00000000000000000000	4.00000000000000000000	4.00000000000000000000	4.00000000000000000000	4.00000000000000000000	4.00000000000000000000	4.00000000000000000000	4.00000000000000000000	4.00000000000000000000	4.00000000000000000000	4.00000000000000000000	4.00000000000000000000
5.00000000000000000000	0.00000000000000000000	4161.53857421875000000000	4162.56396484375000000000	4141.53857421875000000000	4141.02539062500000000000	4168.20507812500000000000	4177.43603515625000000000	4168.71777343750000000000	4181.53857421875000000000	4188.71777343750000000000	4182.56396484375000000000	4166.66650390625000000000	4214.35888671875000000000	4176.92285156250000000000	4153.33300781250000000000	3421.00000000000000000000	10248.00000000000000000000	10228.00000000000000000000	0.00000000000000000000	0.00000000000000000000	0.00000000000000000000	3026.00000000000000000000	3.00000000000000000000	4.00000000000000000000	4.00000000000000000000	4.00000000000000000000	4.00000000000000000000	4.00000000000000000000	4.00000000000000000000	4.00000000000000000000	4.00000000000000000000	4.00000000000000000000	4.00000000000000000000	4.00000000000000000000	4.00000000000000000000	4.00000000000000000000	4.00000000000000000000	4.00000000000000000000	4.00000000000000000000
6.00000000000000000000	0.00000000000000000000	4156.41015625000000000000	4166.66650390625000000000	4147.69238281250000000000	4148.71777343750000000000	4175.38427734375000000000	4169.23046875000000000000	4168.71777343750000000000	4186.66650390625000000000	4187.69238281250000000000	4195.38427734375000000000	4168.71777343750000000000	4231.79492187500000000000	4181.02539062500000000000	4177.43603515625000000000	3483.00000000000000000000	10248.00000000000000000000	10228.00000000000000000000	0.00000000000000000000	0.00000000000000000000	0.00000000000000000000	3026.00000000000000000000	11.00000000000000000000	4.00000000000000000000	4.00000000000000000000	4.00000000000000000000	4.00000000000000000000	4.00000000000000000000	4.00000000000000000000	4.00000000000000000000	4.00000000000000000000	4.00000000000000000000	4.00000000000000000000	4.00000000000000000000	4.00000000000000000000	4.00000000000000000000	4.00000000000000000000	4.00000000000000000000	4.00000000000000000000
7.00000000000000000000	0.00000000000000000000	4181.53857421875000000000	4166.66650390625000000000	4160.51269531250000000000	4184.61523437500000000000	4169.74365234375000000000	4168.20507812500000000000	4167.69238281250000000000	4181.02539062500000000000	4176.41015625000000000000	4189.74365234375000000000	4167.17919921875000000000	4232.82031250000000000000	4178.97412109375000000000	4188.20507812500000000000	3401.00000000000000000000	10248.00000000000000000000	10226.00000000000000000000	0.00000000000000000000	0.00000000000000000000	0.00000000000000000000	3026.00000000000000000000	18.00000000000000000000	4.00000000000000000000	4.00000000000000000000	4.00000000000000000000	4.00000000000000000000	4.00000000000000000000	4.00000000000000000000	4.00000000000000000000	4.00000000000000000000	4.00000000000000000000	4.00000000000000000000	4.00000000000000000000	4.00000000000000000000	4.00000000000000000000	4.00000000000000000000	4.00000000000000000000	4.00000000000000000000
8.00000000000000000000	0.00000000000000000000	4159.48730468750000000000	4177.43603515625000000000	4144.10253906250000000000	4180.51269531250000000000	4171.28173828125000000000	4191.28173828125000000000	4188.20507812500000000000	4194.35888671875000000000	4195.38427734375000000000	4200.51269531250000000000	4190.76904296875000000000	4214.35888671875000000000	4187.17919921875000000000	4184.10253906250000000000	3442.00000000000000000000	10248.00000000000000000000	10226.00000000000000000000	0.00000000000000000000	0.00000000000000000000	0.00000000000000000000	3026.00000000000000000000	26.00000000000000000000	4.00000000000000000000	4.00000000000000000000	4.00000000000000000000	4.00000000000000000000	4.00000000000000000000	4.00000000000000000000	4.00000000000000000000	4.00000000000000000000	4.00000000000000000000	4.00000000000000000000	4.00000000000000000000	4.00000000000000000000	4.00000000000000000000	4.00000000000000000000	4.00000000000000000000	4.00000000000000000000
9.00000000000000000000	0.00000000000000000000	4171.28173828125000000000	4152.82031250000000000000	4134.35888671875000000000	4142.05126953125000000000	4150.76904296875000000000	4171.28173828125000000000	4173.84619140625000000000	4178.97412109375000000000	4178.97412109375000000000	4185.12792968750000000000	4191.28173828125000000000	4203.58984375000000000000	4159.48730468750000000000	4157.94873046875000000000	3140.00000000000000000000	10249.00000000000000000000	10226.00000000000000000000	0.00000000000000000000	0.00000000000000000000	0.00000000000000000000	3026.00000000000000000000	33.00000000000000000000	4.00000000000000000000	4.00000000000000000000	4.00000000000000000000	4.00000000000000000000	4.00000000000000000000	4.00000000000000000000	4.00000000000000000000	4.00000000000000000000	4.00000000000000000000	4.00000000000000000000	4.00000000000000000000	4.00000000000000000000	4.00000000000000000000	4.00000000000000000000	4.00000000000000000000	4.00000000000000000000
10.00000000000000000000	0.00000000000000000000	4169.74365234375000000000	4166.66650390625000000000	4152.30761718750000000000	4150.76904296875000000000	4176.92285156250000000000	4174.35888671875000000000	4174.87158203125000000000	4177.43603515625000000000	4169.74365234375000000000	4189.74365234375000000000	4182.05126953125000000000	4221.53857421875000000000	4177.94873046875000000000	4172.82031250000000000000	3497.00000000000000000000	10249.00000000000000000000	10226.00000000000000000000	0.00000000000000000000	0.00000000000000000000	0.00000000000000000000	3026.00000000000000000000	42.00000000000000000000	4.00000000000000000000	4.00000000000000000000	4.00000000000000000000	4.00000000000000000000	4.00000000000000000000	4.00000000000000000000	4.00000000000000000000	4.00000000000000000000	4.00000000000000000000	4.00000000000000000000	4.00000000000000000000	4.00000000000000000000	4.00000000000000000000	4.00000000000000000000	4.00000000000000000000	4.00000000000000000000
11.00000000000000000000	0.00000000000000000000	4166.15380859375000000000	4186.66650390625000000000	4157.94873046875000000000	4167.17919921875000000000	4194.35888671875000000000	4192.30761718750000000000	4179.48730468750000000000	4180.51269531250000000000	4176.41015625000000000000	4198.97412109375000000000	4172.30761718750000000000	4229.74365234375000000000	4200.51269531250000000000	4189.23046875000000000000	3311.00000000000000000000	10250.00000000000000000000	10226.00000000000000000000	0.00000000000000000000	0.00000000000000000000	0.00000000000000000000	3026.00000000000000000000	50.00000000000000000000	4.00000000000000000000	4.00000000000000000000	4.00000000000000000000	4.00000000000000000000	4.00000000000000000000	4.00000000000000000000	4.00000000000000000000	4.00000000000000000000	4.00000000000000000000	4.00000000000000000000	4.00000000000000000000	4.00000000000000000000	4.00000000000000000000	4.00000000000000000000	4.00000000000000000000	4.00000000000000000000
12.00000000000000000000	0.00000000000000000000	4182.05126953125000000000	4175.89746093750000000000	4152.30761718750000000000	4161.53857421875000000000	4173.84619140625000000000	4183.07666015625000000000	4166.66650390625000000000	4172.82031250000000000000	4178.46142578125000000000	4191.28173828125000000000	4164.61523437500000000000	4218.46142578125000000000	4176.92285156250000000000	4181.02539062500000000000	2669.00000000000000000000	10250.00000000000000000000	10226.00000000000000000000	0.00000000000000000000	0.00000000000000000000	0.00000000000000000000	3026.00000000000000000000	58.00000000000000000000	4.00000000000000000000	4.00000000000000000000	4.00000000000000000000	4.00000000000000000000	4.00000000000000000000	4.00000000000000000000	4.00000000000000000000	4.00000000000000000000	4.00000000000000000000	4.00000000000000000000	4.00000000000000000000	4.00000000000000000000	4.00000000000000000000	4.00000000000000000000	4.00000000000000000000	4.00000000000000000000
13.00000000000000000000	0.00000000000000000000	4158.46142578125000000000	4184.61523437500000000000	4141.53857421875000000000	4167.17919921875000000000	4187.69238281250000000000	4178.97412109375000000000	4171.79492187500000000000	4185.12792968750000000000	4196.92285156250000000000	4211.28173828125000000000	4184.10253906250000000000	4228.71777343750000000000	4183.07666015625000000000	4193.84619140625000000000	2601.00000000000000000000	10250.00000000000000000000	10226.00000000000000000000	0.00000000000000000000	0.00000000000000000000	0.00000000000000000000	3026.00000000000000000000	66.00000000000000000000	4.00000000000000000000	4.00000000000000000000	4.00000000000000000000	4.00000000000000000000	4.00000000000000000000	4.00000000000000000000	4.00000000000000000000	4.00000000000000000000	4.00000000000000000000	4.00000000000000000000	4.00000000000000000000	4.00000000000000000000	4.00000000000000000000	4.00000000000000000000	4.00000000000000000000	4.00000000000000000000
14.00000000000000000000	0.00000000000000000000	4172.82031250000000000000	4162.56396484375000000000	4132.30761718750000000000	4155.89746093750000000000	4171.28173828125000000000	4164.10253906250000000000	4159.48730468750000000000	4170.25634765625000000000	4176.92285156250000000000	4195.89746093750000000000	4177.43603515625000000000	4228.20507812500000000000	4177.43603515625000000000	4177.94873046875000000000	3497.00000000000000000000	10250.00000000000000000000	10226.00000000000000000000	0.00000000000000000000	0.00000000000000000000	0.00000000000000000000	3026.00000000000000000000	74.00000000000000000000	4.00000000000000000000	4.00000000000000000000	4.00000000000000000000	4.00000000000000000000	4.00000000000000000000	4.00000000000000000000	4.00000000000000000000	4.00000000000000000000	4.00000000000000000000	4.00000000000000000000	4.00000000000000000000	4.00000000000000000000	4.00000000000000000000	4.00000000000000000000	4.00000000000000000000	4.00000000000000000000
15.00000000000000000000	0.00000000000000000000	4167.17919921875000000000	4159.48730468750000000000	4120.51269531250000000000	4143.58984375000000000000	4164.61523437500000000000	4178.97412109375000000000	4170.76904296875000000000	4172.30761718750000000000	4169.74365234375000000000	4182.56396484375000000000	4171.79492187500000000000	4211.28173828125000000000	4174.35888671875000000000	4157.94873046875000000000	3311.00000000000000000000	10250.00000000000000000000	10227.00000000000000000000	0.00000000000000000000	0.00000000000000000000	0.00000000000000000000	3026.00000000000000000000	82.00000000000000000000	4.00000000000000000000	4.00000000000000000000	4.00000000000000000000	4.00000000000000000000	4.00000000000000000000	4.00000000000000000000	4.00000000000000000000	4.00000000000000000000	4.00000000000000000000	4.00000000000000000000	4.00000000000000000000	4.00000000000000000000	4.00000000000000000000	4.00000000000000000000	4.00000000000000000000	4.00000000000000000000
16.00000000000000000000	0.00000000000000000000	4152.82031250000000000000	4172.30761718750000000000	4111.28173828125000000000	4151.79492187500000000000	4182.05126953125000000000	4188.71777343750000000000	4180.51269531250000000000	4180.00000000000000000000	4177.43603515625000000000	4200.00000000000000000000	4171.79492187500000000000	4208.20507812500000000000	4174.87158203125000000000	4151.79492187500000000000	0.00000000000000000000	10250.00000000000000000000	10227.00000000000000000000	0.00000000000000000000	0.00000000000000000000	0.00000000000000000000	3026.00000000000000000000	91.00000000000000000000	4.00000000000000000000	4.00000000000000000000	4.00000000000000000000	4.00000000000000000000	4.00000000000000000000	4.00000000000000000000	4.00000000000000000000	4.00000000000000000000	4.00000000000000000000	4.00000000000000000000	4.00000000000000000000	4.00000000000000000000	4.00000000000000000000	4.00000000000000000000	4.00000000000000000000	4.00000000000000000000
17.00000000000000000000	0.00000000000000000000	4175.38427734375000000000	4161.02539062500000000000	4131.28173828125000000000	4161.02539062500000000000	4176.92285156250000000000	4173.84619140625000000000	4169.23046875000000000000	4173.84619140625000000000	4172.82031250000000000000	4205.12792968750000000000	4163.07666015625000000000	4214.87158203125000000000	4168.71777343750000000000	4155.38427734375000000000	0.00000000000000000000	10249.00000000000000000000	10228.00000000000000000000	0.00000000000000000000	0.00000000000000000000	0.00000000000000000000	3026.00000000000000000000	98.00000000000000000000	4.00000000000000000000	4.00000000000000000000	4.00000000000000000000	4.00000000000000000000	4.00000000000000000000	4.00000000000000000000	4.00000000000000000000	4.00000000000000000000	4.00000000000000000000	4.00000000000000000000	4.00000000000000000000	4.00000000000000000000	4.00000000000000000000	4.00000000000000000000	4.00000000000000000000	4.00000000000000000000
18.00000000000000000000	0.00000000000000000000	4155.89746093750000000000	4166.66650390625000000000	4138.97412109375000000000	4166.15380859375000000000	4178.97412109375000000000	4180.51269531250000000000	4173.33300781250000000000	4188.71777343750000000000	4188.20507812500000000000	4199.48730468750000000000	4176.41015625000000000000	4227.17919921875000000000	4187.17919921875000000000	4180.51269531250000000000	0.00000000000000000000	10249.00000000000000000000	10228.00000000000000000000	0.00000000000000000000	0.00000000000000000000	0.00000000000000000000	3026.00000000000000000000	105.00000000000000000000	4.00000000000000000000	4.00000000000000000000	4.00000000000000000000	4.00000000000000000000	4.00000000000000000000	4.00000000000000000000	4.00000000000000000000	4.00000000000000000000	4.00000000000000000000	4.00000000000000000000	4.00000000000000000000	4.00000000000000000000	4.00000000000000000000	4.00000000000000000000	4.00000000000000000000	4.00000000000000000000
19.00000000000000000000	0.00000000000000000000	4169.23046875000000000000	4152.30761718750000000000	4131.28173828125000000000	4152.30761718750000000000	4164.61523437500000000000	4168.20507812500000000000	4152.30761718750000000000	4165.12792968750000000000	4162.05126953125000000000	4166.15380859375000000000	4168.20507812500000000000	4228.71777343750000000000	4170.25634765625000000000	4175.89746093750000000000	0.00000000000000000000	10249.00000000000000000000	10228.00000000000000000000	0.00000000000000000000	0.00000000000000000000	0.00000000000000000000	3026.00000000000000000000	113.00000000000000000000	4.00000000000000000000	4.00000000000000000000	4.00000000000000000000	4.00000000000000000000	4.00000000000000000000	4.00000000000000000000	4.00000000000000000000	4.00000000000000000000	4.00000000000000000000	4.00000000000000000000	4.00000000000000000000	4.00000000000000000000	4.00000000000000000000	4.00000000000000000000	4.00000000000000000000	4.00000000000000000000
20.00000000000000000000	0.00000000000000000000	4176.41015625000000000000	4163.07666015625000000000	4138.97412109375000000000	4156.41015625000000000000	4177.43603515625000000000	4178.46142578125000000000	4166.66650390625000000000	4171.79492187500000000000	4161.02539062500000000000	4185.12792968750000000000	4172.82031250000000000000	4229.74365234375000000000	4169.23046875000000000000	4177.94873046875000000000	0.00000000000000000000	10249.00000000000000000000	10228.00000000000000000000	0.00000000000000000000	0.00000000000000000000	0.00000000000000000000	3026.00000000000000000000	120.00000000000000000000	4.00000000000000000000	4.00000000000000000000	4.00000000000000000000	4.00000000000000000000	4.00000000000000000000	4.00000000000000000000	4.00000000000000000000	4.00000000000000000000	4.00000000000000000000	4.00000000000000000000	4.00000000000000000000	4.00000000000000000000	4.00000000000000000000	4.00000000000000000000	4.00000000000000000000	4.00000000000000000000
21.00000000000000000000	0.00000000000000000000	4160.00000000000000000000	4184.10253906250000000000	4132.82031250000000000000	4170.25634765625000000000	4188.71777343750000000000	4187.17919921875000000000	4186.15380859375000000000	4193.33300781250000000000	4191.28173828125000000000	4222.05126953125000000000	4184.61523437500000000000	4230.25634765625000000000	4177.94873046875000000000	4177.94873046875000000000	0.00000000000000000000	10249.00000000000000000000	10229.00000000000000000000	0.00000000000000000000	0.00000000000000000000	0.00000000000000000000	3026.00000000000000000000	128.00000000000000000000	4.00000000000000000000	4.00000000000000000000	4.00000000000000000000	4.00000000000000000000	4.00000000000000000000	4.00000000000000000000	4.00000000000000000000	4.00000000000000000000	4.00000000000000000000	4.00000000000000000000	4.00000000000000000000	4.00000000000000000000	4.00000000000000000000	4.00000000000000000000	4.00000000000000000000	4.00000000000000000000
22.00000000000000000000	0.00000000000000000000	4170.76904296875000000000	4155.89746093750000000000	4122.05126953125000000000	4155.38427734375000000000	4159.48730468750000000000	4159.48730468750000000000	4153.84619140625000000000	4156.92285156250000000000	4165.64111328125000000000	4189.74365234375000000000	4156.41015625000000000000	4214.35888671875000000000	4144.61523437500000000000	4148.71777343750000000000	0.00000000000000000000	10249.00000000000000000000	10229.00000000000000000000	0.00000000000000000000	0.00000000000000000000	0.00000000000000000000	3026.00000000000000000000	136.00000000000000000000	4.00000000000000000000	4.00000000000000000000	4.00000000000000000000	4.00000000000000000000	4.00000000000000000000	4.00000000000000000000	4.00000000000000000000	4.00000000000000000000	4.00000000000000000000	4.00000000000000000000	4.00000000000000000000	4.00000000000000000000	4.00000000000000000000	4.00000000000000000000	4.00000000000000000000	4.00000000000000000000
23.00000000000000000000	0.00000000000000000000	4148.20507812500000000000	4148.20507812500000000000	4128.20507812500000000000	4151.79492187500000000000	4176.92285156250000000000	4172.82031250000000000000	4155.38427734375000000000	4159.48730468750000000000	4158.46142578125000000000	4181.02539062500000000000	4159.48730468750000000000	4211.28173828125000000000	4155.89746093750000000000	4156.41015625000000000000	0.00000000000000000000	10248.00000000000000000000	10231.00000000000000000000	0.00000000000000000000	0.00000000000000000000	0.00000000000000000000	3026.00000000000000000000	144.00000000000000000000	4.00000000000000000000	4.00000000000000000000	4.00000000000000000000	4.00000000000000000000	4.00000000000000000000	4.00000000000000000000	4.00000000000000000000	4.00000000000000000000	4.00000000000000000000	4.00000000000000000000	4.00000000000000000000	4.00000000000000000000	4.00000000000000000000	4.00000000000000000000	4.00000000000000000000	4.00000000000000000000
24.00000000000000000000	0.00000000000000000000	4166.66650390625000000000	4157.94873046875000000000	4143.58984375000000000000	4164.61523437500000000000	4182.05126953125000000000	4182.05126953125000000000	4160.51269531250000000000	4174.35888671875000000000	4166.15380859375000000000	4184.10253906250000000000	4178.46142578125000000000	4214.87158203125000000000	4171.28173828125000000000	4163.07666015625000000000	0.00000000000000000000	10248.00000000000000000000	10231.00000000000000000000	0.00000000000000000000	0.00000000000000000000	0.00000000000000000000	3026.00000000000000000000	152.00000000000000000000	4.00000000000000000000	4.00000000000000000000	4.00000000000000000000	4.00000000000000000000	4.00000000000000000000	4.00000000000000000000	4.00000000000000000000	4.00000000000000000000	4.00000000000000000000	4.00000000000000000000	4.00000000000000000000	4.00000000000000000000	4.00000000000000000000	4.00000000000000000000	4.00000000000000000000	4.00000000000000000000
25.00000000000000000000	0.00000000000000000000	4176.41015625000000000000	4168.71777343750000000000	4143.58984375000000000000	4164.61523437500000000000	4174.87158203125000000000	4185.64111328125000000000	4167.17919921875000000000	4175.38427734375000000000	4178.97412109375000000000	4184.61523437500000000000	4178.97412109375000000000	4218.46142578125000000000	4162.56396484375000000000	4163.58984375000000000000	0.00000000000000000000	10249.00000000000000000000	10230.00000000000000000000	0.00000000000000000000	0.00000000000000000000	0.00000000000000000000	3026.00000000000000000000	161.00000000000000000000	4.00000000000000000000	4.00000000000000000000	4.00000000000000000000	4.00000000000000000000	4.00000000000000000000	4.00000000000000000000	4.00000000000000000000	4.00000000000000000000	4.00000000000000000000	4.00000000000000000000	4.00000000000000000000	4.00000000000000000000	4.00000000000000000000	4.00000000000000000000	4.00000000000000000000	4.00000000000000000000
26.00000000000000000000	0.00000000000000000000	4152.82031250000000000000	4152.30761718750000000000	4128.71777343750000000000	4147.17919921875000000000	4179.48730468750000000000	4191.28173828125000000000	4180.00000000000000000000	4179.48730468750000000000	4188.20507812500000000000	4193.84619140625000000000	4163.07666015625000000000	4224.10253906250000000000	4140.51269531250000000000	4162.56396484375000000000	0.00000000000000000000	10249.00000000000000000000	10230.00000000000000000000	0.00000000000000000000	0.00000000000000000000	0.00000000000000000000	3026.00000000000000000000	169.00000000000000000000	4.00000000000000000000	4.00000000000000000000	4.00000000000000000000	4.00000000000000000000	4.00000000000000000000	4.00000000000000000000	4.00000000000000000000	4.00000000000000000000	4.00000000000000000000	4.00000000000000000000	4.00000000000000000000	4.00000000000000000000	4.00000000000000000000	4.00000000000000000000	4.00000000000000000000	4.00000000000000000000
27.00000000000000000000	0.00000000000000000000	4174.87158203125000000000	4140.00000000000000000000	4136.41015625000000000000	4144.61523437500000000000	4168.71777343750000000000	4174.35888671875000000000	4170.25634765625000000000	4168.71777343750000000000	4167.69238281250000000000	4185.12792968750000000000	4153.33300781250000000000	4218.46142578125000000000	4131.79492187500000000000	4153.33300781250000000000	0.00000000000000000000	10248.00000000000000000000	10229.00000000000000000000	0.00000000000000000000	0.00000000000000000000	0.00000000000000000000	3026.00000000000000000000	177.00000000000000000000	4.00000000000000000000	4.00000000000000000000	4.00000000000000000000	4.00000000000000000000	4.00000000000000000000	4.00000000000000000000	4.00000000000000000000	4.00000000000000000000	4.00000000000000000000	4.00000000000000000000	4.00000000000000000000	4.00000000000000000000	4.00000000000000000000	4.00000000000000000000	4.00000000000000000000	4.00000000000000000000
28.00000000000000000000	0.00000000000000000000	4164.10253906250000000000	4181.53857421875000000000	4145.64111328125000000000	4164.61523437500000000000	4178.46142578125000000000	4179.48730468750000000000	4178.46142578125000000000	4177.94873046875000000000	4179.48730468750000000000	4197.43603515625000000000	4182.56396484375000000000	4215.38427734375000000000	4182.05126953125000000000	4174.87158203125000000000	0.00000000000000000000	10248.00000000000000000000	10229.00000000000000000000	0.00000000000000000000	0.00000000000000000000	0.00000000000000000000	3026.00000000000000000000	185.00000000000000000000	4.00000000000000000000	4.00000000000000000000	4.00000000000000000000	4.00000000000000000000	4.00000000000000000000	4.00000000000000000000	4.00000000000000000000	4.00000000000000000000	4.00000000000000000000	4.00000000000000000000	4.00000000000000000000	4.00000000000000000000	4.00000000000000000000	4.00000000000000000000	4.00000000000000000000	4.00000000000000000000
29.00000000000000000000	0.00000000000000000000	4171.28173828125000000000	4178.46142578125000000000	4149.74365234375000000000	4174.87158203125000000000	4172.82031250000000000000	4174.87158203125000000000	4168.71777343750000000000	4176.41015625000000000000	4181.02539062500000000000	4193.84619140625000000000	4195.89746093750000000000	4216.41015625000000000000	4190.25634765625000000000	4182.56396484375000000000	0.00000000000000000000	10248.00000000000000000000	10230.00000000000000000000	0.00000000000000000000	0.00000000000000000000	0.00000000000000000000	3026.00000000000000000000	192.00000000000000000000	4.00000000000000000000	4.00000000000000000000	4.00000000000000000000	4.00000000000000000000	4.00000000000000000000	4.00000000000000000000	4.00000000000000000000	4.00000000000000000000	4.00000000000000000000	4.00000000000000000000	4.00000000000000000000	4.00000000000000000000	4.00000000000000000000	4.00000000000000000000	4.00000000000000000000	4.00000000000000000000
30.00000000000000000000	0.00000000000000000000	4176.92285156250000000000	4171.28173828125000000000	4161.53857421875000000000	4185.12792968750000000000	4184.10253906250000000000	4173.84619140625000000000	4165.64111328125000000000	4181.02539062500000000000	4180.00000000000000000000	4193.33300781250000000000	4181.53857421875000000000	4221.53857421875000000000	4171.79492187500000000000	4173.33300781250000000000	0.00000000000000000000	10248.00000000000000000000	10230.00000000000000000000	0.00000000000000000000	0.00000000000000000000	0.00000000000000000000	3026.00000000000000000000	199.00000000000000000000	4.00000000000000000000	4.00000000000000000000	4.00000000000000000000	4.00000000000000000000	4.00000000000000000000	4.00000000000000000000	4.00000000000000000000	4.00000000000000000000	4.00000000000000000000	4.00000000000000000000	4.00000000000000000000	4.00000000000000000000	4.00000000000000000000	4.00000000000000000000	4.00000000000000000000	4.00000000000000000000
31.00000000000000000000	0.00000000000000000000	4154.87158203125000000000	4177.43603515625000000000	4152.82031250000000000000	4172.30761718750000000000	4185.64111328125000000000	4173.84619140625000000000	4169.23046875000000000000	4177.94873046875000000000	4183.58984375000000000000	4202.56396484375000000000	4162.56396484375000000000	4221.53857421875000000000	4164.61523437500000000000	4154.35888671875000000000	0.00000000000000000000	10249.00000000000000000000	10229.00000000000000000000	0.00000000000000000000	0.00000000000000000000	0.00000000000000000000	3026.00000000000000000000	208.00000000000000000000	4.00000000000000000000	4.00000000000000000000	4.00000000000000000000	4.00000000000000000000	4.00000000000000000000	4.00000000000000000000	4.00000000000000000000	4.00000000000000000000	4.00000000000000000000	4.00000000000000000000	4.00000000000000000000	4.00000000000000000000	4.00000000000000000000	4.00000000000000000000	4.00000000000000000000	4.00000000000000000000
32.00000000000000000000	0.00000000000000000000	4179.48730468750000000000	4154.35888671875000000000	4148.20507812500000000000	4138.46142578125000000000	4147.69238281250000000000	4154.35888671875000000000	4147.17919921875000000000	4145.12792968750000000000	4160.00000000000000000000	4174.35888671875000000000	4154.87158203125000000000	4209.74365234375000000000	4148.71777343750000000000	4134.87158203125000000000	0.00000000000000000000	10249.00000000000000000000	10229.00000000000000000000	0.00000000000000000000	0.00000000000000000000	0.00000000000000000000	3026.00000000000000000000	216.00000000000000000000	4.00000000000000000000	4.00000000000000000000	4.00000000000000000000	4.00000000000000000000	4.00000000000000000000	4.00000000000000000000	4.00000000000000000000	4.00000000000000000000	4.00000000000000000000	4.00000000000000000000	4.00000000000000000000	4.00000000000000000000	4.00000000000000000000	4.00000000000000000000	4.00000000000000000000	4.00000000000000000000
33.00000000000000000000	0.00000000000000000000	4166.15380859375000000000	4172.30761718750000000000	4163.07666015625000000000	4155.38427734375000000000	4178.46142578125000000000	4176.41015625000000000000	4164.10253906250000000000	4160.51269531250000000000	4172.82031250000000000000	4176.41015625000000000000	4178.46142578125000000000	4216.41015625000000000000	4177.94873046875000000000	4166.66650390625000000000	0.00000000000000000000	10250.00000000000000000000	10230.00000000000000000000	0.00000000000000000000	0.00000000000000000000	0.00000000000000000000	3026.00000000000000000000	223.00000000000000000000	4.00000000000000000000	4.00000000000000000000	4.00000000000000000000	4.00000000000000000000	4.00000000000000000000	4.00000000000000000000	4.00000000000000000000	4.00000000000000000000	4.00000000000000000000	4.00000000000000000000	4.00000000000000000000	4.00000000000000000000	4.00000000000000000000	4.00000000000000000000	4.00000000000000000000	4.00000000000000000000
34.00000000000000000000	0.00000000000000000000	4166.15380859375000000000	4182.05126953125000000000	4178.46142578125000000000	4182.05126953125000000000	4206.15380859375000000000	4188.71777343750000000000	4172.30761718750000000000	4169.74365234375000000000	4174.35888671875000000000	4184.10253906250000000000	4177.94873046875000000000	4224.61523437500000000000	4183.07666015625000000000	4176.92285156250000000000	0.00000000000000000000	10250.00000000000000000000	10230.00000000000000000000	0.00000000000000000000	0.00000000000000000000	0.00000000000000000000	3026.00000000000000000000	230.00000000000000000000	4.00000000000000000000	4.00000000000000000000	4.00000000000000000000	4.00000000000000000000	4.00000000000000000000	4.00000000000000000000	4.00000000000000000000	4.00000000000000000000	4.00000000000000000000	4.00000000000000000000	4.00000000000000000000	4.00000000000000000000	4.00000000000000000000	4.00000000000000000000	4.00000000000000000000	4.00000000000000000000
35.00000000000000000000	0.00000000000000000000	4177.43603515625000000000	4167.17919921875000000000	4177.43603515625000000000	4161.53857421875000000000	4178.97412109375000000000	4176.41015625000000000000	4159.48730468750000000000	4157.43603515625000000000	4166.66650390625000000000	4179.48730468750000000000	4167.69238281250000000000	4214.35888671875000000000	4160.51269531250000000000	4155.89746093750000000000	0.00000000000000000000	10247.00000000000000000000	10230.00000000000000000000	0.00000000000000000000	0.00000000000000000000	0.00000000000000000000	3026.00000000000000000000	239.00000000000000000000	4.00000000000000000000	4.00000000000000000000	4.00000000000000000000	4.00000000000000000000	4.00000000000000000000	4.00000000000000000000	4.00000000000000000000	4.00000000000000000000	4.00000000000000000000	4.00000000000000000000	4.00000000000000000000	4.00000000000000000000	4.00000000000000000000	4.00000000000000000000	4.00000000000000000000	4.00000000000000000000
36.00000000000000000000	0.00000000000000000000	4156.92285156250000000000	4171.28173828125000000000	4168.20507812500000000000	4162.05126953125000000000	4167.17919921875000000000	4169.74365234375000000000	4155.89746093750000000000	4165.64111328125000000000	4183.07666015625000000000	4190.76904296875000000000	4176.92285156250000000000	4214.35888671875000000000	4175.38427734375000000000	4160.00000000000000000000	0.00000000000000000000	10247.00000000000000000000	10230.00000000000000000000	0.00000000000000000000	0.00000000000000000000	0.00000000000000000000	3026.00000000000000000000	247.00000000000000000000	4.00000000000000000000	4.00000000000000000000	4.00000000000000000000	4.00000000000000000000	4.00000000000000000000	4.00000000000000000000	4.00000000000000000000	4.00000000000000000000	4.00000000000000000000	4.00000000000000000000	4.00000000000000000000	4.00000000000000000000	4.00000000000000000000	4.00000000000000000000	4.00000000000000000000	4.00000000000000000000
37.00000000000000000000	0.00000000000000000000	4181.02539062500000000000	4162.05126953125000000000	4182.56396484375000000000	4177.94873046875000000000	4164.61523437500000000000	4153.33300781250000000000	4140.51269531250000000000	4154.35888671875000000000	4171.79492187500000000000	4185.12792968750000000000	4165.12792968750000000000	4221.02539062500000000000	4182.05126953125000000000	4156.92285156250000000000	0.00000000000000000000	10245.00000000000000000000	10228.00000000000000000000	0.00000000000000000000	0.00000000000000000000	0.00000000000000000000	3026.00000000000000000000	254.00000000000000000000	4.00000000000000000000	4.00000000000000000000	4.00000000000000000000	4.00000000000000000000	4.00000000000000000000	4.00000000000000000000	4.00000000000000000000	4.00000000000000000000	4.00000000000000000000	4.00000000000000000000	4.00000000000000000000	4.00000000000000000000	4.00000000000000000000	4.00000000000000000000	4.00000000000000000000	4.00000000000000000000
38.00000000000000000000	0.00000000000000000000	4171.28173828125000000000	4173.33300781250000000000	4186.15380859375000000000	4162.56396484375000000000	4182.05126953125000000000	4175.89746093750000000000	4164.10253906250000000000	4165.12792968750000000000	4183.58984375000000000000	4196.41015625000000000000	4174.35888671875000000000	4224.10253906250000000000	4188.20507812500000000000	4161.02539062500000000000	0.00000000000000000000	10245.00000000000000000000	10228.00000000000000000000	0.00000000000000000000	0.00000000000000000000	0.00000000000000000000	3026.00000000000000000000	262.00000000000000000000	4.00000000000000000000	4.00000000000000000000	4.00000000000000000000	4.00000000000000000000	4.00000000000000000000	4.00000000000000000000	4.00000000000000000000	4.00000000000000000000	4.00000000000000000000	4.00000000000000000000	4.00000000000000000000	4.00000000000000000000	4.00000000000000000000	4.00000000000000000000	4.00000000000000000000	4.00000000000000000000
39.00000000000000000000	0.00000000000000000000	4168.20507812500000000000	4183.07666015625000000000	4173.84619140625000000000	4150.76904296875000000000	4180.00000000000000000000	4180.51269531250000000000	4169.23046875000000000000	4166.66650390625000000000	4186.15380859375000000000	4189.74365234375000000000	4181.53857421875000000000	4223.58984375000000000000	4175.89746093750000000000	4153.33300781250000000000	0.00000000000000000000	10246.00000000000000000000	10228.00000000000000000000	0.00000000000000000000	0.00000000000000000000	0.00000000000000000000	3026.00000000000000000000	271.00000000000000000000	4.00000000000000000000	4.00000000000000000000	4.00000000000000000000	4.00000000000000000000	4.00000000000000000000	4.00000000000000000000	4.00000000000000000000	4.00000000000000000000	4.00000000000000000000	4.00000000000000000000	4.00000000000000000000	4.00000000000000000000	4.00000000000000000000	4.00000000000000000000	4.00000000000000000000	4.00000000000000000000
40.00000000000000000000	0.00000000000000000000	4183.58984375000000000000	4182.56396484375000000000	4184.10253906250000000000	4179.48730468750000000000	4175.38427734375000000000	4160.51269531250000000000	4151.79492187500000000000	4152.30761718750000000000	4167.17919921875000000000	4174.35888671875000000000	4171.28173828125000000000	4218.97412109375000000000	4174.87158203125000000000	4147.69238281250000000000	0.00000000000000000000	10246.00000000000000000000	10228.00000000000000000000	0.00000000000000000000	0.00000000000000000000	0.00000000000000000000	3026.00000000000000000000	278.00000000000000000000	4.00000000000000000000	4.00000000000000000000	4.00000000000000000000	4.00000000000000000000	4.00000000000000000000	4.00000000000000000000	4.00000000000000000000	4.00000000000000000000	4.00000000000000000000	4.00000000000000000000	4.00000000000000000000	4.00000000000000000000	4.00000000000000000000	4.00000000000000000000	4.00000000000000000000	4.00000000000000000000
41.00000000000000000000	0.00000000000000000000	4160.51269531250000000000	4185.12792968750000000000	4186.66650390625000000000	4195.89746093750000000000	4190.25634765625000000000	4171.28173828125000000000	4165.12792968750000000000	4171.28173828125000000000	4176.41015625000000000000	4191.28173828125000000000	4180.51269531250000000000	4219.48730468750000000000	4201.53857421875000000000	4164.10253906250000000000	0.00000000000000000000	10251.00000000000000000000	10232.00000000000000000000	0.00000000000000000000	0.00000000000000000000	0.00000000000000000000	3026.00000000000000000000	286.00000000000000000000	4.00000000000000000000	4.00000000000000000000	4.00000000000000000000	4.00000000000000000000	4.00000000000000000000	4.00000000000000000000	4.00000000000000000000	4.00000000000000000000	4.00000000000000000000	4.00000000000000000000	4.00000000000000000000	4.00000000000000000000	4.00000000000000000000	4.00000000000000000000	4.00000000000000000000	4.00000000000000000000
42.00000000000000000000	0.00000000000000000000	4175.89746093750000000000	4157.94873046875000000000	4182.56396484375000000000	4163.07666015625000000000	4166.66650390625000000000	4167.69238281250000000000	4163.58984375000000000000	4174.87158203125000000000	4169.23046875000000000000	4170.76904296875000000000	4162.56396484375000000000	4220.51269531250000000000	4180.00000000000000000000	4153.84619140625000000000	0.00000000000000000000	10251.00000000000000000000	10232.00000000000000000000	0.00000000000000000000	0.00000000000000000000	0.00000000000000000000	3026.00000000000000000000	294.00000000000000000000	4.00000000000000000000	4.00000000000000000000	4.00000000000000000000	4.00000000000000000000	4.00000000000000000000	4.00000000000000000000	4.00000000000000000000	4.00000000000000000000	4.00000000000000000000	4.00000000000000000000	4.00000000000000000000	4.00000000000000000000	4.00000000000000000000	4.00000000000000000000	4.00000000000000000000	4.00000000000000000000
43.00000000000000000000	0.00000000000000000000	4171.79492187500000000000	4169.74365234375000000000	4185.64111328125000000000	4151.28173828125000000000	4172.30761718750000000000	4185.64111328125000000000	4176.92285156250000000000	4180.51269531250000000000	4178.46142578125000000000	4163.07666015625000000000	4155.38427734375000000000	4233.84619140625000000000	4177.43603515625000000000	4166.15380859375000000000	0.00000000000000000000	10249.00000000000000000000	10233.00000000000000000000	0.00000000000000000000	0.00000000000000000000	0.00000000000000000000	3026.00000000000000000000	302.00000000000000000000	4.00000000000000000000	4.00000000000000000000	4.00000000000000000000	4.00000000000000000000	4.00000000000000000000	4.00000000000000000000	4.00000000000000000000	4.00000000000000000000	4.00000000000000000000	4.00000000000000000000	4.00000000000000000000	4.00000000000000000000	4.00000000000000000000	4.00000000000000000000	4.00000000000000000000	4.00000000000000000000
44.00000000000000000000	0.00000000000000000000	4166.15380859375000000000	4181.53857421875000000000	4174.35888671875000000000	4160.00000000000000000000	4170.25634765625000000000	4178.97412109375000000000	4164.61523437500000000000	4163.07666015625000000000	4174.87158203125000000000	4170.25634765625000000000	4163.07666015625000000000	4233.33300781250000000000	4175.38427734375000000000	4164.10253906250000000000	0.00000000000000000000	10249.00000000000000000000	10233.00000000000000000000	0.00000000000000000000	0.00000000000000000000	0.00000000000000000000	3026.00000000000000000000	310.00000000000000000000	4.00000000000000000000	4.00000000000000000000	4.00000000000000000000	4.00000000000000000000	4.00000000000000000000	4.00000000000000000000	4.00000000000000000000	4.00000000000000000000	4.00000000000000000000	4.00000000000000000000	4.00000000000000000000	4.00000000000000000000	4.00000000000000000000	4.00000000000000000000	4.00000000000000000000	4.00000000000000000000
45.00000000000000000000	0.00000000000000000000	4179.48730468750000000000	4167.17919921875000000000	4168.71777343750000000000	4164.10253906250000000000	4151.28173828125000000000	4149.23046875000000000000	4141.02539062500000000000	4144.61523437500000000000	4155.89746093750000000000	4157.43603515625000000000	4151.79492187500000000000	4218.97412109375000000000	4159.48730468750000000000	4141.53857421875000000000	0.00000000000000000000	10247.00000000000000000000	10232.00000000000000000000	0.00000000000000000000	0.00000000000000000000	0.00000000000000000000	3026.00000000000000000000	318.00000000000000000000	4.00000000000000000000	4.00000000000000000000	4.00000000000000000000	4.00000000000000000000	4.00000000000000000000	4.00000000000000000000	4.00000000000000000000	4.00000000000000000000	4.00000000000000000000	4.00000000000000000000	4.00000000000000000000	4.00000000000000000000	4.00000000000000000000	4.00000000000000000000	4.00000000000000000000	4.00000000000000000000
46.00000000000000000000	0.00000000000000000000	4162.05126953125000000000	4189.74365234375000000000	4177.94873046875000000000	4180.51269531250000000000	4186.15380859375000000000	4171.79492187500000000000	4169.74365234375000000000	4174.87158203125000000000	4182.56396484375000000000	4162.56396484375000000000	4157.43603515625000000000	4235.89746093750000000000	4187.69238281250000000000	4170.25634765625000000000	0.00000000000000000000	10247.00000000000000000000	10232.00000000000000000000	0.00000000000000000000	0.00000000000000000000	0.00000000000000000000	3026.00000000000000000000	326.00000000000000000000	4.00000000000000000000	4.00000000000000000000	4.00000000000000000000	4.00000000000000000000	4.00000000000000000000	4.00000000000000000000	4.00000000000000000000	4.00000000000000000000	4.00000000000000000000	4.00000000000000000000	4.00000000000000000000	4.00000000000000000000	4.00000000000000000000	4.00000000000000000000	4.00000000000000000000	4.00000000000000000000
47.00000000000000000000	0.00000000000000000000	4184.10253906250000000000	4193.84619140625000000000	4184.10253906250000000000	4180.51269531250000000000	4188.71777343750000000000	4173.33300781250000000000	4163.58984375000000000000	4167.17919921875000000000	4180.51269531250000000000	4157.43603515625000000000	4157.43603515625000000000	4244.10253906250000000000	4193.33300781250000000000	4181.02539062500000000000	0.00000000000000000000	10248.00000000000000000000	10231.00000000000000000000	0.00000000000000000000	0.00000000000000000000	0.00000000000000000000	3026.00000000000000000000	334.00000000000000000000	4.00000000000000000000	4.00000000000000000000	4.00000000000000000000	4.00000000000000000000	4.00000000000000000000	4.00000000000000000000	4.00000000000000000000	4.00000000000000000000	4.00000000000000000000	4.00000000000000000000	4.00000000000000000000	4.00000000000000000000	4.00000000000000000000	4.00000000000000000000	4.00000000000000000000	4.00000000000000000000
48.00000000000000000000	0.00000000000000000000	4177.43603515625000000000	4190.25634765625000000000	4173.33300781250000000000	4173.33300781250000000000	4180.00000000000000000000	4174.87158203125000000000	4155.38427734375000000000	4159.48730468750000000000	4176.92285156250000000000	4173.33300781250000000000	4161.02539062500000000000	4228.71777343750000000000	4188.71777343750000000000	4167.69238281250000000000	0.00000000000000000000	10248.00000000000000000000	10231.00000000000000000000	0.00000000000000000000	0.00000000000000000000	0.00000000000000000000	3026.00000000000000000000	343.00000000000000000000	4.00000000000000000000	4.00000000000000000000	4.00000000000000000000	4.00000000000000000000	4.00000000000000000000	4.00000000000000000000	4.00000000000000000000	4.00000000000000000000	4.00000000000000000000	4.00000000000000000000	4.00000000000000000000	4.00000000000000000000	4.00000000000000000000	4.00000000000000000000	4.00000000000000000000	4.00000000000000000000
49.00000000000000000000	0.00000000000000000000	4167.17919921875000000000	4178.46142578125000000000	4157.94873046875000000000	4172.82031250000000000000	4170.76904296875000000000	4176.41015625000000000000	4163.07666015625000000000	4164.10253906250000000000	4172.82031250000000000000	4172.30761718750000000000	4158.46142578125000000000	4221.53857421875000000000	4171.79492187500000000000	4155.38427734375000000000	0.00000000000000000000	10250.00000000000000000000	10229.00000000000000000000	0.00000000000000000000	0.00000000000000000000	0.00000000000000000000	3026.00000000000000000000	350.00000000000000000000	4.00000000000000000000	4.00000000000000000000	4.00000000000000000000	4.00000000000000000000	4.00000000000000000000	4.00000000000000000000	4.00000000000000000000	4.00000000000000000000	4.00000000000000000000	4.00000000000000000000	4.00000000000000000000	4.00000000000000000000	4.00000000000000000000	4.00000000000000000000	4.00000000000000000000	4.00000000000000000000
50.00000000000000000000	0.00000000000000000000	4188.20507812500000000000	4174.87158203125000000000	4167.69238281250000000000	4176.41015625000000000000	4169.74365234375000000000	4165.12792968750000000000	4161.02539062500000000000	4150.76904296875000000000	4153.33300781250000000000	4137.43603515625000000000	4144.61523437500000000000	4223.07666015625000000000	4148.71777343750000000000	4156.41015625000000000000	0.00000000000000000000	10250.00000000000000000000	10229.00000000000000000000	0.00000000000000000000	0.00000000000000000000	0.00000000000000000000	3026.00000000000000000000	357.00000000000000000000	4.00000000000000000000	4.00000000000000000000	4.00000000000000000000	4.00000000000000000000	4.00000000000000000000	4.00000000000000000000	4.00000000000000000000	4.00000000000000000000	4.00000000000000000000	4.00000000000000000000	4.00000000000000000000	4.00000000000000000000	4.00000000000000000000	4.00000000000000000000	4.00000000000000000000	4.00000000000000000000
51.00000000000000000000	0.00000000000000000000	4161.53857421875000000000	4190.76904296875000000000	4171.28173828125000000000	4168.20507812500000000000	4194.35888671875000000000	4171.28173828125000000000	4165.64111328125000000000	4151.79492187500000000000	4158.46142578125000000000	4132.82031250000000000000	4147.69238281250000000000	4218.97412109375000000000	4165.64111328125000000000	4166.15380859375000000000	0.00000000000000000000	10251.00000000000000000000	10228.00000000000000000000	0.00000000000000000000	0.00000000000000000000	0.00000000000000000000	3026.00000000000000000000	366.00000000000000000000	4.00000000000000000000	4.00000000000000000000	4.00000000000000000000	4.00000000000000000000	4.00000000000000000000	4.00000000000000000000	4.00000000000000000000	4.00000000000000000000	4.00000000000000000000	4.00000000000000000000	4.00000000000000000000	4.00000000000000000000	4.00000000000000000000	4.00000000000000000000	4.00000000000000000000	4.00000000000000000000
52.00000000000000000000	0.00000000000000000000	4169.74365234375000000000	4154.87158203125000000000	4162.56396484375000000000	4137.43603515625000000000	4161.02539062500000000000	4150.25634765625000000000	4138.97412109375000000000	4132.82031250000000000000	4141.02539062500000000000	4118.46142578125000000000	4131.79492187500000000000	4206.66650390625000000000	4152.82031250000000000000	4138.97412109375000000000	0.00000000000000000000	10251.00000000000000000000	10228.00000000000000000000	0.00000000000000000000	0.00000000000000000000	0.00000000000000000000	3026.00000000000000000000	374.00000000000000000000	4.00000000000000000000	4.00000000000000000000	4.00000000000000000000	4.00000000000000000000	4.00000000000000000000	4.00000000000000000000	4.00000000000000000000	4.00000000000000000000	4.00000000000000000000	4.00000000000000000000	4.00000000000000000000	4.00000000000000000000	4.00000000000000000000	4.00000000000000000000	4.00000000000000000000	4.00000000000000000000
53.00000000000000000000	0.00000000000000000000	4171.79492187500000000000	4150.76904296875000000000	4164.10253906250000000000	4136.41015625000000000000	4154.35888671875000000000	4163.07666015625000000000	4146.15380859375000000000	4153.33300781250000000000	4162.05126953125000000000	4137.94873046875000000000	4135.89746093750000000000	4217.43603515625000000000	4152.30761718750000000000	4138.97412109375000000000	0.00000000000000000000	10250.00000000000000000000	10228.00000000000000000000	0.00000000000000000000	0.00000000000000000000	0.00000000000000000000	3026.00000000000000000000	382.00000000000000000000	4.00000000000000000000	4.00000000000000000000	4.00000000000000000000	4.00000000000000000000	4.00000000000000000000	4.00000000000000000000	4.00000000000000000000	4.00000000000000000000	4.00000000000000000000	4.00000000000000000000	4.00000000000000000000	4.00000000000000000000	4.00000000000000000000	4.00000000000000000000	4.00000000000000000000	4.00000000000000000000
54.00000000000000000000	0.00000000000000000000	4163.58984375000000000000	4170.76904296875000000000	4163.58984375000000000000	4158.46142578125000000000	4174.35888671875000000000	4181.53857421875000000000	4170.76904296875000000000	4188.71777343750000000000	4195.38427734375000000000	4169.74365234375000000000	4150.25634765625000000000	4230.76904296875000000000	4160.51269531250000000000	4155.89746093750000000000	0.00000000000000000000	10250.00000000000000000000	10228.00000000000000000000	0.00000000000000000000	0.00000000000000000000	0.00000000000000000000	3026.00000000000000000000	389.00000000000000000000	4.00000000000000000000	4.00000000000000000000	4.00000000000000000000	4.00000000000000000000	4.00000000000000000000	4.00000000000000000000	4.00000000000000000000	4.00000000000000000000	4.00000000000000000000	4.00000000000000000000	4.00000000000000000000	4.00000000000000000000	4.00000000000000000000	4.00000000000000000000	4.00000000000000000000	4.00000000000000000000
55.00000000000000000000	0.00000000000000000000	4183.58984375000000000000	4163.07666015625000000000	4163.07666015625000000000	4162.05126953125000000000	4160.51269531250000000000	4164.10253906250000000000	4164.61523437500000000000	4170.25634765625000000000	4172.30761718750000000000	4158.46142578125000000000	4151.28173828125000000000	4223.58984375000000000000	4143.58984375000000000000	4150.76904296875000000000	0.00000000000000000000	10249.00000000000000000000	10228.00000000000000000000	0.00000000000000000000	0.00000000000000000000	0.00000000000000000000	3026.00000000000000000000	397.00000000000000000000	4.00000000000000000000	4.00000000000000000000	4.00000000000000000000	4.00000000000000000000	4.00000000000000000000	4.00000000000000000000	4.00000000000000000000	4.00000000000000000000	4.00000000000000000000	4.00000000000000000000	4.00000000000000000000	4.00000000000000000000	4.00000000000000000000	4.00000000000000000000	4.00000000000000000000	4.00000000000000000000
56.00000000000000000000	0.00000000000000000000	4162.05126953125000000000	4175.38427734375000000000	4160.00000000000000000000	4158.97412109375000000000	4178.46142578125000000000	4173.84619140625000000000	4168.20507812500000000000	4160.51269531250000000000	4174.87158203125000000000	4166.15380859375000000000	4171.28173828125000000000	4224.61523437500000000000	4161.53857421875000000000	4162.56396484375000000000	0.00000000000000000000	10249.00000000000000000000	10228.00000000000000000000	0.00000000000000000000	0.00000000000000000000	0.00000000000000000000	3026.00000000000000000000	406.00000000000000000000	4.00000000000000000000	4.00000000000000000000	4.00000000000000000000	4.00000000000000000000	4.00000000000000000000	4.00000000000000000000	4.00000000000000000000	4.00000000000000000000	4.00000000000000000000	4.00000000000000000000	4.00000000000000000000	4.00000000000000000000	4.00000000000000000000	4.00000000000000000000	4.00000000000000000000	4.00000000000000000000
57.00000000000000000000	0.00000000000000000000	4181.02539062500000000000	4182.56396484375000000000	4166.66650390625000000000	4164.61523437500000000000	4186.15380859375000000000	4177.94873046875000000000	4158.97412109375000000000	4154.87158203125000000000	4176.92285156250000000000	4162.05126953125000000000	4164.61523437500000000000	4236.41015625000000000000	4170.25634765625000000000	4172.82031250000000000000	0.00000000000000000000	10246.00000000000000000000	10227.00000000000000000000	0.00000000000000000000	0.00000000000000000000	0.00000000000000000000	3026.00000000000000000000	413.00000000000000000000	4.00000000000000000000	4.00000000000000000000	4.00000000000000000000	4.00000000000000000000	4.00000000000000000000	4.00000000000000000000	4.00000000000000000000	4.00000000000000000000	4.00000000000000000000	4.00000000000000000000	4.00000000000000000000	4.00000000000000000000	4.00000000000000000000	4.00000000000000000000	4.00000000000000000000	4.00000000000000000000
58.00000000000000000000	0.00000000000000000000	4185.12792968750000000000	4183.07666015625000000000	4165.64111328125000000000	4171.79492187500000000000	4171.28173828125000000000	4180.00000000000000000000	4163.07666015625000000000	4156.41015625000000000000	4170.76904296875000000000	4154.87158203125000000000	4157.94873046875000000000	4243.58984375000000000000	4167.69238281250000000000	4178.46142578125000000000	0.00000000000000000000	10246.00000000000000000000	10227.00000000000000000000	0.00000000000000000000	0.00000000000000000000	0.00000000000000000000	3026.00000000000000000000	421.00000000000000000000	4.00000000000000000000	4.00000000000000000000	4.00000000000000000000	4.00000000000000000000	4.00000000000000000000	4.00000000000000000000	4.00000000000000000000	4.00000000000000000000	4.00000000000000000000	4.00000000000000000000	4.00000000000000000000	4.00000000000000000000	4.00000000000000000000	4.00000000000000000000	4.00000000000000000000	4.00000000000000000000
59.00000000000000000000	0.00000000000000000000	4160.00000000000000000000	4163.07666015625000000000	4143.07666015625000000000	4170.76904296875000000000	4162.05126953125000000000	4172.30761718750000000000	4161.02539062500000000000	4150.25634765625000000000	4166.66650390625000000000	4154.35888671875000000000	4162.05126953125000000000	4235.38427734375000000000	4158.46142578125000000000	4156.92285156250000000000	0.00000000000000000000	10245.00000000000000000000	10226.00000000000000000000	0.00000000000000000000	0.00000000000000000000	0.00000000000000000000	3026.00000000000000000000	429.00000000000000000000	4.00000000000000000000	4.00000000000000000000	4.00000000000000000000	4.00000000000000000000	4.00000000000000000000	4.00000000000000000000	4.00000000000000000000	4.00000000000000000000	4.00000000000000000000	4.00000000000000000000	4.00000000000000000000	4.00000000000000000000	4.00000000000000000000	4.00000000000000000000	4.00000000000000000000	4.00000000000000000000
60.00000000000000000000	0.00000000000000000000	4185.64111328125000000000	4160.51269531250000000000	4152.82031250000000000000	4176.41015625000000000000	4173.84619140625000000000	4167.17919921875000000000	4153.84619140625000000000	4145.64111328125000000000	4164.61523437500000000000	4149.74365234375000000000	4152.30761718750000000000	4233.33300781250000000000	4147.69238281250000000000	4140.51269531250000000000	0.00000000000000000000	10245.00000000000000000000	10226.00000000000000000000	0.00000000000000000000	0.00000000000000000000	0.00000000000000000000	3026.00000000000000000000	436.00000000000000000000	4.00000000000000000000	4.00000000000000000000	4.00000000000000000000	4.00000000000000000000	4.00000000000000000000	4.00000000000000000000	4.00000000000000000000	4.00000000000000000000	4.00000000000000000000	4.00000000000000000000	4.00000000000000000000	4.00000000000000000000	4.00000000000000000000	4.00000000000000000000	4.00000000000000000000	4.00000000000000000000
61.00000000000000000000	0.00000000000000000000	4177.43603515625000000000	4193.33300781250000000000	4168.71777343750000000000	4176.92285156250000000000	4193.84619140625000000000	4188.20507812500000000000	4184.61523437500000000000	4183.58984375000000000000	4191.28173828125000000000	4172.82031250000000000000	4166.15380859375000000000	4250.76904296875000000000	4162.56396484375000000000	4172.30761718750000000000	0.00000000000000000000	10245.00000000000000000000	10227.00000000000000000000	0.00000000000000000000	0.00000000000000000000	0.00000000000000000000	3026.00000000000000000000	444.00000000000000000000	4.00000000000000000000	4.00000000000000000000	4.00000000000000000000	4.00000000000000000000	4.00000000000000000000	4.00000000000000000000	4.00000000000000000000	4.00000000000000000000	4.00000000000000000000	4.00000000000000000000	4.00000000000000000000	4.00000000000000000000	4.00000000000000000000	4.00000000000000000000	4.00000000000000000000	4.00000000000000000000
62.00000000000000000000	0.00000000000000000000	4180.51269531250000000000	4165.64111328125000000000	4165.12792968750000000000	4154.87158203125000000000	4156.41015625000000000000	4167.69238281250000000000	4178.46142578125000000000	4175.38427734375000000000	4176.92285156250000000000	4156.41015625000000000000	4165.64111328125000000000	4246.15380859375000000000	4136.41015625000000000000	4166.66650390625000000000	0.00000000000000000000	10245.00000000000000000000	10227.00000000000000000000	0.00000000000000000000	0.00000000000000000000	0.00000000000000000000	3026.00000000000000000000	451.00000000000000000000	4.00000000000000000000	4.00000000000000000000	4.00000000000000000000	4.00000000000000000000	4.00000000000000000000	4.00000000000000000000	4.00000000000000000000	4.00000000000000000000	4.00000000000000000000	4.00000000000000000000	4.00000000000000000000	4.00000000000000000000	4.00000000000000000000	4.00000000000000000000	4.00000000000000000000	4.00000000000000000000
63.00000000000000000000	0.00000000000000000000	4177.94873046875000000000	4152.30761718750000000000	4168.71777343750000000000	4157.43603515625000000000	4158.46142578125000000000	4167.17919921875000000000	4175.38427734375000000000	4169.23046875000000000000	4174.35888671875000000000	4150.76904296875000000000	4164.61523437500000000000	4232.82031250000000000000	4140.51269531250000000000	4159.48730468750000000000	0.00000000000000000000	10244.00000000000000000000	10227.00000000000000000000	0.00000000000000000000	0.00000000000000000000	0.00000000000000000000	3026.00000000000000000000	459.00000000000000000000	4.00000000000000000000	4.00000000000000000000	4.00000000000000000000	4.00000000000000000000	4.00000000000000000000	4.00000000000000000000	4.00000000000000000000	4.00000000000000000000	4.00000000000000000000	4.00000000000000000000	4.00000000000000000000	4.00000000000000000000	4.00000000000000000000	4.00000000000000000000	4.00000000000000000000	4.00000000000000000000
64.00000000000000000000	0.00000000000000000000	4162.56396484375000000000	4180.00000000000000000000	4173.84619140625000000000	4180.51269531250000000000	4188.71777343750000000000	4187.69238281250000000000	4180.51269531250000000000	4191.28173828125000000000	4205.64111328125000000000	4187.17919921875000000000	4173.84619140625000000000	4247.17919921875000000000	4184.61523437500000000000	4182.56396484375000000000	2583.00000000000000000000	10244.00000000000000000000	10227.00000000000000000000	0.00000000000000000000	0.00000000000000000000	0.00000000000000000000	3026.00000000000000000000	468.00000000000000000000	4.00000000000000000000	4.00000000000000000000	4.00000000000000000000	4.00000000000000000000	4.00000000000000000000	4.00000000000000000000	4.00000000000000000000	4.00000000000000000000	4.00000000000000000000	4.00000000000000000000	4.00000000000000000000	4.00000000000000000000	4.00000000000000000000	4.00000000000000000000	4.00000000000000000000	4.00000000000000000000
65.00000000000000000000	0.00000000000000000000	4189.23046875000000000000	4177.94873046875000000000	4184.10253906250000000000	4181.53857421875000000000	4161.53857421875000000000	4167.17919921875000000000	4148.71777343750000000000	4158.46142578125000000000	4188.71777343750000000000	4177.43603515625000000000	4166.15380859375000000000	4258.46142578125000000000	4179.48730468750000000000	4183.58984375000000000000	2474.00000000000000000000	10242.00000000000000000000	10226.00000000000000000000	0.00000000000000000000	0.00000000000000000000	0.00000000000000000000	3026.00000000000000000000	475.00000000000000000000	4.00000000000000000000	4.00000000000000000000	4.00000000000000000000	4.00000000000000000000	4.00000000000000000000	4.00000000000000000000	4.00000000000000000000	4.00000000000000000000	4.00000000000000000000	4.00000000000000000000	4.00000000000000000000	4.00000000000000000000	4.00000000000000000000	4.00000000000000000000	4.00000000000000000000	4.00000000000000000000
66.00000000000000000000	0.00000000000000000000	4171.79492187500000000000	4188.20507812500000000000	4179.48730468750000000000	4186.15380859375000000000	4168.20507812500000000000	4169.23046875000000000000	4160.51269531250000000000	4145.12792968750000000000	4176.41015625000000000000	4168.71777343750000000000	4175.38427734375000000000	4252.82031250000000000000	4167.69238281250000000000	4181.02539062500000000000	1436.00000000000000000000	10242.00000000000000000000	10226.00000000000000000000	0.00000000000000000000	0.00000000000000000000	0.00000000000000000000	3026.00000000000000000000	483.00000000000000000000	4.00000000000000000000	4.00000000000000000000	4.00000000000000000000	4.00000000000000000000	4.00000000000000000000	4.00000000000000000000	4.00000000000000000000	4.00000000000000000000	4.00000000000000000000	4.00000000000000000000	4.00000000000000000000	4.00000000000000000000	4.00000000000000000000	4.00000000000000000000	4.00000000000000000000	4.00000000000000000000
67.00000000000000000000	0.00000000000000000000	4174.35888671875000000000	4177.43603515625000000000	4164.61523437500000000000	4181.02539062500000000000	4188.71777343750000000000	4176.41015625000000000000	4175.38427734375000000000	4159.48730468750000000000	4171.79492187500000000000	4166.15380859375000000000	4176.92285156250000000000	4244.10253906250000000000	4148.71777343750000000000	4163.07666015625000000000	3473.00000000000000000000	10245.00000000000000000000	10228.00000000000000000000	0.00000000000000000000	0.00000000000000000000	0.00000000000000000000	3026.00000000000000000000	491.00000000000000000000	4.00000000000000000000	4.00000000000000000000	4.00000000000000000000	4.00000000000000000000	4.00000000000000000000	4.00000000000000000000	4.00000000000000000000	4.00000000000000000000	4.00000000000000000000	4.00000000000000000000	4.00000000000000000000	4.00000000000000000000	4.00000000000000000000	4.00000000000000000000	4.00000000000000000000	4.00000000000000000000
68.00000000000000000000	0.00000000000000000000	4184.61523437500000000000	4168.71777343750000000000	4163.58984375000000000000	4168.71777343750000000000	4192.30761718750000000000	4181.53857421875000000000	4170.76904296875000000000	4168.71777343750000000000	4182.56396484375000000000	4166.15380859375000000000	4173.33300781250000000000	4243.07666015625000000000	4157.94873046875000000000	4168.71777343750000000000	3448.00000000000000000000	10245.00000000000000000000	10228.00000000000000000000	0.00000000000000000000	0.00000000000000000000	0.00000000000000000000	3026.00000000000000000000	499.00000000000000000000	4.00000000000000000000	4.00000000000000000000	4.00000000000000000000	4.00000000000000000000	4.00000000000000000000	4.00000000000000000000	4.00000000000000000000	4.00000000000000000000	4.00000000000000000000	4.00000000000000000000	4.00000000000000000000	4.00000000000000000000	4.00000000000000000000	4.00000000000000000000	4.00000000000000000000	4.00000000000000000000
69.00000000000000000000	0.00000000000000000000	4162.56396484375000000000	4184.10253906250000000000	4164.61523437500000000000	4180.00000000000000000000	4179.48730468750000000000	4176.41015625000000000000	4156.92285156250000000000	4156.92285156250000000000	4189.23046875000000000000	4171.79492187500000000000	4177.43603515625000000000	4248.20507812500000000000	4185.64111328125000000000	4197.94873046875000000000	3411.00000000000000000000	10245.00000000000000000000	10226.00000000000000000000	0.00000000000000000000	0.00000000000000000000	0.00000000000000000000	3026.00000000000000000000	508.00000000000000000000	4.00000000000000000000	4.00000000000000000000	4.00000000000000000000	4.00000000000000000000	4.00000000000000000000	4.00000000000000000000	4.00000000000000000000	4.00000000000000000000	4.00000000000000000000	4.00000000000000000000	4.00000000000000000000	4.00000000000000000000	4.00000000000000000000	4.00000000000000000000	4.00000000000000000000	4.00000000000000000000
70.00000000000000000000	0.00000000000000000000	4184.61523437500000000000	4170.25634765625000000000	4171.28173828125000000000	4187.69238281250000000000	4149.23046875000000000000	4145.12792968750000000000	4128.20507812500000000000	4127.17919921875000000000	4157.94873046875000000000	4153.84619140625000000000	4165.12792968750000000000	4244.61523437500000000000	4164.61523437500000000000	4189.23046875000000000000	3710.00000000000000000000	10245.00000000000000000000	10226.00000000000000000000	0.00000000000000000000	0.00000000000000000000	0.00000000000000000000	3026.00000000000000000000	515.00000000000000000000	4.00000000000000000000	4.00000000000000000000	4.00000000000000000000	4.00000000000000000000	4.00000000000000000000	4.00000000000000000000	4.00000000000000000000	4.00000000000000000000	4.00000000000000000000	4.00000000000000000000	4.00000000000000000000	4.00000000000000000000	4.00000000000000000000	4.00000000000000000000	4.00000000000000000000	4.00000000000000000000
71.00000000000000000000	0.00000000000000000000	4172.82031250000000000000	4172.30761718750000000000	4170.76904296875000000000	4182.05126953125000000000	4179.48730468750000000000	4165.12792968750000000000	4156.92285156250000000000	4161.02539062500000000000	4182.05126953125000000000	4174.35888671875000000000	4177.94873046875000000000	4245.64111328125000000000	4162.56396484375000000000	4186.66650390625000000000	3388.00000000000000000000	10247.00000000000000000000	10225.00000000000000000000	0.00000000000000000000	0.00000000000000000000	0.00000000000000000000	3026.00000000000000000000	523.00000000000000000000	4.00000000000000000000	4.00000000000000000000	4.00000000000000000000	4.00000000000000000000	4.00000000000000000000	4.00000000000000000000	4.00000000000000000000	4.00000000000000000000	4.00000000000000000000	4.00000000000000000000	4.00000000000000000000	4.00000000000000000000	4.00000000000000000000	4.00000000000000000000	4.00000000000000000000	4.00000000000000000000
72.00000000000000000000	0.00000000000000000000	4171.28173828125000000000	4166.15380859375000000000	4161.02539062500000000000	4168.20507812500000000000	4190.25634765625000000000	4185.12792968750000000000	4179.48730468750000000000	4181.02539062500000000000	4206.15380859375000000000	4185.64111328125000000000	4180.00000000000000000000	4242.05126953125000000000	4156.92285156250000000000	4172.30761718750000000000	3646.00000000000000000000	10247.00000000000000000000	10225.00000000000000000000	0.00000000000000000000	0.00000000000000000000	0.00000000000000000000	3026.00000000000000000000	532.00000000000000000000	4.00000000000000000000	4.00000000000000000000	4.00000000000000000000	4.00000000000000000000	4.00000000000000000000	4.00000000000000000000	4.00000000000000000000	4.00000000000000000000	4.00000000000000000000	4.00000000000000000000	4.00000000000000000000	4.00000000000000000000	4.00000000000000000000	4.00000000000000000000	4.00000000000000000000	4.00000000000000000000
73.00000000000000000000	0.00000000000000000000	4181.53857421875000000000	4161.53857421875000000000	4168.20507812500000000000	4165.12792968750000000000	4163.07666015625000000000	4173.84619140625000000000	4165.64111328125000000000	4167.69238281250000000000	4189.74365234375000000000	4166.15380859375000000000	4167.17919921875000000000	4232.30761718750000000000	4149.74365234375000000000	4156.92285156250000000000	3124.00000000000000000000	10249.00000000000000000000	10226.00000000000000000000	0.00000000000000000000	0.00000000000000000000	0.00000000000000000000	3026.00000000000000000000	539.00000000000000000000	4.00000000000000000000	4.00000000000000000000	4.00000000000000000000	4.00000000000000000000	4.00000000000000000000	4.00000000000000000000	4.00000000000000000000	4.00000000000000000000	4.00000000000000000000	4.00000000000000000000	4.00000000000000000000	4.00000000000000000000	4.00000000000000000000	4.00000000000000000000	4.00000000000000000000	4.00000000000000000000
74.00000000000000000000	0.00000000000000000000	4160.51269531250000000000	4180.51269531250000000000	4174.87158203125000000000	4180.00000000000000000000	4166.15380859375000000000	4164.61523437500000000000	4159.48730468750000000000	4173.84619140625000000000	4183.07666015625000000000	4161.53857421875000000000	4165.64111328125000000000	4232.82031250000000000000	4164.10253906250000000000	4170.76904296875000000000	3503.00000000000000000000	10249.00000000000000000000	10226.00000000000000000000	0.00000000000000000000	0.00000000000000000000	0.00000000000000000000	3026.00000000000000000000	546.00000000000000000000	4.00000000000000000000	4.00000000000000000000	4.00000000000000000000	4.00000000000000000000	4.00000000000000000000	4.00000000000000000000	4.00000000000000000000	4.00000000000000000000	4.00000000000000000000	4.00000000000000000000	4.00000000000000000000	4.00000000000000000000	4.00000000000000000000	4.00000000000000000000	4.00000000000000000000	4.00000000000000000000
75.00000000000000000000	0.00000000000000000000	4184.61523437500000000000	4168.71777343750000000000	4172.30761718750000000000	4189.74365234375000000000	4166.66650390625000000000	4155.89746093750000000000	4150.25634765625000000000	4156.92285156250000000000	4172.30761718750000000000	4152.82031250000000000000	4151.79492187500000000000	4228.20507812500000000000	4149.23046875000000000000	4171.28173828125000000000	3314.00000000000000000000	10248.00000000000000000000	10226.00000000000000000000	0.00000000000000000000	0.00000000000000000000	0.00000000000000000000	3026.00000000000000000000	554.00000000000000000000	4.00000000000000000000	4.00000000000000000000	4.00000000000000000000	4.00000000000000000000	4.00000000000000000000	4.00000000000000000000	4.00000000000000000000	4.00000000000000000000	4.00000000000000000000	4.00000000000000000000	4.00000000000000000000	4.00000000000000000000	4.00000000000000000000	4.00000000000000000000	4.00000000000000000000	4.00000000000000000000
76.00000000000000000000	0.00000000000000000000	4176.41015625000000000000	4178.46142578125000000000	4162.05126953125000000000	4198.46142578125000000000	4187.69238281250000000000	4183.58984375000000000000	4168.20507812500000000000	4157.43603515625000000000	4189.74365234375000000000	4170.25634765625000000000	4163.58984375000000000000	4226.15380859375000000000	4158.97412109375000000000	4178.97412109375000000000	2680.00000000000000000000	10248.00000000000000000000	10226.00000000000000000000	0.00000000000000000000	0.00000000000000000000	0.00000000000000000000	3026.00000000000000000000	561.00000000000000000000	4.00000000000000000000	4.00000000000000000000	4.00000000000000000000	4.00000000000000000000	4.00000000000000000000	4.00000000000000000000	4.00000000000000000000	4.00000000000000000000	4.00000000000000000000	4.00000000000000000000	4.00000000000000000000	4.00000000000000000000	4.00000000000000000000	4.00000000000000000000	4.00000000000000000000	4.00000000000000000000
77.00000000000000000000	0.00000000000000000000	4168.20507812500000000000	4183.07666015625000000000	4152.30761718750000000000	4189.23046875000000000000	4176.92285156250000000000	4173.84619140625000000000	4161.53857421875000000000	4156.92285156250000000000	4184.61523437500000000000	4165.64111328125000000000	4176.92285156250000000000	4223.07666015625000000000	4158.46142578125000000000	4170.25634765625000000000	2595.00000000000000000000	10247.00000000000000000000	10226.00000000000000000000	0.00000000000000000000	0.00000000000000000000	0.00000000000000000000	3026.00000000000000000000	568.00000000000000000000	4.00000000000000000000	4.00000000000000000000	4.00000000000000000000	4.00000000000000000000	4.00000000000000000000	4.00000000000000000000	4.00000000000000000000	4.00000000000000000000	4.00000000000000000000	4.00000000000000000000	4.00000000000000000000	4.00000000000000000000	4.00000000000000000000	4.00000000000000000000	4.00000000000000000000	4.00000000000000000000
78.00000000000000000000	0.00000000000000000000	4182.56396484375000000000	4166.15380859375000000000	4164.10253906250000000000	4174.87158203125000000000	4156.92285156250000000000	4149.23046875000000000000	4148.20507812500000000000	4147.17919921875000000000	4161.53857421875000000000	4141.02539062500000000000	4167.17919921875000000000	4211.79492187500000000000	4137.43603515625000000000	4155.38427734375000000000	3503.00000000000000000000	10247.00000000000000000000	10226.00000000000000000000	0.00000000000000000000	0.00000000000000000000	0.00000000000000000000	3026.00000000000000000000	577.00000000000000000000	4.00000000000000000000	4.00000000000000000000	4.00000000000000000000	4.00000000000000000000	4.00000000000000000000	4.00000000000000000000	4.00000000000000000000	4.00000000000000000000	4.00000000000000000000	4.00000000000000000000	4.00000000000000000000	4.00000000000000000000	4.00000000000000000000	4.00000000000000000000	4.00000000000000000000	4.00000000000000000000
79.00000000000000000000	0.00000000000000000000	4166.66650390625000000000	4168.71777343750000000000	4172.82031250000000000000	4177.43603515625000000000	4182.56396484375000000000	4176.92285156250000000000	4172.30761718750000000000	4155.38427734375000000000	4173.33300781250000000000	4146.15380859375000000000	4161.02539062500000000000	4204.10253906250000000000	4146.15380859375000000000	4171.28173828125000000000	3314.00000000000000000000	10247.00000000000000000000	10228.00000000000000000000	0.00000000000000000000	0.00000000000000000000	0.00000000000000000000	3026.00000000000000000000	585.00000000000000000000	4.00000000000000000000	4.00000000000000000000	4.00000000000000000000	4.00000000000000000000	4.00000000000000000000	4.00000000000000000000	4.00000000000000000000	4.00000000000000000000	4.00000000000000000000	4.00000000000000000000	4.00000000000000000000	4.00000000000000000000	4.00000000000000000000	4.00000000000000000000	4.00000000000000000000	4.00000000000000000000
80.00000000000000000000	0.00000000000000000000	4188.20507812500000000000	4159.48730468750000000000	4177.43603515625000000000	4168.71777343750000000000	4168.20507812500000000000	4171.28173828125000000000	4161.53857421875000000000	4145.64111328125000000000	4164.10253906250000000000	4133.33300781250000000000	4145.12792968750000000000	4189.74365234375000000000	4132.82031250000000000000	4165.64111328125000000000	2680.00000000000000000000	10247.00000000000000000000	10228.00000000000000000000	0.00000000000000000000	0.00000000000000000000	0.00000000000000000000	3026.00000000000000000000	593.00000000000000000000	4.00000000000000000000	4.00000000000000000000	4.00000000000000000000	4.00000000000000000000	4.00000000000000000000	4.00000000000000000000	4.00000000000000000000	4.00000000000000000000	4.00000000000000000000	4.00000000000000000000	4.00000000000000000000	4.00000000000000000000	4.00000000000000000000	4.00000000000000000000	4.00000000000000000000	4.00000000000000000000
81.00000000000000000000	0.00000000000000000000	4175.89746093750000000000	4170.76904296875000000000	4181.02539062500000000000	4171.79492187500000000000	4166.15380859375000000000	4162.56396484375000000000	4154.87158203125000000000	4159.48730468750000000000	4174.35888671875000000000	4151.79492187500000000000	4156.41015625000000000000	4186.15380859375000000000	4140.00000000000000000000	4168.71777343750000000000	2595.00000000000000000000	10247.00000000000000000000	10228.00000000000000000000	0.00000000000000000000	0.00000000000000000000	0.00000000000000000000	3026.00000000000000000000	602.00000000000000000000	4.00000000000000000000	4.00000000000000000000	4.00000000000000000000	4.00000000000000000000	4.00000000000000000000	4.00000000000000000000	4.00000000000000000000	4.00000000000000000000	4.00000000000000000000	4.00000000000000000000	4.00000000000000000000	4.00000000000000000000	4.00000000000000000000	4.00000000000000000000	4.00000000000000000000	4.00000000000000000000
82.00000000000000000000	0.00000000000000000000	4165.12792968750000000000	4166.66650390625000000000	4173.33300781250000000000	4183.58984375000000000000	4175.38427734375000000000	4165.12792968750000000000	4157.94873046875000000000	4169.74365234375000000000	4182.05126953125000000000	4165.12792968750000000000	4170.76904296875000000000	4196.92285156250000000000	4157.94873046875000000000	4173.33300781250000000000	3503.00000000000000000000	10247.00000000000000000000	10228.00000000000000000000	0.00000000000000000000	0.00000000000000000000	0.00000000000000000000	3026.00000000000000000000	609.00000000000000000000	4.00000000000000000000	4.00000000000000000000	4.00000000000000000000	4.00000000000000000000	4.00000000000000000000	4.00000000000000000000	4.00000000000000000000	4.00000000000000000000	4.00000000000000000000	4.00000000000000000000	4.00000000000000000000	4.00000000000000000000	4.00000000000000000000	4.00000000000000000000	4.00000000000000000000	4.00000000000000000000
83.00000000000000000000	0.00000000000000000000	4186.66650390625000000000	4160.51269531250000000000	4170.76904296875000000000	4181.02539062500000000000	4168.20507812500000000000	4166.66650390625000000000	4163.58984375000000000000	4165.64111328125000000000	4171.28173828125000000000	4151.79492187500000000000	4169.23046875000000000000	4204.10253906250000000000	4155.89746093750000000000	4172.30761718750000000000	3314.00000000000000000000	10247.00000000000000000000	10229.00000000000000000000	0.00000000000000000000	0.00000000000000000000	0.00000000000000000000	3026.00000000000000000000	617.00000000000000000000	4.00000000000000000000	4.00000000000000000000	4.00000000000000000000	4.00000000000000000000	4.00000000000000000000	4.00000000000000000000	4.00000000000000000000	4.00000000000000000000	4.00000000000000000000	4.00000000000000000000	4.00000000000000000000	4.00000000000000000000	4.00000000000000000000	4.00000000000000000000	4.00000000000000000000	4.00000000000000000000
84.00000000000000000000	0.00000000000000000000	4170.25634765625000000000	4191.28173828125000000000	4163.07666015625000000000	4183.58984375000000000000	4180.51269531250000000000	4189.23046875000000000000	4184.10253906250000000000	4178.46142578125000000000	4190.76904296875000000000	4170.25634765625000000000	4173.84619140625000000000	4213.33300781250000000000	4157.43603515625000000000	4183.07666015625000000000	2680.00000000000000000000	10247.00000000000000000000	10229.00000000000000000000	0.00000000000000000000	0.00000000000000000000	0.00000000000000000000	3026.00000000000000000000	626.00000000000000000000	4.00000000000000000000	4.00000000000000000000	4.00000000000000000000	4.00000000000000000000	4.00000000000000000000	4.00000000000000000000	4.00000000000000000000	4.00000000000000000000	4.00000000000000000000	4.00000000000000000000	4.00000000000000000000	4.00000000000000000000	4.00000000000000000000	4.00000000000000000000	4.00000000000000000000	4.00000000000000000000
85.00000000000000000000	0.00000000000000000000	4185.12792968750000000000	4175.38427734375000000000	4164.10253906250000000000	4186.15380859375000000000	4174.35888671875000000000	4173.33300781250000000000	4157.43603515625000000000	4149.23046875000000000000	4176.92285156250000000000	4155.89746093750000000000	4158.97412109375000000000	4212.82031250000000000000	4138.46142578125000000000	4171.28173828125000000000	2595.00000000000000000000	10247.00000000000000000000	10229.00000000000000000000	0.00000000000000000000	0.00000000000000000000	0.00000000000000000000	3026.00000000000000000000	634.00000000000000000000	4.00000000000000000000	4.00000000000000000000	4.00000000000000000000	4.00000000000000000000	4.00000000000000000000	4.00000000000000000000	4.00000000000000000000	4.00000000000000000000	4.00000000000000000000	4.00000000000000000000	4.00000000000000000000	4.00000000000000000000	4.00000000000000000000	4.00000000000000000000	4.00000000000000000000	4.00000000000000000000
86.00000000000000000000	0.00000000000000000000	4174.87158203125000000000	4155.89746093750000000000	4162.56396484375000000000	4181.53857421875000000000	4180.00000000000000000000	4149.74365234375000000000	4144.61523437500000000000	4140.00000000000000000000	4174.35888671875000000000	4147.17919921875000000000	4167.17919921875000000000	4207.69238281250000000000	4153.33300781250000000000	4180.51269531250000000000	3503.00000000000000000000	10247.00000000000000000000	10229.00000000000000000000	0.00000000000000000000	0.00000000000000000000	0.00000000000000000000	3026.00000000000000000000	641.00000000000000000000	4.00000000000000000000	4.00000000000000000000	4.00000000000000000000	4.00000000000000000000	4.00000000000000000000	4.00000000000000000000	4.00000000000000000000	4.00000000000000000000	4.00000000000000000000	4.00000000000000000000	4.00000000000000000000	4.00000000000000000000	4.00000000000000000000	4.00000000000000000000	4.00000000000000000000	4.00000000000000000000
87.00000000000000000000	0.00000000000000000000	4158.97412109375000000000	4162.05126953125000000000	4148.71777343750000000000	4175.38427734375000000000	4170.25634765625000000000	4145.64111328125000000000	4153.33300781250000000000	4161.53857421875000000000	4191.28173828125000000000	4164.10253906250000000000	4179.48730468750000000000	4199.48730468750000000000	4162.05126953125000000000	4185.12792968750000000000	3314.00000000000000000000	10247.00000000000000000000	10229.00000000000000000000	0.00000000000000000000	0.00000000000000000000	0.00000000000000000000	3026.00000000000000000000	649.00000000000000000000	4.00000000000000000000	4.00000000000000000000	4.00000000000000000000	4.00000000000000000000	4.00000000000000000000	4.00000000000000000000	4.00000000000000000000	4.00000000000000000000	4.00000000000000000000	4.00000000000000000000	4.00000000000000000000	4.00000000000000000000	4.00000000000000000000	4.00000000000000000000	4.00000000000000000000	4.00000000000000000000
88.00000000000000000000	0.00000000000000000000	4185.64111328125000000000	4180.51269531250000000000	4164.61523437500000000000	4178.97412109375000000000	4162.56396484375000000000	4167.17919921875000000000	4160.51269531250000000000	4163.58984375000000000000	4185.64111328125000000000	4167.69238281250000000000	4175.89746093750000000000	4197.43603515625000000000	4149.23046875000000000000	4168.71777343750000000000	2680.00000000000000000000	10247.00000000000000000000	10229.00000000000000000000	0.00000000000000000000	0.00000000000000000000	0.00000000000000000000	3026.00000000000000000000	658.00000000000000000000	4.00000000000000000000	4.00000000000000000000	4.00000000000000000000	4.00000000000000000000	4.00000000000000000000	4.00000000000000000000	4.00000000000000000000	4.00000000000000000000	4.00000000000000000000	4.00000000000000000000	4.00000000000000000000	4.00000000000000000000	4.00000000000000000000	4.00000000000000000000	4.00000000000000000000	4.00000000000000000000
89.00000000000000000000	0.00000000000000000000	4170.76904296875000000000	4194.35888671875000000000	4174.87158203125000000000	4183.58984375000000000000	4199.48730468750000000000	4202.05126953125000000000	4185.12792968750000000000	4173.33300781250000000000	4192.82031250000000000000	4178.97412109375000000000	4186.66650390625000000000	4208.20507812500000000000	4167.69238281250000000000	4177.43603515625000000000	2595.00000000000000000000	10245.00000000000000000000	10227.00000000000000000000	0.00000000000000000000	0.00000000000000000000	0.00000000000000000000	3026.00000000000000000000	665.00000000000000000000	4.00000000000000000000	4.00000000000000000000	4.00000000000000000000	4.00000000000000000000	4.00000000000000000000	4.00000000000000000000	4.00000000000000000000	4.00000000000000000000	4.00000000000000000000	4.00000000000000000000	4.00000000000000000000	4.00000000000000000000	4.00000000000000000000	4.00000000000000000000	4.00000000000000000000	4.00000000000000000000
90.00000000000000000000	0.00000000000000000000	4179.48730468750000000000	4158.46142578125000000000	4166.15380859375000000000	4164.61523437500000000000	4189.74365234375000000000	4176.41015625000000000000	4173.33300781250000000000	4167.17919921875000000000	4175.38427734375000000000	4164.61523437500000000000	4167.17919921875000000000	4205.12792968750000000000	4152.82031250000000000000	4168.20507812500000000000	3503.00000000000000000000	10245.00000000000000000000	10227.00000000000000000000	0.00000000000000000000	0.00000000000000000000	0.00000000000000000000	3026.00000000000000000000	672.00000000000000000000	4.00000000000000000000	4.00000000000000000000	4.00000000000000000000	4.00000000000000000000	4.00000000000000000000	4.00000000000000000000	4.00000000000000000000	4.00000000000000000000	4.00000000000000000000	4.00000000000000000000	4.00000000000000000000	4.00000000000000000000	4.00000000000000000000	4.00000000000000000000	4.00000000000000000000	4.00000000000000000000
91.00000000000000000000	0.00000000000000000000	4173.33300781250000000000	4158.46142578125000000000	4171.79492187500000000000	4163.07666015625000000000	4174.87158203125000000000	4159.48730468750000000000	4170.76904296875000000000	4181.53857421875000000000	4181.53857421875000000000	4162.05126953125000000000	4158.97412109375000000000	4195.38427734375000000000	4152.30761718750000000000	4167.17919921875000000000	3314.00000000000000000000	10247.00000000000000000000	10228.00000000000000000000	0.00000000000000000000	0.00000000000000000000	0.00000000000000000000	3026.00000000000000000000	680.00000000000000000000	4.00000000000000000000	4.00000000000000000000	4.00000000000000000000	4.00000000000000000000	4.00000000000000000000	4.00000000000000000000	4.00000000000000000000	4.00000000000000000000	4.00000000000000000000	4.00000000000000000000	4.00000000000000000000	4.00000000000000000000	4.00000000000000000000	4.00000000000000000000	4.00000000000000000000	4.00000000000000000000
92.00000000000000000000	0.00000000000000000000	4161.02539062500000000000	4175.89746093750000000000	4170.76904296875000000000	4180.51269531250000000000	4165.12792968750000000000	4155.38427734375000000000	4169.23046875000000000000	4180.00000000000000000000	4185.64111328125000000000	4156.41015625000000000000	4173.84619140625000000000	4188.71777343750000000000	4159.48730468750000000000	4170.25634765625000000000	2680.00000000000000000000	10247.00000000000000000000	10228.00000000000000000000	0.00000000000000000000	0.00000000000000000000	0.00000000000000000000	3026.00000000000000000000	688.00000000000000000000	4.00000000000000000000	4.00000000000000000000	4.00000000000000000000	4.00000000000000000000	4.00000000000000000000	4.00000000000000000000	4.00000000000000000000	4.00000000000000000000	4.00000000000000000000	4.00000000000000000000	4.00000000000000000000	4.00000000000000000000	4.00000000000000000000	4.00000000000000000000	4.00000000000000000000	4.00000000000000000000
93.00000000000000000000	0.00000000000000000000	4185.64111328125000000000	4163.58984375000000000000	4155.89746093750000000000	4174.87158203125000000000	4150.25634765625000000000	4148.20507812500000000000	4146.15380859375000000000	4137.43603515625000000000	4156.92285156250000000000	4132.82031250000000000000	4165.64111328125000000000	4179.48730468750000000000	4135.38427734375000000000	4154.35888671875000000000	2595.00000000000000000000	10248.00000000000000000000	10229.00000000000000000000	0.00000000000000000000	0.00000000000000000000	0.00000000000000000000	3026.00000000000000000000	696.00000000000000000000	4.00000000000000000000	4.00000000000000000000	4.00000000000000000000	4.00000000000000000000	4.00000000000000000000	4.00000000000000000000	4.00000000000000000000	4.00000000000000000000	4.00000000000000000000	4.00000000000000000000	4.00000000000000000000	4.00000000000000000000	4.00000000000000000000	4.00000000000000000000	4.00000000000000000000	4.00000000000000000000
94.00000000000000000000	0.00000000000000000000	4161.53857421875000000000	4172.30761718750000000000	4134.35888671875000000000	4165.12792968750000000000	4176.41015625000000000000	4178.46142578125000000000	4163.07666015625000000000	4148.71777343750000000000	4174.35888671875000000000	4154.35888671875000000000	4166.66650390625000000000	4182.05126953125000000000	4143.07666015625000000000	4157.43603515625000000000	3503.00000000000000000000	10248.00000000000000000000	10229.00000000000000000000	0.00000000000000000000	0.00000000000000000000	0.00000000000000000000	3026.00000000000000000000	704.00000000000000000000	4.00000000000000000000	4.00000000000000000000	4.00000000000000000000	4.00000000000000000000	4.00000000000000000000	4.00000000000000000000	4.00000000000000000000	4.00000000000000000000	4.00000000000000000000	4.00000000000000000000	4.00000000000000000000	4.00000000000000000000	4.00000000000000000000	4.00000000000000000000	4.00000000000000000000	4.00000000000000000000
95.00000000000000000000	0.00000000000000000000	4170.25634765625000000000	4158.46142578125000000000	4129.23046875000000000000	4168.71777343750000000000	4171.79492187500000000000	4168.20507812500000000000	4166.15380859375000000000	4162.56396484375000000000	4178.46142578125000000000	4159.48730468750000000000	4164.10253906250000000000	4183.07666015625000000000	4134.35888671875000000000	4153.33300781250000000000	3314.00000000000000000000	10250.00000000000000000000	10229.00000000000000000000	0.00000000000000000000	0.00000000000000000000	0.00000000000000000000	3026.00000000000000000000	712.00000000000000000000	4.00000000000000000000	4.00000000000000000000	4.00000000000000000000	4.00000000000000000000	4.00000000000000000000	4.00000000000000000000	4.00000000000000000000	4.00000000000000000000	4.00000000000000000000	4.00000000000000000000	4.00000000000000000000	4.00000000000000000000	4.00000000000000000000	4.00000000000000000000	4.00000000000000000000	4.00000000000000000000
96.00000000000000000000	0.00000000000000000000	4181.02539062500000000000	4155.38427734375000000000	4141.02539062500000000000	4178.46142578125000000000	4173.33300781250000000000	4164.10253906250000000000	4171.79492187500000000000	4165.12792968750000000000	4173.84619140625000000000	4156.41015625000000000000	4167.69238281250000000000	4185.64111328125000000000	4141.02539062500000000000	4162.05126953125000000000	2680.00000000000000000000	10250.00000000000000000000	10229.00000000000000000000	0.00000000000000000000	0.00000000000000000000	0.00000000000000000000	3026.00000000000000000000	721.00000000000000000000	4.00000000000000000000	4.00000000000000000000	4.00000000000000000000	4.00000000000000000000	4.00000000000000000000	4.00000000000000000000	4.00000000000000000000	4.00000000000000000000	4.00000000000000000000	4.00000000000000000000	4.00000000000000000000	4.00000000000000000000	4.00000000000000000000	4.00000000000000000000	4.00000000000000000000	4.00000000000000000000
97.00000000000000000000	0.00000000000000000000	4167.17919921875000000000	4171.28173828125000000000	4154.35888671875000000000	4168.20507812500000000000	4197.94873046875000000000	4188.71777343750000000000	4184.10253906250000000000	4171.79492187500000000000	4189.74365234375000000000	4171.28173828125000000000	4173.84619140625000000000	4196.92285156250000000000	4169.23046875000000000000	4174.87158203125000000000	2595.00000000000000000000	10249.00000000000000000000	10230.00000000000000000000	0.00000000000000000000	0.00000000000000000000	0.00000000000000000000	3026.00000000000000000000	728.00000000000000000000	4.00000000000000000000	4.00000000000000000000	4.00000000000000000000	4.00000000000000000000	4.00000000000000000000	4.00000000000000000000	4.00000000000000000000	4.00000000000000000000	4.00000000000000000000	4.00000000000000000000	4.00000000000000000000	4.00000000000000000000	4.00000000000000000000	4.00000000000000000000	4.00000000000000000000	4.00000000000000000000
98.00000000000000000000	0.00000000000000000000	4182.56396484375000000000	4162.05126953125000000000	4157.43603515625000000000	4153.33300781250000000000	4177.94873046875000000000	4172.30761718750000000000	4170.76904296875000000000	4166.66650390625000000000	4185.64111328125000000000	4161.02539062500000000000	4165.12792968750000000000	4193.33300781250000000000	4148.71777343750000000000	4160.51269531250000000000	3503.00000000000000000000	10249.00000000000000000000	10230.00000000000000000000	0.00000000000000000000	0.00000000000000000000	0.00000000000000000000	3026.00000000000000000000	736.00000000000000000000	4.00000000000000000000	4.00000000000000000000	4.00000000000000000000	4.00000000000000000000	4.00000000000000000000	4.00000000000000000000	4.00000000000000000000	4.00000000000000000000	4.00000000000000000000	4.00000000000000000000	4.00000000000000000000	4.00000000000000000000	4.00000000000000000000	4.00000000000000000000	4.00000000000000000000	4.00000000000000000000
99.00000000000000000000	0.00000000000000000000	4160.00000000000000000000	4167.69238281250000000000	4137.94873046875000000000	4173.33300781250000000000	4163.07666015625000000000	4162.05126953125000000000	4177.43603515625000000000	4185.12792968750000000000	4188.71777343750000000000	4163.58984375000000000000	4181.02539062500000000000	4185.64111328125000000000	4140.00000000000000000000	4160.00000000000000000000	3314.00000000000000000000	10249.00000000000000000000	10228.00000000000000000000	0.00000000000000000000	0.00000000000000000000	0.00000000000000000000	3026.00000000000000000000	745.00000000000000000000	4.00000000000000000000	4.00000000000000000000	4.00000000000000000000	4.00000000000000000000	4.00000000000000000000	4.00000000000000000000	4.00000000000000000000	4.00000000000000000000	4.00000000000000000000	4.00000000000000000000	4.00000000000000000000	4.00000000000000000000	4.00000000000000000000	4.00000000000000000000	4.00000000000000000000	4.00000000000000000000
100.00000000000000000000	0.00000000000000000000	4171.28173828125000000000	4154.87158203125000000000	4135.89746093750000000000	4178.46142578125000000000	4154.87158203125000000000	4153.84619140625000000000	4165.12792968750000000000	4171.79492187500000000000	4171.28173828125000000000	4155.89746093750000000000	4176.41015625000000000000	4183.07666015625000000000	4138.46142578125000000000	4151.79492187500000000000	2680.00000000000000000000	10249.00000000000000000000	10228.00000000000000000000	0.00000000000000000000	0.00000000000000000000	0.00000000000000000000	3026.00000000000000000000	752.00000000000000000000	4.00000000000000000000	4.00000000000000000000	4.00000000000000000000	4.00000000000000000000	4.00000000000000000000	4.00000000000000000000	4.00000000000000000000	4.00000000000000000000	4.00000000000000000000	4.00000000000000000000	4.00000000000000000000	4.00000000000000000000	4.00000000000000000000	4.00000000000000000000	4.00000000000000000000	4.00000000000000000000
101.00000000000000000000	0.00000000000000000000	4184.10253906250000000000	4160.51269531250000000000	4156.92285156250000000000	4169.74365234375000000000	4165.12792968750000000000	4167.69238281250000000000	4168.20507812500000000000	4161.02539062500000000000	4172.30761718750000000000	4158.46142578125000000000	4162.05126953125000000000	4189.74365234375000000000	4138.46142578125000000000	4154.87158203125000000000	2595.00000000000000000000	10252.00000000000000000000	10229.00000000000000000000	0.00000000000000000000	0.00000000000000000000	0.00000000000000000000	3026.00000000000000000000	760.00000000000000000000	4.00000000000000000000	4.00000000000000000000	4.00000000000000000000	4.00000000000000000000	4.00000000000000000000	4.00000000000000000000	4.00000000000000000000	4.00000000000000000000	4.00000000000000000000	4.00000000000000000000	4.00000000000000000000	4.00000000000000000000	4.00000000000000000000	4.00000000000000000000	4.00000000000000000000	4.00000000000000000000
102.00000000000000000000	0.00000000000000000000	4164.61523437500000000000	4186.15380859375000000000	4155.89746093750000000000	4173.84619140625000000000	4183.07666015625000000000	4182.56396484375000000000	4187.17919921875000000000	4174.35888671875000000000	4191.79492187500000000000	4175.38427734375000000000	4172.30761718750000000000	4198.97412109375000000000	4145.12792968750000000000	4167.69238281250000000000	3503.00000000000000000000	10252.00000000000000000000	10229.00000000000000000000	0.00000000000000000000	0.00000000000000000000	0.00000000000000000000	3026.00000000000000000000	767.00000000000000000000	4.00000000000000000000	4.00000000000000000000	4.00000000000000000000	4.00000000000000000000	4.00000000000000000000	4.00000000000000000000	4.00000000000000000000	4.00000000000000000000	4.00000000000000000000	4.00000000000000000000	4.00000000000000000000	4.00000000000000000000	4.00000000000000000000	4.00000000000000000000	4.00000000000000000000	4.00000000000000000000
103.00000000000000000000	0.00000000000000000000	4186.66650390625000000000	4168.20507812500000000000	4154.35888671875000000000	4163.58984375000000000000	4173.33300781250000000000	4165.64111328125000000000	4168.20507812500000000000	4155.89746093750000000000	4168.71777343750000000000	4156.92285156250000000000	4170.25634765625000000000	4192.30761718750000000000	4142.56396484375000000000	4158.46142578125000000000	3314.00000000000000000000	10252.00000000000000000000	10228.00000000000000000000	0.00000000000000000000	0.00000000000000000000	0.00000000000000000000	3026.00000000000000000000	774.00000000000000000000	4.00000000000000000000	4.00000000000000000000	4.00000000000000000000	4.00000000000000000000	4.00000000000000000000	4.00000000000000000000	4.00000000000000000000	4.00000000000000000000	4.00000000000000000000	4.00000000000000000000	4.00000000000000000000	4.00000000000000000000	4.00000000000000000000	4.00000000000000000000	4.00000000000000000000	4.00000000000000000000
104.00000000000000000000	0.00000000000000000000	4168.71777343750000000000	4168.71777343750000000000	4154.35888671875000000000	4171.28173828125000000000	4181.02539062500000000000	4172.30761718750000000000	4165.64111328125000000000	4155.89746093750000000000	4167.69238281250000000000	4153.84619140625000000000	4178.97412109375000000000	4188.71777343750000000000	4162.05126953125000000000	4166.66650390625000000000	2680.00000000000000000000	10252.00000000000000000000	10228.00000000000000000000	0.00000000000000000000	0.00000000000000000000	0.00000000000000000000	3026.00000000000000000000	783.00000000000000000000	4.00000000000000000000	4.00000000000000000000	4.00000000000000000000	4.00000000000000000000	4.00000000000000000000	4.00000000000000000000	4.00000000000000000000	4.00000000000000000000	4.00000000000000000000	4.00000000000000000000	4.00000000000000000000	4.00000000000000000000	4.00000000000000000000	4.00000000000000000000	4.00000000000000000000	4.00000000000000000000
105.00000000000000000000	0.00000000000000000000	4163.58984375000000000000	4163.07666015625000000000	4142.56396484375000000000	4185.64111328125000000000	4163.07666015625000000000	4149.74365234375000000000	4155.89746093750000000000	4148.71777343750000000000	4155.89746093750000000000	4141.53857421875000000000	4171.28173828125000000000	4182.56396484375000000000	4145.64111328125000000000	4154.35888671875000000000	2595.00000000000000000000	10252.00000000000000000000	10229.00000000000000000000	0.00000000000000000000	0.00000000000000000000	0.00000000000000000000	3026.00000000000000000000	790.00000000000000000000	4.00000000000000000000	4.00000000000000000000	4.00000000000000000000	4.00000000000000000000	4.00000000000000000000	4.00000000000000000000	4.00000000000000000000	4.00000000000000000000	4.00000000000000000000	4.00000000000000000000	4.00000000000000000000	4.00000000000000000000	4.00000000000000000000	4.00000000000000000000	4.00000000000000000000	4.00000000000000000000
106.00000000000000000000	0.00000000000000000000	4176.41015625000000000000	4160.00000000000000000000	4144.10253906250000000000	4163.07666015625000000000	4161.53857421875000000000	4148.71777343750000000000	4170.76904296875000000000	4155.89746093750000000000	4152.30761718750000000000	4142.56396484375000000000	4160.00000000000000000000	4178.97412109375000000000	4143.58984375000000000000	4151.79492187500000000000	3503.00000000000000000000	10252.00000000000000000000	10229.00000000000000000000	0.00000000000000000000	0.00000000000000000000	0.00000000000000000000	3026.00000000000000000000	798.00000000000000000000	4.00000000000000000000	4.00000000000000000000	4.00000000000000000000	4.00000000000000000000	4.00000000000000000000	4.00000000000000000000	4.00000000000000000000	4.00000000000000000000	4.00000000000000000000	4.00000000000000000000	4.00000000000000000000	4.00000000000000000000	4.00000000000000000000	4.00000000000000000000	4.00000000000000000000	4.00000000000000000000
107.00000000000000000000	0.00000000000000000000	4168.20507812500000000000	4185.64111328125000000000	4156.41015625000000000000	4158.46142578125000000000	4191.79492187500000000000	4200.00000000000000000000	4213.84619140625000000000	4197.43603515625000000000	4196.92285156250000000000	4183.07666015625000000000	4175.38427734375000000000	4196.92285156250000000000	4176.41015625000000000000	4184.10253906250000000000	3314.00000000000000000000	10251.00000000000000000000	10230.00000000000000000000	0.00000000000000000000	0.00000000000000000000	0.00000000000000000000	3026.00000000000000000000	806.00000000000000000000	4.00000000000000000000	4.00000000000000000000	4.00000000000000000000	4.00000000000000000000	4.00000000000000000000	4.00000000000000000000	4.00000000000000000000	4.00000000000000000000	4.00000000000000000000	4.00000000000000000000	4.00000000000000000000	4.00000000000000000000	4.00000000000000000000	4.00000000000000000000	4.00000000000000000000	4.00000000000000000000
108.00000000000000000000	0.00000000000000000000	4189.23046875000000000000	4171.28173828125000000000	4166.66650390625000000000	4175.38427734375000000000	4157.43603515625000000000	4187.69238281250000000000	4193.84619140625000000000	4182.56396484375000000000	4188.20507812500000000000	4172.82031250000000000000	4171.28173828125000000000	4196.92285156250000000000	4160.51269531250000000000	4172.30761718750000000000	2680.00000000000000000000	10251.00000000000000000000	10230.00000000000000000000	0.00000000000000000000	0.00000000000000000000	0.00000000000000000000	3026.00000000000000000000	815.00000000000000000000	4.00000000000000000000	4.00000000000000000000	4.00000000000000000000	4.00000000000000000000	4.00000000000000000000	4.00000000000000000000	4.00000000000000000000	4.00000000000000000000	4.00000000000000000000	4.00000000000000000000	4.00000000000000000000	4.00000000000000000000	4.00000000000000000000	4.00000000000000000000	4.00000000000000000000	4.00000000000000000000
109.00000000000000000000	0.00000000000000000000	4166.66650390625000000000	4162.05126953125000000000	4169.23046875000000000000	4174.35888671875000000000	4150.25634765625000000000	4154.35888671875000000000	4172.82031250000000000000	4172.30761718750000000000	4168.71777343750000000000	4160.51269531250000000000	4172.82031250000000000000	4181.53857421875000000000	4167.17919921875000000000	4161.53857421875000000000	2595.00000000000000000000	10250.00000000000000000000	10231.00000000000000000000	0.00000000000000000000	0.00000000000000000000	0.00000000000000000000	3026.00000000000000000000	822.00000000000000000000	4.00000000000000000000	4.00000000000000000000	4.00000000000000000000	4.00000000000000000000	4.00000000000000000000	4.00000000000000000000	4.00000000000000000000	4.00000000000000000000	4.00000000000000000000	4.00000000000000000000	4.00000000000000000000	4.00000000000000000000	4.00000000000000000000	4.00000000000000000000	4.00000000000000000000	4.00000000000000000000
110.00000000000000000000	0.00000000000000000000	4165.12792968750000000000	4166.15380859375000000000	4175.89746093750000000000	4168.71777343750000000000	4176.92285156250000000000	4148.20507812500000000000	4167.69238281250000000000	4177.43603515625000000000	4166.15380859375000000000	4157.94873046875000000000	4172.30761718750000000000	4174.35888671875000000000	4177.94873046875000000000	4160.51269531250000000000	3503.00000000000000000000	10250.00000000000000000000	10231.00000000000000000000	0.00000000000000000000	0.00000000000000000000	0.00000000000000000000	3026.00000000000000000000	830.00000000000000000000	4.00000000000000000000	4.00000000000000000000	4.00000000000000000000	4.00000000000000000000	4.00000000000000000000	4.00000000000000000000	4.00000000000000000000	4.00000000000000000000	4.00000000000000000000	4.00000000000000000000	4.00000000000000000000	4.00000000000000000000	4.00000000000000000000	4.00000000000000000000	4.00000000000000000000	4.00000000000000000000
111.00000000000000000000	0.00000000000000000000	4182.05126953125000000000	4173.33300781250000000000	4186.15380859375000000000	4171.79492187500000000000	4183.07666015625000000000	4168.71777343750000000000	4169.74365234375000000000	4171.79492187500000000000	4164.10253906250000000000	4150.76904296875000000000	4158.46142578125000000000	4165.12792968750000000000	4165.64111328125000000000	4150.25634765625000000000	3314.00000000000000000000	10250.00000000000000000000	10230.00000000000000000000	0.00000000000000000000	0.00000000000000000000	0.00000000000000000000	3026.00000000000000000000	838.00000000000000000000	4.00000000000000000000	4.00000000000000000000	4.00000000000000000000	4.00000000000000000000	4.00000000000000000000	4.00000000000000000000	4.00000000000000000000	4.00000000000000000000	4.00000000000000000000	4.00000000000000000000	4.00000000000000000000	4.00000000000000000000	4.00000000000000000000	4.00000000000000000000	4.00000000000000000000	4.00000000000000000000
112.00000000000000000000	0.00000000000000000000	4158.97412109375000000000	4178.46142578125000000000	4181.53857421875000000000	4168.71777343750000000000	4179.48730468750000000000	4188.71777343750000000000	4182.05126953125000000000	4172.30761718750000000000	4171.79492187500000000000	4159.48730468750000000000	4158.97412109375000000000	4164.61523437500000000000	4167.17919921875000000000	4150.76904296875000000000	2680.00000000000000000000	10250.00000000000000000000	10230.00000000000000000000	0.00000000000000000000	0.00000000000000000000	0.00000000000000000000	3026.00000000000000000000	847.00000000000000000000	4.00000000000000000000	4.00000000000000000000	4.00000000000000000000	4.00000000000000000000	4.00000000000000000000	4.00000000000000000000	4.00000000000000000000	4.00000000000000000000	4.00000000000000000000	4.00000000000000000000	4.00000000000000000000	4.00000000000000000000	4.00000000000000000000	4.00000000000000000000	4.00000000000000000000	4.00000000000000000000
113.00000000000000000000	0.00000000000000000000	4183.07666015625000000000	4162.56396484375000000000	4189.74365234375000000000	4163.58984375000000000000	4162.05126953125000000000	4168.20507812500000000000	4164.10253906250000000000	4150.76904296875000000000	4157.43603515625000000000	4149.74365234375000000000	4156.41015625000000000000	4168.20507812500000000000	4161.53857421875000000000	4141.02539062500000000000	2595.00000000000000000000	10248.00000000000000000000	10231.00000000000000000000	0.00000000000000000000	0.00000000000000000000	0.00000000000000000000	3026.00000000000000000000	855.00000000000000000000	4.00000000000000000000	4.00000000000000000000	4.00000000000000000000	4.00000000000000000000	4.00000000000000000000	4.00000000000000000000	4.00000000000000000000	4.00000000000000000000	4.00000000000000000000	4.00000000000000000000	4.00000000000000000000	4.00000000000000000000	4.00000000000000000000	4.00000000000000000000	4.00000000000000000000	4.00000000000000000000
114.00000000000000000000	0.00000000000000000000	4171.28173828125000000000	4160.51269531250000000000	4198.46142578125000000000	4161.02539062500000000000	4169.23046875000000000000	4165.12792968750000000000	4163.07666015625000000000	4142.56396484375000000000	4158.46142578125000000000	4152.82031250000000000000	4158.97412109375000000000	4162.05126953125000000000	4173.33300781250000000000	4144.10253906250000000000	3503.00000000000000000000	10248.00000000000000000000	10231.00000000000000000000	0.00000000000000000000	0.00000000000000000000	0.00000000000000000000	3026.00000000000000000000	863.00000000000000000000	4.00000000000000000000	4.00000000000000000000	4.00000000000000000000	4.00000000000000000000	4.00000000000000000000	4.00000000000000000000	4.00000000000000000000	4.00000000000000000000	4.00000000000000000000	4.00000000000000000000	4.00000000000000000000	4.00000000000000000000	4.00000000000000000000	4.00000000000000000000	4.00000000000000000000	4.00000000000000000000
115.00000000000000000000	0.00000000000000000000	4156.92285156250000000000	4140.00000000000000000000	4182.05126953125000000000	4138.46142578125000000000	4160.00000000000000000000	4160.00000000000000000000	4158.46142578125000000000	4136.41015625000000000000	4149.23046875000000000000	4142.05126953125000000000	4151.79492187500000000000	4151.79492187500000000000	4167.69238281250000000000	4140.00000000000000000000	3314.00000000000000000000	10247.00000000000000000000	10230.00000000000000000000	0.00000000000000000000	0.00000000000000000000	0.00000000000000000000	3026.00000000000000000000	870.00000000000000000000	4.00000000000000000000	4.00000000000000000000	4.00000000000000000000	4.00000000000000000000	4.00000000000000000000	4.00000000000000000000	4.00000000000000000000	4.00000000000000000000	4.00000000000000000000	4.00000000000000000000	4.00000000000000000000	4.00000000000000000000	4.00000000000000000000	4.00000000000000000000	4.00000000000000000000	4.00000000000000000000
116.00000000000000000000	0.00000000000000000000	4175.38427734375000000000	4144.10253906250000000000	4180.51269531250000000000	4151.28173828125000000000	4160.00000000000000000000	4165.64111328125000000000	4163.58984375000000000000	4157.43603515625000000000	4159.48730468750000000000	4143.58984375000000000000	4155.38427734375000000000	4160.51269531250000000000	4173.33300781250000000000	4139.48730468750000000000	2680.00000000000000000000	10247.00000000000000000000	10230.00000000000000000000	0.00000000000000000000	0.00000000000000000000	0.00000000000000000000	3026.00000000000000000000	878.00000000000000000000	4.00000000000000000000	4.00000000000000000000	4.00000000000000000000	4.00000000000000000000	4.00000000000000000000	4.00000000000000000000	4.00000000000000000000	4.00000000000000000000	4.00000000000000000000	4.00000000000000000000	4.00000000000000000000	4.00000000000000000000	4.00000000000000000000	4.00000000000000000000	4.00000000000000000000	4.00000000000000000000
117.00000000000000000000	0.00000000000000000000	4159.48730468750000000000	4177.94873046875000000000	4184.10253906250000000000	4187.17919921875000000000	4190.25634765625000000000	4187.17919921875000000000	4190.25634765625000000000	4195.38427734375000000000	4197.43603515625000000000	4190.25634765625000000000	4177.43603515625000000000	4178.97412109375000000000	4212.30761718750000000000	4158.97412109375000000000	2595.00000000000000000000	10247.00000000000000000000	10229.00000000000000000000	0.00000000000000000000	0.00000000000000000000	0.00000000000000000000	3026.00000000000000000000	885.00000000000000000000	4.00000000000000000000	4.00000000000000000000	4.00000000000000000000	4.00000000000000000000	4.00000000000000000000	4.00000000000000000000	4.00000000000000000000	4.00000000000000000000	4.00000000000000000000	4.00000000000000000000	4.00000000000000000000	4.00000000000000000000	4.00000000000000000000	4.00000000000000000000	4.00000000000000000000	4.00000000000000000000
118.00000000000000000000	0.00000000000000000000	4180.00000000000000000000	4163.07666015625000000000	4183.58984375000000000000	4168.20507812500000000000	4172.82031250000000000000	4162.56396484375000000000	4168.71777343750000000000	4166.15380859375000000000	4165.12792968750000000000	4183.58984375000000000000	4168.71777343750000000000	4178.46142578125000000000	4197.43603515625000000000	4154.87158203125000000000	3503.00000000000000000000	10247.00000000000000000000	10229.00000000000000000000	0.00000000000000000000	0.00000000000000000000	0.00000000000000000000	3026.00000000000000000000	892.00000000000000000000	4.00000000000000000000	4.00000000000000000000	4.00000000000000000000	4.00000000000000000000	4.00000000000000000000	4.00000000000000000000	4.00000000000000000000	4.00000000000000000000	4.00000000000000000000	4.00000000000000000000	4.00000000000000000000	4.00000000000000000000	4.00000000000000000000	4.00000000000000000000	4.00000000000000000000	4.00000000000000000000
119.00000000000000000000	0.00000000000000000000	4177.94873046875000000000	4178.46142578125000000000	4190.25634765625000000000	4161.02539062500000000000	4172.82031250000000000000	4166.66650390625000000000	4168.20507812500000000000	4157.94873046875000000000	4157.43603515625000000000	4171.79492187500000000000	4178.46142578125000000000	4181.53857421875000000000	4198.46142578125000000000	4162.05126953125000000000	3314.00000000000000000000	10249.00000000000000000000	10229.00000000000000000000	0.00000000000000000000	0.00000000000000000000	0.00000000000000000000	3026.00000000000000000000	901.00000000000000000000	4.00000000000000000000	4.00000000000000000000	4.00000000000000000000	4.00000000000000000000	4.00000000000000000000	4.00000000000000000000	4.00000000000000000000	4.00000000000000000000	4.00000000000000000000	4.00000000000000000000	4.00000000000000000000	4.00000000000000000000	4.00000000000000000000	4.00000000000000000000	4.00000000000000000000	4.00000000000000000000
120.00000000000000000000	0.00000000000000000000	4167.69238281250000000000	4183.58984375000000000000	4191.79492187500000000000	4177.43603515625000000000	4174.87158203125000000000	4171.28173828125000000000	4170.76904296875000000000	4164.10253906250000000000	4169.74365234375000000000	4164.61523437500000000000	4169.74365234375000000000	4180.51269531250000000000	4209.23046875000000000000	4157.43603515625000000000	2680.00000000000000000000	10249.00000000000000000000	10229.00000000000000000000	0.00000000000000000000	0.00000000000000000000	0.00000000000000000000	3026.00000000000000000000	909.00000000000000000000	4.00000000000000000000	4.00000000000000000000	4.00000000000000000000	4.00000000000000000000	4.00000000000000000000	4.00000000000000000000	4.00000000000000000000	4.00000000000000000000	4.00000000000000000000	4.00000000000000000000	4.00000000000000000000	4.00000000000000000000	4.00000000000000000000	4.00000000000000000000	4.00000000000000000000	4.00000000000000000000
121.00000000000000000000	0.00000000000000000000	4182.56396484375000000000	4154.35888671875000000000	4193.33300781250000000000	4169.74365234375000000000	4158.46142578125000000000	4153.33300781250000000000	4156.92285156250000000000	4147.69238281250000000000	4147.69238281250000000000	4138.97412109375000000000	4136.41015625000000000000	4169.74365234375000000000	4186.66650390625000000000	4144.10253906250000000000	2595.00000000000000000000	10248.00000000000000000000	10229.00000000000000000000	0.00000000000000000000	0.00000000000000000000	0.00000000000000000000	3026.00000000000000000000	916.00000000000000000000	4.00000000000000000000	4.00000000000000000000	4.00000000000000000000	4.00000000000000000000	4.00000000000000000000	4.00000000000000000000	4.00000000000000000000	4.00000000000000000000	4.00000000000000000000	4.00000000000000000000	4.00000000000000000000	4.00000000000000000000	4.00000000000000000000	4.00000000000000000000	4.00000000000000000000	4.00000000000000000000
122.00000000000000000000	0.00000000000000000000	4160.00000000000000000000	4171.79492187500000000000	4183.07666015625000000000	4170.25634765625000000000	4172.82031250000000000000	4168.71777343750000000000	4175.89746093750000000000	4168.20507812500000000000	4163.07666015625000000000	4151.79492187500000000000	4159.48730468750000000000	4174.87158203125000000000	4194.35888671875000000000	4154.87158203125000000000	3503.00000000000000000000	10248.00000000000000000000	10229.00000000000000000000	0.00000000000000000000	0.00000000000000000000	0.00000000000000000000	3026.00000000000000000000	924.00000000000000000000	4.00000000000000000000	4.00000000000000000000	4.00000000000000000000	4.00000000000000000000	4.00000000000000000000	4.00000000000000000000	4.00000000000000000000	4.00000000000000000000	4.00000000000000000000	4.00000000000000000000	4.00000000000000000000	4.00000000000000000000	4.00000000000000000000	4.00000000000000000000	4.00000000000000000000	4.00000000000000000000
123.00000000000000000000	0.00000000000000000000	4177.43603515625000000000	4167.17919921875000000000	4175.89746093750000000000	4176.92285156250000000000	4165.12792968750000000000	4167.17919921875000000000	4175.89746093750000000000	4180.00000000000000000000	4186.15380859375000000000	4166.66650390625000000000	4178.46142578125000000000	4177.94873046875000000000	4210.25634765625000000000	4149.74365234375000000000	3314.00000000000000000000	10249.00000000000000000000	10229.00000000000000000000	0.00000000000000000000	0.00000000000000000000	0.00000000000000000000	3026.00000000000000000000	932.00000000000000000000	4.00000000000000000000	4.00000000000000000000	4.00000000000000000000	4.00000000000000000000	4.00000000000000000000	4.00000000000000000000	4.00000000000000000000	4.00000000000000000000	4.00000000000000000000	4.00000000000000000000	4.00000000000000000000	4.00000000000000000000	4.00000000000000000000	4.00000000000000000000	4.00000000000000000000	4.00000000000000000000
124.00000000000000000000	0.00000000000000000000	4174.87158203125000000000	4148.20507812500000000000	4176.92285156250000000000	4169.74365234375000000000	4176.92285156250000000000	4173.33300781250000000000	4185.12792968750000000000	4192.30761718750000000000	4204.10253906250000000000	4189.74365234375000000000	4179.48730468750000000000	4181.53857421875000000000	4230.76904296875000000000	4165.12792968750000000000	2680.00000000000000000000	10249.00000000000000000000	10229.00000000000000000000	0.00000000000000000000	0.00000000000000000000	0.00000000000000000000	3026.00000000000000000000	940.00000000000000000000	4.00000000000000000000	4.00000000000000000000	4.00000000000000000000	4.00000000000000000000	4.00000000000000000000	4.00000000000000000000	4.00000000000000000000	4.00000000000000000000	4.00000000000000000000	4.00000000000000000000	4.00000000000000000000	4.00000000000000000000	4.00000000000000000000	4.00000000000000000000	4.00000000000000000000	4.00000000000000000000
125.00000000000000000000	0.00000000000000000000	4161.02539062500000000000	4148.71777343750000000000	4170.25634765625000000000	4158.46142578125000000000	4191.28173828125000000000	4181.02539062500000000000	4188.71777343750000000000	4185.12792968750000000000	4192.30761718750000000000	4195.89746093750000000000	4181.02539062500000000000	4185.64111328125000000000	4227.17919921875000000000	4168.71777343750000000000	2595.00000000000000000000	10250.00000000000000000000	10228.00000000000000000000	0.00000000000000000000	0.00000000000000000000	0.00000000000000000000	3026.00000000000000000000	949.00000000000000000000	4.00000000000000000000	4.00000000000000000000	4.00000000000000000000	4.00000000000000000000	4.00000000000000000000	4.00000000000000000000	4.00000000000000000000	4.00000000000000000000	4.00000000000000000000	4.00000000000000000000	4.00000000000000000000	4.00000000000000000000	4.00000000000000000000	4.00000000000000000000	4.00000000000000000000	4.00000000000000000000
126.00000000000000000000	0.00000000000000000000	4184.10253906250000000000	4160.51269531250000000000	4174.87158203125000000000	4165.12792968750000000000	4172.82031250000000000000	4173.84619140625000000000	4165.64111328125000000000	4152.82031250000000000000	4166.66650390625000000000	4179.48730468750000000000	4163.58984375000000000000	4177.43603515625000000000	4218.97412109375000000000	4144.10253906250000000000	3503.00000000000000000000	10250.00000000000000000000	10228.00000000000000000000	0.00000000000000000000	0.00000000000000000000	0.00000000000000000000	3026.00000000000000000000	957.00000000000000000000	4.00000000000000000000	4.00000000000000000000	4.00000000000000000000	4.00000000000000000000	4.00000000000000000000	4.00000000000000000000	4.00000000000000000000	4.00000000000000000000	4.00000000000000000000	4.00000000000000000000	4.00000000000000000000	4.00000000000000000000	4.00000000000000000000	4.00000000000000000000	4.00000000000000000000	4.00000000000000000000
127.00000000000000000000	0.00000000000000000000	4163.58984375000000000000	4185.64111328125000000000	4177.43603515625000000000	4188.20507812500000000000	4182.56396484375000000000	4189.74365234375000000000	4173.84619140625000000000	4169.74365234375000000000	4188.71777343750000000000	4194.35888671875000000000	4163.07666015625000000000	4176.41015625000000000000	4253.84619140625000000000	4160.51269531250000000000	52.00000000000000000000	10249.00000000000000000000	10228.00000000000000000000	0.00000000000000000000	0.00000000000000000000	0.00000000000000000000	3026.00000000000000000000	964.00000000000000000000	4.00000000000000000000	4.00000000000000000000	4.00000000000000000000	4.00000000000000000000	4.00000000000000000000	4.00000000000000000000	4.00000000000000000000	4.00000000000000000000	4.00000000000000000000	4.00000000000000000000	4.00000000000000000000	4.00000000000000000000	4.00000000000000000000	4.00000000000000000000	4.00000000000000000000	4.00000000000000000000
0.00000000000000000000	0.00000000000000000000	4171.28173828125000000000	4170.25634765625000000000	4178.97412109375000000000	4186.15380859375000000000	4169.23046875000000000000	4167.17919921875000000000	4167.17919921875000000000	4174.35888671875000000000	4180.00000000000000000000	4170.76904296875000000000	4165.64111328125000000000	4175.38427734375000000000	4238.46142578125000000000	4163.07666015625000000000	2556.00000000000000000000	10249.00000000000000000000	10228.00000000000000000000	0.00000000000000000000	0.00000000000000000000	0.00000000000000000000	3026.00000000000000000000	972.00000000000000000000	4.00000000000000000000	4.00000000000000000000	4.00000000000000000000	4.00000000000000000000	4.00000000000000000000	4.00000000000000000000	4.00000000000000000000	4.00000000000000000000	4.00000000000000000000	4.00000000000000000000	4.00000000000000000000	4.00000000000000000000	4.00000000000000000000	4.00000000000000000000	4.00000000000000000000	4.00000000000000000000
1.00000000000000000000	0.00000000000000000000	4173.33300781250000000000	4173.33300781250000000000	4183.07666015625000000000	4170.76904296875000000000	4162.56396484375000000000	4151.79492187500000000000	4164.61523437500000000000	4164.61523437500000000000	4166.66650390625000000000	4148.20507812500000000000	4170.25634765625000000000	4174.35888671875000000000	4214.87158203125000000000	4149.74365234375000000000	2436.00000000000000000000	10250.00000000000000000000	10228.00000000000000000000	0.00000000000000000000	0.00000000000000000000	0.00000000000000000000	3026.00000000000000000000	979.00000000000000000000	4.00000000000000000000	4.00000000000000000000	4.00000000000000000000	4.00000000000000000000	4.00000000000000000000	4.00000000000000000000	4.00000000000000000000	4.00000000000000000000	4.00000000000000000000	4.00000000000000000000	4.00000000000000000000	4.00000000000000000000	4.00000000000000000000	4.00000000000000000000	4.00000000000000000000	4.00000000000000000000
2.00000000000000000000	0.00000000000000000000	4164.61523437500000000000	4188.71777343750000000000	4183.58984375000000000000	4166.66650390625000000000	4177.94873046875000000000	4167.17919921875000000000	4174.35888671875000000000	4166.15380859375000000000	4178.97412109375000000000	4163.07666015625000000000	4167.17919921875000000000	4176.41015625000000000000	4218.97412109375000000000	4147.17919921875000000000	1417.00000000000000000000	10250.00000000000000000000	10228.00000000000000000000	0.00000000000000000000	0.00000000000000000000	0.00000000000000000000	3026.00000000000000000000	987.00000000000000000000	4.00000000000000000000	4.00000000000000000000	4.00000000000000000000	4.00000000000000000000	4.00000000000000000000	4.00000000000000000000	4.00000000000000000000	4.00000000000000000000	4.00000000000000000000	4.00000000000000000000	4.00000000000000000000	4.00000000000000000000	4.00000000000000000000	4.00000000000000000000	4.00000000000000000000	4.00000000000000000000
3.00000000000000000000	0.00000000000000000000	4186.66650390625000000000	4169.23046875000000000000	4197.43603515625000000000	4170.25634765625000000000	4175.89746093750000000000	4162.56396484375000000000	4168.20507812500000000000	4152.82031250000000000000	4164.61523437500000000000	4164.61523437500000000000	4151.28173828125000000000	4170.25634765625000000000	4219.48730468750000000000	4148.71777343750000000000	3432.00000000000000000000	10251.00000000000000000000	10228.00000000000000000000	0.00000000000000000000	0.00000000000000000000	0.00000000000000000000	3026.00000000000000000000	995.00000000000000000000	4.00000000000000000000	4.00000000000000000000	4.00000000000000000000	4.00000000000000000000	4.00000000000000000000	4.00000000000000000000	4.00000000000000000000	4.00000000000000000000	4.00000000000000000000	4.00000000000000000000	4.00000000000000000000	4.00000000000000000000	4.00000000000000000000	4.00000000000000000000	4.00000000000000000000	4.00000000000000000000
4.00000000000000000000	0.00000000000000000000	4162.05126953125000000000	4173.84619140625000000000	4199.48730468750000000000	4178.46142578125000000000	4186.15380859375000000000	4173.33300781250000000000	4177.94873046875000000000	4160.00000000000000000000	4166.15380859375000000000	4166.66650390625000000000	4152.30761718750000000000	4172.82031250000000000000	4248.71777343750000000000	4168.71777343750000000000	3487.00000000000000000000	10251.00000000000000000000	10228.00000000000000000000	0.00000000000000000000	0.00000000000000000000	0.00000000000000000000	3027.00000000000000000000	4.00000000000000000000	4.00000000000000000000	4.00000000000000000000	4.00000000000000000000	4.00000000000000000000	4.00000000000000000000	4.00000000000000000000	4.00000000000000000000	4.00000000000000000000	4.00000000000000000000	4.00000000000000000000	4.00000000000000000000	4.00000000000000000000	4.00000000000000000000	4.00000000000000000000	4.00000000000000000000	4.00000000000000000000
5.00000000000000000000	0.00000000000000000000	4165.64111328125000000000	4163.58984375000000000000	4187.69238281250000000000	4169.74365234375000000000	4162.56396484375000000000	4175.38427734375000000000	4172.30761718750000000000	4162.56396484375000000000	4165.12792968750000000000	4142.56396484375000000000	4143.58984375000000000000	4174.35888671875000000000	4246.15380859375000000000	4162.05126953125000000000	3375.00000000000000000000	10249.00000000000000000000	10228.00000000000000000000	0.00000000000000000000	0.00000000000000000000	0.00000000000000000000	3027.00000000000000000000	11.00000000000000000000	4.00000000000000000000	4.00000000000000000000	4.00000000000000000000	4.00000000000000000000	4.00000000000000000000	4.00000000000000000000	4.00000000000000000000	4.00000000000000000000	4.00000000000000000000	4.00000000000000000000	4.00000000000000000000	4.00000000000000000000	4.00000000000000000000	4.00000000000000000000	4.00000000000000000000	4.00000000000000000000
6.00000000000000000000	0.00000000000000000000	4171.28173828125000000000	4154.35888671875000000000	4189.23046875000000000000	4164.10253906250000000000	4157.43603515625000000000	4187.17919921875000000000	4184.61523437500000000000	4182.05126953125000000000	4183.07666015625000000000	4156.92285156250000000000	4161.53857421875000000000	4174.87158203125000000000	4245.12792968750000000000	4165.12792968750000000000	3531.00000000000000000000	10249.00000000000000000000	10228.00000000000000000000	0.00000000000000000000	0.00000000000000000000	0.00000000000000000000	3027.00000000000000000000	19.00000000000000000000	4.00000000000000000000	4.00000000000000000000	4.00000000000000000000	4.00000000000000000000	4.00000000000000000000	4.00000000000000000000	4.00000000000000000000	4.00000000000000000000	4.00000000000000000000	4.00000000000000000000	4.00000000000000000000	4.00000000000000000000	4.00000000000000000000	4.00000000000000000000	4.00000000000000000000	4.00000000000000000000
7.00000000000000000000	0.00000000000000000000	4158.97412109375000000000	4150.25634765625000000000	4187.69238281250000000000	4162.05126953125000000000	4170.76904296875000000000	4185.12792968750000000000	4191.28173828125000000000	4190.25634765625000000000	4201.53857421875000000000	4192.82031250000000000000	4184.61523437500000000000	4179.48730468750000000000	4256.41015625000000000000	4173.84619140625000000000	3375.00000000000000000000	10246.00000000000000000000	10227.00000000000000000000	0.00000000000000000000	0.00000000000000000000	0.00000000000000000000	3027.00000000000000000000	28.00000000000000000000	4.00000000000000000000	4.00000000000000000000	4.00000000000000000000	4.00000000000000000000	4.00000000000000000000	4.00000000000000000000	4.00000000000000000000	4.00000000000000000000	4.00000000000000000000	4.00000000000000000000	4.00000000000000000000	4.00000000000000000000	4.00000000000000000000	4.00000000000000000000	4.00000000000000000000	4.00000000000000000000
8.00000000000000000000	0.00000000000000000000	4185.64111328125000000000	4143.58984375000000000000	4186.66650390625000000000	4157.94873046875000000000	4160.00000000000000000000	4153.84619140625000000000	4161.53857421875000000000	4161.02539062500000000000	4180.51269531250000000000	4176.92285156250000000000	4166.15380859375000000000	4173.84619140625000000000	4244.10253906250000000000	4152.30761718750000000000	3458.00000000000000000000	10246.00000000000000000000	10227.00000000000000000000	0.00000000000000000000	0.00000000000000000000	0.00000000000000000000	3027.00000000000000000000	36.00000000000000000000	4.00000000000000000000	4.00000000000000000000	4.00000000000000000000	4.00000000000000000000	4.00000000000000000000	4.00000000000000000000	4.00000000000000000000	4.00000000000000000000	4.00000000000000000000	4.00000000000000000000	4.00000000000000000000	4.00000000000000000000	4.00000000000000000000	4.00000000000000000000	4.00000000000000000000	4.00000000000000000000
9.00000000000000000000	0.00000000000000000000	4168.71777343750000000000	4181.02539062500000000000	4184.61523437500000000000	4175.38427734375000000000	4185.64111328125000000000	4172.30761718750000000000	4167.17919921875000000000	4169.74365234375000000000	4192.82031250000000000000	4188.20507812500000000000	4168.20507812500000000000	4170.76904296875000000000	4271.28173828125000000000	4161.02539062500000000000	3113.00000000000000000000	10246.00000000000000000000	10228.00000000000000000000	0.00000000000000000000	0.00000000000000000000	0.00000000000000000000	3027.00000000000000000000	43.00000000000000000000	4.00000000000000000000	4.00000000000000000000	4.00000000000000000000	4.00000000000000000000	4.00000000000000000000	4.00000000000000000000	4.00000000000000000000	4.00000000000000000000	4.00000000000000000000	4.00000000000000000000	4.00000000000000000000	4.00000000000000000000	4.00000000000000000000	4.00000000000000000000	4.00000000000000000000	4.00000000000000000000
10.00000000000000000000	0.00000000000000000000	4172.82031250000000000000	4191.79492187500000000000	4181.02539062500000000000	4183.07666015625000000000	4182.56396484375000000000	4173.33300781250000000000	4158.97412109375000000000	4160.51269531250000000000	4178.97412109375000000000	4184.61523437500000000000	4162.05126953125000000000	4166.15380859375000000000	4276.92285156250000000000	4162.56396484375000000000	3468.00000000000000000000	10246.00000000000000000000	10228.00000000000000000000	0.00000000000000000000	0.00000000000000000000	0.00000000000000000000	3027.00000000000000000000	51.00000000000000000000	4.00000000000000000000	4.00000000000000000000	4.00000000000000000000	4.00000000000000000000	4.00000000000000000000	4.00000000000000000000	4.00000000000000000000	4.00000000000000000000	4.00000000000000000000	4.00000000000000000000	4.00000000000000000000	4.00000000000000000000	4.00000000000000000000	4.00000000000000000000	4.00000000000000000000	4.00000000000000000000
11.00000000000000000000	0.00000000000000000000	4184.10253906250000000000	4196.41015625000000000000	4185.64111328125000000000	4192.30761718750000000000	4174.87158203125000000000	4162.05126953125000000000	4156.92285156250000000000	4149.74365234375000000000	4162.05126953125000000000	4166.66650390625000000000	4155.89746093750000000000	4162.56396484375000000000	4263.58984375000000000000	4161.02539062500000000000	3286.00000000000000000000	10246.00000000000000000000	10228.00000000000000000000	0.00000000000000000000	0.00000000000000000000	0.00000000000000000000	3027.00000000000000000000	59.00000000000000000000	4.00000000000000000000	4.00000000000000000000	4.00000000000000000000	4.00000000000000000000	4.00000000000000000000	4.00000000000000000000	4.00000000000000000000	4.00000000000000000000	4.00000000000000000000	4.00000000000000000000	4.00000000000000000000	4.00000000000000000000	4.00000000000000000000	4.00000000000000000000	4.00000000000000000000	4.00000000000000000000
12.00000000000000000000	0.00000000000000000000	4165.12792968750000000000	4206.66650390625000000000	4180.00000000000000000000	4199.48730468750000000000	4194.35888671875000000000	4170.25634765625000000000	4175.38427734375000000000	4166.15380859375000000000	4180.00000000000000000000	4181.02539062500000000000	4171.79492187500000000000	4165.64111328125000000000	4263.07666015625000000000	4163.58984375000000000000	2655.00000000000000000000	10246.00000000000000000000	10228.00000000000000000000	0.00000000000000000000	0.00000000000000000000	0.00000000000000000000	3027.00000000000000000000	67.00000000000000000000	4.00000000000000000000	4.00000000000000000000	4.00000000000000000000	4.00000000000000000000	4.00000000000000000000	4.00000000000000000000	4.00000000000000000000	4.00000000000000000000	4.00000000000000000000	4.00000000000000000000	4.00000000000000000000	4.00000000000000000000	4.00000000000000000000	4.00000000000000000000	4.00000000000000000000	4.00000000000000000000
13.00000000000000000000	0.00000000000000000000	4184.10253906250000000000	4174.87158203125000000000	4181.02539062500000000000	4177.43603515625000000000	4168.71777343750000000000	4157.94873046875000000000	4157.94873046875000000000	4153.33300781250000000000	4164.61523437500000000000	4169.23046875000000000000	4166.66650390625000000000	4161.53857421875000000000	4247.17919921875000000000	4147.17919921875000000000	2580.00000000000000000000	10246.00000000000000000000	10229.00000000000000000000	0.00000000000000000000	0.00000000000000000000	0.00000000000000000000	3027.00000000000000000000	75.00000000000000000000	4.00000000000000000000	4.00000000000000000000	4.00000000000000000000	4.00000000000000000000	4.00000000000000000000	4.00000000000000000000	4.00000000000000000000	4.00000000000000000000	4.00000000000000000000	4.00000000000000000000	4.00000000000000000000	4.00000000000000000000	4.00000000000000000000	4.00000000000000000000	4.00000000000000000000	4.00000000000000000000
14.00000000000000000000	0.00000000000000000000	4167.69238281250000000000	4166.15380859375000000000	4189.74365234375000000000	4172.82031250000000000000	4153.33300781250000000000	4163.58984375000000000000	4158.97412109375000000000	4152.82031250000000000000	4161.02539062500000000000	4158.97412109375000000000	4163.58984375000000000000	4166.15380859375000000000	4267.69238281250000000000	4162.56396484375000000000	3468.00000000000000000000	10246.00000000000000000000	10229.00000000000000000000	0.00000000000000000000	0.00000000000000000000	0.00000000000000000000	3027.00000000000000000000	83.00000000000000000000	4.00000000000000000000	4.00000000000000000000	4.00000000000000000000	4.00000000000000000000	4.00000000000000000000	4.00000000000000000000	4.00000000000000000000	4.00000000000000000000	4.00000000000000000000	4.00000000000000000000	4.00000000000000000000	4.00000000000000000000	4.00000000000000000000	4.00000000000000000000	4.00000000000000000000	4.00000000000000000000
15.00000000000000000000	0.00000000000000000000	4170.76904296875000000000	4167.69238281250000000000	4193.84619140625000000000	4180.00000000000000000000	4161.53857421875000000000	4165.64111328125000000000	4163.58984375000000000000	4151.79492187500000000000	4162.56396484375000000000	4158.46142578125000000000	4157.43603515625000000000	4172.82031250000000000000	4277.94873046875000000000	4172.30761718750000000000	3286.00000000000000000000	10244.00000000000000000000	10228.00000000000000000000	0.00000000000000000000	0.00000000000000000000	0.00000000000000000000	3027.00000000000000000000	91.00000000000000000000	4.00000000000000000000	4.00000000000000000000	4.00000000000000000000	4.00000000000000000000	4.00000000000000000000	4.00000000000000000000	4.00000000000000000000	4.00000000000000000000	4.00000000000000000000	4.00000000000000000000	4.00000000000000000000	4.00000000000000000000	4.00000000000000000000	4.00000000000000000000	4.00000000000000000000	4.00000000000000000000
16.00000000000000000000	0.00000000000000000000	4181.53857421875000000000	4161.53857421875000000000	4186.15380859375000000000	4165.64111328125000000000	4177.43603515625000000000	4170.76904296875000000000	4171.28173828125000000000	4157.94873046875000000000	4164.61523437500000000000	4167.17919921875000000000	4152.30761718750000000000	4170.25634765625000000000	4268.20507812500000000000	4161.02539062500000000000	0.00000000000000000000	10244.00000000000000000000	10228.00000000000000000000	0.00000000000000000000	0.00000000000000000000	0.00000000000000000000	3027.00000000000000000000	98.00000000000000000000	4.00000000000000000000	4.00000000000000000000	4.00000000000000000000	4.00000000000000000000	4.00000000000000000000	4.00000000000000000000	4.00000000000000000000	4.00000000000000000000	4.00000000000000000000	4.00000000000000000000	4.00000000000000000000	4.00000000000000000000	4.00000000000000000000	4.00000000000000000000	4.00000000000000000000	4.00000000000000000000
17.00000000000000000000	0.00000000000000000000	4151.79492187500000000000	4147.69238281250000000000	4162.05126953125000000000	4157.43603515625000000000	4171.79492187500000000000	4173.33300781250000000000	4174.35888671875000000000	4176.92285156250000000000	4176.41015625000000000000	4176.41015625000000000000	4164.61523437500000000000	4168.20507812500000000000	4273.33300781250000000000	4163.07666015625000000000	0.00000000000000000000	10246.00000000000000000000	10228.00000000000000000000	0.00000000000000000000	0.00000000000000000000	0.00000000000000000000	3027.00000000000000000000	106.00000000000000000000	4.00000000000000000000	4.00000000000000000000	4.00000000000000000000	4.00000000000000000000	4.00000000000000000000	4.00000000000000000000	4.00000000000000000000	4.00000000000000000000	4.00000000000000000000	4.00000000000000000000	4.00000000000000000000	4.00000000000000000000	4.00000000000000000000	4.00000000000000000000	4.00000000000000000000	4.00000000000000000000
18.00000000000000000000	0.00000000000000000000	4172.82031250000000000000	4126.66650390625000000000	4160.00000000000000000000	4162.56396484375000000000	4144.10253906250000000000	4154.35888671875000000000	4156.41015625000000000000	4167.17919921875000000000	4168.71777343750000000000	4160.51269531250000000000	4170.25634765625000000000	4160.00000000000000000000	4269.74365234375000000000	4162.05126953125000000000	0.00000000000000000000	10246.00000000000000000000	10228.00000000000000000000	0.00000000000000000000	0.00000000000000000000	0.00000000000000000000	3027.00000000000000000000	113.00000000000000000000	4.00000000000000000000	4.00000000000000000000	4.00000000000000000000	4.00000000000000000000	4.00000000000000000000	4.00000000000000000000	4.00000000000000000000	4.00000000000000000000	4.00000000000000000000	4.00000000000000000000	4.00000000000000000000	4.00000000000000000000	4.00000000000000000000	4.00000000000000000000	4.00000000000000000000	4.00000000000000000000
19.00000000000000000000	0.00000000000000000000	4168.20507812500000000000	4144.61523437500000000000	4160.51269531250000000000	4151.79492187500000000000	4168.20507812500000000000	4181.53857421875000000000	4181.02539062500000000000	4174.87158203125000000000	4184.61523437500000000000	4171.79492187500000000000	4175.38427734375000000000	4151.28173828125000000000	4281.02539062500000000000	4158.97412109375000000000	0.00000000000000000000	10248.00000000000000000000	10233.00000000000000000000	0.00000000000000000000	0.00000000000000000000	0.00000000000000000000	3027.00000000000000000000	121.00000000000000000000	4.00000000000000000000	4.00000000000000000000	4.00000000000000000000	4.00000000000000000000	4.00000000000000000000	4.00000000000000000000	4.00000000000000000000	4.00000000000000000000	4.00000000000000000000	4.00000000000000000000	4.00000000000000000000	4.00000000000000000000	4.00000000000000000000	4.00000000000000000000	4.00000000000000000000	4.00000000000000000000
20.00000000000000000000	0.00000000000000000000	4164.10253906250000000000	4134.35888671875000000000	4150.25634765625000000000	4133.84619140625000000000	4161.02539062500000000000	4181.02539062500000000000	4172.82031250000000000000	4161.53857421875000000000	4170.25634765625000000000	4168.20507812500000000000	4154.35888671875000000000	4140.51269531250000000000	4264.61523437500000000000	4136.92285156250000000000	0.00000000000000000000	10248.00000000000000000000	10233.00000000000000000000	0.00000000000000000000	0.00000000000000000000	0.00000000000000000000	3027.00000000000000000000	130.00000000000000000000	4.00000000000000000000	4.00000000000000000000	4.00000000000000000000	4.00000000000000000000	4.00000000000000000000	4.00000000000000000000	4.00000000000000000000	4.00000000000000000000	4.00000000000000000000	4.00000000000000000000	4.00000000000000000000	4.00000000000000000000	4.00000000000000000000	4.00000000000000000000	4.00000000000000000000	4.00000000000000000000
21.00000000000000000000	0.00000000000000000000	4174.87158203125000000000	4130.25634765625000000000	4163.07666015625000000000	4162.56396484375000000000	4142.56396484375000000000	4142.56396484375000000000	4141.02539062500000000000	4145.64111328125000000000	4150.25634765625000000000	4152.30761718750000000000	4141.53857421875000000000	4138.97412109375000000000	4249.74365234375000000000	4141.02539062500000000000	0.00000000000000000000	10249.00000000000000000000	10232.00000000000000000000	0.00000000000000000000	0.00000000000000000000	0.00000000000000000000	3027.00000000000000000000	138.00000000000000000000	4.00000000000000000000	4.00000000000000000000	4.00000000000000000000	4.00000000000000000000	4.00000000000000000000	4.00000000000000000000	4.00000000000000000000	4.00000000000000000000	4.00000000000000000000	4.00000000000000000000	4.00000000000000000000	4.00000000000000000000	4.00000000000000000000	4.00000000000000000000	4.00000000000000000000	4.00000000000000000000
22.00000000000000000000	0.00000000000000000000	4153.84619140625000000000	4167.69238281250000000000	4169.23046875000000000000	4193.84619140625000000000	4172.82031250000000000000	4143.07666015625000000000	4151.28173828125000000000	4167.17919921875000000000	4176.41015625000000000000	4163.58984375000000000000	4161.53857421875000000000	4153.84619140625000000000	4275.38427734375000000000	4172.82031250000000000000	0.00000000000000000000	10249.00000000000000000000	10232.00000000000000000000	0.00000000000000000000	0.00000000000000000000	0.00000000000000000000	3027.00000000000000000000	145.00000000000000000000	4.00000000000000000000	4.00000000000000000000	4.00000000000000000000	4.00000000000000000000	4.00000000000000000000	4.00000000000000000000	4.00000000000000000000	4.00000000000000000000	4.00000000000000000000	4.00000000000000000000	4.00000000000000000000	4.00000000000000000000	4.00000000000000000000	4.00000000000000000000	4.00000000000000000000	4.00000000000000000000
23.00000000000000000000	0.00000000000000000000	4171.79492187500000000000	4158.46142578125000000000	4167.69238281250000000000	4164.61523437500000000000	4153.33300781250000000000	4151.28173828125000000000	4145.64111328125000000000	4151.79492187500000000000	4155.89746093750000000000	4140.00000000000000000000	4155.38427734375000000000	4153.33300781250000000000	4269.23046875000000000000	4160.51269531250000000000	0.00000000000000000000	10248.00000000000000000000	10231.00000000000000000000	0.00000000000000000000	0.00000000000000000000	0.00000000000000000000	3027.00000000000000000000	154.00000000000000000000	4.00000000000000000000	4.00000000000000000000	4.00000000000000000000	4.00000000000000000000	4.00000000000000000000	4.00000000000000000000	4.00000000000000000000	4.00000000000000000000	4.00000000000000000000	4.00000000000000000000	4.00000000000000000000	4.00000000000000000000	4.00000000000000000000	4.00000000000000000000	4.00000000000000000000	4.00000000000000000000
24.00000000000000000000	0.00000000000000000000	4165.64111328125000000000	4164.61523437500000000000	4176.41015625000000000000	4154.35888671875000000000	4151.28173828125000000000	4174.35888671875000000000	4163.07666015625000000000	4160.51269531250000000000	4151.79492187500000000000	4143.07666015625000000000	4164.10253906250000000000	4152.30761718750000000000	4278.97412109375000000000	4158.46142578125000000000	0.00000000000000000000	10248.00000000000000000000	10231.00000000000000000000	0.00000000000000000000	0.00000000000000000000	0.00000000000000000000	3027.00000000000000000000	162.00000000000000000000	4.00000000000000000000	4.00000000000000000000	4.00000000000000000000	4.00000000000000000000	4.00000000000000000000	4.00000000000000000000	4.00000000000000000000	4.00000000000000000000	4.00000000000000000000	4.00000000000000000000	4.00000000000000000000	4.00000000000000000000	4.00000000000000000000	4.00000000000000000000	4.00000000000000000000	4.00000000000000000000
25.00000000000000000000	0.00000000000000000000	4166.66650390625000000000	4167.69238281250000000000	4182.56396484375000000000	4171.79492187500000000000	4169.74365234375000000000	4166.15380859375000000000	4167.17919921875000000000	4158.97412109375000000000	4162.05126953125000000000	4161.02539062500000000000	4178.97412109375000000000	4158.46142578125000000000	4277.43603515625000000000	4156.92285156250000000000	0.00000000000000000000	10248.00000000000000000000	10231.00000000000000000000	0.00000000000000000000	0.00000000000000000000	0.00000000000000000000	3027.00000000000000000000	170.00000000000000000000	4.00000000000000000000	4.00000000000000000000	4.00000000000000000000	4.00000000000000000000	4.00000000000000000000	4.00000000000000000000	4.00000000000000000000	4.00000000000000000000	4.00000000000000000000	4.00000000000000000000	4.00000000000000000000	4.00000000000000000000	4.00000000000000000000	4.00000000000000000000	4.00000000000000000000	4.00000000000000000000
26.00000000000000000000	0.00000000000000000000	4184.10253906250000000000	4153.33300781250000000000	4177.94873046875000000000	4163.58984375000000000000	4146.66650390625000000000	4136.41015625000000000000	4137.43603515625000000000	4123.07666015625000000000	4144.10253906250000000000	4150.76904296875000000000	4163.58984375000000000000	4153.33300781250000000000	4256.92285156250000000000	4147.69238281250000000000	0.00000000000000000000	10248.00000000000000000000	10231.00000000000000000000	0.00000000000000000000	0.00000000000000000000	0.00000000000000000000	3027.00000000000000000000	177.00000000000000000000	4.00000000000000000000	4.00000000000000000000	4.00000000000000000000	4.00000000000000000000	4.00000000000000000000	4.00000000000000000000	4.00000000000000000000	4.00000000000000000000	4.00000000000000000000	4.00000000000000000000	4.00000000000000000000	4.00000000000000000000	4.00000000000000000000	4.00000000000000000000	4.00000000000000000000	4.00000000000000000000
27.00000000000000000000	0.00000000000000000000	4158.46142578125000000000	4169.74365234375000000000	4158.46142578125000000000	4170.76904296875000000000	4138.97412109375000000000	4146.66650390625000000000	4145.12792968750000000000	4145.12792968750000000000	4156.92285156250000000000	4163.58984375000000000000	4167.17919921875000000000	4154.35888671875000000000	4288.20507812500000000000	4172.30761718750000000000	0.00000000000000000000	10249.00000000000000000000	10230.00000000000000000000	0.00000000000000000000	0.00000000000000000000	0.00000000000000000000	3027.00000000000000000000	186.00000000000000000000	4.00000000000000000000	4.00000000000000000000	4.00000000000000000000	4.00000000000000000000	4.00000000000000000000	4.00000000000000000000	4.00000000000000000000	4.00000000000000000000	4.00000000000000000000	4.00000000000000000000	4.00000000000000000000	4.00000000000000000000	4.00000000000000000000	4.00000000000000000000	4.00000000000000000000	4.00000000000000000000
28.00000000000000000000	0.00000000000000000000	4178.46142578125000000000	4153.33300781250000000000	4149.74365234375000000000	4173.33300781250000000000	4145.64111328125000000000	4151.28173828125000000000	4160.00000000000000000000	4174.35888671875000000000	4164.61523437500000000000	4164.61523437500000000000	4168.20507812500000000000	4162.56396484375000000000	4308.20507812500000000000	4175.38427734375000000000	0.00000000000000000000	10249.00000000000000000000	10230.00000000000000000000	0.00000000000000000000	0.00000000000000000000	0.00000000000000000000	3027.00000000000000000000	193.00000000000000000000	4.00000000000000000000	4.00000000000000000000	4.00000000000000000000	4.00000000000000000000	4.00000000000000000000	4.00000000000000000000	4.00000000000000000000	4.00000000000000000000	4.00000000000000000000	4.00000000000000000000	4.00000000000000000000	4.00000000000000000000	4.00000000000000000000	4.00000000000000000000	4.00000000000000000000	4.00000000000000000000
29.00000000000000000000	0.00000000000000000000	4173.84619140625000000000	4143.07666015625000000000	4144.61523437500000000000	4151.28173828125000000000	4162.05126953125000000000	4173.84619140625000000000	4181.02539062500000000000	4188.20507812500000000000	4185.64111328125000000000	4165.12792968750000000000	4170.76904296875000000000	4169.23046875000000000000	4309.74365234375000000000	4173.33300781250000000000	0.00000000000000000000	10249.00000000000000000000	10229.00000000000000000000	0.00000000000000000000	0.00000000000000000000	0.00000000000000000000	3027.00000000000000000000	200.00000000000000000000	4.00000000000000000000	4.00000000000000000000	4.00000000000000000000	4.00000000000000000000	4.00000000000000000000	4.00000000000000000000	4.00000000000000000000	4.00000000000000000000	4.00000000000000000000	4.00000000000000000000	4.00000000000000000000	4.00000000000000000000	4.00000000000000000000	4.00000000000000000000	4.00000000000000000000	4.00000000000000000000
30.00000000000000000000	0.00000000000000000000	4162.56396484375000000000	4151.79492187500000000000	4132.30761718750000000000	4151.28173828125000000000	4150.76904296875000000000	4173.84619140625000000000	4175.89746093750000000000	4178.46142578125000000000	4192.82031250000000000000	4165.64111328125000000000	4172.30761718750000000000	4164.61523437500000000000	4290.76904296875000000000	4170.25634765625000000000	0.00000000000000000000	10249.00000000000000000000	10229.00000000000000000000	0.00000000000000000000	0.00000000000000000000	0.00000000000000000000	3027.00000000000000000000	208.00000000000000000000	4.00000000000000000000	4.00000000000000000000	4.00000000000000000000	4.00000000000000000000	4.00000000000000000000	4.00000000000000000000	4.00000000000000000000	4.00000000000000000000	4.00000000000000000000	4.00000000000000000000	4.00000000000000000000	4.00000000000000000000	4.00000000000000000000	4.00000000000000000000	4.00000000000000000000	4.00000000000000000000
31.00000000000000000000	0.00000000000000000000	4187.17919921875000000000	4156.41015625000000000000	4137.94873046875000000000	4165.12792968750000000000	4142.56396484375000000000	4149.23046875000000000000	4153.33300781250000000000	4158.97412109375000000000	4169.74365234375000000000	4165.64111328125000000000	4166.15380859375000000000	4154.87158203125000000000	4280.51269531250000000000	4164.10253906250000000000	0.00000000000000000000	10248.00000000000000000000	10228.00000000000000000000	0.00000000000000000000	0.00000000000000000000	0.00000000000000000000	3027.00000000000000000000	216.00000000000000000000	4.00000000000000000000	4.00000000000000000000	4.00000000000000000000	4.00000000000000000000	4.00000000000000000000	4.00000000000000000000	4.00000000000000000000	4.00000000000000000000	4.00000000000000000000	4.00000000000000000000	4.00000000000000000000	4.00000000000000000000	4.00000000000000000000	4.00000000000000000000	4.00000000000000000000	4.00000000000000000000
32.00000000000000000000	0.00000000000000000000	4165.12792968750000000000	4173.33300781250000000000	4136.92285156250000000000	4164.10253906250000000000	4173.33300781250000000000	4160.51269531250000000000	4157.43603515625000000000	4158.97412109375000000000	4169.23046875000000000000	4171.28173828125000000000	4171.79492187500000000000	4152.82031250000000000000	4310.76904296875000000000	4170.76904296875000000000	0.00000000000000000000	10248.00000000000000000000	10228.00000000000000000000	0.00000000000000000000	0.00000000000000000000	0.00000000000000000000	3027.00000000000000000000	224.00000000000000000000	4.00000000000000000000	4.00000000000000000000	4.00000000000000000000	4.00000000000000000000	4.00000000000000000000	4.00000000000000000000	4.00000000000000000000	4.00000000000000000000	4.00000000000000000000	4.00000000000000000000	4.00000000000000000000	4.00000000000000000000	4.00000000000000000000	4.00000000000000000000	4.00000000000000000000	4.00000000000000000000
33.00000000000000000000	0.00000000000000000000	4170.25634765625000000000	4157.94873046875000000000	4129.23046875000000000000	4153.84619140625000000000	4158.97412109375000000000	4153.33300781250000000000	4142.05126953125000000000	4138.46142578125000000000	4157.94873046875000000000	4138.46142578125000000000	4154.35888671875000000000	4143.07666015625000000000	4304.10253906250000000000	4148.71777343750000000000	0.00000000000000000000	10249.00000000000000000000	10227.00000000000000000000	0.00000000000000000000	0.00000000000000000000	0.00000000000000000000	3027.00000000000000000000	231.00000000000000000000	4.00000000000000000000	4.00000000000000000000	4.00000000000000000000	4.00000000000000000000	4.00000000000000000000	4.00000000000000000000	4.00000000000000000000	4.00000000000000000000	4.00000000000000000000	4.00000000000000000000	4.00000000000000000000	4.00000000000000000000	4.00000000000000000000	4.00000000000000000000	4.00000000000000000000	4.00000000000000000000
34.00000000000000000000	0.00000000000000000000	4164.61523437500000000000	4163.07666015625000000000	4132.30761718750000000000	4163.07666015625000000000	4157.94873046875000000000	4162.56396484375000000000	4154.87158203125000000000	4157.43603515625000000000	4169.74365234375000000000	4146.66650390625000000000	4156.92285156250000000000	4146.66650390625000000000	4302.05126953125000000000	4153.33300781250000000000	0.00000000000000000000	10249.00000000000000000000	10227.00000000000000000000	0.00000000000000000000	0.00000000000000000000	0.00000000000000000000	3027.00000000000000000000	240.00000000000000000000	4.00000000000000000000	4.00000000000000000000	4.00000000000000000000	4.00000000000000000000	4.00000000000000000000	4.00000000000000000000	4.00000000000000000000	4.00000000000000000000	4.00000000000000000000	4.00000000000000000000	4.00000000000000000000	4.00000000000000000000	4.00000000000000000000	4.00000000000000000000	4.00000000000000000000	4.00000000000000000000
35.00000000000000000000	0.00000000000000000000	4153.84619140625000000000	4175.89746093750000000000	4130.25634765625000000000	4168.71777343750000000000	4165.12792968750000000000	4169.23046875000000000000	4170.76904296875000000000	4180.00000000000000000000	4175.89746093750000000000	4165.64111328125000000000	4168.71777343750000000000	4158.46142578125000000000	4302.56396484375000000000	4168.20507812500000000000	0.00000000000000000000	10248.00000000000000000000	10226.00000000000000000000	0.00000000000000000000	0.00000000000000000000	0.00000000000000000000	3027.00000000000000000000	248.00000000000000000000	4.00000000000000000000	4.00000000000000000000	4.00000000000000000000	4.00000000000000000000	4.00000000000000000000	4.00000000000000000000	4.00000000000000000000	4.00000000000000000000	4.00000000000000000000	4.00000000000000000000	4.00000000000000000000	4.00000000000000000000	4.00000000000000000000	4.00000000000000000000	4.00000000000000000000	4.00000000000000000000
36.00000000000000000000	0.00000000000000000000	4183.07666015625000000000	4163.58984375000000000000	4139.48730468750000000000	4156.41015625000000000000	4151.79492187500000000000	4156.92285156250000000000	4162.05126953125000000000	4165.64111328125000000000	4165.64111328125000000000	4144.10253906250000000000	4164.10253906250000000000	4159.48730468750000000000	4294.35888671875000000000	4164.10253906250000000000	0.00000000000000000000	10248.00000000000000000000	10226.00000000000000000000	0.00000000000000000000	0.00000000000000000000	0.00000000000000000000	3027.00000000000000000000	256.00000000000000000000	4.00000000000000000000	4.00000000000000000000	4.00000000000000000000	4.00000000000000000000	4.00000000000000000000	4.00000000000000000000	4.00000000000000000000	4.00000000000000000000	4.00000000000000000000	4.00000000000000000000	4.00000000000000000000	4.00000000000000000000	4.00000000000000000000	4.00000000000000000000	4.00000000000000000000	4.00000000000000000000
37.00000000000000000000	0.00000000000000000000	4168.71777343750000000000	4172.30761718750000000000	4153.84619140625000000000	4160.00000000000000000000	4178.46142578125000000000	4185.12792968750000000000	4181.02539062500000000000	4183.07666015625000000000	4195.38427734375000000000	4164.61523437500000000000	4180.00000000000000000000	4168.20507812500000000000	4326.15380859375000000000	4182.56396484375000000000	0.00000000000000000000	10247.00000000000000000000	10226.00000000000000000000	0.00000000000000000000	0.00000000000000000000	0.00000000000000000000	3027.00000000000000000000	265.00000000000000000000	4.00000000000000000000	4.00000000000000000000	4.00000000000000000000	4.00000000000000000000	4.00000000000000000000	4.00000000000000000000	4.00000000000000000000	4.00000000000000000000	4.00000000000000000000	4.00000000000000000000	4.00000000000000000000	4.00000000000000000000	4.00000000000000000000	4.00000000000000000000	4.00000000000000000000	4.00000000000000000000
38.00000000000000000000	0.00000000000000000000	4174.35888671875000000000	4152.30761718750000000000	4156.41015625000000000000	4162.05126953125000000000	4167.17919921875000000000	4176.92285156250000000000	4163.07666015625000000000	4166.66650390625000000000	4172.82031250000000000000	4158.46142578125000000000	4162.56396484375000000000	4160.51269531250000000000	4309.74365234375000000000	4168.20507812500000000000	0.00000000000000000000	10247.00000000000000000000	10226.00000000000000000000	0.00000000000000000000	0.00000000000000000000	0.00000000000000000000	3027.00000000000000000000	273.00000000000000000000	4.00000000000000000000	4.00000000000000000000	4.00000000000000000000	4.00000000000000000000	4.00000000000000000000	4.00000000000000000000	4.00000000000000000000	4.00000000000000000000	4.00000000000000000000	4.00000000000000000000	4.00000000000000000000	4.00000000000000000000	4.00000000000000000000	4.00000000000000000000	4.00000000000000000000	4.00000000000000000000
39.00000000000000000000	0.00000000000000000000	4173.33300781250000000000	4137.94873046875000000000	4155.38427734375000000000	4157.43603515625000000000	4142.56396484375000000000	4148.20507812500000000000	4141.02539062500000000000	4141.53857421875000000000	4142.56396484375000000000	4134.87158203125000000000	4147.17919921875000000000	4149.74365234375000000000	4288.71777343750000000000	4152.30761718750000000000	0.00000000000000000000	10248.00000000000000000000	10226.00000000000000000000	0.00000000000000000000	0.00000000000000000000	0.00000000000000000000	3027.00000000000000000000	280.00000000000000000000	4.00000000000000000000	4.00000000000000000000	4.00000000000000000000	4.00000000000000000000	4.00000000000000000000	4.00000000000000000000	4.00000000000000000000	4.00000000000000000000	4.00000000000000000000	4.00000000000000000000	4.00000000000000000000	4.00000000000000000000	4.00000000000000000000	4.00000000000000000000	4.00000000000000000000	4.00000000000000000000
40.00000000000000000000	0.00000000000000000000	4162.56396484375000000000	4151.79492187500000000000	4160.00000000000000000000	4163.58984375000000000000	4144.10253906250000000000	4140.51269531250000000000	4145.64111328125000000000	4154.87158203125000000000	4168.20507812500000000000	4156.41015625000000000000	4163.58984375000000000000	4164.61523437500000000000	4315.89746093750000000000	4167.69238281250000000000	0.00000000000000000000	10248.00000000000000000000	10226.00000000000000000000	0.00000000000000000000	0.00000000000000000000	0.00000000000000000000	3027.00000000000000000000	288.00000000000000000000	4.00000000000000000000	4.00000000000000000000	4.00000000000000000000	4.00000000000000000000	4.00000000000000000000	4.00000000000000000000	4.00000000000000000000	4.00000000000000000000	4.00000000000000000000	4.00000000000000000000	4.00000000000000000000	4.00000000000000000000	4.00000000000000000000	4.00000000000000000000	4.00000000000000000000	4.00000000000000000000
41.00000000000000000000	0.00000000000000000000	4187.17919921875000000000	4156.92285156250000000000	4176.92285156250000000000	4173.84619140625000000000	4155.38427734375000000000	4140.51269531250000000000	4143.07666015625000000000	4158.97412109375000000000	4180.00000000000000000000	4163.58984375000000000000	4172.30761718750000000000	4171.28173828125000000000	4321.53857421875000000000	4172.82031250000000000000	0.00000000000000000000	10248.00000000000000000000	10226.00000000000000000000	0.00000000000000000000	0.00000000000000000000	0.00000000000000000000	3027.00000000000000000000	295.00000000000000000000	4.00000000000000000000	4.00000000000000000000	4.00000000000000000000	4.00000000000000000000	4.00000000000000000000	4.00000000000000000000	4.00000000000000000000	4.00000000000000000000	4.00000000000000000000	4.00000000000000000000	4.00000000000000000000	4.00000000000000000000	4.00000000000000000000	4.00000000000000000000	4.00000000000000000000	4.00000000000000000000
42.00000000000000000000	0.00000000000000000000	4169.74365234375000000000	4174.35888671875000000000	4181.53857421875000000000	4172.30761718750000000000	4197.94873046875000000000	4176.92285156250000000000	4169.23046875000000000000	4168.71777343750000000000	4190.76904296875000000000	4169.74365234375000000000	4190.25634765625000000000	4164.10253906250000000000	4332.82031250000000000000	4184.61523437500000000000	0.00000000000000000000	10248.00000000000000000000	10226.00000000000000000000	0.00000000000000000000	0.00000000000000000000	0.00000000000000000000	3027.00000000000000000000	302.00000000000000000000	4.00000000000000000000	4.00000000000000000000	4.00000000000000000000	4.00000000000000000000	4.00000000000000000000	4.00000000000000000000	4.00000000000000000000	4.00000000000000000000	4.00000000000000000000	4.00000000000000000000	4.00000000000000000000	4.00000000000000000000	4.00000000000000000000	4.00000000000000000000	4.00000000000000000000	4.00000000000000000000
43.00000000000000000000	0.00000000000000000000	4177.94873046875000000000	4168.20507812500000000000	4177.43603515625000000000	4159.48730468750000000000	4183.58984375000000000000	4175.89746093750000000000	4169.23046875000000000000	4157.43603515625000000000	4174.35888671875000000000	4163.07666015625000000000	4177.94873046875000000000	4153.84619140625000000000	4327.17919921875000000000	4177.94873046875000000000	0.00000000000000000000	10248.00000000000000000000	10227.00000000000000000000	0.00000000000000000000	0.00000000000000000000	0.00000000000000000000	3027.00000000000000000000	310.00000000000000000000	4.00000000000000000000	4.00000000000000000000	4.00000000000000000000	4.00000000000000000000	4.00000000000000000000	4.00000000000000000000	4.00000000000000000000	4.00000000000000000000	4.00000000000000000000	4.00000000000000000000	4.00000000000000000000	4.00000000000000000000	4.00000000000000000000	4.00000000000000000000	4.00000000000000000000	4.00000000000000000000
44.00000000000000000000	0.00000000000000000000	4178.97412109375000000000	4162.05126953125000000000	4182.56396484375000000000	4167.17919921875000000000	4152.82031250000000000000	4152.30761718750000000000	4149.74365234375000000000	4146.15380859375000000000	4155.89746093750000000000	4157.94873046875000000000	4160.00000000000000000000	4147.69238281250000000000	4318.46142578125000000000	4172.82031250000000000000	0.00000000000000000000	10248.00000000000000000000	10227.00000000000000000000	0.00000000000000000000	0.00000000000000000000	0.00000000000000000000	3027.00000000000000000000	317.00000000000000000000	4.00000000000000000000	4.00000000000000000000	4.00000000000000000000	4.00000000000000000000	4.00000000000000000000	4.00000000000000000000	4.00000000000000000000	4.00000000000000000000	4.00000000000000000000	4.00000000000000000000	4.00000000000000000000	4.00000000000000000000	4.00000000000000000000	4.00000000000000000000	4.00000000000000000000	4.00000000000000000000
45.00000000000000000000	0.00000000000000000000	4155.89746093750000000000	4158.46142578125000000000	4177.94873046875000000000	4174.87158203125000000000	4154.87158203125000000000	4146.15380859375000000000	4139.48730468750000000000	4148.71777343750000000000	4163.58984375000000000000	4157.43603515625000000000	4160.51269531250000000000	4140.00000000000000000000	4319.48730468750000000000	4176.92285156250000000000	0.00000000000000000000	10249.00000000000000000000	10226.00000000000000000000	0.00000000000000000000	0.00000000000000000000	0.00000000000000000000	3027.00000000000000000000	325.00000000000000000000	4.00000000000000000000	4.00000000000000000000	4.00000000000000000000	4.00000000000000000000	4.00000000000000000000	4.00000000000000000000	4.00000000000000000000	4.00000000000000000000	4.00000000000000000000	4.00000000000000000000	4.00000000000000000000	4.00000000000000000000	4.00000000000000000000	4.00000000000000000000	4.00000000000000000000	4.00000000000000000000
46.00000000000000000000	0.00000000000000000000	4180.00000000000000000000	4146.66650390625000000000	4172.82031250000000000000	4165.12792968750000000000	4149.74365234375000000000	4136.92285156250000000000	4127.17919921875000000000	4135.89746093750000000000	4157.43603515625000000000	4144.10253906250000000000	4157.43603515625000000000	4126.15380859375000000000	4316.41015625000000000000	4166.15380859375000000000	0.00000000000000000000	10249.00000000000000000000	10226.00000000000000000000	0.00000000000000000000	0.00000000000000000000	0.00000000000000000000	3027.00000000000000000000	333.00000000000000000000	4.00000000000000000000	4.00000000000000000000	4.00000000000000000000	4.00000000000000000000	4.00000000000000000000	4.00000000000000000000	4.00000000000000000000	4.00000000000000000000	4.00000000000000000000	4.00000000000000000000	4.00000000000000000000	4.00000000000000000000	4.00000000000000000000	4.00000000000000000000	4.00000000000000000000	4.00000000000000000000
47.00000000000000000000	0.00000000000000000000	4167.17919921875000000000	4166.66650390625000000000	4170.76904296875000000000	4172.30761718750000000000	4174.87158203125000000000	4157.43603515625000000000	4150.25634765625000000000	4154.87158203125000000000	4174.87158203125000000000	4166.15380859375000000000	4175.38427734375000000000	4129.74365234375000000000	4338.97412109375000000000	4171.28173828125000000000	0.00000000000000000000	10249.00000000000000000000	10227.00000000000000000000	0.00000000000000000000	0.00000000000000000000	0.00000000000000000000	3027.00000000000000000000	342.00000000000000000000	4.00000000000000000000	4.00000000000000000000	4.00000000000000000000	4.00000000000000000000	4.00000000000000000000	4.00000000000000000000	4.00000000000000000000	4.00000000000000000000	4.00000000000000000000	4.00000000000000000000	4.00000000000000000000	4.00000000000000000000	4.00000000000000000000	4.00000000000000000000	4.00000000000000000000	4.00000000000000000000
48.00000000000000000000	0.00000000000000000000	4172.30761718750000000000	4158.97412109375000000000	4174.35888671875000000000	4172.30761718750000000000	4172.30761718750000000000	4157.43603515625000000000	4153.84619140625000000000	4153.33300781250000000000	4174.87158203125000000000	4161.53857421875000000000	4164.10253906250000000000	4132.30761718750000000000	4317.94873046875000000000	4161.02539062500000000000	0.00000000000000000000	10249.00000000000000000000	10227.00000000000000000000	0.00000000000000000000	0.00000000000000000000	0.00000000000000000000	3027.00000000000000000000	350.00000000000000000000	4.00000000000000000000	4.00000000000000000000	4.00000000000000000000	4.00000000000000000000	4.00000000000000000000	4.00000000000000000000	4.00000000000000000000	4.00000000000000000000	4.00000000000000000000	4.00000000000000000000	4.00000000000000000000	4.00000000000000000000	4.00000000000000000000	4.00000000000000000000	4.00000000000000000000	4.00000000000000000000
49.00000000000000000000	0.00000000000000000000	4181.02539062500000000000	4156.92285156250000000000	4187.69238281250000000000	4164.10253906250000000000	4160.51269531250000000000	4155.38427734375000000000	4154.87158203125000000000	4146.15380859375000000000	4175.38427734375000000000	4152.82031250000000000000	4149.74365234375000000000	4124.10253906250000000000	4306.15380859375000000000	4160.51269531250000000000	0.00000000000000000000	10248.00000000000000000000	10227.00000000000000000000	0.00000000000000000000	0.00000000000000000000	0.00000000000000000000	3027.00000000000000000000	357.00000000000000000000	4.00000000000000000000	4.00000000000000000000	4.00000000000000000000	4.00000000000000000000	4.00000000000000000000	4.00000000000000000000	4.00000000000000000000	4.00000000000000000000	4.00000000000000000000	4.00000000000000000000	4.00000000000000000000	4.00000000000000000000	4.00000000000000000000	4.00000000000000000000	4.00000000000000000000	4.00000000000000000000
50.00000000000000000000	0.00000000000000000000	4154.35888671875000000000	4167.69238281250000000000	4183.07666015625000000000	4167.69238281250000000000	4177.43603515625000000000	4165.12792968750000000000	4164.10253906250000000000	4164.61523437500000000000	4192.30761718750000000000	4176.41015625000000000000	4172.82031250000000000000	4119.48730468750000000000	4332.30761718750000000000	4171.28173828125000000000	0.00000000000000000000	10248.00000000000000000000	10227.00000000000000000000	0.00000000000000000000	0.00000000000000000000	0.00000000000000000000	3027.00000000000000000000	365.00000000000000000000	4.00000000000000000000	4.00000000000000000000	4.00000000000000000000	4.00000000000000000000	4.00000000000000000000	4.00000000000000000000	4.00000000000000000000	4.00000000000000000000	4.00000000000000000000	4.00000000000000000000	4.00000000000000000000	4.00000000000000000000	4.00000000000000000000	4.00000000000000000000	4.00000000000000000000	4.00000000000000000000
51.00000000000000000000	0.00000000000000000000	4170.76904296875000000000	4149.23046875000000000000	4180.51269531250000000000	4172.30761718750000000000	4165.64111328125000000000	4146.15380859375000000000	4144.10253906250000000000	4154.35888671875000000000	4170.76904296875000000000	4160.00000000000000000000	4164.10253906250000000000	4112.30761718750000000000	4313.84619140625000000000	4146.15380859375000000000	0.00000000000000000000	10247.00000000000000000000	10225.00000000000000000000	0.00000000000000000000	0.00000000000000000000	0.00000000000000000000	3027.00000000000000000000	373.00000000000000000000	4.00000000000000000000	4.00000000000000000000	4.00000000000000000000	4.00000000000000000000	4.00000000000000000000	4.00000000000000000000	4.00000000000000000000	4.00000000000000000000	4.00000000000000000000	4.00000000000000000000	4.00000000000000000000	4.00000000000000000000	4.00000000000000000000	4.00000000000000000000	4.00000000000000000000	4.00000000000000000000
52.00000000000000000000	0.00000000000000000000	4161.02539062500000000000	4167.17919921875000000000	4180.00000000000000000000	4180.00000000000000000000	4162.56396484375000000000	4152.82031250000000000000	4160.00000000000000000000	4160.00000000000000000000	4173.84619140625000000000	4158.46142578125000000000	4140.00000000000000000000	4114.35888671875000000000	4307.17919921875000000000	4149.74365234375000000000	0.00000000000000000000	10247.00000000000000000000	10225.00000000000000000000	0.00000000000000000000	0.00000000000000000000	0.00000000000000000000	3027.00000000000000000000	381.00000000000000000000	4.00000000000000000000	4.00000000000000000000	4.00000000000000000000	4.00000000000000000000	4.00000000000000000000	4.00000000000000000000	4.00000000000000000000	4.00000000000000000000	4.00000000000000000000	4.00000000000000000000	4.00000000000000000000	4.00000000000000000000	4.00000000000000000000	4.00000000000000000000	4.00000000000000000000	4.00000000000000000000
53.00000000000000000000	0.00000000000000000000	4169.23046875000000000000	4174.35888671875000000000	4179.48730468750000000000	4172.30761718750000000000	4163.58984375000000000000	4154.35888671875000000000	4168.20507812500000000000	4160.51269531250000000000	4176.41015625000000000000	4165.64111328125000000000	4142.56396484375000000000	4128.20507812500000000000	4302.56396484375000000000	4167.69238281250000000000	0.00000000000000000000	10249.00000000000000000000	10229.00000000000000000000	0.00000000000000000000	0.00000000000000000000	0.00000000000000000000	3027.00000000000000000000	390.00000000000000000000	4.00000000000000000000	4.00000000000000000000	4.00000000000000000000	4.00000000000000000000	4.00000000000000000000	4.00000000000000000000	4.00000000000000000000	4.00000000000000000000	4.00000000000000000000	4.00000000000000000000	4.00000000000000000000	4.00000000000000000000	4.00000000000000000000	4.00000000000000000000	4.00000000000000000000	4.00000000000000000000
54.00000000000000000000	0.00000000000000000000	4187.17919921875000000000	4168.71777343750000000000	4187.69238281250000000000	4168.20507812500000000000	4184.10253906250000000000	4160.51269531250000000000	4161.02539062500000000000	4158.46142578125000000000	4174.87158203125000000000	4170.25634765625000000000	4168.20507812500000000000	4136.92285156250000000000	4307.17919921875000000000	4171.79492187500000000000	0.00000000000000000000	10249.00000000000000000000	10229.00000000000000000000	0.00000000000000000000	0.00000000000000000000	0.00000000000000000000	3027.00000000000000000000	398.00000000000000000000	4.00000000000000000000	4.00000000000000000000	4.00000000000000000000	4.00000000000000000000	4.00000000000000000000	4.00000000000000000000	4.00000000000000000000	4.00000000000000000000	4.00000000000000000000	4.00000000000000000000	4.00000000000000000000	4.00000000000000000000	4.00000000000000000000	4.00000000000000000000	4.00000000000000000000	4.00000000000000000000
55.00000000000000000000	0.00000000000000000000	4158.97412109375000000000	4173.33300781250000000000	4168.20507812500000000000	4171.28173828125000000000	4196.92285156250000000000	4168.71777343750000000000	4160.00000000000000000000	4160.51269531250000000000	4182.56396484375000000000	4174.87158203125000000000	4165.12792968750000000000	4128.71777343750000000000	4327.17919921875000000000	4158.97412109375000000000	0.00000000000000000000	10248.00000000000000000000	10230.00000000000000000000	0.00000000000000000000	0.00000000000000000000	0.00000000000000000000	3027.00000000000000000000	406.00000000000000000000	4.00000000000000000000	4.00000000000000000000	4.00000000000000000000	4.00000000000000000000	4.00000000000000000000	4.00000000000000000000	4.00000000000000000000	4.00000000000000000000	4.00000000000000000000	4.00000000000000000000	4.00000000000000000000	4.00000000000000000000	4.00000000000000000000	4.00000000000000000000	4.00000000000000000000	4.00000000000000000000
56.00000000000000000000	0.00000000000000000000	4173.33300781250000000000	4157.43603515625000000000	4153.33300781250000000000	4161.02539062500000000000	4160.51269531250000000000	4141.02539062500000000000	4141.02539062500000000000	4137.94873046875000000000	4164.10253906250000000000	4151.28173828125000000000	4132.82031250000000000000	4116.41015625000000000000	4311.79492187500000000000	4137.43603515625000000000	0.00000000000000000000	10248.00000000000000000000	10230.00000000000000000000	0.00000000000000000000	0.00000000000000000000	0.00000000000000000000	3027.00000000000000000000	415.00000000000000000000	4.00000000000000000000	4.00000000000000000000	4.00000000000000000000	4.00000000000000000000	4.00000000000000000000	4.00000000000000000000	4.00000000000000000000	4.00000000000000000000	4.00000000000000000000	4.00000000000000000000	4.00000000000000000000	4.00000000000000000000	4.00000000000000000000	4.00000000000000000000	4.00000000000000000000	4.00000000000000000000
57.00000000000000000000	0.00000000000000000000	4165.64111328125000000000	4172.82031250000000000000	4159.48730468750000000000	4175.89746093750000000000	4166.15380859375000000000	4147.69238281250000000000	4153.84619140625000000000	4151.79492187500000000000	4178.46142578125000000000	4166.66650390625000000000	4144.10253906250000000000	4125.12792968750000000000	4315.89746093750000000000	4161.02539062500000000000	0.00000000000000000000	10248.00000000000000000000	10228.00000000000000000000	0.00000000000000000000	0.00000000000000000000	0.00000000000000000000	3027.00000000000000000000	422.00000000000000000000	4.00000000000000000000	4.00000000000000000000	4.00000000000000000000	4.00000000000000000000	4.00000000000000000000	4.00000000000000000000	4.00000000000000000000	4.00000000000000000000	4.00000000000000000000	4.00000000000000000000	4.00000000000000000000	4.00000000000000000000	4.00000000000000000000	4.00000000000000000000	4.00000000000000000000	4.00000000000000000000
58.00000000000000000000	0.00000000000000000000	4161.02539062500000000000	4163.07666015625000000000	4157.94873046875000000000	4177.94873046875000000000	4163.58984375000000000000	4150.25634765625000000000	4148.20507812500000000000	4149.23046875000000000000	4170.76904296875000000000	4166.15380859375000000000	4144.10253906250000000000	4127.69238281250000000000	4306.15380859375000000000	4166.66650390625000000000	0.00000000000000000000	10248.00000000000000000000	10228.00000000000000000000	0.00000000000000000000	0.00000000000000000000	0.00000000000000000000	3027.00000000000000000000	429.00000000000000000000	4.00000000000000000000	4.00000000000000000000	4.00000000000000000000	4.00000000000000000000	4.00000000000000000000	4.00000000000000000000	4.00000000000000000000	4.00000000000000000000	4.00000000000000000000	4.00000000000000000000	4.00000000000000000000	4.00000000000000000000	4.00000000000000000000	4.00000000000000000000	4.00000000000000000000	4.00000000000000000000
59.00000000000000000000	0.00000000000000000000	4178.46142578125000000000	4133.84619140625000000000	4156.41015625000000000000	4151.28173828125000000000	4138.46142578125000000000	4140.00000000000000000000	4134.87158203125000000000	4132.82031250000000000000	4147.17919921875000000000	4136.41015625000000000000	4122.56396484375000000000	4115.38427734375000000000	4287.17919921875000000000	4146.66650390625000000000	0.00000000000000000000	10249.00000000000000000000	10230.00000000000000000000	0.00000000000000000000	0.00000000000000000000	0.00000000000000000000	3027.00000000000000000000	437.00000000000000000000	4.00000000000000000000	4.00000000000000000000	4.00000000000000000000	4.00000000000000000000	4.00000000000000000000	4.00000000000000000000	4.00000000000000000000	4.00000000000000000000	4.00000000000000000000	4.00000000000000000000	4.00000000000000000000	4.00000000000000000000	4.00000000000000000000	4.00000000000000000000	4.00000000000000000000	4.00000000000000000000
60.00000000000000000000	0.00000000000000000000	4163.58984375000000000000	4155.89746093750000000000	4151.28173828125000000000	4157.43603515625000000000	4168.20507812500000000000	4159.48730468750000000000	4163.07666015625000000000	4164.61523437500000000000	4171.79492187500000000000	4152.82031250000000000000	4144.10253906250000000000	4124.10253906250000000000	4307.17919921875000000000	4155.89746093750000000000	0.00000000000000000000	10249.00000000000000000000	10230.00000000000000000000	0.00000000000000000000	0.00000000000000000000	0.00000000000000000000	3027.00000000000000000000	444.00000000000000000000	4.00000000000000000000	4.00000000000000000000	4.00000000000000000000	4.00000000000000000000	4.00000000000000000000	4.00000000000000000000	4.00000000000000000000	4.00000000000000000000	4.00000000000000000000	4.00000000000000000000	4.00000000000000000000	4.00000000000000000000	4.00000000000000000000	4.00000000000000000000	4.00000000000000000000	4.00000000000000000000
61.00000000000000000000	0.00000000000000000000	4183.07666015625000000000	4167.69238281250000000000	4154.35888671875000000000	4174.35888671875000000000	4183.58984375000000000000	4164.61523437500000000000	4164.61523437500000000000	4169.74365234375000000000	4178.46142578125000000000	4168.20507812500000000000	4158.46142578125000000000	4137.43603515625000000000	4310.76904296875000000000	4161.02539062500000000000	0.00000000000000000000	10248.00000000000000000000	10230.00000000000000000000	0.00000000000000000000	0.00000000000000000000	0.00000000000000000000	3027.00000000000000000000	452.00000000000000000000	4.00000000000000000000	4.00000000000000000000	4.00000000000000000000	4.00000000000000000000	4.00000000000000000000	4.00000000000000000000	4.00000000000000000000	4.00000000000000000000	4.00000000000000000000	4.00000000000000000000	4.00000000000000000000	4.00000000000000000000	4.00000000000000000000	4.00000000000000000000	4.00000000000000000000	4.00000000000000000000
62.00000000000000000000	0.00000000000000000000	4172.82031250000000000000	4171.28173828125000000000	4158.97412109375000000000	4172.30761718750000000000	4186.66650390625000000000	4167.17919921875000000000	4163.07666015625000000000	4164.10253906250000000000	4182.05126953125000000000	4181.53857421875000000000	4160.51269531250000000000	4142.56396484375000000000	4328.71777343750000000000	4176.92285156250000000000	0.00000000000000000000	10248.00000000000000000000	10230.00000000000000000000	0.00000000000000000000	0.00000000000000000000	0.00000000000000000000	3027.00000000000000000000	459.00000000000000000000	4.00000000000000000000	4.00000000000000000000	4.00000000000000000000	4.00000000000000000000	4.00000000000000000000	4.00000000000000000000	4.00000000000000000000	4.00000000000000000000	4.00000000000000000000	4.00000000000000000000	4.00000000000000000000	4.00000000000000000000	4.00000000000000000000	4.00000000000000000000	4.00000000000000000000	4.00000000000000000000
63.00000000000000000000	0.00000000000000000000	4163.07666015625000000000	4158.46142578125000000000	4157.94873046875000000000	4163.07666015625000000000	4165.12792968750000000000	4144.10253906250000000000	4148.71777343750000000000	4157.43603515625000000000	4171.79492187500000000000	4170.25634765625000000000	4156.41015625000000000000	4144.61523437500000000000	4336.92285156250000000000	4185.64111328125000000000	0.00000000000000000000	10249.00000000000000000000	10229.00000000000000000000	0.00000000000000000000	0.00000000000000000000	0.00000000000000000000	3027.00000000000000000000	467.00000000000000000000	4.00000000000000000000	4.00000000000000000000	4.00000000000000000000	4.00000000000000000000	4.00000000000000000000	4.00000000000000000000	4.00000000000000000000	4.00000000000000000000	4.00000000000000000000	4.00000000000000000000	4.00000000000000000000	4.00000000000000000000	4.00000000000000000000	4.00000000000000000000	4.00000000000000000000	4.00000000000000000000
64.00000000000000000000	0.00000000000000000000	4185.64111328125000000000	4154.87158203125000000000	4174.35888671875000000000	4173.33300781250000000000	4147.17919921875000000000	4140.51269531250000000000	4140.00000000000000000000	4153.84619140625000000000	4163.58984375000000000000	4164.10253906250000000000	4148.71777343750000000000	4148.20507812500000000000	4326.15380859375000000000	4186.15380859375000000000	2580.00000000000000000000	10249.00000000000000000000	10229.00000000000000000000	0.00000000000000000000	0.00000000000000000000	0.00000000000000000000	3027.00000000000000000000	476.00000000000000000000	4.00000000000000000000	4.00000000000000000000	4.00000000000000000000	4.00000000000000000000	4.00000000000000000000	4.00000000000000000000	4.00000000000000000000	4.00000000000000000000	4.00000000000000000000	4.00000000000000000000	4.00000000000000000000	4.00000000000000000000	4.00000000000000000000	4.00000000000000000000	4.00000000000000000000	4.00000000000000000000
65.00000000000000000000	0.00000000000000000000	4166.15380859375000000000	4172.30761718750000000000	4174.87158203125000000000	4182.05126953125000000000	4175.38427734375000000000	4176.41015625000000000000	4169.74365234375000000000	4167.69238281250000000000	4188.71777343750000000000	4186.66650390625000000000	4157.43603515625000000000	4155.89746093750000000000	4323.58984375000000000000	4183.07666015625000000000	2451.00000000000000000000	10249.00000000000000000000	10230.00000000000000000000	0.00000000000000000000	0.00000000000000000000	0.00000000000000000000	3027.00000000000000000000	484.00000000000000000000	4.00000000000000000000	4.00000000000000000000	4.00000000000000000000	4.00000000000000000000	4.00000000000000000000	4.00000000000000000000	4.00000000000000000000	4.00000000000000000000	4.00000000000000000000	4.00000000000000000000	4.00000000000000000000	4.00000000000000000000	4.00000000000000000000	4.00000000000000000000	4.00000000000000000000	4.00000000000000000000
66.00000000000000000000	0.00000000000000000000	4175.38427734375000000000	4149.23046875000000000000	4157.94873046875000000000	4163.07666015625000000000	4165.64111328125000000000	4157.43603515625000000000	4159.48730468750000000000	4142.05126953125000000000	4161.53857421875000000000	4157.94873046875000000000	4149.74365234375000000000	4142.56396484375000000000	4287.69238281250000000000	4144.61523437500000000000	1433.00000000000000000000	10249.00000000000000000000	10230.00000000000000000000	0.00000000000000000000	0.00000000000000000000	0.00000000000000000000	3027.00000000000000000000	492.00000000000000000000	4.00000000000000000000	4.00000000000000000000	4.00000000000000000000	4.00000000000000000000	4.00000000000000000000	4.00000000000000000000	4.00000000000000000000	4.00000000000000000000	4.00000000000000000000	4.00000000000000000000	4.00000000000000000000	4.00000000000000000000	4.00000000000000000000	4.00000000000000000000	4.00000000000000000000	4.00000000000000000000
67.00000000000000000000	0.00000000000000000000	4167.69238281250000000000	4153.33300781250000000000	4156.41015625000000000000	4164.10253906250000000000	4162.05126953125000000000	4147.17919921875000000000	4155.38427734375000000000	4149.74365234375000000000	4156.41015625000000000000	4156.41015625000000000000	4153.84619140625000000000	4137.94873046875000000000	4301.02539062500000000000	4154.87158203125000000000	3450.00000000000000000000	10248.00000000000000000000	10229.00000000000000000000	0.00000000000000000000	0.00000000000000000000	0.00000000000000000000	3027.00000000000000000000	501.00000000000000000000	4.00000000000000000000	4.00000000000000000000	4.00000000000000000000	4.00000000000000000000	4.00000000000000000000	4.00000000000000000000	4.00000000000000000000	4.00000000000000000000	4.00000000000000000000	4.00000000000000000000	4.00000000000000000000	4.00000000000000000000	4.00000000000000000000	4.00000000000000000000	4.00000000000000000000	4.00000000000000000000
68.00000000000000000000	0.00000000000000000000	4163.07666015625000000000	4160.00000000000000000000	4160.00000000000000000000	4171.79492187500000000000	4168.20507812500000000000	4157.94873046875000000000	4162.56396484375000000000	4175.38427734375000000000	4186.66650390625000000000	4185.12792968750000000000	4153.84619140625000000000	4151.28173828125000000000	4328.71777343750000000000	4186.66650390625000000000	3532.00000000000000000000	10248.00000000000000000000	10229.00000000000000000000	0.00000000000000000000	0.00000000000000000000	0.00000000000000000000	3027.00000000000000000000	509.00000000000000000000	4.00000000000000000000	4.00000000000000000000	4.00000000000000000000	4.00000000000000000000	4.00000000000000000000	4.00000000000000000000	4.00000000000000000000	4.00000000000000000000	4.00000000000000000000	4.00000000000000000000	4.00000000000000000000	4.00000000000000000000	4.00000000000000000000	4.00000000000000000000	4.00000000000000000000	4.00000000000000000000
69.00000000000000000000	0.00000000000000000000	4187.69238281250000000000	4147.69238281250000000000	4162.56396484375000000000	4162.56396484375000000000	4157.94873046875000000000	4155.38427734375000000000	4165.64111328125000000000	4173.33300781250000000000	4182.05126953125000000000	4174.35888671875000000000	4141.53857421875000000000	4153.33300781250000000000	4305.12792968750000000000	4175.89746093750000000000	3419.00000000000000000000	10248.00000000000000000000	10228.00000000000000000000	0.00000000000000000000	0.00000000000000000000	0.00000000000000000000	3027.00000000000000000000	516.00000000000000000000	4.00000000000000000000	4.00000000000000000000	4.00000000000000000000	4.00000000000000000000	4.00000000000000000000	4.00000000000000000000	4.00000000000000000000	4.00000000000000000000	4.00000000000000000000	4.00000000000000000000	4.00000000000000000000	4.00000000000000000000	4.00000000000000000000	4.00000000000000000000	4.00000000000000000000	4.00000000000000000000
70.00000000000000000000	0.00000000000000000000	4166.66650390625000000000	4176.92285156250000000000	4152.82031250000000000000	4171.79492187500000000000	4177.43603515625000000000	4173.84619140625000000000	4187.17919921875000000000	4190.76904296875000000000	4190.25634765625000000000	4188.71777343750000000000	4163.07666015625000000000	4158.46142578125000000000	4315.38427734375000000000	4175.89746093750000000000	3479.00000000000000000000	10248.00000000000000000000	10228.00000000000000000000	0.00000000000000000000	0.00000000000000000000	0.00000000000000000000	3027.00000000000000000000	524.00000000000000000000	4.00000000000000000000	4.00000000000000000000	4.00000000000000000000	4.00000000000000000000	4.00000000000000000000	4.00000000000000000000	4.00000000000000000000	4.00000000000000000000	4.00000000000000000000	4.00000000000000000000	4.00000000000000000000	4.00000000000000000000	4.00000000000000000000	4.00000000000000000000	4.00000000000000000000	4.00000000000000000000
71.00000000000000000000	0.00000000000000000000	4182.56396484375000000000	4176.41015625000000000000	4147.69238281250000000000	4181.53857421875000000000	4177.43603515625000000000	4161.02539062500000000000	4163.58984375000000000000	4175.38427734375000000000	4183.07666015625000000000	4194.87158203125000000000	4165.12792968750000000000	4161.02539062500000000000	4330.25634765625000000000	4168.71777343750000000000	3390.00000000000000000000	10248.00000000000000000000	10227.00000000000000000000	0.00000000000000000000	0.00000000000000000000	0.00000000000000000000	3027.00000000000000000000	531.00000000000000000000	4.00000000000000000000	4.00000000000000000000	4.00000000000000000000	4.00000000000000000000	4.00000000000000000000	4.00000000000000000000	4.00000000000000000000	4.00000000000000000000	4.00000000000000000000	4.00000000000000000000	4.00000000000000000000	4.00000000000000000000	4.00000000000000000000	4.00000000000000000000	4.00000000000000000000	4.00000000000000000000
72.00000000000000000000	0.00000000000000000000	4182.56396484375000000000	4165.64111328125000000000	4153.33300781250000000000	4178.46142578125000000000	4179.48730468750000000000	4153.33300781250000000000	4154.35888671875000000000	4166.66650390625000000000	4178.97412109375000000000	4189.74365234375000000000	4166.15380859375000000000	4160.00000000000000000000	4335.38427734375000000000	4169.74365234375000000000	3430.00000000000000000000	10248.00000000000000000000	10227.00000000000000000000	0.00000000000000000000	0.00000000000000000000	0.00000000000000000000	3027.00000000000000000000	539.00000000000000000000	4.00000000000000000000	4.00000000000000000000	4.00000000000000000000	4.00000000000000000000	4.00000000000000000000	4.00000000000000000000	4.00000000000000000000	4.00000000000000000000	4.00000000000000000000	4.00000000000000000000	4.00000000000000000000	4.00000000000000000000	4.00000000000000000000	4.00000000000000000000	4.00000000000000000000	4.00000000000000000000
73.00000000000000000000	0.00000000000000000000	4164.61523437500000000000	4165.64111328125000000000	4155.89746093750000000000	4171.79492187500000000000	4167.69238281250000000000	4158.46142578125000000000	4171.28173828125000000000	4183.07666015625000000000	4182.05126953125000000000	4187.69238281250000000000	4172.82031250000000000000	4166.66650390625000000000	4326.15380859375000000000	4179.48730468750000000000	3119.00000000000000000000	10249.00000000000000000000	10228.00000000000000000000	0.00000000000000000000	0.00000000000000000000	0.00000000000000000000	3027.00000000000000000000	547.00000000000000000000	4.00000000000000000000	4.00000000000000000000	4.00000000000000000000	4.00000000000000000000	4.00000000000000000000	4.00000000000000000000	4.00000000000000000000	4.00000000000000000000	4.00000000000000000000	4.00000000000000000000	4.00000000000000000000	4.00000000000000000000	4.00000000000000000000	4.00000000000000000000	4.00000000000000000000	4.00000000000000000000
74.00000000000000000000	0.00000000000000000000	4186.66650390625000000000	4157.94873046875000000000	4163.07666015625000000000	4169.74365234375000000000	4146.66650390625000000000	4144.61523437500000000000	4161.02539062500000000000	4172.30761718750000000000	4168.71777343750000000000	4171.79492187500000000000	4151.79492187500000000000	4169.74365234375000000000	4307.69238281250000000000	4176.41015625000000000000	3469.00000000000000000000	10249.00000000000000000000	10228.00000000000000000000	0.00000000000000000000	0.00000000000000000000	0.00000000000000000000	3027.00000000000000000000	554.00000000000000000000	4.00000000000000000000	4.00000000000000000000	4.00000000000000000000	4.00000000000000000000	4.00000000000000000000	4.00000000000000000000	4.00000000000000000000	4.00000000000000000000	4.00000000000000000000	4.00000000000000000000	4.00000000000000000000	4.00000000000000000000	4.00000000000000000000	4.00000000000000000000	4.00000000000000000000	4.00000000000000000000
75.00000000000000000000	0.00000000000000000000	4170.25634765625000000000	4175.89746093750000000000	4160.00000000000000000000	4182.05126953125000000000	4178.46142578125000000000	4162.05126953125000000000	4170.25634765625000000000	4175.89746093750000000000	4188.20507812500000000000	4192.30761718750000000000	4158.97412109375000000000	4174.35888671875000000000	4333.84619140625000000000	4188.71777343750000000000	3295.00000000000000000000	10249.00000000000000000000	10229.00000000000000000000	0.00000000000000000000	0.00000000000000000000	0.00000000000000000000	3027.00000000000000000000	562.00000000000000000000	4.00000000000000000000	4.00000000000000000000	4.00000000000000000000	4.00000000000000000000	4.00000000000000000000	4.00000000000000000000	4.00000000000000000000	4.00000000000000000000	4.00000000000000000000	4.00000000000000000000	4.00000000000000000000	4.00000000000000000000	4.00000000000000000000	4.00000000000000000000	4.00000000000000000000	4.00000000000000000000
76.00000000000000000000	0.00000000000000000000	4183.58984375000000000000	4170.76904296875000000000	4155.38427734375000000000	4174.87158203125000000000	4177.94873046875000000000	4165.64111328125000000000	4171.28173828125000000000	4174.35888671875000000000	4186.15380859375000000000	4202.56396484375000000000	4169.74365234375000000000	4172.30761718750000000000	4332.30761718750000000000	4179.48730468750000000000	2670.00000000000000000000	10249.00000000000000000000	10229.00000000000000000000	0.00000000000000000000	0.00000000000000000000	0.00000000000000000000	3027.00000000000000000000	571.00000000000000000000	4.00000000000000000000	4.00000000000000000000	4.00000000000000000000	4.00000000000000000000	4.00000000000000000000	4.00000000000000000000	4.00000000000000000000	4.00000000000000000000	4.00000000000000000000	4.00000000000000000000	4.00000000000000000000	4.00000000000000000000	4.00000000000000000000	4.00000000000000000000	4.00000000000000000000	4.00000000000000000000
77.00000000000000000000	0.00000000000000000000	4184.10253906250000000000	4163.58984375000000000000	4151.28173828125000000000	4155.89746093750000000000	4165.12792968750000000000	4164.61523437500000000000	4175.89746093750000000000	4174.35888671875000000000	4173.33300781250000000000	4191.79492187500000000000	4166.66650390625000000000	4165.64111328125000000000	4312.82031250000000000000	4170.25634765625000000000	2588.00000000000000000000	10249.00000000000000000000	10228.00000000000000000000	0.00000000000000000000	0.00000000000000000000	0.00000000000000000000	3027.00000000000000000000	578.00000000000000000000	4.00000000000000000000	4.00000000000000000000	4.00000000000000000000	4.00000000000000000000	4.00000000000000000000	4.00000000000000000000	4.00000000000000000000	4.00000000000000000000	4.00000000000000000000	4.00000000000000000000	4.00000000000000000000	4.00000000000000000000	4.00000000000000000000	4.00000000000000000000	4.00000000000000000000	4.00000000000000000000
78.00000000000000000000	0.00000000000000000000	4158.97412109375000000000	4174.87158203125000000000	4137.43603515625000000000	4158.97412109375000000000	4176.92285156250000000000	4162.56396484375000000000	4171.79492187500000000000	4170.76904296875000000000	4174.35888671875000000000	4184.10253906250000000000	4160.51269531250000000000	4162.56396484375000000000	4310.76904296875000000000	4174.35888671875000000000	3469.00000000000000000000	10249.00000000000000000000	10228.00000000000000000000	0.00000000000000000000	0.00000000000000000000	0.00000000000000000000	3027.00000000000000000000	586.00000000000000000000	4.00000000000000000000	4.00000000000000000000	4.00000000000000000000	4.00000000000000000000	4.00000000000000000000	4.00000000000000000000	4.00000000000000000000	4.00000000000000000000	4.00000000000000000000	4.00000000000000000000	4.00000000000000000000	4.00000000000000000000	4.00000000000000000000	4.00000000000000000000	4.00000000000000000000	4.00000000000000000000
79.00000000000000000000	0.00000000000000000000	4182.05126953125000000000	4160.51269531250000000000	4137.43603515625000000000	4167.69238281250000000000	4162.56396484375000000000	4143.07666015625000000000	4145.12792968750000000000	4149.74365234375000000000	4157.94873046875000000000	4167.69238281250000000000	4154.35888671875000000000	4159.48730468750000000000	4304.10253906250000000000	4165.12792968750000000000	3295.00000000000000000000	10250.00000000000000000000	10227.00000000000000000000	0.00000000000000000000	0.00000000000000000000	0.00000000000000000000	3027.00000000000000000000	595.00000000000000000000	4.00000000000000000000	4.00000000000000000000	4.00000000000000000000	4.00000000000000000000	4.00000000000000000000	4.00000000000000000000	4.00000000000000000000	4.00000000000000000000	4.00000000000000000000	4.00000000000000000000	4.00000000000000000000	4.00000000000000000000	4.00000000000000000000	4.00000000000000000000	4.00000000000000000000	4.00000000000000000000
80.00000000000000000000	0.00000000000000000000	4166.15380859375000000000	4148.20507812500000000000	4138.46142578125000000000	4167.17919921875000000000	4159.48730468750000000000	4157.43603515625000000000	4160.00000000000000000000	4171.79492187500000000000	4169.74365234375000000000	4183.07666015625000000000	4165.64111328125000000000	4163.58984375000000000000	4318.97412109375000000000	4170.25634765625000000000	2670.00000000000000000000	10250.00000000000000000000	10227.00000000000000000000	0.00000000000000000000	0.00000000000000000000	0.00000000000000000000	3027.00000000000000000000	603.00000000000000000000	4.00000000000000000000	4.00000000000000000000	4.00000000000000000000	4.00000000000000000000	4.00000000000000000000	4.00000000000000000000	4.00000000000000000000	4.00000000000000000000	4.00000000000000000000	4.00000000000000000000	4.00000000000000000000	4.00000000000000000000	4.00000000000000000000	4.00000000000000000000	4.00000000000000000000	4.00000000000000000000
81.00000000000000000000	0.00000000000000000000	4170.25634765625000000000	4141.02539062500000000000	4130.76904296875000000000	4159.48730468750000000000	4152.82031250000000000000	4148.20507812500000000000	4152.82031250000000000000	4172.82031250000000000000	4170.76904296875000000000	4181.02539062500000000000	4152.30761718750000000000	4162.05126953125000000000	4300.51269531250000000000	4161.53857421875000000000	2588.00000000000000000000	10249.00000000000000000000	10227.00000000000000000000	0.00000000000000000000	0.00000000000000000000	0.00000000000000000000	3027.00000000000000000000	610.00000000000000000000	4.00000000000000000000	4.00000000000000000000	4.00000000000000000000	4.00000000000000000000	4.00000000000000000000	4.00000000000000000000	4.00000000000000000000	4.00000000000000000000	4.00000000000000000000	4.00000000000000000000	4.00000000000000000000	4.00000000000000000000	4.00000000000000000000	4.00000000000000000000	4.00000000000000000000	4.00000000000000000000
82.00000000000000000000	0.00000000000000000000	4177.94873046875000000000	4167.69238281250000000000	4128.20507812500000000000	4164.10253906250000000000	4168.71777343750000000000	4136.92285156250000000000	4134.87158203125000000000	4153.33300781250000000000	4168.71777343750000000000	4173.84619140625000000000	4141.53857421875000000000	4160.00000000000000000000	4284.61523437500000000000	4160.51269531250000000000	3469.00000000000000000000	10249.00000000000000000000	10227.00000000000000000000	0.00000000000000000000	0.00000000000000000000	0.00000000000000000000	3027.00000000000000000000	618.00000000000000000000	4.00000000000000000000	4.00000000000000000000	4.00000000000000000000	4.00000000000000000000	4.00000000000000000000	4.00000000000000000000	4.00000000000000000000	4.00000000000000000000	4.00000000000000000000	4.00000000000000000000	4.00000000000000000000	4.00000000000000000000	4.00000000000000000000	4.00000000000000000000	4.00000000000000000000	4.00000000000000000000
83.00000000000000000000	0.00000000000000000000	4165.64111328125000000000	4185.12792968750000000000	4127.69238281250000000000	4165.64111328125000000000	4189.74365234375000000000	4159.48730468750000000000	4152.82031250000000000000	4160.51269531250000000000	4177.43603515625000000000	4183.58984375000000000000	4145.12792968750000000000	4166.15380859375000000000	4298.97412109375000000000	4167.17919921875000000000	3295.00000000000000000000	10250.00000000000000000000	10227.00000000000000000000	0.00000000000000000000	0.00000000000000000000	0.00000000000000000000	3027.00000000000000000000	626.00000000000000000000	4.00000000000000000000	4.00000000000000000000	4.00000000000000000000	4.00000000000000000000	4.00000000000000000000	4.00000000000000000000	4.00000000000000000000	4.00000000000000000000	4.00000000000000000000	4.00000000000000000000	4.00000000000000000000	4.00000000000000000000	4.00000000000000000000	4.00000000000000000000	4.00000000000000000000	4.00000000000000000000
84.00000000000000000000	0.00000000000000000000	4191.28173828125000000000	4162.05126953125000000000	4136.41015625000000000000	4161.53857421875000000000	4163.07666015625000000000	4158.97412109375000000000	4161.53857421875000000000	4160.00000000000000000000	4164.10253906250000000000	4165.12792968750000000000	4141.53857421875000000000	4166.66650390625000000000	4292.30761718750000000000	4154.87158203125000000000	2670.00000000000000000000	10250.00000000000000000000	10227.00000000000000000000	0.00000000000000000000	0.00000000000000000000	0.00000000000000000000	3027.00000000000000000000	634.00000000000000000000	4.00000000000000000000	4.00000000000000000000	4.00000000000000000000	4.00000000000000000000	4.00000000000000000000	4.00000000000000000000	4.00000000000000000000	4.00000000000000000000	4.00000000000000000000	4.00000000000000000000	4.00000000000000000000	4.00000000000000000000	4.00000000000000000000	4.00000000000000000000	4.00000000000000000000	4.00000000000000000000
85.00000000000000000000	0.00000000000000000000	4170.76904296875000000000	4169.74365234375000000000	4135.38427734375000000000	4182.05126953125000000000	4156.41015625000000000000	4154.87158203125000000000	4170.76904296875000000000	4169.23046875000000000000	4170.76904296875000000000	4170.76904296875000000000	4173.33300781250000000000	4168.20507812500000000000	4308.20507812500000000000	4171.79492187500000000000	2588.00000000000000000000	10249.00000000000000000000	10227.00000000000000000000	0.00000000000000000000	0.00000000000000000000	0.00000000000000000000	3027.00000000000000000000	641.00000000000000000000	4.00000000000000000000	4.00000000000000000000	4.00000000000000000000	4.00000000000000000000	4.00000000000000000000	4.00000000000000000000	4.00000000000000000000	4.00000000000000000000	4.00000000000000000000	4.00000000000000000000	4.00000000000000000000	4.00000000000000000000	4.00000000000000000000	4.00000000000000000000	4.00000000000000000000	4.00000000000000000000
86.00000000000000000000	0.00000000000000000000	4167.17919921875000000000	4155.89746093750000000000	4127.17919921875000000000	4191.79492187500000000000	4148.71777343750000000000	4138.97412109375000000000	4155.89746093750000000000	4161.02539062500000000000	4166.66650390625000000000	4171.79492187500000000000	4177.94873046875000000000	4160.00000000000000000000	4305.12792968750000000000	4174.35888671875000000000	3469.00000000000000000000	10249.00000000000000000000	10227.00000000000000000000	0.00000000000000000000	0.00000000000000000000	0.00000000000000000000	3027.00000000000000000000	648.00000000000000000000	4.00000000000000000000	4.00000000000000000000	4.00000000000000000000	4.00000000000000000000	4.00000000000000000000	4.00000000000000000000	4.00000000000000000000	4.00000000000000000000	4.00000000000000000000	4.00000000000000000000	4.00000000000000000000	4.00000000000000000000	4.00000000000000000000	4.00000000000000000000	4.00000000000000000000	4.00000000000000000000
87.00000000000000000000	0.00000000000000000000	4180.51269531250000000000	4150.25634765625000000000	4130.76904296875000000000	4169.74365234375000000000	4155.89746093750000000000	4148.20507812500000000000	4151.28173828125000000000	4160.51269531250000000000	4167.17919921875000000000	4167.69238281250000000000	4148.71777343750000000000	4148.20507812500000000000	4294.87158203125000000000	4166.15380859375000000000	3295.00000000000000000000	10248.00000000000000000000	10227.00000000000000000000	0.00000000000000000000	0.00000000000000000000	0.00000000000000000000	3027.00000000000000000000	657.00000000000000000000	4.00000000000000000000	4.00000000000000000000	4.00000000000000000000	4.00000000000000000000	4.00000000000000000000	4.00000000000000000000	4.00000000000000000000	4.00000000000000000000	4.00000000000000000000	4.00000000000000000000	4.00000000000000000000	4.00000000000000000000	4.00000000000000000000	4.00000000000000000000	4.00000000000000000000	4.00000000000000000000
88.00000000000000000000	0.00000000000000000000	4167.17919921875000000000	4176.92285156250000000000	4133.33300781250000000000	4158.97412109375000000000	4183.58984375000000000000	4175.89746093750000000000	4172.30761718750000000000	4186.66650390625000000000	4190.76904296875000000000	4181.53857421875000000000	4151.79492187500000000000	4155.89746093750000000000	4304.61523437500000000000	4175.38427734375000000000	2670.00000000000000000000	10248.00000000000000000000	10227.00000000000000000000	0.00000000000000000000	0.00000000000000000000	0.00000000000000000000	3027.00000000000000000000	665.00000000000000000000	4.00000000000000000000	4.00000000000000000000	4.00000000000000000000	4.00000000000000000000	4.00000000000000000000	4.00000000000000000000	4.00000000000000000000	4.00000000000000000000	4.00000000000000000000	4.00000000000000000000	4.00000000000000000000	4.00000000000000000000	4.00000000000000000000	4.00000000000000000000	4.00000000000000000000	4.00000000000000000000
89.00000000000000000000	0.00000000000000000000	4192.30761718750000000000	4164.61523437500000000000	4147.69238281250000000000	4171.28173828125000000000	4164.61523437500000000000	4166.66650390625000000000	4176.92285156250000000000	4189.23046875000000000000	4188.71777343750000000000	4177.94873046875000000000	4165.64111328125000000000	4166.66650390625000000000	4294.87158203125000000000	4171.79492187500000000000	2588.00000000000000000000	10248.00000000000000000000	10230.00000000000000000000	0.00000000000000000000	0.00000000000000000000	0.00000000000000000000	3027.00000000000000000000	673.00000000000000000000	4.00000000000000000000	4.00000000000000000000	4.00000000000000000000	4.00000000000000000000	4.00000000000000000000	4.00000000000000000000	4.00000000000000000000	4.00000000000000000000	4.00000000000000000000	4.00000000000000000000	4.00000000000000000000	4.00000000000000000000	4.00000000000000000000	4.00000000000000000000	4.00000000000000000000	4.00000000000000000000
90.00000000000000000000	0.00000000000000000000	4170.25634765625000000000	4156.41015625000000000000	4150.76904296875000000000	4174.87158203125000000000	4155.89746093750000000000	4167.17919921875000000000	4189.23046875000000000000	4197.94873046875000000000	4194.35888671875000000000	4181.53857421875000000000	4173.84619140625000000000	4166.15380859375000000000	4300.51269531250000000000	4177.43603515625000000000	3469.00000000000000000000	10248.00000000000000000000	10230.00000000000000000000	0.00000000000000000000	0.00000000000000000000	0.00000000000000000000	3027.00000000000000000000	682.00000000000000000000	4.00000000000000000000	4.00000000000000000000	4.00000000000000000000	4.00000000000000000000	4.00000000000000000000	4.00000000000000000000	4.00000000000000000000	4.00000000000000000000	4.00000000000000000000	4.00000000000000000000	4.00000000000000000000	4.00000000000000000000	4.00000000000000000000	4.00000000000000000000	4.00000000000000000000	4.00000000000000000000
91.00000000000000000000	0.00000000000000000000	4158.97412109375000000000	4146.15380859375000000000	4140.51269531250000000000	4151.28173828125000000000	4150.76904296875000000000	4146.66650390625000000000	4164.10253906250000000000	4176.41015625000000000000	4167.17919921875000000000	4157.94873046875000000000	4152.30761718750000000000	4152.82031250000000000000	4277.94873046875000000000	4166.15380859375000000000	3295.00000000000000000000	10248.00000000000000000000	10228.00000000000000000000	0.00000000000000000000	0.00000000000000000000	0.00000000000000000000	3027.00000000000000000000	690.00000000000000000000	4.00000000000000000000	4.00000000000000000000	4.00000000000000000000	4.00000000000000000000	4.00000000000000000000	4.00000000000000000000	4.00000000000000000000	4.00000000000000000000	4.00000000000000000000	4.00000000000000000000	4.00000000000000000000	4.00000000000000000000	4.00000000000000000000	4.00000000000000000000	4.00000000000000000000	4.00000000000000000000
92.00000000000000000000	0.00000000000000000000	4182.56396484375000000000	4157.94873046875000000000	4158.97412109375000000000	4153.33300781250000000000	4165.12792968750000000000	4141.02539062500000000000	4150.25634765625000000000	4160.51269531250000000000	4154.35888671875000000000	4156.41015625000000000000	4151.28173828125000000000	4156.41015625000000000000	4271.28173828125000000000	4166.66650390625000000000	2670.00000000000000000000	10248.00000000000000000000	10228.00000000000000000000	0.00000000000000000000	0.00000000000000000000	0.00000000000000000000	3027.00000000000000000000	698.00000000000000000000	4.00000000000000000000	4.00000000000000000000	4.00000000000000000000	4.00000000000000000000	4.00000000000000000000	4.00000000000000000000	4.00000000000000000000	4.00000000000000000000	4.00000000000000000000	4.00000000000000000000	4.00000000000000000000	4.00000000000000000000	4.00000000000000000000	4.00000000000000000000	4.00000000000000000000	4.00000000000000000000
93.00000000000000000000	0.00000000000000000000	4168.20507812500000000000	4180.51269531250000000000	4168.71777343750000000000	4182.05126953125000000000	4183.58984375000000000000	4164.10253906250000000000	4171.28173828125000000000	4172.82031250000000000000	4185.12792968750000000000	4190.25634765625000000000	4173.33300781250000000000	4172.82031250000000000000	4295.89746093750000000000	4179.48730468750000000000	2588.00000000000000000000	10249.00000000000000000000	10228.00000000000000000000	0.00000000000000000000	0.00000000000000000000	0.00000000000000000000	3027.00000000000000000000	705.00000000000000000000	4.00000000000000000000	4.00000000000000000000	4.00000000000000000000	4.00000000000000000000	4.00000000000000000000	4.00000000000000000000	4.00000000000000000000	4.00000000000000000000	4.00000000000000000000	4.00000000000000000000	4.00000000000000000000	4.00000000000000000000	4.00000000000000000000	4.00000000000000000000	4.00000000000000000000	4.00000000000000000000
94.00000000000000000000	0.00000000000000000000	4182.56396484375000000000	4159.48730468750000000000	4166.15380859375000000000	4185.12792968750000000000	4138.46142578125000000000	4147.17919921875000000000	4150.76904296875000000000	4144.61523437500000000000	4159.48730468750000000000	4161.02539062500000000000	4142.56396484375000000000	4164.61523437500000000000	4265.12792968750000000000	4154.87158203125000000000	3469.00000000000000000000	10249.00000000000000000000	10228.00000000000000000000	0.00000000000000000000	0.00000000000000000000	0.00000000000000000000	3027.00000000000000000000	712.00000000000000000000	4.00000000000000000000	4.00000000000000000000	4.00000000000000000000	4.00000000000000000000	4.00000000000000000000	4.00000000000000000000	4.00000000000000000000	4.00000000000000000000	4.00000000000000000000	4.00000000000000000000	4.00000000000000000000	4.00000000000000000000	4.00000000000000000000	4.00000000000000000000	4.00000000000000000000	4.00000000000000000000
95.00000000000000000000	0.00000000000000000000	4174.35888671875000000000	4173.84619140625000000000	4174.35888671875000000000	4174.35888671875000000000	4144.61523437500000000000	4158.46142578125000000000	4160.51269531250000000000	4155.38427734375000000000	4163.07666015625000000000	4156.41015625000000000000	4138.97412109375000000000	4168.20507812500000000000	4277.94873046875000000000	4170.76904296875000000000	3295.00000000000000000000	10247.00000000000000000000	10228.00000000000000000000	0.00000000000000000000	0.00000000000000000000	0.00000000000000000000	3027.00000000000000000000	721.00000000000000000000	4.00000000000000000000	4.00000000000000000000	4.00000000000000000000	4.00000000000000000000	4.00000000000000000000	4.00000000000000000000	4.00000000000000000000	4.00000000000000000000	4.00000000000000000000	4.00000000000000000000	4.00000000000000000000	4.00000000000000000000	4.00000000000000000000	4.00000000000000000000	4.00000000000000000000	4.00000000000000000000
96.00000000000000000000	0.00000000000000000000	4171.28173828125000000000	4171.28173828125000000000	4178.46142578125000000000	4154.87158203125000000000	4171.79492187500000000000	4162.56396484375000000000	4167.69238281250000000000	4169.74365234375000000000	4180.51269531250000000000	4171.28173828125000000000	4164.61523437500000000000	4181.53857421875000000000	4307.17919921875000000000	4188.71777343750000000000	2670.00000000000000000000	10247.00000000000000000000	10228.00000000000000000000	0.00000000000000000000	0.00000000000000000000	0.00000000000000000000	3027.00000000000000000000	729.00000000000000000000	4.00000000000000000000	4.00000000000000000000	4.00000000000000000000	4.00000000000000000000	4.00000000000000000000	4.00000000000000000000	4.00000000000000000000	4.00000000000000000000	4.00000000000000000000	4.00000000000000000000	4.00000000000000000000	4.00000000000000000000	4.00000000000000000000	4.00000000000000000000	4.00000000000000000000	4.00000000000000000000
97.00000000000000000000	0.00000000000000000000	4185.12792968750000000000	4143.58984375000000000000	4176.41015625000000000000	4148.71777343750000000000	4157.94873046875000000000	4150.25634765625000000000	4154.35888671875000000000	4157.94873046875000000000	4168.20507812500000000000	4164.10253906250000000000	4158.97412109375000000000	4176.41015625000000000000	4292.30761718750000000000	4175.89746093750000000000	2588.00000000000000000000	10246.00000000000000000000	10228.00000000000000000000	0.00000000000000000000	0.00000000000000000000	0.00000000000000000000	3027.00000000000000000000	737.00000000000000000000	4.00000000000000000000	4.00000000000000000000	4.00000000000000000000	4.00000000000000000000	4.00000000000000000000	4.00000000000000000000	4.00000000000000000000	4.00000000000000000000	4.00000000000000000000	4.00000000000000000000	4.00000000000000000000	4.00000000000000000000	4.00000000000000000000	4.00000000000000000000	4.00000000000000000000	4.00000000000000000000
98.00000000000000000000	0.00000000000000000000	4165.12792968750000000000	4166.15380859375000000000	4174.35888671875000000000	4170.25634765625000000000	4166.66650390625000000000	4171.79492187500000000000	4175.38427734375000000000	4186.15380859375000000000	4195.38427734375000000000	4190.25634765625000000000	4161.02539062500000000000	4179.48730468750000000000	4294.87158203125000000000	4188.20507812500000000000	3469.00000000000000000000	10246.00000000000000000000	10228.00000000000000000000	0.00000000000000000000	0.00000000000000000000	0.00000000000000000000	3027.00000000000000000000	744.00000000000000000000	4.00000000000000000000	4.00000000000000000000	4.00000000000000000000	4.00000000000000000000	4.00000000000000000000	4.00000000000000000000	4.00000000000000000000	4.00000000000000000000	4.00000000000000000000	4.00000000000000000000	4.00000000000000000000	4.00000000000000000000	4.00000000000000000000	4.00000000000000000000	4.00000000000000000000	4.00000000000000000000
99.00000000000000000000	0.00000000000000000000	4186.66650390625000000000	4163.07666015625000000000	4181.53857421875000000000	4169.74365234375000000000	4162.56396484375000000000	4157.43603515625000000000	4164.61523437500000000000	4177.94873046875000000000	4188.71777343750000000000	4190.25634765625000000000	4155.89746093750000000000	4176.41015625000000000000	4283.58984375000000000000	4174.35888671875000000000	3295.00000000000000000000	10246.00000000000000000000	10227.00000000000000000000	0.00000000000000000000	0.00000000000000000000	0.00000000000000000000	3027.00000000000000000000	753.00000000000000000000	4.00000000000000000000	4.00000000000000000000	4.00000000000000000000	4.00000000000000000000	4.00000000000000000000	4.00000000000000000000	4.00000000000000000000	4.00000000000000000000	4.00000000000000000000	4.00000000000000000000	4.00000000000000000000	4.00000000000000000000	4.00000000000000000000	4.00000000000000000000	4.00000000000000000000	4.00000000000000000000
100.00000000000000000000	0.00000000000000000000	4176.41015625000000000000	4157.43603515625000000000	4179.48730468750000000000	4166.66650390625000000000	4170.25634765625000000000	4143.07666015625000000000	4155.38427734375000000000	4152.30761718750000000000	4162.05126953125000000000	4170.25634765625000000000	4147.17919921875000000000	4162.56396484375000000000	4282.56396484375000000000	4155.89746093750000000000	2670.00000000000000000000	10246.00000000000000000000	10227.00000000000000000000	0.00000000000000000000	0.00000000000000000000	0.00000000000000000000	3027.00000000000000000000	761.00000000000000000000	4.00000000000000000000	4.00000000000000000000	4.00000000000000000000	4.00000000000000000000	4.00000000000000000000	4.00000000000000000000	4.00000000000000000000	4.00000000000000000000	4.00000000000000000000	4.00000000000000000000	4.00000000000000000000	4.00000000000000000000	4.00000000000000000000	4.00000000000000000000	4.00000000000000000000	4.00000000000000000000
101.00000000000000000000	0.00000000000000000000	4165.12792968750000000000	4167.17919921875000000000	4165.64111328125000000000	4174.87158203125000000000	4170.25634765625000000000	4152.82031250000000000000	4161.02539062500000000000	4142.05126953125000000000	4148.71777343750000000000	4152.30761718750000000000	4146.66650390625000000000	4158.97412109375000000000	4277.94873046875000000000	4159.48730468750000000000	2588.00000000000000000000	10247.00000000000000000000	10226.00000000000000000000	0.00000000000000000000	0.00000000000000000000	0.00000000000000000000	3027.00000000000000000000	769.00000000000000000000	4.00000000000000000000	4.00000000000000000000	4.00000000000000000000	4.00000000000000000000	4.00000000000000000000	4.00000000000000000000	4.00000000000000000000	4.00000000000000000000	4.00000000000000000000	4.00000000000000000000	4.00000000000000000000	4.00000000000000000000	4.00000000000000000000	4.00000000000000000000	4.00000000000000000000	4.00000000000000000000
102.00000000000000000000	0.00000000000000000000	4190.25634765625000000000	4166.15380859375000000000	4171.28173828125000000000	4173.33300781250000000000	4155.89746093750000000000	4162.05126953125000000000	4165.12792968750000000000	4145.64111328125000000000	4151.79492187500000000000	4142.05126953125000000000	4146.66650390625000000000	4162.56396484375000000000	4269.74365234375000000000	4172.82031250000000000000	3469.00000000000000000000	10247.00000000000000000000	10226.00000000000000000000	0.00000000000000000000	0.00000000000000000000	0.00000000000000000000	3027.00000000000000000000	776.00000000000000000000	4.00000000000000000000	4.00000000000000000000	4.00000000000000000000	4.00000000000000000000	4.00000000000000000000	4.00000000000000000000	4.00000000000000000000	4.00000000000000000000	4.00000000000000000000	4.00000000000000000000	4.00000000000000000000	4.00000000000000000000	4.00000000000000000000	4.00000000000000000000	4.00000000000000000000	4.00000000000000000000
103.00000000000000000000	0.00000000000000000000	4168.71777343750000000000	4173.33300781250000000000	4170.76904296875000000000	4175.38427734375000000000	4170.76904296875000000000	4168.71777343750000000000	4174.87158203125000000000	4169.23046875000000000000	4182.56396484375000000000	4170.25634765625000000000	4152.30761718750000000000	4165.12792968750000000000	4289.23046875000000000000	4182.56396484375000000000	3295.00000000000000000000	10247.00000000000000000000	10227.00000000000000000000	0.00000000000000000000	0.00000000000000000000	0.00000000000000000000	3027.00000000000000000000	785.00000000000000000000	4.00000000000000000000	4.00000000000000000000	4.00000000000000000000	4.00000000000000000000	4.00000000000000000000	4.00000000000000000000	4.00000000000000000000	4.00000000000000000000	4.00000000000000000000	4.00000000000000000000	4.00000000000000000000	4.00000000000000000000	4.00000000000000000000	4.00000000000000000000	4.00000000000000000000	4.00000000000000000000
104.00000000000000000000	0.00000000000000000000	4179.48730468750000000000	4161.53857421875000000000	4161.02539062500000000000	4171.28173828125000000000	4155.89746093750000000000	4144.61523437500000000000	4156.41015625000000000000	4156.41015625000000000000	4166.66650390625000000000	4164.10253906250000000000	4140.00000000000000000000	4156.92285156250000000000	4272.30761718750000000000	4155.89746093750000000000	2670.00000000000000000000	10247.00000000000000000000	10227.00000000000000000000	0.00000000000000000000	0.00000000000000000000	0.00000000000000000000	3027.00000000000000000000	793.00000000000000000000	4.00000000000000000000	4.00000000000000000000	4.00000000000000000000	4.00000000000000000000	4.00000000000000000000	4.00000000000000000000	4.00000000000000000000	4.00000000000000000000	4.00000000000000000000	4.00000000000000000000	4.00000000000000000000	4.00000000000000000000	4.00000000000000000000	4.00000000000000000000	4.00000000000000000000	4.00000000000000000000
105.00000000000000000000	0.00000000000000000000	4180.51269531250000000000	4160.00000000000000000000	4162.05126953125000000000	4156.41015625000000000000	4155.89746093750000000000	4157.43603515625000000000	4173.84619140625000000000	4163.07666015625000000000	4159.48730468750000000000	4156.92285156250000000000	4143.07666015625000000000	4154.35888671875000000000	4269.23046875000000000000	4150.25634765625000000000	2588.00000000000000000000	10249.00000000000000000000	10228.00000000000000000000	0.00000000000000000000	0.00000000000000000000	0.00000000000000000000	3027.00000000000000000000	800.00000000000000000000	4.00000000000000000000	4.00000000000000000000	4.00000000000000000000	4.00000000000000000000	4.00000000000000000000	4.00000000000000000000	4.00000000000000000000	4.00000000000000000000	4.00000000000000000000	4.00000000000000000000	4.00000000000000000000	4.00000000000000000000	4.00000000000000000000	4.00000000000000000000	4.00000000000000000000	4.00000000000000000000
106.00000000000000000000	0.00000000000000000000	4170.25634765625000000000	4155.89746093750000000000	4158.97412109375000000000	4150.76904296875000000000	4169.23046875000000000000	4179.48730468750000000000	4194.87158203125000000000	4185.64111328125000000000	4179.48730468750000000000	4171.28173828125000000000	4150.76904296875000000000	4157.94873046875000000000	4279.48730468750000000000	4157.94873046875000000000	3469.00000000000000000000	10249.00000000000000000000	10228.00000000000000000000	0.00000000000000000000	0.00000000000000000000	0.00000000000000000000	3027.00000000000000000000	807.00000000000000000000	4.00000000000000000000	4.00000000000000000000	4.00000000000000000000	4.00000000000000000000	4.00000000000000000000	4.00000000000000000000	4.00000000000000000000	4.00000000000000000000	4.00000000000000000000	4.00000000000000000000	4.00000000000000000000	4.00000000000000000000	4.00000000000000000000	4.00000000000000000000	4.00000000000000000000	4.00000000000000000000
107.00000000000000000000	0.00000000000000000000	4184.10253906250000000000	4143.07666015625000000000	4156.41015625000000000000	4157.94873046875000000000	4163.58984375000000000000	4165.12792968750000000000	4175.38427734375000000000	4170.76904296875000000000	4175.89746093750000000000	4171.79492187500000000000	4146.66650390625000000000	4154.87158203125000000000	4262.56396484375000000000	4145.64111328125000000000	3295.00000000000000000000	10249.00000000000000000000	10227.00000000000000000000	0.00000000000000000000	0.00000000000000000000	0.00000000000000000000	3027.00000000000000000000	815.00000000000000000000	4.00000000000000000000	4.00000000000000000000	4.00000000000000000000	4.00000000000000000000	4.00000000000000000000	4.00000000000000000000	4.00000000000000000000	4.00000000000000000000	4.00000000000000000000	4.00000000000000000000	4.00000000000000000000	4.00000000000000000000	4.00000000000000000000	4.00000000000000000000	4.00000000000000000000	4.00000000000000000000
108.00000000000000000000	0.00000000000000000000	4159.48730468750000000000	4154.35888671875000000000	4150.76904296875000000000	4159.48730468750000000000	4172.82031250000000000000	4168.20507812500000000000	4179.48730468750000000000	4180.51269531250000000000	4187.69238281250000000000	4187.17919921875000000000	4160.00000000000000000000	4160.00000000000000000000	4271.79492187500000000000	4150.76904296875000000000	2670.00000000000000000000	10249.00000000000000000000	10227.00000000000000000000	0.00000000000000000000	0.00000000000000000000	0.00000000000000000000	3027.00000000000000000000	822.00000000000000000000	4.00000000000000000000	4.00000000000000000000	4.00000000000000000000	4.00000000000000000000	4.00000000000000000000	4.00000000000000000000	4.00000000000000000000	4.00000000000000000000	4.00000000000000000000	4.00000000000000000000	4.00000000000000000000	4.00000000000000000000	4.00000000000000000000	4.00000000000000000000	4.00000000000000000000	4.00000000000000000000
109.00000000000000000000	0.00000000000000000000	4171.28173828125000000000	4134.35888671875000000000	4147.69238281250000000000	4138.97412109375000000000	4145.12792968750000000000	4151.79492187500000000000	4172.30761718750000000000	4176.41015625000000000000	4171.28173828125000000000	4169.23046875000000000000	4138.46142578125000000000	4157.94873046875000000000	4264.61523437500000000000	4141.53857421875000000000	2588.00000000000000000000	10251.00000000000000000000	10228.00000000000000000000	0.00000000000000000000	0.00000000000000000000	0.00000000000000000000	3027.00000000000000000000	829.00000000000000000000	4.00000000000000000000	4.00000000000000000000	4.00000000000000000000	4.00000000000000000000	4.00000000000000000000	4.00000000000000000000	4.00000000000000000000	4.00000000000000000000	4.00000000000000000000	4.00000000000000000000	4.00000000000000000000	4.00000000000000000000	4.00000000000000000000	4.00000000000000000000	4.00000000000000000000	4.00000000000000000000
110.00000000000000000000	0.00000000000000000000	4172.82031250000000000000	4144.10253906250000000000	4155.38427734375000000000	4138.97412109375000000000	4144.10253906250000000000	4149.23046875000000000000	4166.66650390625000000000	4155.38427734375000000000	4153.84619140625000000000	4152.82031250000000000000	4129.23046875000000000000	4151.28173828125000000000	4258.97412109375000000000	4135.89746093750000000000	3469.00000000000000000000	10251.00000000000000000000	10228.00000000000000000000	0.00000000000000000000	0.00000000000000000000	0.00000000000000000000	3027.00000000000000000000	837.00000000000000000000	4.00000000000000000000	4.00000000000000000000	4.00000000000000000000	4.00000000000000000000	4.00000000000000000000	4.00000000000000000000	4.00000000000000000000	4.00000000000000000000	4.00000000000000000000	4.00000000000000000000	4.00000000000000000000	4.00000000000000000000	4.00000000000000000000	4.00000000000000000000	4.00000000000000000000	4.00000000000000000000
111.00000000000000000000	0.00000000000000000000	4164.61523437500000000000	4178.46142578125000000000	4165.12792968750000000000	4161.53857421875000000000	4172.82031250000000000000	4166.66650390625000000000	4172.30761718750000000000	4155.38427734375000000000	4164.10253906250000000000	4160.51269531250000000000	4152.82031250000000000000	4161.02539062500000000000	4262.05126953125000000000	4146.66650390625000000000	3295.00000000000000000000	10250.00000000000000000000	10226.00000000000000000000	0.00000000000000000000	0.00000000000000000000	0.00000000000000000000	3027.00000000000000000000	845.00000000000000000000	4.00000000000000000000	4.00000000000000000000	4.00000000000000000000	4.00000000000000000000	4.00000000000000000000	4.00000000000000000000	4.00000000000000000000	4.00000000000000000000	4.00000000000000000000	4.00000000000000000000	4.00000000000000000000	4.00000000000000000000	4.00000000000000000000	4.00000000000000000000	4.00000000000000000000	4.00000000000000000000
112.00000000000000000000	0.00000000000000000000	4196.41015625000000000000	4178.46142578125000000000	4183.07666015625000000000	4168.20507812500000000000	4172.82031250000000000000	4165.12792968750000000000	4175.38427734375000000000	4171.28173828125000000000	4175.89746093750000000000	4164.10253906250000000000	4151.28173828125000000000	4176.41015625000000000000	4258.97412109375000000000	4161.53857421875000000000	2670.00000000000000000000	10250.00000000000000000000	10226.00000000000000000000	0.00000000000000000000	0.00000000000000000000	0.00000000000000000000	3027.00000000000000000000	854.00000000000000000000	4.00000000000000000000	4.00000000000000000000	4.00000000000000000000	4.00000000000000000000	4.00000000000000000000	4.00000000000000000000	4.00000000000000000000	4.00000000000000000000	4.00000000000000000000	4.00000000000000000000	4.00000000000000000000	4.00000000000000000000	4.00000000000000000000	4.00000000000000000000	4.00000000000000000000	4.00000000000000000000
113.00000000000000000000	0.00000000000000000000	4175.38427734375000000000	4183.58984375000000000000	4185.64111328125000000000	4180.00000000000000000000	4176.41015625000000000000	4174.87158203125000000000	4188.71777343750000000000	4187.17919921875000000000	4196.92285156250000000000	4189.23046875000000000000	4158.46142578125000000000	4188.20507812500000000000	4281.53857421875000000000	4186.15380859375000000000	2588.00000000000000000000	10250.00000000000000000000	10227.00000000000000000000	0.00000000000000000000	0.00000000000000000000	0.00000000000000000000	3027.00000000000000000000	862.00000000000000000000	4.00000000000000000000	4.00000000000000000000	4.00000000000000000000	4.00000000000000000000	4.00000000000000000000	4.00000000000000000000	4.00000000000000000000	4.00000000000000000000	4.00000000000000000000	4.00000000000000000000	4.00000000000000000000	4.00000000000000000000	4.00000000000000000000	4.00000000000000000000	4.00000000000000000000	4.00000000000000000000
114.00000000000000000000	0.00000000000000000000	4177.43603515625000000000	4159.48730468750000000000	4176.92285156250000000000	4173.33300781250000000000	4153.33300781250000000000	4162.05126953125000000000	4172.30761718750000000000	4168.71777343750000000000	4180.51269531250000000000	4179.48730468750000000000	4158.97412109375000000000	4182.56396484375000000000	4272.30761718750000000000	4170.76904296875000000000	3469.00000000000000000000	10250.00000000000000000000	10227.00000000000000000000	0.00000000000000000000	0.00000000000000000000	0.00000000000000000000	3027.00000000000000000000	871.00000000000000000000	4.00000000000000000000	4.00000000000000000000	4.00000000000000000000	4.00000000000000000000	4.00000000000000000000	4.00000000000000000000	4.00000000000000000000	4.00000000000000000000	4.00000000000000000000	4.00000000000000000000	4.00000000000000000000	4.00000000000000000000	4.00000000000000000000	4.00000000000000000000	4.00000000000000000000	4.00000000000000000000
115.00000000000000000000	0.00000000000000000000	4180.00000000000000000000	4144.61523437500000000000	4168.20507812500000000000	4142.05126953125000000000	4146.66650390625000000000	4161.02539062500000000000	4183.07666015625000000000	4190.25634765625000000000	4187.17919921875000000000	4182.05126953125000000000	4164.61523437500000000000	4179.48730468750000000000	4268.71777343750000000000	4158.97412109375000000000	3295.00000000000000000000	10250.00000000000000000000	10225.00000000000000000000	0.00000000000000000000	0.00000000000000000000	0.00000000000000000000	3027.00000000000000000000	879.00000000000000000000	4.00000000000000000000	4.00000000000000000000	4.00000000000000000000	4.00000000000000000000	4.00000000000000000000	4.00000000000000000000	4.00000000000000000000	4.00000000000000000000	4.00000000000000000000	4.00000000000000000000	4.00000000000000000000	4.00000000000000000000	4.00000000000000000000	4.00000000000000000000	4.00000000000000000000	4.00000000000000000000
116.00000000000000000000	0.00000000000000000000	4157.94873046875000000000	4147.69238281250000000000	4149.74365234375000000000	4131.28173828125000000000	4160.00000000000000000000	4163.58984375000000000000	4192.82031250000000000000	4203.58984375000000000000	4203.07666015625000000000	4204.61523437500000000000	4180.00000000000000000000	4181.53857421875000000000	4265.12792968750000000000	4160.51269531250000000000	2670.00000000000000000000	10250.00000000000000000000	10225.00000000000000000000	0.00000000000000000000	0.00000000000000000000	0.00000000000000000000	3027.00000000000000000000	887.00000000000000000000	4.00000000000000000000	4.00000000000000000000	4.00000000000000000000	4.00000000000000000000	4.00000000000000000000	4.00000000000000000000	4.00000000000000000000	4.00000000000000000000	4.00000000000000000000	4.00000000000000000000	4.00000000000000000000	4.00000000000000000000	4.00000000000000000000	4.00000000000000000000	4.00000000000000000000	4.00000000000000000000
117.00000000000000000000	0.00000000000000000000	4181.53857421875000000000	4148.20507812500000000000	4159.48730468750000000000	4148.71777343750000000000	4156.92285156250000000000	4148.20507812500000000000	4163.58984375000000000000	4162.56396484375000000000	4170.76904296875000000000	4184.61523437500000000000	4167.69238281250000000000	4172.30761718750000000000	4240.00000000000000000000	4149.74365234375000000000	2588.00000000000000000000	10249.00000000000000000000	10225.00000000000000000000	0.00000000000000000000	0.00000000000000000000	0.00000000000000000000	3027.00000000000000000000	895.00000000000000000000	4.00000000000000000000	4.00000000000000000000	4.00000000000000000000	4.00000000000000000000	4.00000000000000000000	4.00000000000000000000	4.00000000000000000000	4.00000000000000000000	4.00000000000000000000	4.00000000000000000000	4.00000000000000000000	4.00000000000000000000	4.00000000000000000000	4.00000000000000000000	4.00000000000000000000	4.00000000000000000000
118.00000000000000000000	0.00000000000000000000	4171.79492187500000000000	4185.12792968750000000000	4179.48730468750000000000	4179.48730468750000000000	4185.12792968750000000000	4176.41015625000000000000	4181.02539062500000000000	4171.79492187500000000000	4172.82031250000000000000	4179.48730468750000000000	4161.02539062500000000000	4172.30761718750000000000	4262.05126953125000000000	4169.23046875000000000000	3469.00000000000000000000	10249.00000000000000000000	10225.00000000000000000000	0.00000000000000000000	0.00000000000000000000	0.00000000000000000000	3027.00000000000000000000	902.00000000000000000000	4.00000000000000000000	4.00000000000000000000	4.00000000000000000000	4.00000000000000000000	4.00000000000000000000	4.00000000000000000000	4.00000000000000000000	4.00000000000000000000	4.00000000000000000000	4.00000000000000000000	4.00000000000000000000	4.00000000000000000000	4.00000000000000000000	4.00000000000000000000	4.00000000000000000000	4.00000000000000000000
119.00000000000000000000	0.00000000000000000000	4172.82031250000000000000	4176.92285156250000000000	4171.28173828125000000000	4179.48730468750000000000	4175.38427734375000000000	4169.23046875000000000000	4177.94873046875000000000	4167.69238281250000000000	4157.94873046875000000000	4152.30761718750000000000	4136.92285156250000000000	4163.07666015625000000000	4246.15380859375000000000	4153.84619140625000000000	3295.00000000000000000000	10249.00000000000000000000	10226.00000000000000000000	0.00000000000000000000	0.00000000000000000000	0.00000000000000000000	3027.00000000000000000000	910.00000000000000000000	4.00000000000000000000	4.00000000000000000000	4.00000000000000000000	4.00000000000000000000	4.00000000000000000000	4.00000000000000000000	4.00000000000000000000	4.00000000000000000000	4.00000000000000000000	4.00000000000000000000	4.00000000000000000000	4.00000000000000000000	4.00000000000000000000	4.00000000000000000000	4.00000000000000000000	4.00000000000000000000
120.00000000000000000000	0.00000000000000000000	4174.87158203125000000000	4153.33300781250000000000	4159.48730468750000000000	4162.05126953125000000000	4154.35888671875000000000	4139.48730468750000000000	4153.84619140625000000000	4146.15380859375000000000	4141.02539062500000000000	4128.71777343750000000000	4116.92285156250000000000	4144.61523437500000000000	4209.23046875000000000000	4131.28173828125000000000	2670.00000000000000000000	10249.00000000000000000000	10226.00000000000000000000	0.00000000000000000000	0.00000000000000000000	0.00000000000000000000	3027.00000000000000000000	918.00000000000000000000	4.00000000000000000000	4.00000000000000000000	4.00000000000000000000	4.00000000000000000000	4.00000000000000000000	4.00000000000000000000	4.00000000000000000000	4.00000000000000000000	4.00000000000000000000	4.00000000000000000000	4.00000000000000000000	4.00000000000000000000	4.00000000000000000000	4.00000000000000000000	4.00000000000000000000	4.00000000000000000000
121.00000000000000000000	0.00000000000000000000	4155.89746093750000000000	4166.15380859375000000000	4153.33300781250000000000	4151.28173828125000000000	4162.56396484375000000000	4146.15380859375000000000	4160.51269531250000000000	4155.89746093750000000000	4157.94873046875000000000	4147.17919921875000000000	4133.84619140625000000000	4155.38427734375000000000	4215.38427734375000000000	4144.61523437500000000000	2588.00000000000000000000	10250.00000000000000000000	10229.00000000000000000000	0.00000000000000000000	0.00000000000000000000	0.00000000000000000000	3027.00000000000000000000	925.00000000000000000000	4.00000000000000000000	4.00000000000000000000	4.00000000000000000000	4.00000000000000000000	4.00000000000000000000	4.00000000000000000000	4.00000000000000000000	4.00000000000000000000	4.00000000000000000000	4.00000000000000000000	4.00000000000000000000	4.00000000000000000000	4.00000000000000000000	4.00000000000000000000	4.00000000000000000000	4.00000000000000000000
122.00000000000000000000	0.00000000000000000000	4184.61523437500000000000	4167.17919921875000000000	4157.94873046875000000000	4152.82031250000000000000	4158.46142578125000000000	4153.84619140625000000000	4163.07666015625000000000	4160.00000000000000000000	4158.97412109375000000000	4154.87158203125000000000	4157.43603515625000000000	4178.46142578125000000000	4222.05126953125000000000	4145.12792968750000000000	3469.00000000000000000000	10250.00000000000000000000	10229.00000000000000000000	0.00000000000000000000	0.00000000000000000000	0.00000000000000000000	3027.00000000000000000000	934.00000000000000000000	4.00000000000000000000	4.00000000000000000000	4.00000000000000000000	4.00000000000000000000	4.00000000000000000000	4.00000000000000000000	4.00000000000000000000	4.00000000000000000000	4.00000000000000000000	4.00000000000000000000	4.00000000000000000000	4.00000000000000000000	4.00000000000000000000	4.00000000000000000000	4.00000000000000000000	4.00000000000000000000
123.00000000000000000000	0.00000000000000000000	4175.38427734375000000000	4175.89746093750000000000	4158.97412109375000000000	4176.92285156250000000000	4176.41015625000000000000	4178.46142578125000000000	4188.20507812500000000000	4187.69238281250000000000	4186.15380859375000000000	4184.61523437500000000000	4179.48730468750000000000	4186.66650390625000000000	4251.79492187500000000000	4155.38427734375000000000	3295.00000000000000000000	10251.00000000000000000000	10230.00000000000000000000	0.00000000000000000000	0.00000000000000000000	0.00000000000000000000	3027.00000000000000000000	942.00000000000000000000	4.00000000000000000000	4.00000000000000000000	4.00000000000000000000	4.00000000000000000000	4.00000000000000000000	4.00000000000000000000	4.00000000000000000000	4.00000000000000000000	4.00000000000000000000	4.00000000000000000000	4.00000000000000000000	4.00000000000000000000	4.00000000000000000000	4.00000000000000000000	4.00000000000000000000	4.00000000000000000000
124.00000000000000000000	0.00000000000000000000	4172.82031250000000000000	4161.02539062500000000000	4152.30761718750000000000	4174.87158203125000000000	4165.64111328125000000000	4166.15380859375000000000	4187.17919921875000000000	4182.56396484375000000000	4186.15380859375000000000	4194.35888671875000000000	4163.07666015625000000000	4181.02539062500000000000	4257.43603515625000000000	4154.87158203125000000000	2670.00000000000000000000	10251.00000000000000000000	10230.00000000000000000000	0.00000000000000000000	0.00000000000000000000	0.00000000000000000000	3027.00000000000000000000	950.00000000000000000000	4.00000000000000000000	4.00000000000000000000	4.00000000000000000000	4.00000000000000000000	4.00000000000000000000	4.00000000000000000000	4.00000000000000000000	4.00000000000000000000	4.00000000000000000000	4.00000000000000000000	4.00000000000000000000	4.00000000000000000000	4.00000000000000000000	4.00000000000000000000	4.00000000000000000000	4.00000000000000000000
125.00000000000000000000	0.00000000000000000000	4181.02539062500000000000	4147.17919921875000000000	4154.35888671875000000000	4154.87158203125000000000	4151.79492187500000000000	4151.79492187500000000000	4171.79492187500000000000	4161.02539062500000000000	4165.64111328125000000000	4180.51269531250000000000	4160.00000000000000000000	4184.61523437500000000000	4248.20507812500000000000	4156.92285156250000000000	2588.00000000000000000000	10250.00000000000000000000	10229.00000000000000000000	0.00000000000000000000	0.00000000000000000000	0.00000000000000000000	3027.00000000000000000000	957.00000000000000000000	4.00000000000000000000	4.00000000000000000000	4.00000000000000000000	4.00000000000000000000	4.00000000000000000000	4.00000000000000000000	4.00000000000000000000	4.00000000000000000000	4.00000000000000000000	4.00000000000000000000	4.00000000000000000000	4.00000000000000000000	4.00000000000000000000	4.00000000000000000000	4.00000000000000000000	4.00000000000000000000
126.00000000000000000000	0.00000000000000000000	4160.00000000000000000000	4150.76904296875000000000	4151.28173828125000000000	4152.82031250000000000000	4172.30761718750000000000	4169.74365234375000000000	4178.46142578125000000000	4181.53857421875000000000	4182.05126953125000000000	4188.20507812500000000000	4186.66650390625000000000	4190.76904296875000000000	4265.12792968750000000000	4168.71777343750000000000	3469.00000000000000000000	10250.00000000000000000000	10229.00000000000000000000	0.00000000000000000000	0.00000000000000000000	0.00000000000000000000	3027.00000000000000000000	965.00000000000000000000	4.00000000000000000000	4.00000000000000000000	4.00000000000000000000	4.00000000000000000000	4.00000000000000000000	4.00000000000000000000	4.00000000000000000000	4.00000000000000000000	4.00000000000000000000	4.00000000000000000000	4.00000000000000000000	4.00000000000000000000	4.00000000000000000000	4.00000000000000000000	4.00000000000000000000	4.00000000000000000000
127.00000000000000000000	0.00000000000000000000	4181.53857421875000000000	4142.05126953125000000000	4152.30761718750000000000	4157.43603515625000000000	4165.64111328125000000000	4157.43603515625000000000	4161.02539062500000000000	4172.30761718750000000000	4180.00000000000000000000	4180.51269531250000000000	4172.30761718750000000000	4180.00000000000000000000	4253.84619140625000000000	4156.92285156250000000000	52.00000000000000000000	10249.00000000000000000000	10229.00000000000000000000	0.00000000000000000000	0.00000000000000000000	0.00000000000000000000	3027.00000000000000000000	973.00000000000000000000	4.00000000000000000000	4.00000000000000000000	4.00000000000000000000	4.00000000000000000000	4.00000000000000000000	4.00000000000000000000	4.00000000000000000000	4.00000000000000000000	4.00000000000000000000	4.00000000000000000000	4.00000000000000000000	4.00000000000000000000	4.00000000000000000000	4.00000000000000000000	4.00000000000000000000	4.00000000000000000000
0.00000000000000000000	0.00000000000000000000	4170.25634765625000000000	4173.33300781250000000000	4149.23046875000000000000	4174.35888671875000000000	4179.48730468750000000000	4159.48730468750000000000	4164.10253906250000000000	4158.97412109375000000000	4180.51269531250000000000	4186.66650390625000000000	4161.02539062500000000000	4182.56396484375000000000	4242.05126953125000000000	4163.58984375000000000000	2583.00000000000000000000	10249.00000000000000000000	10229.00000000000000000000	0.00000000000000000000	0.00000000000000000000	0.00000000000000000000	3027.00000000000000000000	981.00000000000000000000	4.00000000000000000000	4.00000000000000000000	4.00000000000000000000	4.00000000000000000000	4.00000000000000000000	4.00000000000000000000	4.00000000000000000000	4.00000000000000000000	4.00000000000000000000	4.00000000000000000000	4.00000000000000000000	4.00000000000000000000	4.00000000000000000000	4.00000000000000000000	4.00000000000000000000	4.00000000000000000000
1.00000000000000000000	0.00000000000000000000	4166.66650390625000000000	4181.53857421875000000000	4134.87158203125000000000	4178.97412109375000000000	4181.02539062500000000000	4166.66650390625000000000	4167.17919921875000000000	4151.28173828125000000000	4163.58984375000000000000	4178.46142578125000000000	4146.66650390625000000000	4184.61523437500000000000	4217.94873046875000000000	4148.20507812500000000000	2474.00000000000000000000	10249.00000000000000000000	10229.00000000000000000000	0.00000000000000000000	0.00000000000000000000	0.00000000000000000000	3027.00000000000000000000	989.00000000000000000000	4.00000000000000000000	4.00000000000000000000	4.00000000000000000000	4.00000000000000000000	4.00000000000000000000	4.00000000000000000000	4.00000000000000000000	4.00000000000000000000	4.00000000000000000000	4.00000000000000000000	4.00000000000000000000	4.00000000000000000000	4.00000000000000000000	4.00000000000000000000	4.00000000000000000000	4.00000000000000000000
2.00000000000000000000	0.00000000000000000000	4180.51269531250000000000	4170.25634765625000000000	4125.12792968750000000000	4174.35888671875000000000	4172.82031250000000000000	4168.20507812500000000000	4165.64111328125000000000	4151.79492187500000000000	4141.02539062500000000000	4156.92285156250000000000	4134.35888671875000000000	4170.76904296875000000000	4211.79492187500000000000	4126.15380859375000000000	1435.00000000000000000000	10249.00000000000000000000	10229.00000000000000000000	0.00000000000000000000	0.00000000000000000000	0.00000000000000000000	3027.00000000000000000000	997.00000000000000000000	4.00000000000000000000	4.00000000000000000000	4.00000000000000000000	4.00000000000000000000	4.00000000000000000000	4.00000000000000000000	4.00000000000000000000	4.00000000000000000000	4.00000000000000000000	4.00000000000000000000	4.00000000000000000000	4.00000000000000000000	4.00000000000000000000	4.00000000000000000000	4.00000000000000000000	4.00000000000000000000
3.00000000000000000000	0.00000000000000000000	4156.92285156250000000000	4184.10253906250000000000	4112.30761718750000000000	4184.10253906250000000000	4193.33300781250000000000	4163.58984375000000000000	4173.33300781250000000000	4167.69238281250000000000	4150.76904296875000000000	4152.82031250000000000000	4160.51269531250000000000	4172.30761718750000000000	4240.00000000000000000000	4149.23046875000000000000	3469.00000000000000000000	10250.00000000000000000000	10229.00000000000000000000	0.00000000000000000000	0.00000000000000000000	0.00000000000000000000	3028.00000000000000000000	5.00000000000000000000	4.00000000000000000000	4.00000000000000000000	4.00000000000000000000	4.00000000000000000000	4.00000000000000000000	4.00000000000000000000	4.00000000000000000000	4.00000000000000000000	4.00000000000000000000	4.00000000000000000000	4.00000000000000000000	4.00000000000000000000	4.00000000000000000000	4.00000000000000000000	4.00000000000000000000	4.00000000000000000000
4.00000000000000000000	0.00000000000000000000	4178.46142578125000000000	4167.17919921875000000000	4120.51269531250000000000	4182.56396484375000000000	4196.92285156250000000000	4141.53857421875000000000	4154.35888671875000000000	4155.89746093750000000000	4149.74365234375000000000	4143.07666015625000000000	4163.07666015625000000000	4177.43603515625000000000	4230.76904296875000000000	4160.51269531250000000000	3548.00000000000000000000	10250.00000000000000000000	10229.00000000000000000000	0.00000000000000000000	0.00000000000000000000	0.00000000000000000000	3028.00000000000000000000	13.00000000000000000000	4.00000000000000000000	4.00000000000000000000	4.00000000000000000000	4.00000000000000000000	4.00000000000000000000	4.00000000000000000000	4.00000000000000000000	4.00000000000000000000	4.00000000000000000000	4.00000000000000000000	4.00000000000000000000	4.00000000000000000000	4.00000000000000000000	4.00000000000000000000	4.00000000000000000000	4.00000000000000000000
5.00000000000000000000	0.00000000000000000000	4179.48730468750000000000	4175.38427734375000000000	4138.97412109375000000000	4177.43603515625000000000	4233.33300781250000000000	4173.84619140625000000000	4174.35888671875000000000	4172.82031250000000000000	4174.87158203125000000000	4183.58984375000000000000	4164.61523437500000000000	4191.28173828125000000000	4246.66650390625000000000	4176.41015625000000000000	3401.00000000000000000000	10248.00000000000000000000	10229.00000000000000000000	0.00000000000000000000	0.00000000000000000000	0.00000000000000000000	3028.00000000000000000000	20.00000000000000000000	4.00000000000000000000	4.00000000000000000000	4.00000000000000000000	4.00000000000000000000	4.00000000000000000000	4.00000000000000000000	4.00000000000000000000	4.00000000000000000000	4.00000000000000000000	4.00000000000000000000	4.00000000000000000000	4.00000000000000000000	4.00000000000000000000	4.00000000000000000000	4.00000000000000000000	4.00000000000000000000
6.00000000000000000000	0.00000000000000000000	4182.56396484375000000000	4184.10253906250000000000	4142.56396484375000000000	4174.87158203125000000000	4240.51269531250000000000	4190.76904296875000000000	4188.20507812500000000000	4182.05126953125000000000	4179.48730468750000000000	4207.69238281250000000000	4167.17919921875000000000	4208.20507812500000000000	4258.97412109375000000000	4186.15380859375000000000	3471.00000000000000000000	10248.00000000000000000000	10229.00000000000000000000	0.00000000000000000000	0.00000000000000000000	0.00000000000000000000	3028.00000000000000000000	28.00000000000000000000	4.00000000000000000000	4.00000000000000000000	4.00000000000000000000	4.00000000000000000000	4.00000000000000000000	4.00000000000000000000	4.00000000000000000000	4.00000000000000000000	4.00000000000000000000	4.00000000000000000000	4.00000000000000000000	4.00000000000000000000	4.00000000000000000000	4.00000000000000000000	4.00000000000000000000	4.00000000000000000000
7.00000000000000000000	0.00000000000000000000	4196.92285156250000000000	4168.20507812500000000000	4148.71777343750000000000	4175.89746093750000000000	4207.17919921875000000000	4170.25634765625000000000	4175.38427734375000000000	4165.64111328125000000000	4152.82031250000000000000	4176.41015625000000000000	4155.89746093750000000000	4202.05126953125000000000	4239.48730468750000000000	4175.89746093750000000000	3402.00000000000000000000	10246.00000000000000000000	10229.00000000000000000000	0.00000000000000000000	0.00000000000000000000	0.00000000000000000000	3028.00000000000000000000	37.00000000000000000000	4.00000000000000000000	4.00000000000000000000	4.00000000000000000000	4.00000000000000000000	4.00000000000000000000	4.00000000000000000000	4.00000000000000000000	4.00000000000000000000	4.00000000000000000000	4.00000000000000000000	4.00000000000000000000	4.00000000000000000000	4.00000000000000000000	4.00000000000000000000	4.00000000000000000000	4.00000000000000000000
8.00000000000000000000	0.00000000000000000000	4166.66650390625000000000	4181.53857421875000000000	4147.69238281250000000000	4189.74365234375000000000	4227.17919921875000000000	4182.05126953125000000000	4191.79492187500000000000	4188.20507812500000000000	4168.71777343750000000000	4182.56396484375000000000	4173.33300781250000000000	4194.87158203125000000000	4250.76904296875000000000	4172.82031250000000000000	3429.00000000000000000000	10246.00000000000000000000	10229.00000000000000000000	0.00000000000000000000	0.00000000000000000000	0.00000000000000000000	3028.00000000000000000000	45.00000000000000000000	4.00000000000000000000	4.00000000000000000000	4.00000000000000000000	4.00000000000000000000	4.00000000000000000000	4.00000000000000000000	4.00000000000000000000	4.00000000000000000000	4.00000000000000000000	4.00000000000000000000	4.00000000000000000000	4.00000000000000000000	4.00000000000000000000	4.00000000000000000000	4.00000000000000000000	4.00000000000000000000
9.00000000000000000000	0.00000000000000000000	4184.10253906250000000000	4181.02539062500000000000	4150.25634765625000000000	4187.69238281250000000000	4228.20507812500000000000	4166.15380859375000000000	4177.43603515625000000000	4183.07666015625000000000	4165.64111328125000000000	4176.41015625000000000000	4176.41015625000000000000	4196.41015625000000000000	4243.07666015625000000000	4158.97412109375000000000	3115.00000000000000000000	10245.00000000000000000000	10229.00000000000000000000	0.00000000000000000000	0.00000000000000000000	0.00000000000000000000	3028.00000000000000000000	53.00000000000000000000	4.00000000000000000000	4.00000000000000000000	4.00000000000000000000	4.00000000000000000000	4.00000000000000000000	4.00000000000000000000	4.00000000000000000000	4.00000000000000000000	4.00000000000000000000	4.00000000000000000000	4.00000000000000000000	4.00000000000000000000	4.00000000000000000000	4.00000000000000000000	4.00000000000000000000	4.00000000000000000000
10.00000000000000000000	0.00000000000000000000	4183.07666015625000000000	4181.53857421875000000000	4157.43603515625000000000	4176.92285156250000000000	4226.66650390625000000000	4167.17919921875000000000	4174.87158203125000000000	4176.41015625000000000000	4168.71777343750000000000	4177.94873046875000000000	4164.61523437500000000000	4202.05126953125000000000	4246.15380859375000000000	4171.28173828125000000000	3491.00000000000000000000	10245.00000000000000000000	10229.00000000000000000000	0.00000000000000000000	0.00000000000000000000	0.00000000000000000000	3028.00000000000000000000	60.00000000000000000000	4.00000000000000000000	4.00000000000000000000	4.00000000000000000000	4.00000000000000000000	4.00000000000000000000	4.00000000000000000000	4.00000000000000000000	4.00000000000000000000	4.00000000000000000000	4.00000000000000000000	4.00000000000000000000	4.00000000000000000000	4.00000000000000000000	4.00000000000000000000	4.00000000000000000000	4.00000000000000000000
11.00000000000000000000	0.00000000000000000000	4172.30761718750000000000	4175.89746093750000000000	4152.82031250000000000000	4179.48730468750000000000	4232.82031250000000000000	4183.58984375000000000000	4184.10253906250000000000	4180.00000000000000000000	4177.94873046875000000000	4189.74365234375000000000	4154.87158203125000000000	4195.38427734375000000000	4240.51269531250000000000	4167.69238281250000000000	3318.00000000000000000000	10246.00000000000000000000	10228.00000000000000000000	0.00000000000000000000	0.00000000000000000000	0.00000000000000000000	3028.00000000000000000000	68.00000000000000000000	4.00000000000000000000	4.00000000000000000000	4.00000000000000000000	4.00000000000000000000	4.00000000000000000000	4.00000000000000000000	4.00000000000000000000	4.00000000000000000000	4.00000000000000000000	4.00000000000000000000	4.00000000000000000000	4.00000000000000000000	4.00000000000000000000	4.00000000000000000000	4.00000000000000000000	4.00000000000000000000
12.00000000000000000000	0.00000000000000000000	4188.20507812500000000000	4169.74365234375000000000	4148.71777343750000000000	4188.20507812500000000000	4234.35888671875000000000	4173.84619140625000000000	4171.28173828125000000000	4170.25634765625000000000	4166.15380859375000000000	4174.35888671875000000000	4153.33300781250000000000	4181.53857421875000000000	4213.84619140625000000000	4139.48730468750000000000	2661.00000000000000000000	10246.00000000000000000000	10228.00000000000000000000	0.00000000000000000000	0.00000000000000000000	0.00000000000000000000	3028.00000000000000000000	76.00000000000000000000	4.00000000000000000000	4.00000000000000000000	4.00000000000000000000	4.00000000000000000000	4.00000000000000000000	4.00000000000000000000	4.00000000000000000000	4.00000000000000000000	4.00000000000000000000	4.00000000000000000000	4.00000000000000000000	4.00000000000000000000	4.00000000000000000000	4.00000000000000000000	4.00000000000000000000	4.00000000000000000000
13.00000000000000000000	0.00000000000000000000	4165.64111328125000000000	4186.66650390625000000000	4143.07666015625000000000	4193.84619140625000000000	4247.69238281250000000000	4170.76904296875000000000	4163.07666015625000000000	4166.66650390625000000000	4165.12792968750000000000	4174.87158203125000000000	4165.64111328125000000000	4186.66650390625000000000	4228.71777343750000000000	4152.30761718750000000000	2587.00000000000000000000	10245.00000000000000000000	10228.00000000000000000000	0.00000000000000000000	0.00000000000000000000	0.00000000000000000000	3028.00000000000000000000	83.00000000000000000000	4.00000000000000000000	4.00000000000000000000	4.00000000000000000000	4.00000000000000000000	4.00000000000000000000	4.00000000000000000000	4.00000000000000000000	4.00000000000000000000	4.00000000000000000000	4.00000000000000000000	4.00000000000000000000	4.00000000000000000000	4.00000000000000000000	4.00000000000000000000	4.00000000000000000000	4.00000000000000000000
14.00000000000000000000	0.00000000000000000000	4183.07666015625000000000	4180.51269531250000000000	4151.79492187500000000000	4191.28173828125000000000	4231.79492187500000000000	4154.35888671875000000000	4146.66650390625000000000	4148.71777343750000000000	4144.10253906250000000000	4168.20507812500000000000	4159.48730468750000000000	4192.82031250000000000000	4236.41015625000000000000	4153.33300781250000000000	3491.00000000000000000000	10245.00000000000000000000	10228.00000000000000000000	0.00000000000000000000	0.00000000000000000000	0.00000000000000000000	3028.00000000000000000000	91.00000000000000000000	4.00000000000000000000	4.00000000000000000000	4.00000000000000000000	4.00000000000000000000	4.00000000000000000000	4.00000000000000000000	4.00000000000000000000	4.00000000000000000000	4.00000000000000000000	4.00000000000000000000	4.00000000000000000000	4.00000000000000000000	4.00000000000000000000	4.00000000000000000000	4.00000000000000000000	4.00000000000000000000
15.00000000000000000000	0.00000000000000000000	4183.58984375000000000000	4193.33300781250000000000	4165.12792968750000000000	4184.61523437500000000000	4240.00000000000000000000	4165.64111328125000000000	4167.17919921875000000000	4172.30761718750000000000	4155.89746093750000000000	4173.33300781250000000000	4167.17919921875000000000	4194.87158203125000000000	4240.00000000000000000000	4153.33300781250000000000	3318.00000000000000000000	10246.00000000000000000000	10228.00000000000000000000	0.00000000000000000000	0.00000000000000000000	0.00000000000000000000	3028.00000000000000000000	99.00000000000000000000	4.00000000000000000000	4.00000000000000000000	4.00000000000000000000	4.00000000000000000000	4.00000000000000000000	4.00000000000000000000	4.00000000000000000000	4.00000000000000000000	4.00000000000000000000	4.00000000000000000000	4.00000000000000000000	4.00000000000000000000	4.00000000000000000000	4.00000000000000000000	4.00000000000000000000	4.00000000000000000000
16.00000000000000000000	0.00000000000000000000	4169.23046875000000000000	4192.30761718750000000000	4160.00000000000000000000	4174.35888671875000000000	4234.35888671875000000000	4167.69238281250000000000	4171.79492187500000000000	4180.51269531250000000000	4172.82031250000000000000	4178.97412109375000000000	4168.71777343750000000000	4199.48730468750000000000	4234.35888671875000000000	4160.00000000000000000000	0.00000000000000000000	10246.00000000000000000000	10228.00000000000000000000	0.00000000000000000000	0.00000000000000000000	0.00000000000000000000	3028.00000000000000000000	108.00000000000000000000	4.00000000000000000000	4.00000000000000000000	4.00000000000000000000	4.00000000000000000000	4.00000000000000000000	4.00000000000000000000	4.00000000000000000000	4.00000000000000000000	4.00000000000000000000	4.00000000000000000000	4.00000000000000000000	4.00000000000000000000	4.00000000000000000000	4.00000000000000000000	4.00000000000000000000	4.00000000000000000000
17.00000000000000000000	0.00000000000000000000	4194.87158203125000000000	4168.71777343750000000000	4169.23046875000000000000	4177.94873046875000000000	4214.35888671875000000000	4156.92285156250000000000	4154.35888671875000000000	4148.71777343750000000000	4157.43603515625000000000	4181.02539062500000000000	4165.64111328125000000000	4204.61523437500000000000	4228.20507812500000000000	4164.61523437500000000000	0.00000000000000000000	10248.00000000000000000000	10229.00000000000000000000	0.00000000000000000000	0.00000000000000000000	0.00000000000000000000	3028.00000000000000000000	115.00000000000000000000	4.00000000000000000000	4.00000000000000000000	4.00000000000000000000	4.00000000000000000000	4.00000000000000000000	4.00000000000000000000	4.00000000000000000000	4.00000000000000000000	4.00000000000000000000	4.00000000000000000000	4.00000000000000000000	4.00000000000000000000	4.00000000000000000000	4.00000000000000000000	4.00000000000000000000	4.00000000000000000000
18.00000000000000000000	0.00000000000000000000	4178.46142578125000000000	4186.66650390625000000000	4178.97412109375000000000	4191.28173828125000000000	4252.82031250000000000000	4191.28173828125000000000	4186.15380859375000000000	4179.48730468750000000000	4181.02539062500000000000	4207.17919921875000000000	4184.61523437500000000000	4210.25634765625000000000	4254.35888671875000000000	4177.94873046875000000000	0.00000000000000000000	10248.00000000000000000000	10229.00000000000000000000	0.00000000000000000000	0.00000000000000000000	0.00000000000000000000	3028.00000000000000000000	122.00000000000000000000	4.00000000000000000000	4.00000000000000000000	4.00000000000000000000	4.00000000000000000000	4.00000000000000000000	4.00000000000000000000	4.00000000000000000000	4.00000000000000000000	4.00000000000000000000	4.00000000000000000000	4.00000000000000000000	4.00000000000000000000	4.00000000000000000000	4.00000000000000000000	4.00000000000000000000	4.00000000000000000000
19.00000000000000000000	0.00000000000000000000	4185.64111328125000000000	4184.10253906250000000000	4176.92285156250000000000	4184.61523437500000000000	4252.30761718750000000000	4183.58984375000000000000	4181.02539062500000000000	4187.17919921875000000000	4175.89746093750000000000	4185.12792968750000000000	4171.28173828125000000000	4202.05126953125000000000	4243.58984375000000000000	4161.02539062500000000000	0.00000000000000000000	10248.00000000000000000000	10228.00000000000000000000	0.00000000000000000000	0.00000000000000000000	0.00000000000000000000	3028.00000000000000000000	130.00000000000000000000	4.00000000000000000000	4.00000000000000000000	4.00000000000000000000	4.00000000000000000000	4.00000000000000000000	4.00000000000000000000	4.00000000000000000000	4.00000000000000000000	4.00000000000000000000	4.00000000000000000000	4.00000000000000000000	4.00000000000000000000	4.00000000000000000000	4.00000000000000000000	4.00000000000000000000	4.00000000000000000000
20.00000000000000000000	0.00000000000000000000	4186.15380859375000000000	4180.51269531250000000000	4183.07666015625000000000	4185.12792968750000000000	4231.79492187500000000000	4165.64111328125000000000	4161.02539062500000000000	4165.64111328125000000000	4160.51269531250000000000	4170.25634765625000000000	4169.74365234375000000000	4201.53857421875000000000	4234.87158203125000000000	4166.66650390625000000000	0.00000000000000000000	10248.00000000000000000000	10228.00000000000000000000	0.00000000000000000000	0.00000000000000000000	0.00000000000000000000	3028.00000000000000000000	138.00000000000000000000	4.00000000000000000000	4.00000000000000000000	4.00000000000000000000	4.00000000000000000000	4.00000000000000000000	4.00000000000000000000	4.00000000000000000000	4.00000000000000000000	4.00000000000000000000	4.00000000000000000000	4.00000000000000000000	4.00000000000000000000	4.00000000000000000000	4.00000000000000000000	4.00000000000000000000	4.00000000000000000000
21.00000000000000000000	0.00000000000000000000	4173.33300781250000000000	4186.15380859375000000000	4188.20507812500000000000	4191.28173828125000000000	4232.82031250000000000000	4165.12792968750000000000	4157.94873046875000000000	4167.69238281250000000000	4166.66650390625000000000	4184.10253906250000000000	4182.05126953125000000000	4206.15380859375000000000	4241.53857421875000000000	4191.28173828125000000000	0.00000000000000000000	10249.00000000000000000000	10229.00000000000000000000	0.00000000000000000000	0.00000000000000000000	0.00000000000000000000	3028.00000000000000000000	145.00000000000000000000	4.00000000000000000000	4.00000000000000000000	4.00000000000000000000	4.00000000000000000000	4.00000000000000000000	4.00000000000000000000	4.00000000000000000000	4.00000000000000000000	4.00000000000000000000	4.00000000000000000000	4.00000000000000000000	4.00000000000000000000	4.00000000000000000000	4.00000000000000000000	4.00000000000000000000	4.00000000000000000000
22.00000000000000000000	0.00000000000000000000	4198.97412109375000000000	4167.69238281250000000000	4192.30761718750000000000	4182.56396484375000000000	4222.05126953125000000000	4152.82031250000000000000	4147.69238281250000000000	4162.56396484375000000000	4155.89746093750000000000	4174.35888671875000000000	4163.07666015625000000000	4189.23046875000000000000	4232.82031250000000000000	4178.97412109375000000000	0.00000000000000000000	10249.00000000000000000000	10229.00000000000000000000	0.00000000000000000000	0.00000000000000000000	0.00000000000000000000	3028.00000000000000000000	153.00000000000000000000	4.00000000000000000000	4.00000000000000000000	4.00000000000000000000	4.00000000000000000000	4.00000000000000000000	4.00000000000000000000	4.00000000000000000000	4.00000000000000000000	4.00000000000000000000	4.00000000000000000000	4.00000000000000000000	4.00000000000000000000	4.00000000000000000000	4.00000000000000000000	4.00000000000000000000	4.00000000000000000000
23.00000000000000000000	0.00000000000000000000	4178.46142578125000000000	4174.87158203125000000000	4185.64111328125000000000	4185.64111328125000000000	4238.97412109375000000000	4169.23046875000000000000	4171.79492187500000000000	4170.25634765625000000000	4164.10253906250000000000	4186.15380859375000000000	4170.76904296875000000000	4182.05126953125000000000	4245.12792968750000000000	4175.38427734375000000000	0.00000000000000000000	10247.00000000000000000000	10229.00000000000000000000	0.00000000000000000000	0.00000000000000000000	0.00000000000000000000	3028.00000000000000000000	161.00000000000000000000	4.00000000000000000000	4.00000000000000000000	4.00000000000000000000	4.00000000000000000000	4.00000000000000000000	4.00000000000000000000	4.00000000000000000000	4.00000000000000000000	4.00000000000000000000	4.00000000000000000000	4.00000000000000000000	4.00000000000000000000	4.00000000000000000000	4.00000000000000000000	4.00000000000000000000	4.00000000000000000000
24.00000000000000000000	0.00000000000000000000	4186.15380859375000000000	4178.46142578125000000000	4181.02539062500000000000	4201.02539062500000000000	4243.58984375000000000000	4169.74365234375000000000	4175.89746093750000000000	4165.64111328125000000000	4153.33300781250000000000	4180.51269531250000000000	4177.43603515625000000000	4189.23046875000000000000	4232.30761718750000000000	4168.20507812500000000000	0.00000000000000000000	10247.00000000000000000000	10229.00000000000000000000	0.00000000000000000000	0.00000000000000000000	0.00000000000000000000	3028.00000000000000000000	170.00000000000000000000	4.00000000000000000000	4.00000000000000000000	4.00000000000000000000	4.00000000000000000000	4.00000000000000000000	4.00000000000000000000	4.00000000000000000000	4.00000000000000000000	4.00000000000000000000	4.00000000000000000000	4.00000000000000000000	4.00000000000000000000	4.00000000000000000000	4.00000000000000000000	4.00000000000000000000	4.00000000000000000000
25.00000000000000000000	0.00000000000000000000	4195.89746093750000000000	4190.76904296875000000000	4191.28173828125000000000	4208.71777343750000000000	4236.41015625000000000000	4161.02539062500000000000	4165.12792968750000000000	4161.53857421875000000000	4147.69238281250000000000	4172.82031250000000000000	4172.30761718750000000000	4191.79492187500000000000	4231.28173828125000000000	4170.25634765625000000000	0.00000000000000000000	10246.00000000000000000000	10227.00000000000000000000	0.00000000000000000000	0.00000000000000000000	0.00000000000000000000	3028.00000000000000000000	177.00000000000000000000	4.00000000000000000000	4.00000000000000000000	4.00000000000000000000	4.00000000000000000000	4.00000000000000000000	4.00000000000000000000	4.00000000000000000000	4.00000000000000000000	4.00000000000000000000	4.00000000000000000000	4.00000000000000000000	4.00000000000000000000	4.00000000000000000000	4.00000000000000000000	4.00000000000000000000	4.00000000000000000000
26.00000000000000000000	0.00000000000000000000	4173.84619140625000000000	4195.38427734375000000000	4188.20507812500000000000	4191.28173828125000000000	4233.33300781250000000000	4164.61523437500000000000	4166.66650390625000000000	4170.25634765625000000000	4168.20507812500000000000	4183.07666015625000000000	4174.87158203125000000000	4194.87158203125000000000	4248.71777343750000000000	4185.64111328125000000000	0.00000000000000000000	10246.00000000000000000000	10227.00000000000000000000	0.00000000000000000000	0.00000000000000000000	0.00000000000000000000	3028.00000000000000000000	184.00000000000000000000	4.00000000000000000000	4.00000000000000000000	4.00000000000000000000	4.00000000000000000000	4.00000000000000000000	4.00000000000000000000	4.00000000000000000000	4.00000000000000000000	4.00000000000000000000	4.00000000000000000000	4.00000000000000000000	4.00000000000000000000	4.00000000000000000000	4.00000000000000000000	4.00000000000000000000	4.00000000000000000000
27.00000000000000000000	0.00000000000000000000	4197.94873046875000000000	4169.23046875000000000000	4189.23046875000000000000	4179.48730468750000000000	4224.10253906250000000000	4165.64111328125000000000	4161.53857421875000000000	4173.33300781250000000000	4172.30761718750000000000	4175.38427734375000000000	4170.76904296875000000000	4202.05126953125000000000	4239.48730468750000000000	4189.23046875000000000000	0.00000000000000000000	10246.00000000000000000000	10227.00000000000000000000	0.00000000000000000000	0.00000000000000000000	0.00000000000000000000	3028.00000000000000000000	193.00000000000000000000	4.00000000000000000000	4.00000000000000000000	4.00000000000000000000	4.00000000000000000000	4.00000000000000000000	4.00000000000000000000	4.00000000000000000000	4.00000000000000000000	4.00000000000000000000	4.00000000000000000000	4.00000000000000000000	4.00000000000000000000	4.00000000000000000000	4.00000000000000000000	4.00000000000000000000	4.00000000000000000000
28.00000000000000000000	0.00000000000000000000	4188.20507812500000000000	4177.43603515625000000000	4190.25634765625000000000	4201.53857421875000000000	4254.35888671875000000000	4190.25634765625000000000	4182.05126953125000000000	4193.84619140625000000000	4194.35888671875000000000	4199.48730468750000000000	4188.20507812500000000000	4208.71777343750000000000	4256.41015625000000000000	4198.46142578125000000000	0.00000000000000000000	10246.00000000000000000000	10227.00000000000000000000	0.00000000000000000000	0.00000000000000000000	0.00000000000000000000	3028.00000000000000000000	201.00000000000000000000	4.00000000000000000000	4.00000000000000000000	4.00000000000000000000	4.00000000000000000000	4.00000000000000000000	4.00000000000000000000	4.00000000000000000000	4.00000000000000000000	4.00000000000000000000	4.00000000000000000000	4.00000000000000000000	4.00000000000000000000	4.00000000000000000000	4.00000000000000000000	4.00000000000000000000	4.00000000000000000000
29.00000000000000000000	0.00000000000000000000	4185.12792968750000000000	4167.17919921875000000000	4179.48730468750000000000	4198.46142578125000000000	4242.56396484375000000000	4174.35888671875000000000	4178.97412109375000000000	4176.92285156250000000000	4180.51269531250000000000	4197.94873046875000000000	4180.00000000000000000000	4201.02539062500000000000	4232.82031250000000000000	4172.30761718750000000000	0.00000000000000000000	10246.00000000000000000000	10229.00000000000000000000	0.00000000000000000000	0.00000000000000000000	0.00000000000000000000	3028.00000000000000000000	209.00000000000000000000	4.00000000000000000000	4.00000000000000000000	4.00000000000000000000	4.00000000000000000000	4.00000000000000000000	4.00000000000000000000	4.00000000000000000000	4.00000000000000000000	4.00000000000000000000	4.00000000000000000000	4.00000000000000000000	4.00000000000000000000	4.00000000000000000000	4.00000000000000000000	4.00000000000000000000	4.00000000000000000000
30.00000000000000000000	0.00000000000000000000	4188.71777343750000000000	4164.10253906250000000000	4183.58984375000000000000	4184.10253906250000000000	4210.76904296875000000000	4152.30761718750000000000	4172.30761718750000000000	4168.20507812500000000000	4164.10253906250000000000	4179.48730468750000000000	4167.17919921875000000000	4197.43603515625000000000	4209.23046875000000000000	4158.46142578125000000000	0.00000000000000000000	10246.00000000000000000000	10229.00000000000000000000	0.00000000000000000000	0.00000000000000000000	0.00000000000000000000	3028.00000000000000000000	217.00000000000000000000	4.00000000000000000000	4.00000000000000000000	4.00000000000000000000	4.00000000000000000000	4.00000000000000000000	4.00000000000000000000	4.00000000000000000000	4.00000000000000000000	4.00000000000000000000	4.00000000000000000000	4.00000000000000000000	4.00000000000000000000	4.00000000000000000000	4.00000000000000000000	4.00000000000000000000	4.00000000000000000000
31.00000000000000000000	0.00000000000000000000	4174.87158203125000000000	4190.76904296875000000000	4195.38427734375000000000	4202.56396484375000000000	4231.28173828125000000000	4174.35888671875000000000	4184.10253906250000000000	4191.28173828125000000000	4184.10253906250000000000	4196.92285156250000000000	4188.71777343750000000000	4209.23046875000000000000	4240.51269531250000000000	4183.58984375000000000000	0.00000000000000000000	10245.00000000000000000000	10226.00000000000000000000	0.00000000000000000000	0.00000000000000000000	0.00000000000000000000	3028.00000000000000000000	226.00000000000000000000	4.00000000000000000000	4.00000000000000000000	4.00000000000000000000	4.00000000000000000000	4.00000000000000000000	4.00000000000000000000	4.00000000000000000000	4.00000000000000000000	4.00000000000000000000	4.00000000000000000000	4.00000000000000000000	4.00000000000000000000	4.00000000000000000000	4.00000000000000000000	4.00000000000000000000	4.00000000000000000000
32.00000000000000000000	0.00000000000000000000	4197.43603515625000000000	4184.61523437500000000000	4194.35888671875000000000	4205.12792968750000000000	4248.20507812500000000000	4185.64111328125000000000	4167.69238281250000000000	4173.33300781250000000000	4171.28173828125000000000	4193.84619140625000000000	4184.61523437500000000000	4205.64111328125000000000	4237.43603515625000000000	4185.12792968750000000000	0.00000000000000000000	10245.00000000000000000000	10226.00000000000000000000	0.00000000000000000000	0.00000000000000000000	0.00000000000000000000	3028.00000000000000000000	234.00000000000000000000	4.00000000000000000000	4.00000000000000000000	4.00000000000000000000	4.00000000000000000000	4.00000000000000000000	4.00000000000000000000	4.00000000000000000000	4.00000000000000000000	4.00000000000000000000	4.00000000000000000000	4.00000000000000000000	4.00000000000000000000	4.00000000000000000000	4.00000000000000000000	4.00000000000000000000	4.00000000000000000000
33.00000000000000000000	0.00000000000000000000	4174.35888671875000000000	4182.56396484375000000000	4167.17919921875000000000	4187.17919921875000000000	4256.92285156250000000000	4186.66650390625000000000	4165.64111328125000000000	4162.56396484375000000000	4168.71777343750000000000	4192.30761718750000000000	4175.38427734375000000000	4195.38427734375000000000	4227.69238281250000000000	4180.51269531250000000000	0.00000000000000000000	10246.00000000000000000000	10227.00000000000000000000	0.00000000000000000000	0.00000000000000000000	0.00000000000000000000	3028.00000000000000000000	241.00000000000000000000	4.00000000000000000000	4.00000000000000000000	4.00000000000000000000	4.00000000000000000000	4.00000000000000000000	4.00000000000000000000	4.00000000000000000000	4.00000000000000000000	4.00000000000000000000	4.00000000000000000000	4.00000000000000000000	4.00000000000000000000	4.00000000000000000000	4.00000000000000000000	4.00000000000000000000	4.00000000000000000000
34.00000000000000000000	0.00000000000000000000	4172.30761718750000000000	4167.17919921875000000000	4149.74365234375000000000	4174.87158203125000000000	4233.84619140625000000000	4153.84619140625000000000	4156.92285156250000000000	4150.76904296875000000000	4158.97412109375000000000	4181.02539062500000000000	4163.07666015625000000000	4187.69238281250000000000	4207.69238281250000000000	4162.05126953125000000000	0.00000000000000000000	10246.00000000000000000000	10227.00000000000000000000	0.00000000000000000000	0.00000000000000000000	0.00000000000000000000	3028.00000000000000000000	249.00000000000000000000	4.00000000000000000000	4.00000000000000000000	4.00000000000000000000	4.00000000000000000000	4.00000000000000000000	4.00000000000000000000	4.00000000000000000000	4.00000000000000000000	4.00000000000000000000	4.00000000000000000000	4.00000000000000000000	4.00000000000000000000	4.00000000000000000000	4.00000000000000000000	4.00000000000000000000	4.00000000000000000000
35.00000000000000000000	0.00000000000000000000	4194.35888671875000000000	4168.71777343750000000000	4175.38427734375000000000	4190.76904296875000000000	4233.84619140625000000000	4154.87158203125000000000	4169.74365234375000000000	4161.02539062500000000000	4156.41015625000000000000	4174.87158203125000000000	4163.58984375000000000000	4198.46142578125000000000	4201.53857421875000000000	4160.51269531250000000000	0.00000000000000000000	10247.00000000000000000000	10230.00000000000000000000	0.00000000000000000000	0.00000000000000000000	0.00000000000000000000	3028.00000000000000000000	257.00000000000000000000	4.00000000000000000000	4.00000000000000000000	4.00000000000000000000	4.00000000000000000000	4.00000000000000000000	4.00000000000000000000	4.00000000000000000000	4.00000000000000000000	4.00000000000000000000	4.00000000000000000000	4.00000000000000000000	4.00000000000000000000	4.00000000000000000000	4.00000000000000000000	4.00000000000000000000	4.00000000000000000000
36.00000000000000000000	0.00000000000000000000	4175.38427734375000000000	4193.84619140625000000000	4191.28173828125000000000	4219.48730468750000000000	4254.35888671875000000000	4192.30761718750000000000	4195.38427734375000000000	4189.74365234375000000000	4184.10253906250000000000	4193.84619140625000000000	4189.74365234375000000000	4218.46142578125000000000	4227.17919921875000000000	4177.94873046875000000000	0.00000000000000000000	10247.00000000000000000000	10230.00000000000000000000	0.00000000000000000000	0.00000000000000000000	0.00000000000000000000	3028.00000000000000000000	265.00000000000000000000	4.00000000000000000000	4.00000000000000000000	4.00000000000000000000	4.00000000000000000000	4.00000000000000000000	4.00000000000000000000	4.00000000000000000000	4.00000000000000000000	4.00000000000000000000	4.00000000000000000000	4.00000000000000000000	4.00000000000000000000	4.00000000000000000000	4.00000000000000000000	4.00000000000000000000	4.00000000000000000000
37.00000000000000000000	0.00000000000000000000	4191.79492187500000000000	4177.43603515625000000000	4186.66650390625000000000	4200.51269531250000000000	4212.82031250000000000000	4169.23046875000000000000	4161.53857421875000000000	4163.58984375000000000000	4165.12792968750000000000	4181.53857421875000000000	4180.00000000000000000000	4206.15380859375000000000	4214.35888671875000000000	4161.53857421875000000000	0.00000000000000000000	10247.00000000000000000000	10229.00000000000000000000	0.00000000000000000000	0.00000000000000000000	0.00000000000000000000	3028.00000000000000000000	272.00000000000000000000	4.00000000000000000000	4.00000000000000000000	4.00000000000000000000	4.00000000000000000000	4.00000000000000000000	4.00000000000000000000	4.00000000000000000000	4.00000000000000000000	4.00000000000000000000	4.00000000000000000000	4.00000000000000000000	4.00000000000000000000	4.00000000000000000000	4.00000000000000000000	4.00000000000000000000	4.00000000000000000000
38.00000000000000000000	0.00000000000000000000	4181.02539062500000000000	4181.53857421875000000000	4180.51269531250000000000	4184.61523437500000000000	4215.89746093750000000000	4163.58984375000000000000	4162.56396484375000000000	4176.41015625000000000000	4166.66650390625000000000	4190.25634765625000000000	4170.25634765625000000000	4195.38427734375000000000	4219.48730468750000000000	4173.33300781250000000000	0.00000000000000000000	10247.00000000000000000000	10229.00000000000000000000	0.00000000000000000000	0.00000000000000000000	0.00000000000000000000	3028.00000000000000000000	280.00000000000000000000	4.00000000000000000000	4.00000000000000000000	4.00000000000000000000	4.00000000000000000000	4.00000000000000000000	4.00000000000000000000	4.00000000000000000000	4.00000000000000000000	4.00000000000000000000	4.00000000000000000000	4.00000000000000000000	4.00000000000000000000	4.00000000000000000000	4.00000000000000000000	4.00000000000000000000	4.00000000000000000000
39.00000000000000000000	0.00000000000000000000	4177.94873046875000000000	4179.48730468750000000000	4178.97412109375000000000	4200.00000000000000000000	4241.53857421875000000000	4172.30761718750000000000	4181.53857421875000000000	4201.53857421875000000000	4183.07666015625000000000	4197.43603515625000000000	4174.35888671875000000000	4207.69238281250000000000	4224.10253906250000000000	4192.30761718750000000000	0.00000000000000000000	10248.00000000000000000000	10229.00000000000000000000	0.00000000000000000000	0.00000000000000000000	0.00000000000000000000	3028.00000000000000000000	289.00000000000000000000	4.00000000000000000000	4.00000000000000000000	4.00000000000000000000	4.00000000000000000000	4.00000000000000000000	4.00000000000000000000	4.00000000000000000000	4.00000000000000000000	4.00000000000000000000	4.00000000000000000000	4.00000000000000000000	4.00000000000000000000	4.00000000000000000000	4.00000000000000000000	4.00000000000000000000	4.00000000000000000000
40.00000000000000000000	0.00000000000000000000	4193.84619140625000000000	4162.05126953125000000000	4178.46142578125000000000	4193.84619140625000000000	4225.64111328125000000000	4162.56396484375000000000	4174.35888671875000000000	4178.46142578125000000000	4166.66650390625000000000	4180.51269531250000000000	4177.94873046875000000000	4208.20507812500000000000	4203.07666015625000000000	4186.15380859375000000000	0.00000000000000000000	10248.00000000000000000000	10229.00000000000000000000	0.00000000000000000000	0.00000000000000000000	0.00000000000000000000	3028.00000000000000000000	296.00000000000000000000	4.00000000000000000000	4.00000000000000000000	4.00000000000000000000	4.00000000000000000000	4.00000000000000000000	4.00000000000000000000	4.00000000000000000000	4.00000000000000000000	4.00000000000000000000	4.00000000000000000000	4.00000000000000000000	4.00000000000000000000	4.00000000000000000000	4.00000000000000000000	4.00000000000000000000	4.00000000000000000000
41.00000000000000000000	0.00000000000000000000	4176.92285156250000000000	4171.28173828125000000000	4169.74365234375000000000	4173.33300781250000000000	4219.48730468750000000000	4162.05126953125000000000	4171.28173828125000000000	4160.00000000000000000000	4157.94873046875000000000	4184.10253906250000000000	4178.97412109375000000000	4202.05126953125000000000	4199.48730468750000000000	4186.66650390625000000000	0.00000000000000000000	10248.00000000000000000000	10230.00000000000000000000	0.00000000000000000000	0.00000000000000000000	0.00000000000000000000	3028.00000000000000000000	303.00000000000000000000	4.00000000000000000000	4.00000000000000000000	4.00000000000000000000	4.00000000000000000000	4.00000000000000000000	4.00000000000000000000	4.00000000000000000000	4.00000000000000000000	4.00000000000000000000	4.00000000000000000000	4.00000000000000000000	4.00000000000000000000	4.00000000000000000000	4.00000000000000000000	4.00000000000000000000	4.00000000000000000000
42.00000000000000000000	0.00000000000000000000	4202.56396484375000000000	4171.28173828125000000000	4177.43603515625000000000	4181.53857421875000000000	4225.12792968750000000000	4164.61523437500000000000	4162.05126953125000000000	4145.64111328125000000000	4153.84619140625000000000	4174.35888671875000000000	4161.53857421875000000000	4205.64111328125000000000	4201.02539062500000000000	4180.51269531250000000000	0.00000000000000000000	10248.00000000000000000000	10230.00000000000000000000	0.00000000000000000000	0.00000000000000000000	0.00000000000000000000	3028.00000000000000000000	311.00000000000000000000	4.00000000000000000000	4.00000000000000000000	4.00000000000000000000	4.00000000000000000000	4.00000000000000000000	4.00000000000000000000	4.00000000000000000000	4.00000000000000000000	4.00000000000000000000	4.00000000000000000000	4.00000000000000000000	4.00000000000000000000	4.00000000000000000000	4.00000000000000000000	4.00000000000000000000	4.00000000000000000000
43.00000000000000000000	0.00000000000000000000	4189.74365234375000000000	4184.61523437500000000000	4175.89746093750000000000	4209.23046875000000000000	4248.71777343750000000000	4191.28173828125000000000	4177.94873046875000000000	4159.48730468750000000000	4173.33300781250000000000	4183.58984375000000000000	4163.58984375000000000000	4211.28173828125000000000	4225.12792968750000000000	4185.12792968750000000000	0.00000000000000000000	10246.00000000000000000000	10229.00000000000000000000	0.00000000000000000000	0.00000000000000000000	0.00000000000000000000	3028.00000000000000000000	319.00000000000000000000	4.00000000000000000000	4.00000000000000000000	4.00000000000000000000	4.00000000000000000000	4.00000000000000000000	4.00000000000000000000	4.00000000000000000000	4.00000000000000000000	4.00000000000000000000	4.00000000000000000000	4.00000000000000000000	4.00000000000000000000	4.00000000000000000000	4.00000000000000000000	4.00000000000000000000	4.00000000000000000000
44.00000000000000000000	0.00000000000000000000	4173.84619140625000000000	4182.05126953125000000000	4152.30761718750000000000	4205.64111328125000000000	4230.25634765625000000000	4173.84619140625000000000	4166.66650390625000000000	4154.35888671875000000000	4164.61523437500000000000	4183.07666015625000000000	4159.48730468750000000000	4205.12792968750000000000	4214.87158203125000000000	4174.35888671875000000000	0.00000000000000000000	10246.00000000000000000000	10229.00000000000000000000	0.00000000000000000000	0.00000000000000000000	0.00000000000000000000	3028.00000000000000000000	327.00000000000000000000	4.00000000000000000000	4.00000000000000000000	4.00000000000000000000	4.00000000000000000000	4.00000000000000000000	4.00000000000000000000	4.00000000000000000000	4.00000000000000000000	4.00000000000000000000	4.00000000000000000000	4.00000000000000000000	4.00000000000000000000	4.00000000000000000000	4.00000000000000000000	4.00000000000000000000	4.00000000000000000000
45.00000000000000000000	0.00000000000000000000	4197.43603515625000000000	4172.30761718750000000000	4161.02539062500000000000	4185.12792968750000000000	4215.38427734375000000000	4147.69238281250000000000	4149.74365234375000000000	4137.43603515625000000000	4149.74365234375000000000	4162.05126953125000000000	4155.89746093750000000000	4205.12792968750000000000	4187.17919921875000000000	4166.66650390625000000000	0.00000000000000000000	10246.00000000000000000000	10228.00000000000000000000	0.00000000000000000000	0.00000000000000000000	0.00000000000000000000	3028.00000000000000000000	336.00000000000000000000	4.00000000000000000000	4.00000000000000000000	4.00000000000000000000	4.00000000000000000000	4.00000000000000000000	4.00000000000000000000	4.00000000000000000000	4.00000000000000000000	4.00000000000000000000	4.00000000000000000000	4.00000000000000000000	4.00000000000000000000	4.00000000000000000000	4.00000000000000000000	4.00000000000000000000	4.00000000000000000000
46.00000000000000000000	0.00000000000000000000	4176.41015625000000000000	4186.66650390625000000000	4168.20507812500000000000	4185.12792968750000000000	4248.71777343750000000000	4176.41015625000000000000	4177.43603515625000000000	4168.71777343750000000000	4178.46142578125000000000	4181.02539062500000000000	4176.92285156250000000000	4214.87158203125000000000	4196.92285156250000000000	4182.05126953125000000000	0.00000000000000000000	10246.00000000000000000000	10228.00000000000000000000	0.00000000000000000000	0.00000000000000000000	0.00000000000000000000	3028.00000000000000000000	343.00000000000000000000	4.00000000000000000000	4.00000000000000000000	4.00000000000000000000	4.00000000000000000000	4.00000000000000000000	4.00000000000000000000	4.00000000000000000000	4.00000000000000000000	4.00000000000000000000	4.00000000000000000000	4.00000000000000000000	4.00000000000000000000	4.00000000000000000000	4.00000000000000000000	4.00000000000000000000	4.00000000000000000000
47.00000000000000000000	0.00000000000000000000	4188.71777343750000000000	4176.92285156250000000000	4155.38427734375000000000	4191.28173828125000000000	4229.74365234375000000000	4171.79492187500000000000	4172.30761718750000000000	4178.46142578125000000000	4172.30761718750000000000	4181.02539062500000000000	4163.58984375000000000000	4205.12792968750000000000	4188.20507812500000000000	4158.97412109375000000000	0.00000000000000000000	10246.00000000000000000000	10230.00000000000000000000	0.00000000000000000000	0.00000000000000000000	0.00000000000000000000	3028.00000000000000000000	351.00000000000000000000	4.00000000000000000000	4.00000000000000000000	4.00000000000000000000	4.00000000000000000000	4.00000000000000000000	4.00000000000000000000	4.00000000000000000000	4.00000000000000000000	4.00000000000000000000	4.00000000000000000000	4.00000000000000000000	4.00000000000000000000	4.00000000000000000000	4.00000000000000000000	4.00000000000000000000	4.00000000000000000000
48.00000000000000000000	0.00000000000000000000	4187.69238281250000000000	4186.15380859375000000000	4158.46142578125000000000	4201.53857421875000000000	4232.82031250000000000000	4173.84619140625000000000	4177.94873046875000000000	4190.25634765625000000000	4181.53857421875000000000	4180.00000000000000000000	4150.76904296875000000000	4205.64111328125000000000	4203.07666015625000000000	4161.02539062500000000000	0.00000000000000000000	10246.00000000000000000000	10230.00000000000000000000	0.00000000000000000000	0.00000000000000000000	0.00000000000000000000	3028.00000000000000000000	358.00000000000000000000	4.00000000000000000000	4.00000000000000000000	4.00000000000000000000	4.00000000000000000000	4.00000000000000000000	4.00000000000000000000	4.00000000000000000000	4.00000000000000000000	4.00000000000000000000	4.00000000000000000000	4.00000000000000000000	4.00000000000000000000	4.00000000000000000000	4.00000000000000000000	4.00000000000000000000	4.00000000000000000000
49.00000000000000000000	0.00000000000000000000	4173.33300781250000000000	4183.58984375000000000000	4166.15380859375000000000	4203.07666015625000000000	4249.23046875000000000000	4186.15380859375000000000	4194.35888671875000000000	4207.69238281250000000000	4195.89746093750000000000	4182.05126953125000000000	4153.84619140625000000000	4219.48730468750000000000	4212.30761718750000000000	4178.46142578125000000000	0.00000000000000000000	10246.00000000000000000000	10229.00000000000000000000	0.00000000000000000000	0.00000000000000000000	0.00000000000000000000	3028.00000000000000000000	366.00000000000000000000	4.00000000000000000000	4.00000000000000000000	4.00000000000000000000	4.00000000000000000000	4.00000000000000000000	4.00000000000000000000	4.00000000000000000000	4.00000000000000000000	4.00000000000000000000	4.00000000000000000000	4.00000000000000000000	4.00000000000000000000	4.00000000000000000000	4.00000000000000000000	4.00000000000000000000	4.00000000000000000000
50.00000000000000000000	0.00000000000000000000	4189.23046875000000000000	4157.43603515625000000000	4166.15380859375000000000	4187.69238281250000000000	4222.56396484375000000000	4177.43603515625000000000	4186.15380859375000000000	4197.43603515625000000000	4172.30761718750000000000	4171.28173828125000000000	4156.41015625000000000000	4216.92285156250000000000	4194.35888671875000000000	4162.56396484375000000000	0.00000000000000000000	10246.00000000000000000000	10229.00000000000000000000	0.00000000000000000000	0.00000000000000000000	0.00000000000000000000	3028.00000000000000000000	374.00000000000000000000	4.00000000000000000000	4.00000000000000000000	4.00000000000000000000	4.00000000000000000000	4.00000000000000000000	4.00000000000000000000	4.00000000000000000000	4.00000000000000000000	4.00000000000000000000	4.00000000000000000000	4.00000000000000000000	4.00000000000000000000	4.00000000000000000000	4.00000000000000000000	4.00000000000000000000	4.00000000000000000000
51.00000000000000000000	0.00000000000000000000	4176.92285156250000000000	4175.89746093750000000000	4167.69238281250000000000	4191.28173828125000000000	4229.74365234375000000000	4187.17919921875000000000	4199.48730468750000000000	4203.58984375000000000000	4190.76904296875000000000	4194.35888671875000000000	4187.17919921875000000000	4228.71777343750000000000	4220.00000000000000000000	4179.48730468750000000000	0.00000000000000000000	10247.00000000000000000000	10228.00000000000000000000	0.00000000000000000000	0.00000000000000000000	0.00000000000000000000	3028.00000000000000000000	382.00000000000000000000	4.00000000000000000000	4.00000000000000000000	4.00000000000000000000	4.00000000000000000000	4.00000000000000000000	4.00000000000000000000	4.00000000000000000000	4.00000000000000000000	4.00000000000000000000	4.00000000000000000000	4.00000000000000000000	4.00000000000000000000	4.00000000000000000000	4.00000000000000000000	4.00000000000000000000	4.00000000000000000000
52.00000000000000000000	0.00000000000000000000	4196.41015625000000000000	4171.79492187500000000000	4176.41015625000000000000	4192.82031250000000000000	4225.12792968750000000000	4172.30761718750000000000	4193.84619140625000000000	4190.25634765625000000000	4196.92285156250000000000	4190.76904296875000000000	4185.12792968750000000000	4236.41015625000000000000	4215.89746093750000000000	4190.76904296875000000000	0.00000000000000000000	10247.00000000000000000000	10228.00000000000000000000	0.00000000000000000000	0.00000000000000000000	0.00000000000000000000	3028.00000000000000000000	390.00000000000000000000	4.00000000000000000000	4.00000000000000000000	4.00000000000000000000	4.00000000000000000000	4.00000000000000000000	4.00000000000000000000	4.00000000000000000000	4.00000000000000000000	4.00000000000000000000	4.00000000000000000000	4.00000000000000000000	4.00000000000000000000	4.00000000000000000000	4.00000000000000000000	4.00000000000000000000	4.00000000000000000000
53.00000000000000000000	0.00000000000000000000	4188.71777343750000000000	4159.48730468750000000000	4170.25634765625000000000	4189.74365234375000000000	4220.51269531250000000000	4177.94873046875000000000	4190.76904296875000000000	4181.02539062500000000000	4187.69238281250000000000	4175.89746093750000000000	4160.00000000000000000000	4223.07666015625000000000	4196.41015625000000000000	4176.92285156250000000000	0.00000000000000000000	10248.00000000000000000000	10230.00000000000000000000	0.00000000000000000000	0.00000000000000000000	0.00000000000000000000	3028.00000000000000000000	397.00000000000000000000	4.00000000000000000000	4.00000000000000000000	4.00000000000000000000	4.00000000000000000000	4.00000000000000000000	4.00000000000000000000	4.00000000000000000000	4.00000000000000000000	4.00000000000000000000	4.00000000000000000000	4.00000000000000000000	4.00000000000000000000	4.00000000000000000000	4.00000000000000000000	4.00000000000000000000	4.00000000000000000000
54.00000000000000000000	0.00000000000000000000	4173.33300781250000000000	4166.66650390625000000000	4158.46142578125000000000	4196.92285156250000000000	4228.20507812500000000000	4192.82031250000000000000	4190.25634765625000000000	4184.61523437500000000000	4188.20507812500000000000	4177.94873046875000000000	4168.20507812500000000000	4221.53857421875000000000	4203.58984375000000000000	4165.12792968750000000000	0.00000000000000000000	10248.00000000000000000000	10230.00000000000000000000	0.00000000000000000000	0.00000000000000000000	0.00000000000000000000	3028.00000000000000000000	405.00000000000000000000	4.00000000000000000000	4.00000000000000000000	4.00000000000000000000	4.00000000000000000000	4.00000000000000000000	4.00000000000000000000	4.00000000000000000000	4.00000000000000000000	4.00000000000000000000	4.00000000000000000000	4.00000000000000000000	4.00000000000000000000	4.00000000000000000000	4.00000000000000000000	4.00000000000000000000	4.00000000000000000000
55.00000000000000000000	0.00000000000000000000	4202.05126953125000000000	4171.28173828125000000000	4170.76904296875000000000	4196.92285156250000000000	4224.61523437500000000000	4170.76904296875000000000	4173.33300781250000000000	4176.92285156250000000000	4182.05126953125000000000	4177.43603515625000000000	4181.53857421875000000000	4228.20507812500000000000	4208.71777343750000000000	4166.66650390625000000000	0.00000000000000000000	10250.00000000000000000000	10230.00000000000000000000	0.00000000000000000000	0.00000000000000000000	0.00000000000000000000	3028.00000000000000000000	414.00000000000000000000	4.00000000000000000000	4.00000000000000000000	4.00000000000000000000	4.00000000000000000000	4.00000000000000000000	4.00000000000000000000	4.00000000000000000000	4.00000000000000000000	4.00000000000000000000	4.00000000000000000000	4.00000000000000000000	4.00000000000000000000	4.00000000000000000000	4.00000000000000000000	4.00000000000000000000	4.00000000000000000000
56.00000000000000000000	0.00000000000000000000	4179.48730468750000000000	4187.69238281250000000000	4162.56396484375000000000	4200.00000000000000000000	4234.35888671875000000000	4174.35888671875000000000	4181.53857421875000000000	4186.66650390625000000000	4192.82031250000000000000	4190.25634765625000000000	4182.56396484375000000000	4226.15380859375000000000	4214.87158203125000000000	4176.41015625000000000000	0.00000000000000000000	10250.00000000000000000000	10230.00000000000000000000	0.00000000000000000000	0.00000000000000000000	0.00000000000000000000	3028.00000000000000000000	422.00000000000000000000	4.00000000000000000000	4.00000000000000000000	4.00000000000000000000	4.00000000000000000000	4.00000000000000000000	4.00000000000000000000	4.00000000000000000000	4.00000000000000000000	4.00000000000000000000	4.00000000000000000000	4.00000000000000000000	4.00000000000000000000	4.00000000000000000000	4.00000000000000000000	4.00000000000000000000	4.00000000000000000000
57.00000000000000000000	0.00000000000000000000	4185.12792968750000000000	4170.76904296875000000000	4145.12792968750000000000	4198.97412109375000000000	4213.33300781250000000000	4176.92285156250000000000	4169.23046875000000000000	4170.76904296875000000000	4176.92285156250000000000	4171.79492187500000000000	4164.10253906250000000000	4216.92285156250000000000	4183.58984375000000000000	4150.25634765625000000000	0.00000000000000000000	10249.00000000000000000000	10230.00000000000000000000	0.00000000000000000000	0.00000000000000000000	0.00000000000000000000	3028.00000000000000000000	429.00000000000000000000	4.00000000000000000000	4.00000000000000000000	4.00000000000000000000	4.00000000000000000000	4.00000000000000000000	4.00000000000000000000	4.00000000000000000000	4.00000000000000000000	4.00000000000000000000	4.00000000000000000000	4.00000000000000000000	4.00000000000000000000	4.00000000000000000000	4.00000000000000000000	4.00000000000000000000	4.00000000000000000000
58.00000000000000000000	0.00000000000000000000	4194.87158203125000000000	4173.33300781250000000000	4145.12792968750000000000	4192.82031250000000000000	4223.58984375000000000000	4178.97412109375000000000	4170.76904296875000000000	4163.58984375000000000000	4170.25634765625000000000	4160.51269531250000000000	4164.61523437500000000000	4215.38427734375000000000	4175.89746093750000000000	4149.23046875000000000000	0.00000000000000000000	10249.00000000000000000000	10230.00000000000000000000	0.00000000000000000000	0.00000000000000000000	0.00000000000000000000	3028.00000000000000000000	437.00000000000000000000	4.00000000000000000000	4.00000000000000000000	4.00000000000000000000	4.00000000000000000000	4.00000000000000000000	4.00000000000000000000	4.00000000000000000000	4.00000000000000000000	4.00000000000000000000	4.00000000000000000000	4.00000000000000000000	4.00000000000000000000	4.00000000000000000000	4.00000000000000000000	4.00000000000000000000	4.00000000000000000000
59.00000000000000000000	0.00000000000000000000	4178.97412109375000000000	4199.48730468750000000000	4138.46142578125000000000	4193.84619140625000000000	4249.74365234375000000000	4176.92285156250000000000	4187.17919921875000000000	4169.23046875000000000000	4177.94873046875000000000	4159.48730468750000000000	4166.15380859375000000000	4212.82031250000000000000	4190.25634765625000000000	4168.20507812500000000000	0.00000000000000000000	10249.00000000000000000000	10230.00000000000000000000	0.00000000000000000000	0.00000000000000000000	0.00000000000000000000	3028.00000000000000000000	445.00000000000000000000	4.00000000000000000000	4.00000000000000000000	4.00000000000000000000	4.00000000000000000000	4.00000000000000000000	4.00000000000000000000	4.00000000000000000000	4.00000000000000000000	4.00000000000000000000	4.00000000000000000000	4.00000000000000000000	4.00000000000000000000	4.00000000000000000000	4.00000000000000000000	4.00000000000000000000	4.00000000000000000000
60.00000000000000000000	0.00000000000000000000	4202.56396484375000000000	4196.92285156250000000000	4151.28173828125000000000	4203.58984375000000000000	4236.41015625000000000000	4173.33300781250000000000	4182.56396484375000000000	4162.56396484375000000000	4175.89746093750000000000	4148.71777343750000000000	4163.07666015625000000000	4213.84619140625000000000	4190.25634765625000000000	4171.28173828125000000000	0.00000000000000000000	10249.00000000000000000000	10230.00000000000000000000	0.00000000000000000000	0.00000000000000000000	0.00000000000000000000	3028.00000000000000000000	454.00000000000000000000	4.00000000000000000000	4.00000000000000000000	4.00000000000000000000	4.00000000000000000000	4.00000000000000000000	4.00000000000000000000	4.00000000000000000000	4.00000000000000000000	4.00000000000000000000	4.00000000000000000000	4.00000000000000000000	4.00000000000000000000	4.00000000000000000000	4.00000000000000000000	4.00000000000000000000	4.00000000000000000000
61.00000000000000000000	0.00000000000000000000	4187.17919921875000000000	4205.12792968750000000000	4165.64111328125000000000	4218.46142578125000000000	4248.20507812500000000000	4201.53857421875000000000	4202.05126953125000000000	4193.84619140625000000000	4209.23046875000000000000	4183.07666015625000000000	4204.10253906250000000000	4233.33300781250000000000	4226.66650390625000000000	4197.43603515625000000000	0.00000000000000000000	10248.00000000000000000000	10229.00000000000000000000	0.00000000000000000000	0.00000000000000000000	0.00000000000000000000	3028.00000000000000000000	461.00000000000000000000	4.00000000000000000000	4.00000000000000000000	4.00000000000000000000	4.00000000000000000000	4.00000000000000000000	4.00000000000000000000	4.00000000000000000000	4.00000000000000000000	4.00000000000000000000	4.00000000000000000000	4.00000000000000000000	4.00000000000000000000	4.00000000000000000000	4.00000000000000000000	4.00000000000000000000	4.00000000000000000000
62.00000000000000000000	0.00000000000000000000	4187.69238281250000000000	4188.71777343750000000000	4155.89746093750000000000	4210.25634765625000000000	4242.56396484375000000000	4187.69238281250000000000	4189.74365234375000000000	4193.33300781250000000000	4201.02539062500000000000	4184.10253906250000000000	4198.97412109375000000000	4233.33300781250000000000	4221.02539062500000000000	4194.87158203125000000000	0.00000000000000000000	10248.00000000000000000000	10229.00000000000000000000	0.00000000000000000000	0.00000000000000000000	0.00000000000000000000	3028.00000000000000000000	469.00000000000000000000	4.00000000000000000000	4.00000000000000000000	4.00000000000000000000	4.00000000000000000000	4.00000000000000000000	4.00000000000000000000	4.00000000000000000000	4.00000000000000000000	4.00000000000000000000	4.00000000000000000000	4.00000000000000000000	4.00000000000000000000	4.00000000000000000000	4.00000000000000000000	4.00000000000000000000	4.00000000000000000000
63.00000000000000000000	0.00000000000000000000	4191.79492187500000000000	4172.82031250000000000000	4147.69238281250000000000	4204.10253906250000000000	4225.12792968750000000000	4173.33300781250000000000	4173.33300781250000000000	4171.79492187500000000000	4181.02539062500000000000	4162.56396484375000000000	4169.23046875000000000000	4217.43603515625000000000	4197.94873046875000000000	4179.48730468750000000000	0.00000000000000000000	10247.00000000000000000000	10228.00000000000000000000	0.00000000000000000000	0.00000000000000000000	0.00000000000000000000	3028.00000000000000000000	477.00000000000000000000	4.00000000000000000000	4.00000000000000000000	4.00000000000000000000	4.00000000000000000000	4.00000000000000000000	4.00000000000000000000	4.00000000000000000000	4.00000000000000000000	4.00000000000000000000	4.00000000000000000000	4.00000000000000000000	4.00000000000000000000	4.00000000000000000000	4.00000000000000000000	4.00000000000000000000	4.00000000000000000000
64.00000000000000000000	0.00000000000000000000	4173.84619140625000000000	4169.23046875000000000000	4138.97412109375000000000	4197.94873046875000000000	4209.74365234375000000000	4173.84619140625000000000	4176.92285156250000000000	4171.28173828125000000000	4187.17919921875000000000	4155.89746093750000000000	4180.00000000000000000000	4210.76904296875000000000	4192.82031250000000000000	4162.56396484375000000000	2580.00000000000000000000	10247.00000000000000000000	10228.00000000000000000000	0.00000000000000000000	0.00000000000000000000	0.00000000000000000000	3028.00000000000000000000	485.00000000000000000000	4.00000000000000000000	4.00000000000000000000	4.00000000000000000000	4.00000000000000000000	4.00000000000000000000	4.00000000000000000000	4.00000000000000000000	4.00000000000000000000	4.00000000000000000000	4.00000000000000000000	4.00000000000000000000	4.00000000000000000000	4.00000000000000000000	4.00000000000000000000	4.00000000000000000000	4.00000000000000000000
65.00000000000000000000	0.00000000000000000000	4197.43603515625000000000	4166.66650390625000000000	4144.61523437500000000000	4194.87158203125000000000	4208.71777343750000000000	4157.43603515625000000000	4167.69238281250000000000	4167.69238281250000000000	4174.35888671875000000000	4146.66650390625000000000	4184.10253906250000000000	4208.20507812500000000000	4182.56396484375000000000	4146.66650390625000000000	2457.00000000000000000000	10248.00000000000000000000	10229.00000000000000000000	0.00000000000000000000	0.00000000000000000000	0.00000000000000000000	3028.00000000000000000000	494.00000000000000000000	4.00000000000000000000	4.00000000000000000000	4.00000000000000000000	4.00000000000000000000	4.00000000000000000000	4.00000000000000000000	4.00000000000000000000	4.00000000000000000000	4.00000000000000000000	4.00000000000000000000	4.00000000000000000000	4.00000000000000000000	4.00000000000000000000	4.00000000000000000000	4.00000000000000000000	4.00000000000000000000
66.00000000000000000000	0.00000000000000000000	4177.43603515625000000000	4191.79492187500000000000	4149.23046875000000000000	4207.69238281250000000000	4251.79492187500000000000	4185.12792968750000000000	4191.28173828125000000000	4190.76904296875000000000	4190.76904296875000000000	4176.41015625000000000000	4185.64111328125000000000	4214.87158203125000000000	4207.69238281250000000000	4176.92285156250000000000	1434.00000000000000000000	10248.00000000000000000000	10229.00000000000000000000	0.00000000000000000000	0.00000000000000000000	0.00000000000000000000	3028.00000000000000000000	501.00000000000000000000	4.00000000000000000000	4.00000000000000000000	4.00000000000000000000	4.00000000000000000000	4.00000000000000000000	4.00000000000000000000	4.00000000000000000000	4.00000000000000000000	4.00000000000000000000	4.00000000000000000000	4.00000000000000000000	4.00000000000000000000	4.00000000000000000000	4.00000000000000000000	4.00000000000000000000	4.00000000000000000000
67.00000000000000000000	0.00000000000000000000	4171.79492187500000000000	4167.17919921875000000000	4137.43603515625000000000	4188.71777343750000000000	4220.51269531250000000000	4183.07666015625000000000	4182.56396484375000000000	4174.35888671875000000000	4183.07666015625000000000	4161.02539062500000000000	4168.71777343750000000000	4208.20507812500000000000	4189.23046875000000000000	4173.33300781250000000000	3448.00000000000000000000	10248.00000000000000000000	10230.00000000000000000000	0.00000000000000000000	0.00000000000000000000	0.00000000000000000000	3028.00000000000000000000	509.00000000000000000000	4.00000000000000000000	4.00000000000000000000	4.00000000000000000000	4.00000000000000000000	4.00000000000000000000	4.00000000000000000000	4.00000000000000000000	4.00000000000000000000	4.00000000000000000000	4.00000000000000000000	4.00000000000000000000	4.00000000000000000000	4.00000000000000000000	4.00000000000000000000	4.00000000000000000000	4.00000000000000000000
68.00000000000000000000	0.00000000000000000000	4188.71777343750000000000	4155.38427734375000000000	4141.02539062500000000000	4177.43603515625000000000	4185.64111328125000000000	4157.94873046875000000000	4166.66650390625000000000	4153.84619140625000000000	4164.10253906250000000000	4124.61523437500000000000	4157.43603515625000000000	4197.43603515625000000000	4161.53857421875000000000	4152.30761718750000000000	3538.00000000000000000000	10248.00000000000000000000	10230.00000000000000000000	0.00000000000000000000	0.00000000000000000000	0.00000000000000000000	3028.00000000000000000000	517.00000000000000000000	4.00000000000000000000	4.00000000000000000000	4.00000000000000000000	4.00000000000000000000	4.00000000000000000000	4.00000000000000000000	4.00000000000000000000	4.00000000000000000000	4.00000000000000000000	4.00000000000000000000	4.00000000000000000000	4.00000000000000000000	4.00000000000000000000	4.00000000000000000000	4.00000000000000000000	4.00000000000000000000
69.00000000000000000000	0.00000000000000000000	4178.46142578125000000000	4190.76904296875000000000	4157.94873046875000000000	4203.58984375000000000000	4232.82031250000000000000	4175.38427734375000000000	4193.84619140625000000000	4182.56396484375000000000	4184.10253906250000000000	4147.69238281250000000000	4174.87158203125000000000	4208.71777343750000000000	4188.71777343750000000000	4163.07666015625000000000	3402.00000000000000000000	10248.00000000000000000000	10230.00000000000000000000	0.00000000000000000000	0.00000000000000000000	0.00000000000000000000	3028.00000000000000000000	524.00000000000000000000	4.00000000000000000000	4.00000000000000000000	4.00000000000000000000	4.00000000000000000000	4.00000000000000000000	4.00000000000000000000	4.00000000000000000000	4.00000000000000000000	4.00000000000000000000	4.00000000000000000000	4.00000000000000000000	4.00000000000000000000	4.00000000000000000000	4.00000000000000000000	4.00000000000000000000	4.00000000000000000000
70.00000000000000000000	0.00000000000000000000	4197.43603515625000000000	4177.94873046875000000000	4171.79492187500000000000	4208.71777343750000000000	4230.76904296875000000000	4176.41015625000000000000	4185.64111328125000000000	4168.71777343750000000000	4170.76904296875000000000	4155.89746093750000000000	4170.76904296875000000000	4214.35888671875000000000	4185.12792968750000000000	4152.30761718750000000000	3480.00000000000000000000	10248.00000000000000000000	10230.00000000000000000000	0.00000000000000000000	0.00000000000000000000	0.00000000000000000000	3028.00000000000000000000	532.00000000000000000000	4.00000000000000000000	4.00000000000000000000	4.00000000000000000000	4.00000000000000000000	4.00000000000000000000	4.00000000000000000000	4.00000000000000000000	4.00000000000000000000	4.00000000000000000000	4.00000000000000000000	4.00000000000000000000	4.00000000000000000000	4.00000000000000000000	4.00000000000000000000	4.00000000000000000000	4.00000000000000000000
71.00000000000000000000	0.00000000000000000000	4182.56396484375000000000	4178.97412109375000000000	4180.51269531250000000000	4208.20507812500000000000	4217.43603515625000000000	4175.38427734375000000000	4174.87158203125000000000	4163.58984375000000000000	4175.38427734375000000000	4157.94873046875000000000	4168.20507812500000000000	4213.84619140625000000000	4184.10253906250000000000	4162.05126953125000000000	3402.00000000000000000000	10248.00000000000000000000	10228.00000000000000000000	0.00000000000000000000	0.00000000000000000000	0.00000000000000000000	3028.00000000000000000000	540.00000000000000000000	4.00000000000000000000	4.00000000000000000000	4.00000000000000000000	4.00000000000000000000	4.00000000000000000000	4.00000000000000000000	4.00000000000000000000	4.00000000000000000000	4.00000000000000000000	4.00000000000000000000	4.00000000000000000000	4.00000000000000000000	4.00000000000000000000	4.00000000000000000000	4.00000000000000000000	4.00000000000000000000
72.00000000000000000000	0.00000000000000000000	4185.12792968750000000000	4191.28173828125000000000	4193.33300781250000000000	4209.74365234375000000000	4220.51269531250000000000	4164.61523437500000000000	4160.00000000000000000000	4167.69238281250000000000	4184.10253906250000000000	4150.76904296875000000000	4167.17919921875000000000	4212.30761718750000000000	4187.69238281250000000000	4173.84619140625000000000	3440.00000000000000000000	10248.00000000000000000000	10228.00000000000000000000	0.00000000000000000000	0.00000000000000000000	0.00000000000000000000	3028.00000000000000000000	549.00000000000000000000	4.00000000000000000000	4.00000000000000000000	4.00000000000000000000	4.00000000000000000000	4.00000000000000000000	4.00000000000000000000	4.00000000000000000000	4.00000000000000000000	4.00000000000000000000	4.00000000000000000000	4.00000000000000000000	4.00000000000000000000	4.00000000000000000000	4.00000000000000000000	4.00000000000000000000	4.00000000000000000000
73.00000000000000000000	0.00000000000000000000	4201.02539062500000000000	4184.10253906250000000000	4204.61523437500000000000	4196.92285156250000000000	4216.92285156250000000000	4155.89746093750000000000	4153.33300781250000000000	4155.89746093750000000000	4174.87158203125000000000	4141.53857421875000000000	4168.71777343750000000000	4209.23046875000000000000	4185.12792968750000000000	4171.28173828125000000000	3138.00000000000000000000	10249.00000000000000000000	10229.00000000000000000000	0.00000000000000000000	0.00000000000000000000	0.00000000000000000000	3028.00000000000000000000	556.00000000000000000000	4.00000000000000000000	4.00000000000000000000	4.00000000000000000000	4.00000000000000000000	4.00000000000000000000	4.00000000000000000000	4.00000000000000000000	4.00000000000000000000	4.00000000000000000000	4.00000000000000000000	4.00000000000000000000	4.00000000000000000000	4.00000000000000000000	4.00000000000000000000	4.00000000000000000000	4.00000000000000000000
74.00000000000000000000	0.00000000000000000000	4178.46142578125000000000	4177.94873046875000000000	4200.51269531250000000000	4194.35888671875000000000	4215.38427734375000000000	4165.64111328125000000000	4171.79492187500000000000	4170.25634765625000000000	4182.05126953125000000000	4160.51269531250000000000	4188.71777343750000000000	4222.05126953125000000000	4190.25634765625000000000	4183.58984375000000000000	3494.00000000000000000000	10249.00000000000000000000	10229.00000000000000000000	0.00000000000000000000	0.00000000000000000000	0.00000000000000000000	3028.00000000000000000000	564.00000000000000000000	4.00000000000000000000	4.00000000000000000000	4.00000000000000000000	4.00000000000000000000	4.00000000000000000000	4.00000000000000000000	4.00000000000000000000	4.00000000000000000000	4.00000000000000000000	4.00000000000000000000	4.00000000000000000000	4.00000000000000000000	4.00000000000000000000	4.00000000000000000000	4.00000000000000000000	4.00000000000000000000
75.00000000000000000000	0.00000000000000000000	4195.89746093750000000000	4148.71777343750000000000	4206.15380859375000000000	4195.38427734375000000000	4194.35888671875000000000	4153.84619140625000000000	4160.00000000000000000000	4169.74365234375000000000	4172.30761718750000000000	4156.41015625000000000000	4180.00000000000000000000	4227.17919921875000000000	4168.71777343750000000000	4169.74365234375000000000	3305.00000000000000000000	10249.00000000000000000000	10229.00000000000000000000	0.00000000000000000000	0.00000000000000000000	0.00000000000000000000	3028.00000000000000000000	572.00000000000000000000	4.00000000000000000000	4.00000000000000000000	4.00000000000000000000	4.00000000000000000000	4.00000000000000000000	4.00000000000000000000	4.00000000000000000000	4.00000000000000000000	4.00000000000000000000	4.00000000000000000000	4.00000000000000000000	4.00000000000000000000	4.00000000000000000000	4.00000000000000000000	4.00000000000000000000	4.00000000000000000000
76.00000000000000000000	0.00000000000000000000	4181.53857421875000000000	4152.30761718750000000000	4208.71777343750000000000	4187.69238281250000000000	4211.28173828125000000000	4168.20507812500000000000	4168.20507812500000000000	4168.71777343750000000000	4175.89746093750000000000	4158.46142578125000000000	4166.15380859375000000000	4215.89746093750000000000	4171.28173828125000000000	4157.94873046875000000000	2673.00000000000000000000	10249.00000000000000000000	10229.00000000000000000000	0.00000000000000000000	0.00000000000000000000	0.00000000000000000000	3028.00000000000000000000	580.00000000000000000000	4.00000000000000000000	4.00000000000000000000	4.00000000000000000000	4.00000000000000000000	4.00000000000000000000	4.00000000000000000000	4.00000000000000000000	4.00000000000000000000	4.00000000000000000000	4.00000000000000000000	4.00000000000000000000	4.00000000000000000000	4.00000000000000000000	4.00000000000000000000	4.00000000000000000000	4.00000000000000000000
77.00000000000000000000	0.00000000000000000000	4174.87158203125000000000	4163.58984375000000000000	4197.94873046875000000000	4188.20507812500000000000	4216.41015625000000000000	4178.97412109375000000000	4180.51269531250000000000	4163.07666015625000000000	4169.23046875000000000000	4148.71777343750000000000	4157.94873046875000000000	4206.15380859375000000000	4173.33300781250000000000	4155.89746093750000000000	2585.00000000000000000000	10250.00000000000000000000	10229.00000000000000000000	0.00000000000000000000	0.00000000000000000000	0.00000000000000000000	3028.00000000000000000000	588.00000000000000000000	4.00000000000000000000	4.00000000000000000000	4.00000000000000000000	4.00000000000000000000	4.00000000000000000000	4.00000000000000000000	4.00000000000000000000	4.00000000000000000000	4.00000000000000000000	4.00000000000000000000	4.00000000000000000000	4.00000000000000000000	4.00000000000000000000	4.00000000000000000000	4.00000000000000000000	4.00000000000000000000
78.00000000000000000000	0.00000000000000000000	4195.89746093750000000000	4158.46142578125000000000	4202.56396484375000000000	4194.35888671875000000000	4195.38427734375000000000	4166.15380859375000000000	4182.56396484375000000000	4166.66650390625000000000	4160.51269531250000000000	4127.69238281250000000000	4162.05126953125000000000	4206.66650390625000000000	4162.56396484375000000000	4161.53857421875000000000	3494.00000000000000000000	10250.00000000000000000000	10229.00000000000000000000	0.00000000000000000000	0.00000000000000000000	0.00000000000000000000	3028.00000000000000000000	596.00000000000000000000	4.00000000000000000000	4.00000000000000000000	4.00000000000000000000	4.00000000000000000000	4.00000000000000000000	4.00000000000000000000	4.00000000000000000000	4.00000000000000000000	4.00000000000000000000	4.00000000000000000000	4.00000000000000000000	4.00000000000000000000	4.00000000000000000000	4.00000000000000000000	4.00000000000000000000	4.00000000000000000000
79.00000000000000000000	0.00000000000000000000	4175.38427734375000000000	4158.97412109375000000000	4209.23046875000000000000	4190.76904296875000000000	4212.82031250000000000000	4168.71777343750000000000	4191.28173828125000000000	4187.17919921875000000000	4186.15380859375000000000	4146.66650390625000000000	4192.82031250000000000000	4219.48730468750000000000	4173.33300781250000000000	4180.00000000000000000000	3305.00000000000000000000	10249.00000000000000000000	10229.00000000000000000000	0.00000000000000000000	0.00000000000000000000	0.00000000000000000000	3028.00000000000000000000	604.00000000000000000000	4.00000000000000000000	4.00000000000000000000	4.00000000000000000000	4.00000000000000000000	4.00000000000000000000	4.00000000000000000000	4.00000000000000000000	4.00000000000000000000	4.00000000000000000000	4.00000000000000000000	4.00000000000000000000	4.00000000000000000000	4.00000000000000000000	4.00000000000000000000	4.00000000000000000000	4.00000000000000000000
80.00000000000000000000	0.00000000000000000000	4196.92285156250000000000	4153.33300781250000000000	4217.94873046875000000000	4191.79492187500000000000	4221.53857421875000000000	4168.71777343750000000000	4178.97412109375000000000	4172.82031250000000000000	4191.28173828125000000000	4160.00000000000000000000	4194.87158203125000000000	4232.82031250000000000000	4176.41015625000000000000	4183.07666015625000000000	2673.00000000000000000000	10249.00000000000000000000	10229.00000000000000000000	0.00000000000000000000	0.00000000000000000000	0.00000000000000000000	3028.00000000000000000000	611.00000000000000000000	4.00000000000000000000	4.00000000000000000000	4.00000000000000000000	4.00000000000000000000	4.00000000000000000000	4.00000000000000000000	4.00000000000000000000	4.00000000000000000000	4.00000000000000000000	4.00000000000000000000	4.00000000000000000000	4.00000000000000000000	4.00000000000000000000	4.00000000000000000000	4.00000000000000000000	4.00000000000000000000
81.00000000000000000000	0.00000000000000000000	4199.48730468750000000000	4197.94873046875000000000	4226.66650390625000000000	4224.10253906250000000000	4242.05126953125000000000	4198.97412109375000000000	4190.76904296875000000000	4182.05126953125000000000	4210.76904296875000000000	4195.89746093750000000000	4199.48730468750000000000	4249.74365234375000000000	4208.71777343750000000000	4204.10253906250000000000	2585.00000000000000000000	10248.00000000000000000000	10226.00000000000000000000	0.00000000000000000000	0.00000000000000000000	0.00000000000000000000	3028.00000000000000000000	618.00000000000000000000	4.00000000000000000000	4.00000000000000000000	4.00000000000000000000	4.00000000000000000000	4.00000000000000000000	4.00000000000000000000	4.00000000000000000000	4.00000000000000000000	4.00000000000000000000	4.00000000000000000000	4.00000000000000000000	4.00000000000000000000	4.00000000000000000000	4.00000000000000000000	4.00000000000000000000	4.00000000000000000000
82.00000000000000000000	0.00000000000000000000	4192.30761718750000000000	4223.07666015625000000000	4219.48730468750000000000	4231.79492187500000000000	4240.51269531250000000000	4194.87158203125000000000	4183.58984375000000000000	4175.38427734375000000000	4209.74365234375000000000	4213.33300781250000000000	4198.46142578125000000000	4248.71777343750000000000	4209.23046875000000000000	4197.94873046875000000000	3494.00000000000000000000	10248.00000000000000000000	10226.00000000000000000000	0.00000000000000000000	0.00000000000000000000	0.00000000000000000000	3028.00000000000000000000	627.00000000000000000000	4.00000000000000000000	4.00000000000000000000	4.00000000000000000000	4.00000000000000000000	4.00000000000000000000	4.00000000000000000000	4.00000000000000000000	4.00000000000000000000	4.00000000000000000000	4.00000000000000000000	4.00000000000000000000	4.00000000000000000000	4.00000000000000000000	4.00000000000000000000	4.00000000000000000000	4.00000000000000000000
[truncated: 236 more rows]
