# Supplementary material for: Discriminating three motor imagery states of the same joint for brain-computer interface
Source: PeerJ. 2021 Aug 24;9:e12027. doi: 10.7717/peerj.12027 (PMC8395581; doi:10.7717/peerj.12027)
Supplement: Supplemental Information 1 [file peerj-09-12027-s001.zip › dataset/C/01-08-04.11.17.17.49.07.csv]

title:08	recorded:04.11.17 17.49.07	sampling:128	subject:01	labels:COUNTER INTERPOLATED AF3 F7 F3 FC5 T7 P7 O1 O2 P8 T8 FC6 F4 F8 AF4 RAW_CQ GYROX GYROY MARKER MARKER_HARDWARE SYNC TIME_STAMP_s TIME_STAMP_ms CQ_AF3 CQ_F7 CQ_F3 CQ_FC5 CQ_T7 CQ_P7 CQ_O1 CQ_O2 CQ_P8 CQ_T8 CQ_FC6 CQ_F4 CQ_F8 CQ_AF4 CQ_CMS CQ_DRL	chan:40	units:emotiv
115.00000000000000000000	0.00000000000000000000	4162.56396484375000000000	4188.71777343750000000000	4153.84619140625000000000	4163.58984375000000000000	4186.15380859375000000000	4175.89746093750000000000	4185.12792968750000000000	4192.82031250000000000000	4200.51269531250000000000	4252.82031250000000000000	4204.61523437500000000000	4146.66650390625000000000	4212.82031250000000000000	4176.41015625000000000000	3310.00000000000000000000	10249.00000000000000000000	10225.00000000000000000000	0.00000000000000000000	0.00000000000000000000	0.00000000000000000000	579.00000000000000000000	926.00000000000000000000	0.00000000000000000000	0.00000000000000000000	0.00000000000000000000	0.00000000000000000000	0.00000000000000000000	0.00000000000000000000	0.00000000000000000000	0.00000000000000000000	0.00000000000000000000	0.00000000000000000000	0.00000000000000000000	0.00000000000000000000	0.00000000000000000000	0.00000000000000000000	0.00000000000000000000	0.00000000000000000000
116.00000000000000000000	0.00000000000000000000	4173.33300781250000000000	4166.66650390625000000000	4165.12792968750000000000	4136.41015625000000000000	4161.53857421875000000000	4157.43603515625000000000	4159.48730468750000000000	4168.20507812500000000000	4178.97412109375000000000	4237.43603515625000000000	4207.17919921875000000000	4115.38427734375000000000	4183.58984375000000000000	4156.92285156250000000000	2571.00000000000000000000	10249.00000000000000000000	10225.00000000000000000000	0.00000000000000000000	0.00000000000000000000	0.00000000000000000000	579.00000000000000000000	935.00000000000000000000	0.00000000000000000000	0.00000000000000000000	0.00000000000000000000	0.00000000000000000000	0.00000000000000000000	0.00000000000000000000	0.00000000000000000000	0.00000000000000000000	0.00000000000000000000	0.00000000000000000000	0.00000000000000000000	0.00000000000000000000	0.00000000000000000000	0.00000000000000000000	0.00000000000000000000	0.00000000000000000000
117.00000000000000000000	0.00000000000000000000	4171.28173828125000000000	4169.23046875000000000000	4165.64111328125000000000	4129.74365234375000000000	4171.79492187500000000000	4168.20507812500000000000	4176.92285156250000000000	4169.74365234375000000000	4190.25634765625000000000	4243.58984375000000000000	4197.43603515625000000000	4125.12792968750000000000	4183.58984375000000000000	4169.74365234375000000000	2475.00000000000000000000	10247.00000000000000000000	10227.00000000000000000000	0.00000000000000000000	0.00000000000000000000	0.00000000000000000000	579.00000000000000000000	943.00000000000000000000	0.00000000000000000000	0.00000000000000000000	0.00000000000000000000	0.00000000000000000000	0.00000000000000000000	0.00000000000000000000	0.00000000000000000000	0.00000000000000000000	0.00000000000000000000	0.00000000000000000000	0.00000000000000000000	0.00000000000000000000	0.00000000000000000000	0.00000000000000000000	0.00000000000000000000	0.00000000000000000000
118.00000000000000000000	0.00000000000000000000	4171.79492187500000000000	4172.30761718750000000000	4169.74365234375000000000	4149.23046875000000000000	4201.53857421875000000000	4188.20507812500000000000	4188.71777343750000000000	4185.12792968750000000000	4210.25634765625000000000	4255.89746093750000000000	4183.07666015625000000000	4153.84619140625000000000	4191.79492187500000000000	4173.84619140625000000000	3485.00000000000000000000	10247.00000000000000000000	10227.00000000000000000000	0.00000000000000000000	0.00000000000000000000	0.00000000000000000000	579.00000000000000000000	951.00000000000000000000	0.00000000000000000000	0.00000000000000000000	0.00000000000000000000	0.00000000000000000000	0.00000000000000000000	0.00000000000000000000	0.00000000000000000000	0.00000000000000000000	0.00000000000000000000	0.00000000000000000000	0.00000000000000000000	0.00000000000000000000	0.00000000000000000000	0.00000000000000000000	0.00000000000000000000	0.00000000000000000000
119.00000000000000000000	0.00000000000000000000	4179.48730468750000000000	4166.66650390625000000000	4178.97412109375000000000	4160.51269531250000000000	4188.20507812500000000000	4186.15380859375000000000	4171.79492187500000000000	4172.30761718750000000000	4197.94873046875000000000	4260.51269531250000000000	4175.38427734375000000000	4150.25634765625000000000	4180.51269531250000000000	4165.64111328125000000000	3310.00000000000000000000	10246.00000000000000000000	10229.00000000000000000000	0.00000000000000000000	0.00000000000000000000	0.00000000000000000000	579.00000000000000000000	958.00000000000000000000	0.00000000000000000000	0.00000000000000000000	0.00000000000000000000	0.00000000000000000000	0.00000000000000000000	0.00000000000000000000	0.00000000000000000000	0.00000000000000000000	0.00000000000000000000	0.00000000000000000000	0.00000000000000000000	0.00000000000000000000	0.00000000000000000000	0.00000000000000000000	0.00000000000000000000	0.00000000000000000000
120.00000000000000000000	0.00000000000000000000	4157.43603515625000000000	4183.07666015625000000000	4154.87158203125000000000	4159.48730468750000000000	4165.64111328125000000000	4182.56396484375000000000	4172.82031250000000000000	4169.23046875000000000000	4199.48730468750000000000	4266.66650390625000000000	4198.46142578125000000000	4141.02539062500000000000	4197.94873046875000000000	4171.79492187500000000000	2571.00000000000000000000	10246.00000000000000000000	10229.00000000000000000000	0.00000000000000000000	0.00000000000000000000	0.00000000000000000000	579.00000000000000000000	965.00000000000000000000	0.00000000000000000000	0.00000000000000000000	0.00000000000000000000	0.00000000000000000000	0.00000000000000000000	0.00000000000000000000	0.00000000000000000000	0.00000000000000000000	0.00000000000000000000	0.00000000000000000000	0.00000000000000000000	0.00000000000000000000	0.00000000000000000000	0.00000000000000000000	0.00000000000000000000	0.00000000000000000000
121.00000000000000000000	0.00000000000000000000	4171.28173828125000000000	4164.10253906250000000000	4164.10253906250000000000	4141.53857421875000000000	4142.05126953125000000000	4146.15380859375000000000	4150.25634765625000000000	4148.71777343750000000000	4171.79492187500000000000	4226.66650390625000000000	4201.53857421875000000000	4140.00000000000000000000	4188.71777343750000000000	4151.28173828125000000000	2475.00000000000000000000	10246.00000000000000000000	10228.00000000000000000000	0.00000000000000000000	0.00000000000000000000	0.00000000000000000000	579.00000000000000000000	973.00000000000000000000	0.00000000000000000000	0.00000000000000000000	0.00000000000000000000	0.00000000000000000000	0.00000000000000000000	0.00000000000000000000	0.00000000000000000000	0.00000000000000000000	0.00000000000000000000	0.00000000000000000000	0.00000000000000000000	0.00000000000000000000	0.00000000000000000000	0.00000000000000000000	0.00000000000000000000	0.00000000000000000000
122.00000000000000000000	0.00000000000000000000	4168.71777343750000000000	4174.87158203125000000000	4167.17919921875000000000	4137.94873046875000000000	4185.12792968750000000000	4161.02539062500000000000	4172.82031250000000000000	4178.46142578125000000000	4193.33300781250000000000	4244.61523437500000000000	4206.66650390625000000000	4163.07666015625000000000	4202.56396484375000000000	4169.74365234375000000000	3485.00000000000000000000	10246.00000000000000000000	10228.00000000000000000000	0.00000000000000000000	0.00000000000000000000	0.00000000000000000000	579.00000000000000000000	980.00000000000000000000	0.00000000000000000000	0.00000000000000000000	0.00000000000000000000	0.00000000000000000000	0.00000000000000000000	0.00000000000000000000	0.00000000000000000000	0.00000000000000000000	0.00000000000000000000	0.00000000000000000000	0.00000000000000000000	0.00000000000000000000	0.00000000000000000000	0.00000000000000000000	0.00000000000000000000	0.00000000000000000000
123.00000000000000000000	0.00000000000000000000	4162.05126953125000000000	4177.43603515625000000000	4170.76904296875000000000	4142.05126953125000000000	4197.94873046875000000000	4177.43603515625000000000	4185.64111328125000000000	4198.46142578125000000000	4214.87158203125000000000	4281.02539062500000000000	4187.17919921875000000000	4175.38427734375000000000	4199.48730468750000000000	4185.64111328125000000000	3310.00000000000000000000	10245.00000000000000000000	10227.00000000000000000000	0.00000000000000000000	0.00000000000000000000	0.00000000000000000000	579.00000000000000000000	987.00000000000000000000	0.00000000000000000000	0.00000000000000000000	0.00000000000000000000	0.00000000000000000000	0.00000000000000000000	0.00000000000000000000	0.00000000000000000000	0.00000000000000000000	0.00000000000000000000	0.00000000000000000000	0.00000000000000000000	0.00000000000000000000	0.00000000000000000000	0.00000000000000000000	0.00000000000000000000	0.00000000000000000000
124.00000000000000000000	0.00000000000000000000	4177.94873046875000000000	4166.15380859375000000000	4181.53857421875000000000	4146.66650390625000000000	4166.66650390625000000000	4166.15380859375000000000	4163.07666015625000000000	4171.28173828125000000000	4189.74365234375000000000	4267.69238281250000000000	4170.76904296875000000000	4165.64111328125000000000	4166.15380859375000000000	4177.94873046875000000000	2571.00000000000000000000	10245.00000000000000000000	10227.00000000000000000000	0.00000000000000000000	0.00000000000000000000	0.00000000000000000000	579.00000000000000000000	995.00000000000000000000	0.00000000000000000000	0.00000000000000000000	0.00000000000000000000	0.00000000000000000000	0.00000000000000000000	0.00000000000000000000	0.00000000000000000000	0.00000000000000000000	0.00000000000000000000	0.00000000000000000000	0.00000000000000000000	0.00000000000000000000	0.00000000000000000000	0.00000000000000000000	0.00000000000000000000	0.00000000000000000000
125.00000000000000000000	0.00000000000000000000	4162.05126953125000000000	4183.58984375000000000000	4159.48730468750000000000	4162.56396484375000000000	4178.46142578125000000000	4177.94873046875000000000	4168.71777343750000000000	4166.66650390625000000000	4184.61523437500000000000	4265.64111328125000000000	4203.07666015625000000000	4165.12792968750000000000	4171.28173828125000000000	4180.00000000000000000000	2475.00000000000000000000	10247.00000000000000000000	10228.00000000000000000000	0.00000000000000000000	0.00000000000000000000	0.00000000000000000000	580.00000000000000000000	3.00000000000000000000	0.00000000000000000000	0.00000000000000000000	0.00000000000000000000	0.00000000000000000000	0.00000000000000000000	0.00000000000000000000	0.00000000000000000000	0.00000000000000000000	0.00000000000000000000	0.00000000000000000000	0.00000000000000000000	0.00000000000000000000	0.00000000000000000000	0.00000000000000000000	0.00000000000000000000	0.00000000000000000000
126.00000000000000000000	0.00000000000000000000	4168.20507812500000000000	4165.64111328125000000000	4167.69238281250000000000	4161.53857421875000000000	4160.00000000000000000000	4157.94873046875000000000	4146.15380859375000000000	4140.00000000000000000000	4154.87158203125000000000	4243.07666015625000000000	4175.38427734375000000000	4147.69238281250000000000	4160.00000000000000000000	4138.46142578125000000000	3485.00000000000000000000	10247.00000000000000000000	10228.00000000000000000000	0.00000000000000000000	0.00000000000000000000	0.00000000000000000000	580.00000000000000000000	11.00000000000000000000	0.00000000000000000000	0.00000000000000000000	0.00000000000000000000	0.00000000000000000000	0.00000000000000000000	0.00000000000000000000	0.00000000000000000000	0.00000000000000000000	0.00000000000000000000	0.00000000000000000000	0.00000000000000000000	0.00000000000000000000	0.00000000000000000000	0.00000000000000000000	0.00000000000000000000	0.00000000000000000000
127.00000000000000000000	0.00000000000000000000	4155.38427734375000000000	4163.58984375000000000000	4161.53857421875000000000	4141.02539062500000000000	4150.25634765625000000000	4152.30761718750000000000	4142.56396484375000000000	4140.51269531250000000000	4159.48730468750000000000	4244.10253906250000000000	4164.61523437500000000000	4140.51269531250000000000	4173.84619140625000000000	4129.23046875000000000000	51.00000000000000000000	10250.00000000000000000000	10228.00000000000000000000	0.00000000000000000000	0.00000000000000000000	0.00000000000000000000	580.00000000000000000000	20.00000000000000000000	0.00000000000000000000	0.00000000000000000000	0.00000000000000000000	0.00000000000000000000	0.00000000000000000000	0.00000000000000000000	0.00000000000000000000	0.00000000000000000000	0.00000000000000000000	0.00000000000000000000	0.00000000000000000000	0.00000000000000000000	0.00000000000000000000	0.00000000000000000000	0.00000000000000000000	0.00000000000000000000
0.00000000000000000000	0.00000000000000000000	4136.92285156250000000000	4153.33300781250000000000	4152.30761718750000000000	4122.56396484375000000000	4144.10253906250000000000	4138.46142578125000000000	4137.94873046875000000000	4147.17919921875000000000	4173.33300781250000000000	4253.84619140625000000000	4192.82031250000000000000	4142.05126953125000000000	4167.69238281250000000000	4148.71777343750000000000	1072.00000000000000000000	10250.00000000000000000000	10228.00000000000000000000	0.00000000000000000000	0.00000000000000000000	0.00000000000000000000	580.00000000000000000000	28.00000000000000000000	4.00000000000000000000	0.00000000000000000000	0.00000000000000000000	0.00000000000000000000	0.00000000000000000000	0.00000000000000000000	0.00000000000000000000	0.00000000000000000000	0.00000000000000000000	0.00000000000000000000	0.00000000000000000000	0.00000000000000000000	0.00000000000000000000	0.00000000000000000000	0.00000000000000000000	0.00000000000000000000
1.00000000000000000000	0.00000000000000000000	4161.02539062500000000000	4145.64111328125000000000	4174.35888671875000000000	4138.97412109375000000000	4148.71777343750000000000	4136.41015625000000000000	4137.94873046875000000000	4147.17919921875000000000	4169.74365234375000000000	4253.84619140625000000000	4163.07666015625000000000	4135.89746093750000000000	4146.66650390625000000000	4159.48730468750000000000	2189.00000000000000000000	10250.00000000000000000000	10229.00000000000000000000	0.00000000000000000000	0.00000000000000000000	0.00000000000000000000	580.00000000000000000000	36.00000000000000000000	4.00000000000000000000	4.00000000000000000000	0.00000000000000000000	0.00000000000000000000	0.00000000000000000000	0.00000000000000000000	0.00000000000000000000	0.00000000000000000000	0.00000000000000000000	0.00000000000000000000	0.00000000000000000000	0.00000000000000000000	0.00000000000000000000	0.00000000000000000000	0.00000000000000000000	0.00000000000000000000
2.00000000000000000000	0.00000000000000000000	4156.92285156250000000000	4185.12792968750000000000	4163.07666015625000000000	4167.69238281250000000000	4191.79492187500000000000	4180.00000000000000000000	4178.46142578125000000000	4178.46142578125000000000	4195.89746093750000000000	4290.76904296875000000000	4159.48730468750000000000	4139.48730468750000000000	4174.35888671875000000000	4177.94873046875000000000	1444.00000000000000000000	10250.00000000000000000000	10229.00000000000000000000	0.00000000000000000000	0.00000000000000000000	0.00000000000000000000	580.00000000000000000000	44.00000000000000000000	4.00000000000000000000	4.00000000000000000000	4.00000000000000000000	0.00000000000000000000	0.00000000000000000000	0.00000000000000000000	0.00000000000000000000	0.00000000000000000000	0.00000000000000000000	0.00000000000000000000	0.00000000000000000000	0.00000000000000000000	0.00000000000000000000	0.00000000000000000000	4.00000000000000000000	0.00000000000000000000
3.00000000000000000000	0.00000000000000000000	4168.20507812500000000000	4171.28173828125000000000	4169.74365234375000000000	4157.43603515625000000000	4165.64111328125000000000	4154.87158203125000000000	4155.89746093750000000000	4151.79492187500000000000	4173.84619140625000000000	4273.33300781250000000000	4191.28173828125000000000	4125.64111328125000000000	4162.05126953125000000000	4146.15380859375000000000	3503.00000000000000000000	10248.00000000000000000000	10229.00000000000000000000	0.00000000000000000000	0.00000000000000000000	0.00000000000000000000	580.00000000000000000000	51.00000000000000000000	4.00000000000000000000	4.00000000000000000000	4.00000000000000000000	4.00000000000000000000	0.00000000000000000000	0.00000000000000000000	0.00000000000000000000	0.00000000000000000000	0.00000000000000000000	0.00000000000000000000	0.00000000000000000000	0.00000000000000000000	0.00000000000000000000	0.00000000000000000000	4.00000000000000000000	4.00000000000000000000
4.00000000000000000000	0.00000000000000000000	4175.38427734375000000000	4176.92285156250000000000	4168.71777343750000000000	4155.38427734375000000000	4172.30761718750000000000	4154.35888671875000000000	4154.87158203125000000000	4151.79492187500000000000	4180.00000000000000000000	4264.61523437500000000000	4200.51269531250000000000	4126.15380859375000000000	4184.61523437500000000000	4150.76904296875000000000	3564.00000000000000000000	10248.00000000000000000000	10229.00000000000000000000	0.00000000000000000000	0.00000000000000000000	0.00000000000000000000	580.00000000000000000000	58.00000000000000000000	4.00000000000000000000	4.00000000000000000000	4.00000000000000000000	4.00000000000000000000	4.00000000000000000000	0.00000000000000000000	0.00000000000000000000	0.00000000000000000000	0.00000000000000000000	0.00000000000000000000	0.00000000000000000000	0.00000000000000000000	0.00000000000000000000	0.00000000000000000000	4.00000000000000000000	4.00000000000000000000
5.00000000000000000000	0.00000000000000000000	4159.48730468750000000000	4182.05126953125000000000	4153.84619140625000000000	4149.74365234375000000000	4180.51269531250000000000	4172.30761718750000000000	4163.58984375000000000000	4171.28173828125000000000	4191.28173828125000000000	4274.35888671875000000000	4169.74365234375000000000	4138.97412109375000000000	4200.00000000000000000000	4173.84619140625000000000	3455.00000000000000000000	10248.00000000000000000000	10230.00000000000000000000	0.00000000000000000000	0.00000000000000000000	0.00000000000000000000	580.00000000000000000000	66.00000000000000000000	4.00000000000000000000	4.00000000000000000000	4.00000000000000000000	4.00000000000000000000	4.00000000000000000000	4.00000000000000000000	0.00000000000000000000	0.00000000000000000000	0.00000000000000000000	0.00000000000000000000	0.00000000000000000000	0.00000000000000000000	0.00000000000000000000	0.00000000000000000000	4.00000000000000000000	4.00000000000000000000
6.00000000000000000000	0.00000000000000000000	4166.15380859375000000000	4139.48730468750000000000	4164.10253906250000000000	4126.66650390625000000000	4116.41015625000000000000	4140.51269531250000000000	4133.84619140625000000000	4143.07666015625000000000	4152.30761718750000000000	4244.10253906250000000000	4155.38427734375000000000	4132.82031250000000000000	4143.07666015625000000000	4152.30761718750000000000	3479.00000000000000000000	10248.00000000000000000000	10230.00000000000000000000	0.00000000000000000000	0.00000000000000000000	0.00000000000000000000	580.00000000000000000000	74.00000000000000000000	4.00000000000000000000	4.00000000000000000000	4.00000000000000000000	4.00000000000000000000	4.00000000000000000000	4.00000000000000000000	4.00000000000000000000	0.00000000000000000000	0.00000000000000000000	0.00000000000000000000	0.00000000000000000000	0.00000000000000000000	0.00000000000000000000	0.00000000000000000000	4.00000000000000000000	4.00000000000000000000
7.00000000000000000000	0.00000000000000000000	4156.92285156250000000000	4158.97412109375000000000	4156.92285156250000000000	4141.53857421875000000000	4143.58984375000000000000	4162.05126953125000000000	4168.20507812500000000000	4168.71777343750000000000	4184.10253906250000000000	4264.61523437500000000000	4184.10253906250000000000	4149.23046875000000000000	4146.66650390625000000000	4165.12792968750000000000	3385.00000000000000000000	10249.00000000000000000000	10230.00000000000000000000	0.00000000000000000000	0.00000000000000000000	0.00000000000000000000	580.00000000000000000000	81.00000000000000000000	4.00000000000000000000	4.00000000000000000000	4.00000000000000000000	4.00000000000000000000	4.00000000000000000000	4.00000000000000000000	4.00000000000000000000	4.00000000000000000000	0.00000000000000000000	0.00000000000000000000	0.00000000000000000000	0.00000000000000000000	0.00000000000000000000	0.00000000000000000000	4.00000000000000000000	4.00000000000000000000
8.00000000000000000000	0.00000000000000000000	4173.33300781250000000000	4173.84619140625000000000	4173.84619140625000000000	4155.89746093750000000000	4197.94873046875000000000	4182.56396484375000000000	4183.58984375000000000000	4181.02539062500000000000	4203.58984375000000000000	4281.02539062500000000000	4178.97412109375000000000	4161.53857421875000000000	4168.71777343750000000000	4157.94873046875000000000	3442.00000000000000000000	10249.00000000000000000000	10230.00000000000000000000	0.00000000000000000000	0.00000000000000000000	0.00000000000000000000	580.00000000000000000000	89.00000000000000000000	4.00000000000000000000	4.00000000000000000000	4.00000000000000000000	4.00000000000000000000	4.00000000000000000000	4.00000000000000000000	4.00000000000000000000	4.00000000000000000000	4.00000000000000000000	0.00000000000000000000	0.00000000000000000000	0.00000000000000000000	0.00000000000000000000	0.00000000000000000000	4.00000000000000000000	4.00000000000000000000
9.00000000000000000000	0.00000000000000000000	4173.33300781250000000000	4171.28173828125000000000	4169.23046875000000000000	4152.30761718750000000000	4197.94873046875000000000	4179.48730468750000000000	4166.15380859375000000000	4160.51269531250000000000	4183.58984375000000000000	4281.02539062500000000000	4180.00000000000000000000	4147.17919921875000000000	4178.97412109375000000000	4138.46142578125000000000	3119.00000000000000000000	10250.00000000000000000000	10229.00000000000000000000	0.00000000000000000000	0.00000000000000000000	0.00000000000000000000	580.00000000000000000000	98.00000000000000000000	4.00000000000000000000	4.00000000000000000000	4.00000000000000000000	4.00000000000000000000	4.00000000000000000000	4.00000000000000000000	4.00000000000000000000	4.00000000000000000000	4.00000000000000000000	4.00000000000000000000	0.00000000000000000000	0.00000000000000000000	0.00000000000000000000	0.00000000000000000000	4.00000000000000000000	4.00000000000000000000
10.00000000000000000000	0.00000000000000000000	4148.20507812500000000000	4172.30761718750000000000	4145.64111328125000000000	4145.12792968750000000000	4168.20507812500000000000	4164.10253906250000000000	4148.71777343750000000000	4143.07666015625000000000	4168.71777343750000000000	4267.69238281250000000000	4178.46142578125000000000	4131.79492187500000000000	4170.25634765625000000000	4143.58984375000000000000	3521.00000000000000000000	10250.00000000000000000000	10229.00000000000000000000	0.00000000000000000000	0.00000000000000000000	0.00000000000000000000	580.00000000000000000000	106.00000000000000000000	4.00000000000000000000	4.00000000000000000000	4.00000000000000000000	4.00000000000000000000	4.00000000000000000000	4.00000000000000000000	4.00000000000000000000	4.00000000000000000000	4.00000000000000000000	4.00000000000000000000	4.00000000000000000000	0.00000000000000000000	0.00000000000000000000	0.00000000000000000000	4.00000000000000000000	4.00000000000000000000
11.00000000000000000000	0.00000000000000000000	4164.61523437500000000000	4162.56396484375000000000	4166.15380859375000000000	4138.97412109375000000000	4151.28173828125000000000	4143.58984375000000000000	4136.92285156250000000000	4137.94873046875000000000	4159.48730468750000000000	4240.00000000000000000000	4155.89746093750000000000	4128.71777343750000000000	4147.69238281250000000000	4145.64111328125000000000	3323.00000000000000000000	10247.00000000000000000000	10227.00000000000000000000	0.00000000000000000000	0.00000000000000000000	0.00000000000000000000	580.00000000000000000000	114.00000000000000000000	4.00000000000000000000	4.00000000000000000000	4.00000000000000000000	4.00000000000000000000	4.00000000000000000000	4.00000000000000000000	4.00000000000000000000	4.00000000000000000000	4.00000000000000000000	4.00000000000000000000	4.00000000000000000000	4.00000000000000000000	0.00000000000000000000	0.00000000000000000000	4.00000000000000000000	4.00000000000000000000
12.00000000000000000000	0.00000000000000000000	4152.30761718750000000000	4164.10253906250000000000	4159.48730468750000000000	4147.17919921875000000000	4169.74365234375000000000	4168.20507812500000000000	4164.10253906250000000000	4175.38427734375000000000	4192.30761718750000000000	4266.15380859375000000000	4169.74365234375000000000	4145.12792968750000000000	4170.76904296875000000000	4157.43603515625000000000	2608.00000000000000000000	10247.00000000000000000000	10227.00000000000000000000	0.00000000000000000000	0.00000000000000000000	0.00000000000000000000	580.00000000000000000000	123.00000000000000000000	4.00000000000000000000	4.00000000000000000000	4.00000000000000000000	4.00000000000000000000	4.00000000000000000000	4.00000000000000000000	4.00000000000000000000	4.00000000000000000000	4.00000000000000000000	4.00000000000000000000	4.00000000000000000000	4.00000000000000000000	4.00000000000000000000	0.00000000000000000000	4.00000000000000000000	4.00000000000000000000
13.00000000000000000000	0.00000000000000000000	4156.41015625000000000000	4135.89746093750000000000	4166.15380859375000000000	4134.87158203125000000000	4143.58984375000000000000	4160.51269531250000000000	4152.30761718750000000000	4164.10253906250000000000	4182.56396484375000000000	4260.00000000000000000000	4172.30761718750000000000	4150.76904296875000000000	4158.97412109375000000000	4141.53857421875000000000	2498.00000000000000000000	10246.00000000000000000000	10225.00000000000000000000	0.00000000000000000000	0.00000000000000000000	0.00000000000000000000	580.00000000000000000000	131.00000000000000000000	4.00000000000000000000	4.00000000000000000000	4.00000000000000000000	4.00000000000000000000	4.00000000000000000000	4.00000000000000000000	4.00000000000000000000	4.00000000000000000000	4.00000000000000000000	4.00000000000000000000	4.00000000000000000000	4.00000000000000000000	4.00000000000000000000	4.00000000000000000000	4.00000000000000000000	4.00000000000000000000
14.00000000000000000000	0.00000000000000000000	4166.66650390625000000000	4153.84619140625000000000	4175.89746093750000000000	4133.84619140625000000000	4159.48730468750000000000	4162.05126953125000000000	4155.38427734375000000000	4151.28173828125000000000	4168.71777343750000000000	4252.30761718750000000000	4186.15380859375000000000	4147.69238281250000000000	4151.28173828125000000000	4140.00000000000000000000	3521.00000000000000000000	10246.00000000000000000000	10225.00000000000000000000	0.00000000000000000000	0.00000000000000000000	0.00000000000000000000	580.00000000000000000000	138.00000000000000000000	4.00000000000000000000	4.00000000000000000000	4.00000000000000000000	4.00000000000000000000	4.00000000000000000000	4.00000000000000000000	4.00000000000000000000	4.00000000000000000000	4.00000000000000000000	4.00000000000000000000	4.00000000000000000000	4.00000000000000000000	4.00000000000000000000	4.00000000000000000000	4.00000000000000000000	4.00000000000000000000
15.00000000000000000000	0.00000000000000000000	4148.71777343750000000000	4189.74365234375000000000	4159.48730468750000000000	4161.02539062500000000000	4197.43603515625000000000	4176.92285156250000000000	4175.38427734375000000000	4162.56396484375000000000	4182.05126953125000000000	4277.43603515625000000000	4188.71777343750000000000	4140.51269531250000000000	4177.94873046875000000000	4146.15380859375000000000	3323.00000000000000000000	10244.00000000000000000000	10226.00000000000000000000	0.00000000000000000000	0.00000000000000000000	0.00000000000000000000	580.00000000000000000000	146.00000000000000000000	4.00000000000000000000	4.00000000000000000000	4.00000000000000000000	4.00000000000000000000	4.00000000000000000000	4.00000000000000000000	4.00000000000000000000	4.00000000000000000000	4.00000000000000000000	4.00000000000000000000	4.00000000000000000000	4.00000000000000000000	4.00000000000000000000	4.00000000000000000000	4.00000000000000000000	4.00000000000000000000
16.00000000000000000000	0.00000000000000000000	4167.17919921875000000000	4166.15380859375000000000	4170.25634765625000000000	4162.56396484375000000000	4167.17919921875000000000	4164.10253906250000000000	4157.94873046875000000000	4147.69238281250000000000	4169.74365234375000000000	4270.25634765625000000000	4151.28173828125000000000	4137.94873046875000000000	4184.10253906250000000000	4143.58984375000000000000	0.00000000000000000000	10244.00000000000000000000	10226.00000000000000000000	0.00000000000000000000	0.00000000000000000000	0.00000000000000000000	580.00000000000000000000	154.00000000000000000000	4.00000000000000000000	4.00000000000000000000	4.00000000000000000000	4.00000000000000000000	4.00000000000000000000	4.00000000000000000000	4.00000000000000000000	4.00000000000000000000	4.00000000000000000000	4.00000000000000000000	4.00000000000000000000	4.00000000000000000000	4.00000000000000000000	4.00000000000000000000	4.00000000000000000000	4.00000000000000000000
17.00000000000000000000	0.00000000000000000000	4162.05126953125000000000	4166.15380859375000000000	4163.07666015625000000000	4146.66650390625000000000	4164.10253906250000000000	4188.71777343750000000000	4176.41015625000000000000	4176.41015625000000000000	4188.71777343750000000000	4286.15380859375000000000	4184.10253906250000000000	4163.07666015625000000000	4206.15380859375000000000	4187.17919921875000000000	0.00000000000000000000	10244.00000000000000000000	10227.00000000000000000000	0.00000000000000000000	0.00000000000000000000	0.00000000000000000000	580.00000000000000000000	162.00000000000000000000	4.00000000000000000000	4.00000000000000000000	4.00000000000000000000	4.00000000000000000000	4.00000000000000000000	4.00000000000000000000	4.00000000000000000000	4.00000000000000000000	4.00000000000000000000	4.00000000000000000000	4.00000000000000000000	4.00000000000000000000	4.00000000000000000000	4.00000000000000000000	4.00000000000000000000	4.00000000000000000000
18.00000000000000000000	0.00000000000000000000	4160.51269531250000000000	4148.71777343750000000000	4167.17919921875000000000	4138.46142578125000000000	4144.61523437500000000000	4163.58984375000000000000	4160.00000000000000000000	4176.92285156250000000000	4175.89746093750000000000	4274.35888671875000000000	4204.10253906250000000000	4156.41015625000000000000	4175.89746093750000000000	4180.00000000000000000000	0.00000000000000000000	10244.00000000000000000000	10227.00000000000000000000	0.00000000000000000000	0.00000000000000000000	0.00000000000000000000	580.00000000000000000000	170.00000000000000000000	4.00000000000000000000	4.00000000000000000000	4.00000000000000000000	4.00000000000000000000	4.00000000000000000000	4.00000000000000000000	4.00000000000000000000	4.00000000000000000000	4.00000000000000000000	4.00000000000000000000	4.00000000000000000000	4.00000000000000000000	4.00000000000000000000	4.00000000000000000000	4.00000000000000000000	4.00000000000000000000
19.00000000000000000000	0.00000000000000000000	4170.25634765625000000000	4153.84619140625000000000	4174.87158203125000000000	4148.20507812500000000000	4140.00000000000000000000	4141.02539062500000000000	4146.66650390625000000000	4158.97412109375000000000	4162.56396484375000000000	4251.79492187500000000000	4182.05126953125000000000	4130.25634765625000000000	4153.84619140625000000000	4153.33300781250000000000	0.00000000000000000000	10245.00000000000000000000	10228.00000000000000000000	0.00000000000000000000	0.00000000000000000000	0.00000000000000000000	580.00000000000000000000	178.00000000000000000000	4.00000000000000000000	4.00000000000000000000	4.00000000000000000000	4.00000000000000000000	4.00000000000000000000	4.00000000000000000000	4.00000000000000000000	4.00000000000000000000	4.00000000000000000000	4.00000000000000000000	4.00000000000000000000	4.00000000000000000000	4.00000000000000000000	4.00000000000000000000	4.00000000000000000000	4.00000000000000000000
20.00000000000000000000	0.00000000000000000000	4162.05126953125000000000	4203.07666015625000000000	4164.10253906250000000000	4161.02539062500000000000	4184.10253906250000000000	4181.53857421875000000000	4181.53857421875000000000	4177.43603515625000000000	4192.82031250000000000000	4278.97412109375000000000	4201.53857421875000000000	4134.35888671875000000000	4201.53857421875000000000	4160.51269531250000000000	0.00000000000000000000	10245.00000000000000000000	10228.00000000000000000000	0.00000000000000000000	0.00000000000000000000	0.00000000000000000000	580.00000000000000000000	186.00000000000000000000	4.00000000000000000000	4.00000000000000000000	4.00000000000000000000	4.00000000000000000000	4.00000000000000000000	4.00000000000000000000	4.00000000000000000000	4.00000000000000000000	4.00000000000000000000	4.00000000000000000000	4.00000000000000000000	4.00000000000000000000	4.00000000000000000000	4.00000000000000000000	4.00000000000000000000	4.00000000000000000000
21.00000000000000000000	0.00000000000000000000	4180.51269531250000000000	4194.35888671875000000000	4178.97412109375000000000	4159.48730468750000000000	4180.00000000000000000000	4180.51269531250000000000	4173.33300781250000000000	4164.61523437500000000000	4179.48730468750000000000	4286.66650390625000000000	4180.00000000000000000000	4137.94873046875000000000	4205.12792968750000000000	4151.79492187500000000000	0.00000000000000000000	10245.00000000000000000000	10227.00000000000000000000	0.00000000000000000000	0.00000000000000000000	0.00000000000000000000	580.00000000000000000000	195.00000000000000000000	4.00000000000000000000	4.00000000000000000000	4.00000000000000000000	4.00000000000000000000	4.00000000000000000000	4.00000000000000000000	4.00000000000000000000	4.00000000000000000000	4.00000000000000000000	4.00000000000000000000	4.00000000000000000000	4.00000000000000000000	4.00000000000000000000	4.00000000000000000000	4.00000000000000000000	4.00000000000000000000
22.00000000000000000000	0.00000000000000000000	4160.00000000000000000000	4180.51269531250000000000	4158.46142578125000000000	4161.02539062500000000000	4170.76904296875000000000	4166.66650390625000000000	4166.15380859375000000000	4163.58984375000000000000	4177.43603515625000000000	4290.25634765625000000000	4160.00000000000000000000	4138.46142578125000000000	4193.84619140625000000000	4167.17919921875000000000	0.00000000000000000000	10245.00000000000000000000	10227.00000000000000000000	0.00000000000000000000	0.00000000000000000000	0.00000000000000000000	580.00000000000000000000	203.00000000000000000000	4.00000000000000000000	4.00000000000000000000	4.00000000000000000000	4.00000000000000000000	4.00000000000000000000	4.00000000000000000000	4.00000000000000000000	4.00000000000000000000	4.00000000000000000000	4.00000000000000000000	4.00000000000000000000	4.00000000000000000000	4.00000000000000000000	4.00000000000000000000	4.00000000000000000000	4.00000000000000000000
23.00000000000000000000	0.00000000000000000000	4150.25634765625000000000	4151.28173828125000000000	4152.30761718750000000000	4148.71777343750000000000	4133.84619140625000000000	4136.92285156250000000000	4142.05126953125000000000	4150.25634765625000000000	4166.66650390625000000000	4258.46142578125000000000	4176.92285156250000000000	4129.74365234375000000000	4161.53857421875000000000	4157.94873046875000000000	0.00000000000000000000	10246.00000000000000000000	10228.00000000000000000000	0.00000000000000000000	0.00000000000000000000	0.00000000000000000000	580.00000000000000000000	211.00000000000000000000	4.00000000000000000000	4.00000000000000000000	4.00000000000000000000	4.00000000000000000000	4.00000000000000000000	4.00000000000000000000	4.00000000000000000000	4.00000000000000000000	4.00000000000000000000	4.00000000000000000000	4.00000000000000000000	4.00000000000000000000	4.00000000000000000000	4.00000000000000000000	4.00000000000000000000	4.00000000000000000000
24.00000000000000000000	0.00000000000000000000	4170.25634765625000000000	4142.56396484375000000000	4169.23046875000000000000	4147.17919921875000000000	4125.64111328125000000000	4145.12792968750000000000	4142.56396484375000000000	4147.69238281250000000000	4165.12792968750000000000	4248.71777343750000000000	4193.84619140625000000000	4137.43603515625000000000	4150.76904296875000000000	4148.20507812500000000000	0.00000000000000000000	10246.00000000000000000000	10228.00000000000000000000	0.00000000000000000000	0.00000000000000000000	0.00000000000000000000	580.00000000000000000000	219.00000000000000000000	4.00000000000000000000	4.00000000000000000000	4.00000000000000000000	4.00000000000000000000	4.00000000000000000000	4.00000000000000000000	4.00000000000000000000	4.00000000000000000000	4.00000000000000000000	4.00000000000000000000	4.00000000000000000000	4.00000000000000000000	4.00000000000000000000	4.00000000000000000000	4.00000000000000000000	4.00000000000000000000
25.00000000000000000000	0.00000000000000000000	4155.89746093750000000000	4174.35888671875000000000	4158.46142578125000000000	4156.92285156250000000000	4167.17919921875000000000	4180.51269531250000000000	4174.35888671875000000000	4172.30761718750000000000	4192.82031250000000000000	4285.12792968750000000000	4191.28173828125000000000	4161.53857421875000000000	4184.10253906250000000000	4160.51269531250000000000	0.00000000000000000000	10247.00000000000000000000	10229.00000000000000000000	0.00000000000000000000	0.00000000000000000000	0.00000000000000000000	580.00000000000000000000	228.00000000000000000000	4.00000000000000000000	4.00000000000000000000	4.00000000000000000000	4.00000000000000000000	4.00000000000000000000	4.00000000000000000000	4.00000000000000000000	4.00000000000000000000	4.00000000000000000000	4.00000000000000000000	4.00000000000000000000	4.00000000000000000000	4.00000000000000000000	4.00000000000000000000	4.00000000000000000000	4.00000000000000000000
26.00000000000000000000	0.00000000000000000000	4167.69238281250000000000	4161.53857421875000000000	4175.89746093750000000000	4147.69238281250000000000	4151.79492187500000000000	4150.76904296875000000000	4150.76904296875000000000	4149.74365234375000000000	4166.15380859375000000000	4251.28173828125000000000	4144.61523437500000000000	4156.92285156250000000000	4167.69238281250000000000	4130.76904296875000000000	0.00000000000000000000	10247.00000000000000000000	10229.00000000000000000000	0.00000000000000000000	0.00000000000000000000	0.00000000000000000000	580.00000000000000000000	235.00000000000000000000	4.00000000000000000000	4.00000000000000000000	4.00000000000000000000	4.00000000000000000000	4.00000000000000000000	4.00000000000000000000	4.00000000000000000000	4.00000000000000000000	4.00000000000000000000	4.00000000000000000000	4.00000000000000000000	4.00000000000000000000	4.00000000000000000000	4.00000000000000000000	4.00000000000000000000	4.00000000000000000000
27.00000000000000000000	0.00000000000000000000	4163.07666015625000000000	4174.35888671875000000000	4167.69238281250000000000	4158.97412109375000000000	4164.10253906250000000000	4156.92285156250000000000	4161.53857421875000000000	4162.05126953125000000000	4172.30761718750000000000	4232.82031250000000000000	4153.84619140625000000000	4160.00000000000000000000	4172.30761718750000000000	4143.58984375000000000000	0.00000000000000000000	10248.00000000000000000000	10229.00000000000000000000	0.00000000000000000000	0.00000000000000000000	0.00000000000000000000	580.00000000000000000000	242.00000000000000000000	4.00000000000000000000	4.00000000000000000000	4.00000000000000000000	4.00000000000000000000	4.00000000000000000000	4.00000000000000000000	4.00000000000000000000	4.00000000000000000000	4.00000000000000000000	4.00000000000000000000	4.00000000000000000000	4.00000000000000000000	4.00000000000000000000	4.00000000000000000000	4.00000000000000000000	4.00000000000000000000
28.00000000000000000000	0.00000000000000000000	4157.43603515625000000000	4178.97412109375000000000	4161.02539062500000000000	4165.64111328125000000000	4170.25634765625000000000	4169.74365234375000000000	4170.76904296875000000000	4168.20507812500000000000	4177.94873046875000000000	4235.38427734375000000000	4183.58984375000000000000	4169.23046875000000000000	4174.35888671875000000000	4167.69238281250000000000	0.00000000000000000000	10248.00000000000000000000	10229.00000000000000000000	0.00000000000000000000	0.00000000000000000000	0.00000000000000000000	580.00000000000000000000	250.00000000000000000000	4.00000000000000000000	4.00000000000000000000	4.00000000000000000000	4.00000000000000000000	4.00000000000000000000	4.00000000000000000000	4.00000000000000000000	4.00000000000000000000	4.00000000000000000000	4.00000000000000000000	4.00000000000000000000	4.00000000000000000000	4.00000000000000000000	4.00000000000000000000	4.00000000000000000000	4.00000000000000000000
29.00000000000000000000	0.00000000000000000000	4172.82031250000000000000	4168.20507812500000000000	4173.84619140625000000000	4157.94873046875000000000	4152.30761718750000000000	4158.46142578125000000000	4159.48730468750000000000	4155.89746093750000000000	4163.07666015625000000000	4227.17919921875000000000	4179.48730468750000000000	4170.76904296875000000000	4167.17919921875000000000	4164.61523437500000000000	0.00000000000000000000	10247.00000000000000000000	10228.00000000000000000000	0.00000000000000000000	0.00000000000000000000	0.00000000000000000000	580.00000000000000000000	258.00000000000000000000	4.00000000000000000000	4.00000000000000000000	4.00000000000000000000	4.00000000000000000000	4.00000000000000000000	4.00000000000000000000	4.00000000000000000000	4.00000000000000000000	4.00000000000000000000	4.00000000000000000000	4.00000000000000000000	4.00000000000000000000	4.00000000000000000000	4.00000000000000000000	4.00000000000000000000	4.00000000000000000000
30.00000000000000000000	0.00000000000000000000	4159.48730468750000000000	4181.53857421875000000000	4159.48730468750000000000	4162.56396484375000000000	4174.35888671875000000000	4170.25634765625000000000	4178.97412109375000000000	4186.15380859375000000000	4191.28173828125000000000	4243.58984375000000000000	4196.41015625000000000000	4178.46142578125000000000	4191.28173828125000000000	4172.82031250000000000000	0.00000000000000000000	10247.00000000000000000000	10228.00000000000000000000	0.00000000000000000000	0.00000000000000000000	0.00000000000000000000	580.00000000000000000000	266.00000000000000000000	4.00000000000000000000	4.00000000000000000000	4.00000000000000000000	4.00000000000000000000	4.00000000000000000000	4.00000000000000000000	4.00000000000000000000	4.00000000000000000000	4.00000000000000000000	4.00000000000000000000	4.00000000000000000000	4.00000000000000000000	4.00000000000000000000	4.00000000000000000000	4.00000000000000000000	4.00000000000000000000
31.00000000000000000000	0.00000000000000000000	4172.30761718750000000000	4158.97412109375000000000	4175.89746093750000000000	4157.94873046875000000000	4170.25634765625000000000	4160.51269531250000000000	4166.15380859375000000000	4176.92285156250000000000	4181.02539062500000000000	4231.28173828125000000000	4192.30761718750000000000	4173.84619140625000000000	4183.07666015625000000000	4157.43603515625000000000	0.00000000000000000000	10247.00000000000000000000	10227.00000000000000000000	0.00000000000000000000	0.00000000000000000000	0.00000000000000000000	580.00000000000000000000	274.00000000000000000000	4.00000000000000000000	4.00000000000000000000	4.00000000000000000000	4.00000000000000000000	4.00000000000000000000	4.00000000000000000000	4.00000000000000000000	4.00000000000000000000	4.00000000000000000000	4.00000000000000000000	4.00000000000000000000	4.00000000000000000000	4.00000000000000000000	4.00000000000000000000	4.00000000000000000000	4.00000000000000000000
32.00000000000000000000	0.00000000000000000000	4167.17919921875000000000	4161.02539062500000000000	4170.76904296875000000000	4156.92285156250000000000	4166.66650390625000000000	4171.28173828125000000000	4167.17919921875000000000	4165.64111328125000000000	4170.25634765625000000000	4228.71777343750000000000	4162.05126953125000000000	4171.79492187500000000000	4185.12792968750000000000	4153.84619140625000000000	0.00000000000000000000	10247.00000000000000000000	10227.00000000000000000000	0.00000000000000000000	0.00000000000000000000	0.00000000000000000000	580.00000000000000000000	282.00000000000000000000	4.00000000000000000000	4.00000000000000000000	4.00000000000000000000	4.00000000000000000000	4.00000000000000000000	4.00000000000000000000	4.00000000000000000000	4.00000000000000000000	4.00000000000000000000	4.00000000000000000000	4.00000000000000000000	4.00000000000000000000	4.00000000000000000000	4.00000000000000000000	4.00000000000000000000	4.00000000000000000000
33.00000000000000000000	0.00000000000000000000	4160.51269531250000000000	4168.71777343750000000000	4158.97412109375000000000	4163.07666015625000000000	4163.07666015625000000000	4173.84619140625000000000	4166.66650390625000000000	4159.48730468750000000000	4161.02539062500000000000	4215.38427734375000000000	4138.97412109375000000000	4159.48730468750000000000	4167.17919921875000000000	4152.82031250000000000000	0.00000000000000000000	10249.00000000000000000000	10229.00000000000000000000	0.00000000000000000000	0.00000000000000000000	0.00000000000000000000	580.00000000000000000000	291.00000000000000000000	4.00000000000000000000	4.00000000000000000000	4.00000000000000000000	4.00000000000000000000	4.00000000000000000000	4.00000000000000000000	4.00000000000000000000	4.00000000000000000000	4.00000000000000000000	4.00000000000000000000	4.00000000000000000000	4.00000000000000000000	4.00000000000000000000	4.00000000000000000000	4.00000000000000000000	4.00000000000000000000
34.00000000000000000000	0.00000000000000000000	4180.00000000000000000000	4180.00000000000000000000	4172.30761718750000000000	4168.20507812500000000000	4175.38427734375000000000	4168.20507812500000000000	4165.64111328125000000000	4163.07666015625000000000	4162.56396484375000000000	4213.33300781250000000000	4172.82031250000000000000	4136.41015625000000000000	4161.02539062500000000000	4162.05126953125000000000	0.00000000000000000000	10249.00000000000000000000	10229.00000000000000000000	0.00000000000000000000	0.00000000000000000000	0.00000000000000000000	580.00000000000000000000	298.00000000000000000000	4.00000000000000000000	4.00000000000000000000	4.00000000000000000000	4.00000000000000000000	4.00000000000000000000	4.00000000000000000000	4.00000000000000000000	4.00000000000000000000	4.00000000000000000000	4.00000000000000000000	4.00000000000000000000	4.00000000000000000000	4.00000000000000000000	4.00000000000000000000	4.00000000000000000000	4.00000000000000000000
35.00000000000000000000	0.00000000000000000000	4155.89746093750000000000	4204.61523437500000000000	4157.94873046875000000000	4171.28173828125000000000	4194.87158203125000000000	4179.48730468750000000000	4184.10253906250000000000	4195.89746093750000000000	4201.02539062500000000000	4256.41015625000000000000	4220.00000000000000000000	4137.94873046875000000000	4206.66650390625000000000	4191.28173828125000000000	0.00000000000000000000	10248.00000000000000000000	10228.00000000000000000000	0.00000000000000000000	0.00000000000000000000	0.00000000000000000000	580.00000000000000000000	306.00000000000000000000	4.00000000000000000000	4.00000000000000000000	4.00000000000000000000	4.00000000000000000000	4.00000000000000000000	4.00000000000000000000	4.00000000000000000000	4.00000000000000000000	4.00000000000000000000	4.00000000000000000000	4.00000000000000000000	4.00000000000000000000	4.00000000000000000000	4.00000000000000000000	4.00000000000000000000	4.00000000000000000000
36.00000000000000000000	0.00000000000000000000	4155.38427734375000000000	4151.79492187500000000000	4166.66650390625000000000	4150.25634765625000000000	4141.02539062500000000000	4143.58984375000000000000	4150.25634765625000000000	4166.15380859375000000000	4172.82031250000000000000	4228.20507812500000000000	4187.17919921875000000000	4133.84619140625000000000	4177.94873046875000000000	4158.46142578125000000000	0.00000000000000000000	10248.00000000000000000000	10228.00000000000000000000	0.00000000000000000000	0.00000000000000000000	0.00000000000000000000	580.00000000000000000000	314.00000000000000000000	4.00000000000000000000	4.00000000000000000000	4.00000000000000000000	4.00000000000000000000	4.00000000000000000000	4.00000000000000000000	4.00000000000000000000	4.00000000000000000000	4.00000000000000000000	4.00000000000000000000	4.00000000000000000000	4.00000000000000000000	4.00000000000000000000	4.00000000000000000000	4.00000000000000000000	4.00000000000000000000
37.00000000000000000000	0.00000000000000000000	4159.48730468750000000000	4143.07666015625000000000	4166.66650390625000000000	4149.23046875000000000000	4153.84619140625000000000	4155.89746093750000000000	4161.02539062500000000000	4156.92285156250000000000	4164.61523437500000000000	4214.35888671875000000000	4159.48730468750000000000	4127.69238281250000000000	4163.07666015625000000000	4144.10253906250000000000	0.00000000000000000000	10246.00000000000000000000	10227.00000000000000000000	0.00000000000000000000	0.00000000000000000000	0.00000000000000000000	580.00000000000000000000	322.00000000000000000000	4.00000000000000000000	4.00000000000000000000	4.00000000000000000000	4.00000000000000000000	4.00000000000000000000	4.00000000000000000000	4.00000000000000000000	4.00000000000000000000	4.00000000000000000000	4.00000000000000000000	4.00000000000000000000	4.00000000000000000000	4.00000000000000000000	4.00000000000000000000	4.00000000000000000000	4.00000000000000000000
38.00000000000000000000	0.00000000000000000000	4154.35888671875000000000	4175.38427734375000000000	4159.48730468750000000000	4164.10253906250000000000	4186.15380859375000000000	4176.92285156250000000000	4176.92285156250000000000	4163.58984375000000000000	4172.30761718750000000000	4232.82031250000000000000	4152.82031250000000000000	4121.53857421875000000000	4169.23046875000000000000	4139.48730468750000000000	0.00000000000000000000	10246.00000000000000000000	10227.00000000000000000000	0.00000000000000000000	0.00000000000000000000	0.00000000000000000000	580.00000000000000000000	329.00000000000000000000	4.00000000000000000000	4.00000000000000000000	4.00000000000000000000	4.00000000000000000000	4.00000000000000000000	4.00000000000000000000	4.00000000000000000000	4.00000000000000000000	4.00000000000000000000	4.00000000000000000000	4.00000000000000000000	4.00000000000000000000	4.00000000000000000000	4.00000000000000000000	4.00000000000000000000	4.00000000000000000000
39.00000000000000000000	0.00000000000000000000	4171.28173828125000000000	4167.69238281250000000000	4171.28173828125000000000	4162.56396484375000000000	4155.38427734375000000000	4151.79492187500000000000	4146.66650390625000000000	4138.97412109375000000000	4142.05126953125000000000	4203.58984375000000000000	4145.12792968750000000000	4116.92285156250000000000	4145.12792968750000000000	4122.05126953125000000000	0.00000000000000000000	10246.00000000000000000000	10227.00000000000000000000	0.00000000000000000000	0.00000000000000000000	0.00000000000000000000	580.00000000000000000000	337.00000000000000000000	4.00000000000000000000	4.00000000000000000000	4.00000000000000000000	4.00000000000000000000	4.00000000000000000000	4.00000000000000000000	4.00000000000000000000	4.00000000000000000000	4.00000000000000000000	4.00000000000000000000	4.00000000000000000000	4.00000000000000000000	4.00000000000000000000	4.00000000000000000000	4.00000000000000000000	4.00000000000000000000
40.00000000000000000000	0.00000000000000000000	4158.97412109375000000000	4181.53857421875000000000	4155.89746093750000000000	4163.07666015625000000000	4179.48730468750000000000	4168.71777343750000000000	4161.53857421875000000000	4163.07666015625000000000	4163.58984375000000000000	4209.74365234375000000000	4180.51269531250000000000	4145.12792968750000000000	4174.87158203125000000000	4166.15380859375000000000	0.00000000000000000000	10246.00000000000000000000	10227.00000000000000000000	0.00000000000000000000	0.00000000000000000000	0.00000000000000000000	580.00000000000000000000	344.00000000000000000000	4.00000000000000000000	4.00000000000000000000	4.00000000000000000000	4.00000000000000000000	4.00000000000000000000	4.00000000000000000000	4.00000000000000000000	4.00000000000000000000	4.00000000000000000000	4.00000000000000000000	4.00000000000000000000	4.00000000000000000000	4.00000000000000000000	4.00000000000000000000	4.00000000000000000000	4.00000000000000000000
41.00000000000000000000	0.00000000000000000000	4163.58984375000000000000	4159.48730468750000000000	4165.64111328125000000000	4158.97412109375000000000	4173.84619140625000000000	4159.48730468750000000000	4155.89746093750000000000	4168.20507812500000000000	4167.69238281250000000000	4215.38427734375000000000	4178.46142578125000000000	4157.43603515625000000000	4179.48730468750000000000	4174.35888671875000000000	0.00000000000000000000	10245.00000000000000000000	10229.00000000000000000000	0.00000000000000000000	0.00000000000000000000	0.00000000000000000000	580.00000000000000000000	351.00000000000000000000	4.00000000000000000000	4.00000000000000000000	4.00000000000000000000	4.00000000000000000000	4.00000000000000000000	4.00000000000000000000	4.00000000000000000000	4.00000000000000000000	4.00000000000000000000	4.00000000000000000000	4.00000000000000000000	4.00000000000000000000	4.00000000000000000000	4.00000000000000000000	4.00000000000000000000	4.00000000000000000000
42.00000000000000000000	0.00000000000000000000	4162.05126953125000000000	4145.12792968750000000000	4167.17919921875000000000	4156.41015625000000000000	4154.35888671875000000000	4157.94873046875000000000	4163.58984375000000000000	4177.94873046875000000000	4176.92285156250000000000	4222.05126953125000000000	4160.51269531250000000000	4153.84619140625000000000	4165.64111328125000000000	4151.79492187500000000000	0.00000000000000000000	10245.00000000000000000000	10229.00000000000000000000	0.00000000000000000000	0.00000000000000000000	0.00000000000000000000	580.00000000000000000000	359.00000000000000000000	4.00000000000000000000	4.00000000000000000000	4.00000000000000000000	4.00000000000000000000	4.00000000000000000000	4.00000000000000000000	4.00000000000000000000	4.00000000000000000000	4.00000000000000000000	4.00000000000000000000	4.00000000000000000000	4.00000000000000000000	4.00000000000000000000	4.00000000000000000000	4.00000000000000000000	4.00000000000000000000
43.00000000000000000000	0.00000000000000000000	4152.30761718750000000000	4144.61523437500000000000	4159.48730468750000000000	4148.20507812500000000000	4155.89746093750000000000	4171.28173828125000000000	4182.05126953125000000000	4186.15380859375000000000	4187.69238281250000000000	4234.35888671875000000000	4151.79492187500000000000	4154.35888671875000000000	4155.38427734375000000000	4140.00000000000000000000	0.00000000000000000000	10247.00000000000000000000	10230.00000000000000000000	0.00000000000000000000	0.00000000000000000000	0.00000000000000000000	580.00000000000000000000	366.00000000000000000000	4.00000000000000000000	4.00000000000000000000	4.00000000000000000000	4.00000000000000000000	4.00000000000000000000	4.00000000000000000000	4.00000000000000000000	4.00000000000000000000	4.00000000000000000000	4.00000000000000000000	4.00000000000000000000	4.00000000000000000000	4.00000000000000000000	4.00000000000000000000	4.00000000000000000000	4.00000000000000000000
44.00000000000000000000	0.00000000000000000000	4170.76904296875000000000	4132.82031250000000000000	4172.30761718750000000000	4149.74365234375000000000	4150.25634765625000000000	4154.35888671875000000000	4167.17919921875000000000	4158.46142578125000000000	4158.97412109375000000000	4223.07666015625000000000	4143.58984375000000000000	4143.07666015625000000000	4143.58984375000000000000	4129.23046875000000000000	0.00000000000000000000	10247.00000000000000000000	10230.00000000000000000000	0.00000000000000000000	0.00000000000000000000	0.00000000000000000000	580.00000000000000000000	373.00000000000000000000	4.00000000000000000000	4.00000000000000000000	4.00000000000000000000	4.00000000000000000000	4.00000000000000000000	4.00000000000000000000	4.00000000000000000000	4.00000000000000000000	4.00000000000000000000	4.00000000000000000000	4.00000000000000000000	4.00000000000000000000	4.00000000000000000000	4.00000000000000000000	4.00000000000000000000	4.00000000000000000000
45.00000000000000000000	0.00000000000000000000	4154.35888671875000000000	4159.48730468750000000000	4150.76904296875000000000	4157.43603515625000000000	4175.38427734375000000000	4163.58984375000000000000	4177.94873046875000000000	4173.84619140625000000000	4169.23046875000000000000	4227.17919921875000000000	4169.74365234375000000000	4146.66650390625000000000	4167.69238281250000000000	4146.66650390625000000000	0.00000000000000000000	10246.00000000000000000000	10231.00000000000000000000	0.00000000000000000000	0.00000000000000000000	0.00000000000000000000	580.00000000000000000000	382.00000000000000000000	4.00000000000000000000	4.00000000000000000000	4.00000000000000000000	4.00000000000000000000	4.00000000000000000000	4.00000000000000000000	4.00000000000000000000	4.00000000000000000000	4.00000000000000000000	4.00000000000000000000	4.00000000000000000000	4.00000000000000000000	4.00000000000000000000	4.00000000000000000000	4.00000000000000000000	4.00000000000000000000
46.00000000000000000000	0.00000000000000000000	4154.87158203125000000000	4131.79492187500000000000	4156.41015625000000000000	4133.84619140625000000000	4145.64111328125000000000	4145.64111328125000000000	4155.89746093750000000000	4159.48730468750000000000	4152.30761718750000000000	4195.38427734375000000000	4146.15380859375000000000	4149.74365234375000000000	4136.41015625000000000000	4133.33300781250000000000	0.00000000000000000000	10246.00000000000000000000	10231.00000000000000000000	0.00000000000000000000	0.00000000000000000000	0.00000000000000000000	580.00000000000000000000	389.00000000000000000000	4.00000000000000000000	4.00000000000000000000	4.00000000000000000000	4.00000000000000000000	4.00000000000000000000	4.00000000000000000000	4.00000000000000000000	4.00000000000000000000	4.00000000000000000000	4.00000000000000000000	4.00000000000000000000	4.00000000000000000000	4.00000000000000000000	4.00000000000000000000	4.00000000000000000000	4.00000000000000000000
47.00000000000000000000	0.00000000000000000000	4159.48730468750000000000	4111.79492187500000000000	4165.64111328125000000000	4128.71777343750000000000	4133.84619140625000000000	4151.79492187500000000000	4153.33300781250000000000	4150.76904296875000000000	4150.25634765625000000000	4197.43603515625000000000	4137.94873046875000000000	4152.82031250000000000000	4131.79492187500000000000	4143.07666015625000000000	0.00000000000000000000	10248.00000000000000000000	10230.00000000000000000000	0.00000000000000000000	0.00000000000000000000	0.00000000000000000000	580.00000000000000000000	397.00000000000000000000	4.00000000000000000000	4.00000000000000000000	4.00000000000000000000	4.00000000000000000000	4.00000000000000000000	4.00000000000000000000	4.00000000000000000000	4.00000000000000000000	4.00000000000000000000	4.00000000000000000000	4.00000000000000000000	4.00000000000000000000	4.00000000000000000000	4.00000000000000000000	4.00000000000000000000	4.00000000000000000000
48.00000000000000000000	0.00000000000000000000	4147.69238281250000000000	4140.00000000000000000000	4156.41015625000000000000	4143.58984375000000000000	4161.53857421875000000000	4184.10253906250000000000	4182.05126953125000000000	4177.43603515625000000000	4186.66650390625000000000	4237.43603515625000000000	4170.25634765625000000000	4168.20507812500000000000	4176.92285156250000000000	4173.33300781250000000000	0.00000000000000000000	10248.00000000000000000000	10230.00000000000000000000	0.00000000000000000000	0.00000000000000000000	0.00000000000000000000	580.00000000000000000000	406.00000000000000000000	4.00000000000000000000	4.00000000000000000000	4.00000000000000000000	4.00000000000000000000	4.00000000000000000000	4.00000000000000000000	4.00000000000000000000	4.00000000000000000000	4.00000000000000000000	4.00000000000000000000	4.00000000000000000000	4.00000000000000000000	4.00000000000000000000	4.00000000000000000000	4.00000000000000000000	4.00000000000000000000
49.00000000000000000000	0.00000000000000000000	4169.74365234375000000000	4148.71777343750000000000	4180.00000000000000000000	4147.17919921875000000000	4161.53857421875000000000	4173.33300781250000000000	4176.92285156250000000000	4176.41015625000000000000	4184.61523437500000000000	4234.35888671875000000000	4162.05126953125000000000	4184.61523437500000000000	4175.38427734375000000000	4165.12792968750000000000	0.00000000000000000000	10248.00000000000000000000	10229.00000000000000000000	0.00000000000000000000	0.00000000000000000000	0.00000000000000000000	580.00000000000000000000	414.00000000000000000000	4.00000000000000000000	4.00000000000000000000	4.00000000000000000000	4.00000000000000000000	4.00000000000000000000	4.00000000000000000000	4.00000000000000000000	4.00000000000000000000	4.00000000000000000000	4.00000000000000000000	4.00000000000000000000	4.00000000000000000000	4.00000000000000000000	4.00000000000000000000	4.00000000000000000000	4.00000000000000000000
50.00000000000000000000	0.00000000000000000000	4159.48730468750000000000	4161.53857421875000000000	4168.20507812500000000000	4152.30761718750000000000	4180.00000000000000000000	4175.89746093750000000000	4184.61523437500000000000	4178.46142578125000000000	4190.76904296875000000000	4253.84619140625000000000	4165.64111328125000000000	4187.69238281250000000000	4189.23046875000000000000	4171.28173828125000000000	0.00000000000000000000	10248.00000000000000000000	10229.00000000000000000000	0.00000000000000000000	0.00000000000000000000	0.00000000000000000000	580.00000000000000000000	423.00000000000000000000	4.00000000000000000000	4.00000000000000000000	4.00000000000000000000	4.00000000000000000000	4.00000000000000000000	4.00000000000000000000	4.00000000000000000000	4.00000000000000000000	4.00000000000000000000	4.00000000000000000000	4.00000000000000000000	4.00000000000000000000	4.00000000000000000000	4.00000000000000000000	4.00000000000000000000	4.00000000000000000000
51.00000000000000000000	0.00000000000000000000	4160.00000000000000000000	4140.51269531250000000000	4164.10253906250000000000	4139.48730468750000000000	4163.07666015625000000000	4151.28173828125000000000	4157.94873046875000000000	4147.17919921875000000000	4163.07666015625000000000	4240.51269531250000000000	4167.17919921875000000000	4153.33300781250000000000	4177.94873046875000000000	4160.00000000000000000000	0.00000000000000000000	10248.00000000000000000000	10228.00000000000000000000	0.00000000000000000000	0.00000000000000000000	0.00000000000000000000	580.00000000000000000000	431.00000000000000000000	4.00000000000000000000	4.00000000000000000000	4.00000000000000000000	4.00000000000000000000	4.00000000000000000000	4.00000000000000000000	4.00000000000000000000	4.00000000000000000000	4.00000000000000000000	4.00000000000000000000	4.00000000000000000000	4.00000000000000000000	4.00000000000000000000	4.00000000000000000000	4.00000000000000000000	4.00000000000000000000
52.00000000000000000000	0.00000000000000000000	4168.71777343750000000000	4147.69238281250000000000	4170.25634765625000000000	4137.94873046875000000000	4155.89746093750000000000	4149.74365234375000000000	4153.33300781250000000000	4146.15380859375000000000	4154.35888671875000000000	4222.56396484375000000000	4177.43603515625000000000	4144.10253906250000000000	4165.64111328125000000000	4169.23046875000000000000	0.00000000000000000000	10248.00000000000000000000	10228.00000000000000000000	0.00000000000000000000	0.00000000000000000000	0.00000000000000000000	580.00000000000000000000	439.00000000000000000000	4.00000000000000000000	4.00000000000000000000	4.00000000000000000000	4.00000000000000000000	4.00000000000000000000	4.00000000000000000000	4.00000000000000000000	4.00000000000000000000	4.00000000000000000000	4.00000000000000000000	4.00000000000000000000	4.00000000000000000000	4.00000000000000000000	4.00000000000000000000	4.00000000000000000000	4.00000000000000000000
53.00000000000000000000	0.00000000000000000000	4148.71777343750000000000	4172.82031250000000000000	4159.48730468750000000000	4161.02539062500000000000	4167.69238281250000000000	4175.89746093750000000000	4175.38427734375000000000	4182.56396484375000000000	4186.66650390625000000000	4237.43603515625000000000	4178.97412109375000000000	4165.64111328125000000000	4175.38427734375000000000	4183.07666015625000000000	0.00000000000000000000	10250.00000000000000000000	10228.00000000000000000000	0.00000000000000000000	0.00000000000000000000	0.00000000000000000000	580.00000000000000000000	447.00000000000000000000	4.00000000000000000000	4.00000000000000000000	4.00000000000000000000	4.00000000000000000000	4.00000000000000000000	4.00000000000000000000	4.00000000000000000000	4.00000000000000000000	4.00000000000000000000	4.00000000000000000000	4.00000000000000000000	4.00000000000000000000	4.00000000000000000000	4.00000000000000000000	4.00000000000000000000	4.00000000000000000000
54.00000000000000000000	0.00000000000000000000	4164.10253906250000000000	4153.33300781250000000000	4169.74365234375000000000	4160.00000000000000000000	4150.76904296875000000000	4159.48730468750000000000	4156.92285156250000000000	4166.66650390625000000000	4177.43603515625000000000	4230.76904296875000000000	4156.92285156250000000000	4153.33300781250000000000	4161.02539062500000000000	4149.74365234375000000000	0.00000000000000000000	10250.00000000000000000000	10228.00000000000000000000	0.00000000000000000000	0.00000000000000000000	0.00000000000000000000	580.00000000000000000000	454.00000000000000000000	4.00000000000000000000	4.00000000000000000000	4.00000000000000000000	4.00000000000000000000	4.00000000000000000000	4.00000000000000000000	4.00000000000000000000	4.00000000000000000000	4.00000000000000000000	4.00000000000000000000	4.00000000000000000000	4.00000000000000000000	4.00000000000000000000	4.00000000000000000000	4.00000000000000000000	4.00000000000000000000
55.00000000000000000000	0.00000000000000000000	4154.87158203125000000000	4174.87158203125000000000	4155.38427734375000000000	4158.46142578125000000000	4183.07666015625000000000	4185.12792968750000000000	4182.05126953125000000000	4174.35888671875000000000	4194.87158203125000000000	4255.38427734375000000000	4177.94873046875000000000	4142.56396484375000000000	4184.61523437500000000000	4153.84619140625000000000	0.00000000000000000000	10250.00000000000000000000	10229.00000000000000000000	0.00000000000000000000	0.00000000000000000000	0.00000000000000000000	580.00000000000000000000	462.00000000000000000000	4.00000000000000000000	4.00000000000000000000	4.00000000000000000000	4.00000000000000000000	4.00000000000000000000	4.00000000000000000000	4.00000000000000000000	4.00000000000000000000	4.00000000000000000000	4.00000000000000000000	4.00000000000000000000	4.00000000000000000000	4.00000000000000000000	4.00000000000000000000	4.00000000000000000000	4.00000000000000000000
56.00000000000000000000	0.00000000000000000000	4151.28173828125000000000	4165.64111328125000000000	4159.48730468750000000000	4149.23046875000000000000	4178.97412109375000000000	4187.69238281250000000000	4181.53857421875000000000	4164.61523437500000000000	4188.20507812500000000000	4242.05126953125000000000	4169.23046875000000000000	4140.00000000000000000000	4173.33300781250000000000	4143.58984375000000000000	0.00000000000000000000	10250.00000000000000000000	10229.00000000000000000000	0.00000000000000000000	0.00000000000000000000	0.00000000000000000000	580.00000000000000000000	469.00000000000000000000	4.00000000000000000000	4.00000000000000000000	4.00000000000000000000	4.00000000000000000000	4.00000000000000000000	4.00000000000000000000	4.00000000000000000000	4.00000000000000000000	4.00000000000000000000	4.00000000000000000000	4.00000000000000000000	4.00000000000000000000	4.00000000000000000000	4.00000000000000000000	4.00000000000000000000	4.00000000000000000000
57.00000000000000000000	0.00000000000000000000	4164.10253906250000000000	4136.41015625000000000000	4171.28173828125000000000	4131.79492187500000000000	4150.25634765625000000000	4164.10253906250000000000	4161.53857421875000000000	4151.79492187500000000000	4168.20507812500000000000	4212.82031250000000000000	4141.02539062500000000000	4141.02539062500000000000	4143.58984375000000000000	4136.41015625000000000000	0.00000000000000000000	10249.00000000000000000000	10228.00000000000000000000	0.00000000000000000000	0.00000000000000000000	0.00000000000000000000	580.00000000000000000000	477.00000000000000000000	4.00000000000000000000	4.00000000000000000000	4.00000000000000000000	4.00000000000000000000	4.00000000000000000000	4.00000000000000000000	4.00000000000000000000	4.00000000000000000000	4.00000000000000000000	4.00000000000000000000	4.00000000000000000000	4.00000000000000000000	4.00000000000000000000	4.00000000000000000000	4.00000000000000000000	4.00000000000000000000
58.00000000000000000000	0.00000000000000000000	4150.76904296875000000000	4149.74365234375000000000	4155.89746093750000000000	4145.12792968750000000000	4161.02539062500000000000	4166.66650390625000000000	4173.33300781250000000000	4181.02539062500000000000	4192.30761718750000000000	4239.48730468750000000000	4171.79492187500000000000	4158.97412109375000000000	4163.07666015625000000000	4180.00000000000000000000	0.00000000000000000000	10249.00000000000000000000	10228.00000000000000000000	0.00000000000000000000	0.00000000000000000000	0.00000000000000000000	580.00000000000000000000	484.00000000000000000000	4.00000000000000000000	4.00000000000000000000	4.00000000000000000000	4.00000000000000000000	4.00000000000000000000	4.00000000000000000000	4.00000000000000000000	4.00000000000000000000	4.00000000000000000000	4.00000000000000000000	4.00000000000000000000	4.00000000000000000000	4.00000000000000000000	4.00000000000000000000	4.00000000000000000000	4.00000000000000000000
59.00000000000000000000	0.00000000000000000000	4160.51269531250000000000	4146.66650390625000000000	4169.74365234375000000000	4155.38427734375000000000	4141.53857421875000000000	4150.25634765625000000000	4154.87158203125000000000	4170.25634765625000000000	4181.53857421875000000000	4228.20507812500000000000	4194.35888671875000000000	4156.41015625000000000000	4165.64111328125000000000	4177.94873046875000000000	0.00000000000000000000	10249.00000000000000000000	10229.00000000000000000000	0.00000000000000000000	0.00000000000000000000	0.00000000000000000000	580.00000000000000000000	492.00000000000000000000	4.00000000000000000000	4.00000000000000000000	4.00000000000000000000	4.00000000000000000000	4.00000000000000000000	4.00000000000000000000	4.00000000000000000000	4.00000000000000000000	4.00000000000000000000	4.00000000000000000000	4.00000000000000000000	4.00000000000000000000	4.00000000000000000000	4.00000000000000000000	4.00000000000000000000	4.00000000000000000000
60.00000000000000000000	0.00000000000000000000	4147.69238281250000000000	4166.66650390625000000000	4159.48730468750000000000	4154.87158203125000000000	4148.71777343750000000000	4167.17919921875000000000	4163.07666015625000000000	4167.69238281250000000000	4178.46142578125000000000	4212.82031250000000000000	4172.30761718750000000000	4144.61523437500000000000	4168.20507812500000000000	4156.41015625000000000000	0.00000000000000000000	10249.00000000000000000000	10229.00000000000000000000	0.00000000000000000000	0.00000000000000000000	0.00000000000000000000	580.00000000000000000000	500.00000000000000000000	4.00000000000000000000	4.00000000000000000000	4.00000000000000000000	4.00000000000000000000	4.00000000000000000000	4.00000000000000000000	4.00000000000000000000	4.00000000000000000000	4.00000000000000000000	4.00000000000000000000	4.00000000000000000000	4.00000000000000000000	4.00000000000000000000	4.00000000000000000000	4.00000000000000000000	4.00000000000000000000
61.00000000000000000000	0.00000000000000000000	4148.71777343750000000000	4178.97412109375000000000	4161.53857421875000000000	4157.94873046875000000000	4161.53857421875000000000	4169.74365234375000000000	4164.10253906250000000000	4160.00000000000000000000	4169.74365234375000000000	4203.58984375000000000000	4134.35888671875000000000	4141.53857421875000000000	4142.56396484375000000000	4138.97412109375000000000	0.00000000000000000000	10246.00000000000000000000	10229.00000000000000000000	0.00000000000000000000	0.00000000000000000000	0.00000000000000000000	580.00000000000000000000	508.00000000000000000000	4.00000000000000000000	4.00000000000000000000	4.00000000000000000000	4.00000000000000000000	4.00000000000000000000	4.00000000000000000000	4.00000000000000000000	4.00000000000000000000	4.00000000000000000000	4.00000000000000000000	4.00000000000000000000	4.00000000000000000000	4.00000000000000000000	4.00000000000000000000	4.00000000000000000000	4.00000000000000000000
62.00000000000000000000	0.00000000000000000000	4167.17919921875000000000	4177.43603515625000000000	4175.38427734375000000000	4167.69238281250000000000	4168.20507812500000000000	4165.64111328125000000000	4156.92285156250000000000	4147.69238281250000000000	4161.02539062500000000000	4207.17919921875000000000	4146.15380859375000000000	4144.10253906250000000000	4138.46142578125000000000	4147.17919921875000000000	0.00000000000000000000	10246.00000000000000000000	10229.00000000000000000000	0.00000000000000000000	0.00000000000000000000	0.00000000000000000000	580.00000000000000000000	516.00000000000000000000	4.00000000000000000000	4.00000000000000000000	4.00000000000000000000	4.00000000000000000000	4.00000000000000000000	4.00000000000000000000	4.00000000000000000000	4.00000000000000000000	4.00000000000000000000	4.00000000000000000000	4.00000000000000000000	4.00000000000000000000	4.00000000000000000000	4.00000000000000000000	4.00000000000000000000	4.00000000000000000000
63.00000000000000000000	0.00000000000000000000	4143.07666015625000000000	4168.20507812500000000000	4150.25634765625000000000	4157.43603515625000000000	4176.92285156250000000000	4172.82031250000000000000	4160.51269531250000000000	4155.38427734375000000000	4168.71777343750000000000	4222.56396484375000000000	4175.38427734375000000000	4141.02539062500000000000	4170.25634765625000000000	4165.64111328125000000000	0.00000000000000000000	10246.00000000000000000000	10230.00000000000000000000	0.00000000000000000000	0.00000000000000000000	0.00000000000000000000	580.00000000000000000000	524.00000000000000000000	4.00000000000000000000	4.00000000000000000000	4.00000000000000000000	4.00000000000000000000	4.00000000000000000000	4.00000000000000000000	4.00000000000000000000	4.00000000000000000000	4.00000000000000000000	4.00000000000000000000	4.00000000000000000000	4.00000000000000000000	4.00000000000000000000	4.00000000000000000000	4.00000000000000000000	4.00000000000000000000
64.00000000000000000000	0.00000000000000000000	4153.84619140625000000000	4130.76904296875000000000	4160.00000000000000000000	4131.79492187500000000000	4150.76904296875000000000	4142.56396484375000000000	4134.35888671875000000000	4133.84619140625000000000	4142.05126953125000000000	4194.87158203125000000000	4148.20507812500000000000	4129.74365234375000000000	4146.15380859375000000000	4141.02539062500000000000	1072.00000000000000000000	10246.00000000000000000000	10230.00000000000000000000	0.00000000000000000000	0.00000000000000000000	0.00000000000000000000	580.00000000000000000000	532.00000000000000000000	4.00000000000000000000	4.00000000000000000000	4.00000000000000000000	4.00000000000000000000	4.00000000000000000000	4.00000000000000000000	4.00000000000000000000	4.00000000000000000000	4.00000000000000000000	4.00000000000000000000	4.00000000000000000000	4.00000000000000000000	4.00000000000000000000	4.00000000000000000000	4.00000000000000000000	4.00000000000000000000
65.00000000000000000000	0.00000000000000000000	4151.28173828125000000000	4162.56396484375000000000	4158.46142578125000000000	4142.05126953125000000000	4167.69238281250000000000	4167.17919921875000000000	4159.48730468750000000000	4154.87158203125000000000	4168.71777343750000000000	4212.30761718750000000000	4158.97412109375000000000	4133.33300781250000000000	4162.56396484375000000000	4151.79492187500000000000	2160.00000000000000000000	10246.00000000000000000000	10231.00000000000000000000	0.00000000000000000000	0.00000000000000000000	0.00000000000000000000	580.00000000000000000000	541.00000000000000000000	4.00000000000000000000	4.00000000000000000000	4.00000000000000000000	4.00000000000000000000	4.00000000000000000000	4.00000000000000000000	4.00000000000000000000	4.00000000000000000000	4.00000000000000000000	4.00000000000000000000	4.00000000000000000000	4.00000000000000000000	4.00000000000000000000	4.00000000000000000000	4.00000000000000000000	4.00000000000000000000
66.00000000000000000000	0.00000000000000000000	4136.41015625000000000000	4168.20507812500000000000	4156.41015625000000000000	4149.23046875000000000000	4155.38427734375000000000	4175.38427734375000000000	4166.15380859375000000000	4163.58984375000000000000	4184.61523437500000000000	4229.74365234375000000000	4171.79492187500000000000	4121.53857421875000000000	4174.35888671875000000000	4161.53857421875000000000	1430.00000000000000000000	10246.00000000000000000000	10231.00000000000000000000	0.00000000000000000000	0.00000000000000000000	0.00000000000000000000	580.00000000000000000000	548.00000000000000000000	4.00000000000000000000	4.00000000000000000000	4.00000000000000000000	4.00000000000000000000	4.00000000000000000000	4.00000000000000000000	4.00000000000000000000	4.00000000000000000000	4.00000000000000000000	4.00000000000000000000	4.00000000000000000000	4.00000000000000000000	4.00000000000000000000	4.00000000000000000000	4.00000000000000000000	4.00000000000000000000
67.00000000000000000000	0.00000000000000000000	4152.30761718750000000000	4134.35888671875000000000	4176.41015625000000000000	4141.02539062500000000000	4135.89746093750000000000	4154.87158203125000000000	4150.76904296875000000000	4150.25634765625000000000	4168.71777343750000000000	4220.00000000000000000000	4161.53857421875000000000	4120.00000000000000000000	4165.12792968750000000000	4160.00000000000000000000	3462.00000000000000000000	10245.00000000000000000000	10230.00000000000000000000	0.00000000000000000000	0.00000000000000000000	0.00000000000000000000	580.00000000000000000000	556.00000000000000000000	4.00000000000000000000	4.00000000000000000000	4.00000000000000000000	4.00000000000000000000	4.00000000000000000000	4.00000000000000000000	4.00000000000000000000	4.00000000000000000000	4.00000000000000000000	4.00000000000000000000	4.00000000000000000000	4.00000000000000000000	4.00000000000000000000	4.00000000000000000000	4.00000000000000000000	4.00000000000000000000
68.00000000000000000000	0.00000000000000000000	4150.25634765625000000000	4166.66650390625000000000	4162.56396484375000000000	4149.23046875000000000000	4185.64111328125000000000	4181.53857421875000000000	4180.00000000000000000000	4178.97412109375000000000	4194.35888671875000000000	4231.79492187500000000000	4180.00000000000000000000	4152.82031250000000000000	4192.82031250000000000000	4180.00000000000000000000	3522.00000000000000000000	10245.00000000000000000000	10230.00000000000000000000	0.00000000000000000000	0.00000000000000000000	0.00000000000000000000	580.00000000000000000000	563.00000000000000000000	4.00000000000000000000	4.00000000000000000000	4.00000000000000000000	4.00000000000000000000	4.00000000000000000000	4.00000000000000000000	4.00000000000000000000	4.00000000000000000000	4.00000000000000000000	4.00000000000000000000	4.00000000000000000000	4.00000000000000000000	4.00000000000000000000	4.00000000000000000000	4.00000000000000000000	4.00000000000000000000
69.00000000000000000000	0.00000000000000000000	4169.23046875000000000000	4171.79492187500000000000	4168.20507812500000000000	4156.92285156250000000000	4184.10253906250000000000	4174.87158203125000000000	4165.64111328125000000000	4163.07666015625000000000	4177.43603515625000000000	4207.69238281250000000000	4156.41015625000000000000	4149.74365234375000000000	4169.74365234375000000000	4166.66650390625000000000	3409.00000000000000000000	10244.00000000000000000000	10230.00000000000000000000	0.00000000000000000000	0.00000000000000000000	0.00000000000000000000	580.00000000000000000000	570.00000000000000000000	4.00000000000000000000	4.00000000000000000000	4.00000000000000000000	4.00000000000000000000	4.00000000000000000000	4.00000000000000000000	4.00000000000000000000	4.00000000000000000000	4.00000000000000000000	4.00000000000000000000	4.00000000000000000000	4.00000000000000000000	4.00000000000000000000	4.00000000000000000000	4.00000000000000000000	4.00000000000000000000
70.00000000000000000000	0.00000000000000000000	4159.48730468750000000000	4162.56396484375000000000	4161.02539062500000000000	4155.38427734375000000000	4162.05126953125000000000	4162.56396484375000000000	4154.35888671875000000000	4156.92285156250000000000	4172.82031250000000000000	4210.76904296875000000000	4155.38427734375000000000	4135.89746093750000000000	4161.53857421875000000000	4173.33300781250000000000	3455.00000000000000000000	10244.00000000000000000000	10230.00000000000000000000	0.00000000000000000000	0.00000000000000000000	0.00000000000000000000	580.00000000000000000000	578.00000000000000000000	4.00000000000000000000	4.00000000000000000000	4.00000000000000000000	4.00000000000000000000	4.00000000000000000000	4.00000000000000000000	4.00000000000000000000	4.00000000000000000000	4.00000000000000000000	4.00000000000000000000	4.00000000000000000000	4.00000000000000000000	4.00000000000000000000	4.00000000000000000000	4.00000000000000000000	4.00000000000000000000
71.00000000000000000000	0.00000000000000000000	4135.38427734375000000000	4143.58984375000000000000	4151.28173828125000000000	4133.84619140625000000000	4141.02539062500000000000	4150.76904296875000000000	4144.10253906250000000000	4155.38427734375000000000	4178.97412109375000000000	4220.00000000000000000000	4176.92285156250000000000	4140.00000000000000000000	4163.58984375000000000000	4169.74365234375000000000	3372.00000000000000000000	10248.00000000000000000000	10231.00000000000000000000	0.00000000000000000000	0.00000000000000000000	0.00000000000000000000	580.00000000000000000000	585.00000000000000000000	4.00000000000000000000	4.00000000000000000000	4.00000000000000000000	4.00000000000000000000	4.00000000000000000000	4.00000000000000000000	4.00000000000000000000	4.00000000000000000000	4.00000000000000000000	4.00000000000000000000	4.00000000000000000000	4.00000000000000000000	4.00000000000000000000	4.00000000000000000000	4.00000000000000000000	4.00000000000000000000
72.00000000000000000000	0.00000000000000000000	4149.23046875000000000000	4140.51269531250000000000	4167.17919921875000000000	4131.28173828125000000000	4140.00000000000000000000	4155.89746093750000000000	4137.94873046875000000000	4136.41015625000000000000	4168.20507812500000000000	4208.71777343750000000000	4156.92285156250000000000	4138.46142578125000000000	4152.30761718750000000000	4150.25634765625000000000	3402.00000000000000000000	10248.00000000000000000000	10231.00000000000000000000	0.00000000000000000000	0.00000000000000000000	0.00000000000000000000	580.00000000000000000000	593.00000000000000000000	4.00000000000000000000	4.00000000000000000000	4.00000000000000000000	4.00000000000000000000	4.00000000000000000000	4.00000000000000000000	4.00000000000000000000	4.00000000000000000000	4.00000000000000000000	4.00000000000000000000	4.00000000000000000000	4.00000000000000000000	4.00000000000000000000	4.00000000000000000000	4.00000000000000000000	4.00000000000000000000
73.00000000000000000000	0.00000000000000000000	4140.00000000000000000000	4184.10253906250000000000	4156.41015625000000000000	4158.46142578125000000000	4185.64111328125000000000	4189.23046875000000000000	4172.30761718750000000000	4159.48730468750000000000	4189.23046875000000000000	4236.41015625000000000000	4156.41015625000000000000	4143.58984375000000000000	4177.94873046875000000000	4154.35888671875000000000	3082.00000000000000000000	10247.00000000000000000000	10230.00000000000000000000	0.00000000000000000000	0.00000000000000000000	0.00000000000000000000	580.00000000000000000000	602.00000000000000000000	4.00000000000000000000	4.00000000000000000000	4.00000000000000000000	4.00000000000000000000	4.00000000000000000000	4.00000000000000000000	4.00000000000000000000	4.00000000000000000000	4.00000000000000000000	4.00000000000000000000	4.00000000000000000000	4.00000000000000000000	4.00000000000000000000	4.00000000000000000000	4.00000000000000000000	4.00000000000000000000
74.00000000000000000000	0.00000000000000000000	4154.35888671875000000000	4169.23046875000000000000	4168.20507812500000000000	4151.28173828125000000000	4167.69238281250000000000	4163.58984375000000000000	4157.43603515625000000000	4149.23046875000000000000	4174.35888671875000000000	4224.61523437500000000000	4160.51269531250000000000	4144.10253906250000000000	4168.20507812500000000000	4123.58984375000000000000	3504.00000000000000000000	10247.00000000000000000000	10230.00000000000000000000	0.00000000000000000000	0.00000000000000000000	0.00000000000000000000	580.00000000000000000000	610.00000000000000000000	4.00000000000000000000	4.00000000000000000000	4.00000000000000000000	4.00000000000000000000	4.00000000000000000000	4.00000000000000000000	4.00000000000000000000	4.00000000000000000000	4.00000000000000000000	4.00000000000000000000	4.00000000000000000000	4.00000000000000000000	4.00000000000000000000	4.00000000000000000000	4.00000000000000000000	4.00000000000000000000
75.00000000000000000000	0.00000000000000000000	4158.46142578125000000000	4162.56396484375000000000	4166.15380859375000000000	4147.69238281250000000000	4163.58984375000000000000	4172.30761718750000000000	4160.51269531250000000000	4154.35888671875000000000	4181.02539062500000000000	4219.48730468750000000000	4180.00000000000000000000	4154.87158203125000000000	4181.53857421875000000000	4141.53857421875000000000	3292.00000000000000000000	10249.00000000000000000000	10228.00000000000000000000	0.00000000000000000000	0.00000000000000000000	0.00000000000000000000	580.00000000000000000000	618.00000000000000000000	4.00000000000000000000	4.00000000000000000000	4.00000000000000000000	4.00000000000000000000	4.00000000000000000000	4.00000000000000000000	4.00000000000000000000	4.00000000000000000000	4.00000000000000000000	4.00000000000000000000	4.00000000000000000000	4.00000000000000000000	4.00000000000000000000	4.00000000000000000000	4.00000000000000000000	4.00000000000000000000
76.00000000000000000000	0.00000000000000000000	4144.61523437500000000000	4158.97412109375000000000	4154.35888671875000000000	4150.25634765625000000000	4167.17919921875000000000	4187.17919921875000000000	4173.84619140625000000000	4175.38427734375000000000	4201.02539062500000000000	4227.17919921875000000000	4187.17919921875000000000	4174.87158203125000000000	4201.02539062500000000000	4180.00000000000000000000	2537.00000000000000000000	10249.00000000000000000000	10228.00000000000000000000	0.00000000000000000000	0.00000000000000000000	0.00000000000000000000	580.00000000000000000000	627.00000000000000000000	4.00000000000000000000	4.00000000000000000000	4.00000000000000000000	4.00000000000000000000	4.00000000000000000000	4.00000000000000000000	4.00000000000000000000	4.00000000000000000000	4.00000000000000000000	4.00000000000000000000	4.00000000000000000000	4.00000000000000000000	4.00000000000000000000	4.00000000000000000000	4.00000000000000000000	4.00000000000000000000
77.00000000000000000000	0.00000000000000000000	4156.41015625000000000000	4112.30761718750000000000	4170.25634765625000000000	4123.07666015625000000000	4128.20507812500000000000	4148.71777343750000000000	4148.71777343750000000000	4156.41015625000000000000	4173.84619140625000000000	4200.51269531250000000000	4160.51269531250000000000	4176.41015625000000000000	4171.79492187500000000000	4163.07666015625000000000	2477.00000000000000000000	10249.00000000000000000000	10229.00000000000000000000	0.00000000000000000000	0.00000000000000000000	0.00000000000000000000	580.00000000000000000000	635.00000000000000000000	4.00000000000000000000	4.00000000000000000000	4.00000000000000000000	4.00000000000000000000	4.00000000000000000000	4.00000000000000000000	4.00000000000000000000	4.00000000000000000000	4.00000000000000000000	4.00000000000000000000	4.00000000000000000000	4.00000000000000000000	4.00000000000000000000	4.00000000000000000000	4.00000000000000000000	4.00000000000000000000
78.00000000000000000000	0.00000000000000000000	4143.07666015625000000000	4117.43603515625000000000	4158.46142578125000000000	4124.61523437500000000000	4147.69238281250000000000	4164.61523437500000000000	4161.53857421875000000000	4160.00000000000000000000	4178.46142578125000000000	4209.74365234375000000000	4151.79492187500000000000	4179.48730468750000000000	4164.10253906250000000000	4165.64111328125000000000	3504.00000000000000000000	10249.00000000000000000000	10229.00000000000000000000	0.00000000000000000000	0.00000000000000000000	0.00000000000000000000	580.00000000000000000000	643.00000000000000000000	4.00000000000000000000	4.00000000000000000000	4.00000000000000000000	4.00000000000000000000	4.00000000000000000000	4.00000000000000000000	4.00000000000000000000	4.00000000000000000000	4.00000000000000000000	4.00000000000000000000	4.00000000000000000000	4.00000000000000000000	4.00000000000000000000	4.00000000000000000000	4.00000000000000000000	4.00000000000000000000
79.00000000000000000000	0.00000000000000000000	4153.33300781250000000000	4124.10253906250000000000	4164.61523437500000000000	4137.94873046875000000000	4143.58984375000000000000	4164.10253906250000000000	4149.23046875000000000000	4137.43603515625000000000	4156.41015625000000000000	4196.41015625000000000000	4134.87158203125000000000	4164.10253906250000000000	4135.89746093750000000000	4141.02539062500000000000	3292.00000000000000000000	10248.00000000000000000000	10228.00000000000000000000	0.00000000000000000000	0.00000000000000000000	0.00000000000000000000	580.00000000000000000000	652.00000000000000000000	4.00000000000000000000	4.00000000000000000000	4.00000000000000000000	4.00000000000000000000	4.00000000000000000000	4.00000000000000000000	4.00000000000000000000	4.00000000000000000000	4.00000000000000000000	4.00000000000000000000	4.00000000000000000000	4.00000000000000000000	4.00000000000000000000	4.00000000000000000000	4.00000000000000000000	4.00000000000000000000
80.00000000000000000000	0.00000000000000000000	4158.46142578125000000000	4136.92285156250000000000	4166.66650390625000000000	4148.20507812500000000000	4137.43603515625000000000	4153.84619140625000000000	4144.61523437500000000000	4131.79492187500000000000	4145.12792968750000000000	4187.69238281250000000000	4155.38427734375000000000	4160.00000000000000000000	4144.61523437500000000000	4131.28173828125000000000	2537.00000000000000000000	10248.00000000000000000000	10228.00000000000000000000	0.00000000000000000000	0.00000000000000000000	0.00000000000000000000	580.00000000000000000000	660.00000000000000000000	4.00000000000000000000	4.00000000000000000000	4.00000000000000000000	4.00000000000000000000	4.00000000000000000000	4.00000000000000000000	4.00000000000000000000	4.00000000000000000000	4.00000000000000000000	4.00000000000000000000	4.00000000000000000000	4.00000000000000000000	4.00000000000000000000	4.00000000000000000000	4.00000000000000000000	4.00000000000000000000
81.00000000000000000000	0.00000000000000000000	4144.61523437500000000000	4158.46142578125000000000	4157.94873046875000000000	4160.00000000000000000000	4167.17919921875000000000	4168.20507812500000000000	4158.97412109375000000000	4155.38427734375000000000	4173.84619140625000000000	4208.71777343750000000000	4195.89746093750000000000	4169.23046875000000000000	4181.02539062500000000000	4168.20507812500000000000	2477.00000000000000000000	10247.00000000000000000000	10228.00000000000000000000	0.00000000000000000000	0.00000000000000000000	0.00000000000000000000	580.00000000000000000000	668.00000000000000000000	4.00000000000000000000	4.00000000000000000000	4.00000000000000000000	4.00000000000000000000	4.00000000000000000000	4.00000000000000000000	4.00000000000000000000	4.00000000000000000000	4.00000000000000000000	4.00000000000000000000	4.00000000000000000000	4.00000000000000000000	4.00000000000000000000	4.00000000000000000000	4.00000000000000000000	4.00000000000000000000
82.00000000000000000000	0.00000000000000000000	4158.97412109375000000000	4158.97412109375000000000	4170.76904296875000000000	4150.76904296875000000000	4171.28173828125000000000	4163.58984375000000000000	4146.66650390625000000000	4149.74365234375000000000	4172.82031250000000000000	4200.51269531250000000000	4172.82031250000000000000	4145.12792968750000000000	4172.30761718750000000000	4169.23046875000000000000	3504.00000000000000000000	10247.00000000000000000000	10228.00000000000000000000	0.00000000000000000000	0.00000000000000000000	0.00000000000000000000	580.00000000000000000000	677.00000000000000000000	4.00000000000000000000	4.00000000000000000000	4.00000000000000000000	4.00000000000000000000	4.00000000000000000000	4.00000000000000000000	4.00000000000000000000	4.00000000000000000000	4.00000000000000000000	4.00000000000000000000	4.00000000000000000000	4.00000000000000000000	4.00000000000000000000	4.00000000000000000000	4.00000000000000000000	4.00000000000000000000
83.00000000000000000000	0.00000000000000000000	4138.97412109375000000000	4169.74365234375000000000	4153.33300781250000000000	4140.51269531250000000000	4168.71777343750000000000	4164.61523437500000000000	4159.48730468750000000000	4165.12792968750000000000	4188.20507812500000000000	4221.53857421875000000000	4161.53857421875000000000	4128.71777343750000000000	4189.74365234375000000000	4160.51269531250000000000	3292.00000000000000000000	10248.00000000000000000000	10228.00000000000000000000	0.00000000000000000000	0.00000000000000000000	0.00000000000000000000	580.00000000000000000000	685.00000000000000000000	4.00000000000000000000	4.00000000000000000000	4.00000000000000000000	4.00000000000000000000	4.00000000000000000000	4.00000000000000000000	4.00000000000000000000	4.00000000000000000000	4.00000000000000000000	4.00000000000000000000	4.00000000000000000000	4.00000000000000000000	4.00000000000000000000	4.00000000000000000000	4.00000000000000000000	4.00000000000000000000
84.00000000000000000000	0.00000000000000000000	4143.58984375000000000000	4144.10253906250000000000	4165.12792968750000000000	4147.69238281250000000000	4142.56396484375000000000	4150.25634765625000000000	4153.84619140625000000000	4158.46142578125000000000	4183.58984375000000000000	4232.30761718750000000000	4169.74365234375000000000	4135.38427734375000000000	4177.43603515625000000000	4151.79492187500000000000	2537.00000000000000000000	10248.00000000000000000000	10228.00000000000000000000	0.00000000000000000000	0.00000000000000000000	0.00000000000000000000	580.00000000000000000000	693.00000000000000000000	4.00000000000000000000	4.00000000000000000000	4.00000000000000000000	4.00000000000000000000	4.00000000000000000000	4.00000000000000000000	4.00000000000000000000	4.00000000000000000000	4.00000000000000000000	4.00000000000000000000	4.00000000000000000000	4.00000000000000000000	4.00000000000000000000	4.00000000000000000000	4.00000000000000000000	4.00000000000000000000
85.00000000000000000000	0.00000000000000000000	4160.51269531250000000000	4151.79492187500000000000	4174.35888671875000000000	4173.84619140625000000000	4164.10253906250000000000	4176.92285156250000000000	4170.25634765625000000000	4167.69238281250000000000	4194.87158203125000000000	4229.74365234375000000000	4183.07666015625000000000	4152.30761718750000000000	4165.12792968750000000000	4168.71777343750000000000	2477.00000000000000000000	10249.00000000000000000000	10226.00000000000000000000	0.00000000000000000000	0.00000000000000000000	0.00000000000000000000	580.00000000000000000000	700.00000000000000000000	4.00000000000000000000	4.00000000000000000000	4.00000000000000000000	4.00000000000000000000	4.00000000000000000000	4.00000000000000000000	4.00000000000000000000	4.00000000000000000000	4.00000000000000000000	4.00000000000000000000	4.00000000000000000000	4.00000000000000000000	4.00000000000000000000	4.00000000000000000000	4.00000000000000000000	4.00000000000000000000
86.00000000000000000000	0.00000000000000000000	4141.53857421875000000000	4162.56396484375000000000	4151.28173828125000000000	4158.46142578125000000000	4180.51269531250000000000	4197.94873046875000000000	4180.51269531250000000000	4177.43603515625000000000	4204.10253906250000000000	4218.97412109375000000000	4178.46142578125000000000	4152.82031250000000000000	4175.89746093750000000000	4170.76904296875000000000	3504.00000000000000000000	10249.00000000000000000000	10226.00000000000000000000	0.00000000000000000000	0.00000000000000000000	0.00000000000000000000	580.00000000000000000000	708.00000000000000000000	4.00000000000000000000	4.00000000000000000000	4.00000000000000000000	4.00000000000000000000	4.00000000000000000000	4.00000000000000000000	4.00000000000000000000	4.00000000000000000000	4.00000000000000000000	4.00000000000000000000	4.00000000000000000000	4.00000000000000000000	4.00000000000000000000	4.00000000000000000000	4.00000000000000000000	4.00000000000000000000
87.00000000000000000000	0.00000000000000000000	4153.84619140625000000000	4133.33300781250000000000	4168.20507812500000000000	4121.53857421875000000000	4146.15380859375000000000	4164.61523437500000000000	4147.69238281250000000000	4148.71777343750000000000	4170.76904296875000000000	4187.69238281250000000000	4158.97412109375000000000	4143.07666015625000000000	4168.71777343750000000000	4155.38427734375000000000	3292.00000000000000000000	10247.00000000000000000000	10226.00000000000000000000	0.00000000000000000000	0.00000000000000000000	0.00000000000000000000	580.00000000000000000000	715.00000000000000000000	4.00000000000000000000	4.00000000000000000000	4.00000000000000000000	4.00000000000000000000	4.00000000000000000000	4.00000000000000000000	4.00000000000000000000	4.00000000000000000000	4.00000000000000000000	4.00000000000000000000	4.00000000000000000000	4.00000000000000000000	4.00000000000000000000	4.00000000000000000000	4.00000000000000000000	4.00000000000000000000
88.00000000000000000000	0.00000000000000000000	4146.15380859375000000000	4150.25634765625000000000	4162.05126953125000000000	4137.43603515625000000000	4168.20507812500000000000	4172.82031250000000000000	4164.10253906250000000000	4171.79492187500000000000	4191.28173828125000000000	4213.33300781250000000000	4191.79492187500000000000	4155.89746093750000000000	4192.30761718750000000000	4185.12792968750000000000	2537.00000000000000000000	10247.00000000000000000000	10226.00000000000000000000	0.00000000000000000000	0.00000000000000000000	0.00000000000000000000	580.00000000000000000000	722.00000000000000000000	4.00000000000000000000	4.00000000000000000000	4.00000000000000000000	4.00000000000000000000	4.00000000000000000000	4.00000000000000000000	4.00000000000000000000	4.00000000000000000000	4.00000000000000000000	4.00000000000000000000	4.00000000000000000000	4.00000000000000000000	4.00000000000000000000	4.00000000000000000000	4.00000000000000000000	4.00000000000000000000
89.00000000000000000000	0.00000000000000000000	4145.64111328125000000000	4130.25634765625000000000	4162.56396484375000000000	4157.43603515625000000000	4156.92285156250000000000	4165.64111328125000000000	4158.46142578125000000000	4172.30761718750000000000	4191.28173828125000000000	4215.89746093750000000000	4183.58984375000000000000	4154.87158203125000000000	4175.38427734375000000000	4174.87158203125000000000	2477.00000000000000000000	10247.00000000000000000000	10227.00000000000000000000	0.00000000000000000000	0.00000000000000000000	0.00000000000000000000	580.00000000000000000000	730.00000000000000000000	4.00000000000000000000	4.00000000000000000000	4.00000000000000000000	4.00000000000000000000	4.00000000000000000000	4.00000000000000000000	4.00000000000000000000	4.00000000000000000000	4.00000000000000000000	4.00000000000000000000	4.00000000000000000000	4.00000000000000000000	4.00000000000000000000	4.00000000000000000000	4.00000000000000000000	4.00000000000000000000
90.00000000000000000000	0.00000000000000000000	4158.97412109375000000000	4118.46142578125000000000	4172.82031250000000000000	4158.97412109375000000000	4148.71777343750000000000	4169.74365234375000000000	4161.02539062500000000000	4165.64111328125000000000	4189.23046875000000000000	4209.74365234375000000000	4153.33300781250000000000	4162.05126953125000000000	4162.05126953125000000000	4167.69238281250000000000	3504.00000000000000000000	10247.00000000000000000000	10227.00000000000000000000	0.00000000000000000000	0.00000000000000000000	0.00000000000000000000	580.00000000000000000000	737.00000000000000000000	4.00000000000000000000	4.00000000000000000000	4.00000000000000000000	4.00000000000000000000	4.00000000000000000000	4.00000000000000000000	4.00000000000000000000	4.00000000000000000000	4.00000000000000000000	4.00000000000000000000	4.00000000000000000000	4.00000000000000000000	4.00000000000000000000	4.00000000000000000000	4.00000000000000000000	4.00000000000000000000
91.00000000000000000000	0.00000000000000000000	4150.25634765625000000000	4153.33300781250000000000	4157.94873046875000000000	4152.82031250000000000000	4185.12792968750000000000	4192.82031250000000000000	4182.56396484375000000000	4174.87158203125000000000	4208.20507812500000000000	4235.38427734375000000000	4185.12792968750000000000	4180.00000000000000000000	4187.17919921875000000000	4182.05126953125000000000	3292.00000000000000000000	10244.00000000000000000000	10226.00000000000000000000	0.00000000000000000000	0.00000000000000000000	0.00000000000000000000	580.00000000000000000000	744.00000000000000000000	4.00000000000000000000	4.00000000000000000000	4.00000000000000000000	4.00000000000000000000	4.00000000000000000000	4.00000000000000000000	4.00000000000000000000	4.00000000000000000000	4.00000000000000000000	4.00000000000000000000	4.00000000000000000000	4.00000000000000000000	4.00000000000000000000	4.00000000000000000000	4.00000000000000000000	4.00000000000000000000
92.00000000000000000000	0.00000000000000000000	4164.61523437500000000000	4143.07666015625000000000	4169.74365234375000000000	4135.89746093750000000000	4156.92285156250000000000	4160.00000000000000000000	4146.15380859375000000000	4133.84619140625000000000	4167.17919921875000000000	4207.17919921875000000000	4192.82031250000000000000	4168.71777343750000000000	4173.84619140625000000000	4152.30761718750000000000	2537.00000000000000000000	10244.00000000000000000000	10226.00000000000000000000	0.00000000000000000000	0.00000000000000000000	0.00000000000000000000	580.00000000000000000000	752.00000000000000000000	4.00000000000000000000	4.00000000000000000000	4.00000000000000000000	4.00000000000000000000	4.00000000000000000000	4.00000000000000000000	4.00000000000000000000	4.00000000000000000000	4.00000000000000000000	4.00000000000000000000	4.00000000000000000000	4.00000000000000000000	4.00000000000000000000	4.00000000000000000000	4.00000000000000000000	4.00000000000000000000
93.00000000000000000000	0.00000000000000000000	4151.28173828125000000000	4155.89746093750000000000	4161.53857421875000000000	4148.71777343750000000000	4156.92285156250000000000	4163.58984375000000000000	4151.28173828125000000000	4147.17919921875000000000	4173.33300781250000000000	4201.02539062500000000000	4193.84619140625000000000	4168.20507812500000000000	4186.15380859375000000000	4165.12792968750000000000	2477.00000000000000000000	10246.00000000000000000000	10226.00000000000000000000	0.00000000000000000000	0.00000000000000000000	0.00000000000000000000	580.00000000000000000000	759.00000000000000000000	4.00000000000000000000	4.00000000000000000000	4.00000000000000000000	4.00000000000000000000	4.00000000000000000000	4.00000000000000000000	4.00000000000000000000	4.00000000000000000000	4.00000000000000000000	4.00000000000000000000	4.00000000000000000000	4.00000000000000000000	4.00000000000000000000	4.00000000000000000000	4.00000000000000000000	4.00000000000000000000
94.00000000000000000000	0.00000000000000000000	4149.74365234375000000000	4155.38427734375000000000	4162.05126953125000000000	4168.71777343750000000000	4166.66650390625000000000	4165.12792968750000000000	4152.30761718750000000000	4164.10253906250000000000	4190.25634765625000000000	4205.12792968750000000000	4175.38427734375000000000	4166.66650390625000000000	4183.58984375000000000000	4177.94873046875000000000	3504.00000000000000000000	10246.00000000000000000000	10226.00000000000000000000	0.00000000000000000000	0.00000000000000000000	0.00000000000000000000	580.00000000000000000000	766.00000000000000000000	4.00000000000000000000	4.00000000000000000000	4.00000000000000000000	4.00000000000000000000	4.00000000000000000000	4.00000000000000000000	4.00000000000000000000	4.00000000000000000000	4.00000000000000000000	4.00000000000000000000	4.00000000000000000000	4.00000000000000000000	4.00000000000000000000	4.00000000000000000000	4.00000000000000000000	4.00000000000000000000
95.00000000000000000000	0.00000000000000000000	4162.56396484375000000000	4148.20507812500000000000	4169.74365234375000000000	4169.23046875000000000000	4155.89746093750000000000	4153.84619140625000000000	4134.87158203125000000000	4145.12792968750000000000	4176.92285156250000000000	4205.64111328125000000000	4148.20507812500000000000	4151.79492187500000000000	4177.94873046875000000000	4164.61523437500000000000	3292.00000000000000000000	10248.00000000000000000000	10227.00000000000000000000	0.00000000000000000000	0.00000000000000000000	0.00000000000000000000	580.00000000000000000000	775.00000000000000000000	4.00000000000000000000	4.00000000000000000000	4.00000000000000000000	4.00000000000000000000	4.00000000000000000000	4.00000000000000000000	4.00000000000000000000	4.00000000000000000000	4.00000000000000000000	4.00000000000000000000	4.00000000000000000000	4.00000000000000000000	4.00000000000000000000	4.00000000000000000000	4.00000000000000000000	4.00000000000000000000
96.00000000000000000000	0.00000000000000000000	4144.10253906250000000000	4169.23046875000000000000	4156.41015625000000000000	4157.43603515625000000000	4168.20507812500000000000	4170.25634765625000000000	4149.23046875000000000000	4148.20507812500000000000	4181.02539062500000000000	4218.97412109375000000000	4169.23046875000000000000	4156.41015625000000000000	4187.69238281250000000000	4163.07666015625000000000	2537.00000000000000000000	10248.00000000000000000000	10227.00000000000000000000	0.00000000000000000000	0.00000000000000000000	0.00000000000000000000	580.00000000000000000000	783.00000000000000000000	4.00000000000000000000	4.00000000000000000000	4.00000000000000000000	4.00000000000000000000	4.00000000000000000000	4.00000000000000000000	4.00000000000000000000	4.00000000000000000000	4.00000000000000000000	4.00000000000000000000	4.00000000000000000000	4.00000000000000000000	4.00000000000000000000	4.00000000000000000000	4.00000000000000000000	4.00000000000000000000
96.00000000000000000000	0.00000000000000000000	4144.10253906250000000000	4169.23046875000000000000	4156.41015625000000000000	4157.43603515625000000000	4168.20507812500000000000	4170.25634765625000000000	4149.23046875000000000000	4148.20507812500000000000	4181.02539062500000000000	4218.97412109375000000000	4169.23046875000000000000	4156.41015625000000000000	4187.69238281250000000000	4163.07666015625000000000	2537.00000000000000000000	10248.00000000000000000000	10227.00000000000000000000	0.00000000000000000000	0.00000000000000000000	0.00000000000000000000	580.00000000000000000000	791.00000000000000000000	4.00000000000000000000	4.00000000000000000000	4.00000000000000000000	4.00000000000000000000	4.00000000000000000000	4.00000000000000000000	4.00000000000000000000	4.00000000000000000000	4.00000000000000000000	4.00000000000000000000	4.00000000000000000000	4.00000000000000000000	4.00000000000000000000	4.00000000000000000000	4.00000000000000000000	4.00000000000000000000
97.00000000000000000000	0.00000000000000000000	4157.43603515625000000000	4150.76904296875000000000	4174.35888671875000000000	4143.58984375000000000000	4158.46142578125000000000	4156.92285156250000000000	4135.38427734375000000000	4134.35888671875000000000	4163.07666015625000000000	4189.74365234375000000000	4177.43603515625000000000	4156.92285156250000000000	4151.28173828125000000000	4148.71777343750000000000	2477.00000000000000000000	10247.00000000000000000000	10227.00000000000000000000	0.00000000000000000000	0.00000000000000000000	0.00000000000000000000	580.00000000000000000000	800.00000000000000000000	4.00000000000000000000	4.00000000000000000000	4.00000000000000000000	4.00000000000000000000	4.00000000000000000000	4.00000000000000000000	4.00000000000000000000	4.00000000000000000000	4.00000000000000000000	4.00000000000000000000	4.00000000000000000000	4.00000000000000000000	4.00000000000000000000	4.00000000000000000000	4.00000000000000000000	4.00000000000000000000
98.00000000000000000000	0.00000000000000000000	4147.69238281250000000000	4147.17919921875000000000	4161.53857421875000000000	4150.76904296875000000000	4167.17919921875000000000	4170.25634765625000000000	4146.66650390625000000000	4143.58984375000000000000	4174.35888671875000000000	4183.07666015625000000000	4162.56396484375000000000	4155.38427734375000000000	4149.74365234375000000000	4166.66650390625000000000	3504.00000000000000000000	10247.00000000000000000000	10227.00000000000000000000	0.00000000000000000000	0.00000000000000000000	0.00000000000000000000	580.00000000000000000000	808.00000000000000000000	4.00000000000000000000	4.00000000000000000000	4.00000000000000000000	4.00000000000000000000	4.00000000000000000000	4.00000000000000000000	4.00000000000000000000	4.00000000000000000000	4.00000000000000000000	4.00000000000000000000	4.00000000000000000000	4.00000000000000000000	4.00000000000000000000	4.00000000000000000000	4.00000000000000000000	4.00000000000000000000
99.00000000000000000000	0.00000000000000000000	4140.00000000000000000000	4127.69238281250000000000	4152.82031250000000000000	4153.84619140625000000000	4146.66650390625000000000	4162.56396484375000000000	4141.53857421875000000000	4133.84619140625000000000	4164.61523437500000000000	4171.28173828125000000000	4140.00000000000000000000	4156.92285156250000000000	4158.97412109375000000000	4166.66650390625000000000	3292.00000000000000000000	10247.00000000000000000000	10228.00000000000000000000	0.00000000000000000000	0.00000000000000000000	0.00000000000000000000	580.00000000000000000000	817.00000000000000000000	4.00000000000000000000	4.00000000000000000000	4.00000000000000000000	4.00000000000000000000	4.00000000000000000000	4.00000000000000000000	4.00000000000000000000	4.00000000000000000000	4.00000000000000000000	4.00000000000000000000	4.00000000000000000000	4.00000000000000000000	4.00000000000000000000	4.00000000000000000000	4.00000000000000000000	4.00000000000000000000
100.00000000000000000000	0.00000000000000000000	4159.48730468750000000000	4109.23046875000000000000	4168.71777343750000000000	4152.82031250000000000000	4121.02539062500000000000	4143.58984375000000000000	4126.66650390625000000000	4121.02539062500000000000	4143.58984375000000000000	4161.02539062500000000000	4146.66650390625000000000	4163.07666015625000000000	4161.53857421875000000000	4156.92285156250000000000	2537.00000000000000000000	10247.00000000000000000000	10228.00000000000000000000	0.00000000000000000000	0.00000000000000000000	0.00000000000000000000	580.00000000000000000000	825.00000000000000000000	4.00000000000000000000	4.00000000000000000000	4.00000000000000000000	4.00000000000000000000	4.00000000000000000000	4.00000000000000000000	4.00000000000000000000	4.00000000000000000000	4.00000000000000000000	4.00000000000000000000	4.00000000000000000000	4.00000000000000000000	4.00000000000000000000	4.00000000000000000000	4.00000000000000000000	4.00000000000000000000
101.00000000000000000000	0.00000000000000000000	4142.56396484375000000000	4123.07666015625000000000	4158.97412109375000000000	4146.15380859375000000000	4138.46142578125000000000	4168.20507812500000000000	4157.94873046875000000000	4158.97412109375000000000	4183.07666015625000000000	4195.89746093750000000000	4168.71777343750000000000	4178.97412109375000000000	4168.71777343750000000000	4177.94873046875000000000	2477.00000000000000000000	10248.00000000000000000000	10228.00000000000000000000	0.00000000000000000000	0.00000000000000000000	0.00000000000000000000	580.00000000000000000000	833.00000000000000000000	4.00000000000000000000	4.00000000000000000000	4.00000000000000000000	4.00000000000000000000	4.00000000000000000000	4.00000000000000000000	4.00000000000000000000	4.00000000000000000000	4.00000000000000000000	4.00000000000000000000	4.00000000000000000000	4.00000000000000000000	4.00000000000000000000	4.00000000000000000000	4.00000000000000000000	4.00000000000000000000
102.00000000000000000000	0.00000000000000000000	4152.30761718750000000000	4103.07666015625000000000	4173.84619140625000000000	4128.20507812500000000000	4130.25634765625000000000	4161.53857421875000000000	4157.94873046875000000000	4161.53857421875000000000	4194.35888671875000000000	4193.33300781250000000000	4171.28173828125000000000	4182.05126953125000000000	4141.02539062500000000000	4166.15380859375000000000	3504.00000000000000000000	10248.00000000000000000000	10228.00000000000000000000	0.00000000000000000000	0.00000000000000000000	0.00000000000000000000	580.00000000000000000000	842.00000000000000000000	4.00000000000000000000	4.00000000000000000000	4.00000000000000000000	4.00000000000000000000	4.00000000000000000000	4.00000000000000000000	4.00000000000000000000	4.00000000000000000000	4.00000000000000000000	4.00000000000000000000	4.00000000000000000000	4.00000000000000000000	4.00000000000000000000	4.00000000000000000000	4.00000000000000000000	4.00000000000000000000
103.00000000000000000000	0.00000000000000000000	4156.41015625000000000000	4135.38427734375000000000	4166.66650390625000000000	4151.28173828125000000000	4160.51269531250000000000	4184.10253906250000000000	4174.35888671875000000000	4172.30761718750000000000	4208.71777343750000000000	4211.28173828125000000000	4197.43603515625000000000	4192.30761718750000000000	4188.20507812500000000000	4177.94873046875000000000	3292.00000000000000000000	10248.00000000000000000000	10229.00000000000000000000	0.00000000000000000000	0.00000000000000000000	0.00000000000000000000	580.00000000000000000000	850.00000000000000000000	4.00000000000000000000	4.00000000000000000000	4.00000000000000000000	4.00000000000000000000	4.00000000000000000000	4.00000000000000000000	4.00000000000000000000	4.00000000000000000000	4.00000000000000000000	4.00000000000000000000	4.00000000000000000000	4.00000000000000000000	4.00000000000000000000	4.00000000000000000000	4.00000000000000000000	4.00000000000000000000
104.00000000000000000000	0.00000000000000000000	4148.71777343750000000000	4147.17919921875000000000	4157.94873046875000000000	4176.92285156250000000000	4166.66650390625000000000	4185.12792968750000000000	4165.64111328125000000000	4162.05126953125000000000	4194.35888671875000000000	4200.00000000000000000000	4180.00000000000000000000	4181.02539062500000000000	4212.82031250000000000000	4189.74365234375000000000	2537.00000000000000000000	10248.00000000000000000000	10229.00000000000000000000	0.00000000000000000000	0.00000000000000000000	0.00000000000000000000	580.00000000000000000000	857.00000000000000000000	4.00000000000000000000	4.00000000000000000000	4.00000000000000000000	4.00000000000000000000	4.00000000000000000000	4.00000000000000000000	4.00000000000000000000	4.00000000000000000000	4.00000000000000000000	4.00000000000000000000	4.00000000000000000000	4.00000000000000000000	4.00000000000000000000	4.00000000000000000000	4.00000000000000000000	4.00000000000000000000
105.00000000000000000000	0.00000000000000000000	4151.79492187500000000000	4103.07666015625000000000	4168.20507812500000000000	4159.48730468750000000000	4134.35888671875000000000	4152.82031250000000000000	4133.33300781250000000000	4133.84619140625000000000	4157.94873046875000000000	4153.33300781250000000000	4152.82031250000000000000	4142.56396484375000000000	4153.84619140625000000000	4167.17919921875000000000	2477.00000000000000000000	10249.00000000000000000000	10227.00000000000000000000	0.00000000000000000000	0.00000000000000000000	0.00000000000000000000	580.00000000000000000000	865.00000000000000000000	4.00000000000000000000	4.00000000000000000000	4.00000000000000000000	4.00000000000000000000	4.00000000000000000000	4.00000000000000000000	4.00000000000000000000	4.00000000000000000000	4.00000000000000000000	4.00000000000000000000	4.00000000000000000000	4.00000000000000000000	4.00000000000000000000	4.00000000000000000000	4.00000000000000000000	4.00000000000000000000
106.00000000000000000000	0.00000000000000000000	4130.25634765625000000000	4110.76904296875000000000	4149.74365234375000000000	4141.02539062500000000000	4139.48730468750000000000	4162.05126953125000000000	4148.20507812500000000000	4156.92285156250000000000	4179.48730468750000000000	4183.07666015625000000000	4178.97412109375000000000	4134.35888671875000000000	4156.41015625000000000000	4159.48730468750000000000	3504.00000000000000000000	10249.00000000000000000000	10227.00000000000000000000	0.00000000000000000000	0.00000000000000000000	0.00000000000000000000	580.00000000000000000000	872.00000000000000000000	4.00000000000000000000	4.00000000000000000000	4.00000000000000000000	4.00000000000000000000	4.00000000000000000000	4.00000000000000000000	4.00000000000000000000	4.00000000000000000000	4.00000000000000000000	4.00000000000000000000	4.00000000000000000000	4.00000000000000000000	4.00000000000000000000	4.00000000000000000000	4.00000000000000000000	4.00000000000000000000
107.00000000000000000000	0.00000000000000000000	4148.20507812500000000000	4123.58984375000000000000	4166.15380859375000000000	4143.07666015625000000000	4141.02539062500000000000	4156.41015625000000000000	4145.12792968750000000000	4151.28173828125000000000	4175.38427734375000000000	4193.33300781250000000000	4168.71777343750000000000	4137.94873046875000000000	4174.87158203125000000000	4148.71777343750000000000	3292.00000000000000000000	10249.00000000000000000000	10227.00000000000000000000	0.00000000000000000000	0.00000000000000000000	0.00000000000000000000	580.00000000000000000000	879.00000000000000000000	4.00000000000000000000	4.00000000000000000000	4.00000000000000000000	4.00000000000000000000	4.00000000000000000000	4.00000000000000000000	4.00000000000000000000	4.00000000000000000000	4.00000000000000000000	4.00000000000000000000	4.00000000000000000000	4.00000000000000000000	4.00000000000000000000	4.00000000000000000000	4.00000000000000000000	4.00000000000000000000
108.00000000000000000000	0.00000000000000000000	4154.35888671875000000000	4149.74365234375000000000	4166.66650390625000000000	4157.94873046875000000000	4172.82031250000000000000	4177.94873046875000000000	4158.97412109375000000000	4153.33300781250000000000	4178.97412109375000000000	4183.58984375000000000000	4154.35888671875000000000	4139.48730468750000000000	4177.43603515625000000000	4171.79492187500000000000	2537.00000000000000000000	10249.00000000000000000000	10227.00000000000000000000	0.00000000000000000000	0.00000000000000000000	0.00000000000000000000	580.00000000000000000000	887.00000000000000000000	4.00000000000000000000	4.00000000000000000000	4.00000000000000000000	4.00000000000000000000	4.00000000000000000000	4.00000000000000000000	4.00000000000000000000	4.00000000000000000000	4.00000000000000000000	4.00000000000000000000	4.00000000000000000000	4.00000000000000000000	4.00000000000000000000	4.00000000000000000000	4.00000000000000000000	4.00000000000000000000
109.00000000000000000000	0.00000000000000000000	4145.64111328125000000000	4155.38427734375000000000	4154.87158203125000000000	4158.97412109375000000000	4168.71777343750000000000	4176.41015625000000000000	4153.84619140625000000000	4147.69238281250000000000	4175.38427734375000000000	4172.30761718750000000000	4155.38427734375000000000	4138.46142578125000000000	4149.23046875000000000000	4177.94873046875000000000	2477.00000000000000000000	10247.00000000000000000000	10229.00000000000000000000	0.00000000000000000000	0.00000000000000000000	0.00000000000000000000	580.00000000000000000000	894.00000000000000000000	4.00000000000000000000	4.00000000000000000000	4.00000000000000000000	4.00000000000000000000	4.00000000000000000000	4.00000000000000000000	4.00000000000000000000	4.00000000000000000000	4.00000000000000000000	4.00000000000000000000	4.00000000000000000000	4.00000000000000000000	4.00000000000000000000	4.00000000000000000000	4.00000000000000000000	4.00000000000000000000
110.00000000000000000000	0.00000000000000000000	4166.66650390625000000000	4143.58984375000000000000	4175.38427734375000000000	4162.56396484375000000000	4135.89746093750000000000	4148.71777343750000000000	4134.87158203125000000000	4125.12792968750000000000	4152.30761718750000000000	4151.28173828125000000000	4165.12792968750000000000	4140.51269531250000000000	4135.38427734375000000000	4164.10253906250000000000	3504.00000000000000000000	10247.00000000000000000000	10229.00000000000000000000	0.00000000000000000000	0.00000000000000000000	0.00000000000000000000	580.00000000000000000000	901.00000000000000000000	4.00000000000000000000	4.00000000000000000000	4.00000000000000000000	4.00000000000000000000	4.00000000000000000000	4.00000000000000000000	4.00000000000000000000	4.00000000000000000000	4.00000000000000000000	4.00000000000000000000	4.00000000000000000000	4.00000000000000000000	4.00000000000000000000	4.00000000000000000000	4.00000000000000000000	4.00000000000000000000
111.00000000000000000000	0.00000000000000000000	4154.35888671875000000000	4173.84619140625000000000	4164.10253906250000000000	4180.00000000000000000000	4172.30761718750000000000	4175.89746093750000000000	4165.12792968750000000000	4163.07666015625000000000	4186.66650390625000000000	4173.84619140625000000000	4192.82031250000000000000	4162.56396484375000000000	4202.05126953125000000000	4194.87158203125000000000	3292.00000000000000000000	10245.00000000000000000000	10229.00000000000000000000	0.00000000000000000000	0.00000000000000000000	0.00000000000000000000	580.00000000000000000000	909.00000000000000000000	4.00000000000000000000	4.00000000000000000000	4.00000000000000000000	4.00000000000000000000	4.00000000000000000000	4.00000000000000000000	4.00000000000000000000	4.00000000000000000000	4.00000000000000000000	4.00000000000000000000	4.00000000000000000000	4.00000000000000000000	4.00000000000000000000	4.00000000000000000000	4.00000000000000000000	4.00000000000000000000
112.00000000000000000000	0.00000000000000000000	4158.97412109375000000000	4155.89746093750000000000	4167.69238281250000000000	4158.97412109375000000000	4160.51269531250000000000	4167.17919921875000000000	4148.71777343750000000000	4161.53857421875000000000	4183.58984375000000000000	4176.41015625000000000000	4167.69238281250000000000	4164.10253906250000000000	4200.00000000000000000000	4187.17919921875000000000	2537.00000000000000000000	10245.00000000000000000000	10229.00000000000000000000	0.00000000000000000000	0.00000000000000000000	0.00000000000000000000	580.00000000000000000000	916.00000000000000000000	4.00000000000000000000	4.00000000000000000000	4.00000000000000000000	4.00000000000000000000	4.00000000000000000000	4.00000000000000000000	4.00000000000000000000	4.00000000000000000000	4.00000000000000000000	4.00000000000000000000	4.00000000000000000000	4.00000000000000000000	4.00000000000000000000	4.00000000000000000000	4.00000000000000000000	4.00000000000000000000
113.00000000000000000000	0.00000000000000000000	4153.84619140625000000000	4136.92285156250000000000	4164.61523437500000000000	4141.02539062500000000000	4136.92285156250000000000	4167.69238281250000000000	4147.17919921875000000000	4148.20507812500000000000	4173.33300781250000000000	4187.17919921875000000000	4149.23046875000000000000	4152.82031250000000000000	4156.92285156250000000000	4174.87158203125000000000	2477.00000000000000000000	10244.00000000000000000000	10228.00000000000000000000	0.00000000000000000000	0.00000000000000000000	0.00000000000000000000	580.00000000000000000000	923.00000000000000000000	4.00000000000000000000	4.00000000000000000000	4.00000000000000000000	4.00000000000000000000	4.00000000000000000000	4.00000000000000000000	4.00000000000000000000	4.00000000000000000000	4.00000000000000000000	4.00000000000000000000	4.00000000000000000000	4.00000000000000000000	4.00000000000000000000	4.00000000000000000000	4.00000000000000000000	4.00000000000000000000
114.00000000000000000000	0.00000000000000000000	4136.92285156250000000000	4149.74365234375000000000	4156.92285156250000000000	4159.48730468750000000000	4149.23046875000000000000	4188.20507812500000000000	4174.87158203125000000000	4164.61523437500000000000	4193.33300781250000000000	4206.66650390625000000000	4170.25634765625000000000	4153.33300781250000000000	4155.38427734375000000000	4181.53857421875000000000	3504.00000000000000000000	10244.00000000000000000000	10228.00000000000000000000	0.00000000000000000000	0.00000000000000000000	0.00000000000000000000	580.00000000000000000000	931.00000000000000000000	4.00000000000000000000	4.00000000000000000000	4.00000000000000000000	4.00000000000000000000	4.00000000000000000000	4.00000000000000000000	4.00000000000000000000	4.00000000000000000000	4.00000000000000000000	4.00000000000000000000	4.00000000000000000000	4.00000000000000000000	4.00000000000000000000	4.00000000000000000000	4.00000000000000000000	4.00000000000000000000
115.00000000000000000000	0.00000000000000000000	4158.97412109375000000000	4149.23046875000000000000	4175.38427734375000000000	4161.53857421875000000000	4156.41015625000000000000	4180.51269531250000000000	4172.82031250000000000000	4167.17919921875000000000	4192.30761718750000000000	4191.28173828125000000000	4180.00000000000000000000	4161.53857421875000000000	4176.41015625000000000000	4182.05126953125000000000	3292.00000000000000000000	10246.00000000000000000000	10229.00000000000000000000	0.00000000000000000000	0.00000000000000000000	0.00000000000000000000	580.00000000000000000000	938.00000000000000000000	4.00000000000000000000	4.00000000000000000000	4.00000000000000000000	4.00000000000000000000	4.00000000000000000000	4.00000000000000000000	4.00000000000000000000	4.00000000000000000000	4.00000000000000000000	4.00000000000000000000	4.00000000000000000000	4.00000000000000000000	4.00000000000000000000	4.00000000000000000000	4.00000000000000000000	4.00000000000000000000
116.00000000000000000000	0.00000000000000000000	4149.74365234375000000000	4153.84619140625000000000	4156.92285156250000000000	4151.28173828125000000000	4181.53857421875000000000	4188.71777343750000000000	4181.53857421875000000000	4176.92285156250000000000	4198.97412109375000000000	4192.30761718750000000000	4195.89746093750000000000	4174.87158203125000000000	4211.28173828125000000000	4202.56396484375000000000	2537.00000000000000000000	10246.00000000000000000000	10229.00000000000000000000	0.00000000000000000000	0.00000000000000000000	0.00000000000000000000	580.00000000000000000000	945.00000000000000000000	4.00000000000000000000	4.00000000000000000000	4.00000000000000000000	4.00000000000000000000	4.00000000000000000000	4.00000000000000000000	4.00000000000000000000	4.00000000000000000000	4.00000000000000000000	4.00000000000000000000	4.00000000000000000000	4.00000000000000000000	4.00000000000000000000	4.00000000000000000000	4.00000000000000000000	4.00000000000000000000
117.00000000000000000000	0.00000000000000000000	4150.76904296875000000000	4128.71777343750000000000	4158.46142578125000000000	4146.66650390625000000000	4146.15380859375000000000	4162.56396484375000000000	4150.25634765625000000000	4147.69238281250000000000	4170.25634765625000000000	4170.76904296875000000000	4179.48730468750000000000	4163.58984375000000000000	4181.02539062500000000000	4178.46142578125000000000	2477.00000000000000000000	10248.00000000000000000000	10229.00000000000000000000	0.00000000000000000000	0.00000000000000000000	0.00000000000000000000	580.00000000000000000000	953.00000000000000000000	4.00000000000000000000	4.00000000000000000000	4.00000000000000000000	4.00000000000000000000	4.00000000000000000000	4.00000000000000000000	4.00000000000000000000	4.00000000000000000000	4.00000000000000000000	4.00000000000000000000	4.00000000000000000000	4.00000000000000000000	4.00000000000000000000	4.00000000000000000000	4.00000000000000000000	4.00000000000000000000
118.00000000000000000000	0.00000000000000000000	4158.97412109375000000000	4148.71777343750000000000	4168.71777343750000000000	4162.56396484375000000000	4136.92285156250000000000	4163.58984375000000000000	4151.79492187500000000000	4154.35888671875000000000	4181.53857421875000000000	4181.53857421875000000000	4160.00000000000000000000	4164.61523437500000000000	4170.76904296875000000000	4168.71777343750000000000	3504.00000000000000000000	10248.00000000000000000000	10229.00000000000000000000	0.00000000000000000000	0.00000000000000000000	0.00000000000000000000	580.00000000000000000000	960.00000000000000000000	4.00000000000000000000	4.00000000000000000000	4.00000000000000000000	4.00000000000000000000	4.00000000000000000000	4.00000000000000000000	4.00000000000000000000	4.00000000000000000000	4.00000000000000000000	4.00000000000000000000	4.00000000000000000000	4.00000000000000000000	4.00000000000000000000	4.00000000000000000000	4.00000000000000000000	4.00000000000000000000
119.00000000000000000000	0.00000000000000000000	4150.76904296875000000000	4175.89746093750000000000	4165.12792968750000000000	4169.74365234375000000000	4172.82031250000000000000	4186.66650390625000000000	4181.02539062500000000000	4180.51269531250000000000	4213.33300781250000000000	4207.69238281250000000000	4159.48730468750000000000	4183.07666015625000000000	4186.66650390625000000000	4185.12792968750000000000	3292.00000000000000000000	10249.00000000000000000000	10230.00000000000000000000	0.00000000000000000000	0.00000000000000000000	0.00000000000000000000	580.00000000000000000000	967.00000000000000000000	4.00000000000000000000	4.00000000000000000000	4.00000000000000000000	4.00000000000000000000	4.00000000000000000000	4.00000000000000000000	4.00000000000000000000	4.00000000000000000000	4.00000000000000000000	4.00000000000000000000	4.00000000000000000000	4.00000000000000000000	4.00000000000000000000	4.00000000000000000000	4.00000000000000000000	4.00000000000000000000
120.00000000000000000000	0.00000000000000000000	4165.12792968750000000000	4141.53857421875000000000	4179.48730468750000000000	4161.02539062500000000000	4146.15380859375000000000	4159.48730468750000000000	4150.76904296875000000000	4141.53857421875000000000	4169.74365234375000000000	4162.56396484375000000000	4146.66650390625000000000	4176.41015625000000000000	4150.76904296875000000000	4169.74365234375000000000	2537.00000000000000000000	10249.00000000000000000000	10230.00000000000000000000	0.00000000000000000000	0.00000000000000000000	0.00000000000000000000	580.00000000000000000000	976.00000000000000000000	4.00000000000000000000	4.00000000000000000000	4.00000000000000000000	4.00000000000000000000	4.00000000000000000000	4.00000000000000000000	4.00000000000000000000	4.00000000000000000000	4.00000000000000000000	4.00000000000000000000	4.00000000000000000000	4.00000000000000000000	4.00000000000000000000	4.00000000000000000000	4.00000000000000000000	4.00000000000000000000
121.00000000000000000000	0.00000000000000000000	4150.76904296875000000000	4163.07666015625000000000	4163.07666015625000000000	4172.82031250000000000000	4152.30761718750000000000	4166.66650390625000000000	4151.79492187500000000000	4144.10253906250000000000	4167.17919921875000000000	4158.97412109375000000000	4166.15380859375000000000	4182.05126953125000000000	4170.76904296875000000000	4189.74365234375000000000	2477.00000000000000000000	10248.00000000000000000000	10230.00000000000000000000	0.00000000000000000000	0.00000000000000000000	0.00000000000000000000	580.00000000000000000000	984.00000000000000000000	4.00000000000000000000	4.00000000000000000000	4.00000000000000000000	4.00000000000000000000	4.00000000000000000000	4.00000000000000000000	4.00000000000000000000	4.00000000000000000000	4.00000000000000000000	4.00000000000000000000	4.00000000000000000000	4.00000000000000000000	4.00000000000000000000	4.00000000000000000000	4.00000000000000000000	4.00000000000000000000
122.00000000000000000000	0.00000000000000000000	4156.41015625000000000000	4176.41015625000000000000	4166.15380859375000000000	4164.10253906250000000000	4164.61523437500000000000	4168.71777343750000000000	4154.35888671875000000000	4149.23046875000000000000	4173.33300781250000000000	4167.17919921875000000000	4178.97412109375000000000	4170.76904296875000000000	4186.66650390625000000000	4197.94873046875000000000	3504.00000000000000000000	10248.00000000000000000000	10230.00000000000000000000	0.00000000000000000000	0.00000000000000000000	0.00000000000000000000	580.00000000000000000000	992.00000000000000000000	4.00000000000000000000	4.00000000000000000000	4.00000000000000000000	4.00000000000000000000	4.00000000000000000000	4.00000000000000000000	4.00000000000000000000	4.00000000000000000000	4.00000000000000000000	4.00000000000000000000	4.00000000000000000000	4.00000000000000000000	4.00000000000000000000	4.00000000000000000000	4.00000000000000000000	4.00000000000000000000
123.00000000000000000000	0.00000000000000000000	4165.12792968750000000000	4173.84619140625000000000	4169.74365234375000000000	4157.94873046875000000000	4168.20507812500000000000	4170.76904296875000000000	4160.00000000000000000000	4155.38427734375000000000	4178.46142578125000000000	4174.87158203125000000000	4187.69238281250000000000	4142.05126953125000000000	4176.41015625000000000000	4189.74365234375000000000	3292.00000000000000000000	10249.00000000000000000000	10230.00000000000000000000	0.00000000000000000000	0.00000000000000000000	0.00000000000000000000	581.00000000000000000000	1.00000000000000000000	4.00000000000000000000	4.00000000000000000000	4.00000000000000000000	4.00000000000000000000	4.00000000000000000000	4.00000000000000000000	4.00000000000000000000	4.00000000000000000000	4.00000000000000000000	4.00000000000000000000	4.00000000000000000000	4.00000000000000000000	4.00000000000000000000	4.00000000000000000000	4.00000000000000000000	4.00000000000000000000
124.00000000000000000000	0.00000000000000000000	4141.53857421875000000000	4164.61523437500000000000	4151.79492187500000000000	4167.17919921875000000000	4163.58984375000000000000	4180.51269531250000000000	4172.82031250000000000000	4175.89746093750000000000	4198.46142578125000000000	4199.48730468750000000000	4182.05126953125000000000	4136.41015625000000000000	4180.00000000000000000000	4181.53857421875000000000	2537.00000000000000000000	10249.00000000000000000000	10230.00000000000000000000	0.00000000000000000000	0.00000000000000000000	0.00000000000000000000	581.00000000000000000000	9.00000000000000000000	4.00000000000000000000	4.00000000000000000000	4.00000000000000000000	4.00000000000000000000	4.00000000000000000000	4.00000000000000000000	4.00000000000000000000	4.00000000000000000000	4.00000000000000000000	4.00000000000000000000	4.00000000000000000000	4.00000000000000000000	4.00000000000000000000	4.00000000000000000000	4.00000000000000000000	4.00000000000000000000
125.00000000000000000000	0.00000000000000000000	4158.46142578125000000000	4127.69238281250000000000	4168.71777343750000000000	4157.43603515625000000000	4144.61523437500000000000	4166.66650390625000000000	4159.48730468750000000000	4160.51269531250000000000	4181.02539062500000000000	4180.00000000000000000000	4143.58984375000000000000	4144.10253906250000000000	4172.30761718750000000000	4161.53857421875000000000	2477.00000000000000000000	10249.00000000000000000000	10229.00000000000000000000	0.00000000000000000000	0.00000000000000000000	0.00000000000000000000	581.00000000000000000000	17.00000000000000000000	4.00000000000000000000	4.00000000000000000000	4.00000000000000000000	4.00000000000000000000	4.00000000000000000000	4.00000000000000000000	4.00000000000000000000	4.00000000000000000000	4.00000000000000000000	4.00000000000000000000	4.00000000000000000000	4.00000000000000000000	4.00000000000000000000	4.00000000000000000000	4.00000000000000000000	4.00000000000000000000
126.00000000000000000000	0.00000000000000000000	4155.38427734375000000000	4155.38427734375000000000	4160.51269531250000000000	4163.07666015625000000000	4174.35888671875000000000	4191.28173828125000000000	4184.10253906250000000000	4175.89746093750000000000	4194.87158203125000000000	4188.71777343750000000000	4170.25634765625000000000	4156.41015625000000000000	4197.43603515625000000000	4178.46142578125000000000	3504.00000000000000000000	10249.00000000000000000000	10229.00000000000000000000	0.00000000000000000000	0.00000000000000000000	0.00000000000000000000	581.00000000000000000000	26.00000000000000000000	4.00000000000000000000	4.00000000000000000000	4.00000000000000000000	4.00000000000000000000	4.00000000000000000000	4.00000000000000000000	4.00000000000000000000	4.00000000000000000000	4.00000000000000000000	4.00000000000000000000	4.00000000000000000000	4.00000000000000000000	4.00000000000000000000	4.00000000000000000000	4.00000000000000000000	4.00000000000000000000
127.00000000000000000000	0.00000000000000000000	4150.76904296875000000000	4163.07666015625000000000	4157.43603515625000000000	4162.05126953125000000000	4149.74365234375000000000	4175.89746093750000000000	4169.23046875000000000000	4161.02539062500000000000	4180.51269531250000000000	4178.46142578125000000000	4173.84619140625000000000	4142.56396484375000000000	4175.89746093750000000000	4167.69238281250000000000	51.00000000000000000000	10249.00000000000000000000	10227.00000000000000000000	0.00000000000000000000	0.00000000000000000000	0.00000000000000000000	581.00000000000000000000	34.00000000000000000000	4.00000000000000000000	4.00000000000000000000	4.00000000000000000000	4.00000000000000000000	4.00000000000000000000	4.00000000000000000000	4.00000000000000000000	4.00000000000000000000	4.00000000000000000000	4.00000000000000000000	4.00000000000000000000	4.00000000000000000000	4.00000000000000000000	4.00000000000000000000	4.00000000000000000000	4.00000000000000000000
0.00000000000000000000	0.00000000000000000000	4164.10253906250000000000	4156.41015625000000000000	4166.15380859375000000000	4155.89746093750000000000	4139.48730468750000000000	4158.97412109375000000000	4153.33300781250000000000	4146.66650390625000000000	4167.69238281250000000000	4166.66650390625000000000	4151.79492187500000000000	4139.48730468750000000000	4164.10253906250000000000	4169.74365234375000000000	1073.00000000000000000000	10249.00000000000000000000	10227.00000000000000000000	0.00000000000000000000	0.00000000000000000000	0.00000000000000000000	581.00000000000000000000	42.00000000000000000000	4.00000000000000000000	4.00000000000000000000	4.00000000000000000000	4.00000000000000000000	4.00000000000000000000	4.00000000000000000000	4.00000000000000000000	4.00000000000000000000	4.00000000000000000000	4.00000000000000000000	4.00000000000000000000	4.00000000000000000000	4.00000000000000000000	4.00000000000000000000	4.00000000000000000000	4.00000000000000000000
1.00000000000000000000	0.00000000000000000000	4155.38427734375000000000	4170.76904296875000000000	4156.41015625000000000000	4166.15380859375000000000	4183.58984375000000000000	4177.43603515625000000000	4177.94873046875000000000	4183.07666015625000000000	4198.97412109375000000000	4187.17919921875000000000	4194.35888671875000000000	4168.20507812500000000000	4199.48730468750000000000	4203.58984375000000000000	2155.00000000000000000000	10247.00000000000000000000	10227.00000000000000000000	0.00000000000000000000	0.00000000000000000000	0.00000000000000000000	581.00000000000000000000	51.00000000000000000000	4.00000000000000000000	4.00000000000000000000	4.00000000000000000000	4.00000000000000000000	4.00000000000000000000	4.00000000000000000000	4.00000000000000000000	4.00000000000000000000	4.00000000000000000000	4.00000000000000000000	4.00000000000000000000	4.00000000000000000000	4.00000000000000000000	4.00000000000000000000	4.00000000000000000000	4.00000000000000000000
2.00000000000000000000	0.00000000000000000000	4171.79492187500000000000	4155.89746093750000000000	4173.33300781250000000000	4166.15380859375000000000	4173.33300781250000000000	4162.56396484375000000000	4169.23046875000000000000	4177.94873046875000000000	4186.15380859375000000000	4166.66650390625000000000	4193.84619140625000000000	4175.89746093750000000000	4184.61523437500000000000	4188.20507812500000000000	1431.00000000000000000000	10247.00000000000000000000	10227.00000000000000000000	0.00000000000000000000	0.00000000000000000000	0.00000000000000000000	581.00000000000000000000	59.00000000000000000000	4.00000000000000000000	4.00000000000000000000	4.00000000000000000000	4.00000000000000000000	4.00000000000000000000	4.00000000000000000000	4.00000000000000000000	4.00000000000000000000	4.00000000000000000000	4.00000000000000000000	4.00000000000000000000	4.00000000000000000000	4.00000000000000000000	4.00000000000000000000	4.00000000000000000000	4.00000000000000000000
3.00000000000000000000	0.00000000000000000000	4159.48730468750000000000	4183.07666015625000000000	4162.05126953125000000000	4169.74365234375000000000	4177.43603515625000000000	4186.15380859375000000000	4181.53857421875000000000	4178.46142578125000000000	4190.25634765625000000000	4175.89746093750000000000	4152.30761718750000000000	4166.66650390625000000000	4181.02539062500000000000	4182.56396484375000000000	3449.00000000000000000000	10246.00000000000000000000	10226.00000000000000000000	0.00000000000000000000	0.00000000000000000000	0.00000000000000000000	581.00000000000000000000	67.00000000000000000000	4.00000000000000000000	4.00000000000000000000	4.00000000000000000000	4.00000000000000000000	4.00000000000000000000	4.00000000000000000000	4.00000000000000000000	4.00000000000000000000	4.00000000000000000000	4.00000000000000000000	4.00000000000000000000	4.00000000000000000000	4.00000000000000000000	4.00000000000000000000	4.00000000000000000000	4.00000000000000000000
4.00000000000000000000	0.00000000000000000000	4155.38427734375000000000	4188.71777343750000000000	4160.51269531250000000000	4171.79492187500000000000	4163.07666015625000000000	4188.71777343750000000000	4171.79492187500000000000	4165.64111328125000000000	4188.20507812500000000000	4185.12792968750000000000	4131.79492187500000000000	4148.71777343750000000000	4161.02539062500000000000	4167.17919921875000000000	3527.00000000000000000000	10246.00000000000000000000	10226.00000000000000000000	0.00000000000000000000	0.00000000000000000000	0.00000000000000000000	581.00000000000000000000	76.00000000000000000000	4.00000000000000000000	4.00000000000000000000	4.00000000000000000000	4.00000000000000000000	4.00000000000000000000	4.00000000000000000000	4.00000000000000000000	4.00000000000000000000	4.00000000000000000000	4.00000000000000000000	4.00000000000000000000	4.00000000000000000000	4.00000000000000000000	4.00000000000000000000	4.00000000000000000000	4.00000000000000000000
5.00000000000000000000	0.00000000000000000000	4169.23046875000000000000	4161.02539062500000000000	4172.30761718750000000000	4164.10253906250000000000	4151.79492187500000000000	4169.74365234375000000000	4160.51269531250000000000	4152.30761718750000000000	4175.38427734375000000000	4171.79492187500000000000	4154.35888671875000000000	4141.53857421875000000000	4148.20507812500000000000	4158.46142578125000000000	3420.00000000000000000000	10244.00000000000000000000	10226.00000000000000000000	0.00000000000000000000	0.00000000000000000000	0.00000000000000000000	581.00000000000000000000	84.00000000000000000000	4.00000000000000000000	4.00000000000000000000	4.00000000000000000000	4.00000000000000000000	4.00000000000000000000	4.00000000000000000000	4.00000000000000000000	4.00000000000000000000	4.00000000000000000000	4.00000000000000000000	4.00000000000000000000	4.00000000000000000000	4.00000000000000000000	4.00000000000000000000	4.00000000000000000000	4.00000000000000000000
6.00000000000000000000	0.00000000000000000000	4144.10253906250000000000	4161.53857421875000000000	4149.74365234375000000000	4159.48730468750000000000	4179.48730468750000000000	4177.94873046875000000000	4175.89746093750000000000	4169.23046875000000000000	4184.61523437500000000000	4168.71777343750000000000	4173.33300781250000000000	4150.25634765625000000000	4184.61523437500000000000	4180.00000000000000000000	3471.00000000000000000000	10244.00000000000000000000	10226.00000000000000000000	0.00000000000000000000	0.00000000000000000000	0.00000000000000000000	581.00000000000000000000	92.00000000000000000000	4.00000000000000000000	4.00000000000000000000	4.00000000000000000000	4.00000000000000000000	4.00000000000000000000	4.00000000000000000000	4.00000000000000000000	4.00000000000000000000	4.00000000000000000000	4.00000000000000000000	4.00000000000000000000	4.00000000000000000000	4.00000000000000000000	4.00000000000000000000	4.00000000000000000000	4.00000000000000000000
7.00000000000000000000	0.00000000000000000000	4154.87158203125000000000	4150.76904296875000000000	4162.56396484375000000000	4152.30761718750000000000	4162.05126953125000000000	4163.58984375000000000000	4150.25634765625000000000	4148.71777343750000000000	4167.17919921875000000000	4146.66650390625000000000	4160.00000000000000000000	4148.71777343750000000000	4184.10253906250000000000	4168.71777343750000000000	3388.00000000000000000000	10244.00000000000000000000	10225.00000000000000000000	0.00000000000000000000	0.00000000000000000000	0.00000000000000000000	581.00000000000000000000	100.00000000000000000000	4.00000000000000000000	4.00000000000000000000	4.00000000000000000000	4.00000000000000000000	4.00000000000000000000	4.00000000000000000000	4.00000000000000000000	4.00000000000000000000	4.00000000000000000000	4.00000000000000000000	4.00000000000000000000	4.00000000000000000000	4.00000000000000000000	4.00000000000000000000	4.00000000000000000000	4.00000000000000000000
8.00000000000000000000	0.00000000000000000000	4157.43603515625000000000	4167.69238281250000000000	4163.58984375000000000000	4156.92285156250000000000	4168.71777343750000000000	4184.10253906250000000000	4170.76904296875000000000	4163.58984375000000000000	4191.79492187500000000000	4172.30761718750000000000	4186.66650390625000000000	4161.02539062500000000000	4194.35888671875000000000	4185.12792968750000000000	3428.00000000000000000000	10244.00000000000000000000	10225.00000000000000000000	0.00000000000000000000	0.00000000000000000000	0.00000000000000000000	581.00000000000000000000	107.00000000000000000000	4.00000000000000000000	4.00000000000000000000	4.00000000000000000000	4.00000000000000000000	4.00000000000000000000	4.00000000000000000000	4.00000000000000000000	4.00000000000000000000	4.00000000000000000000	4.00000000000000000000	4.00000000000000000000	4.00000000000000000000	4.00000000000000000000	4.00000000000000000000	4.00000000000000000000	4.00000000000000000000
9.00000000000000000000	0.00000000000000000000	4152.82031250000000000000	4165.64111328125000000000	4164.61523437500000000000	4161.02539062500000000000	4174.87158203125000000000	4187.69238281250000000000	4183.58984375000000000000	4172.82031250000000000000	4201.53857421875000000000	4189.23046875000000000000	4170.76904296875000000000	4171.28173828125000000000	4174.87158203125000000000	4190.25634765625000000000	3105.00000000000000000000	10245.00000000000000000000	10227.00000000000000000000	0.00000000000000000000	0.00000000000000000000	0.00000000000000000000	581.00000000000000000000	114.00000000000000000000	4.00000000000000000000	4.00000000000000000000	4.00000000000000000000	4.00000000000000000000	4.00000000000000000000	4.00000000000000000000	4.00000000000000000000	4.00000000000000000000	4.00000000000000000000	4.00000000000000000000	4.00000000000000000000	4.00000000000000000000	4.00000000000000000000	4.00000000000000000000	4.00000000000000000000	4.00000000000000000000
10.00000000000000000000	0.00000000000000000000	4168.71777343750000000000	4151.79492187500000000000	4179.48730468750000000000	4158.46142578125000000000	4157.43603515625000000000	4164.10253906250000000000	4157.94873046875000000000	4153.33300781250000000000	4179.48730468750000000000	4168.71777343750000000000	4133.33300781250000000000	4166.66650390625000000000	4154.87158203125000000000	4172.30761718750000000000	3499.00000000000000000000	10245.00000000000000000000	10227.00000000000000000000	0.00000000000000000000	0.00000000000000000000	0.00000000000000000000	581.00000000000000000000	122.00000000000000000000	4.00000000000000000000	4.00000000000000000000	4.00000000000000000000	4.00000000000000000000	4.00000000000000000000	4.00000000000000000000	4.00000000000000000000	4.00000000000000000000	4.00000000000000000000	4.00000000000000000000	4.00000000000000000000	4.00000000000000000000	4.00000000000000000000	4.00000000000000000000	4.00000000000000000000	4.00000000000000000000
11.00000000000000000000	0.00000000000000000000	4156.41015625000000000000	4180.00000000000000000000	4157.94873046875000000000	4165.12792968750000000000	4167.69238281250000000000	4171.79492187500000000000	4166.15380859375000000000	4167.17919921875000000000	4193.33300781250000000000	4175.38427734375000000000	4173.84619140625000000000	4167.17919921875000000000	4204.61523437500000000000	4195.89746093750000000000	3306.00000000000000000000	10247.00000000000000000000	10227.00000000000000000000	0.00000000000000000000	0.00000000000000000000	0.00000000000000000000	581.00000000000000000000	129.00000000000000000000	4.00000000000000000000	4.00000000000000000000	4.00000000000000000000	4.00000000000000000000	4.00000000000000000000	4.00000000000000000000	4.00000000000000000000	4.00000000000000000000	4.00000000000000000000	4.00000000000000000000	4.00000000000000000000	4.00000000000000000000	4.00000000000000000000	4.00000000000000000000	4.00000000000000000000	4.00000000000000000000
12.00000000000000000000	0.00000000000000000000	4168.71777343750000000000	4171.79492187500000000000	4166.15380859375000000000	4173.33300781250000000000	4156.41015625000000000000	4152.82031250000000000000	4152.82031250000000000000	4151.79492187500000000000	4173.33300781250000000000	4157.94873046875000000000	4187.69238281250000000000	4146.15380859375000000000	4203.07666015625000000000	4196.92285156250000000000	2600.00000000000000000000	10247.00000000000000000000	10227.00000000000000000000	0.00000000000000000000	0.00000000000000000000	0.00000000000000000000	581.00000000000000000000	136.00000000000000000000	4.00000000000000000000	4.00000000000000000000	4.00000000000000000000	4.00000000000000000000	4.00000000000000000000	4.00000000000000000000	4.00000000000000000000	4.00000000000000000000	4.00000000000000000000	4.00000000000000000000	4.00000000000000000000	4.00000000000000000000	4.00000000000000000000	4.00000000000000000000	4.00000000000000000000	4.00000000000000000000
13.00000000000000000000	0.00000000000000000000	4163.07666015625000000000	4172.82031250000000000000	4166.15380859375000000000	4175.89746093750000000000	4164.10253906250000000000	4160.00000000000000000000	4160.00000000000000000000	4156.92285156250000000000	4180.51269531250000000000	4171.28173828125000000000	4174.35888671875000000000	4137.43603515625000000000	4182.05126953125000000000	4187.69238281250000000000	2479.00000000000000000000	10248.00000000000000000000	10227.00000000000000000000	0.00000000000000000000	0.00000000000000000000	0.00000000000000000000	581.00000000000000000000	144.00000000000000000000	4.00000000000000000000	4.00000000000000000000	4.00000000000000000000	4.00000000000000000000	4.00000000000000000000	4.00000000000000000000	4.00000000000000000000	4.00000000000000000000	4.00000000000000000000	4.00000000000000000000	4.00000000000000000000	4.00000000000000000000	4.00000000000000000000	4.00000000000000000000	4.00000000000000000000	4.00000000000000000000
14.00000000000000000000	0.00000000000000000000	4152.82031250000000000000	4166.66650390625000000000	4163.07666015625000000000	4161.02539062500000000000	4168.20507812500000000000	4165.64111328125000000000	4164.61523437500000000000	4169.23046875000000000000	4197.94873046875000000000	4183.58984375000000000000	4170.25634765625000000000	4153.84619140625000000000	4161.53857421875000000000	4182.56396484375000000000	3499.00000000000000000000	10248.00000000000000000000	10227.00000000000000000000	0.00000000000000000000	0.00000000000000000000	0.00000000000000000000	581.00000000000000000000	151.00000000000000000000	4.00000000000000000000	4.00000000000000000000	4.00000000000000000000	4.00000000000000000000	4.00000000000000000000	4.00000000000000000000	4.00000000000000000000	4.00000000000000000000	4.00000000000000000000	4.00000000000000000000	4.00000000000000000000	4.00000000000000000000	4.00000000000000000000	4.00000000000000000000	4.00000000000000000000	4.00000000000000000000
15.00000000000000000000	0.00000000000000000000	4174.35888671875000000000	4155.38427734375000000000	4181.02539062500000000000	4162.56396484375000000000	4165.12792968750000000000	4163.07666015625000000000	4156.92285156250000000000	4158.46142578125000000000	4181.53857421875000000000	4156.92285156250000000000	4161.02539062500000000000	4161.02539062500000000000	4154.87158203125000000000	4183.58984375000000000000	3306.00000000000000000000	10247.00000000000000000000	10229.00000000000000000000	0.00000000000000000000	0.00000000000000000000	0.00000000000000000000	581.00000000000000000000	159.00000000000000000000	4.00000000000000000000	4.00000000000000000000	4.00000000000000000000	4.00000000000000000000	4.00000000000000000000	4.00000000000000000000	4.00000000000000000000	4.00000000000000000000	4.00000000000000000000	4.00000000000000000000	4.00000000000000000000	4.00000000000000000000	4.00000000000000000000	4.00000000000000000000	4.00000000000000000000	4.00000000000000000000
16.00000000000000000000	0.00000000000000000000	4156.41015625000000000000	4177.94873046875000000000	4158.97412109375000000000	4177.94873046875000000000	4183.58984375000000000000	4182.05126953125000000000	4172.82031250000000000000	4160.51269531250000000000	4184.61523437500000000000	4167.17919921875000000000	4167.17919921875000000000	4153.33300781250000000000	4192.82031250000000000000	4186.15380859375000000000	0.00000000000000000000	10247.00000000000000000000	10229.00000000000000000000	0.00000000000000000000	0.00000000000000000000	0.00000000000000000000	581.00000000000000000000	166.00000000000000000000	4.00000000000000000000	4.00000000000000000000	4.00000000000000000000	4.00000000000000000000	4.00000000000000000000	4.00000000000000000000	4.00000000000000000000	4.00000000000000000000	4.00000000000000000000	4.00000000000000000000	4.00000000000000000000	4.00000000000000000000	4.00000000000000000000	4.00000000000000000000	4.00000000000000000000	4.00000000000000000000
17.00000000000000000000	0.00000000000000000000	4158.46142578125000000000	4156.92285156250000000000	4163.58984375000000000000	4158.46142578125000000000	4145.12792968750000000000	4144.10253906250000000000	4142.56396484375000000000	4124.10253906250000000000	4152.82031250000000000000	4152.30761718750000000000	4157.43603515625000000000	4134.35888671875000000000	4174.87158203125000000000	4153.84619140625000000000	0.00000000000000000000	10248.00000000000000000000	10230.00000000000000000000	0.00000000000000000000	0.00000000000000000000	0.00000000000000000000	581.00000000000000000000	173.00000000000000000000	4.00000000000000000000	4.00000000000000000000	4.00000000000000000000	4.00000000000000000000	4.00000000000000000000	4.00000000000000000000	4.00000000000000000000	4.00000000000000000000	4.00000000000000000000	4.00000000000000000000	4.00000000000000000000	4.00000000000000000000	4.00000000000000000000	4.00000000000000000000	4.00000000000000000000	4.00000000000000000000
18.00000000000000000000	0.00000000000000000000	4163.58984375000000000000	4166.66650390625000000000	4167.69238281250000000000	4148.20507812500000000000	4150.76904296875000000000	4143.07666015625000000000	4149.23046875000000000000	4139.48730468750000000000	4165.12792968750000000000	4154.35888671875000000000	4168.20507812500000000000	4152.30761718750000000000	4172.82031250000000000000	4183.07666015625000000000	0.00000000000000000000	10248.00000000000000000000	10230.00000000000000000000	0.00000000000000000000	0.00000000000000000000	0.00000000000000000000	581.00000000000000000000	182.00000000000000000000	4.00000000000000000000	4.00000000000000000000	4.00000000000000000000	4.00000000000000000000	4.00000000000000000000	4.00000000000000000000	4.00000000000000000000	4.00000000000000000000	4.00000000000000000000	4.00000000000000000000	4.00000000000000000000	4.00000000000000000000	4.00000000000000000000	4.00000000000000000000	4.00000000000000000000	4.00000000000000000000
19.00000000000000000000	0.00000000000000000000	4149.74365234375000000000	4170.25634765625000000000	4157.43603515625000000000	4125.64111328125000000000	4163.07666015625000000000	4160.00000000000000000000	4161.02539062500000000000	4168.20507812500000000000	4190.76904296875000000000	4172.30761718750000000000	4176.92285156250000000000	4168.71777343750000000000	4178.46142578125000000000	4203.58984375000000000000	0.00000000000000000000	10248.00000000000000000000	10227.00000000000000000000	0.00000000000000000000	0.00000000000000000000	0.00000000000000000000	581.00000000000000000000	190.00000000000000000000	4.00000000000000000000	4.00000000000000000000	4.00000000000000000000	4.00000000000000000000	4.00000000000000000000	4.00000000000000000000	4.00000000000000000000	4.00000000000000000000	4.00000000000000000000	4.00000000000000000000	4.00000000000000000000	4.00000000000000000000	4.00000000000000000000	4.00000000000000000000	4.00000000000000000000	4.00000000000000000000
20.00000000000000000000	0.00000000000000000000	4162.05126953125000000000	4136.92285156250000000000	4169.23046875000000000000	4093.33325195312500000000	4133.33300781250000000000	4141.53857421875000000000	4139.48730468750000000000	4142.56396484375000000000	4166.66650390625000000000	4163.07666015625000000000	4156.41015625000000000000	4154.35888671875000000000	4154.35888671875000000000	4161.02539062500000000000	0.00000000000000000000	10248.00000000000000000000	10227.00000000000000000000	0.00000000000000000000	0.00000000000000000000	0.00000000000000000000	581.00000000000000000000	198.00000000000000000000	4.00000000000000000000	4.00000000000000000000	4.00000000000000000000	4.00000000000000000000	4.00000000000000000000	4.00000000000000000000	4.00000000000000000000	4.00000000000000000000	4.00000000000000000000	4.00000000000000000000	4.00000000000000000000	4.00000000000000000000	4.00000000000000000000	4.00000000000000000000	4.00000000000000000000	4.00000000000000000000
21.00000000000000000000	0.00000000000000000000	4163.58984375000000000000	4174.87158203125000000000	4165.12792968750000000000	4115.89746093750000000000	4178.46142578125000000000	4173.33300781250000000000	4177.43603515625000000000	4165.64111328125000000000	4192.82031250000000000000	4188.71777343750000000000	4170.76904296875000000000	4177.43603515625000000000	4179.48730468750000000000	4185.12792968750000000000	0.00000000000000000000	10247.00000000000000000000	10227.00000000000000000000	0.00000000000000000000	0.00000000000000000000	0.00000000000000000000	581.00000000000000000000	207.00000000000000000000	4.00000000000000000000	4.00000000000000000000	4.00000000000000000000	4.00000000000000000000	4.00000000000000000000	4.00000000000000000000	4.00000000000000000000	4.00000000000000000000	4.00000000000000000000	4.00000000000000000000	4.00000000000000000000	4.00000000000000000000	4.00000000000000000000	4.00000000000000000000	4.00000000000000000000	4.00000000000000000000
22.00000000000000000000	0.00000000000000000000	4177.43603515625000000000	4182.56396484375000000000	4177.94873046875000000000	4116.92285156250000000000	4182.05126953125000000000	4170.76904296875000000000	4173.84619140625000000000	4164.10253906250000000000	4187.17919921875000000000	4171.28173828125000000000	4161.53857421875000000000	4188.20507812500000000000	4164.10253906250000000000	4191.28173828125000000000	0.00000000000000000000	10247.00000000000000000000	10227.00000000000000000000	0.00000000000000000000	0.00000000000000000000	0.00000000000000000000	581.00000000000000000000	215.00000000000000000000	4.00000000000000000000	4.00000000000000000000	4.00000000000000000000	4.00000000000000000000	4.00000000000000000000	4.00000000000000000000	4.00000000000000000000	4.00000000000000000000	4.00000000000000000000	4.00000000000000000000	4.00000000000000000000	4.00000000000000000000	4.00000000000000000000	4.00000000000000000000	4.00000000000000000000	4.00000000000000000000
23.00000000000000000000	0.00000000000000000000	4167.69238281250000000000	4167.17919921875000000000	4166.15380859375000000000	4089.23071289062500000000	4155.38427734375000000000	4159.48730468750000000000	4153.84619140625000000000	4151.79492187500000000000	4170.76904296875000000000	4148.71777343750000000000	4153.33300781250000000000	4164.61523437500000000000	4155.89746093750000000000	4172.82031250000000000000	0.00000000000000000000	10250.00000000000000000000	10228.00000000000000000000	0.00000000000000000000	0.00000000000000000000	0.00000000000000000000	581.00000000000000000000	223.00000000000000000000	4.00000000000000000000	4.00000000000000000000	4.00000000000000000000	4.00000000000000000000	4.00000000000000000000	4.00000000000000000000	4.00000000000000000000	4.00000000000000000000	4.00000000000000000000	4.00000000000000000000	4.00000000000000000000	4.00000000000000000000	4.00000000000000000000	4.00000000000000000000	4.00000000000000000000	4.00000000000000000000
24.00000000000000000000	0.00000000000000000000	4151.28173828125000000000	4164.61523437500000000000	4148.71777343750000000000	4091.79467773437500000000	4164.10253906250000000000	4167.17919921875000000000	4157.94873046875000000000	4164.61523437500000000000	4185.64111328125000000000	4164.10253906250000000000	4170.25634765625000000000	4163.58984375000000000000	4182.05126953125000000000	4186.15380859375000000000	0.00000000000000000000	10250.00000000000000000000	10228.00000000000000000000	0.00000000000000000000	0.00000000000000000000	0.00000000000000000000	581.00000000000000000000	232.00000000000000000000	4.00000000000000000000	4.00000000000000000000	4.00000000000000000000	4.00000000000000000000	4.00000000000000000000	4.00000000000000000000	4.00000000000000000000	4.00000000000000000000	4.00000000000000000000	4.00000000000000000000	4.00000000000000000000	4.00000000000000000000	4.00000000000000000000	4.00000000000000000000	4.00000000000000000000	4.00000000000000000000
25.00000000000000000000	0.00000000000000000000	4171.28173828125000000000	4142.56396484375000000000	4169.74365234375000000000	4095.89721679687500000000	4153.33300781250000000000	4148.71777343750000000000	4146.66650390625000000000	4151.79492187500000000000	4174.35888671875000000000	4158.97412109375000000000	4159.48730468750000000000	4171.28173828125000000000	4164.61523437500000000000	4181.02539062500000000000	0.00000000000000000000	10250.00000000000000000000	10227.00000000000000000000	0.00000000000000000000	0.00000000000000000000	0.00000000000000000000	581.00000000000000000000	240.00000000000000000000	4.00000000000000000000	4.00000000000000000000	4.00000000000000000000	4.00000000000000000000	4.00000000000000000000	4.00000000000000000000	4.00000000000000000000	4.00000000000000000000	4.00000000000000000000	4.00000000000000000000	4.00000000000000000000	4.00000000000000000000	4.00000000000000000000	4.00000000000000000000	4.00000000000000000000	4.00000000000000000000
26.00000000000000000000	0.00000000000000000000	4150.76904296875000000000	4158.46142578125000000000	4156.41015625000000000000	4088.20507812500000000000	4164.61523437500000000000	4162.05126953125000000000	4165.12792968750000000000	4161.02539062500000000000	4185.12792968750000000000	4170.25634765625000000000	4155.38427734375000000000	4172.82031250000000000000	4156.41015625000000000000	4172.82031250000000000000	0.00000000000000000000	10250.00000000000000000000	10227.00000000000000000000	0.00000000000000000000	0.00000000000000000000	0.00000000000000000000	581.00000000000000000000	248.00000000000000000000	4.00000000000000000000	4.00000000000000000000	4.00000000000000000000	4.00000000000000000000	4.00000000000000000000	4.00000000000000000000	4.00000000000000000000	4.00000000000000000000	4.00000000000000000000	4.00000000000000000000	4.00000000000000000000	4.00000000000000000000	4.00000000000000000000	4.00000000000000000000	4.00000000000000000000	4.00000000000000000000
27.00000000000000000000	0.00000000000000000000	4152.82031250000000000000	4161.53857421875000000000	4164.61523437500000000000	4070.76904296875000000000	4159.48730468750000000000	4159.48730468750000000000	4155.38427734375000000000	4148.20507812500000000000	4176.41015625000000000000	4149.74365234375000000000	4138.97412109375000000000	4167.69238281250000000000	4131.28173828125000000000	4156.41015625000000000000	0.00000000000000000000	10249.00000000000000000000	10227.00000000000000000000	0.00000000000000000000	0.00000000000000000000	0.00000000000000000000	581.00000000000000000000	257.00000000000000000000	4.00000000000000000000	4.00000000000000000000	4.00000000000000000000	4.00000000000000000000	4.00000000000000000000	4.00000000000000000000	4.00000000000000000000	4.00000000000000000000	4.00000000000000000000	4.00000000000000000000	4.00000000000000000000	4.00000000000000000000	4.00000000000000000000	4.00000000000000000000	4.00000000000000000000	4.00000000000000000000
28.00000000000000000000	0.00000000000000000000	4168.20507812500000000000	4168.71777343750000000000	4174.87158203125000000000	4076.41015625000000000000	4158.46142578125000000000	4163.07666015625000000000	4152.82031250000000000000	4145.12792968750000000000	4173.84619140625000000000	4144.10253906250000000000	4140.00000000000000000000	4170.76904296875000000000	4134.87158203125000000000	4168.20507812500000000000	0.00000000000000000000	10249.00000000000000000000	10227.00000000000000000000	0.00000000000000000000	0.00000000000000000000	0.00000000000000000000	581.00000000000000000000	265.00000000000000000000	4.00000000000000000000	4.00000000000000000000	4.00000000000000000000	4.00000000000000000000	4.00000000000000000000	4.00000000000000000000	4.00000000000000000000	4.00000000000000000000	4.00000000000000000000	4.00000000000000000000	4.00000000000000000000	4.00000000000000000000	4.00000000000000000000	4.00000000000000000000	4.00000000000000000000	4.00000000000000000000
29.00000000000000000000	0.00000000000000000000	4154.35888671875000000000	4167.69238281250000000000	4156.41015625000000000000	4095.89721679687500000000	4161.53857421875000000000	4163.07666015625000000000	4157.94873046875000000000	4151.79492187500000000000	4179.48730468750000000000	4161.53857421875000000000	4150.25634765625000000000	4153.33300781250000000000	4160.51269531250000000000	4175.89746093750000000000	0.00000000000000000000	10246.00000000000000000000	10227.00000000000000000000	0.00000000000000000000	0.00000000000000000000	0.00000000000000000000	581.00000000000000000000	273.00000000000000000000	4.00000000000000000000	4.00000000000000000000	4.00000000000000000000	4.00000000000000000000	4.00000000000000000000	4.00000000000000000000	4.00000000000000000000	4.00000000000000000000	4.00000000000000000000	4.00000000000000000000	4.00000000000000000000	4.00000000000000000000	4.00000000000000000000	4.00000000000000000000	4.00000000000000000000	4.00000000000000000000
30.00000000000000000000	0.00000000000000000000	4170.25634765625000000000	4146.15380859375000000000	4167.17919921875000000000	4094.87158203125000000000	4148.71777343750000000000	4135.89746093750000000000	4136.41015625000000000000	4129.74365234375000000000	4158.46142578125000000000	4143.07666015625000000000	4148.20507812500000000000	4123.07666015625000000000	4152.82031250000000000000	4155.38427734375000000000	0.00000000000000000000	10246.00000000000000000000	10227.00000000000000000000	0.00000000000000000000	0.00000000000000000000	0.00000000000000000000	581.00000000000000000000	281.00000000000000000000	4.00000000000000000000	4.00000000000000000000	4.00000000000000000000	4.00000000000000000000	4.00000000000000000000	4.00000000000000000000	4.00000000000000000000	4.00000000000000000000	4.00000000000000000000	4.00000000000000000000	4.00000000000000000000	4.00000000000000000000	4.00000000000000000000	4.00000000000000000000	4.00000000000000000000	4.00000000000000000000
31.00000000000000000000	0.00000000000000000000	4161.53857421875000000000	4181.53857421875000000000	4162.56396484375000000000	4090.76904296875000000000	4177.94873046875000000000	4170.25634765625000000000	4168.71777343750000000000	4166.66650390625000000000	4196.92285156250000000000	4169.23046875000000000000	4174.87158203125000000000	4144.61523437500000000000	4182.05126953125000000000	4182.05126953125000000000	0.00000000000000000000	10246.00000000000000000000	10228.00000000000000000000	0.00000000000000000000	0.00000000000000000000	0.00000000000000000000	581.00000000000000000000	288.00000000000000000000	4.00000000000000000000	4.00000000000000000000	4.00000000000000000000	4.00000000000000000000	4.00000000000000000000	4.00000000000000000000	4.00000000000000000000	4.00000000000000000000	4.00000000000000000000	4.00000000000000000000	4.00000000000000000000	4.00000000000000000000	4.00000000000000000000	4.00000000000000000000	4.00000000000000000000	4.00000000000000000000
32.00000000000000000000	0.00000000000000000000	4165.64111328125000000000	4174.35888671875000000000	4174.87158203125000000000	4086.15380859375000000000	4166.15380859375000000000	4180.51269531250000000000	4178.46142578125000000000	4182.56396484375000000000	4211.28173828125000000000	4185.64111328125000000000	4167.17919921875000000000	4166.15380859375000000000	4181.02539062500000000000	4192.30761718750000000000	0.00000000000000000000	10246.00000000000000000000	10228.00000000000000000000	0.00000000000000000000	0.00000000000000000000	0.00000000000000000000	581.00000000000000000000	296.00000000000000000000	4.00000000000000000000	4.00000000000000000000	4.00000000000000000000	4.00000000000000000000	4.00000000000000000000	4.00000000000000000000	4.00000000000000000000	4.00000000000000000000	4.00000000000000000000	4.00000000000000000000	4.00000000000000000000	4.00000000000000000000	4.00000000000000000000	4.00000000000000000000	4.00000000000000000000	4.00000000000000000000
33.00000000000000000000	0.00000000000000000000	4177.94873046875000000000	4160.51269531250000000000	4182.05126953125000000000	4091.79467773437500000000	4158.97412109375000000000	4167.69238281250000000000	4170.25634765625000000000	4169.74365234375000000000	4198.97412109375000000000	4178.46142578125000000000	4161.02539062500000000000	4157.43603515625000000000	4168.20507812500000000000	4194.35888671875000000000	0.00000000000000000000	10246.00000000000000000000	10229.00000000000000000000	0.00000000000000000000	0.00000000000000000000	0.00000000000000000000	581.00000000000000000000	303.00000000000000000000	4.00000000000000000000	4.00000000000000000000	4.00000000000000000000	4.00000000000000000000	4.00000000000000000000	4.00000000000000000000	4.00000000000000000000	4.00000000000000000000	4.00000000000000000000	4.00000000000000000000	4.00000000000000000000	4.00000000000000000000	4.00000000000000000000	4.00000000000000000000	4.00000000000000000000	4.00000000000000000000
34.00000000000000000000	0.00000000000000000000	4157.94873046875000000000	4174.35888671875000000000	4158.46142578125000000000	4096.92285156250000000000	4170.76904296875000000000	4171.28173828125000000000	4175.38427734375000000000	4170.25634765625000000000	4200.00000000000000000000	4163.07666015625000000000	4177.43603515625000000000	4156.41015625000000000000	4172.30761718750000000000	4196.92285156250000000000	0.00000000000000000000	10246.00000000000000000000	10229.00000000000000000000	0.00000000000000000000	0.00000000000000000000	0.00000000000000000000	581.00000000000000000000	310.00000000000000000000	4.00000000000000000000	4.00000000000000000000	4.00000000000000000000	4.00000000000000000000	4.00000000000000000000	4.00000000000000000000	4.00000000000000000000	4.00000000000000000000	4.00000000000000000000	4.00000000000000000000	4.00000000000000000000	4.00000000000000000000	4.00000000000000000000	4.00000000000000000000	4.00000000000000000000	4.00000000000000000000
35.00000000000000000000	0.00000000000000000000	4173.84619140625000000000	4151.79492187500000000000	4172.30761718750000000000	4095.89721679687500000000	4137.94873046875000000000	4149.74365234375000000000	4150.76904296875000000000	4145.12792968750000000000	4170.25634765625000000000	4131.79492187500000000000	4154.35888671875000000000	4155.89746093750000000000	4146.66650390625000000000	4165.12792968750000000000	0.00000000000000000000	10248.00000000000000000000	10231.00000000000000000000	0.00000000000000000000	0.00000000000000000000	0.00000000000000000000	581.00000000000000000000	318.00000000000000000000	4.00000000000000000000	4.00000000000000000000	4.00000000000000000000	4.00000000000000000000	4.00000000000000000000	4.00000000000000000000	4.00000000000000000000	4.00000000000000000000	4.00000000000000000000	4.00000000000000000000	4.00000000000000000000	4.00000000000000000000	4.00000000000000000000	4.00000000000000000000	4.00000000000000000000	4.00000000000000000000
36.00000000000000000000	0.00000000000000000000	4166.66650390625000000000	4160.51269531250000000000	4166.66650390625000000000	4109.23046875000000000000	4162.56396484375000000000	4162.05126953125000000000	4164.61523437500000000000	4163.07666015625000000000	4191.28173828125000000000	4171.28173828125000000000	4164.61523437500000000000	4165.12792968750000000000	4170.76904296875000000000	4184.10253906250000000000	0.00000000000000000000	10248.00000000000000000000	10231.00000000000000000000	0.00000000000000000000	0.00000000000000000000	0.00000000000000000000	581.00000000000000000000	325.00000000000000000000	4.00000000000000000000	4.00000000000000000000	4.00000000000000000000	4.00000000000000000000	4.00000000000000000000	4.00000000000000000000	4.00000000000000000000	4.00000000000000000000	4.00000000000000000000	4.00000000000000000000	4.00000000000000000000	4.00000000000000000000	4.00000000000000000000	4.00000000000000000000	4.00000000000000000000	4.00000000000000000000
37.00000000000000000000	0.00000000000000000000	4155.89746093750000000000	4160.51269531250000000000	4166.66650390625000000000	4108.71777343750000000000	4168.71777343750000000000	4155.38427734375000000000	4160.00000000000000000000	4168.71777343750000000000	4197.94873046875000000000	4180.51269531250000000000	4174.35888671875000000000	4172.30761718750000000000	4183.07666015625000000000	4195.38427734375000000000	0.00000000000000000000	10248.00000000000000000000	10230.00000000000000000000	0.00000000000000000000	0.00000000000000000000	0.00000000000000000000	581.00000000000000000000	333.00000000000000000000	4.00000000000000000000	4.00000000000000000000	4.00000000000000000000	4.00000000000000000000	4.00000000000000000000	4.00000000000000000000	4.00000000000000000000	4.00000000000000000000	4.00000000000000000000	4.00000000000000000000	4.00000000000000000000	4.00000000000000000000	4.00000000000000000000	4.00000000000000000000	4.00000000000000000000	4.00000000000000000000
38.00000000000000000000	0.00000000000000000000	4166.66650390625000000000	4161.02539062500000000000	4176.41015625000000000000	4105.12792968750000000000	4154.87158203125000000000	4152.30761718750000000000	4151.28173828125000000000	4154.87158203125000000000	4177.94873046875000000000	4152.30761718750000000000	4161.53857421875000000000	4173.84619140625000000000	4170.25634765625000000000	4184.61523437500000000000	0.00000000000000000000	10248.00000000000000000000	10230.00000000000000000000	0.00000000000000000000	0.00000000000000000000	0.00000000000000000000	581.00000000000000000000	340.00000000000000000000	4.00000000000000000000	4.00000000000000000000	4.00000000000000000000	4.00000000000000000000	4.00000000000000000000	4.00000000000000000000	4.00000000000000000000	4.00000000000000000000	4.00000000000000000000	4.00000000000000000000	4.00000000000000000000	4.00000000000000000000	4.00000000000000000000	4.00000000000000000000	4.00000000000000000000	4.00000000000000000000
39.00000000000000000000	0.00000000000000000000	4153.33300781250000000000	4175.38427734375000000000	4158.97412109375000000000	4108.20507812500000000000	4172.30761718750000000000	4175.38427734375000000000	4169.23046875000000000000	4158.97412109375000000000	4185.64111328125000000000	4164.10253906250000000000	4161.53857421875000000000	4174.87158203125000000000	4170.25634765625000000000	4190.76904296875000000000	0.00000000000000000000	10248.00000000000000000000	10228.00000000000000000000	0.00000000000000000000	0.00000000000000000000	0.00000000000000000000	581.00000000000000000000	349.00000000000000000000	4.00000000000000000000	4.00000000000000000000	4.00000000000000000000	4.00000000000000000000	4.00000000000000000000	4.00000000000000000000	4.00000000000000000000	4.00000000000000000000	4.00000000000000000000	4.00000000000000000000	4.00000000000000000000	4.00000000000000000000	4.00000000000000000000	4.00000000000000000000	4.00000000000000000000	4.00000000000000000000
40.00000000000000000000	0.00000000000000000000	4164.10253906250000000000	4147.17919921875000000000	4171.28173828125000000000	4095.38452148437500000000	4136.41015625000000000000	4150.76904296875000000000	4146.15380859375000000000	4133.33300781250000000000	4160.00000000000000000000	4142.56396484375000000000	4143.58984375000000000000	4159.48730468750000000000	4136.41015625000000000000	4167.69238281250000000000	0.00000000000000000000	10248.00000000000000000000	10228.00000000000000000000	0.00000000000000000000	0.00000000000000000000	0.00000000000000000000	581.00000000000000000000	357.00000000000000000000	4.00000000000000000000	4.00000000000000000000	4.00000000000000000000	4.00000000000000000000	4.00000000000000000000	4.00000000000000000000	4.00000000000000000000	4.00000000000000000000	4.00000000000000000000	4.00000000000000000000	4.00000000000000000000	4.00000000000000000000	4.00000000000000000000	4.00000000000000000000	4.00000000000000000000	4.00000000000000000000
41.00000000000000000000	0.00000000000000000000	4158.46142578125000000000	4162.56396484375000000000	4164.61523437500000000000	4108.20507812500000000000	4141.53857421875000000000	4155.38427734375000000000	4158.46142578125000000000	4155.89746093750000000000	4175.89746093750000000000	4152.30761718750000000000	4164.10253906250000000000	4163.58984375000000000000	4160.00000000000000000000	4176.41015625000000000000	0.00000000000000000000	10249.00000000000000000000	10228.00000000000000000000	0.00000000000000000000	0.00000000000000000000	0.00000000000000000000	581.00000000000000000000	365.00000000000000000000	4.00000000000000000000	4.00000000000000000000	4.00000000000000000000	4.00000000000000000000	4.00000000000000000000	4.00000000000000000000	4.00000000000000000000	4.00000000000000000000	4.00000000000000000000	4.00000000000000000000	4.00000000000000000000	4.00000000000000000000	4.00000000000000000000	4.00000000000000000000	4.00000000000000000000	4.00000000000000000000
42.00000000000000000000	0.00000000000000000000	4161.02539062500000000000	4182.05126953125000000000	4164.61523437500000000000	4130.76904296875000000000	4175.38427734375000000000	4166.15380859375000000000	4168.20507812500000000000	4181.02539062500000000000	4200.51269531250000000000	4180.00000000000000000000	4191.79492187500000000000	4186.15380859375000000000	4199.48730468750000000000	4201.53857421875000000000	0.00000000000000000000	10249.00000000000000000000	10228.00000000000000000000	0.00000000000000000000	0.00000000000000000000	0.00000000000000000000	581.00000000000000000000	374.00000000000000000000	4.00000000000000000000	4.00000000000000000000	4.00000000000000000000	4.00000000000000000000	4.00000000000000000000	4.00000000000000000000	4.00000000000000000000	4.00000000000000000000	4.00000000000000000000	4.00000000000000000000	4.00000000000000000000	4.00000000000000000000	4.00000000000000000000	4.00000000000000000000	4.00000000000000000000	4.00000000000000000000
43.00000000000000000000	0.00000000000000000000	4174.35888671875000000000	4178.97412109375000000000	4177.43603515625000000000	4134.87158203125000000000	4177.94873046875000000000	4170.76904296875000000000	4163.58984375000000000000	4174.35888671875000000000	4197.94873046875000000000	4184.10253906250000000000	4176.41015625000000000000	4196.92285156250000000000	4195.89746093750000000000	4212.82031250000000000000	0.00000000000000000000	10248.00000000000000000000	10228.00000000000000000000	0.00000000000000000000	0.00000000000000000000	0.00000000000000000000	581.00000000000000000000	382.00000000000000000000	4.00000000000000000000	4.00000000000000000000	4.00000000000000000000	4.00000000000000000000	4.00000000000000000000	4.00000000000000000000	4.00000000000000000000	4.00000000000000000000	4.00000000000000000000	4.00000000000000000000	4.00000000000000000000	4.00000000000000000000	4.00000000000000000000	4.00000000000000000000	4.00000000000000000000	4.00000000000000000000
44.00000000000000000000	0.00000000000000000000	4147.17919921875000000000	4178.46142578125000000000	4158.97412109375000000000	4124.61523437500000000000	4168.71777343750000000000	4184.10253906250000000000	4177.94873046875000000000	4175.89746093750000000000	4198.97412109375000000000	4190.25634765625000000000	4164.61523437500000000000	4184.10253906250000000000	4181.02539062500000000000	4200.51269531250000000000	0.00000000000000000000	10248.00000000000000000000	10228.00000000000000000000	0.00000000000000000000	0.00000000000000000000	0.00000000000000000000	581.00000000000000000000	389.00000000000000000000	4.00000000000000000000	4.00000000000000000000	4.00000000000000000000	4.00000000000000000000	4.00000000000000000000	4.00000000000000000000	4.00000000000000000000	4.00000000000000000000	4.00000000000000000000	4.00000000000000000000	4.00000000000000000000	4.00000000000000000000	4.00000000000000000000	4.00000000000000000000	4.00000000000000000000	4.00000000000000000000
45.00000000000000000000	0.00000000000000000000	4163.58984375000000000000	4154.35888671875000000000	4176.92285156250000000000	4110.76904296875000000000	4151.79492187500000000000	4162.05126953125000000000	4157.94873046875000000000	4153.33300781250000000000	4168.20507812500000000000	4161.02539062500000000000	4159.48730468750000000000	4163.58984375000000000000	4157.43603515625000000000	4167.17919921875000000000	0.00000000000000000000	10249.00000000000000000000	10227.00000000000000000000	0.00000000000000000000	0.00000000000000000000	0.00000000000000000000	581.00000000000000000000	397.00000000000000000000	4.00000000000000000000	4.00000000000000000000	4.00000000000000000000	4.00000000000000000000	4.00000000000000000000	4.00000000000000000000	4.00000000000000000000	4.00000000000000000000	4.00000000000000000000	4.00000000000000000000	4.00000000000000000000	4.00000000000000000000	4.00000000000000000000	4.00000000000000000000	4.00000000000000000000	4.00000000000000000000
46.00000000000000000000	0.00000000000000000000	4172.30761718750000000000	4192.82031250000000000000	4173.84619140625000000000	4130.76904296875000000000	4190.25634765625000000000	4184.10253906250000000000	4174.87158203125000000000	4175.89746093750000000000	4187.17919921875000000000	4170.76904296875000000000	4182.56396484375000000000	4182.56396484375000000000	4200.00000000000000000000	4202.56396484375000000000	0.00000000000000000000	10249.00000000000000000000	10227.00000000000000000000	0.00000000000000000000	0.00000000000000000000	0.00000000000000000000	581.00000000000000000000	404.00000000000000000000	4.00000000000000000000	4.00000000000000000000	4.00000000000000000000	4.00000000000000000000	4.00000000000000000000	4.00000000000000000000	4.00000000000000000000	4.00000000000000000000	4.00000000000000000000	4.00000000000000000000	4.00000000000000000000	4.00000000000000000000	4.00000000000000000000	4.00000000000000000000	4.00000000000000000000	4.00000000000000000000
47.00000000000000000000	0.00000000000000000000	4162.05126953125000000000	4207.69238281250000000000	4159.48730468750000000000	4139.48730468750000000000	4174.87158203125000000000	4183.07666015625000000000	4169.74365234375000000000	4178.97412109375000000000	4191.79492187500000000000	4170.25634765625000000000	4186.15380859375000000000	4176.92285156250000000000	4199.48730468750000000000	4208.20507812500000000000	0.00000000000000000000	10250.00000000000000000000	10230.00000000000000000000	0.00000000000000000000	0.00000000000000000000	0.00000000000000000000	581.00000000000000000000	412.00000000000000000000	4.00000000000000000000	4.00000000000000000000	4.00000000000000000000	4.00000000000000000000	4.00000000000000000000	4.00000000000000000000	4.00000000000000000000	4.00000000000000000000	4.00000000000000000000	4.00000000000000000000	4.00000000000000000000	4.00000000000000000000	4.00000000000000000000	4.00000000000000000000	4.00000000000000000000	4.00000000000000000000
48.00000000000000000000	0.00000000000000000000	4173.33300781250000000000	4168.71777343750000000000	4175.38427734375000000000	4128.20507812500000000000	4135.38427734375000000000	4157.43603515625000000000	4147.69238281250000000000	4160.51269531250000000000	4168.20507812500000000000	4144.61523437500000000000	4161.02539062500000000000	4141.02539062500000000000	4155.38427734375000000000	4181.53857421875000000000	0.00000000000000000000	10250.00000000000000000000	10230.00000000000000000000	0.00000000000000000000	0.00000000000000000000	0.00000000000000000000	581.00000000000000000000	421.00000000000000000000	4.00000000000000000000	4.00000000000000000000	4.00000000000000000000	4.00000000000000000000	4.00000000000000000000	4.00000000000000000000	4.00000000000000000000	4.00000000000000000000	4.00000000000000000000	4.00000000000000000000	4.00000000000000000000	4.00000000000000000000	4.00000000000000000000	4.00000000000000000000	4.00000000000000000000	4.00000000000000000000
49.00000000000000000000	0.00000000000000000000	4160.00000000000000000000	4176.92285156250000000000	4167.69238281250000000000	4136.41015625000000000000	4186.66650390625000000000	4192.30761718750000000000	4184.61523437500000000000	4199.48730468750000000000	4211.79492187500000000000	4191.79492187500000000000	4176.92285156250000000000	4152.30761718750000000000	4185.64111328125000000000	4211.79492187500000000000	0.00000000000000000000	10249.00000000000000000000	10230.00000000000000000000	0.00000000000000000000	0.00000000000000000000	0.00000000000000000000	581.00000000000000000000	429.00000000000000000000	4.00000000000000000000	4.00000000000000000000	4.00000000000000000000	4.00000000000000000000	4.00000000000000000000	4.00000000000000000000	4.00000000000000000000	4.00000000000000000000	4.00000000000000000000	4.00000000000000000000	4.00000000000000000000	4.00000000000000000000	4.00000000000000000000	4.00000000000000000000	4.00000000000000000000	4.00000000000000000000
50.00000000000000000000	0.00000000000000000000	4174.87158203125000000000	4176.41015625000000000000	4178.97412109375000000000	4138.46142578125000000000	4192.30761718750000000000	4190.25634765625000000000	4179.48730468750000000000	4191.79492187500000000000	4217.43603515625000000000	4203.07666015625000000000	4196.92285156250000000000	4163.07666015625000000000	4193.84619140625000000000	4201.53857421875000000000	0.00000000000000000000	10249.00000000000000000000	10230.00000000000000000000	0.00000000000000000000	0.00000000000000000000	0.00000000000000000000	581.00000000000000000000	436.00000000000000000000	4.00000000000000000000	4.00000000000000000000	4.00000000000000000000	4.00000000000000000000	4.00000000000000000000	4.00000000000000000000	4.00000000000000000000	4.00000000000000000000	4.00000000000000000000	4.00000000000000000000	4.00000000000000000000	4.00000000000000000000	4.00000000000000000000	4.00000000000000000000	4.00000000000000000000	4.00000000000000000000
51.00000000000000000000	0.00000000000000000000	4178.46142578125000000000	4199.48730468750000000000	4172.82031250000000000000	4148.71777343750000000000	4177.94873046875000000000	4185.64111328125000000000	4175.38427734375000000000	4180.51269531250000000000	4209.74365234375000000000	4182.05126953125000000000	4200.51269531250000000000	4157.43603515625000000000	4205.12792968750000000000	4197.94873046875000000000	0.00000000000000000000	10248.00000000000000000000	10229.00000000000000000000	0.00000000000000000000	0.00000000000000000000	0.00000000000000000000	581.00000000000000000000	444.00000000000000000000	4.00000000000000000000	4.00000000000000000000	4.00000000000000000000	4.00000000000000000000	4.00000000000000000000	4.00000000000000000000	4.00000000000000000000	4.00000000000000000000	4.00000000000000000000	4.00000000000000000000	4.00000000000000000000	4.00000000000000000000	4.00000000000000000000	4.00000000000000000000	4.00000000000000000000	4.00000000000000000000
52.00000000000000000000	0.00000000000000000000	4163.07666015625000000000	4205.12792968750000000000	4161.02539062500000000000	4155.89746093750000000000	4171.79492187500000000000	4181.53857421875000000000	4169.74365234375000000000	4175.38427734375000000000	4196.92285156250000000000	4173.33300781250000000000	4178.97412109375000000000	4151.28173828125000000000	4202.56396484375000000000	4203.07666015625000000000	0.00000000000000000000	10248.00000000000000000000	10229.00000000000000000000	0.00000000000000000000	0.00000000000000000000	0.00000000000000000000	581.00000000000000000000	452.00000000000000000000	4.00000000000000000000	4.00000000000000000000	4.00000000000000000000	4.00000000000000000000	4.00000000000000000000	4.00000000000000000000	4.00000000000000000000	4.00000000000000000000	4.00000000000000000000	4.00000000000000000000	4.00000000000000000000	4.00000000000000000000	4.00000000000000000000	4.00000000000000000000	4.00000000000000000000	4.00000000000000000000
53.00000000000000000000	0.00000000000000000000	4172.82031250000000000000	4167.17919921875000000000	4173.33300781250000000000	4141.02539062500000000000	4158.46142578125000000000	4162.05126953125000000000	4147.69238281250000000000	4158.97412109375000000000	4168.20507812500000000000	4165.12792968750000000000	4164.61523437500000000000	4146.66650390625000000000	4165.64111328125000000000	4178.97412109375000000000	0.00000000000000000000	10246.00000000000000000000	10229.00000000000000000000	0.00000000000000000000	0.00000000000000000000	0.00000000000000000000	581.00000000000000000000	460.00000000000000000000	4.00000000000000000000	4.00000000000000000000	4.00000000000000000000	4.00000000000000000000	4.00000000000000000000	4.00000000000000000000	4.00000000000000000000	4.00000000000000000000	4.00000000000000000000	4.00000000000000000000	4.00000000000000000000	4.00000000000000000000	4.00000000000000000000	4.00000000000000000000	4.00000000000000000000	4.00000000000000000000
54.00000000000000000000	0.00000000000000000000	4157.43603515625000000000	4168.71777343750000000000	4157.43603515625000000000	4130.25634765625000000000	4173.33300781250000000000	4174.87158203125000000000	4169.74365234375000000000	4187.17919921875000000000	4192.82031250000000000000	4182.56396484375000000000	4186.66650390625000000000	4161.53857421875000000000	4179.48730468750000000000	4188.71777343750000000000	0.00000000000000000000	10246.00000000000000000000	10229.00000000000000000000	0.00000000000000000000	0.00000000000000000000	0.00000000000000000000	581.00000000000000000000	467.00000000000000000000	4.00000000000000000000	4.00000000000000000000	4.00000000000000000000	4.00000000000000000000	4.00000000000000000000	4.00000000000000000000	4.00000000000000000000	4.00000000000000000000	4.00000000000000000000	4.00000000000000000000	4.00000000000000000000	4.00000000000000000000	4.00000000000000000000	4.00000000000000000000	4.00000000000000000000	4.00000000000000000000
55.00000000000000000000	0.00000000000000000000	4161.02539062500000000000	4155.38427734375000000000	4168.20507812500000000000	4127.17919921875000000000	4143.07666015625000000000	4155.38427734375000000000	4157.94873046875000000000	4173.84619140625000000000	4183.07666015625000000000	4160.51269531250000000000	4175.38427734375000000000	4154.87158203125000000000	4169.74365234375000000000	4171.79492187500000000000	0.00000000000000000000	10246.00000000000000000000	10230.00000000000000000000	0.00000000000000000000	0.00000000000000000000	0.00000000000000000000	581.00000000000000000000	476.00000000000000000000	4.00000000000000000000	4.00000000000000000000	4.00000000000000000000	4.00000000000000000000	4.00000000000000000000	4.00000000000000000000	4.00000000000000000000	4.00000000000000000000	4.00000000000000000000	4.00000000000000000000	4.00000000000000000000	4.00000000000000000000	4.00000000000000000000	4.00000000000000000000	4.00000000000000000000	4.00000000000000000000
56.00000000000000000000	0.00000000000000000000	4160.00000000000000000000	4163.07666015625000000000	4173.84619140625000000000	4143.07666015625000000000	4140.51269531250000000000	4163.58984375000000000000	4158.97412109375000000000	4160.51269531250000000000	4174.87158203125000000000	4159.48730468750000000000	4172.82031250000000000000	4146.15380859375000000000	4164.61523437500000000000	4158.46142578125000000000	0.00000000000000000000	10246.00000000000000000000	10230.00000000000000000000	0.00000000000000000000	0.00000000000000000000	0.00000000000000000000	581.00000000000000000000	484.00000000000000000000	4.00000000000000000000	4.00000000000000000000	4.00000000000000000000	4.00000000000000000000	4.00000000000000000000	4.00000000000000000000	4.00000000000000000000	4.00000000000000000000	4.00000000000000000000	4.00000000000000000000	4.00000000000000000000	4.00000000000000000000	4.00000000000000000000	4.00000000000000000000	4.00000000000000000000	4.00000000000000000000
57.00000000000000000000	0.00000000000000000000	4154.87158203125000000000	4169.74365234375000000000	4165.12792968750000000000	4154.87158203125000000000	4166.15380859375000000000	4185.12792968750000000000	4171.28173828125000000000	4164.61523437500000000000	4181.53857421875000000000	4176.92285156250000000000	4164.61523437500000000000	4157.43603515625000000000	4168.71777343750000000000	4174.35888671875000000000	0.00000000000000000000	10245.00000000000000000000	10230.00000000000000000000	0.00000000000000000000	0.00000000000000000000	0.00000000000000000000	581.00000000000000000000	491.00000000000000000000	4.00000000000000000000	4.00000000000000000000	4.00000000000000000000	4.00000000000000000000	4.00000000000000000000	4.00000000000000000000	4.00000000000000000000	4.00000000000000000000	4.00000000000000000000	4.00000000000000000000	4.00000000000000000000	4.00000000000000000000	4.00000000000000000000	4.00000000000000000000	4.00000000000000000000	4.00000000000000000000
58.00000000000000000000	0.00000000000000000000	4177.43603515625000000000	4158.97412109375000000000	4180.00000000000000000000	4146.66650390625000000000	4165.12792968750000000000	4168.71777343750000000000	4161.02539062500000000000	4155.38427734375000000000	4171.28173828125000000000	4160.51269531250000000000	4152.82031250000000000000	4163.07666015625000000000	4159.48730468750000000000	4183.07666015625000000000	0.00000000000000000000	10245.00000000000000000000	10230.00000000000000000000	0.00000000000000000000	0.00000000000000000000	0.00000000000000000000	581.00000000000000000000	499.00000000000000000000	4.00000000000000000000	4.00000000000000000000	4.00000000000000000000	4.00000000000000000000	4.00000000000000000000	4.00000000000000000000	4.00000000000000000000	4.00000000000000000000	4.00000000000000000000	4.00000000000000000000	4.00000000000000000000	4.00000000000000000000	4.00000000000000000000	4.00000000000000000000	4.00000000000000000000	4.00000000000000000000
59.00000000000000000000	0.00000000000000000000	4158.46142578125000000000	4189.74365234375000000000	4164.10253906250000000000	4146.15380859375000000000	4178.46142578125000000000	4173.84619140625000000000	4176.92285156250000000000	4186.15380859375000000000	4200.00000000000000000000	4172.82031250000000000000	4194.87158203125000000000	4168.20507812500000000000	4195.89746093750000000000	4198.46142578125000000000	0.00000000000000000000	10246.00000000000000000000	10230.00000000000000000000	0.00000000000000000000	0.00000000000000000000	0.00000000000000000000	581.00000000000000000000	507.00000000000000000000	4.00000000000000000000	4.00000000000000000000	4.00000000000000000000	4.00000000000000000000	4.00000000000000000000	4.00000000000000000000	4.00000000000000000000	4.00000000000000000000	4.00000000000000000000	4.00000000000000000000	4.00000000000000000000	4.00000000000000000000	4.00000000000000000000	4.00000000000000000000	4.00000000000000000000	4.00000000000000000000
60.00000000000000000000	0.00000000000000000000	4161.53857421875000000000	4172.82031250000000000000	4169.74365234375000000000	4138.97412109375000000000	4147.69238281250000000000	4152.30761718750000000000	4155.89746093750000000000	4176.41015625000000000000	4192.82031250000000000000	4166.66650390625000000000	4180.00000000000000000000	4156.41015625000000000000	4189.23046875000000000000	4181.53857421875000000000	0.00000000000000000000	10246.00000000000000000000	10230.00000000000000000000	0.00000000000000000000	0.00000000000000000000	0.00000000000000000000	581.00000000000000000000	515.00000000000000000000	4.00000000000000000000	4.00000000000000000000	4.00000000000000000000	4.00000000000000000000	4.00000000000000000000	4.00000000000000000000	4.00000000000000000000	4.00000000000000000000	4.00000000000000000000	4.00000000000000000000	4.00000000000000000000	4.00000000000000000000	4.00000000000000000000	4.00000000000000000000	4.00000000000000000000	4.00000000000000000000
61.00000000000000000000	0.00000000000000000000	4170.25634765625000000000	4166.15380859375000000000	4174.35888671875000000000	4148.71777343750000000000	4154.87158203125000000000	4167.69238281250000000000	4165.64111328125000000000	4169.74365234375000000000	4189.23046875000000000000	4180.51269531250000000000	4176.92285156250000000000	4152.30761718750000000000	4182.05126953125000000000	4183.58984375000000000000	0.00000000000000000000	10247.00000000000000000000	10229.00000000000000000000	0.00000000000000000000	0.00000000000000000000	0.00000000000000000000	581.00000000000000000000	522.00000000000000000000	4.00000000000000000000	4.00000000000000000000	4.00000000000000000000	4.00000000000000000000	4.00000000000000000000	4.00000000000000000000	4.00000000000000000000	4.00000000000000000000	4.00000000000000000000	4.00000000000000000000	4.00000000000000000000	4.00000000000000000000	4.00000000000000000000	4.00000000000000000000	4.00000000000000000000	4.00000000000000000000
62.00000000000000000000	0.00000000000000000000	4156.92285156250000000000	4194.35888671875000000000	4168.20507812500000000000	4171.28173828125000000000	4196.92285156250000000000	4205.12792968750000000000	4200.00000000000000000000	4189.74365234375000000000	4207.17919921875000000000	4204.10253906250000000000	4213.84619140625000000000	4160.00000000000000000000	4195.89746093750000000000	4194.87158203125000000000	0.00000000000000000000	10247.00000000000000000000	10229.00000000000000000000	0.00000000000000000000	0.00000000000000000000	0.00000000000000000000	581.00000000000000000000	531.00000000000000000000	4.00000000000000000000	4.00000000000000000000	4.00000000000000000000	4.00000000000000000000	4.00000000000000000000	4.00000000000000000000	4.00000000000000000000	4.00000000000000000000	4.00000000000000000000	4.00000000000000000000	4.00000000000000000000	4.00000000000000000000	4.00000000000000000000	4.00000000000000000000	4.00000000000000000000	4.00000000000000000000
63.00000000000000000000	0.00000000000000000000	4170.76904296875000000000	4178.97412109375000000000	4183.58984375000000000000	4164.10253906250000000000	4173.33300781250000000000	4177.94873046875000000000	4175.38427734375000000000	4167.17919921875000000000	4182.05126953125000000000	4173.33300781250000000000	4167.17919921875000000000	4147.17919921875000000000	4172.30761718750000000000	4171.79492187500000000000	0.00000000000000000000	10247.00000000000000000000	10230.00000000000000000000	0.00000000000000000000	0.00000000000000000000	0.00000000000000000000	581.00000000000000000000	539.00000000000000000000	4.00000000000000000000	4.00000000000000000000	4.00000000000000000000	4.00000000000000000000	4.00000000000000000000	4.00000000000000000000	4.00000000000000000000	4.00000000000000000000	4.00000000000000000000	4.00000000000000000000	4.00000000000000000000	4.00000000000000000000	4.00000000000000000000	4.00000000000000000000	4.00000000000000000000	4.00000000000000000000
64.00000000000000000000	0.00000000000000000000	4153.33300781250000000000	4171.28173828125000000000	4156.41015625000000000000	4150.76904296875000000000	4163.58984375000000000000	4171.28173828125000000000	4168.20507812500000000000	4164.10253906250000000000	4181.53857421875000000000	4169.74365234375000000000	4149.23046875000000000000	4137.43603515625000000000	4178.46142578125000000000	4176.41015625000000000000	860.00000000000000000000	10247.00000000000000000000	10230.00000000000000000000	0.00000000000000000000	0.00000000000000000000	0.00000000000000000000	581.00000000000000000000	547.00000000000000000000	4.00000000000000000000	4.00000000000000000000	4.00000000000000000000	4.00000000000000000000	4.00000000000000000000	4.00000000000000000000	4.00000000000000000000	4.00000000000000000000	4.00000000000000000000	4.00000000000000000000	4.00000000000000000000	4.00000000000000000000	4.00000000000000000000	4.00000000000000000000	4.00000000000000000000	4.00000000000000000000
65.00000000000000000000	0.00000000000000000000	4160.00000000000000000000	4153.84619140625000000000	4158.97412109375000000000	4149.74365234375000000000	4160.00000000000000000000	4166.15380859375000000000	4155.89746093750000000000	4159.48730468750000000000	4171.79492187500000000000	4151.79492187500000000000	4173.84619140625000000000	4142.05126953125000000000	4172.82031250000000000000	4180.51269531250000000000	2161.00000000000000000000	10246.00000000000000000000	10230.00000000000000000000	0.00000000000000000000	0.00000000000000000000	0.00000000000000000000	581.00000000000000000000	555.00000000000000000000	4.00000000000000000000	4.00000000000000000000	4.00000000000000000000	4.00000000000000000000	4.00000000000000000000	4.00000000000000000000	4.00000000000000000000	4.00000000000000000000	4.00000000000000000000	4.00000000000000000000	4.00000000000000000000	4.00000000000000000000	4.00000000000000000000	4.00000000000000000000	4.00000000000000000000	4.00000000000000000000
66.00000000000000000000	0.00000000000000000000	4175.89746093750000000000	4164.61523437500000000000	4178.97412109375000000000	4167.69238281250000000000	4171.28173828125000000000	4172.82031250000000000000	4166.66650390625000000000	4173.84619140625000000000	4175.38427734375000000000	4147.17919921875000000000	4160.00000000000000000000	4153.84619140625000000000	4168.71777343750000000000	4190.25634765625000000000	1429.00000000000000000000	10246.00000000000000000000	10230.00000000000000000000	0.00000000000000000000	0.00000000000000000000	0.00000000000000000000	581.00000000000000000000	562.00000000000000000000	4.00000000000000000000	4.00000000000000000000	4.00000000000000000000	4.00000000000000000000	4.00000000000000000000	4.00000000000000000000	4.00000000000000000000	4.00000000000000000000	4.00000000000000000000	4.00000000000000000000	4.00000000000000000000	4.00000000000000000000	4.00000000000000000000	4.00000000000000000000	4.00000000000000000000	4.00000000000000000000
67.00000000000000000000	0.00000000000000000000	4151.79492187500000000000	4178.97412109375000000000	4164.61523437500000000000	4166.15380859375000000000	4173.33300781250000000000	4180.51269531250000000000	4185.64111328125000000000	4193.33300781250000000000	4200.00000000000000000000	4176.41015625000000000000	4154.87158203125000000000	4156.41015625000000000000	4165.12792968750000000000	4185.64111328125000000000	3437.00000000000000000000	10247.00000000000000000000	10229.00000000000000000000	0.00000000000000000000	0.00000000000000000000	0.00000000000000000000	581.00000000000000000000	571.00000000000000000000	4.00000000000000000000	4.00000000000000000000	4.00000000000000000000	4.00000000000000000000	4.00000000000000000000	4.00000000000000000000	4.00000000000000000000	4.00000000000000000000	4.00000000000000000000	4.00000000000000000000	4.00000000000000000000	4.00000000000000000000	4.00000000000000000000	4.00000000000000000000	4.00000000000000000000	4.00000000000000000000
68.00000000000000000000	0.00000000000000000000	4163.58984375000000000000	4150.76904296875000000000	4172.30761718750000000000	4154.35888671875000000000	4145.12792968750000000000	4161.02539062500000000000	4162.56396484375000000000	4168.20507812500000000000	4186.15380859375000000000	4167.69238281250000000000	4182.56396484375000000000	4146.15380859375000000000	4147.69238281250000000000	4154.87158203125000000000	3522.00000000000000000000	10247.00000000000000000000	10229.00000000000000000000	0.00000000000000000000	0.00000000000000000000	0.00000000000000000000	581.00000000000000000000	579.00000000000000000000	4.00000000000000000000	4.00000000000000000000	4.00000000000000000000	4.00000000000000000000	4.00000000000000000000	4.00000000000000000000	4.00000000000000000000	4.00000000000000000000	4.00000000000000000000	4.00000000000000000000	4.00000000000000000000	4.00000000000000000000	4.00000000000000000000	4.00000000000000000000	4.00000000000000000000	4.00000000000000000000
69.00000000000000000000	0.00000000000000000000	4161.02539062500000000000	4171.79492187500000000000	4162.56396484375000000000	4176.41015625000000000000	4171.79492187500000000000	4184.61523437500000000000	4176.41015625000000000000	4176.41015625000000000000	4195.38427734375000000000	4176.92285156250000000000	4196.41015625000000000000	4143.58984375000000000000	4187.17919921875000000000	4174.87158203125000000000	3419.00000000000000000000	10248.00000000000000000000	10228.00000000000000000000	0.00000000000000000000	0.00000000000000000000	0.00000000000000000000	581.00000000000000000000	587.00000000000000000000	4.00000000000000000000	4.00000000000000000000	4.00000000000000000000	4.00000000000000000000	4.00000000000000000000	4.00000000000000000000	4.00000000000000000000	4.00000000000000000000	4.00000000000000000000	4.00000000000000000000	4.00000000000000000000	4.00000000000000000000	4.00000000000000000000	4.00000000000000000000	4.00000000000000000000	4.00000000000000000000
70.00000000000000000000	0.00000000000000000000	4156.41015625000000000000	4165.12792968750000000000	4164.61523437500000000000	4163.07666015625000000000	4153.84619140625000000000	4163.07666015625000000000	4158.46142578125000000000	4153.33300781250000000000	4162.05126953125000000000	4151.79492187500000000000	4137.43603515625000000000	4123.58984375000000000000	4162.05126953125000000000	4164.10253906250000000000	3468.00000000000000000000	10248.00000000000000000000	10228.00000000000000000000	0.00000000000000000000	0.00000000000000000000	0.00000000000000000000	581.00000000000000000000	594.00000000000000000000	4.00000000000000000000	4.00000000000000000000	4.00000000000000000000	4.00000000000000000000	4.00000000000000000000	4.00000000000000000000	4.00000000000000000000	4.00000000000000000000	4.00000000000000000000	4.00000000000000000000	4.00000000000000000000	4.00000000000000000000	4.00000000000000000000	4.00000000000000000000	4.00000000000000000000	4.00000000000000000000
71.00000000000000000000	0.00000000000000000000	4161.02539062500000000000	4152.82031250000000000000	4174.35888671875000000000	4141.53857421875000000000	4135.38427734375000000000	4144.61523437500000000000	4142.05126953125000000000	4135.89746093750000000000	4138.46142578125000000000	4131.79492187500000000000	4126.15380859375000000000	4118.97412109375000000000	4127.17919921875000000000	4149.74365234375000000000	3104.00000000000000000000	10248.00000000000000000000	10228.00000000000000000000	0.00000000000000000000	0.00000000000000000000	0.00000000000000000000	581.00000000000000000000	602.00000000000000000000	4.00000000000000000000	4.00000000000000000000	4.00000000000000000000	4.00000000000000000000	4.00000000000000000000	4.00000000000000000000	4.00000000000000000000	4.00000000000000000000	4.00000000000000000000	4.00000000000000000000	4.00000000000000000000	4.00000000000000000000	4.00000000000000000000	4.00000000000000000000	4.00000000000000000000	4.00000000000000000000
72.00000000000000000000	0.00000000000000000000	4148.20507812500000000000	4168.71777343750000000000	4162.56396484375000000000	4164.10253906250000000000	4170.25634765625000000000	4169.23046875000000000000	4162.05126953125000000000	4170.76904296875000000000	4180.00000000000000000000	4161.02539062500000000000	4178.97412109375000000000	4146.66650390625000000000	4168.71777343750000000000	4175.89746093750000000000	3415.00000000000000000000	10248.00000000000000000000	10228.00000000000000000000	0.00000000000000000000	0.00000000000000000000	0.00000000000000000000	581.00000000000000000000	610.00000000000000000000	4.00000000000000000000	4.00000000000000000000	4.00000000000000000000	4.00000000000000000000	4.00000000000000000000	4.00000000000000000000	4.00000000000000000000	4.00000000000000000000	4.00000000000000000000	4.00000000000000000000	4.00000000000000000000	4.00000000000000000000	4.00000000000000000000	4.00000000000000000000	4.00000000000000000000	4.00000000000000000000
73.00000000000000000000	0.00000000000000000000	4166.66650390625000000000	4143.07666015625000000000	4175.89746093750000000000	4170.25634765625000000000	4144.61523437500000000000	4147.69238281250000000000	4144.10253906250000000000	4156.41015625000000000000	4165.12792968750000000000	4141.53857421875000000000	4166.15380859375000000000	4153.84619140625000000000	4150.25634765625000000000	4167.69238281250000000000	3084.00000000000000000000	10250.00000000000000000000	10227.00000000000000000000	0.00000000000000000000	0.00000000000000000000	0.00000000000000000000	581.00000000000000000000	617.00000000000000000000	4.00000000000000000000	4.00000000000000000000	4.00000000000000000000	4.00000000000000000000	4.00000000000000000000	4.00000000000000000000	4.00000000000000000000	4.00000000000000000000	4.00000000000000000000	4.00000000000000000000	4.00000000000000000000	4.00000000000000000000	4.00000000000000000000	4.00000000000000000000	4.00000000000000000000	4.00000000000000000000
74.00000000000000000000	0.00000000000000000000	4162.05126953125000000000	4164.10253906250000000000	4166.66650390625000000000	4162.56396484375000000000	4147.69238281250000000000	4168.71777343750000000000	4168.71777343750000000000	4162.56396484375000000000	4167.69238281250000000000	4152.30761718750000000000	4162.56396484375000000000	4162.56396484375000000000	4141.53857421875000000000	4171.28173828125000000000	3480.00000000000000000000	10250.00000000000000000000	10227.00000000000000000000	0.00000000000000000000	0.00000000000000000000	0.00000000000000000000	581.00000000000000000000	624.00000000000000000000	4.00000000000000000000	4.00000000000000000000	4.00000000000000000000	4.00000000000000000000	4.00000000000000000000	4.00000000000000000000	4.00000000000000000000	4.00000000000000000000	4.00000000000000000000	4.00000000000000000000	4.00000000000000000000	4.00000000000000000000	4.00000000000000000000	4.00000000000000000000	4.00000000000000000000	4.00000000000000000000
75.00000000000000000000	0.00000000000000000000	4163.58984375000000000000	4174.35888671875000000000	4170.76904296875000000000	4155.89746093750000000000	4164.61523437500000000000	4184.10253906250000000000	4181.02539062500000000000	4163.58984375000000000000	4175.89746093750000000000	4172.30761718750000000000	4167.17919921875000000000	4165.12792968750000000000	4163.58984375000000000000	4155.38427734375000000000	3000.00000000000000000000	10249.00000000000000000000	10227.00000000000000000000	0.00000000000000000000	0.00000000000000000000	0.00000000000000000000	581.00000000000000000000	633.00000000000000000000	4.00000000000000000000	4.00000000000000000000	4.00000000000000000000	4.00000000000000000000	4.00000000000000000000	4.00000000000000000000	4.00000000000000000000	4.00000000000000000000	4.00000000000000000000	4.00000000000000000000	4.00000000000000000000	4.00000000000000000000	4.00000000000000000000	4.00000000000000000000	4.00000000000000000000	4.00000000000000000000
76.00000000000000000000	0.00000000000000000000	4173.84619140625000000000	4156.92285156250000000000	4185.12792968750000000000	4161.02539062500000000000	4165.12792968750000000000	4170.25634765625000000000	4166.66650390625000000000	4157.94873046875000000000	4169.74365234375000000000	4170.25634765625000000000	4158.46142578125000000000	4162.05126953125000000000	4183.58984375000000000000	4153.33300781250000000000	2625.00000000000000000000	10249.00000000000000000000	10227.00000000000000000000	0.00000000000000000000	0.00000000000000000000	0.00000000000000000000	581.00000000000000000000	641.00000000000000000000	4.00000000000000000000	4.00000000000000000000	4.00000000000000000000	4.00000000000000000000	4.00000000000000000000	4.00000000000000000000	4.00000000000000000000	4.00000000000000000000	4.00000000000000000000	4.00000000000000000000	4.00000000000000000000	4.00000000000000000000	4.00000000000000000000	4.00000000000000000000	4.00000000000000000000	4.00000000000000000000
77.00000000000000000000	0.00000000000000000000	4146.66650390625000000000	4171.28173828125000000000	4160.00000000000000000000	4176.92285156250000000000	4165.64111328125000000000	4170.76904296875000000000	4172.30761718750000000000	4185.64111328125000000000	4189.23046875000000000000	4177.43603515625000000000	4171.79492187500000000000	4175.38427734375000000000	4191.28173828125000000000	4191.79492187500000000000	2465.00000000000000000000	10247.00000000000000000000	10227.00000000000000000000	0.00000000000000000000	0.00000000000000000000	0.00000000000000000000	581.00000000000000000000	649.00000000000000000000	4.00000000000000000000	4.00000000000000000000	4.00000000000000000000	4.00000000000000000000	4.00000000000000000000	4.00000000000000000000	4.00000000000000000000	4.00000000000000000000	4.00000000000000000000	4.00000000000000000000	4.00000000000000000000	4.00000000000000000000	4.00000000000000000000	4.00000000000000000000	4.00000000000000000000	4.00000000000000000000
78.00000000000000000000	0.00000000000000000000	4162.05126953125000000000	4163.58984375000000000000	4168.20507812500000000000	4176.41015625000000000000	4133.33300781250000000000	4147.69238281250000000000	4147.69238281250000000000	4166.15380859375000000000	4169.23046875000000000000	4155.89746093750000000000	4168.20507812500000000000	4173.84619140625000000000	4153.84619140625000000000	4183.58984375000000000000	3480.00000000000000000000	10247.00000000000000000000	10227.00000000000000000000	0.00000000000000000000	0.00000000000000000000	0.00000000000000000000	581.00000000000000000000	658.00000000000000000000	4.00000000000000000000	4.00000000000000000000	4.00000000000000000000	4.00000000000000000000	4.00000000000000000000	4.00000000000000000000	4.00000000000000000000	4.00000000000000000000	4.00000000000000000000	4.00000000000000000000	4.00000000000000000000	4.00000000000000000000	4.00000000000000000000	4.00000000000000000000	4.00000000000000000000	4.00000000000000000000
79.00000000000000000000	0.00000000000000000000	4167.69238281250000000000	4174.87158203125000000000	4168.20507812500000000000	4174.35888671875000000000	4157.43603515625000000000	4169.74365234375000000000	4165.12792968750000000000	4168.71777343750000000000	4174.87158203125000000000	4165.64111328125000000000	4173.84619140625000000000	4178.97412109375000000000	4165.12792968750000000000	4188.20507812500000000000	3000.00000000000000000000	10249.00000000000000000000	10226.00000000000000000000	0.00000000000000000000	0.00000000000000000000	0.00000000000000000000	581.00000000000000000000	666.00000000000000000000	4.00000000000000000000	4.00000000000000000000	4.00000000000000000000	4.00000000000000000000	4.00000000000000000000	4.00000000000000000000	4.00000000000000000000	4.00000000000000000000	4.00000000000000000000	4.00000000000000000000	4.00000000000000000000	4.00000000000000000000	4.00000000000000000000	4.00000000000000000000	4.00000000000000000000	4.00000000000000000000
80.00000000000000000000	0.00000000000000000000	4161.53857421875000000000	4168.71777343750000000000	4169.74365234375000000000	4165.12792968750000000000	4175.89746093750000000000	4181.02539062500000000000	4180.00000000000000000000	4179.48730468750000000000	4182.05126953125000000000	4168.20507812500000000000	4179.48730468750000000000	4186.66650390625000000000	4167.17919921875000000000	4187.17919921875000000000	2625.00000000000000000000	10249.00000000000000000000	10226.00000000000000000000	0.00000000000000000000	0.00000000000000000000	0.00000000000000000000	581.00000000000000000000	674.00000000000000000000	4.00000000000000000000	4.00000000000000000000	4.00000000000000000000	4.00000000000000000000	4.00000000000000000000	4.00000000000000000000	4.00000000000000000000	4.00000000000000000000	4.00000000000000000000	4.00000000000000000000	4.00000000000000000000	4.00000000000000000000	4.00000000000000000000	4.00000000000000000000	4.00000000000000000000	4.00000000000000000000
81.00000000000000000000	0.00000000000000000000	4171.79492187500000000000	4159.48730468750000000000	4181.53857421875000000000	4164.61523437500000000000	4163.58984375000000000000	4169.74365234375000000000	4168.20507812500000000000	4170.76904296875000000000	4174.35888671875000000000	4158.46142578125000000000	4173.33300781250000000000	4182.56396484375000000000	4157.43603515625000000000	4173.33300781250000000000	2465.00000000000000000000	10248.00000000000000000000	10225.00000000000000000000	0.00000000000000000000	0.00000000000000000000	0.00000000000000000000	581.00000000000000000000	682.00000000000000000000	4.00000000000000000000	4.00000000000000000000	4.00000000000000000000	4.00000000000000000000	4.00000000000000000000	4.00000000000000000000	4.00000000000000000000	4.00000000000000000000	4.00000000000000000000	4.00000000000000000000	4.00000000000000000000	4.00000000000000000000	4.00000000000000000000	4.00000000000000000000	4.00000000000000000000	4.00000000000000000000
82.00000000000000000000	0.00000000000000000000	4151.79492187500000000000	4180.00000000000000000000	4158.97412109375000000000	4173.84619140625000000000	4162.56396484375000000000	4176.92285156250000000000	4168.71777343750000000000	4175.89746093750000000000	4186.15380859375000000000	4170.76904296875000000000	4176.92285156250000000000	4177.94873046875000000000	4180.51269531250000000000	4186.15380859375000000000	3480.00000000000000000000	10248.00000000000000000000	10225.00000000000000000000	0.00000000000000000000	0.00000000000000000000	0.00000000000000000000	581.00000000000000000000	689.00000000000000000000	4.00000000000000000000	4.00000000000000000000	4.00000000000000000000	4.00000000000000000000	4.00000000000000000000	4.00000000000000000000	4.00000000000000000000	4.00000000000000000000	4.00000000000000000000	4.00000000000000000000	4.00000000000000000000	4.00000000000000000000	4.00000000000000000000	4.00000000000000000000	4.00000000000000000000	4.00000000000000000000
83.00000000000000000000	0.00000000000000000000	4164.10253906250000000000	4169.74365234375000000000	4168.20507812500000000000	4177.94873046875000000000	4135.89746093750000000000	4147.17919921875000000000	4142.05126953125000000000	4156.41015625000000000000	4163.58984375000000000000	4147.17919921875000000000	4170.76904296875000000000	4160.51269531250000000000	4163.07666015625000000000	4179.48730468750000000000	3000.00000000000000000000	10248.00000000000000000000	10226.00000000000000000000	0.00000000000000000000	0.00000000000000000000	0.00000000000000000000	581.00000000000000000000	698.00000000000000000000	4.00000000000000000000	4.00000000000000000000	4.00000000000000000000	4.00000000000000000000	4.00000000000000000000	4.00000000000000000000	4.00000000000000000000	4.00000000000000000000	4.00000000000000000000	4.00000000000000000000	4.00000000000000000000	4.00000000000000000000	4.00000000000000000000	4.00000000000000000000	4.00000000000000000000	4.00000000000000000000
84.00000000000000000000	0.00000000000000000000	4171.28173828125000000000	4198.46142578125000000000	4169.74365234375000000000	4200.00000000000000000000	4166.15380859375000000000	4164.61523437500000000000	4167.69238281250000000000	4182.05126953125000000000	4187.69238281250000000000	4171.79492187500000000000	4182.05126953125000000000	4167.69238281250000000000	4176.92285156250000000000	4198.46142578125000000000	2625.00000000000000000000	10248.00000000000000000000	10226.00000000000000000000	0.00000000000000000000	0.00000000000000000000	0.00000000000000000000	581.00000000000000000000	706.00000000000000000000	4.00000000000000000000	4.00000000000000000000	4.00000000000000000000	4.00000000000000000000	4.00000000000000000000	4.00000000000000000000	4.00000000000000000000	4.00000000000000000000	4.00000000000000000000	4.00000000000000000000	4.00000000000000000000	4.00000000000000000000	4.00000000000000000000	4.00000000000000000000	4.00000000000000000000	4.00000000000000000000
85.00000000000000000000	0.00000000000000000000	4162.05126953125000000000	4200.00000000000000000000	4166.66650390625000000000	4189.23046875000000000000	4176.92285156250000000000	4180.00000000000000000000	4177.94873046875000000000	4186.15380859375000000000	4194.87158203125000000000	4188.20507812500000000000	4162.05126953125000000000	4174.35888671875000000000	4169.74365234375000000000	4195.38427734375000000000	2465.00000000000000000000	10248.00000000000000000000	10226.00000000000000000000	0.00000000000000000000	0.00000000000000000000	0.00000000000000000000	581.00000000000000000000	713.00000000000000000000	4.00000000000000000000	4.00000000000000000000	4.00000000000000000000	4.00000000000000000000	4.00000000000000000000	4.00000000000000000000	4.00000000000000000000	4.00000000000000000000	4.00000000000000000000	4.00000000000000000000	4.00000000000000000000	4.00000000000000000000	4.00000000000000000000	4.00000000000000000000	4.00000000000000000000	4.00000000000000000000
86.00000000000000000000	0.00000000000000000000	4173.84619140625000000000	4157.43603515625000000000	4181.02539062500000000000	4162.05126953125000000000	4142.56396484375000000000	4157.94873046875000000000	4148.71777343750000000000	4148.71777343750000000000	4155.38427734375000000000	4147.17919921875000000000	4145.12792968750000000000	4153.84619140625000000000	4136.41015625000000000000	4165.64111328125000000000	3480.00000000000000000000	10248.00000000000000000000	10226.00000000000000000000	0.00000000000000000000	0.00000000000000000000	0.00000000000000000000	581.00000000000000000000	720.00000000000000000000	4.00000000000000000000	4.00000000000000000000	4.00000000000000000000	4.00000000000000000000	4.00000000000000000000	4.00000000000000000000	4.00000000000000000000	4.00000000000000000000	4.00000000000000000000	4.00000000000000000000	4.00000000000000000000	4.00000000000000000000	4.00000000000000000000	4.00000000000000000000	4.00000000000000000000	4.00000000000000000000
87.00000000000000000000	0.00000000000000000000	4163.58984375000000000000	4185.64111328125000000000	4162.05126953125000000000	4186.15380859375000000000	4173.84619140625000000000	4175.38427734375000000000	4176.41015625000000000000	4176.41015625000000000000	4180.00000000000000000000	4155.38427734375000000000	4185.12792968750000000000	4159.48730468750000000000	4171.79492187500000000000	4189.74365234375000000000	3000.00000000000000000000	10248.00000000000000000000	10228.00000000000000000000	0.00000000000000000000	0.00000000000000000000	0.00000000000000000000	581.00000000000000000000	728.00000000000000000000	4.00000000000000000000	4.00000000000000000000	4.00000000000000000000	4.00000000000000000000	4.00000000000000000000	4.00000000000000000000	4.00000000000000000000	4.00000000000000000000	4.00000000000000000000	4.00000000000000000000	4.00000000000000000000	4.00000000000000000000	4.00000000000000000000	4.00000000000000000000	4.00000000000000000000	4.00000000000000000000
88.00000000000000000000	0.00000000000000000000	4171.79492187500000000000	4199.48730468750000000000	4172.30761718750000000000	4193.33300781250000000000	4180.00000000000000000000	4168.71777343750000000000	4173.84619140625000000000	4177.94873046875000000000	4180.51269531250000000000	4161.53857421875000000000	4178.46142578125000000000	4168.20507812500000000000	4176.41015625000000000000	4193.84619140625000000000	2625.00000000000000000000	10248.00000000000000000000	10228.00000000000000000000	0.00000000000000000000	0.00000000000000000000	0.00000000000000000000	581.00000000000000000000	736.00000000000000000000	4.00000000000000000000	4.00000000000000000000	4.00000000000000000000	4.00000000000000000000	4.00000000000000000000	4.00000000000000000000	4.00000000000000000000	4.00000000000000000000	4.00000000000000000000	4.00000000000000000000	4.00000000000000000000	4.00000000000000000000	4.00000000000000000000	4.00000000000000000000	4.00000000000000000000	4.00000000000000000000
89.00000000000000000000	0.00000000000000000000	4163.07666015625000000000	4186.15380859375000000000	4171.28173828125000000000	4174.87158203125000000000	4171.28173828125000000000	4166.15380859375000000000	4164.10253906250000000000	4171.28173828125000000000	4173.84619140625000000000	4171.28173828125000000000	4167.17919921875000000000	4167.69238281250000000000	4163.58984375000000000000	4190.76904296875000000000	2465.00000000000000000000	10248.00000000000000000000	10227.00000000000000000000	0.00000000000000000000	0.00000000000000000000	0.00000000000000000000	581.00000000000000000000	744.00000000000000000000	4.00000000000000000000	4.00000000000000000000	4.00000000000000000000	4.00000000000000000000	4.00000000000000000000	4.00000000000000000000	4.00000000000000000000	4.00000000000000000000	4.00000000000000000000	4.00000000000000000000	4.00000000000000000000	4.00000000000000000000	4.00000000000000000000	4.00000000000000000000	4.00000000000000000000	4.00000000000000000000
90.00000000000000000000	0.00000000000000000000	4149.74365234375000000000	4162.56396484375000000000	4162.56396484375000000000	4173.33300781250000000000	4168.20507812500000000000	4166.66650390625000000000	4165.12792968750000000000	4177.94873046875000000000	4182.05126953125000000000	4174.87158203125000000000	4169.74365234375000000000	4169.23046875000000000000	4155.38427734375000000000	4183.58984375000000000000	3480.00000000000000000000	10248.00000000000000000000	10227.00000000000000000000	0.00000000000000000000	0.00000000000000000000	0.00000000000000000000	581.00000000000000000000	751.00000000000000000000	4.00000000000000000000	4.00000000000000000000	4.00000000000000000000	4.00000000000000000000	4.00000000000000000000	4.00000000000000000000	4.00000000000000000000	4.00000000000000000000	4.00000000000000000000	4.00000000000000000000	4.00000000000000000000	4.00000000000000000000	4.00000000000000000000	4.00000000000000000000	4.00000000000000000000	4.00000000000000000000
91.00000000000000000000	0.00000000000000000000	4167.17919921875000000000	4148.20507812500000000000	4180.00000000000000000000	4170.76904296875000000000	4166.15380859375000000000	4164.61523437500000000000	4164.10253906250000000000	4174.87158203125000000000	4174.35888671875000000000	4150.76904296875000000000	4151.28173828125000000000	4166.66650390625000000000	4141.53857421875000000000	4164.10253906250000000000	3000.00000000000000000000	10249.00000000000000000000	10228.00000000000000000000	0.00000000000000000000	0.00000000000000000000	0.00000000000000000000	581.00000000000000000000	760.00000000000000000000	4.00000000000000000000	4.00000000000000000000	4.00000000000000000000	4.00000000000000000000	4.00000000000000000000	4.00000000000000000000	4.00000000000000000000	4.00000000000000000000	4.00000000000000000000	4.00000000000000000000	4.00000000000000000000	4.00000000000000000000	4.00000000000000000000	4.00000000000000000000	4.00000000000000000000	4.00000000000000000000
92.00000000000000000000	0.00000000000000000000	4148.71777343750000000000	4172.30761718750000000000	4163.07666015625000000000	4171.79492187500000000000	4185.12792968750000000000	4192.30761718750000000000	4184.61523437500000000000	4187.17919921875000000000	4190.76904296875000000000	4168.71777343750000000000	4172.30761718750000000000	4166.15380859375000000000	4154.35888671875000000000	4173.33300781250000000000	2625.00000000000000000000	10249.00000000000000000000	10228.00000000000000000000	0.00000000000000000000	0.00000000000000000000	0.00000000000000000000	581.00000000000000000000	768.00000000000000000000	4.00000000000000000000	4.00000000000000000000	4.00000000000000000000	4.00000000000000000000	4.00000000000000000000	4.00000000000000000000	4.00000000000000000000	4.00000000000000000000	4.00000000000000000000	4.00000000000000000000	4.00000000000000000000	4.00000000000000000000	4.00000000000000000000	4.00000000000000000000	4.00000000000000000000	4.00000000000000000000
93.00000000000000000000	0.00000000000000000000	4163.07666015625000000000	4161.02539062500000000000	4171.79492187500000000000	4171.79492187500000000000	4160.00000000000000000000	4171.79492187500000000000	4164.10253906250000000000	4161.02539062500000000000	4173.33300781250000000000	4162.05126953125000000000	4177.43603515625000000000	4162.05126953125000000000	4144.61523437500000000000	4170.25634765625000000000	2465.00000000000000000000	10248.00000000000000000000	10228.00000000000000000000	0.00000000000000000000	0.00000000000000000000	0.00000000000000000000	581.00000000000000000000	775.00000000000000000000	4.00000000000000000000	4.00000000000000000000	4.00000000000000000000	4.00000000000000000000	4.00000000000000000000	4.00000000000000000000	4.00000000000000000000	4.00000000000000000000	4.00000000000000000000	4.00000000000000000000	4.00000000000000000000	4.00000000000000000000	4.00000000000000000000	4.00000000000000000000	4.00000000000000000000	4.00000000000000000000
94.00000000000000000000	0.00000000000000000000	4177.43603515625000000000	4176.92285156250000000000	4177.43603515625000000000	4174.87158203125000000000	4176.92285156250000000000	4173.33300781250000000000	4176.92285156250000000000	4174.35888671875000000000	4181.02539062500000000000	4162.56396484375000000000	4173.84619140625000000000	4184.10253906250000000000	4171.28173828125000000000	4195.38427734375000000000	3480.00000000000000000000	10248.00000000000000000000	10228.00000000000000000000	0.00000000000000000000	0.00000000000000000000	0.00000000000000000000	581.00000000000000000000	783.00000000000000000000	4.00000000000000000000	4.00000000000000000000	4.00000000000000000000	4.00000000000000000000	4.00000000000000000000	4.00000000000000000000	4.00000000000000000000	4.00000000000000000000	4.00000000000000000000	4.00000000000000000000	4.00000000000000000000	4.00000000000000000000	4.00000000000000000000	4.00000000000000000000	4.00000000000000000000	4.00000000000000000000
95.00000000000000000000	0.00000000000000000000	4152.82031250000000000000	4191.28173828125000000000	4162.56396484375000000000	4177.94873046875000000000	4201.53857421875000000000	4177.43603515625000000000	4194.87158203125000000000	4208.20507812500000000000	4203.58984375000000000000	4180.51269531250000000000	4173.84619140625000000000	4202.56396484375000000000	4197.94873046875000000000	4210.76904296875000000000	3000.00000000000000000000	10249.00000000000000000000	10226.00000000000000000000	0.00000000000000000000	0.00000000000000000000	0.00000000000000000000	581.00000000000000000000	791.00000000000000000000	4.00000000000000000000	4.00000000000000000000	4.00000000000000000000	4.00000000000000000000	4.00000000000000000000	4.00000000000000000000	4.00000000000000000000	4.00000000000000000000	4.00000000000000000000	4.00000000000000000000	4.00000000000000000000	4.00000000000000000000	4.00000000000000000000	4.00000000000000000000	4.00000000000000000000	4.00000000000000000000
96.00000000000000000000	0.00000000000000000000	4158.46142578125000000000	4164.10253906250000000000	4177.94873046875000000000	4182.05126953125000000000	4161.02539062500000000000	4147.17919921875000000000	4171.79492187500000000000	4189.74365234375000000000	4182.56396484375000000000	4171.28173828125000000000	4167.69238281250000000000	4190.25634765625000000000	4171.28173828125000000000	4182.56396484375000000000	2625.00000000000000000000	10249.00000000000000000000	10226.00000000000000000000	0.00000000000000000000	0.00000000000000000000	0.00000000000000000000	581.00000000000000000000	800.00000000000000000000	4.00000000000000000000	4.00000000000000000000	4.00000000000000000000	4.00000000000000000000	4.00000000000000000000	4.00000000000000000000	4.00000000000000000000	4.00000000000000000000	4.00000000000000000000	4.00000000000000000000	4.00000000000000000000	4.00000000000000000000	4.00000000000000000000	4.00000000000000000000	4.00000000000000000000	4.00000000000000000000
97.00000000000000000000	0.00000000000000000000	4151.79492187500000000000	4170.25634765625000000000	4168.20507812500000000000	4187.69238281250000000000	4160.00000000000000000000	4172.82031250000000000000	4194.35888671875000000000	4193.84619140625000000000	4189.74365234375000000000	4186.15380859375000000000	4189.74365234375000000000	4186.66650390625000000000	4177.43603515625000000000	4187.69238281250000000000	2465.00000000000000000000	10250.00000000000000000000	10227.00000000000000000000	0.00000000000000000000	0.00000000000000000000	0.00000000000000000000	581.00000000000000000000	807.00000000000000000000	4.00000000000000000000	4.00000000000000000000	4.00000000000000000000	4.00000000000000000000	4.00000000000000000000	4.00000000000000000000	4.00000000000000000000	4.00000000000000000000	4.00000000000000000000	4.00000000000000000000	4.00000000000000000000	4.00000000000000000000	4.00000000000000000000	4.00000000000000000000	4.00000000000000000000	4.00000000000000000000
98.00000000000000000000	0.00000000000000000000	4160.51269531250000000000	4148.71777343750000000000	4170.76904296875000000000	4171.28173828125000000000	4175.38427734375000000000	4166.15380859375000000000	4179.48730468750000000000	4171.28173828125000000000	4167.69238281250000000000	4164.10253906250000000000	4164.61523437500000000000	4178.46142578125000000000	4151.28173828125000000000	4174.35888671875000000000	3480.00000000000000000000	10250.00000000000000000000	10227.00000000000000000000	0.00000000000000000000	0.00000000000000000000	0.00000000000000000000	581.00000000000000000000	815.00000000000000000000	4.00000000000000000000	4.00000000000000000000	4.00000000000000000000	4.00000000000000000000	4.00000000000000000000	4.00000000000000000000	4.00000000000000000000	4.00000000000000000000	4.00000000000000000000	4.00000000000000000000	4.00000000000000000000	4.00000000000000000000	4.00000000000000000000	4.00000000000000000000	4.00000000000000000000	4.00000000000000000000
99.00000000000000000000	0.00000000000000000000	4163.58984375000000000000	4156.92285156250000000000	4166.66650390625000000000	4170.76904296875000000000	4269.74365234375000000000	4152.82031250000000000000	4163.58984375000000000000	4165.64111328125000000000	4165.64111328125000000000	4148.20507812500000000000	4153.84619140625000000000	4176.92285156250000000000	4143.07666015625000000000	4174.35888671875000000000	3000.00000000000000000000	10249.00000000000000000000	10227.00000000000000000000	0.00000000000000000000	0.00000000000000000000	0.00000000000000000000	581.00000000000000000000	823.00000000000000000000	4.00000000000000000000	4.00000000000000000000	4.00000000000000000000	4.00000000000000000000	4.00000000000000000000	4.00000000000000000000	4.00000000000000000000	4.00000000000000000000	4.00000000000000000000	4.00000000000000000000	4.00000000000000000000	4.00000000000000000000	4.00000000000000000000	4.00000000000000000000	4.00000000000000000000	4.00000000000000000000
100.00000000000000000000	0.00000000000000000000	4147.17919921875000000000	4189.74365234375000000000	4151.79492187500000000000	4175.89746093750000000000	4401.53857421875000000000	4173.33300781250000000000	4178.46142578125000000000	4191.28173828125000000000	4196.41015625000000000000	4171.79492187500000000000	4190.76904296875000000000	4176.41015625000000000000	4185.64111328125000000000	4192.82031250000000000000	2625.00000000000000000000	10249.00000000000000000000	10227.00000000000000000000	0.00000000000000000000	0.00000000000000000000	0.00000000000000000000	581.00000000000000000000	831.00000000000000000000	4.00000000000000000000	4.00000000000000000000	4.00000000000000000000	4.00000000000000000000	4.00000000000000000000	4.00000000000000000000	4.00000000000000000000	4.00000000000000000000	4.00000000000000000000	4.00000000000000000000	4.00000000000000000000	4.00000000000000000000	4.00000000000000000000	4.00000000000000000000	4.00000000000000000000	4.00000000000000000000
101.00000000000000000000	0.00000000000000000000	4166.66650390625000000000	4167.17919921875000000000	4175.38427734375000000000	4173.84619140625000000000	4424.10253906250000000000	4169.23046875000000000000	4165.12792968750000000000	4172.30761718750000000000	4179.48730468750000000000	4170.25634765625000000000	4179.48730468750000000000	4151.79492187500000000000	4182.05126953125000000000	4178.97412109375000000000	2465.00000000000000000000	10249.00000000000000000000	10229.00000000000000000000	0.00000000000000000000	0.00000000000000000000	0.00000000000000000000	581.00000000000000000000	838.00000000000000000000	4.00000000000000000000	4.00000000000000000000	4.00000000000000000000	4.00000000000000000000	4.00000000000000000000	4.00000000000000000000	4.00000000000000000000	4.00000000000000000000	4.00000000000000000000	4.00000000000000000000	4.00000000000000000000	4.00000000000000000000	4.00000000000000000000	4.00000000000000000000	4.00000000000000000000	4.00000000000000000000
102.00000000000000000000	0.00000000000000000000	4155.38427734375000000000	4172.82031250000000000000	4170.25634765625000000000	4191.79492187500000000000	4435.38427734375000000000	4181.02539062500000000000	4179.48730468750000000000	4179.48730468750000000000	4189.74365234375000000000	4190.25634765625000000000	4167.69238281250000000000	4155.89746093750000000000	4174.35888671875000000000	4192.82031250000000000000	3480.00000000000000000000	10249.00000000000000000000	10229.00000000000000000000	0.00000000000000000000	0.00000000000000000000	0.00000000000000000000	581.00000000000000000000	845.00000000000000000000	4.00000000000000000000	4.00000000000000000000	4.00000000000000000000	4.00000000000000000000	4.00000000000000000000	4.00000000000000000000	4.00000000000000000000	4.00000000000000000000	4.00000000000000000000	4.00000000000000000000	4.00000000000000000000	4.00000000000000000000	4.00000000000000000000	4.00000000000000000000	4.00000000000000000000	4.00000000000000000000
103.00000000000000000000	0.00000000000000000000	4157.94873046875000000000	4178.46142578125000000000	4174.87158203125000000000	4196.41015625000000000000	4458.46142578125000000000	4176.41015625000000000000	4177.94873046875000000000	4180.51269531250000000000	4190.76904296875000000000	4186.15380859375000000000	4177.94873046875000000000	4170.76904296875000000000	4154.35888671875000000000	4187.17919921875000000000	3000.00000000000000000000	10245.00000000000000000000	10228.00000000000000000000	0.00000000000000000000	0.00000000000000000000	0.00000000000000000000	581.00000000000000000000	854.00000000000000000000	4.00000000000000000000	4.00000000000000000000	4.00000000000000000000	4.00000000000000000000	4.00000000000000000000	4.00000000000000000000	4.00000000000000000000	4.00000000000000000000	4.00000000000000000000	4.00000000000000000000	4.00000000000000000000	4.00000000000000000000	4.00000000000000000000	4.00000000000000000000	4.00000000000000000000	4.00000000000000000000
104.00000000000000000000	0.00000000000000000000	4167.69238281250000000000	4184.10253906250000000000	4177.43603515625000000000	4183.07666015625000000000	4470.76904296875000000000	4182.05126953125000000000	4173.33300781250000000000	4171.28173828125000000000	4180.00000000000000000000	4176.92285156250000000000	4189.74365234375000000000	4164.10253906250000000000	4155.89746093750000000000	4171.79492187500000000000	2625.00000000000000000000	10245.00000000000000000000	10228.00000000000000000000	0.00000000000000000000	0.00000000000000000000	0.00000000000000000000	581.00000000000000000000	861.00000000000000000000	4.00000000000000000000	4.00000000000000000000	4.00000000000000000000	4.00000000000000000000	4.00000000000000000000	4.00000000000000000000	4.00000000000000000000	4.00000000000000000000	4.00000000000000000000	4.00000000000000000000	4.00000000000000000000	4.00000000000000000000	4.00000000000000000000	4.00000000000000000000	4.00000000000000000000	4.00000000000000000000
105.00000000000000000000	0.00000000000000000000	4144.61523437500000000000	4183.07666015625000000000	4154.87158203125000000000	4168.20507812500000000000	4467.17919921875000000000	4182.05126953125000000000	4168.71777343750000000000	4164.61523437500000000000	4173.84619140625000000000	4173.84619140625000000000	4165.12792968750000000000	4157.94873046875000000000	4176.41015625000000000000	4183.07666015625000000000	2465.00000000000000000000	10245.00000000000000000000	10227.00000000000000000000	0.00000000000000000000	0.00000000000000000000	0.00000000000000000000	581.00000000000000000000	869.00000000000000000000	4.00000000000000000000	4.00000000000000000000	4.00000000000000000000	4.00000000000000000000	4.00000000000000000000	4.00000000000000000000	4.00000000000000000000	4.00000000000000000000	4.00000000000000000000	4.00000000000000000000	4.00000000000000000000	4.00000000000000000000	4.00000000000000000000	4.00000000000000000000	4.00000000000000000000	4.00000000000000000000
106.00000000000000000000	0.00000000000000000000	4164.61523437500000000000	4158.46142578125000000000	4172.82031250000000000000	4169.74365234375000000000	4459.48730468750000000000	4149.74365234375000000000	4144.61523437500000000000	4147.17919921875000000000	4149.23046875000000000000	4141.02539062500000000000	4140.00000000000000000000	4161.02539062500000000000	4160.00000000000000000000	4185.64111328125000000000	3480.00000000000000000000	10245.00000000000000000000	10227.00000000000000000000	0.00000000000000000000	0.00000000000000000000	0.00000000000000000000	581.00000000000000000000	876.00000000000000000000	4.00000000000000000000	4.00000000000000000000	4.00000000000000000000	4.00000000000000000000	4.00000000000000000000	4.00000000000000000000	4.00000000000000000000	4.00000000000000000000	4.00000000000000000000	4.00000000000000000000	4.00000000000000000000	4.00000000000000000000	4.00000000000000000000	4.00000000000000000000	4.00000000000000000000	4.00000000000000000000
107.00000000000000000000	0.00000000000000000000	4162.56396484375000000000	4182.05126953125000000000	4171.79492187500000000000	4191.28173828125000000000	4502.05126953125000000000	4178.97412109375000000000	4180.51269531250000000000	4190.25634765625000000000	4182.56396484375000000000	4166.15380859375000000000	4184.61523437500000000000	4179.48730468750000000000	4176.92285156250000000000	4202.56396484375000000000	3000.00000000000000000000	10249.00000000000000000000	10228.00000000000000000000	0.00000000000000000000	0.00000000000000000000	0.00000000000000000000	581.00000000000000000000	884.00000000000000000000	4.00000000000000000000	4.00000000000000000000	4.00000000000000000000	4.00000000000000000000	4.00000000000000000000	4.00000000000000000000	4.00000000000000000000	4.00000000000000000000	4.00000000000000000000	4.00000000000000000000	4.00000000000000000000	4.00000000000000000000	4.00000000000000000000	4.00000000000000000000	4.00000000000000000000	4.00000000000000000000
107.00000000000000000000	0.00000000000000000000	4162.56396484375000000000	4182.05126953125000000000	4171.79492187500000000000	4191.28173828125000000000	4502.05126953125000000000	4178.97412109375000000000	4180.51269531250000000000	4190.25634765625000000000	4182.56396484375000000000	4166.15380859375000000000	4184.61523437500000000000	4179.48730468750000000000	4176.92285156250000000000	4202.56396484375000000000	3000.00000000000000000000	10249.00000000000000000000	10228.00000000000000000000	0.00000000000000000000	0.00000000000000000000	0.00000000000000000000	581.00000000000000000000	893.00000000000000000000	4.00000000000000000000	4.00000000000000000000	4.00000000000000000000	4.00000000000000000000	4.00000000000000000000	4.00000000000000000000	4.00000000000000000000	4.00000000000000000000	4.00000000000000000000	4.00000000000000000000	4.00000000000000000000	4.00000000000000000000	4.00000000000000000000	4.00000000000000000000	4.00000000000000000000	4.00000000000000000000
108.00000000000000000000	0.00000000000000000000	4161.53857421875000000000	4182.56396484375000000000	4176.41015625000000000000	4188.71777343750000000000	4490.25634765625000000000	4189.23046875000000000000	4189.23046875000000000000	4200.00000000000000000000	4192.82031250000000000000	4181.02539062500000000000	4186.15380859375000000000	4187.69238281250000000000	4171.28173828125000000000	4190.76904296875000000000	2625.00000000000000000000	10249.00000000000000000000	10228.00000000000000000000	0.00000000000000000000	0.00000000000000000000	0.00000000000000000000	581.00000000000000000000	901.00000000000000000000	4.00000000000000000000	4.00000000000000000000	4.00000000000000000000	4.00000000000000000000	4.00000000000000000000	4.00000000000000000000	4.00000000000000000000	4.00000000000000000000	4.00000000000000000000	4.00000000000000000000	4.00000000000000000000	4.00000000000000000000	4.00000000000000000000	4.00000000000000000000	4.00000000000000000000	4.00000000000000000000
109.00000000000000000000	0.00000000000000000000	4180.00000000000000000000	4190.25634765625000000000	4183.07666015625000000000	4190.76904296875000000000	4478.97412109375000000000	4187.69238281250000000000	4182.56396484375000000000	4181.02539062500000000000	4176.92285156250000000000	4171.28173828125000000000	4177.43603515625000000000	4186.66650390625000000000	4168.71777343750000000000	4187.17919921875000000000	2465.00000000000000000000	10250.00000000000000000000	10229.00000000000000000000	0.00000000000000000000	0.00000000000000000000	0.00000000000000000000	581.00000000000000000000	909.00000000000000000000	4.00000000000000000000	4.00000000000000000000	4.00000000000000000000	4.00000000000000000000	4.00000000000000000000	4.00000000000000000000	4.00000000000000000000	4.00000000000000000000	4.00000000000000000000	4.00000000000000000000	4.00000000000000000000	4.00000000000000000000	4.00000000000000000000	4.00000000000000000000	4.00000000000000000000	4.00000000000000000000
110.00000000000000000000	0.00000000000000000000	4162.05126953125000000000	4215.89746093750000000000	4159.48730468750000000000	4201.02539062500000000000	4502.56396484375000000000	4200.00000000000000000000	4192.30761718750000000000	4185.64111328125000000000	4180.51269531250000000000	4177.43603515625000000000	4209.74365234375000000000	4185.12792968750000000000	4183.58984375000000000000	4194.35888671875000000000	3480.00000000000000000000	10250.00000000000000000000	10229.00000000000000000000	0.00000000000000000000	0.00000000000000000000	0.00000000000000000000	581.00000000000000000000	918.00000000000000000000	4.00000000000000000000	4.00000000000000000000	4.00000000000000000000	4.00000000000000000000	4.00000000000000000000	4.00000000000000000000	4.00000000000000000000	4.00000000000000000000	4.00000000000000000000	4.00000000000000000000	4.00000000000000000000	4.00000000000000000000	4.00000000000000000000	4.00000000000000000000	4.00000000000000000000	4.00000000000000000000
111.00000000000000000000	0.00000000000000000000	4165.64111328125000000000	4173.33300781250000000000	4169.74365234375000000000	4175.38427734375000000000	4466.66650390625000000000	4169.74365234375000000000	4155.89746093750000000000	4153.33300781250000000000	4148.20507812500000000000	4147.69238281250000000000	4170.25634765625000000000	4166.15380859375000000000	4142.05126953125000000000	4152.82031250000000000000	3000.00000000000000000000	10247.00000000000000000000	10231.00000000000000000000	0.00000000000000000000	0.00000000000000000000	0.00000000000000000000	581.00000000000000000000	926.00000000000000000000	4.00000000000000000000	4.00000000000000000000	4.00000000000000000000	4.00000000000000000000	4.00000000000000000000	4.00000000000000000000	4.00000000000000000000	4.00000000000000000000	4.00000000000000000000	4.00000000000000000000	4.00000000000000000000	4.00000000000000000000	4.00000000000000000000	4.00000000000000000000	4.00000000000000000000	4.00000000000000000000
112.00000000000000000000	0.00000000000000000000	4154.35888671875000000000	4171.28173828125000000000	4166.15380859375000000000	4170.76904296875000000000	4482.05126953125000000000	4180.51269531250000000000	4164.61523437500000000000	4169.74365234375000000000	4161.02539062500000000000	4163.07666015625000000000	4155.89746093750000000000	4171.28173828125000000000	4159.48730468750000000000	4170.25634765625000000000	2625.00000000000000000000	10247.00000000000000000000	10231.00000000000000000000	0.00000000000000000000	0.00000000000000000000	0.00000000000000000000	581.00000000000000000000	933.00000000000000000000	4.00000000000000000000	4.00000000000000000000	4.00000000000000000000	4.00000000000000000000	4.00000000000000000000	4.00000000000000000000	4.00000000000000000000	4.00000000000000000000	4.00000000000000000000	4.00000000000000000000	4.00000000000000000000	4.00000000000000000000	4.00000000000000000000	4.00000000000000000000	4.00000000000000000000	4.00000000000000000000
113.00000000000000000000	0.00000000000000000000	4153.84619140625000000000	4180.00000000000000000000	4169.74365234375000000000	4187.69238281250000000000	4489.23046875000000000000	4174.35888671875000000000	4168.71777343750000000000	4185.12792968750000000000	4166.15380859375000000000	4168.20507812500000000000	4180.00000000000000000000	4190.76904296875000000000	4181.53857421875000000000	4206.15380859375000000000	2465.00000000000000000000	10247.00000000000000000000	10233.00000000000000000000	0.00000000000000000000	0.00000000000000000000	0.00000000000000000000	581.00000000000000000000	941.00000000000000000000	4.00000000000000000000	4.00000000000000000000	4.00000000000000000000	4.00000000000000000000	4.00000000000000000000	4.00000000000000000000	4.00000000000000000000	4.00000000000000000000	4.00000000000000000000	4.00000000000000000000	4.00000000000000000000	4.00000000000000000000	4.00000000000000000000	4.00000000000000000000	4.00000000000000000000	4.00000000000000000000
114.00000000000000000000	0.00000000000000000000	4172.82031250000000000000	4178.46142578125000000000	4186.66650390625000000000	4182.05126953125000000000	4461.53857421875000000000	4157.94873046875000000000	4158.97412109375000000000	4170.76904296875000000000	4151.79492187500000000000	4141.53857421875000000000	4165.12792968750000000000	4202.56396484375000000000	4165.64111328125000000000	4200.51269531250000000000	3480.00000000000000000000	10247.00000000000000000000	10233.00000000000000000000	0.00000000000000000000	0.00000000000000000000	0.00000000000000000000	581.00000000000000000000	948.00000000000000000000	4.00000000000000000000	4.00000000000000000000	4.00000000000000000000	4.00000000000000000000	4.00000000000000000000	4.00000000000000000000	4.00000000000000000000	4.00000000000000000000	4.00000000000000000000	4.00000000000000000000	4.00000000000000000000	4.00000000000000000000	4.00000000000000000000	4.00000000000000000000	4.00000000000000000000	4.00000000000000000000
115.00000000000000000000	0.00000000000000000000	4159.48730468750000000000	4208.71777343750000000000	4169.23046875000000000000	4183.58984375000000000000	4484.10253906250000000000	4192.30761718750000000000	4189.23046875000000000000	4187.69238281250000000000	4177.43603515625000000000	4167.17919921875000000000	4170.76904296875000000000	4205.64111328125000000000	4170.76904296875000000000	4187.17919921875000000000	3000.00000000000000000000	10248.00000000000000000000	10232.00000000000000000000	0.00000000000000000000	0.00000000000000000000	0.00000000000000000000	581.00000000000000000000	955.00000000000000000000	4.00000000000000000000	4.00000000000000000000	4.00000000000000000000	4.00000000000000000000	4.00000000000000000000	4.00000000000000000000	4.00000000000000000000	4.00000000000000000000	4.00000000000000000000	4.00000000000000000000	4.00000000000000000000	4.00000000000000000000	4.00000000000000000000	4.00000000000000000000	4.00000000000000000000	4.00000000000000000000
116.00000000000000000000	0.00000000000000000000	4174.35888671875000000000	4183.07666015625000000000	4176.41015625000000000000	4189.74365234375000000000	4463.07666015625000000000	4175.38427734375000000000	4170.25634765625000000000	4161.02539062500000000000	4147.17919921875000000000	4154.87158203125000000000	4185.64111328125000000000	4177.43603515625000000000	4140.51269531250000000000	4151.28173828125000000000	2625.00000000000000000000	10248.00000000000000000000	10232.00000000000000000000	0.00000000000000000000	0.00000000000000000000	0.00000000000000000000	581.00000000000000000000	963.00000000000000000000	4.00000000000000000000	4.00000000000000000000	4.00000000000000000000	4.00000000000000000000	4.00000000000000000000	4.00000000000000000000	4.00000000000000000000	4.00000000000000000000	4.00000000000000000000	4.00000000000000000000	4.00000000000000000000	4.00000000000000000000	4.00000000000000000000	4.00000000000000000000	4.00000000000000000000	4.00000000000000000000
117.00000000000000000000	0.00000000000000000000	4168.20507812500000000000	4172.30761718750000000000	4166.66650390625000000000	4187.69238281250000000000	4451.28173828125000000000	4170.25634765625000000000	4166.66650390625000000000	4156.41015625000000000000	4135.89746093750000000000	4137.94873046875000000000	4187.17919921875000000000	4171.28173828125000000000	4160.51269531250000000000	4165.64111328125000000000	2465.00000000000000000000	10250.00000000000000000000	10231.00000000000000000000	0.00000000000000000000	0.00000000000000000000	0.00000000000000000000	581.00000000000000000000	970.00000000000000000000	4.00000000000000000000	4.00000000000000000000	4.00000000000000000000	4.00000000000000000000	4.00000000000000000000	4.00000000000000000000	4.00000000000000000000	4.00000000000000000000	4.00000000000000000000	4.00000000000000000000	4.00000000000000000000	4.00000000000000000000	4.00000000000000000000	4.00000000000000000000	4.00000000000000000000	4.00000000000000000000
118.00000000000000000000	0.00000000000000000000	4158.97412109375000000000	4183.07666015625000000000	4162.05126953125000000000	4181.53857421875000000000	4457.43554687500000000000	4177.43603515625000000000	4171.28173828125000000000	4170.25634765625000000000	4151.28173828125000000000	4143.58984375000000000000	4158.46142578125000000000	4183.07666015625000000000	4182.56396484375000000000	4185.12792968750000000000	3480.00000000000000000000	10250.00000000000000000000	10231.00000000000000000000	0.00000000000000000000	0.00000000000000000000	0.00000000000000000000	581.00000000000000000000	977.00000000000000000000	4.00000000000000000000	4.00000000000000000000	4.00000000000000000000	4.00000000000000000000	4.00000000000000000000	4.00000000000000000000	4.00000000000000000000	4.00000000000000000000	4.00000000000000000000	4.00000000000000000000	4.00000000000000000000	4.00000000000000000000	4.00000000000000000000	4.00000000000000000000	4.00000000000000000000	4.00000000000000000000
119.00000000000000000000	0.00000000000000000000	4179.48730468750000000000	4187.17919921875000000000	4181.02539062500000000000	4192.30761718750000000000	4462.56396484375000000000	4172.30761718750000000000	4167.17919921875000000000	4172.82031250000000000000	4156.41015625000000000000	4158.97412109375000000000	4148.20507812500000000000	4175.89746093750000000000	4152.82031250000000000000	4181.53857421875000000000	3000.00000000000000000000	10250.00000000000000000000	10229.00000000000000000000	0.00000000000000000000	0.00000000000000000000	0.00000000000000000000	581.00000000000000000000	985.00000000000000000000	4.00000000000000000000	4.00000000000000000000	4.00000000000000000000	4.00000000000000000000	4.00000000000000000000	4.00000000000000000000	4.00000000000000000000	4.00000000000000000000	4.00000000000000000000	4.00000000000000000000	4.00000000000000000000	4.00000000000000000000	4.00000000000000000000	4.00000000000000000000	4.00000000000000000000	4.00000000000000000000
120.00000000000000000000	0.00000000000000000000	4165.12792968750000000000	4202.05126953125000000000	4168.71777343750000000000	4201.53857421875000000000	4482.05126953125000000000	4192.30761718750000000000	4192.30761718750000000000	4195.89746093750000000000	4185.12792968750000000000	4188.71777343750000000000	4174.35888671875000000000	4175.89746093750000000000	4155.38427734375000000000	4195.89746093750000000000	2625.00000000000000000000	10250.00000000000000000000	10229.00000000000000000000	0.00000000000000000000	0.00000000000000000000	0.00000000000000000000	581.00000000000000000000	993.00000000000000000000	4.00000000000000000000	4.00000000000000000000	4.00000000000000000000	4.00000000000000000000	4.00000000000000000000	4.00000000000000000000	4.00000000000000000000	4.00000000000000000000	4.00000000000000000000	4.00000000000000000000	4.00000000000000000000	4.00000000000000000000	4.00000000000000000000	4.00000000000000000000	4.00000000000000000000	4.00000000000000000000
121.00000000000000000000	0.00000000000000000000	4172.30761718750000000000	4172.30761718750000000000	4180.00000000000000000000	4182.05126953125000000000	4440.51269531250000000000	4175.89746093750000000000	4172.82031250000000000000	4171.28173828125000000000	4162.05126953125000000000	4157.43603515625000000000	4167.17919921875000000000	4165.12792968750000000000	4142.56396484375000000000	4172.30761718750000000000	2465.00000000000000000000	10248.00000000000000000000	10228.00000000000000000000	0.00000000000000000000	0.00000000000000000000	0.00000000000000000000	582.00000000000000000000	1.00000000000000000000	4.00000000000000000000	4.00000000000000000000	4.00000000000000000000	4.00000000000000000000	4.00000000000000000000	4.00000000000000000000	4.00000000000000000000	4.00000000000000000000	4.00000000000000000000	4.00000000000000000000	4.00000000000000000000	4.00000000000000000000	4.00000000000000000000	4.00000000000000000000	4.00000000000000000000	4.00000000000000000000
122.00000000000000000000	0.00000000000000000000	4168.71777343750000000000	4181.02539062500000000000	4171.79492187500000000000	4182.05126953125000000000	4427.69238281250000000000	4177.94873046875000000000	4172.30761718750000000000	4167.17919921875000000000	4157.94873046875000000000	4148.71777343750000000000	4170.76904296875000000000	4158.46142578125000000000	4152.82031250000000000000	4172.82031250000000000000	3480.00000000000000000000	10248.00000000000000000000	10228.00000000000000000000	0.00000000000000000000	0.00000000000000000000	0.00000000000000000000	582.00000000000000000000	9.00000000000000000000	4.00000000000000000000	4.00000000000000000000	4.00000000000000000000	4.00000000000000000000	4.00000000000000000000	4.00000000000000000000	4.00000000000000000000	4.00000000000000000000	4.00000000000000000000	4.00000000000000000000	4.00000000000000000000	4.00000000000000000000	4.00000000000000000000	4.00000000000000000000	4.00000000000000000000	4.00000000000000000000
123.00000000000000000000	0.00000000000000000000	4155.38427734375000000000	4189.23046875000000000000	4157.43603515625000000000	4183.58984375000000000000	4426.15380859375000000000	4183.58984375000000000000	4175.89746093750000000000	4178.46142578125000000000	4167.69238281250000000000	4159.48730468750000000000	4186.15380859375000000000	4160.51269531250000000000	4166.15380859375000000000	4190.76904296875000000000	3000.00000000000000000000	10247.00000000000000000000	10227.00000000000000000000	0.00000000000000000000	0.00000000000000000000	0.00000000000000000000	582.00000000000000000000	18.00000000000000000000	4.00000000000000000000	4.00000000000000000000	4.00000000000000000000	4.00000000000000000000	4.00000000000000000000	4.00000000000000000000	4.00000000000000000000	4.00000000000000000000	4.00000000000000000000	4.00000000000000000000	4.00000000000000000000	4.00000000000000000000	4.00000000000000000000	4.00000000000000000000	4.00000000000000000000	4.00000000000000000000
124.00000000000000000000	0.00000000000000000000	4169.74365234375000000000	4166.15380859375000000000	4174.35888671875000000000	4174.87158203125000000000	4406.15380859375000000000	4172.30761718750000000000	4165.64111328125000000000	4170.25634765625000000000	4155.38427734375000000000	4147.17919921875000000000	4184.61523437500000000000	4165.12792968750000000000	4160.51269531250000000000	4188.20507812500000000000	2625.00000000000000000000	10247.00000000000000000000	10227.00000000000000000000	0.00000000000000000000	0.00000000000000000000	0.00000000000000000000	582.00000000000000000000	26.00000000000000000000	4.00000000000000000000	4.00000000000000000000	4.00000000000000000000	4.00000000000000000000	4.00000000000000000000	4.00000000000000000000	4.00000000000000000000	4.00000000000000000000	4.00000000000000000000	4.00000000000000000000	4.00000000000000000000	4.00000000000000000000	4.00000000000000000000	4.00000000000000000000	4.00000000000000000000	4.00000000000000000000
125.00000000000000000000	0.00000000000000000000	4150.76904296875000000000	4176.41015625000000000000	4163.58984375000000000000	4183.58984375000000000000	4424.61523437500000000000	4188.71777343750000000000	4191.79492187500000000000	4194.35888671875000000000	4184.61523437500000000000	4172.82031250000000000000	4178.46142578125000000000	4182.05126953125000000000	4175.89746093750000000000	4193.84619140625000000000	2465.00000000000000000000	10246.00000000000000000000	10226.00000000000000000000	0.00000000000000000000	0.00000000000000000000	0.00000000000000000000	582.00000000000000000000	34.00000000000000000000	4.00000000000000000000	4.00000000000000000000	4.00000000000000000000	4.00000000000000000000	4.00000000000000000000	4.00000000000000000000	4.00000000000000000000	4.00000000000000000000	4.00000000000000000000	4.00000000000000000000	4.00000000000000000000	4.00000000000000000000	4.00000000000000000000	4.00000000000000000000	4.00000000000000000000	4.00000000000000000000
126.00000000000000000000	0.00000000000000000000	4154.87158203125000000000	4168.71777343750000000000	4175.89746093750000000000	4183.58984375000000000000	4403.58984375000000000000	4172.82031250000000000000	4175.89746093750000000000	4180.00000000000000000000	4178.97412109375000000000	4169.23046875000000000000	4155.89746093750000000000	4181.53857421875000000000	4153.84619140625000000000	4170.76904296875000000000	3480.00000000000000000000	10246.00000000000000000000	10226.00000000000000000000	0.00000000000000000000	0.00000000000000000000	0.00000000000000000000	582.00000000000000000000	43.00000000000000000000	4.00000000000000000000	4.00000000000000000000	4.00000000000000000000	4.00000000000000000000	4.00000000000000000000	4.00000000000000000000	4.00000000000000000000	4.00000000000000000000	4.00000000000000000000	4.00000000000000000000	4.00000000000000000000	4.00000000000000000000	4.00000000000000000000	4.00000000000000000000	4.00000000000000000000	4.00000000000000000000
127.00000000000000000000	0.00000000000000000000	4163.58984375000000000000	4196.92285156250000000000	4176.41015625000000000000	4189.23046875000000000000	4401.02539062500000000000	4183.07666015625000000000	4172.30761718750000000000	4176.92285156250000000000	4174.87158203125000000000	4167.17919921875000000000	4178.97412109375000000000	4182.05126953125000000000	4169.74365234375000000000	4178.46142578125000000000	51.00000000000000000000	10245.00000000000000000000	10225.00000000000000000000	0.00000000000000000000	0.00000000000000000000	0.00000000000000000000	582.00000000000000000000	51.00000000000000000000	4.00000000000000000000	4.00000000000000000000	4.00000000000000000000	4.00000000000000000000	4.00000000000000000000	4.00000000000000000000	4.00000000000000000000	4.00000000000000000000	4.00000000000000000000	4.00000000000000000000	4.00000000000000000000	4.00000000000000000000	4.00000000000000000000	4.00000000000000000000	4.00000000000000000000	4.00000000000000000000
0.00000000000000000000	0.00000000000000000000	4157.43603515625000000000	4209.23046875000000000000	4161.53857421875000000000	4186.15380859375000000000	4399.48730468750000000000	4187.69238281250000000000	4170.25634765625000000000	4174.87158203125000000000	4175.89746093750000000000	4166.15380859375000000000	4200.00000000000000000000	4182.56396484375000000000	4183.07666015625000000000	4189.23046875000000000000	1003.00000000000000000000	10245.00000000000000000000	10225.00000000000000000000	0.00000000000000000000	0.00000000000000000000	0.00000000000000000000	582.00000000000000000000	58.00000000000000000000	4.00000000000000000000	4.00000000000000000000	4.00000000000000000000	4.00000000000000000000	4.00000000000000000000	4.00000000000000000000	4.00000000000000000000	4.00000000000000000000	4.00000000000000000000	4.00000000000000000000	4.00000000000000000000	4.00000000000000000000	4.00000000000000000000	4.00000000000000000000	4.00000000000000000000	4.00000000000000000000
1.00000000000000000000	0.00000000000000000000	4168.71777343750000000000	4171.28173828125000000000	4177.43603515625000000000	4176.41015625000000000000	4356.41015625000000000000	4159.48730468750000000000	4146.15380859375000000000	4147.69238281250000000000	4149.23046875000000000000	4145.64111328125000000000	4183.07666015625000000000	4176.41015625000000000000	4153.84619140625000000000	4177.43603515625000000000	2145.00000000000000000000	10245.00000000000000000000	10226.00000000000000000000	0.00000000000000000000	0.00000000000000000000	0.00000000000000000000	582.00000000000000000000	65.00000000000000000000	4.00000000000000000000	4.00000000000000000000	4.00000000000000000000	4.00000000000000000000	4.00000000000000000000	4.00000000000000000000	4.00000000000000000000	4.00000000000000000000	4.00000000000000000000	4.00000000000000000000	4.00000000000000000000	4.00000000000000000000	4.00000000000000000000	4.00000000000000000000	4.00000000000000000000	4.00000000000000000000
2.00000000000000000000	0.00000000000000000000	4147.17919921875000000000	4176.41015625000000000000	4163.58984375000000000000	4185.12792968750000000000	4330.76904296875000000000	4176.92285156250000000000	4168.20507812500000000000	4176.92285156250000000000	4170.76904296875000000000	4168.71777343750000000000	4189.23046875000000000000	4189.23046875000000000000	4173.84619140625000000000	4197.43603515625000000000	1434.00000000000000000000	10245.00000000000000000000	10226.00000000000000000000	0.00000000000000000000	0.00000000000000000000	0.00000000000000000000	582.00000000000000000000	74.00000000000000000000	4.00000000000000000000	4.00000000000000000000	4.00000000000000000000	4.00000000000000000000	4.00000000000000000000	4.00000000000000000000	4.00000000000000000000	4.00000000000000000000	4.00000000000000000000	4.00000000000000000000	4.00000000000000000000	4.00000000000000000000	4.00000000000000000000	4.00000000000000000000	4.00000000000000000000	4.00000000000000000000
3.00000000000000000000	0.00000000000000000000	4158.97412109375000000000	4162.56396484375000000000	4171.28173828125000000000	4183.07666015625000000000	4277.43603515625000000000	4164.61523437500000000000	4164.61523437500000000000	4183.07666015625000000000	4176.41015625000000000000	4161.02539062500000000000	4166.66650390625000000000	4195.38427734375000000000	4166.15380859375000000000	4192.30761718750000000000	3453.00000000000000000000	10245.00000000000000000000	10226.00000000000000000000	0.00000000000000000000	0.00000000000000000000	0.00000000000000000000	582.00000000000000000000	82.00000000000000000000	4.00000000000000000000	4.00000000000000000000	4.00000000000000000000	4.00000000000000000000	4.00000000000000000000	4.00000000000000000000	4.00000000000000000000	4.00000000000000000000	4.00000000000000000000	4.00000000000000000000	4.00000000000000000000	4.00000000000000000000	4.00000000000000000000	4.00000000000000000000	4.00000000000000000000	4.00000000000000000000
4.00000000000000000000	0.00000000000000000000	4180.51269531250000000000	4180.51269531250000000000	4182.56396484375000000000	4192.82031250000000000000	4285.12792968750000000000	4183.58984375000000000000	4185.64111328125000000000	4191.28173828125000000000	4194.87158203125000000000	4172.82031250000000000000	4172.82031250000000000000	4208.71777343750000000000	4171.28173828125000000000	4207.17919921875000000000	3513.00000000000000000000	10245.00000000000000000000	10226.00000000000000000000	0.00000000000000000000	0.00000000000000000000	0.00000000000000000000	582.00000000000000000000	89.00000000000000000000	4.00000000000000000000	4.00000000000000000000	4.00000000000000000000	4.00000000000000000000	4.00000000000000000000	4.00000000000000000000	4.00000000000000000000	4.00000000000000000000	4.00000000000000000000	4.00000000000000000000	4.00000000000000000000	4.00000000000000000000	4.00000000000000000000	4.00000000000000000000	4.00000000000000000000	4.00000000000000000000
5.00000000000000000000	0.00000000000000000000	4169.74365234375000000000	4220.51269531250000000000	4169.74365234375000000000	4202.56396484375000000000	4305.12792968750000000000	4218.97412109375000000000	4212.82031250000000000000	4204.10253906250000000000	4210.76904296875000000000	4204.10253906250000000000	4211.28173828125000000000	4212.82031250000000000000	4187.69238281250000000000	4214.87158203125000000000	3419.00000000000000000000	10248.00000000000000000000	10228.00000000000000000000	0.00000000000000000000	0.00000000000000000000	0.00000000000000000000	582.00000000000000000000	98.00000000000000000000	4.00000000000000000000	4.00000000000000000000	4.00000000000000000000	4.00000000000000000000	4.00000000000000000000	4.00000000000000000000	4.00000000000000000000	4.00000000000000000000	4.00000000000000000000	4.00000000000000000000	4.00000000000000000000	4.00000000000000000000	4.00000000000000000000	4.00000000000000000000	4.00000000000000000000	4.00000000000000000000
6.00000000000000000000	0.00000000000000000000	4177.94873046875000000000	4198.97412109375000000000	4176.41015625000000000000	4188.71777343750000000000	4246.66650390625000000000	4184.10253906250000000000	4178.46142578125000000000	4169.74365234375000000000	4168.71777343750000000000	4169.23046875000000000000	4194.87158203125000000000	4186.66650390625000000000	4164.10253906250000000000	4175.38427734375000000000	3460.00000000000000000000	10248.00000000000000000000	10228.00000000000000000000	0.00000000000000000000	0.00000000000000000000	0.00000000000000000000	582.00000000000000000000	106.00000000000000000000	4.00000000000000000000	4.00000000000000000000	4.00000000000000000000	4.00000000000000000000	4.00000000000000000000	4.00000000000000000000	4.00000000000000000000	4.00000000000000000000	4.00000000000000000000	4.00000000000000000000	4.00000000000000000000	4.00000000000000000000	4.00000000000000000000	4.00000000000000000000	4.00000000000000000000	4.00000000000000000000
7.00000000000000000000	0.00000000000000000000	4163.58984375000000000000	4197.43603515625000000000	4164.61523437500000000000	4196.92285156250000000000	4241.02539062500000000000	4177.43603515625000000000	4179.48730468750000000000	4180.00000000000000000000	4181.02539062500000000000	4164.10253906250000000000	4197.43603515625000000000	4191.28173828125000000000	4181.53857421875000000000	4190.76904296875000000000	3298.00000000000000000000	10248.00000000000000000000	10229.00000000000000000000	0.00000000000000000000	0.00000000000000000000	0.00000000000000000000	582.00000000000000000000	114.00000000000000000000	4.00000000000000000000	4.00000000000000000000	4.00000000000000000000	4.00000000000000000000	4.00000000000000000000	4.00000000000000000000	4.00000000000000000000	4.00000000000000000000	4.00000000000000000000	4.00000000000000000000	4.00000000000000000000	4.00000000000000000000	4.00000000000000000000	4.00000000000000000000	4.00000000000000000000	4.00000000000000000000
8.00000000000000000000	0.00000000000000000000	4172.82031250000000000000	4194.35888671875000000000	4176.92285156250000000000	4205.12792968750000000000	4231.28173828125000000000	4169.74365234375000000000	4170.25634765625000000000	4184.10253906250000000000	4186.15380859375000000000	4170.25634765625000000000	4205.64111328125000000000	4204.10253906250000000000	4180.51269531250000000000	4201.02539062500000000000	3409.00000000000000000000	10248.00000000000000000000	10229.00000000000000000000	0.00000000000000000000	0.00000000000000000000	0.00000000000000000000	582.00000000000000000000	122.00000000000000000000	4.00000000000000000000	4.00000000000000000000	4.00000000000000000000	4.00000000000000000000	4.00000000000000000000	4.00000000000000000000	4.00000000000000000000	4.00000000000000000000	4.00000000000000000000	4.00000000000000000000	4.00000000000000000000	4.00000000000000000000	4.00000000000000000000	4.00000000000000000000	4.00000000000000000000	4.00000000000000000000
9.00000000000000000000	0.00000000000000000000	4178.46142578125000000000	4194.87158203125000000000	4181.02539062500000000000	4203.07666015625000000000	4204.61523437500000000000	4170.76904296875000000000	4165.64111328125000000000	4177.94873046875000000000	4180.00000000000000000000	4176.92285156250000000000	4183.58984375000000000000	4203.07666015625000000000	4170.76904296875000000000	4191.79492187500000000000	3107.00000000000000000000	10247.00000000000000000000	10227.00000000000000000000	0.00000000000000000000	0.00000000000000000000	0.00000000000000000000	582.00000000000000000000	129.00000000000000000000	4.00000000000000000000	4.00000000000000000000	4.00000000000000000000	4.00000000000000000000	4.00000000000000000000	4.00000000000000000000	4.00000000000000000000	4.00000000000000000000	4.00000000000000000000	4.00000000000000000000	4.00000000000000000000	4.00000000000000000000	4.00000000000000000000	4.00000000000000000000	4.00000000000000000000	4.00000000000000000000
10.00000000000000000000	0.00000000000000000000	4156.92285156250000000000	4208.20507812500000000000	4168.20507812500000000000	4205.12792968750000000000	4224.10253906250000000000	4195.89746093750000000000	4188.20507812500000000000	4187.69238281250000000000	4197.94873046875000000000	4181.53857421875000000000	4160.00000000000000000000	4208.71777343750000000000	4181.53857421875000000000	4194.35888671875000000000	3480.00000000000000000000	10247.00000000000000000000	10227.00000000000000000000	0.00000000000000000000	0.00000000000000000000	0.00000000000000000000	582.00000000000000000000	136.00000000000000000000	4.00000000000000000000	4.00000000000000000000	4.00000000000000000000	4.00000000000000000000	4.00000000000000000000	4.00000000000000000000	4.00000000000000000000	4.00000000000000000000	4.00000000000000000000	4.00000000000000000000	4.00000000000000000000	4.00000000000000000000	4.00000000000000000000	4.00000000000000000000	4.00000000000000000000	4.00000000000000000000
11.00000000000000000000	0.00000000000000000000	4172.82031250000000000000	4186.66650390625000000000	4186.15380859375000000000	4184.10253906250000000000	4216.41015625000000000000	4190.76904296875000000000	4175.38427734375000000000	4168.71777343750000000000	4180.51269531250000000000	4153.84619140625000000000	4165.12792968750000000000	4199.48730468750000000000	4165.64111328125000000000	4179.48730468750000000000	3216.00000000000000000000	10246.00000000000000000000	10227.00000000000000000000	0.00000000000000000000	0.00000000000000000000	0.00000000000000000000	582.00000000000000000000	144.00000000000000000000	4.00000000000000000000	4.00000000000000000000	4.00000000000000000000	4.00000000000000000000	4.00000000000000000000	4.00000000000000000000	4.00000000000000000000	4.00000000000000000000	4.00000000000000000000	4.00000000000000000000	4.00000000000000000000	4.00000000000000000000	4.00000000000000000000	4.00000000000000000000	4.00000000000000000000	4.00000000000000000000
12.00000000000000000000	0.00000000000000000000	4160.51269531250000000000	4182.56396484375000000000	4163.07666015625000000000	4167.69238281250000000000	4190.76904296875000000000	4191.28173828125000000000	4172.82031250000000000000	4169.23046875000000000000	4180.51269531250000000000	4169.23046875000000000000	4206.15380859375000000000	4189.23046875000000000000	4168.71777343750000000000	4187.69238281250000000000	2629.00000000000000000000	10246.00000000000000000000	10227.00000000000000000000	0.00000000000000000000	0.00000000000000000000	0.00000000000000000000	582.00000000000000000000	151.00000000000000000000	4.00000000000000000000	4.00000000000000000000	4.00000000000000000000	4.00000000000000000000	4.00000000000000000000	4.00000000000000000000	4.00000000000000000000	4.00000000000000000000	4.00000000000000000000	4.00000000000000000000	4.00000000000000000000	4.00000000000000000000	4.00000000000000000000	4.00000000000000000000	4.00000000000000000000	4.00000000000000000000
13.00000000000000000000	0.00000000000000000000	4161.02539062500000000000	4172.82031250000000000000	4160.00000000000000000000	4180.51269531250000000000	4163.58984375000000000000	4167.17919921875000000000	4155.89746093750000000000	4161.02539062500000000000	4176.41015625000000000000	4175.38427734375000000000	4195.38427734375000000000	4186.15380859375000000000	4163.07666015625000000000	4188.20507812500000000000	2473.00000000000000000000	10248.00000000000000000000	10228.00000000000000000000	0.00000000000000000000	0.00000000000000000000	0.00000000000000000000	582.00000000000000000000	159.00000000000000000000	4.00000000000000000000	4.00000000000000000000	4.00000000000000000000	4.00000000000000000000	4.00000000000000000000	4.00000000000000000000	4.00000000000000000000	4.00000000000000000000	4.00000000000000000000	4.00000000000000000000	4.00000000000000000000	4.00000000000000000000	4.00000000000000000000	4.00000000000000000000	4.00000000000000000000	4.00000000000000000000
14.00000000000000000000	0.00000000000000000000	4179.48730468750000000000	4192.30761718750000000000	4179.48730468750000000000	4201.02539062500000000000	4177.94873046875000000000	4170.76904296875000000000	4162.56396484375000000000	4170.76904296875000000000	4186.15380859375000000000	4175.89746093750000000000	4177.43603515625000000000	4185.12792968750000000000	4177.43603515625000000000	4188.20507812500000000000	3480.00000000000000000000	10248.00000000000000000000	10228.00000000000000000000	0.00000000000000000000	0.00000000000000000000	0.00000000000000000000	582.00000000000000000000	167.00000000000000000000	4.00000000000000000000	4.00000000000000000000	4.00000000000000000000	4.00000000000000000000	4.00000000000000000000	4.00000000000000000000	4.00000000000000000000	4.00000000000000000000	4.00000000000000000000	4.00000000000000000000	4.00000000000000000000	4.00000000000000000000	4.00000000000000000000	4.00000000000000000000	4.00000000000000000000	4.00000000000000000000
15.00000000000000000000	0.00000000000000000000	4163.07666015625000000000	4222.56396484375000000000	4168.71777343750000000000	4202.56396484375000000000	4192.82031250000000000000	4199.48730468750000000000	4185.12792968750000000000	4193.33300781250000000000	4204.61523437500000000000	4189.74365234375000000000	4201.53857421875000000000	4177.43603515625000000000	4198.46142578125000000000	4197.43603515625000000000	3216.00000000000000000000	10249.00000000000000000000	10227.00000000000000000000	0.00000000000000000000	0.00000000000000000000	0.00000000000000000000	582.00000000000000000000	175.00000000000000000000	4.00000000000000000000	4.00000000000000000000	4.00000000000000000000	4.00000000000000000000	4.00000000000000000000	4.00000000000000000000	4.00000000000000000000	4.00000000000000000000	4.00000000000000000000	4.00000000000000000000	4.00000000000000000000	4.00000000000000000000	4.00000000000000000000	4.00000000000000000000	4.00000000000000000000	4.00000000000000000000
16.00000000000000000000	0.00000000000000000000	4175.38427734375000000000	4188.71777343750000000000	4184.10253906250000000000	4190.76904296875000000000	4161.53857421875000000000	4178.97412109375000000000	4156.92285156250000000000	4162.56396484375000000000	4173.33300781250000000000	4162.56396484375000000000	4189.23046875000000000000	4162.05126953125000000000	4164.10253906250000000000	4183.07666015625000000000	0.00000000000000000000	10249.00000000000000000000	10227.00000000000000000000	0.00000000000000000000	0.00000000000000000000	0.00000000000000000000	582.00000000000000000000	184.00000000000000000000	4.00000000000000000000	4.00000000000000000000	4.00000000000000000000	4.00000000000000000000	4.00000000000000000000	4.00000000000000000000	4.00000000000000000000	4.00000000000000000000	4.00000000000000000000	4.00000000000000000000	4.00000000000000000000	4.00000000000000000000	4.00000000000000000000	4.00000000000000000000	4.00000000000000000000	4.00000000000000000000
17.00000000000000000000	0.00000000000000000000	4169.23046875000000000000	4193.84619140625000000000	4172.82031250000000000000	4199.48730468750000000000	4177.43603515625000000000	4185.64111328125000000000	4168.71777343750000000000	4171.79492187500000000000	4186.15380859375000000000	4171.79492187500000000000	4188.20507812500000000000	4170.76904296875000000000	4177.94873046875000000000	4198.46142578125000000000	0.00000000000000000000	10247.00000000000000000000	10227.00000000000000000000	0.00000000000000000000	0.00000000000000000000	0.00000000000000000000	582.00000000000000000000	192.00000000000000000000	4.00000000000000000000	4.00000000000000000000	4.00000000000000000000	4.00000000000000000000	4.00000000000000000000	4.00000000000000000000	4.00000000000000000000	4.00000000000000000000	4.00000000000000000000	4.00000000000000000000	4.00000000000000000000	4.00000000000000000000	4.00000000000000000000	4.00000000000000000000	4.00000000000000000000	4.00000000000000000000
18.00000000000000000000	0.00000000000000000000	4164.10253906250000000000	4195.89746093750000000000	4163.58984375000000000000	4189.74365234375000000000	4161.53857421875000000000	4179.48730468750000000000	4168.71777343750000000000	4172.30761718750000000000	4183.07666015625000000000	4168.71777343750000000000	4189.74365234375000000000	4168.71777343750000000000	4189.74365234375000000000	4190.25634765625000000000	0.00000000000000000000	10247.00000000000000000000	10227.00000000000000000000	0.00000000000000000000	0.00000000000000000000	0.00000000000000000000	582.00000000000000000000	201.00000000000000000000	4.00000000000000000000	4.00000000000000000000	4.00000000000000000000	4.00000000000000000000	4.00000000000000000000	4.00000000000000000000	4.00000000000000000000	4.00000000000000000000	4.00000000000000000000	4.00000000000000000000	4.00000000000000000000	4.00000000000000000000	4.00000000000000000000	4.00000000000000000000	4.00000000000000000000	4.00000000000000000000
19.00000000000000000000	0.00000000000000000000	4177.43603515625000000000	4185.12792968750000000000	4173.84619140625000000000	4185.12792968750000000000	4136.41015625000000000000	4175.38427734375000000000	4160.51269531250000000000	4166.15380859375000000000	4171.79492187500000000000	4155.89746093750000000000	4182.05126953125000000000	4171.28173828125000000000	4185.64111328125000000000	4190.76904296875000000000	0.00000000000000000000	10247.00000000000000000000	10229.00000000000000000000	0.00000000000000000000	0.00000000000000000000	0.00000000000000000000	582.00000000000000000000	209.00000000000000000000	4.00000000000000000000	4.00000000000000000000	4.00000000000000000000	4.00000000000000000000	4.00000000000000000000	4.00000000000000000000	4.00000000000000000000	4.00000000000000000000	4.00000000000000000000	4.00000000000000000000	4.00000000000000000000	4.00000000000000000000	4.00000000000000000000	4.00000000000000000000	4.00000000000000000000	4.00000000000000000000
20.00000000000000000000	0.00000000000000000000	4160.00000000000000000000	4198.97412109375000000000	4163.58984375000000000000	4206.15380859375000000000	4155.38427734375000000000	4196.92285156250000000000	4186.15380859375000000000	4200.51269531250000000000	4212.30761718750000000000	4195.38427734375000000000	4212.82031250000000000000	4201.53857421875000000000	4211.79492187500000000000	4224.61523437500000000000	0.00000000000000000000	10247.00000000000000000000	10229.00000000000000000000	0.00000000000000000000	0.00000000000000000000	0.00000000000000000000	582.00000000000000000000	217.00000000000000000000	4.00000000000000000000	4.00000000000000000000	4.00000000000000000000	4.00000000000000000000	4.00000000000000000000	4.00000000000000000000	4.00000000000000000000	4.00000000000000000000	4.00000000000000000000	4.00000000000000000000	4.00000000000000000000	4.00000000000000000000	4.00000000000000000000	4.00000000000000000000	4.00000000000000000000	4.00000000000000000000
21.00000000000000000000	0.00000000000000000000	4169.74365234375000000000	4177.94873046875000000000	4180.51269531250000000000	4200.00000000000000000000	4125.64111328125000000000	4180.51269531250000000000	4175.89746093750000000000	4188.71777343750000000000	4203.58984375000000000000	4195.38427734375000000000	4215.89746093750000000000	4206.66650390625000000000	4195.89746093750000000000	4204.61523437500000000000	0.00000000000000000000	10247.00000000000000000000	10229.00000000000000000000	0.00000000000000000000	0.00000000000000000000	0.00000000000000000000	582.00000000000000000000	226.00000000000000000000	4.00000000000000000000	4.00000000000000000000	4.00000000000000000000	4.00000000000000000000	4.00000000000000000000	4.00000000000000000000	4.00000000000000000000	4.00000000000000000000	4.00000000000000000000	4.00000000000000000000	4.00000000000000000000	4.00000000000000000000	4.00000000000000000000	4.00000000000000000000	4.00000000000000000000	4.00000000000000000000
22.00000000000000000000	0.00000000000000000000	4167.69238281250000000000	4193.84619140625000000000	4175.89746093750000000000	4199.48730468750000000000	4130.25634765625000000000	4196.92285156250000000000	4191.79492187500000000000	4190.25634765625000000000	4204.10253906250000000000	4190.76904296875000000000	4198.46142578125000000000	4210.25634765625000000000	4205.64111328125000000000	4204.10253906250000000000	0.00000000000000000000	10247.00000000000000000000	10229.00000000000000000000	0.00000000000000000000	0.00000000000000000000	0.00000000000000000000	582.00000000000000000000	234.00000000000000000000	4.00000000000000000000	4.00000000000000000000	4.00000000000000000000	4.00000000000000000000	4.00000000000000000000	4.00000000000000000000	4.00000000000000000000	4.00000000000000000000	4.00000000000000000000	4.00000000000000000000	4.00000000000000000000	4.00000000000000000000	4.00000000000000000000	4.00000000000000000000	4.00000000000000000000	4.00000000000000000000
23.00000000000000000000	0.00000000000000000000	4166.15380859375000000000	4196.92285156250000000000	4171.28173828125000000000	4200.00000000000000000000	4125.64111328125000000000	4193.33300781250000000000	4185.12792968750000000000	4178.97412109375000000000	4197.43603515625000000000	4178.46142578125000000000	4183.58984375000000000000	4205.12792968750000000000	4202.56396484375000000000	4198.46142578125000000000	0.00000000000000000000	10248.00000000000000000000	10230.00000000000000000000	0.00000000000000000000	0.00000000000000000000	0.00000000000000000000	582.00000000000000000000	242.00000000000000000000	4.00000000000000000000	4.00000000000000000000	4.00000000000000000000	4.00000000000000000000	4.00000000000000000000	4.00000000000000000000	4.00000000000000000000	4.00000000000000000000	4.00000000000000000000	4.00000000000000000000	4.00000000000000000000	4.00000000000000000000	4.00000000000000000000	4.00000000000000000000	4.00000000000000000000	4.00000000000000000000
24.00000000000000000000	0.00000000000000000000	4178.97412109375000000000	4177.43603515625000000000	4180.51269531250000000000	4185.64111328125000000000	4095.89721679687500000000	4173.84619140625000000000	4160.51269531250000000000	4154.35888671875000000000	4173.33300781250000000000	4166.66650390625000000000	4181.02539062500000000000	4193.84619140625000000000	4181.53857421875000000000	4178.97412109375000000000	0.00000000000000000000	10248.00000000000000000000	10230.00000000000000000000	0.00000000000000000000	0.00000000000000000000	0.00000000000000000000	582.00000000000000000000	251.00000000000000000000	4.00000000000000000000	4.00000000000000000000	4.00000000000000000000	4.00000000000000000000	4.00000000000000000000	4.00000000000000000000	4.00000000000000000000	4.00000000000000000000	4.00000000000000000000	4.00000000000000000000	4.00000000000000000000	4.00000000000000000000	4.00000000000000000000	4.00000000000000000000	4.00000000000000000000	4.00000000000000000000
25.00000000000000000000	0.00000000000000000000	4157.43603515625000000000	4191.28173828125000000000	4158.97412109375000000000	4189.74365234375000000000	4108.71777343750000000000	4186.15380859375000000000	4174.87158203125000000000	4175.38427734375000000000	4191.79492187500000000000	4184.10253906250000000000	4193.84619140625000000000	4209.74365234375000000000	4206.15380859375000000000	4211.79492187500000000000	0.00000000000000000000	10248.00000000000000000000	10231.00000000000000000000	0.00000000000000000000	0.00000000000000000000	0.00000000000000000000	582.00000000000000000000	259.00000000000000000000	4.00000000000000000000	4.00000000000000000000	4.00000000000000000000	4.00000000000000000000	4.00000000000000000000	4.00000000000000000000	4.00000000000000000000	4.00000000000000000000	4.00000000000000000000	4.00000000000000000000	4.00000000000000000000	4.00000000000000000000	4.00000000000000000000	4.00000000000000000000	4.00000000000000000000	4.00000000000000000000
26.00000000000000000000	0.00000000000000000000	4166.66650390625000000000	4173.84619140625000000000	4169.74365234375000000000	4195.89746093750000000000	4086.66650390625000000000	4155.38427734375000000000	4151.79492187500000000000	4160.00000000000000000000	4176.41015625000000000000	4157.43603515625000000000	4188.71777343750000000000	4211.28173828125000000000	4181.53857421875000000000	4217.43603515625000000000	0.00000000000000000000	10248.00000000000000000000	10231.00000000000000000000	0.00000000000000000000	0.00000000000000000000	0.00000000000000000000	582.00000000000000000000	267.00000000000000000000	4.00000000000000000000	4.00000000000000000000	4.00000000000000000000	4.00000000000000000000	4.00000000000000000000	4.00000000000000000000	4.00000000000000000000	4.00000000000000000000	4.00000000000000000000	4.00000000000000000000	4.00000000000000000000	4.00000000000000000000	4.00000000000000000000	4.00000000000000000000	4.00000000000000000000	4.00000000000000000000
27.00000000000000000000	0.00000000000000000000	4168.71777343750000000000	4193.33300781250000000000	4168.71777343750000000000	4206.66650390625000000000	4087.17944335937500000000	4170.25634765625000000000	4160.51269531250000000000	4164.10253906250000000000	4185.12792968750000000000	4173.33300781250000000000	4214.35888671875000000000	4208.20507812500000000000	4178.97412109375000000000	4204.10253906250000000000	0.00000000000000000000	10250.00000000000000000000	10230.00000000000000000000	0.00000000000000000000	0.00000000000000000000	0.00000000000000000000	582.00000000000000000000	276.00000000000000000000	4.00000000000000000000	4.00000000000000000000	4.00000000000000000000	4.00000000000000000000	4.00000000000000000000	4.00000000000000000000	4.00000000000000000000	4.00000000000000000000	4.00000000000000000000	4.00000000000000000000	4.00000000000000000000	4.00000000000000000000	4.00000000000000000000	4.00000000000000000000	4.00000000000000000000	4.00000000000000000000
28.00000000000000000000	0.00000000000000000000	4166.66650390625000000000	4209.23046875000000000000	4168.20507812500000000000	4208.20507812500000000000	4102.05126953125000000000	4197.43603515625000000000	4179.48730468750000000000	4173.84619140625000000000	4201.53857421875000000000	4205.12792968750000000000	4210.25634765625000000000	4212.30761718750000000000	4200.51269531250000000000	4177.43603515625000000000	0.00000000000000000000	10250.00000000000000000000	10230.00000000000000000000	0.00000000000000000000	0.00000000000000000000	0.00000000000000000000	582.00000000000000000000	284.00000000000000000000	4.00000000000000000000	4.00000000000000000000	4.00000000000000000000	4.00000000000000000000	4.00000000000000000000	4.00000000000000000000	4.00000000000000000000	4.00000000000000000000	4.00000000000000000000	4.00000000000000000000	4.00000000000000000000	4.00000000000000000000	4.00000000000000000000	4.00000000000000000000	4.00000000000000000000	4.00000000000000000000
29.00000000000000000000	0.00000000000000000000	4182.05126953125000000000	4182.05126953125000000000	4183.58984375000000000000	4192.82031250000000000000	4089.23071289062500000000	4178.97412109375000000000	4165.64111328125000000000	4154.35888671875000000000	4184.61523437500000000000	4188.20507812500000000000	4165.12792968750000000000	4206.66650390625000000000	4194.35888671875000000000	4161.53857421875000000000	0.00000000000000000000	10249.00000000000000000000	10228.00000000000000000000	0.00000000000000000000	0.00000000000000000000	0.00000000000000000000	582.00000000000000000000	292.00000000000000000000	4.00000000000000000000	4.00000000000000000000	4.00000000000000000000	4.00000000000000000000	4.00000000000000000000	4.00000000000000000000	4.00000000000000000000	4.00000000000000000000	4.00000000000000000000	4.00000000000000000000	4.00000000000000000000	4.00000000000000000000	4.00000000000000000000	4.00000000000000000000	4.00000000000000000000	4.00000000000000000000
30.00000000000000000000	0.00000000000000000000	4158.46142578125000000000	4177.94873046875000000000	4160.00000000000000000000	4180.00000000000000000000	4076.92309570312500000000	4178.46142578125000000000	4168.20507812500000000000	4166.15380859375000000000	4189.23046875000000000000	4183.58984375000000000000	4177.94873046875000000000	4206.15380859375000000000	4206.15380859375000000000	4197.43603515625000000000	0.00000000000000000000	10249.00000000000000000000	10228.00000000000000000000	0.00000000000000000000	0.00000000000000000000	0.00000000000000000000	582.00000000000000000000	301.00000000000000000000	4.00000000000000000000	4.00000000000000000000	4.00000000000000000000	4.00000000000000000000	4.00000000000000000000	4.00000000000000000000	4.00000000000000000000	4.00000000000000000000	4.00000000000000000000	4.00000000000000000000	4.00000000000000000000	4.00000000000000000000	4.00000000000000000000	4.00000000000000000000	4.00000000000000000000	4.00000000000000000000
31.00000000000000000000	0.00000000000000000000	4165.64111328125000000000	4163.07666015625000000000	4168.20507812500000000000	4180.51269531250000000000	4033.33325195312500000000	4152.82031250000000000000	4142.05126953125000000000	4155.38427734375000000000	4168.20507812500000000000	4153.84619140625000000000	4187.17919921875000000000	4209.23046875000000000000	4182.56396484375000000000	4205.12792968750000000000	0.00000000000000000000	10249.00000000000000000000	10227.00000000000000000000	0.00000000000000000000	0.00000000000000000000	0.00000000000000000000	582.00000000000000000000	308.00000000000000000000	4.00000000000000000000	4.00000000000000000000	4.00000000000000000000	4.00000000000000000000	4.00000000000000000000	4.00000000000000000000	4.00000000000000000000	4.00000000000000000000	4.00000000000000000000	4.00000000000000000000	4.00000000000000000000	4.00000000000000000000	4.00000000000000000000	4.00000000000000000000	4.00000000000000000000	4.00000000000000000000
32.00000000000000000000	0.00000000000000000000	4169.74365234375000000000	4188.20507812500000000000	4172.82031250000000000000	4201.02539062500000000000	4052.30761718750000000000	4157.94873046875000000000	4153.84619140625000000000	4166.66650390625000000000	4182.56396484375000000000	4158.97412109375000000000	4209.23046875000000000000	4224.61523437500000000000	4183.07666015625000000000	4208.20507812500000000000	0.00000000000000000000	10249.00000000000000000000	10227.00000000000000000000	0.00000000000000000000	0.00000000000000000000	0.00000000000000000000	582.00000000000000000000	316.00000000000000000000	4.00000000000000000000	4.00000000000000000000	4.00000000000000000000	4.00000000000000000000	4.00000000000000000000	4.00000000000000000000	4.00000000000000000000	4.00000000000000000000	4.00000000000000000000	4.00000000000000000000	4.00000000000000000000	4.00000000000000000000	4.00000000000000000000	4.00000000000000000000	4.00000000000000000000	4.00000000000000000000
33.00000000000000000000	0.00000000000000000000	4158.46142578125000000000	4197.94873046875000000000	4168.71777343750000000000	4204.61523437500000000000	4080.51269531250000000000	4175.38427734375000000000	4175.89746093750000000000	4181.53857421875000000000	4202.56396484375000000000	4182.05126953125000000000	4206.15380859375000000000	4221.02539062500000000000	4189.74365234375000000000	4198.97412109375000000000	0.00000000000000000000	10250.00000000000000000000	10229.00000000000000000000	0.00000000000000000000	0.00000000000000000000	0.00000000000000000000	582.00000000000000000000	323.00000000000000000000	4.00000000000000000000	4.00000000000000000000	4.00000000000000000000	4.00000000000000000000	4.00000000000000000000	4.00000000000000000000	4.00000000000000000000	4.00000000000000000000	4.00000000000000000000	4.00000000000000000000	4.00000000000000000000	4.00000000000000000000	4.00000000000000000000	4.00000000000000000000	4.00000000000000000000	4.00000000000000000000
34.00000000000000000000	0.00000000000000000000	4176.92285156250000000000	4166.15380859375000000000	4184.10253906250000000000	4193.33300781250000000000	4054.35888671875000000000	4165.12792968750000000000	4166.15380859375000000000	4163.07666015625000000000	4180.00000000000000000000	4165.64111328125000000000	4162.56396484375000000000	4190.25634765625000000000	4166.15380859375000000000	4174.87158203125000000000	0.00000000000000000000	10250.00000000000000000000	10229.00000000000000000000	0.00000000000000000000	0.00000000000000000000	0.00000000000000000000	582.00000000000000000000	330.00000000000000000000	4.00000000000000000000	4.00000000000000000000	4.00000000000000000000	4.00000000000000000000	4.00000000000000000000	4.00000000000000000000	4.00000000000000000000	4.00000000000000000000	4.00000000000000000000	4.00000000000000000000	4.00000000000000000000	4.00000000000000000000	4.00000000000000000000	4.00000000000000000000	4.00000000000000000000	4.00000000000000000000
35.00000000000000000000	0.00000000000000000000	4165.12792968750000000000	4183.58984375000000000000	4165.12792968750000000000	4193.84619140625000000000	4063.58959960937500000000	4181.02539062500000000000	4178.97412109375000000000	4175.38427734375000000000	4189.74365234375000000000	4175.38427734375000000000	4179.48730468750000000000	4183.07666015625000000000	4185.64111328125000000000	4189.23046875000000000000	0.00000000000000000000	10251.00000000000000000000	10228.00000000000000000000	0.00000000000000000000	0.00000000000000000000	0.00000000000000000000	582.00000000000000000000	338.00000000000000000000	4.00000000000000000000	4.00000000000000000000	4.00000000000000000000	4.00000000000000000000	4.00000000000000000000	4.00000000000000000000	4.00000000000000000000	4.00000000000000000000	4.00000000000000000000	4.00000000000000000000	4.00000000000000000000	4.00000000000000000000	4.00000000000000000000	4.00000000000000000000	4.00000000000000000000	4.00000000000000000000
36.00000000000000000000	0.00000000000000000000	4169.74365234375000000000	4188.71777343750000000000	4171.79492187500000000000	4193.84619140625000000000	4051.79467773437500000000	4166.66650390625000000000	4161.53857421875000000000	4161.02539062500000000000	4172.82031250000000000000	4167.69238281250000000000	4184.10253906250000000000	4185.12792968750000000000	4180.00000000000000000000	4177.43603515625000000000	0.00000000000000000000	10251.00000000000000000000	10228.00000000000000000000	0.00000000000000000000	0.00000000000000000000	0.00000000000000000000	582.00000000000000000000	345.00000000000000000000	4.00000000000000000000	4.00000000000000000000	4.00000000000000000000	4.00000000000000000000	4.00000000000000000000	4.00000000000000000000	4.00000000000000000000	4.00000000000000000000	4.00000000000000000000	4.00000000000000000000	4.00000000000000000000	4.00000000000000000000	4.00000000000000000000	4.00000000000000000000	4.00000000000000000000	4.00000000000000000000
37.00000000000000000000	0.00000000000000000000	4164.10253906250000000000	4201.02539062500000000000	4172.30761718750000000000	4210.25634765625000000000	4056.92309570312500000000	4178.97412109375000000000	4174.35888671875000000000	4172.30761718750000000000	4175.38427734375000000000	4170.25634765625000000000	4181.02539062500000000000	4190.76904296875000000000	4178.97412109375000000000	4176.41015625000000000000	0.00000000000000000000	10251.00000000000000000000	10228.00000000000000000000	0.00000000000000000000	0.00000000000000000000	0.00000000000000000000	582.00000000000000000000	352.00000000000000000000	4.00000000000000000000	4.00000000000000000000	4.00000000000000000000	4.00000000000000000000	4.00000000000000000000	4.00000000000000000000	4.00000000000000000000	4.00000000000000000000	4.00000000000000000000	4.00000000000000000000	4.00000000000000000000	4.00000000000000000000	4.00000000000000000000	4.00000000000000000000	4.00000000000000000000	4.00000000000000000000
38.00000000000000000000	0.00000000000000000000	4147.69238281250000000000	4187.69238281250000000000	4160.00000000000000000000	4211.28173828125000000000	4066.66650390625000000000	4186.15380859375000000000	4189.74365234375000000000	4195.38427734375000000000	4195.89746093750000000000	4184.10253906250000000000	4199.48730468750000000000	4197.43603515625000000000	4180.51269531250000000000	4185.64111328125000000000	0.00000000000000000000	10251.00000000000000000000	10228.00000000000000000000	0.00000000000000000000	0.00000000000000000000	0.00000000000000000000	582.00000000000000000000	360.00000000000000000000	4.00000000000000000000	4.00000000000000000000	4.00000000000000000000	4.00000000000000000000	4.00000000000000000000	4.00000000000000000000	4.00000000000000000000	4.00000000000000000000	4.00000000000000000000	4.00000000000000000000	4.00000000000000000000	4.00000000000000000000	4.00000000000000000000	4.00000000000000000000	4.00000000000000000000	4.00000000000000000000
39.00000000000000000000	0.00000000000000000000	4176.41015625000000000000	4144.10253906250000000000	4180.51269531250000000000	4183.58984375000000000000	4038.97436523437500000000	4154.87158203125000000000	4162.56396484375000000000	4170.76904296875000000000	4174.35888671875000000000	4163.07666015625000000000	4189.23046875000000000000	4197.43603515625000000000	4161.53857421875000000000	4178.46142578125000000000	0.00000000000000000000	10250.00000000000000000000	10227.00000000000000000000	0.00000000000000000000	0.00000000000000000000	0.00000000000000000000	582.00000000000000000000	367.00000000000000000000	4.00000000000000000000	4.00000000000000000000	4.00000000000000000000	4.00000000000000000000	4.00000000000000000000	4.00000000000000000000	4.00000000000000000000	4.00000000000000000000	4.00000000000000000000	4.00000000000000000000	4.00000000000000000000	4.00000000000000000000	4.00000000000000000000	4.00000000000000000000	4.00000000000000000000	4.00000000000000000000
40.00000000000000000000	0.00000000000000000000	4171.28173828125000000000	4175.89746093750000000000	4171.28173828125000000000	4181.53857421875000000000	4062.56396484375000000000	4186.66650390625000000000	4182.05126953125000000000	4183.58984375000000000000	4191.28173828125000000000	4172.30761718750000000000	4173.84619140625000000000	4214.35888671875000000000	4179.48730468750000000000	4205.64111328125000000000	0.00000000000000000000	10250.00000000000000000000	10227.00000000000000000000	0.00000000000000000000	0.00000000000000000000	0.00000000000000000000	582.00000000000000000000	375.00000000000000000000	4.00000000000000000000	4.00000000000000000000	4.00000000000000000000	4.00000000000000000000	4.00000000000000000000	4.00000000000000000000	4.00000000000000000000	4.00000000000000000000	4.00000000000000000000	4.00000000000000000000	4.00000000000000000000	4.00000000000000000000	4.00000000000000000000	4.00000000000000000000	4.00000000000000000000	4.00000000000000000000
41.00000000000000000000	0.00000000000000000000	4173.33300781250000000000	4183.07666015625000000000	4174.35888671875000000000	4186.15380859375000000000	4059.48706054687500000000	4186.15380859375000000000	4173.33300781250000000000	4170.25634765625000000000	4178.97412109375000000000	4164.61523437500000000000	4157.94873046875000000000	4210.76904296875000000000	4163.07666015625000000000	4186.15380859375000000000	0.00000000000000000000	10252.00000000000000000000	10228.00000000000000000000	0.00000000000000000000	0.00000000000000000000	0.00000000000000000000	582.00000000000000000000	382.00000000000000000000	4.00000000000000000000	4.00000000000000000000	4.00000000000000000000	4.00000000000000000000	4.00000000000000000000	4.00000000000000000000	4.00000000000000000000	4.00000000000000000000	4.00000000000000000000	4.00000000000000000000	4.00000000000000000000	4.00000000000000000000	4.00000000000000000000	4.00000000000000000000	4.00000000000000000000	4.00000000000000000000
42.00000000000000000000	0.00000000000000000000	4176.41015625000000000000	4176.41015625000000000000	4175.38427734375000000000	4196.41015625000000000000	4050.76904296875000000000	4167.69238281250000000000	4168.71777343750000000000	4163.07666015625000000000	4168.71777343750000000000	4167.17919921875000000000	4185.64111328125000000000	4197.94873046875000000000	4173.33300781250000000000	4167.17919921875000000000	0.00000000000000000000	10252.00000000000000000000	10228.00000000000000000000	0.00000000000000000000	0.00000000000000000000	0.00000000000000000000	582.00000000000000000000	389.00000000000000000000	4.00000000000000000000	4.00000000000000000000	4.00000000000000000000	4.00000000000000000000	4.00000000000000000000	4.00000000000000000000	4.00000000000000000000	4.00000000000000000000	4.00000000000000000000	4.00000000000000000000	4.00000000000000000000	4.00000000000000000000	4.00000000000000000000	4.00000000000000000000	4.00000000000000000000	4.00000000000000000000
43.00000000000000000000	0.00000000000000000000	4156.41015625000000000000	4177.94873046875000000000	4161.02539062500000000000	4201.53857421875000000000	4054.87158203125000000000	4170.76904296875000000000	4180.00000000000000000000	4183.58984375000000000000	4189.74365234375000000000	4183.07666015625000000000	4211.28173828125000000000	4197.43603515625000000000	4197.43603515625000000000	4176.41015625000000000000	0.00000000000000000000	10250.00000000000000000000	10228.00000000000000000000	0.00000000000000000000	0.00000000000000000000	0.00000000000000000000	582.00000000000000000000	397.00000000000000000000	4.00000000000000000000	4.00000000000000000000	4.00000000000000000000	4.00000000000000000000	4.00000000000000000000	4.00000000000000000000	4.00000000000000000000	4.00000000000000000000	4.00000000000000000000	4.00000000000000000000	4.00000000000000000000	4.00000000000000000000	4.00000000000000000000	4.00000000000000000000	4.00000000000000000000	4.00000000000000000000
44.00000000000000000000	0.00000000000000000000	4170.76904296875000000000	4155.89746093750000000000	4176.41015625000000000000	4188.20507812500000000000	4040.00000000000000000000	4163.58984375000000000000	4157.94873046875000000000	4162.56396484375000000000	4173.33300781250000000000	4157.94873046875000000000	4176.41015625000000000000	4188.71777343750000000000	4159.48730468750000000000	4161.02539062500000000000	0.00000000000000000000	10250.00000000000000000000	10228.00000000000000000000	0.00000000000000000000	0.00000000000000000000	0.00000000000000000000	582.00000000000000000000	404.00000000000000000000	4.00000000000000000000	4.00000000000000000000	4.00000000000000000000	4.00000000000000000000	4.00000000000000000000	4.00000000000000000000	4.00000000000000000000	4.00000000000000000000	4.00000000000000000000	4.00000000000000000000	4.00000000000000000000	4.00000000000000000000	4.00000000000000000000	4.00000000000000000000	4.00000000000000000000	4.00000000000000000000
45.00000000000000000000	0.00000000000000000000	4163.07666015625000000000	4186.66650390625000000000	4167.69238281250000000000	4191.28173828125000000000	4071.79467773437500000000	4187.69238281250000000000	4178.97412109375000000000	4168.71777343750000000000	4183.07666015625000000000	4156.92285156250000000000	4157.94873046875000000000	4199.48730468750000000000	4152.82031250000000000000	4182.05126953125000000000	0.00000000000000000000	10249.00000000000000000000	10228.00000000000000000000	0.00000000000000000000	0.00000000000000000000	0.00000000000000000000	582.00000000000000000000	411.00000000000000000000	4.00000000000000000000	4.00000000000000000000	4.00000000000000000000	4.00000000000000000000	4.00000000000000000000	4.00000000000000000000	4.00000000000000000000	4.00000000000000000000	4.00000000000000000000	4.00000000000000000000	4.00000000000000000000	4.00000000000000000000	4.00000000000000000000	4.00000000000000000000	4.00000000000000000000	4.00000000000000000000
46.00000000000000000000	0.00000000000000000000	4167.69238281250000000000	4190.76904296875000000000	4174.87158203125000000000	4168.71777343750000000000	4051.28198242187500000000	4172.30761718750000000000	4170.25634765625000000000	4158.46142578125000000000	4169.74365234375000000000	4138.97412109375000000000	4160.51269531250000000000	4197.94873046875000000000	4137.43603515625000000000	4174.35888671875000000000	0.00000000000000000000	10249.00000000000000000000	10228.00000000000000000000	0.00000000000000000000	0.00000000000000000000	0.00000000000000000000	582.00000000000000000000	420.00000000000000000000	4.00000000000000000000	4.00000000000000000000	4.00000000000000000000	4.00000000000000000000	4.00000000000000000000	4.00000000000000000000	4.00000000000000000000	4.00000000000000000000	4.00000000000000000000	4.00000000000000000000	4.00000000000000000000	4.00000000000000000000	4.00000000000000000000	4.00000000000000000000	4.00000000000000000000	4.00000000000000000000
47.00000000000000000000	0.00000000000000000000	4174.87158203125000000000	4176.92285156250000000000	4180.00000000000000000000	4145.12792968750000000000	4033.33325195312500000000	4163.58984375000000000000	4156.41015625000000000000	4151.28173828125000000000	4160.51269531250000000000	4135.38427734375000000000	4175.38427734375000000000	4187.17919921875000000000	4147.69238281250000000000	4157.94873046875000000000	0.00000000000000000000	10247.00000000000000000000	10230.00000000000000000000	0.00000000000000000000	0.00000000000000000000	0.00000000000000000000	582.00000000000000000000	428.00000000000000000000	4.00000000000000000000	4.00000000000000000000	4.00000000000000000000	4.00000000000000000000	4.00000000000000000000	4.00000000000000000000	4.00000000000000000000	4.00000000000000000000	4.00000000000000000000	4.00000000000000000000	4.00000000000000000000	4.00000000000000000000	4.00000000000000000000	4.00000000000000000000	4.00000000000000000000	4.00000000000000000000
48.00000000000000000000	0.00000000000000000000	4151.79492187500000000000	4178.97412109375000000000	4157.94873046875000000000	4152.30761718750000000000	4066.15380859375000000000	4174.35888671875000000000	4167.69238281250000000000	4170.25634765625000000000	4182.56396484375000000000	4153.33300781250000000000	4181.02539062500000000000	4191.79492187500000000000	4183.07666015625000000000	4171.79492187500000000000	0.00000000000000000000	10247.00000000000000000000	10230.00000000000000000000	0.00000000000000000000	0.00000000000000000000	0.00000000000000000000	582.00000000000000000000	436.00000000000000000000	4.00000000000000000000	4.00000000000000000000	4.00000000000000000000	4.00000000000000000000	4.00000000000000000000	4.00000000000000000000	4.00000000000000000000	4.00000000000000000000	4.00000000000000000000	4.00000000000000000000	4.00000000000000000000	4.00000000000000000000	4.00000000000000000000	4.00000000000000000000	4.00000000000000000000	4.00000000000000000000
49.00000000000000000000	0.00000000000000000000	4164.61523437500000000000	4161.02539062500000000000	4173.33300781250000000000	4145.12792968750000000000	4047.17944335937500000000	4153.33300781250000000000	4151.28173828125000000000	4157.43603515625000000000	4172.30761718750000000000	4169.74365234375000000000	4161.02539062500000000000	4172.30761718750000000000	4160.51269531250000000000	4155.89746093750000000000	0.00000000000000000000	10247.00000000000000000000	10231.00000000000000000000	0.00000000000000000000	0.00000000000000000000	0.00000000000000000000	582.00000000000000000000	445.00000000000000000000	4.00000000000000000000	4.00000000000000000000	4.00000000000000000000	4.00000000000000000000	4.00000000000000000000	4.00000000000000000000	4.00000000000000000000	4.00000000000000000000	4.00000000000000000000	4.00000000000000000000	4.00000000000000000000	4.00000000000000000000	4.00000000000000000000	4.00000000000000000000	4.00000000000000000000	4.00000000000000000000
50.00000000000000000000	0.00000000000000000000	4157.94873046875000000000	4181.53857421875000000000	4170.25634765625000000000	4136.92285156250000000000	4053.33325195312500000000	4181.02539062500000000000	4181.53857421875000000000	4184.10253906250000000000	4201.02539062500000000000	4271.28173828125000000000	4163.07666015625000000000	4159.48730468750000000000	4162.56396484375000000000	4160.00000000000000000000	0.00000000000000000000	10247.00000000000000000000	10231.00000000000000000000	0.00000000000000000000	0.00000000000000000000	0.00000000000000000000	582.00000000000000000000	453.00000000000000000000	4.00000000000000000000	4.00000000000000000000	4.00000000000000000000	4.00000000000000000000	4.00000000000000000000	4.00000000000000000000	4.00000000000000000000	4.00000000000000000000	4.00000000000000000000	4.00000000000000000000	4.00000000000000000000	4.00000000000000000000	4.00000000000000000000	4.00000000000000000000	4.00000000000000000000	4.00000000000000000000
51.00000000000000000000	0.00000000000000000000	4152.82031250000000000000	4164.10253906250000000000	4172.30761718750000000000	4124.10253906250000000000	4045.64086914062500000000	4185.12792968750000000000	4185.12792968750000000000	4183.07666015625000000000	4201.02539062500000000000	4314.87158203125000000000	4145.12792968750000000000	4166.15380859375000000000	4151.28173828125000000000	4153.33300781250000000000	0.00000000000000000000	10247.00000000000000000000	10230.00000000000000000000	0.00000000000000000000	0.00000000000000000000	0.00000000000000000000	582.00000000000000000000	461.00000000000000000000	4.00000000000000000000	4.00000000000000000000	4.00000000000000000000	4.00000000000000000000	4.00000000000000000000	4.00000000000000000000	4.00000000000000000000	4.00000000000000000000	4.00000000000000000000	4.00000000000000000000	4.00000000000000000000	4.00000000000000000000	4.00000000000000000000	4.00000000000000000000	4.00000000000000000000	4.00000000000000000000
52.00000000000000000000	0.00000000000000000000	4159.48730468750000000000	4140.00000000000000000000	4176.92285156250000000000	4100.51269531250000000000	4024.10253906250000000000	4170.25634765625000000000	4165.64111328125000000000	4160.00000000000000000000	4179.48730468750000000000	4276.92285156250000000000	4160.51269531250000000000	4176.92285156250000000000	4146.15380859375000000000	4151.28173828125000000000	0.00000000000000000000	10247.00000000000000000000	10230.00000000000000000000	0.00000000000000000000	0.00000000000000000000	0.00000000000000000000	582.00000000000000000000	470.00000000000000000000	4.00000000000000000000	4.00000000000000000000	4.00000000000000000000	4.00000000000000000000	4.00000000000000000000	4.00000000000000000000	4.00000000000000000000	4.00000000000000000000	4.00000000000000000000	4.00000000000000000000	4.00000000000000000000	4.00000000000000000000	4.00000000000000000000	4.00000000000000000000	4.00000000000000000000	4.00000000000000000000
53.00000000000000000000	0.00000000000000000000	4148.20507812500000000000	4174.87158203125000000000	4158.97412109375000000000	4093.84594726562500000000	4049.74340820312500000000	4191.28173828125000000000	4181.53857421875000000000	4175.38427734375000000000	4195.89746093750000000000	4285.64111328125000000000	4215.89746093750000000000	4181.53857421875000000000	4190.25634765625000000000	4171.28173828125000000000	0.00000000000000000000	10246.00000000000000000000	10230.00000000000000000000	0.00000000000000000000	0.00000000000000000000	0.00000000000000000000	582.00000000000000000000	478.00000000000000000000	4.00000000000000000000	4.00000000000000000000	4.00000000000000000000	4.00000000000000000000	4.00000000000000000000	4.00000000000000000000	4.00000000000000000000	4.00000000000000000000	4.00000000000000000000	4.00000000000000000000	4.00000000000000000000	4.00000000000000000000	4.00000000000000000000	4.00000000000000000000	4.00000000000000000000	4.00000000000000000000
54.00000000000000000000	0.00000000000000000000	4169.23046875000000000000	4191.28173828125000000000	4176.92285156250000000000	4113.33300781250000000000	4057.94873046875000000000	4184.61523437500000000000	4174.87158203125000000000	4166.66650390625000000000	4187.17919921875000000000	4286.15380859375000000000	4201.53857421875000000000	4177.43603515625000000000	4185.12792968750000000000	4167.69238281250000000000	0.00000000000000000000	10246.00000000000000000000	10230.00000000000000000000	0.00000000000000000000	0.00000000000000000000	0.00000000000000000000	582.00000000000000000000	486.00000000000000000000	4.00000000000000000000	4.00000000000000000000	4.00000000000000000000	4.00000000000000000000	4.00000000000000000000	4.00000000000000000000	4.00000000000000000000	4.00000000000000000000	4.00000000000000000000	4.00000000000000000000	4.00000000000000000000	4.00000000000000000000	4.00000000000000000000	4.00000000000000000000	4.00000000000000000000	4.00000000000000000000
55.00000000000000000000	0.00000000000000000000	4158.46142578125000000000	4204.10253906250000000000	4171.28173828125000000000	4140.00000000000000000000	4073.33325195312500000000	4188.20507812500000000000	4188.20507812500000000000	4184.61523437500000000000	4210.76904296875000000000	4303.58984375000000000000	4182.05126953125000000000	4201.53857421875000000000	4173.84619140625000000000	4188.20507812500000000000	0.00000000000000000000	10246.00000000000000000000	10230.00000000000000000000	0.00000000000000000000	0.00000000000000000000	0.00000000000000000000	582.00000000000000000000	495.00000000000000000000	4.00000000000000000000	4.00000000000000000000	4.00000000000000000000	4.00000000000000000000	4.00000000000000000000	4.00000000000000000000	4.00000000000000000000	4.00000000000000000000	4.00000000000000000000	4.00000000000000000000	4.00000000000000000000	4.00000000000000000000	4.00000000000000000000	4.00000000000000000000	4.00000000000000000000	4.00000000000000000000
56.00000000000000000000	0.00000000000000000000	4150.76904296875000000000	4166.15380859375000000000	4170.76904296875000000000	4120.51269531250000000000	4044.61523437500000000000	4164.61523437500000000000	4174.35888671875000000000	4186.15380859375000000000	4210.25634765625000000000	4305.12792968750000000000	4162.05126953125000000000	4212.82031250000000000000	4154.35888671875000000000	4180.00000000000000000000	0.00000000000000000000	10246.00000000000000000000	10230.00000000000000000000	0.00000000000000000000	0.00000000000000000000	0.00000000000000000000	582.00000000000000000000	503.00000000000000000000	4.00000000000000000000	4.00000000000000000000	4.00000000000000000000	4.00000000000000000000	4.00000000000000000000	4.00000000000000000000	4.00000000000000000000	4.00000000000000000000	4.00000000000000000000	4.00000000000000000000	4.00000000000000000000	4.00000000000000000000	4.00000000000000000000	4.00000000000000000000	4.00000000000000000000	4.00000000000000000000
57.00000000000000000000	0.00000000000000000000	4171.79492187500000000000	4141.02539062500000000000	4184.10253906250000000000	4093.33325195312500000000	4013.84594726562500000000	4144.10253906250000000000	4151.79492187500000000000	4166.66650390625000000000	4177.94873046875000000000	4272.82031250000000000000	4153.33300781250000000000	4200.00000000000000000000	4147.69238281250000000000	4156.92285156250000000000	0.00000000000000000000	10248.00000000000000000000	10229.00000000000000000000	0.00000000000000000000	0.00000000000000000000	0.00000000000000000000	582.00000000000000000000	511.00000000000000000000	4.00000000000000000000	4.00000000000000000000	4.00000000000000000000	4.00000000000000000000	4.00000000000000000000	4.00000000000000000000	4.00000000000000000000	4.00000000000000000000	4.00000000000000000000	4.00000000000000000000	4.00000000000000000000	4.00000000000000000000	4.00000000000000000000	4.00000000000000000000	4.00000000000000000000	4.00000000000000000000
58.00000000000000000000	0.00000000000000000000	4160.51269531250000000000	4193.84619140625000000000	4166.66650390625000000000	4109.74365234375000000000	4052.82031250000000000000	4175.38427734375000000000	4172.30761718750000000000	4176.92285156250000000000	4189.74365234375000000000	4277.43603515625000000000	4209.23046875000000000000	4208.71777343750000000000	4176.92285156250000000000	4170.25634765625000000000	0.00000000000000000000	10248.00000000000000000000	10229.00000000000000000000	0.00000000000000000000	0.00000000000000000000	0.00000000000000000000	582.00000000000000000000	520.00000000000000000000	4.00000000000000000000	4.00000000000000000000	4.00000000000000000000	4.00000000000000000000	4.00000000000000000000	4.00000000000000000000	4.00000000000000000000	4.00000000000000000000	4.00000000000000000000	4.00000000000000000000	4.00000000000000000000	4.00000000000000000000	4.00000000000000000000	4.00000000000000000000	4.00000000000000000000	4.00000000000000000000
59.00000000000000000000	0.00000000000000000000	4170.76904296875000000000	4202.05126953125000000000	4178.46142578125000000000	4117.94873046875000000000	4066.66650390625000000000	4180.00000000000000000000	4168.20507812500000000000	4161.53857421875000000000	4183.07666015625000000000	4279.48730468750000000000	4212.30761718750000000000	4213.84619140625000000000	4163.07666015625000000000	4166.15380859375000000000	0.00000000000000000000	10248.00000000000000000000	10229.00000000000000000000	0.00000000000000000000	0.00000000000000000000	0.00000000000000000000	582.00000000000000000000	528.00000000000000000000	4.00000000000000000000	4.00000000000000000000	4.00000000000000000000	4.00000000000000000000	4.00000000000000000000	4.00000000000000000000	4.00000000000000000000	4.00000000000000000000	4.00000000000000000000	4.00000000000000000000	4.00000000000000000000	4.00000000000000000000	4.00000000000000000000	4.00000000000000000000	4.00000000000000000000	4.00000000000000000000
60.00000000000000000000	0.00000000000000000000	4161.53857421875000000000	4183.07666015625000000000	4171.28173828125000000000	4101.02539062500000000000	4061.53833007812500000000	4187.69238281250000000000	4176.41015625000000000000	4171.79492187500000000000	4191.28173828125000000000	4293.84619140625000000000	4160.51269531250000000000	4210.76904296875000000000	4168.20507812500000000000	4178.97412109375000000000	0.00000000000000000000	10248.00000000000000000000	10229.00000000000000000000	0.00000000000000000000	0.00000000000000000000	0.00000000000000000000	582.00000000000000000000	537.00000000000000000000	4.00000000000000000000	4.00000000000000000000	4.00000000000000000000	4.00000000000000000000	4.00000000000000000000	4.00000000000000000000	4.00000000000000000000	4.00000000000000000000	4.00000000000000000000	4.00000000000000000000	4.00000000000000000000	4.00000000000000000000	4.00000000000000000000	4.00000000000000000000	4.00000000000000000000	4.00000000000000000000
61.00000000000000000000	0.00000000000000000000	4154.35888671875000000000	4147.17919921875000000000	4166.15380859375000000000	4086.15380859375000000000	4035.38452148437500000000	4172.82031250000000000000	4167.69238281250000000000	4176.92285156250000000000	4190.76904296875000000000	4288.71777343750000000000	4146.15380859375000000000	4207.17919921875000000000	4176.41015625000000000000	4175.89746093750000000000	0.00000000000000000000	10249.00000000000000000000	10229.00000000000000000000	0.00000000000000000000	0.00000000000000000000	0.00000000000000000000	582.00000000000000000000	545.00000000000000000000	4.00000000000000000000	4.00000000000000000000	4.00000000000000000000	4.00000000000000000000	4.00000000000000000000	4.00000000000000000000	4.00000000000000000000	4.00000000000000000000	4.00000000000000000000	4.00000000000000000000	4.00000000000000000000	4.00000000000000000000	4.00000000000000000000	4.00000000000000000000	4.00000000000000000000	4.00000000000000000000
62.00000000000000000000	0.00000000000000000000	4175.38427734375000000000	4140.51269531250000000000	4181.53857421875000000000	4101.53857421875000000000	4039.48706054687500000000	4164.10253906250000000000	4162.56396484375000000000	4170.76904296875000000000	4186.66650390625000000000	4272.30761718750000000000	4185.64111328125000000000	4214.35888671875000000000	4167.17919921875000000000	4168.20507812500000000000	0.00000000000000000000	10249.00000000000000000000	10229.00000000000000000000	0.00000000000000000000	0.00000000000000000000	0.00000000000000000000	582.00000000000000000000	553.00000000000000000000	4.00000000000000000000	4.00000000000000000000	4.00000000000000000000	4.00000000000000000000	4.00000000000000000000	4.00000000000000000000	4.00000000000000000000	4.00000000000000000000	4.00000000000000000000	4.00000000000000000000	4.00000000000000000000	4.00000000000000000000	4.00000000000000000000	4.00000000000000000000	4.00000000000000000000	4.00000000000000000000
63.00000000000000000000	0.00000000000000000000	4156.41015625000000000000	4178.46142578125000000000	4166.15380859375000000000	4116.41015625000000000000	4071.28198242187500000000	4192.82031250000000000000	4189.23046875000000000000	4184.10253906250000000000	4207.69238281250000000000	4290.25634765625000000000	4214.87158203125000000000	4225.12792968750000000000	4173.33300781250000000000	4187.17919921875000000000	0.00000000000000000000	10249.00000000000000000000	10228.00000000000000000000	0.00000000000000000000	0.00000000000000000000	0.00000000000000000000	582.00000000000000000000	562.00000000000000000000	4.00000000000000000000	4.00000000000000000000	4.00000000000000000000	4.00000000000000000000	4.00000000000000000000	4.00000000000000000000	4.00000000000000000000	4.00000000000000000000	4.00000000000000000000	4.00000000000000000000	4.00000000000000000000	4.00000000000000000000	4.00000000000000000000	4.00000000000000000000	4.00000000000000000000	4.00000000000000000000
64.00000000000000000000	0.00000000000000000000	4169.23046875000000000000	4174.35888671875000000000	4181.53857421875000000000	4096.41015625000000000000	4049.23071289062500000000	4173.84619140625000000000	4170.25634765625000000000	4158.97412109375000000000	4179.48730468750000000000	4272.82031250000000000000	4176.41015625000000000000	4212.82031250000000000000	4146.15380859375000000000	4171.79492187500000000000	1066.00000000000000000000	10249.00000000000000000000	10228.00000000000000000000	0.00000000000000000000	0.00000000000000000000	0.00000000000000000000	582.00000000000000000000	570.00000000000000000000	4.00000000000000000000	4.00000000000000000000	4.00000000000000000000	4.00000000000000000000	4.00000000000000000000	4.00000000000000000000	4.00000000000000000000	4.00000000000000000000	4.00000000000000000000	4.00000000000000000000	4.00000000000000000000	4.00000000000000000000	4.00000000000000000000	4.00000000000000000000	4.00000000000000000000	4.00000000000000000000
65.00000000000000000000	0.00000000000000000000	4174.35888671875000000000	4189.23046875000000000000	4179.48730468750000000000	4112.30761718750000000000	4064.10253906250000000000	4177.43603515625000000000	4177.94873046875000000000	4174.87158203125000000000	4188.20507812500000000000	4272.30761718750000000000	4169.74365234375000000000	4208.71777343750000000000	4173.84619140625000000000	4187.69238281250000000000	2188.00000000000000000000	10249.00000000000000000000	10228.00000000000000000000	0.00000000000000000000	0.00000000000000000000	0.00000000000000000000	582.00000000000000000000	577.00000000000000000000	4.00000000000000000000	4.00000000000000000000	4.00000000000000000000	4.00000000000000000000	4.00000000000000000000	4.00000000000000000000	4.00000000000000000000	4.00000000000000000000	4.00000000000000000000	4.00000000000000000000	4.00000000000000000000	4.00000000000000000000	4.00000000000000000000	4.00000000000000000000	4.00000000000000000000	4.00000000000000000000
66.00000000000000000000	0.00000000000000000000	4157.43603515625000000000	4173.84619140625000000000	4163.58984375000000000000	4131.79492187500000000000	4057.94873046875000000000	4170.25634765625000000000	4168.71777343750000000000	4181.53857421875000000000	4195.38427734375000000000	4264.61523437500000000000	4177.43603515625000000000	4191.79492187500000000000	4193.84619140625000000000	4195.38427734375000000000	1449.00000000000000000000	10249.00000000000000000000	10228.00000000000000000000	0.00000000000000000000	0.00000000000000000000	0.00000000000000000000	582.00000000000000000000	585.00000000000000000000	4.00000000000000000000	4.00000000000000000000	4.00000000000000000000	4.00000000000000000000	4.00000000000000000000	4.00000000000000000000	4.00000000000000000000	4.00000000000000000000	4.00000000000000000000	4.00000000000000000000	4.00000000000000000000	4.00000000000000000000	4.00000000000000000000	4.00000000000000000000	4.00000000000000000000	4.00000000000000000000
67.00000000000000000000	0.00000000000000000000	4168.20507812500000000000	4148.20507812500000000000	4178.46142578125000000000	4115.38427734375000000000	4036.41015625000000000000	4154.35888671875000000000	4144.10253906250000000000	4149.23046875000000000000	4172.30761718750000000000	4242.56396484375000000000	4166.66650390625000000000	4171.79492187500000000000	4149.74365234375000000000	4171.28173828125000000000	3479.00000000000000000000	10250.00000000000000000000	10227.00000000000000000000	0.00000000000000000000	0.00000000000000000000	0.00000000000000000000	582.00000000000000000000	592.00000000000000000000	4.00000000000000000000	4.00000000000000000000	4.00000000000000000000	4.00000000000000000000	4.00000000000000000000	4.00000000000000000000	4.00000000000000000000	4.00000000000000000000	4.00000000000000000000	4.00000000000000000000	4.00000000000000000000	4.00000000000000000000	4.00000000000000000000	4.00000000000000000000	4.00000000000000000000	4.00000000000000000000
68.00000000000000000000	0.00000000000000000000	4155.38427734375000000000	4187.17919921875000000000	4167.17919921875000000000	4111.79492187500000000000	4074.87158203125000000000	4188.71777343750000000000	4177.43603515625000000000	4166.66650390625000000000	4193.84619140625000000000	4261.53857421875000000000	4185.64111328125000000000	4179.48730468750000000000	4147.17919921875000000000	4171.28173828125000000000	3562.00000000000000000000	10250.00000000000000000000	10227.00000000000000000000	0.00000000000000000000	0.00000000000000000000	0.00000000000000000000	582.00000000000000000000	599.00000000000000000000	4.00000000000000000000	4.00000000000000000000	4.00000000000000000000	4.00000000000000000000	4.00000000000000000000	4.00000000000000000000	4.00000000000000000000	4.00000000000000000000	4.00000000000000000000	4.00000000000000000000	4.00000000000000000000	4.00000000000000000000	4.00000000000000000000	4.00000000000000000000	4.00000000000000000000	4.00000000000000000000
69.00000000000000000000	0.00000000000000000000	4163.58984375000000000000	4175.38427734375000000000	4176.41015625000000000000	4116.41015625000000000000	4043.58959960937500000000	4168.20507812500000000000	4163.07666015625000000000	4153.33300781250000000000	4174.87158203125000000000	4233.33300781250000000000	4167.69238281250000000000	4171.28173828125000000000	4129.74365234375000000000	4147.69238281250000000000	3435.00000000000000000000	10249.00000000000000000000	10227.00000000000000000000	0.00000000000000000000	0.00000000000000000000	0.00000000000000000000	582.00000000000000000000	607.00000000000000000000	4.00000000000000000000	4.00000000000000000000	4.00000000000000000000	4.00000000000000000000	4.00000000000000000000	4.00000000000000000000	4.00000000000000000000	4.00000000000000000000	4.00000000000000000000	4.00000000000000000000	4.00000000000000000000	4.00000000000000000000	4.00000000000000000000	4.00000000000000000000	4.00000000000000000000	4.00000000000000000000
70.00000000000000000000	0.00000000000000000000	4165.12792968750000000000	4167.17919921875000000000	4174.87158203125000000000	4132.30761718750000000000	4034.87158203125000000000	4161.53857421875000000000	4162.56396484375000000000	4155.89746093750000000000	4175.38427734375000000000	4226.15380859375000000000	4156.41015625000000000000	4176.92285156250000000000	4149.74365234375000000000	4169.74365234375000000000	3470.00000000000000000000	10249.00000000000000000000	10227.00000000000000000000	0.00000000000000000000	0.00000000000000000000	0.00000000000000000000	582.00000000000000000000	614.00000000000000000000	4.00000000000000000000	4.00000000000000000000	4.00000000000000000000	4.00000000000000000000	4.00000000000000000000	4.00000000000000000000	4.00000000000000000000	4.00000000000000000000	4.00000000000000000000	4.00000000000000000000	4.00000000000000000000	4.00000000000000000000	4.00000000000000000000	4.00000000000000000000	4.00000000000000000000	4.00000000000000000000
71.00000000000000000000	0.00000000000000000000	4156.92285156250000000000	4183.07666015625000000000	4163.58984375000000000000	4140.00000000000000000000	4070.25634765625000000000	4178.46142578125000000000	4180.00000000000000000000	4180.00000000000000000000	4193.84619140625000000000	4246.66650390625000000000	4170.25634765625000000000	4190.25634765625000000000	4193.33300781250000000000	4199.48730468750000000000	3362.00000000000000000000	10250.00000000000000000000	10226.00000000000000000000	0.00000000000000000000	0.00000000000000000000	0.00000000000000000000	582.00000000000000000000	621.00000000000000000000	4.00000000000000000000	4.00000000000000000000	4.00000000000000000000	4.00000000000000000000	4.00000000000000000000	4.00000000000000000000	4.00000000000000000000	4.00000000000000000000	4.00000000000000000000	4.00000000000000000000	4.00000000000000000000	4.00000000000000000000	4.00000000000000000000	4.00000000000000000000	4.00000000000000000000	4.00000000000000000000
72.00000000000000000000	0.00000000000000000000	4176.41015625000000000000	4167.17919921875000000000	4182.05126953125000000000	4136.41015625000000000000	4057.43579101562500000000	4159.48730468750000000000	4162.05126953125000000000	4169.23046875000000000000	4176.41015625000000000000	4233.33300781250000000000	4168.71777343750000000000	4179.48730468750000000000	4180.51269531250000000000	4175.89746093750000000000	3408.00000000000000000000	10250.00000000000000000000	10226.00000000000000000000	0.00000000000000000000	0.00000000000000000000	0.00000000000000000000	582.00000000000000000000	629.00000000000000000000	4.00000000000000000000	4.00000000000000000000	4.00000000000000000000	4.00000000000000000000	4.00000000000000000000	4.00000000000000000000	4.00000000000000000000	4.00000000000000000000	4.00000000000000000000	4.00000000000000000000	4.00000000000000000000	4.00000000000000000000	4.00000000000000000000	4.00000000000000000000	4.00000000000000000000	4.00000000000000000000
73.00000000000000000000	0.00000000000000000000	4159.48730468750000000000	4165.64111328125000000000	4170.76904296875000000000	4141.53857421875000000000	4071.28198242187500000000	4178.97412109375000000000	4182.56396484375000000000	4189.23046875000000000000	4206.15380859375000000000	4256.41015625000000000000	4195.89746093750000000000	4186.66650390625000000000	4178.97412109375000000000	4184.10253906250000000000	3094.00000000000000000000	10248.00000000000000000000	10227.00000000000000000000	0.00000000000000000000	0.00000000000000000000	0.00000000000000000000	582.00000000000000000000	636.00000000000000000000	4.00000000000000000000	4.00000000000000000000	4.00000000000000000000	4.00000000000000000000	4.00000000000000000000	4.00000000000000000000	4.00000000000000000000	4.00000000000000000000	4.00000000000000000000	4.00000000000000000000	4.00000000000000000000	4.00000000000000000000	4.00000000000000000000	4.00000000000000000000	4.00000000000000000000	4.00000000000000000000
74.00000000000000000000	0.00000000000000000000	4160.00000000000000000000	4149.74365234375000000000	4174.87158203125000000000	4123.58984375000000000000	4048.71777343750000000000	4171.28173828125000000000	4169.74365234375000000000	4174.87158203125000000000	4201.02539062500000000000	4248.20507812500000000000	4192.30761718750000000000	4188.71777343750000000000	4153.33300781250000000000	4174.35888671875000000000	3492.00000000000000000000	10248.00000000000000000000	10227.00000000000000000000	0.00000000000000000000	0.00000000000000000000	0.00000000000000000000	582.00000000000000000000	643.00000000000000000000	4.00000000000000000000	4.00000000000000000000	4.00000000000000000000	4.00000000000000000000	4.00000000000000000000	4.00000000000000000000	4.00000000000000000000	4.00000000000000000000	4.00000000000000000000	4.00000000000000000000	4.00000000000000000000	4.00000000000000000000	4.00000000000000000000	4.00000000000000000000	4.00000000000000000000	4.00000000000000000000
75.00000000000000000000	0.00000000000000000000	4166.66650390625000000000	4174.87158203125000000000	4176.41015625000000000000	4126.15380859375000000000	4035.38452148437500000000	4166.66650390625000000000	4160.51269531250000000000	4158.46142578125000000000	4177.43603515625000000000	4233.84619140625000000000	4166.66650390625000000000	4183.07666015625000000000	4158.46142578125000000000	4165.64111328125000000000	3289.00000000000000000000	10247.00000000000000000000	10227.00000000000000000000	0.00000000000000000000	0.00000000000000000000	0.00000000000000000000	582.00000000000000000000	651.00000000000000000000	4.00000000000000000000	4.00000000000000000000	4.00000000000000000000	4.00000000000000000000	4.00000000000000000000	4.00000000000000000000	4.00000000000000000000	4.00000000000000000000	4.00000000000000000000	4.00000000000000000000	4.00000000000000000000	4.00000000000000000000	4.00000000000000000000	4.00000000000000000000	4.00000000000000000000	4.00000000000000000000
76.00000000000000000000	0.00000000000000000000	4164.61523437500000000000	4210.25634765625000000000	4167.17919921875000000000	4162.56396484375000000000	4072.30761718750000000000	4188.71777343750000000000	4177.94873046875000000000	4166.66650390625000000000	4180.00000000000000000000	4244.10253906250000000000	4160.00000000000000000000	4187.17919921875000000000	4183.07666015625000000000	4189.74365234375000000000	2587.00000000000000000000	10247.00000000000000000000	10227.00000000000000000000	0.00000000000000000000	0.00000000000000000000	0.00000000000000000000	582.00000000000000000000	658.00000000000000000000	4.00000000000000000000	4.00000000000000000000	4.00000000000000000000	4.00000000000000000000	4.00000000000000000000	4.00000000000000000000	4.00000000000000000000	4.00000000000000000000	4.00000000000000000000	4.00000000000000000000	4.00000000000000000000	4.00000000000000000000	4.00000000000000000000	4.00000000000000000000	4.00000000000000000000	4.00000000000000000000
77.00000000000000000000	0.00000000000000000000	4187.17919921875000000000	4185.64111328125000000000	4180.51269531250000000000	4168.20507812500000000000	4071.28198242187500000000	4178.46142578125000000000	4166.66650390625000000000	4156.41015625000000000000	4172.30761718750000000000	4226.15380859375000000000	4156.41015625000000000000	4186.15380859375000000000	4166.66650390625000000000	4194.35888671875000000000	2489.00000000000000000000	10247.00000000000000000000	10228.00000000000000000000	0.00000000000000000000	0.00000000000000000000	0.00000000000000000000	582.00000000000000000000	665.00000000000000000000	4.00000000000000000000	4.00000000000000000000	4.00000000000000000000	4.00000000000000000000	4.00000000000000000000	4.00000000000000000000	4.00000000000000000000	4.00000000000000000000	4.00000000000000000000	4.00000000000000000000	4.00000000000000000000	4.00000000000000000000	4.00000000000000000000	4.00000000000000000000	4.00000000000000000000	4.00000000000000000000
78.00000000000000000000	0.00000000000000000000	4163.07666015625000000000	4178.46142578125000000000	4163.07666015625000000000	4148.20507812500000000000	4056.92309570312500000000	4178.97412109375000000000	4176.41015625000000000000	4185.64111328125000000000	4204.61523437500000000000	4235.38427734375000000000	4184.61523437500000000000	4190.76904296875000000000	4174.87158203125000000000	4186.66650390625000000000	3492.00000000000000000000	10247.00000000000000000000	10228.00000000000000000000	0.00000000000000000000	0.00000000000000000000	0.00000000000000000000	582.00000000000000000000	674.00000000000000000000	4.00000000000000000000	4.00000000000000000000	4.00000000000000000000	4.00000000000000000000	4.00000000000000000000	4.00000000000000000000	4.00000000000000000000	4.00000000000000000000	4.00000000000000000000	4.00000000000000000000	4.00000000000000000000	4.00000000000000000000	4.00000000000000000000	4.00000000000000000000	4.00000000000000000000	4.00000000000000000000
79.00000000000000000000	0.00000000000000000000	4160.00000000000000000000	4162.05126953125000000000	4174.35888671875000000000	4140.00000000000000000000	4033.84594726562500000000	4168.20507812500000000000	4168.71777343750000000000	4191.28173828125000000000	4206.15380859375000000000	4239.48730468750000000000	4188.20507812500000000000	4201.02539062500000000000	4168.71777343750000000000	4170.25634765625000000000	3289.00000000000000000000	10247.00000000000000000000	10229.00000000000000000000	0.00000000000000000000	0.00000000000000000000	0.00000000000000000000	582.00000000000000000000	682.00000000000000000000	4.00000000000000000000	4.00000000000000000000	4.00000000000000000000	4.00000000000000000000	4.00000000000000000000	4.00000000000000000000	4.00000000000000000000	4.00000000000000000000	4.00000000000000000000	4.00000000000000000000	4.00000000000000000000	4.00000000000000000000	4.00000000000000000000	4.00000000000000000000	4.00000000000000000000	4.00000000000000000000
80.00000000000000000000	0.00000000000000000000	4175.89746093750000000000	4177.94873046875000000000	4185.12792968750000000000	4153.84619140625000000000	4041.02563476562500000000	4180.51269531250000000000	4174.35888671875000000000	4184.10253906250000000000	4195.38427734375000000000	4250.25634765625000000000	4187.17919921875000000000	4216.41015625000000000000	4181.02539062500000000000	4193.33300781250000000000	2587.00000000000000000000	10247.00000000000000000000	10229.00000000000000000000	0.00000000000000000000	0.00000000000000000000	0.00000000000000000000	582.00000000000000000000	691.00000000000000000000	4.00000000000000000000	4.00000000000000000000	4.00000000000000000000	4.00000000000000000000	4.00000000000000000000	4.00000000000000000000	4.00000000000000000000	4.00000000000000000000	4.00000000000000000000	4.00000000000000000000	4.00000000000000000000	4.00000000000000000000	4.00000000000000000000	4.00000000000000000000	4.00000000000000000000	4.00000000000000000000
81.00000000000000000000	0.00000000000000000000	4163.07666015625000000000	4194.87158203125000000000	4165.64111328125000000000	4160.51269531250000000000	4037.43579101562500000000	4184.10253906250000000000	4185.12792968750000000000	4181.02539062500000000000	4196.41015625000000000000	4264.10253906250000000000	4200.00000000000000000000	4214.87158203125000000000	4194.87158203125000000000	4210.76904296875000000000	2489.00000000000000000000	10247.00000000000000000000	10227.00000000000000000000	0.00000000000000000000	0.00000000000000000000	0.00000000000000000000	582.00000000000000000000	699.00000000000000000000	4.00000000000000000000	4.00000000000000000000	4.00000000000000000000	4.00000000000000000000	4.00000000000000000000	4.00000000000000000000	4.00000000000000000000	4.00000000000000000000	4.00000000000000000000	4.00000000000000000000	4.00000000000000000000	4.00000000000000000000	4.00000000000000000000	4.00000000000000000000	4.00000000000000000000	4.00000000000000000000
82.00000000000000000000	0.00000000000000000000	4175.38427734375000000000	4161.02539062500000000000	4177.94873046875000000000	4157.43603515625000000000	4011.28198242187500000000	4154.87158203125000000000	4163.58984375000000000000	4155.89746093750000000000	4167.17919921875000000000	4231.28173828125000000000	4186.66650390625000000000	4196.41015625000000000000	4168.71777343750000000000	4177.94873046875000000000	3492.00000000000000000000	10247.00000000000000000000	10227.00000000000000000000	0.00000000000000000000	0.00000000000000000000	0.00000000000000000000	582.00000000000000000000	707.00000000000000000000	4.00000000000000000000	4.00000000000000000000	4.00000000000000000000	4.00000000000000000000	4.00000000000000000000	4.00000000000000000000	4.00000000000000000000	4.00000000000000000000	4.00000000000000000000	4.00000000000000000000	4.00000000000000000000	4.00000000000000000000	4.00000000000000000000	4.00000000000000000000	4.00000000000000000000	4.00000000000000000000
83.00000000000000000000	0.00000000000000000000	4164.61523437500000000000	4185.64111328125000000000	4167.17919921875000000000	4164.61523437500000000000	4050.76904296875000000000	4178.97412109375000000000	4184.10253906250000000000	4185.12792968750000000000	4187.69238281250000000000	4245.64111328125000000000	4203.58984375000000000000	4208.20507812500000000000	4197.94873046875000000000	4186.15380859375000000000	3289.00000000000000000000	10247.00000000000000000000	10226.00000000000000000000	0.00000000000000000000	0.00000000000000000000	0.00000000000000000000	582.00000000000000000000	716.00000000000000000000	4.00000000000000000000	4.00000000000000000000	4.00000000000000000000	4.00000000000000000000	4.00000000000000000000	4.00000000000000000000	4.00000000000000000000	4.00000000000000000000	4.00000000000000000000	4.00000000000000000000	4.00000000000000000000	4.00000000000000000000	4.00000000000000000000	4.00000000000000000000	4.00000000000000000000	4.00000000000000000000
84.00000000000000000000	0.00000000000000000000	4168.71777343750000000000	4185.12792968750000000000	4171.28173828125000000000	4160.51269531250000000000	4042.05126953125000000000	4161.53857421875000000000	4172.82031250000000000000	4192.82031250000000000000	4194.87158203125000000000	4245.12792968750000000000	4184.10253906250000000000	4215.89746093750000000000	4195.38427734375000000000	4187.17919921875000000000	2587.00000000000000000000	10247.00000000000000000000	10226.00000000000000000000	0.00000000000000000000	0.00000000000000000000	0.00000000000000000000	582.00000000000000000000	724.00000000000000000000	4.00000000000000000000	4.00000000000000000000	4.00000000000000000000	4.00000000000000000000	4.00000000000000000000	4.00000000000000000000	4.00000000000000000000	4.00000000000000000000	4.00000000000000000000	4.00000000000000000000	4.00000000000000000000	4.00000000000000000000	4.00000000000000000000	4.00000000000000000000	4.00000000000000000000	4.00000000000000000000
85.00000000000000000000	0.00000000000000000000	4180.00000000000000000000	4168.71777343750000000000	4179.48730468750000000000	4164.61523437500000000000	4026.15380859375000000000	4149.23046875000000000000	4163.07666015625000000000	4180.51269531250000000000	4184.61523437500000000000	4216.92285156250000000000	4144.10253906250000000000	4210.25634765625000000000	4152.30761718750000000000	4180.00000000000000000000	2489.00000000000000000000	10248.00000000000000000000	10225.00000000000000000000	0.00000000000000000000	0.00000000000000000000	0.00000000000000000000	582.00000000000000000000	732.00000000000000000000	4.00000000000000000000	4.00000000000000000000	4.00000000000000000000	4.00000000000000000000	4.00000000000000000000	4.00000000000000000000	4.00000000000000000000	4.00000000000000000000	4.00000000000000000000	4.00000000000000000000	4.00000000000000000000	4.00000000000000000000	4.00000000000000000000	4.00000000000000000000	4.00000000000000000000	4.00000000000000000000
86.00000000000000000000	0.00000000000000000000	4155.89746093750000000000	4182.05126953125000000000	4162.05126953125000000000	4163.58984375000000000000	4047.17944335937500000000	4182.05126953125000000000	4180.00000000000000000000	4174.87158203125000000000	4180.51269531250000000000	4212.30761718750000000000	4152.30761718750000000000	4208.71777343750000000000	4129.74365234375000000000	4172.82031250000000000000	3492.00000000000000000000	10248.00000000000000000000	10225.00000000000000000000	0.00000000000000000000	0.00000000000000000000	0.00000000000000000000	582.00000000000000000000	741.00000000000000000000	4.00000000000000000000	4.00000000000000000000	4.00000000000000000000	4.00000000000000000000	4.00000000000000000000	4.00000000000000000000	4.00000000000000000000	4.00000000000000000000	4.00000000000000000000	4.00000000000000000000	4.00000000000000000000	4.00000000000000000000	4.00000000000000000000	4.00000000000000000000	4.00000000000000000000	4.00000000000000000000
87.00000000000000000000	0.00000000000000000000	4167.17919921875000000000	4152.82031250000000000000	4177.43603515625000000000	4141.02539062500000000000	4015.38452148437500000000	4160.51269531250000000000	4151.28173828125000000000	4138.97412109375000000000	4144.10253906250000000000	4188.71777343750000000000	4158.46142578125000000000	4190.25634765625000000000	4121.53857421875000000000	4138.46142578125000000000	3289.00000000000000000000	10246.00000000000000000000	10226.00000000000000000000	0.00000000000000000000	0.00000000000000000000	0.00000000000000000000	582.00000000000000000000	749.00000000000000000000	4.00000000000000000000	4.00000000000000000000	4.00000000000000000000	4.00000000000000000000	4.00000000000000000000	4.00000000000000000000	4.00000000000000000000	4.00000000000000000000	4.00000000000000000000	4.00000000000000000000	4.00000000000000000000	4.00000000000000000000	4.00000000000000000000	4.00000000000000000000	4.00000000000000000000	4.00000000000000000000
88.00000000000000000000	0.00000000000000000000	4164.10253906250000000000	4156.41015625000000000000	4167.69238281250000000000	4154.35888671875000000000	4031.28198242187500000000	4162.05126953125000000000	4159.48730468750000000000	4160.00000000000000000000	4166.15380859375000000000	4207.17919921875000000000	4187.69238281250000000000	4189.74365234375000000000	4178.97412109375000000000	4164.10253906250000000000	2587.00000000000000000000	10246.00000000000000000000	10226.00000000000000000000	0.00000000000000000000	0.00000000000000000000	0.00000000000000000000	582.00000000000000000000	757.00000000000000000000	4.00000000000000000000	4.00000000000000000000	4.00000000000000000000	4.00000000000000000000	4.00000000000000000000	4.00000000000000000000	4.00000000000000000000	4.00000000000000000000	4.00000000000000000000	4.00000000000000000000	4.00000000000000000000	4.00000000000000000000	4.00000000000000000000	4.00000000000000000000	4.00000000000000000000	4.00000000000000000000
89.00000000000000000000	0.00000000000000000000	4160.51269531250000000000	4168.71777343750000000000	4161.53857421875000000000	4166.66650390625000000000	4042.56396484375000000000	4164.10253906250000000000	4157.43603515625000000000	4169.23046875000000000000	4173.84619140625000000000	4211.28173828125000000000	4176.92285156250000000000	4196.92285156250000000000	4181.02539062500000000000	4176.41015625000000000000	2489.00000000000000000000	10245.00000000000000000000	10227.00000000000000000000	0.00000000000000000000	0.00000000000000000000	0.00000000000000000000	582.00000000000000000000	766.00000000000000000000	4.00000000000000000000	4.00000000000000000000	4.00000000000000000000	4.00000000000000000000	4.00000000000000000000	4.00000000000000000000	4.00000000000000000000	4.00000000000000000000	4.00000000000000000000	4.00000000000000000000	4.00000000000000000000	4.00000000000000000000	4.00000000000000000000	4.00000000000000000000	4.00000000000000000000	4.00000000000000000000
90.00000000000000000000	0.00000000000000000000	4173.33300781250000000000	4177.43603515625000000000	4173.33300781250000000000	4158.97412109375000000000	4031.79467773437500000000	4167.17919921875000000000	4159.48730468750000000000	4164.10253906250000000000	4167.17919921875000000000	4209.74365234375000000000	4137.94873046875000000000	4190.76904296875000000000	4154.87158203125000000000	4163.58984375000000000000	3492.00000000000000000000	10245.00000000000000000000	10227.00000000000000000000	0.00000000000000000000	0.00000000000000000000	0.00000000000000000000	582.00000000000000000000	774.00000000000000000000	4.00000000000000000000	4.00000000000000000000	4.00000000000000000000	4.00000000000000000000	4.00000000000000000000	4.00000000000000000000	4.00000000000000000000	4.00000000000000000000	4.00000000000000000000	4.00000000000000000000	4.00000000000000000000	4.00000000000000000000	4.00000000000000000000	4.00000000000000000000	4.00000000000000000000	4.00000000000000000000
91.00000000000000000000	0.00000000000000000000	4162.56396484375000000000	4188.20507812500000000000	4166.66650390625000000000	4156.41015625000000000000	4052.82031250000000000000	4189.74365234375000000000	4192.82031250000000000000	4194.35888671875000000000	4201.02539062500000000000	4240.51269531250000000000	4153.33300781250000000000	4181.53857421875000000000	4182.56396484375000000000	4172.82031250000000000000	3289.00000000000000000000	10244.00000000000000000000	10227.00000000000000000000	0.00000000000000000000	0.00000000000000000000	0.00000000000000000000	582.00000000000000000000	782.00000000000000000000	4.00000000000000000000	4.00000000000000000000	4.00000000000000000000	4.00000000000000000000	4.00000000000000000000	4.00000000000000000000	4.00000000000000000000	4.00000000000000000000	4.00000000000000000000	4.00000000000000000000	4.00000000000000000000	4.00000000000000000000	4.00000000000000000000	4.00000000000000000000	4.00000000000000000000	4.00000000000000000000
92.00000000000000000000	0.00000000000000000000	4172.82031250000000000000	4155.38427734375000000000	4182.56396484375000000000	4145.64111328125000000000	4030.25634765625000000000	4161.53857421875000000000	4165.12792968750000000000	4167.69238281250000000000	4174.35888671875000000000	4209.23046875000000000000	4162.56396484375000000000	4161.53857421875000000000	4152.82031250000000000000	4144.61523437500000000000	2587.00000000000000000000	10244.00000000000000000000	10227.00000000000000000000	0.00000000000000000000	0.00000000000000000000	0.00000000000000000000	582.00000000000000000000	790.00000000000000000000	4.00000000000000000000	4.00000000000000000000	4.00000000000000000000	4.00000000000000000000	4.00000000000000000000	4.00000000000000000000	4.00000000000000000000	4.00000000000000000000	4.00000000000000000000	4.00000000000000000000	4.00000000000000000000	4.00000000000000000000	4.00000000000000000000	4.00000000000000000000	4.00000000000000000000	4.00000000000000000000
93.00000000000000000000	0.00000000000000000000	4164.61523437500000000000	4176.92285156250000000000	4169.74365234375000000000	4162.56396484375000000000	4035.38452148437500000000	4164.10253906250000000000	4165.64111328125000000000	4160.51269531250000000000	4164.61523437500000000000	4201.02539062500000000000	4180.00000000000000000000	4171.28173828125000000000	4141.53857421875000000000	4157.43603515625000000000	2489.00000000000000000000	10247.00000000000000000000	10227.00000000000000000000	0.00000000000000000000	0.00000000000000000000	0.00000000000000000000	582.00000000000000000000	797.00000000000000000000	4.00000000000000000000	4.00000000000000000000	4.00000000000000000000	4.00000000000000000000	4.00000000000000000000	4.00000000000000000000	4.00000000000000000000	4.00000000000000000000	4.00000000000000000000	4.00000000000000000000	4.00000000000000000000	4.00000000000000000000	4.00000000000000000000	4.00000000000000000000	4.00000000000000000000	4.00000000000000000000
94.00000000000000000000	0.00000000000000000000	4165.64111328125000000000	4195.89746093750000000000	4167.69238281250000000000	4177.43603515625000000000	4051.79467773437500000000	4177.94873046875000000000	4174.35888671875000000000	4164.61523437500000000000	4168.20507812500000000000	4206.66650390625000000000	4181.53857421875000000000	4184.61523437500000000000	4160.00000000000000000000	4180.51269531250000000000	3492.00000000000000000000	10247.00000000000000000000	10227.00000000000000000000	0.00000000000000000000	0.00000000000000000000	0.00000000000000000000	582.00000000000000000000	804.00000000000000000000	4.00000000000000000000	4.00000000000000000000	4.00000000000000000000	4.00000000000000000000	4.00000000000000000000	4.00000000000000000000	4.00000000000000000000	4.00000000000000000000	4.00000000000000000000	4.00000000000000000000	4.00000000000000000000	4.00000000000000000000	4.00000000000000000000	4.00000000000000000000	4.00000000000000000000	4.00000000000000000000
95.00000000000000000000	0.00000000000000000000	4186.66650390625000000000	4182.05126953125000000000	4186.66650390625000000000	4164.61523437500000000000	4052.30761718750000000000	4175.38427734375000000000	4164.61523437500000000000	4154.87158203125000000000	4162.56396484375000000000	4194.87158203125000000000	4156.92285156250000000000	4184.10253906250000000000	4170.76904296875000000000	4183.07666015625000000000	3289.00000000000000000000	10249.00000000000000000000	10228.00000000000000000000	0.00000000000000000000	0.00000000000000000000	0.00000000000000000000	582.00000000000000000000	812.00000000000000000000	4.00000000000000000000	4.00000000000000000000	4.00000000000000000000	4.00000000000000000000	4.00000000000000000000	4.00000000000000000000	4.00000000000000000000	4.00000000000000000000	4.00000000000000000000	4.00000000000000000000	4.00000000000000000000	4.00000000000000000000	4.00000000000000000000	4.00000000000000000000	4.00000000000000000000	4.00000000000000000000
96.00000000000000000000	0.00000000000000000000	4166.66650390625000000000	4182.05126953125000000000	4167.69238281250000000000	4162.56396484375000000000	4059.48706054687500000000	4180.00000000000000000000	4179.48730468750000000000	4180.00000000000000000000	4191.79492187500000000000	4214.35888671875000000000	4160.00000000000000000000	4194.35888671875000000000	4177.94873046875000000000	4192.30761718750000000000	2587.00000000000000000000	10249.00000000000000000000	10228.00000000000000000000	0.00000000000000000000	0.00000000000000000000	0.00000000000000000000	582.00000000000000000000	819.00000000000000000000	4.00000000000000000000	4.00000000000000000000	4.00000000000000000000	4.00000000000000000000	4.00000000000000000000	4.00000000000000000000	4.00000000000000000000	4.00000000000000000000	4.00000000000000000000	4.00000000000000000000	4.00000000000000000000	4.00000000000000000000	4.00000000000000000000	4.00000000000000000000	4.00000000000000000000	4.00000000000000000000
97.00000000000000000000	0.00000000000000000000	4171.79492187500000000000	4153.33300781250000000000	4175.89746093750000000000	4162.56396484375000000000	4026.15380859375000000000	4155.38427734375000000000	4165.12792968750000000000	4171.79492187500000000000	4178.46142578125000000000	4208.71777343750000000000	4162.56396484375000000000	4186.66650390625000000000	4145.12792968750000000000	4156.41015625000000000000	2489.00000000000000000000	10247.00000000000000000000	10231.00000000000000000000	0.00000000000000000000	0.00000000000000000000	0.00000000000000000000	582.00000000000000000000	826.00000000000000000000	4.00000000000000000000	4.00000000000000000000	4.00000000000000000000	4.00000000000000000000	4.00000000000000000000	4.00000000000000000000	4.00000000000000000000	4.00000000000000000000	4.00000000000000000000	4.00000000000000000000	4.00000000000000000000	4.00000000000000000000	4.00000000000000000000	4.00000000000000000000	4.00000000000000000000	4.00000000000000000000
98.00000000000000000000	0.00000000000000000000	4167.17919921875000000000	4177.94873046875000000000	4173.84619140625000000000	4179.48730468750000000000	4041.53833007812500000000	4172.30761718750000000000	4176.41015625000000000000	4176.41015625000000000000	4181.53857421875000000000	4222.05126953125000000000	4183.58984375000000000000	4184.61523437500000000000	4161.02539062500000000000	4162.05126953125000000000	3492.00000000000000000000	10247.00000000000000000000	10231.00000000000000000000	0.00000000000000000000	0.00000000000000000000	0.00000000000000000000	582.00000000000000000000	834.00000000000000000000	4.00000000000000000000	4.00000000000000000000	4.00000000000000000000	4.00000000000000000000	4.00000000000000000000	4.00000000000000000000	4.00000000000000000000	4.00000000000000000000	4.00000000000000000000	4.00000000000000000000	4.00000000000000000000	4.00000000000000000000	4.00000000000000000000	4.00000000000000000000	4.00000000000000000000	4.00000000000000000000
99.00000000000000000000	0.00000000000000000000	4158.97412109375000000000	4190.25634765625000000000	4171.79492187500000000000	4166.66650390625000000000	4049.23071289062500000000	4172.82031250000000000000	4173.33300781250000000000	4167.17919921875000000000	4177.43603515625000000000	4212.82031250000000000000	4178.46142578125000000000	4188.71777343750000000000	4169.23046875000000000000	4177.43603515625000000000	3289.00000000000000000000	10247.00000000000000000000	10232.00000000000000000000	0.00000000000000000000	0.00000000000000000000	0.00000000000000000000	582.00000000000000000000	842.00000000000000000000	4.00000000000000000000	4.00000000000000000000	4.00000000000000000000	4.00000000000000000000	4.00000000000000000000	4.00000000000000000000	4.00000000000000000000	4.00000000000000000000	4.00000000000000000000	4.00000000000000000000	4.00000000000000000000	4.00000000000000000000	4.00000000000000000000	4.00000000000000000000	4.00000000000000000000	4.00000000000000000000
100.00000000000000000000	0.00000000000000000000	4174.35888671875000000000	4157.94873046875000000000	4185.12792968750000000000	4124.10253906250000000000	4024.61523437500000000000	4152.82031250000000000000	4151.79492187500000000000	4146.15380859375000000000	4153.84619140625000000000	4182.56396484375000000000	4147.17919921875000000000	4184.61523437500000000000	4148.20507812500000000000	4161.53857421875000000000	2587.00000000000000000000	10247.00000000000000000000	10232.00000000000000000000	0.00000000000000000000	0.00000000000000000000	0.00000000000000000000	582.00000000000000000000	849.00000000000000000000	4.00000000000000000000	4.00000000000000000000	4.00000000000000000000	4.00000000000000000000	4.00000000000000000000	4.00000000000000000000	4.00000000000000000000	4.00000000000000000000	4.00000000000000000000	4.00000000000000000000	4.00000000000000000000	4.00000000000000000000	4.00000000000000000000	4.00000000000000000000	4.00000000000000000000	4.00000000000000000000
101.00000000000000000000	0.00000000000000000000	4157.94873046875000000000	4175.38427734375000000000	4164.10253906250000000000	4121.53857421875000000000	4052.30761718750000000000	4182.56396484375000000000	4176.41015625000000000000	4184.10253906250000000000	4189.23046875000000000000	4217.94873046875000000000	4168.20507812500000000000	4197.43603515625000000000	4174.87158203125000000000	4182.05126953125000000000	2489.00000000000000000000	10246.00000000000000000000	10232.00000000000000000000	0.00000000000000000000	0.00000000000000000000	0.00000000000000000000	582.00000000000000000000	856.00000000000000000000	4.00000000000000000000	4.00000000000000000000	4.00000000000000000000	4.00000000000000000000	4.00000000000000000000	4.00000000000000000000	4.00000000000000000000	4.00000000000000000000	4.00000000000000000000	4.00000000000000000000	4.00000000000000000000	4.00000000000000000000	4.00000000000000000000	4.00000000000000000000	4.00000000000000000000	4.00000000000000000000
102.00000000000000000000	0.00000000000000000000	4168.71777343750000000000	4175.38427734375000000000	4174.35888671875000000000	4124.10253906250000000000	4051.79467773437500000000	4166.15380859375000000000	4168.71777343750000000000	4182.56396484375000000000	4190.76904296875000000000	4220.51269531250000000000	4190.76904296875000000000	4203.07666015625000000000	4168.20507812500000000000	4186.15380859375000000000	3492.00000000000000000000	10246.00000000000000000000	10232.00000000000000000000	0.00000000000000000000	0.00000000000000000000	0.00000000000000000000	582.00000000000000000000	865.00000000000000000000	4.00000000000000000000	4.00000000000000000000	4.00000000000000000000	4.00000000000000000000	4.00000000000000000000	4.00000000000000000000	4.00000000000000000000	4.00000000000000000000	4.00000000000000000000	4.00000000000000000000	4.00000000000000000000	4.00000000000000000000	4.00000000000000000000	4.00000000000000000000	4.00000000000000000000	4.00000000000000000000
103.00000000000000000000	0.00000000000000000000	4167.69238281250000000000	4173.84619140625000000000	4178.97412109375000000000	4115.89746093750000000000	4052.30761718750000000000	4165.12792968750000000000	4177.43603515625000000000	4174.35888671875000000000	4180.51269531250000000000	4207.69238281250000000000	4190.76904296875000000000	4200.00000000000000000000	4167.17919921875000000000	4176.92285156250000000000	3289.00000000000000000000	10247.00000000000000000000	10232.00000000000000000000	0.00000000000000000000	0.00000000000000000000	0.00000000000000000000	582.00000000000000000000	873.00000000000000000000	4.00000000000000000000	4.00000000000000000000	4.00000000000000000000	4.00000000000000000000	4.00000000000000000000	4.00000000000000000000	4.00000000000000000000	4.00000000000000000000	4.00000000000000000000	4.00000000000000000000	4.00000000000000000000	4.00000000000000000000	4.00000000000000000000	4.00000000000000000000	4.00000000000000000000	4.00000000000000000000
104.00000000000000000000	0.00000000000000000000	4158.46142578125000000000	4178.97412109375000000000	4174.35888671875000000000	4108.20507812500000000000	4057.94873046875000000000	4186.15380859375000000000	4185.12792968750000000000	4174.87158203125000000000	4175.38427734375000000000	4204.10253906250000000000	4158.46142578125000000000	4192.30761718750000000000	4159.48730468750000000000	4157.94873046875000000000	2587.00000000000000000000	10247.00000000000000000000	10232.00000000000000000000	0.00000000000000000000	0.00000000000000000000	0.00000000000000000000	582.00000000000000000000	881.00000000000000000000	4.00000000000000000000	4.00000000000000000000	4.00000000000000000000	4.00000000000000000000	4.00000000000000000000	4.00000000000000000000	4.00000000000000000000	4.00000000000000000000	4.00000000000000000000	4.00000000000000000000	4.00000000000000000000	4.00000000000000000000	4.00000000000000000000	4.00000000000000000000	4.00000000000000000000	4.00000000000000000000
105.00000000000000000000	0.00000000000000000000	4181.02539062500000000000	4187.69238281250000000000	4186.66650390625000000000	4107.69238281250000000000	4051.28198242187500000000	4175.89746093750000000000	4167.17919921875000000000	4166.15380859375000000000	4165.12792968750000000000	4197.94873046875000000000	4149.23046875000000000000	4189.23046875000000000000	4134.87158203125000000000	4159.48730468750000000000	2489.00000000000000000000	10249.00000000000000000000	10231.00000000000000000000	0.00000000000000000000	0.00000000000000000000	0.00000000000000000000	582.00000000000000000000	889.00000000000000000000	4.00000000000000000000	4.00000000000000000000	4.00000000000000000000	4.00000000000000000000	4.00000000000000000000	4.00000000000000000000	4.00000000000000000000	4.00000000000000000000	4.00000000000000000000	4.00000000000000000000	4.00000000000000000000	4.00000000000000000000	4.00000000000000000000	4.00000000000000000000	4.00000000000000000000	4.00000000000000000000
106.00000000000000000000	0.00000000000000000000	4163.58984375000000000000	4198.46142578125000000000	4161.53857421875000000000	4107.69238281250000000000	4062.56396484375000000000	4182.05126953125000000000	4185.12792968750000000000	4192.82031250000000000000	4188.20507812500000000000	4218.97412109375000000000	4176.41015625000000000000	4196.92285156250000000000	4167.17919921875000000000	4196.41015625000000000000	3492.00000000000000000000	10249.00000000000000000000	10231.00000000000000000000	0.00000000000000000000	0.00000000000000000000	0.00000000000000000000	582.00000000000000000000	898.00000000000000000000	4.00000000000000000000	4.00000000000000000000	4.00000000000000000000	4.00000000000000000000	4.00000000000000000000	4.00000000000000000000	4.00000000000000000000	4.00000000000000000000	4.00000000000000000000	4.00000000000000000000	4.00000000000000000000	4.00000000000000000000	4.00000000000000000000	4.00000000000000000000	4.00000000000000000000	4.00000000000000000000
107.00000000000000000000	0.00000000000000000000	4167.17919921875000000000	4159.48730468750000000000	4165.64111328125000000000	4101.02539062500000000000	4033.33325195312500000000	4165.64111328125000000000	4174.87158203125000000000	4186.66650390625000000000	4177.43603515625000000000	4201.53857421875000000000	4146.66650390625000000000	4174.87158203125000000000	4169.74365234375000000000	4181.02539062500000000000	3289.00000000000000000000	10246.00000000000000000000	10229.00000000000000000000	0.00000000000000000000	0.00000000000000000000	0.00000000000000000000	582.00000000000000000000	906.00000000000000000000	4.00000000000000000000	4.00000000000000000000	4.00000000000000000000	4.00000000000000000000	4.00000000000000000000	4.00000000000000000000	4.00000000000000000000	4.00000000000000000000	4.00000000000000000000	4.00000000000000000000	4.00000000000000000000	4.00000000000000000000	4.00000000000000000000	4.00000000000000000000	4.00000000000000000000	4.00000000000000000000
108.00000000000000000000	0.00000000000000000000	4172.30761718750000000000	4167.17919921875000000000	4172.30761718750000000000	4106.15380859375000000000	4049.23071289062500000000	4177.94873046875000000000	4185.12792968750000000000	4194.87158203125000000000	4189.23046875000000000000	4201.02539062500000000000	4159.48730468750000000000	4161.02539062500000000000	4171.28173828125000000000	4174.35888671875000000000	2587.00000000000000000000	10246.00000000000000000000	10229.00000000000000000000	0.00000000000000000000	0.00000000000000000000	0.00000000000000000000	582.00000000000000000000	913.00000000000000000000	4.00000000000000000000	4.00000000000000000000	4.00000000000000000000	4.00000000000000000000	4.00000000000000000000	4.00000000000000000000	4.00000000000000000000	4.00000000000000000000	4.00000000000000000000	4.00000000000000000000	4.00000000000000000000	4.00000000000000000000	4.00000000000000000000	4.00000000000000000000	4.00000000000000000000	4.00000000000000000000
109.00000000000000000000	0.00000000000000000000	4158.97412109375000000000	4180.00000000000000000000	4164.10253906250000000000	4090.76904296875000000000	4073.84594726562500000000	4183.58984375000000000000	4194.35888671875000000000	4197.43603515625000000000	4197.94873046875000000000	4221.02539062500000000000	4203.58984375000000000000	4165.12792968750000000000	4167.17919921875000000000	4169.23046875000000000000	2489.00000000000000000000	10246.00000000000000000000	10227.00000000000000000000	0.00000000000000000000	0.00000000000000000000	0.00000000000000000000	582.00000000000000000000	920.00000000000000000000	4.00000000000000000000	4.00000000000000000000	4.00000000000000000000	4.00000000000000000000	4.00000000000000000000	4.00000000000000000000	4.00000000000000000000	4.00000000000000000000	4.00000000000000000000	4.00000000000000000000	4.00000000000000000000	4.00000000000000000000	4.00000000000000000000	4.00000000000000000000	4.00000000000000000000	4.00000000000000000000
110.00000000000000000000	0.00000000000000000000	4178.97412109375000000000	4153.84619140625000000000	4182.05126953125000000000	4073.33325195312500000000	4040.51269531250000000000	4151.79492187500000000000	4160.00000000000000000000	4155.89746093750000000000	4157.94873046875000000000	4203.07666015625000000000	4167.69238281250000000000	4153.84619140625000000000	4131.79492187500000000000	4134.35888671875000000000	3492.00000000000000000000	10246.00000000000000000000	10227.00000000000000000000	0.00000000000000000000	0.00000000000000000000	0.00000000000000000000	582.00000000000000000000	928.00000000000000000000	4.00000000000000000000	4.00000000000000000000	4.00000000000000000000	4.00000000000000000000	4.00000000000000000000	4.00000000000000000000	4.00000000000000000000	4.00000000000000000000	4.00000000000000000000	4.00000000000000000000	4.00000000000000000000	4.00000000000000000000	4.00000000000000000000	4.00000000000000000000	4.00000000000000000000	4.00000000000000000000
111.00000000000000000000	0.00000000000000000000	4165.64111328125000000000	4179.48730468750000000000	4169.74365234375000000000	4099.48730468750000000000	4057.94873046875000000000	4171.28173828125000000000	4168.71777343750000000000	4166.66650390625000000000	4168.71777343750000000000	4200.51269531250000000000	4133.33300781250000000000	4164.61523437500000000000	4151.79492187500000000000	4160.51269531250000000000	3289.00000000000000000000	10245.00000000000000000000	10226.00000000000000000000	0.00000000000000000000	0.00000000000000000000	0.00000000000000000000	582.00000000000000000000	935.00000000000000000000	4.00000000000000000000	4.00000000000000000000	4.00000000000000000000	4.00000000000000000000	4.00000000000000000000	4.00000000000000000000	4.00000000000000000000	4.00000000000000000000	4.00000000000000000000	4.00000000000000000000	4.00000000000000000000	4.00000000000000000000	4.00000000000000000000	4.00000000000000000000	4.00000000000000000000	4.00000000000000000000
112.00000000000000000000	0.00000000000000000000	4161.53857421875000000000	4170.25634765625000000000	4169.23046875000000000000	4115.89746093750000000000	4056.41015625000000000000	4161.53857421875000000000	4152.82031250000000000000	4158.46142578125000000000	4158.46142578125000000000	4176.92285156250000000000	4130.25634765625000000000	4174.87158203125000000000	4149.74365234375000000000	4176.92285156250000000000	2587.00000000000000000000	10245.00000000000000000000	10226.00000000000000000000	0.00000000000000000000	0.00000000000000000000	0.00000000000000000000	582.00000000000000000000	942.00000000000000000000	4.00000000000000000000	4.00000000000000000000	4.00000000000000000000	4.00000000000000000000	4.00000000000000000000	4.00000000000000000000	4.00000000000000000000	4.00000000000000000000	4.00000000000000000000	4.00000000000000000000	4.00000000000000000000	4.00000000000000000000	4.00000000000000000000	4.00000000000000000000	4.00000000000000000000	4.00000000000000000000
113.00000000000000000000	0.00000000000000000000	4164.10253906250000000000	4147.17919921875000000000	4168.71777343750000000000	4100.00000000000000000000	4037.43579101562500000000	4149.74365234375000000000	4142.56396484375000000000	4148.20507812500000000000	4150.76904296875000000000	4181.53857421875000000000	4158.46142578125000000000	4174.35888671875000000000	4143.58984375000000000000	4169.23046875000000000000	2489.00000000000000000000	10244.00000000000000000000	10226.00000000000000000000	0.00000000000000000000	0.00000000000000000000	0.00000000000000000000	582.00000000000000000000	950.00000000000000000000	4.00000000000000000000	4.00000000000000000000	4.00000000000000000000	4.00000000000000000000	4.00000000000000000000	4.00000000000000000000	4.00000000000000000000	4.00000000000000000000	4.00000000000000000000	4.00000000000000000000	4.00000000000000000000	4.00000000000000000000	4.00000000000000000000	4.00000000000000000000	4.00000000000000000000	4.00000000000000000000
114.00000000000000000000	0.00000000000000000000	4156.41015625000000000000	4150.25634765625000000000	4163.58984375000000000000	4086.66650390625000000000	4036.92309570312500000000	4158.97412109375000000000	4161.02539062500000000000	4170.76904296875000000000	4175.89746093750000000000	4207.17919921875000000000	4177.94873046875000000000	4185.12792968750000000000	4152.82031250000000000000	4170.76904296875000000000	3492.00000000000000000000	10244.00000000000000000000	10226.00000000000000000000	0.00000000000000000000	0.00000000000000000000	0.00000000000000000000	582.00000000000000000000	957.00000000000000000000	4.00000000000000000000	4.00000000000000000000	4.00000000000000000000	4.00000000000000000000	4.00000000000000000000	4.00000000000000000000	4.00000000000000000000	4.00000000000000000000	4.00000000000000000000	4.00000000000000000000	4.00000000000000000000	4.00000000000000000000	4.00000000000000000000	4.00000000000000000000	4.00000000000000000000	4.00000000000000000000
115.00000000000000000000	0.00000000000000000000	4179.48730468750000000000	4153.84619140625000000000	4189.74365234375000000000	4098.46142578125000000000	4045.64086914062500000000	4161.02539062500000000000	4166.15380859375000000000	4173.84619140625000000000	4174.35888671875000000000	4194.35888671875000000000	4174.87158203125000000000	4195.38427734375000000000	4138.97412109375000000000	4167.17919921875000000000	3289.00000000000000000000	10246.00000000000000000000	10227.00000000000000000000	0.00000000000000000000	0.00000000000000000000	0.00000000000000000000	582.00000000000000000000	965.00000000000000000000	4.00000000000000000000	4.00000000000000000000	4.00000000000000000000	4.00000000000000000000	4.00000000000000000000	4.00000000000000000000	4.00000000000000000000	4.00000000000000000000	4.00000000000000000000	4.00000000000000000000	4.00000000000000000000	4.00000000000000000000	4.00000000000000000000	4.00000000000000000000	4.00000000000000000000	4.00000000000000000000
116.00000000000000000000	0.00000000000000000000	4164.10253906250000000000	4184.10253906250000000000	4169.74365234375000000000	4117.94873046875000000000	4084.61523437500000000000	4187.69238281250000000000	4186.66650390625000000000	4183.58984375000000000000	4186.66650390625000000000	4211.79492187500000000000	4180.51269531250000000000	4203.58984375000000000000	4172.30761718750000000000	4180.51269531250000000000	2587.00000000000000000000	10246.00000000000000000000	10227.00000000000000000000	0.00000000000000000000	0.00000000000000000000	0.00000000000000000000	582.00000000000000000000	973.00000000000000000000	4.00000000000000000000	4.00000000000000000000	4.00000000000000000000	4.00000000000000000000	4.00000000000000000000	4.00000000000000000000	4.00000000000000000000	4.00000000000000000000	4.00000000000000000000	4.00000000000000000000	4.00000000000000000000	4.00000000000000000000	4.00000000000000000000	4.00000000000000000000	4.00000000000000000000	4.00000000000000000000
117.00000000000000000000	0.00000000000000000000	4165.64111328125000000000	4164.61523437500000000000	4161.53857421875000000000	4100.51269531250000000000	4047.69213867187500000000	4155.89746093750000000000	4154.35888671875000000000	4152.82031250000000000000	4162.05126953125000000000	4202.56396484375000000000	4144.10253906250000000000	4196.92285156250000000000	4177.43603515625000000000	4166.66650390625000000000	2489.00000000000000000000	10247.00000000000000000000	10228.00000000000000000000	0.00000000000000000000	0.00000000000000000000	0.00000000000000000000	582.00000000000000000000	982.00000000000000000000	4.00000000000000000000	4.00000000000000000000	4.00000000000000000000	4.00000000000000000000	4.00000000000000000000	4.00000000000000000000	4.00000000000000000000	4.00000000000000000000	4.00000000000000000000	4.00000000000000000000	4.00000000000000000000	4.00000000000000000000	4.00000000000000000000	4.00000000000000000000	4.00000000000000000000	4.00000000000000000000
118.00000000000000000000	0.00000000000000000000	4183.07666015625000000000	4163.07666015625000000000	4172.30761718750000000000	4097.94873046875000000000	4038.97436523437500000000	4150.25634765625000000000	4154.87158203125000000000	4160.00000000000000000000	4167.17919921875000000000	4201.02539062500000000000	4154.35888671875000000000	4207.17919921875000000000	4169.74365234375000000000	4181.53857421875000000000	3492.00000000000000000000	10247.00000000000000000000	10228.00000000000000000000	0.00000000000000000000	0.00000000000000000000	0.00000000000000000000	582.00000000000000000000	990.00000000000000000000	4.00000000000000000000	4.00000000000000000000	4.00000000000000000000	4.00000000000000000000	4.00000000000000000000	4.00000000000000000000	4.00000000000000000000	4.00000000000000000000	4.00000000000000000000	4.00000000000000000000	4.00000000000000000000	4.00000000000000000000	4.00000000000000000000	4.00000000000000000000	4.00000000000000000000	4.00000000000000000000
119.00000000000000000000	0.00000000000000000000	4161.02539062500000000000	4178.97412109375000000000	4166.66650390625000000000	4124.61523437500000000000	4076.41015625000000000000	4184.10253906250000000000	4190.76904296875000000000	4201.53857421875000000000	4208.20507812500000000000	4231.28173828125000000000	4212.30761718750000000000	4220.51269531250000000000	4176.92285156250000000000	4203.07666015625000000000	3289.00000000000000000000	10248.00000000000000000000	10228.00000000000000000000	0.00000000000000000000	0.00000000000000000000	0.00000000000000000000	582.00000000000000000000	998.00000000000000000000	4.00000000000000000000	4.00000000000000000000	4.00000000000000000000	4.00000000000000000000	4.00000000000000000000	4.00000000000000000000	4.00000000000000000000	4.00000000000000000000	4.00000000000000000000	4.00000000000000000000	4.00000000000000000000	4.00000000000000000000	4.00000000000000000000	4.00000000000000000000	4.00000000000000000000	4.00000000000000000000
120.00000000000000000000	0.00000000000000000000	4165.64111328125000000000	4142.05126953125000000000	4180.00000000000000000000	4116.92285156250000000000	4040.51269531250000000000	4155.89746093750000000000	4160.00000000000000000000	4169.74365234375000000000	4171.79492187500000000000	4200.51269531250000000000	4182.05126953125000000000	4198.46142578125000000000	4144.61523437500000000000	4161.53857421875000000000	2587.00000000000000000000	10248.00000000000000000000	10228.00000000000000000000	0.00000000000000000000	0.00000000000000000000	0.00000000000000000000	583.00000000000000000000	6.00000000000000000000	4.00000000000000000000	4.00000000000000000000	4.00000000000000000000	4.00000000000000000000	4.00000000000000000000	4.00000000000000000000	4.00000000000000000000	4.00000000000000000000	4.00000000000000000000	4.00000000000000000000	4.00000000000000000000	4.00000000000000000000	4.00000000000000000000	4.00000000000000000000	4.00000000000000000000	4.00000000000000000000
121.00000000000000000000	0.00000000000000000000	4158.46142578125000000000	4161.53857421875000000000	4164.10253906250000000000	4104.61523437500000000000	4048.20507812500000000000	4156.92285156250000000000	4157.94873046875000000000	4161.02539062500000000000	4158.97412109375000000000	4189.74365234375000000000	4144.61523437500000000000	4191.28173828125000000000	4146.66650390625000000000	4158.97412109375000000000	2489.00000000000000000000	10248.00000000000000000000	10229.00000000000000000000	0.00000000000000000000	0.00000000000000000000	0.00000000000000000000	583.00000000000000000000	15.00000000000000000000	4.00000000000000000000	4.00000000000000000000	4.00000000000000000000	4.00000000000000000000	4.00000000000000000000	4.00000000000000000000	4.00000000000000000000	4.00000000000000000000	4.00000000000000000000	4.00000000000000000000	4.00000000000000000000	4.00000000000000000000	4.00000000000000000000	4.00000000000000000000	4.00000000000000000000	4.00000000000000000000
122.00000000000000000000	0.00000000000000000000	4165.12792968750000000000	4173.33300781250000000000	4172.30761718750000000000	4108.71777343750000000000	4066.15380859375000000000	4161.02539062500000000000	4160.51269531250000000000	4160.00000000000000000000	4163.07666015625000000000	4195.89746093750000000000	4139.48730468750000000000	4191.28173828125000000000	4149.74365234375000000000	4167.69238281250000000000	3492.00000000000000000000	10248.00000000000000000000	10229.00000000000000000000	0.00000000000000000000	0.00000000000000000000	0.00000000000000000000	583.00000000000000000000	23.00000000000000000000	4.00000000000000000000	4.00000000000000000000	4.00000000000000000000	4.00000000000000000000	4.00000000000000000000	4.00000000000000000000	4.00000000000000000000	4.00000000000000000000	4.00000000000000000000	4.00000000000000000000	4.00000000000000000000	4.00000000000000000000	4.00000000000000000000	4.00000000000000000000	4.00000000000000000000	4.00000000000000000000
123.00000000000000000000	0.00000000000000000000	4177.43603515625000000000	4168.20507812500000000000	4187.69238281250000000000	4125.12792968750000000000	4065.64086914062500000000	4157.43603515625000000000	4163.07666015625000000000	4161.53857421875000000000	4167.69238281250000000000	4206.66650390625000000000	4162.56396484375000000000	4184.61523437500000000000	4167.17919921875000000000	4175.38427734375000000000	3289.00000000000000000000	10247.00000000000000000000	10227.00000000000000000000	0.00000000000000000000	0.00000000000000000000	0.00000000000000000000	583.00000000000000000000	31.00000000000000000000	4.00000000000000000000	4.00000000000000000000	4.00000000000000000000	4.00000000000000000000	4.00000000000000000000	4.00000000000000000000	4.00000000000000000000	4.00000000000000000000	4.00000000000000000000	4.00000000000000000000	4.00000000000000000000	4.00000000000000000000	4.00000000000000000000	4.00000000000000000000	4.00000000000000000000	4.00000000000000000000
124.00000000000000000000	0.00000000000000000000	4155.89746093750000000000	4183.58984375000000000000	4164.10253906250000000000	4132.82031250000000000000	4072.82031250000000000000	4160.00000000000000000000	4166.66650390625000000000	4176.41015625000000000000	4180.00000000000000000000	4220.00000000000000000000	4205.12792968750000000000	4183.58984375000000000000	4192.30761718750000000000	4195.38427734375000000000	2587.00000000000000000000	10247.00000000000000000000	10227.00000000000000000000	0.00000000000000000000	0.00000000000000000000	0.00000000000000000000	583.00000000000000000000	39.00000000000000000000	4.00000000000000000000	4.00000000000000000000	4.00000000000000000000	4.00000000000000000000	4.00000000000000000000	4.00000000000000000000	4.00000000000000000000	4.00000000000000000000	4.00000000000000000000	4.00000000000000000000	4.00000000000000000000	4.00000000000000000000	4.00000000000000000000	4.00000000000000000000	4.00000000000000000000	4.00000000000000000000
125.00000000000000000000	0.00000000000000000000	4170.76904296875000000000	4164.10253906250000000000	4177.94873046875000000000	4123.07666015625000000000	4057.94873046875000000000	4142.56396484375000000000	4137.43603515625000000000	4155.38427734375000000000	4155.38427734375000000000	4188.20507812500000000000	4188.20507812500000000000	4180.51269531250000000000	4167.69238281250000000000	4194.87158203125000000000	2489.00000000000000000000	10246.00000000000000000000	10225.00000000000000000000	0.00000000000000000000	0.00000000000000000000	0.00000000000000000000	583.00000000000000000000	46.00000000000000000000	4.00000000000000000000	4.00000000000000000000	4.00000000000000000000	4.00000000000000000000	4.00000000000000000000	4.00000000000000000000	4.00000000000000000000	4.00000000000000000000	4.00000000000000000000	4.00000000000000000000	4.00000000000000000000	4.00000000000000000000	4.00000000000000000000	4.00000000000000000000	4.00000000000000000000	4.00000000000000000000
126.00000000000000000000	0.00000000000000000000	4166.15380859375000000000	4176.92285156250000000000	4176.41015625000000000000	4127.17919921875000000000	4081.53833007812500000000	4169.74365234375000000000	4166.15380859375000000000	4176.92285156250000000000	4179.48730468750000000000	4208.20507812500000000000	4168.71777343750000000000	4191.79492187500000000000	4186.66650390625000000000	4204.10253906250000000000	3492.00000000000000000000	10246.00000000000000000000	10225.00000000000000000000	0.00000000000000000000	0.00000000000000000000	0.00000000000000000000	583.00000000000000000000	53.00000000000000000000	4.00000000000000000000	4.00000000000000000000	4.00000000000000000000	4.00000000000000000000	4.00000000000000000000	4.00000000000000000000	4.00000000000000000000	4.00000000000000000000	4.00000000000000000000	4.00000000000000000000	4.00000000000000000000	4.00000000000000000000	4.00000000000000000000	4.00000000000000000000	4.00000000000000000000	4.00000000000000000000
127.00000000000000000000	0.00000000000000000000	4162.05126953125000000000	4169.23046875000000000000	4172.30761718750000000000	4111.79492187500000000000	4064.10253906250000000000	4160.51269531250000000000	4171.79492187500000000000	4178.46142578125000000000	4183.07666015625000000000	4220.51269531250000000000	4170.76904296875000000000	4188.20507812500000000000	4179.48730468750000000000	4169.74365234375000000000	51.00000000000000000000	10248.00000000000000000000	10227.00000000000000000000	0.00000000000000000000	0.00000000000000000000	0.00000000000000000000	583.00000000000000000000	61.00000000000000000000	4.00000000000000000000	4.00000000000000000000	4.00000000000000000000	4.00000000000000000000	4.00000000000000000000	4.00000000000000000000	4.00000000000000000000	4.00000000000000000000	4.00000000000000000000	4.00000000000000000000	4.00000000000000000000	4.00000000000000000000	4.00000000000000000000	4.00000000000000000000	4.00000000000000000000	4.00000000000000000000
0.00000000000000000000	0.00000000000000000000	4174.87158203125000000000	4146.15380859375000000000	4176.92285156250000000000	4094.35888671875000000000	4034.87158203125000000000	4135.89746093750000000000	4146.15380859375000000000	4149.74365234375000000000	4152.30761718750000000000	4198.46142578125000000000	4171.28173828125000000000	4178.97412109375000000000	4155.38427734375000000000	4154.35888671875000000000	1075.00000000000000000000	10248.00000000000000000000	10227.00000000000000000000	0.00000000000000000000	0.00000000000000000000	0.00000000000000000000	583.00000000000000000000	68.00000000000000000000	4.00000000000000000000	4.00000000000000000000	4.00000000000000000000	4.00000000000000000000	4.00000000000000000000	4.00000000000000000000	4.00000000000000000000	4.00000000000000000000	4.00000000000000000000	4.00000000000000000000	4.00000000000000000000	4.00000000000000000000	4.00000000000000000000	4.00000000000000000000	4.00000000000000000000	4.00000000000000000000
1.00000000000000000000	0.00000000000000000000	4155.89746093750000000000	4173.84619140625000000000	4160.51269531250000000000	4116.41015625000000000000	4071.79467773437500000000	4164.61523437500000000000	4162.56396484375000000000	4162.56396484375000000000	4168.20507812500000000000	4210.76904296875000000000	4183.07666015625000000000	4190.76904296875000000000	4188.71777343750000000000	4200.00000000000000000000	2172.00000000000000000000	10248.00000000000000000000	10227.00000000000000000000	0.00000000000000000000	0.00000000000000000000	0.00000000000000000000	583.00000000000000000000	75.00000000000000000000	4.00000000000000000000	4.00000000000000000000	4.00000000000000000000	4.00000000000000000000	4.00000000000000000000	4.00000000000000000000	4.00000000000000000000	4.00000000000000000000	4.00000000000000000000	4.00000000000000000000	4.00000000000000000000	4.00000000000000000000	4.00000000000000000000	4.00000000000000000000	4.00000000000000000000	4.00000000000000000000
2.00000000000000000000	0.00000000000000000000	4169.74365234375000000000	4175.38427734375000000000	4176.41015625000000000000	4120.51269531250000000000	4080.51269531250000000000	4152.82031250000000000000	4152.82031250000000000000	4154.35888671875000000000	4158.97412109375000000000	4195.89746093750000000000	4175.89746093750000000000	4187.69238281250000000000	4173.84619140625000000000	4195.38427734375000000000	1434.00000000000000000000	10248.00000000000000000000	10227.00000000000000000000	0.00000000000000000000	0.00000000000000000000	0.00000000000000000000	583.00000000000000000000	84.00000000000000000000	4.00000000000000000000	4.00000000000000000000	4.00000000000000000000	4.00000000000000000000	4.00000000000000000000	4.00000000000000000000	4.00000000000000000000	4.00000000000000000000	4.00000000000000000000	4.00000000000000000000	4.00000000000000000000	4.00000000000000000000	4.00000000000000000000	4.00000000000000000000	4.00000000000000000000	4.00000000000000000000
3.00000000000000000000	0.00000000000000000000	4162.05126953125000000000	4164.61523437500000000000	4169.23046875000000000000	4094.35888671875000000000	4082.05126953125000000000	4148.71777343750000000000	4159.48730468750000000000	4165.12792968750000000000	4161.53857421875000000000	4203.07666015625000000000	4171.79492187500000000000	4184.61523437500000000000	4155.38427734375000000000	4181.53857421875000000000	3453.00000000000000000000	10247.00000000000000000000	10226.00000000000000000000	0.00000000000000000000	0.00000000000000000000	0.00000000000000000000	583.00000000000000000000	92.00000000000000000000	4.00000000000000000000	4.00000000000000000000	4.00000000000000000000	4.00000000000000000000	4.00000000000000000000	4.00000000000000000000	4.00000000000000000000	4.00000000000000000000	4.00000000000000000000	4.00000000000000000000	4.00000000000000000000	4.00000000000000000000	4.00000000000000000000	4.00000000000000000000	4.00000000000000000000	4.00000000000000000000
4.00000000000000000000	0.00000000000000000000	4148.71777343750000000000	4144.61523437500000000000	4167.17919921875000000000	4084.61523437500000000000	4071.79467773437500000000	4151.28173828125000000000	4161.02539062500000000000	4171.79492187500000000000	4165.12792968750000000000	4211.28173828125000000000	4160.00000000000000000000	4183.07666015625000000000	4153.33300781250000000000	4164.61523437500000000000	3528.00000000000000000000	10247.00000000000000000000	10226.00000000000000000000	0.00000000000000000000	0.00000000000000000000	0.00000000000000000000	583.00000000000000000000	100.00000000000000000000	4.00000000000000000000	4.00000000000000000000	4.00000000000000000000	4.00000000000000000000	4.00000000000000000000	4.00000000000000000000	4.00000000000000000000	4.00000000000000000000	4.00000000000000000000	4.00000000000000000000	4.00000000000000000000	4.00000000000000000000	4.00000000000000000000	4.00000000000000000000	4.00000000000000000000	4.00000000000000000000
[truncated: 236 more rows]
