# Supplementary material for: Discriminating three motor imagery states of the same joint for brain-computer interface
Source: PeerJ. 2021 Aug 24;9:e12027. doi: 10.7717/peerj.12027 (PMC8395581; doi:10.7717/peerj.12027)
Supplement: Supplemental Information 1 [file peerj-09-12027-s001.zip › dataset/C/01-09-04.11.17.16.51.20.csv]

title:09	recorded:04.11.17 16.51.20	sampling:128	subject:01	labels:COUNTER INTERPOLATED AF3 F7 F3 FC5 T7 P7 O1 O2 P8 T8 FC6 F4 F8 AF4 RAW_CQ GYROX GYROY MARKER MARKER_HARDWARE SYNC TIME_STAMP_s TIME_STAMP_ms CQ_AF3 CQ_F7 CQ_F3 CQ_FC5 CQ_T7 CQ_P7 CQ_O1 CQ_O2 CQ_P8 CQ_T8 CQ_FC6 CQ_F4 CQ_F8 CQ_AF4 CQ_CMS CQ_DRL	chan:40	units:emotiv
125.00000000000000000000	0.00000000000000000000	4161.02539062500000000000	4133.33300781250000000000	4166.66650390625000000000	4190.76904296875000000000	4173.33300781250000000000	4155.38427734375000000000	4142.05126953125000000000	4129.74365234375000000000	4142.05126953125000000000	4063.07690429687500000000	4204.61523437500000000000	4168.71777343750000000000	4123.07666015625000000000	4153.84619140625000000000	2841.00000000000000000000	10244.00000000000000000000	10226.00000000000000000000	0.00000000000000000000	0.00000000000000000000	0.00000000000000000000	542.00000000000000000000	424.00000000000000000000	0.00000000000000000000	0.00000000000000000000	0.00000000000000000000	0.00000000000000000000	0.00000000000000000000	0.00000000000000000000	0.00000000000000000000	0.00000000000000000000	0.00000000000000000000	0.00000000000000000000	0.00000000000000000000	0.00000000000000000000	0.00000000000000000000	0.00000000000000000000	0.00000000000000000000	0.00000000000000000000
126.00000000000000000000	0.00000000000000000000	4132.82031250000000000000	4112.30761718750000000000	4143.07666015625000000000	4160.51269531250000000000	4147.69238281250000000000	4142.56396484375000000000	4130.76904296875000000000	4114.87158203125000000000	4133.84619140625000000000	4058.46142578125000000000	4154.87158203125000000000	4160.51269531250000000000	4116.92285156250000000000	4152.30761718750000000000	3458.00000000000000000000	10244.00000000000000000000	10226.00000000000000000000	0.00000000000000000000	0.00000000000000000000	0.00000000000000000000	542.00000000000000000000	431.00000000000000000000	0.00000000000000000000	0.00000000000000000000	0.00000000000000000000	0.00000000000000000000	0.00000000000000000000	0.00000000000000000000	0.00000000000000000000	0.00000000000000000000	0.00000000000000000000	0.00000000000000000000	0.00000000000000000000	0.00000000000000000000	0.00000000000000000000	0.00000000000000000000	0.00000000000000000000	0.00000000000000000000
127.00000000000000000000	0.00000000000000000000	4147.17919921875000000000	4106.66650390625000000000	4162.05126953125000000000	4136.41015625000000000000	4141.53857421875000000000	4146.66650390625000000000	4134.87158203125000000000	4121.53857421875000000000	4137.43603515625000000000	4050.76904296875000000000	4150.76904296875000000000	4166.66650390625000000000	4111.28173828125000000000	4150.76904296875000000000	52.00000000000000000000	10243.00000000000000000000	10228.00000000000000000000	0.00000000000000000000	0.00000000000000000000	0.00000000000000000000	542.00000000000000000000	438.00000000000000000000	0.00000000000000000000	0.00000000000000000000	0.00000000000000000000	0.00000000000000000000	0.00000000000000000000	0.00000000000000000000	0.00000000000000000000	0.00000000000000000000	0.00000000000000000000	0.00000000000000000000	0.00000000000000000000	0.00000000000000000000	0.00000000000000000000	0.00000000000000000000	0.00000000000000000000	0.00000000000000000000
0.00000000000000000000	0.00000000000000000000	4151.79492187500000000000	4127.69238281250000000000	4167.69238281250000000000	4159.48730468750000000000	4153.84619140625000000000	4157.94873046875000000000	4145.64111328125000000000	4144.10253906250000000000	4161.02539062500000000000	4069.23071289062500000000	4182.05126953125000000000	4171.28173828125000000000	4125.64111328125000000000	4160.51269531250000000000	2383.00000000000000000000	10243.00000000000000000000	10228.00000000000000000000	0.00000000000000000000	0.00000000000000000000	0.00000000000000000000	542.00000000000000000000	446.00000000000000000000	4.00000000000000000000	0.00000000000000000000	0.00000000000000000000	0.00000000000000000000	0.00000000000000000000	0.00000000000000000000	0.00000000000000000000	0.00000000000000000000	0.00000000000000000000	0.00000000000000000000	0.00000000000000000000	0.00000000000000000000	0.00000000000000000000	0.00000000000000000000	0.00000000000000000000	0.00000000000000000000
1.00000000000000000000	0.00000000000000000000	4136.41015625000000000000	4103.07666015625000000000	4154.87158203125000000000	4152.30761718750000000000	4128.71777343750000000000	4151.28173828125000000000	4135.89746093750000000000	4137.94873046875000000000	4156.41015625000000000000	4090.25634765625000000000	4206.15380859375000000000	4162.05126953125000000000	4126.15380859375000000000	4152.30761718750000000000	2959.00000000000000000000	10244.00000000000000000000	10227.00000000000000000000	0.00000000000000000000	0.00000000000000000000	0.00000000000000000000	542.00000000000000000000	453.00000000000000000000	4.00000000000000000000	4.00000000000000000000	0.00000000000000000000	0.00000000000000000000	0.00000000000000000000	0.00000000000000000000	0.00000000000000000000	0.00000000000000000000	0.00000000000000000000	0.00000000000000000000	0.00000000000000000000	0.00000000000000000000	0.00000000000000000000	0.00000000000000000000	0.00000000000000000000	0.00000000000000000000
2.00000000000000000000	0.00000000000000000000	4148.20507812500000000000	4081.53833007812500000000	4167.69238281250000000000	4130.25634765625000000000	4129.23046875000000000000	4151.28173828125000000000	4138.97412109375000000000	4133.33300781250000000000	4135.38427734375000000000	4080.00000000000000000000	4212.82031250000000000000	4165.12792968750000000000	4126.15380859375000000000	4150.76904296875000000000	2352.00000000000000000000	10244.00000000000000000000	10227.00000000000000000000	0.00000000000000000000	0.00000000000000000000	0.00000000000000000000	542.00000000000000000000	462.00000000000000000000	4.00000000000000000000	4.00000000000000000000	4.00000000000000000000	0.00000000000000000000	0.00000000000000000000	0.00000000000000000000	0.00000000000000000000	0.00000000000000000000	0.00000000000000000000	0.00000000000000000000	0.00000000000000000000	0.00000000000000000000	0.00000000000000000000	0.00000000000000000000	4.00000000000000000000	0.00000000000000000000
3.00000000000000000000	0.00000000000000000000	4145.64111328125000000000	4111.28173828125000000000	4159.48730468750000000000	4146.15380859375000000000	4149.23046875000000000000	4147.69238281250000000000	4147.17919921875000000000	4145.64111328125000000000	4131.28173828125000000000	4060.51269531250000000000	4176.92285156250000000000	4167.69238281250000000000	4133.84619140625000000000	4152.30761718750000000000	3493.00000000000000000000	10247.00000000000000000000	10228.00000000000000000000	0.00000000000000000000	0.00000000000000000000	0.00000000000000000000	542.00000000000000000000	470.00000000000000000000	4.00000000000000000000	4.00000000000000000000	4.00000000000000000000	4.00000000000000000000	0.00000000000000000000	0.00000000000000000000	0.00000000000000000000	0.00000000000000000000	0.00000000000000000000	0.00000000000000000000	0.00000000000000000000	0.00000000000000000000	0.00000000000000000000	0.00000000000000000000	4.00000000000000000000	4.00000000000000000000
4.00000000000000000000	0.00000000000000000000	4154.35888671875000000000	4135.38427734375000000000	4164.61523437500000000000	4179.48730468750000000000	4151.79492187500000000000	4140.51269531250000000000	4137.43603515625000000000	4140.51269531250000000000	4136.92285156250000000000	4069.74340820312500000000	4168.71777343750000000000	4173.84619140625000000000	4131.28173828125000000000	4158.46142578125000000000	3553.00000000000000000000	10247.00000000000000000000	10228.00000000000000000000	0.00000000000000000000	0.00000000000000000000	0.00000000000000000000	542.00000000000000000000	478.00000000000000000000	4.00000000000000000000	4.00000000000000000000	4.00000000000000000000	4.00000000000000000000	4.00000000000000000000	0.00000000000000000000	0.00000000000000000000	0.00000000000000000000	0.00000000000000000000	0.00000000000000000000	0.00000000000000000000	0.00000000000000000000	0.00000000000000000000	0.00000000000000000000	4.00000000000000000000	4.00000000000000000000
5.00000000000000000000	0.00000000000000000000	4159.48730468750000000000	4136.92285156250000000000	4171.28173828125000000000	4177.43603515625000000000	4174.87158203125000000000	4161.02539062500000000000	4143.58984375000000000000	4150.25634765625000000000	4166.15380859375000000000	4090.25634765625000000000	4206.66650390625000000000	4184.10253906250000000000	4138.46142578125000000000	4177.43603515625000000000	3345.00000000000000000000	10247.00000000000000000000	10229.00000000000000000000	0.00000000000000000000	0.00000000000000000000	0.00000000000000000000	542.00000000000000000000	487.00000000000000000000	4.00000000000000000000	4.00000000000000000000	4.00000000000000000000	4.00000000000000000000	4.00000000000000000000	4.00000000000000000000	0.00000000000000000000	0.00000000000000000000	0.00000000000000000000	0.00000000000000000000	0.00000000000000000000	0.00000000000000000000	0.00000000000000000000	0.00000000000000000000	4.00000000000000000000	4.00000000000000000000
6.00000000000000000000	0.00000000000000000000	4157.43603515625000000000	4129.74365234375000000000	4166.66650390625000000000	4161.02539062500000000000	4168.20507812500000000000	4169.23046875000000000000	4151.28173828125000000000	4161.53857421875000000000	4176.92285156250000000000	4084.10253906250000000000	4217.94873046875000000000	4182.05126953125000000000	4146.66650390625000000000	4176.92285156250000000000	3369.00000000000000000000	10247.00000000000000000000	10229.00000000000000000000	0.00000000000000000000	0.00000000000000000000	0.00000000000000000000	542.00000000000000000000	494.00000000000000000000	4.00000000000000000000	4.00000000000000000000	4.00000000000000000000	4.00000000000000000000	4.00000000000000000000	4.00000000000000000000	4.00000000000000000000	0.00000000000000000000	0.00000000000000000000	0.00000000000000000000	0.00000000000000000000	0.00000000000000000000	0.00000000000000000000	0.00000000000000000000	4.00000000000000000000	4.00000000000000000000
7.00000000000000000000	0.00000000000000000000	4161.53857421875000000000	4114.87158203125000000000	4167.17919921875000000000	4157.94873046875000000000	4130.25634765625000000000	4148.20507812500000000000	4135.89746093750000000000	4135.89746093750000000000	4147.69238281250000000000	4079.48706054687500000000	4220.00000000000000000000	4166.15380859375000000000	4150.76904296875000000000	4162.05126953125000000000	3470.00000000000000000000	10246.00000000000000000000	10229.00000000000000000000	0.00000000000000000000	0.00000000000000000000	0.00000000000000000000	542.00000000000000000000	502.00000000000000000000	4.00000000000000000000	4.00000000000000000000	4.00000000000000000000	4.00000000000000000000	4.00000000000000000000	4.00000000000000000000	4.00000000000000000000	4.00000000000000000000	0.00000000000000000000	0.00000000000000000000	0.00000000000000000000	0.00000000000000000000	0.00000000000000000000	0.00000000000000000000	4.00000000000000000000	4.00000000000000000000
8.00000000000000000000	0.00000000000000000000	4147.69238281250000000000	4111.79492187500000000000	4155.38427734375000000000	4156.92285156250000000000	4141.53857421875000000000	4147.17919921875000000000	4128.20507812500000000000	4119.48730468750000000000	4132.82031250000000000000	4089.23071289062500000000	4205.12792968750000000000	4161.53857421875000000000	4162.56396484375000000000	4156.92285156250000000000	3190.00000000000000000000	10246.00000000000000000000	10229.00000000000000000000	0.00000000000000000000	0.00000000000000000000	0.00000000000000000000	542.00000000000000000000	510.00000000000000000000	4.00000000000000000000	4.00000000000000000000	4.00000000000000000000	4.00000000000000000000	4.00000000000000000000	4.00000000000000000000	4.00000000000000000000	4.00000000000000000000	4.00000000000000000000	0.00000000000000000000	0.00000000000000000000	0.00000000000000000000	0.00000000000000000000	0.00000000000000000000	4.00000000000000000000	4.00000000000000000000
9.00000000000000000000	0.00000000000000000000	4154.87158203125000000000	4130.25634765625000000000	4164.10253906250000000000	4165.64111328125000000000	4168.71777343750000000000	4163.58984375000000000000	4137.94873046875000000000	4129.23046875000000000000	4142.56396484375000000000	4086.15380859375000000000	4163.07666015625000000000	4178.97412109375000000000	4154.87158203125000000000	4161.53857421875000000000	2930.00000000000000000000	10246.00000000000000000000	10227.00000000000000000000	0.00000000000000000000	0.00000000000000000000	0.00000000000000000000	542.00000000000000000000	517.00000000000000000000	4.00000000000000000000	4.00000000000000000000	4.00000000000000000000	4.00000000000000000000	4.00000000000000000000	4.00000000000000000000	4.00000000000000000000	4.00000000000000000000	4.00000000000000000000	4.00000000000000000000	0.00000000000000000000	0.00000000000000000000	0.00000000000000000000	0.00000000000000000000	4.00000000000000000000	4.00000000000000000000
10.00000000000000000000	0.00000000000000000000	4148.20507812500000000000	4134.87158203125000000000	4155.38427734375000000000	4173.84619140625000000000	4165.64111328125000000000	4162.05126953125000000000	4144.10253906250000000000	4136.41015625000000000000	4148.20507812500000000000	4089.23071289062500000000	4184.61523437500000000000	4178.46142578125000000000	4137.43603515625000000000	4166.15380859375000000000	3473.00000000000000000000	10246.00000000000000000000	10227.00000000000000000000	0.00000000000000000000	0.00000000000000000000	0.00000000000000000000	542.00000000000000000000	525.00000000000000000000	4.00000000000000000000	4.00000000000000000000	4.00000000000000000000	4.00000000000000000000	4.00000000000000000000	4.00000000000000000000	4.00000000000000000000	4.00000000000000000000	4.00000000000000000000	4.00000000000000000000	4.00000000000000000000	0.00000000000000000000	0.00000000000000000000	0.00000000000000000000	4.00000000000000000000	4.00000000000000000000
11.00000000000000000000	0.00000000000000000000	4146.66650390625000000000	4129.74365234375000000000	4151.28173828125000000000	4168.71777343750000000000	4170.25634765625000000000	4152.82031250000000000000	4145.64111328125000000000	4150.25634765625000000000	4154.35888671875000000000	4101.53857421875000000000	4239.48730468750000000000	4173.33300781250000000000	4149.74365234375000000000	4168.20507812500000000000	3258.00000000000000000000	10248.00000000000000000000	10227.00000000000000000000	0.00000000000000000000	0.00000000000000000000	0.00000000000000000000	542.00000000000000000000	533.00000000000000000000	4.00000000000000000000	4.00000000000000000000	4.00000000000000000000	4.00000000000000000000	4.00000000000000000000	4.00000000000000000000	4.00000000000000000000	4.00000000000000000000	4.00000000000000000000	4.00000000000000000000	4.00000000000000000000	4.00000000000000000000	0.00000000000000000000	0.00000000000000000000	4.00000000000000000000	4.00000000000000000000
12.00000000000000000000	0.00000000000000000000	4164.61523437500000000000	4129.23046875000000000000	4168.71777343750000000000	4160.00000000000000000000	4168.71777343750000000000	4150.76904296875000000000	4142.56396484375000000000	4164.61523437500000000000	4157.94873046875000000000	4083.07690429687500000000	4187.69238281250000000000	4175.89746093750000000000	4153.33300781250000000000	4156.41015625000000000000	3023.00000000000000000000	10248.00000000000000000000	10227.00000000000000000000	0.00000000000000000000	0.00000000000000000000	0.00000000000000000000	542.00000000000000000000	542.00000000000000000000	4.00000000000000000000	4.00000000000000000000	4.00000000000000000000	4.00000000000000000000	4.00000000000000000000	4.00000000000000000000	4.00000000000000000000	4.00000000000000000000	4.00000000000000000000	4.00000000000000000000	4.00000000000000000000	4.00000000000000000000	4.00000000000000000000	0.00000000000000000000	4.00000000000000000000	4.00000000000000000000
13.00000000000000000000	0.00000000000000000000	4145.12792968750000000000	4130.76904296875000000000	4151.28173828125000000000	4180.00000000000000000000	4146.15380859375000000000	4155.38427734375000000000	4138.97412109375000000000	4160.00000000000000000000	4151.28173828125000000000	4058.97436523437500000000	4152.82031250000000000000	4164.10253906250000000000	4135.38427734375000000000	4147.69238281250000000000	2890.00000000000000000000	10249.00000000000000000000	10228.00000000000000000000	0.00000000000000000000	0.00000000000000000000	0.00000000000000000000	542.00000000000000000000	549.00000000000000000000	4.00000000000000000000	4.00000000000000000000	4.00000000000000000000	4.00000000000000000000	4.00000000000000000000	4.00000000000000000000	4.00000000000000000000	4.00000000000000000000	4.00000000000000000000	4.00000000000000000000	4.00000000000000000000	4.00000000000000000000	4.00000000000000000000	4.00000000000000000000	4.00000000000000000000	4.00000000000000000000
14.00000000000000000000	0.00000000000000000000	4152.30761718750000000000	4136.41015625000000000000	4161.02539062500000000000	4194.35888671875000000000	4147.69238281250000000000	4165.64111328125000000000	4138.97412109375000000000	4149.74365234375000000000	4152.82031250000000000000	4082.05126953125000000000	4223.07666015625000000000	4165.64111328125000000000	4152.30761718750000000000	4161.53857421875000000000	3473.00000000000000000000	10249.00000000000000000000	10228.00000000000000000000	0.00000000000000000000	0.00000000000000000000	0.00000000000000000000	542.00000000000000000000	556.00000000000000000000	4.00000000000000000000	4.00000000000000000000	4.00000000000000000000	4.00000000000000000000	4.00000000000000000000	4.00000000000000000000	4.00000000000000000000	4.00000000000000000000	4.00000000000000000000	4.00000000000000000000	4.00000000000000000000	4.00000000000000000000	4.00000000000000000000	4.00000000000000000000	4.00000000000000000000	4.00000000000000000000
15.00000000000000000000	0.00000000000000000000	4167.17919921875000000000	4146.66650390625000000000	4173.33300781250000000000	4156.41015625000000000000	4178.97412109375000000000	4171.79492187500000000000	4142.56396484375000000000	4157.43603515625000000000	4171.79492187500000000000	4123.58984375000000000000	4230.76904296875000000000	4185.12792968750000000000	4182.05126953125000000000	4173.33300781250000000000	3258.00000000000000000000	10249.00000000000000000000	10227.00000000000000000000	0.00000000000000000000	0.00000000000000000000	0.00000000000000000000	542.00000000000000000000	565.00000000000000000000	4.00000000000000000000	4.00000000000000000000	4.00000000000000000000	4.00000000000000000000	4.00000000000000000000	4.00000000000000000000	4.00000000000000000000	4.00000000000000000000	4.00000000000000000000	4.00000000000000000000	4.00000000000000000000	4.00000000000000000000	4.00000000000000000000	4.00000000000000000000	4.00000000000000000000	4.00000000000000000000
16.00000000000000000000	0.00000000000000000000	4153.84619140625000000000	4142.05126953125000000000	4157.94873046875000000000	4136.92285156250000000000	4180.00000000000000000000	4162.56396484375000000000	4143.58984375000000000000	4164.61523437500000000000	4175.38427734375000000000	4121.02539062500000000000	4188.71777343750000000000	4191.79492187500000000000	4167.69238281250000000000	4170.76904296875000000000	0.00000000000000000000	10249.00000000000000000000	10227.00000000000000000000	0.00000000000000000000	0.00000000000000000000	0.00000000000000000000	542.00000000000000000000	572.00000000000000000000	4.00000000000000000000	4.00000000000000000000	4.00000000000000000000	4.00000000000000000000	4.00000000000000000000	4.00000000000000000000	4.00000000000000000000	4.00000000000000000000	4.00000000000000000000	4.00000000000000000000	4.00000000000000000000	4.00000000000000000000	4.00000000000000000000	4.00000000000000000000	4.00000000000000000000	4.00000000000000000000
17.00000000000000000000	0.00000000000000000000	4156.41015625000000000000	4130.76904296875000000000	4159.48730468750000000000	4166.66650390625000000000	4151.28173828125000000000	4151.28173828125000000000	4144.61523437500000000000	4155.89746093750000000000	4155.38427734375000000000	4096.41015625000000000000	4198.97412109375000000000	4176.92285156250000000000	4160.00000000000000000000	4165.64111328125000000000	0.00000000000000000000	10248.00000000000000000000	10227.00000000000000000000	0.00000000000000000000	0.00000000000000000000	0.00000000000000000000	542.00000000000000000000	580.00000000000000000000	4.00000000000000000000	4.00000000000000000000	4.00000000000000000000	4.00000000000000000000	4.00000000000000000000	4.00000000000000000000	4.00000000000000000000	4.00000000000000000000	4.00000000000000000000	4.00000000000000000000	4.00000000000000000000	4.00000000000000000000	4.00000000000000000000	4.00000000000000000000	4.00000000000000000000	4.00000000000000000000
18.00000000000000000000	0.00000000000000000000	4153.33300781250000000000	4139.48730468750000000000	4156.41015625000000000000	4181.02539062500000000000	4160.51269531250000000000	4159.48730468750000000000	4153.84619140625000000000	4156.41015625000000000000	4148.71777343750000000000	4097.94873046875000000000	4212.30761718750000000000	4169.23046875000000000000	4187.17919921875000000000	4167.69238281250000000000	0.00000000000000000000	10248.00000000000000000000	10227.00000000000000000000	0.00000000000000000000	0.00000000000000000000	0.00000000000000000000	542.00000000000000000000	588.00000000000000000000	4.00000000000000000000	4.00000000000000000000	4.00000000000000000000	4.00000000000000000000	4.00000000000000000000	4.00000000000000000000	4.00000000000000000000	4.00000000000000000000	4.00000000000000000000	4.00000000000000000000	4.00000000000000000000	4.00000000000000000000	4.00000000000000000000	4.00000000000000000000	4.00000000000000000000	4.00000000000000000000
19.00000000000000000000	0.00000000000000000000	4157.43603515625000000000	4125.12792968750000000000	4166.15380859375000000000	4154.87158203125000000000	4163.58984375000000000000	4156.41015625000000000000	4148.20507812500000000000	4148.20507812500000000000	4141.53857421875000000000	4060.00000000000000000000	4192.30761718750000000000	4180.51269531250000000000	4174.87158203125000000000	4167.17919921875000000000	0.00000000000000000000	10248.00000000000000000000	10229.00000000000000000000	0.00000000000000000000	0.00000000000000000000	0.00000000000000000000	542.00000000000000000000	596.00000000000000000000	4.00000000000000000000	4.00000000000000000000	4.00000000000000000000	4.00000000000000000000	4.00000000000000000000	4.00000000000000000000	4.00000000000000000000	4.00000000000000000000	4.00000000000000000000	4.00000000000000000000	4.00000000000000000000	4.00000000000000000000	4.00000000000000000000	4.00000000000000000000	4.00000000000000000000	4.00000000000000000000
20.00000000000000000000	0.00000000000000000000	4160.00000000000000000000	4115.89746093750000000000	4167.17919921875000000000	4158.46142578125000000000	4154.87158203125000000000	4150.76904296875000000000	4144.61523437500000000000	4137.43603515625000000000	4134.35888671875000000000	3996.41015625000000000000	4185.12792968750000000000	4184.10253906250000000000	4155.89746093750000000000	4163.58984375000000000000	0.00000000000000000000	10248.00000000000000000000	10229.00000000000000000000	0.00000000000000000000	0.00000000000000000000	0.00000000000000000000	542.00000000000000000000	605.00000000000000000000	4.00000000000000000000	4.00000000000000000000	4.00000000000000000000	4.00000000000000000000	4.00000000000000000000	4.00000000000000000000	4.00000000000000000000	4.00000000000000000000	4.00000000000000000000	4.00000000000000000000	4.00000000000000000000	4.00000000000000000000	4.00000000000000000000	4.00000000000000000000	4.00000000000000000000	4.00000000000000000000
21.00000000000000000000	0.00000000000000000000	4157.94873046875000000000	4145.64111328125000000000	4155.89746093750000000000	4188.20507812500000000000	4169.74365234375000000000	4161.02539062500000000000	4155.89746093750000000000	4143.07666015625000000000	4144.10253906250000000000	3997.43579101562500000000	4203.58984375000000000000	4186.66650390625000000000	4166.66650390625000000000	4169.23046875000000000000	0.00000000000000000000	10248.00000000000000000000	10230.00000000000000000000	0.00000000000000000000	0.00000000000000000000	0.00000000000000000000	542.00000000000000000000	612.00000000000000000000	4.00000000000000000000	4.00000000000000000000	4.00000000000000000000	4.00000000000000000000	4.00000000000000000000	4.00000000000000000000	4.00000000000000000000	4.00000000000000000000	4.00000000000000000000	4.00000000000000000000	4.00000000000000000000	4.00000000000000000000	4.00000000000000000000	4.00000000000000000000	4.00000000000000000000	4.00000000000000000000
22.00000000000000000000	0.00000000000000000000	4169.74365234375000000000	4153.84619140625000000000	4173.84619140625000000000	4175.89746093750000000000	4173.84619140625000000000	4163.07666015625000000000	4150.76904296875000000000	4138.97412109375000000000	4145.64111328125000000000	4003.58959960937500000000	4196.41015625000000000000	4198.97412109375000000000	4168.20507812500000000000	4184.61523437500000000000	0.00000000000000000000	10248.00000000000000000000	10230.00000000000000000000	0.00000000000000000000	0.00000000000000000000	0.00000000000000000000	542.00000000000000000000	620.00000000000000000000	4.00000000000000000000	4.00000000000000000000	4.00000000000000000000	4.00000000000000000000	4.00000000000000000000	4.00000000000000000000	4.00000000000000000000	4.00000000000000000000	4.00000000000000000000	4.00000000000000000000	4.00000000000000000000	4.00000000000000000000	4.00000000000000000000	4.00000000000000000000	4.00000000000000000000	4.00000000000000000000
23.00000000000000000000	0.00000000000000000000	4152.82031250000000000000	4128.71777343750000000000	4168.20507812500000000000	4141.53857421875000000000	4156.41015625000000000000	4158.46142578125000000000	4141.53857421875000000000	4142.05126953125000000000	4148.71777343750000000000	3980.00000000000000000000	4193.84619140625000000000	4190.25634765625000000000	4173.84619140625000000000	4184.61523437500000000000	0.00000000000000000000	10247.00000000000000000000	10230.00000000000000000000	0.00000000000000000000	0.00000000000000000000	0.00000000000000000000	542.00000000000000000000	627.00000000000000000000	4.00000000000000000000	4.00000000000000000000	4.00000000000000000000	4.00000000000000000000	4.00000000000000000000	4.00000000000000000000	4.00000000000000000000	4.00000000000000000000	4.00000000000000000000	4.00000000000000000000	4.00000000000000000000	4.00000000000000000000	4.00000000000000000000	4.00000000000000000000	4.00000000000000000000	4.00000000000000000000
24.00000000000000000000	0.00000000000000000000	4157.43603515625000000000	4119.48730468750000000000	4165.64111328125000000000	4146.66650390625000000000	4136.92285156250000000000	4154.35888671875000000000	4142.56396484375000000000	4152.82031250000000000000	4155.38427734375000000000	3972.30761718750000000000	4214.87158203125000000000	4180.00000000000000000000	4174.87158203125000000000	4169.74365234375000000000	0.00000000000000000000	10247.00000000000000000000	10230.00000000000000000000	0.00000000000000000000	0.00000000000000000000	0.00000000000000000000	542.00000000000000000000	635.00000000000000000000	4.00000000000000000000	4.00000000000000000000	4.00000000000000000000	4.00000000000000000000	4.00000000000000000000	4.00000000000000000000	4.00000000000000000000	4.00000000000000000000	4.00000000000000000000	4.00000000000000000000	4.00000000000000000000	4.00000000000000000000	4.00000000000000000000	4.00000000000000000000	4.00000000000000000000	4.00000000000000000000
25.00000000000000000000	0.00000000000000000000	4175.89746093750000000000	4145.12792968750000000000	4170.25634765625000000000	4193.33300781250000000000	4154.35888671875000000000	4160.51269531250000000000	4150.25634765625000000000	4164.10253906250000000000	4164.10253906250000000000	3985.12817382812500000000	4217.94873046875000000000	4192.30761718750000000000	4173.84619140625000000000	4175.89746093750000000000	0.00000000000000000000	10247.00000000000000000000	10229.00000000000000000000	0.00000000000000000000	0.00000000000000000000	0.00000000000000000000	542.00000000000000000000	643.00000000000000000000	4.00000000000000000000	4.00000000000000000000	4.00000000000000000000	4.00000000000000000000	4.00000000000000000000	4.00000000000000000000	4.00000000000000000000	4.00000000000000000000	4.00000000000000000000	4.00000000000000000000	4.00000000000000000000	4.00000000000000000000	4.00000000000000000000	4.00000000000000000000	4.00000000000000000000	4.00000000000000000000
26.00000000000000000000	0.00000000000000000000	4159.48730468750000000000	4161.02539062500000000000	4158.97412109375000000000	4209.74365234375000000000	4189.23046875000000000000	4170.25634765625000000000	4157.94873046875000000000	4176.92285156250000000000	4175.89746093750000000000	3996.92309570312500000000	4212.82031250000000000000	4201.53857421875000000000	4185.64111328125000000000	4185.12792968750000000000	0.00000000000000000000	10247.00000000000000000000	10229.00000000000000000000	0.00000000000000000000	0.00000000000000000000	0.00000000000000000000	542.00000000000000000000	651.00000000000000000000	4.00000000000000000000	4.00000000000000000000	4.00000000000000000000	4.00000000000000000000	4.00000000000000000000	4.00000000000000000000	4.00000000000000000000	4.00000000000000000000	4.00000000000000000000	4.00000000000000000000	4.00000000000000000000	4.00000000000000000000	4.00000000000000000000	4.00000000000000000000	4.00000000000000000000	4.00000000000000000000
27.00000000000000000000	0.00000000000000000000	4163.07666015625000000000	4146.66650390625000000000	4171.28173828125000000000	4169.74365234375000000000	4184.61523437500000000000	4165.64111328125000000000	4152.82031250000000000000	4168.20507812500000000000	4164.10253906250000000000	3982.56396484375000000000	4206.15380859375000000000	4197.94873046875000000000	4182.56396484375000000000	4176.92285156250000000000	0.00000000000000000000	10246.00000000000000000000	10229.00000000000000000000	0.00000000000000000000	0.00000000000000000000	0.00000000000000000000	542.00000000000000000000	659.00000000000000000000	4.00000000000000000000	4.00000000000000000000	4.00000000000000000000	4.00000000000000000000	4.00000000000000000000	4.00000000000000000000	4.00000000000000000000	4.00000000000000000000	4.00000000000000000000	4.00000000000000000000	4.00000000000000000000	4.00000000000000000000	4.00000000000000000000	4.00000000000000000000	4.00000000000000000000	4.00000000000000000000
28.00000000000000000000	0.00000000000000000000	4166.15380859375000000000	4146.15380859375000000000	4171.28173828125000000000	4163.07666015625000000000	4168.71777343750000000000	4159.48730468750000000000	4144.10253906250000000000	4144.61523437500000000000	4138.46142578125000000000	3961.53833007812500000000	4183.58984375000000000000	4185.12792968750000000000	4170.76904296875000000000	4167.17919921875000000000	0.00000000000000000000	10246.00000000000000000000	10229.00000000000000000000	0.00000000000000000000	0.00000000000000000000	0.00000000000000000000	542.00000000000000000000	668.00000000000000000000	4.00000000000000000000	4.00000000000000000000	4.00000000000000000000	4.00000000000000000000	4.00000000000000000000	4.00000000000000000000	4.00000000000000000000	4.00000000000000000000	4.00000000000000000000	4.00000000000000000000	4.00000000000000000000	4.00000000000000000000	4.00000000000000000000	4.00000000000000000000	4.00000000000000000000	4.00000000000000000000
29.00000000000000000000	0.00000000000000000000	4169.23046875000000000000	4153.33300781250000000000	4171.79492187500000000000	4196.41015625000000000000	4169.74365234375000000000	4155.89746093750000000000	4136.92285156250000000000	4132.30761718750000000000	4130.76904296875000000000	3949.23071289062500000000	4172.82031250000000000000	4183.07666015625000000000	4156.92285156250000000000	4172.82031250000000000000	0.00000000000000000000	10247.00000000000000000000	10227.00000000000000000000	0.00000000000000000000	0.00000000000000000000	0.00000000000000000000	542.00000000000000000000	676.00000000000000000000	4.00000000000000000000	4.00000000000000000000	4.00000000000000000000	4.00000000000000000000	4.00000000000000000000	4.00000000000000000000	4.00000000000000000000	4.00000000000000000000	4.00000000000000000000	4.00000000000000000000	4.00000000000000000000	4.00000000000000000000	4.00000000000000000000	4.00000000000000000000	4.00000000000000000000	4.00000000000000000000
30.00000000000000000000	0.00000000000000000000	4165.12792968750000000000	4135.38427734375000000000	4167.17919921875000000000	4161.02539062500000000000	4153.33300781250000000000	4154.35888671875000000000	4129.74365234375000000000	4132.82031250000000000000	4133.33300781250000000000	3934.35888671875000000000	4201.02539062500000000000	4183.58984375000000000000	4146.15380859375000000000	4176.92285156250000000000	0.00000000000000000000	10247.00000000000000000000	10227.00000000000000000000	0.00000000000000000000	0.00000000000000000000	0.00000000000000000000	542.00000000000000000000	684.00000000000000000000	4.00000000000000000000	4.00000000000000000000	4.00000000000000000000	4.00000000000000000000	4.00000000000000000000	4.00000000000000000000	4.00000000000000000000	4.00000000000000000000	4.00000000000000000000	4.00000000000000000000	4.00000000000000000000	4.00000000000000000000	4.00000000000000000000	4.00000000000000000000	4.00000000000000000000	4.00000000000000000000
31.00000000000000000000	0.00000000000000000000	4148.20507812500000000000	4118.97412109375000000000	4146.15380859375000000000	4125.12792968750000000000	4146.15380859375000000000	4160.51269531250000000000	4127.17919921875000000000	4134.87158203125000000000	4138.97412109375000000000	3935.89746093750000000000	4211.79492187500000000000	4172.30761718750000000000	4156.41015625000000000000	4164.61523437500000000000	0.00000000000000000000	10247.00000000000000000000	10227.00000000000000000000	0.00000000000000000000	0.00000000000000000000	0.00000000000000000000	542.00000000000000000000	692.00000000000000000000	4.00000000000000000000	4.00000000000000000000	4.00000000000000000000	4.00000000000000000000	4.00000000000000000000	4.00000000000000000000	4.00000000000000000000	4.00000000000000000000	4.00000000000000000000	4.00000000000000000000	4.00000000000000000000	4.00000000000000000000	4.00000000000000000000	4.00000000000000000000	4.00000000000000000000	4.00000000000000000000
32.00000000000000000000	0.00000000000000000000	4163.07666015625000000000	4141.02539062500000000000	4164.61523437500000000000	4179.48730468750000000000	4181.02539062500000000000	4173.33300781250000000000	4142.56396484375000000000	4149.74365234375000000000	4163.07666015625000000000	3957.43579101562500000000	4170.25634765625000000000	4180.51269531250000000000	4169.74365234375000000000	4161.02539062500000000000	0.00000000000000000000	10247.00000000000000000000	10227.00000000000000000000	0.00000000000000000000	0.00000000000000000000	0.00000000000000000000	542.00000000000000000000	699.00000000000000000000	4.00000000000000000000	4.00000000000000000000	4.00000000000000000000	4.00000000000000000000	4.00000000000000000000	4.00000000000000000000	4.00000000000000000000	4.00000000000000000000	4.00000000000000000000	4.00000000000000000000	4.00000000000000000000	4.00000000000000000000	4.00000000000000000000	4.00000000000000000000	4.00000000000000000000	4.00000000000000000000
33.00000000000000000000	0.00000000000000000000	4156.92285156250000000000	4163.58984375000000000000	4165.12792968750000000000	4205.64111328125000000000	4203.58984375000000000000	4183.07666015625000000000	4160.51269531250000000000	4165.64111328125000000000	4177.94873046875000000000	3969.23071289062500000000	4176.41015625000000000000	4188.71777343750000000000	4167.69238281250000000000	4167.69238281250000000000	0.00000000000000000000	10248.00000000000000000000	10227.00000000000000000000	0.00000000000000000000	0.00000000000000000000	0.00000000000000000000	542.00000000000000000000	706.00000000000000000000	4.00000000000000000000	4.00000000000000000000	4.00000000000000000000	4.00000000000000000000	4.00000000000000000000	4.00000000000000000000	4.00000000000000000000	4.00000000000000000000	4.00000000000000000000	4.00000000000000000000	4.00000000000000000000	4.00000000000000000000	4.00000000000000000000	4.00000000000000000000	4.00000000000000000000	4.00000000000000000000
34.00000000000000000000	0.00000000000000000000	4151.79492187500000000000	4147.17919921875000000000	4153.84619140625000000000	4174.35888671875000000000	4182.56396484375000000000	4178.97412109375000000000	4158.46142578125000000000	4162.05126953125000000000	4161.53857421875000000000	3958.46142578125000000000	4223.07666015625000000000	4183.58984375000000000000	4165.12792968750000000000	4165.12792968750000000000	0.00000000000000000000	10248.00000000000000000000	10227.00000000000000000000	0.00000000000000000000	0.00000000000000000000	0.00000000000000000000	542.00000000000000000000	714.00000000000000000000	4.00000000000000000000	4.00000000000000000000	4.00000000000000000000	4.00000000000000000000	4.00000000000000000000	4.00000000000000000000	4.00000000000000000000	4.00000000000000000000	4.00000000000000000000	4.00000000000000000000	4.00000000000000000000	4.00000000000000000000	4.00000000000000000000	4.00000000000000000000	4.00000000000000000000	4.00000000000000000000
35.00000000000000000000	0.00000000000000000000	4152.82031250000000000000	4122.56396484375000000000	4147.17919921875000000000	4164.10253906250000000000	4148.71777343750000000000	4165.12792968750000000000	4144.10253906250000000000	4156.92285156250000000000	4153.33300781250000000000	3944.61523437500000000000	4202.05126953125000000000	4170.25634765625000000000	4150.25634765625000000000	4146.15380859375000000000	0.00000000000000000000	10247.00000000000000000000	10227.00000000000000000000	0.00000000000000000000	0.00000000000000000000	0.00000000000000000000	542.00000000000000000000	723.00000000000000000000	4.00000000000000000000	4.00000000000000000000	4.00000000000000000000	4.00000000000000000000	4.00000000000000000000	4.00000000000000000000	4.00000000000000000000	4.00000000000000000000	4.00000000000000000000	4.00000000000000000000	4.00000000000000000000	4.00000000000000000000	4.00000000000000000000	4.00000000000000000000	4.00000000000000000000	4.00000000000000000000
36.00000000000000000000	0.00000000000000000000	4133.33300781250000000000	4116.41015625000000000000	4133.84619140625000000000	4146.66650390625000000000	4147.69238281250000000000	4153.84619140625000000000	4137.43603515625000000000	4158.46142578125000000000	4153.84619140625000000000	3936.92309570312500000000	4155.89746093750000000000	4160.00000000000000000000	4128.71777343750000000000	4136.92285156250000000000	0.00000000000000000000	10247.00000000000000000000	10227.00000000000000000000	0.00000000000000000000	0.00000000000000000000	0.00000000000000000000	542.00000000000000000000	731.00000000000000000000	4.00000000000000000000	4.00000000000000000000	4.00000000000000000000	4.00000000000000000000	4.00000000000000000000	4.00000000000000000000	4.00000000000000000000	4.00000000000000000000	4.00000000000000000000	4.00000000000000000000	4.00000000000000000000	4.00000000000000000000	4.00000000000000000000	4.00000000000000000000	4.00000000000000000000	4.00000000000000000000
37.00000000000000000000	0.00000000000000000000	4157.94873046875000000000	4125.12792968750000000000	4167.69238281250000000000	4129.74365234375000000000	4170.76904296875000000000	4155.38427734375000000000	4142.56396484375000000000	4154.87158203125000000000	4141.53857421875000000000	3928.20507812500000000000	4164.61523437500000000000	4173.33300781250000000000	4137.43603515625000000000	4156.92285156250000000000	0.00000000000000000000	10247.00000000000000000000	10227.00000000000000000000	0.00000000000000000000	0.00000000000000000000	0.00000000000000000000	542.00000000000000000000	739.00000000000000000000	4.00000000000000000000	4.00000000000000000000	4.00000000000000000000	4.00000000000000000000	4.00000000000000000000	4.00000000000000000000	4.00000000000000000000	4.00000000000000000000	4.00000000000000000000	4.00000000000000000000	4.00000000000000000000	4.00000000000000000000	4.00000000000000000000	4.00000000000000000000	4.00000000000000000000	4.00000000000000000000
38.00000000000000000000	0.00000000000000000000	4175.38427734375000000000	4155.89746093750000000000	4180.51269531250000000000	4176.41015625000000000000	4188.71777343750000000000	4171.28173828125000000000	4154.87158203125000000000	4163.07666015625000000000	4150.25634765625000000000	3945.64086914062500000000	4206.15380859375000000000	4187.69238281250000000000	4169.23046875000000000000	4176.92285156250000000000	0.00000000000000000000	10247.00000000000000000000	10227.00000000000000000000	0.00000000000000000000	0.00000000000000000000	0.00000000000000000000	542.00000000000000000000	748.00000000000000000000	4.00000000000000000000	4.00000000000000000000	4.00000000000000000000	4.00000000000000000000	4.00000000000000000000	4.00000000000000000000	4.00000000000000000000	4.00000000000000000000	4.00000000000000000000	4.00000000000000000000	4.00000000000000000000	4.00000000000000000000	4.00000000000000000000	4.00000000000000000000	4.00000000000000000000	4.00000000000000000000
39.00000000000000000000	0.00000000000000000000	4160.00000000000000000000	4164.10253906250000000000	4162.05126953125000000000	4205.12792968750000000000	4169.23046875000000000000	4167.17919921875000000000	4148.71777343750000000000	4160.51269531250000000000	4163.58984375000000000000	3956.92309570312500000000	4209.74365234375000000000	4186.15380859375000000000	4172.82031250000000000000	4167.69238281250000000000	0.00000000000000000000	10247.00000000000000000000	10228.00000000000000000000	0.00000000000000000000	0.00000000000000000000	0.00000000000000000000	542.00000000000000000000	756.00000000000000000000	4.00000000000000000000	4.00000000000000000000	4.00000000000000000000	4.00000000000000000000	4.00000000000000000000	4.00000000000000000000	4.00000000000000000000	4.00000000000000000000	4.00000000000000000000	4.00000000000000000000	4.00000000000000000000	4.00000000000000000000	4.00000000000000000000	4.00000000000000000000	4.00000000000000000000	4.00000000000000000000
40.00000000000000000000	0.00000000000000000000	4156.41015625000000000000	4139.48730468750000000000	4161.53857421875000000000	4162.56396484375000000000	4138.97412109375000000000	4142.56396484375000000000	4131.28173828125000000000	4136.92285156250000000000	4152.82031250000000000000	3934.87158203125000000000	4194.35888671875000000000	4172.82031250000000000000	4157.94873046875000000000	4152.82031250000000000000	0.00000000000000000000	10247.00000000000000000000	10228.00000000000000000000	0.00000000000000000000	0.00000000000000000000	0.00000000000000000000	542.00000000000000000000	764.00000000000000000000	4.00000000000000000000	4.00000000000000000000	4.00000000000000000000	4.00000000000000000000	4.00000000000000000000	4.00000000000000000000	4.00000000000000000000	4.00000000000000000000	4.00000000000000000000	4.00000000000000000000	4.00000000000000000000	4.00000000000000000000	4.00000000000000000000	4.00000000000000000000	4.00000000000000000000	4.00000000000000000000
41.00000000000000000000	0.00000000000000000000	4154.35888671875000000000	4143.07666015625000000000	4158.46142578125000000000	4161.02539062500000000000	4163.07666015625000000000	4155.38427734375000000000	4147.17919921875000000000	4154.35888671875000000000	4164.10253906250000000000	3939.48706054687500000000	4185.12792968750000000000	4181.53857421875000000000	4166.15380859375000000000	4166.66650390625000000000	0.00000000000000000000	10247.00000000000000000000	10230.00000000000000000000	0.00000000000000000000	0.00000000000000000000	0.00000000000000000000	542.00000000000000000000	772.00000000000000000000	4.00000000000000000000	4.00000000000000000000	4.00000000000000000000	4.00000000000000000000	4.00000000000000000000	4.00000000000000000000	4.00000000000000000000	4.00000000000000000000	4.00000000000000000000	4.00000000000000000000	4.00000000000000000000	4.00000000000000000000	4.00000000000000000000	4.00000000000000000000	4.00000000000000000000	4.00000000000000000000
42.00000000000000000000	0.00000000000000000000	4168.71777343750000000000	4153.33300781250000000000	4174.35888671875000000000	4189.74365234375000000000	4200.00000000000000000000	4189.23046875000000000000	4173.84619140625000000000	4190.25634765625000000000	4184.10253906250000000000	3968.71777343750000000000	4177.43603515625000000000	4204.10253906250000000000	4170.76904296875000000000	4178.46142578125000000000	0.00000000000000000000	10247.00000000000000000000	10230.00000000000000000000	0.00000000000000000000	0.00000000000000000000	0.00000000000000000000	542.00000000000000000000	779.00000000000000000000	4.00000000000000000000	4.00000000000000000000	4.00000000000000000000	4.00000000000000000000	4.00000000000000000000	4.00000000000000000000	4.00000000000000000000	4.00000000000000000000	4.00000000000000000000	4.00000000000000000000	4.00000000000000000000	4.00000000000000000000	4.00000000000000000000	4.00000000000000000000	4.00000000000000000000	4.00000000000000000000
43.00000000000000000000	0.00000000000000000000	4154.35888671875000000000	4138.97412109375000000000	4158.46142578125000000000	4163.07666015625000000000	4187.17919921875000000000	4184.10253906250000000000	4172.82031250000000000000	4198.46142578125000000000	4184.61523437500000000000	3970.25634765625000000000	4206.66650390625000000000	4185.64111328125000000000	4150.76904296875000000000	4159.48730468750000000000	0.00000000000000000000	10246.00000000000000000000	10231.00000000000000000000	0.00000000000000000000	0.00000000000000000000	0.00000000000000000000	542.00000000000000000000	786.00000000000000000000	4.00000000000000000000	4.00000000000000000000	4.00000000000000000000	4.00000000000000000000	4.00000000000000000000	4.00000000000000000000	4.00000000000000000000	4.00000000000000000000	4.00000000000000000000	4.00000000000000000000	4.00000000000000000000	4.00000000000000000000	4.00000000000000000000	4.00000000000000000000	4.00000000000000000000	4.00000000000000000000
44.00000000000000000000	0.00000000000000000000	4133.33300781250000000000	4139.48730468750000000000	4136.92285156250000000000	4150.25634765625000000000	4163.07666015625000000000	4163.07666015625000000000	4167.17919921875000000000	4201.02539062500000000000	4177.43603515625000000000	3945.12817382812500000000	4207.69238281250000000000	4172.30761718750000000000	4145.64111328125000000000	4148.20507812500000000000	0.00000000000000000000	10246.00000000000000000000	10231.00000000000000000000	0.00000000000000000000	0.00000000000000000000	0.00000000000000000000	542.00000000000000000000	794.00000000000000000000	4.00000000000000000000	4.00000000000000000000	4.00000000000000000000	4.00000000000000000000	4.00000000000000000000	4.00000000000000000000	4.00000000000000000000	4.00000000000000000000	4.00000000000000000000	4.00000000000000000000	4.00000000000000000000	4.00000000000000000000	4.00000000000000000000	4.00000000000000000000	4.00000000000000000000	4.00000000000000000000
45.00000000000000000000	0.00000000000000000000	4154.87158203125000000000	4157.43603515625000000000	4158.97412109375000000000	4178.97412109375000000000	4181.53857421875000000000	4178.97412109375000000000	4177.94873046875000000000	4206.15380859375000000000	4171.28173828125000000000	3935.89746093750000000000	4179.48730468750000000000	4187.17919921875000000000	4170.76904296875000000000	4162.05126953125000000000	0.00000000000000000000	10245.00000000000000000000	10231.00000000000000000000	0.00000000000000000000	0.00000000000000000000	0.00000000000000000000	542.00000000000000000000	801.00000000000000000000	4.00000000000000000000	4.00000000000000000000	4.00000000000000000000	4.00000000000000000000	4.00000000000000000000	4.00000000000000000000	4.00000000000000000000	4.00000000000000000000	4.00000000000000000000	4.00000000000000000000	4.00000000000000000000	4.00000000000000000000	4.00000000000000000000	4.00000000000000000000	4.00000000000000000000	4.00000000000000000000
46.00000000000000000000	0.00000000000000000000	4152.30761718750000000000	4135.38427734375000000000	4152.82031250000000000000	4146.15380859375000000000	4169.23046875000000000000	4183.07666015625000000000	4170.25634765625000000000	4197.43603515625000000000	4170.76904296875000000000	3928.71777343750000000000	4176.92285156250000000000	4172.82031250000000000000	4171.28173828125000000000	4151.28173828125000000000	0.00000000000000000000	10245.00000000000000000000	10231.00000000000000000000	0.00000000000000000000	0.00000000000000000000	0.00000000000000000000	542.00000000000000000000	808.00000000000000000000	4.00000000000000000000	4.00000000000000000000	4.00000000000000000000	4.00000000000000000000	4.00000000000000000000	4.00000000000000000000	4.00000000000000000000	4.00000000000000000000	4.00000000000000000000	4.00000000000000000000	4.00000000000000000000	4.00000000000000000000	4.00000000000000000000	4.00000000000000000000	4.00000000000000000000	4.00000000000000000000
47.00000000000000000000	0.00000000000000000000	4151.79492187500000000000	4106.66650390625000000000	4148.20507812500000000000	4122.56396484375000000000	4117.43603515625000000000	4148.71777343750000000000	4144.61523437500000000000	4175.38427734375000000000	4167.69238281250000000000	3915.38452148437500000000	4167.69238281250000000000	4161.02539062500000000000	4137.43603515625000000000	4130.25634765625000000000	0.00000000000000000000	10244.00000000000000000000	10231.00000000000000000000	0.00000000000000000000	0.00000000000000000000	0.00000000000000000000	542.00000000000000000000	816.00000000000000000000	4.00000000000000000000	4.00000000000000000000	4.00000000000000000000	4.00000000000000000000	4.00000000000000000000	4.00000000000000000000	4.00000000000000000000	4.00000000000000000000	4.00000000000000000000	4.00000000000000000000	4.00000000000000000000	4.00000000000000000000	4.00000000000000000000	4.00000000000000000000	4.00000000000000000000	4.00000000000000000000
48.00000000000000000000	0.00000000000000000000	4164.10253906250000000000	4147.17919921875000000000	4161.02539062500000000000	4191.28173828125000000000	4153.84619140625000000000	4152.82031250000000000000	4156.41015625000000000000	4174.87158203125000000000	4167.69238281250000000000	3943.07690429687500000000	4181.53857421875000000000	4186.15380859375000000000	4151.79492187500000000000	4163.07666015625000000000	0.00000000000000000000	10244.00000000000000000000	10231.00000000000000000000	0.00000000000000000000	0.00000000000000000000	0.00000000000000000000	542.00000000000000000000	824.00000000000000000000	4.00000000000000000000	4.00000000000000000000	4.00000000000000000000	4.00000000000000000000	4.00000000000000000000	4.00000000000000000000	4.00000000000000000000	4.00000000000000000000	4.00000000000000000000	4.00000000000000000000	4.00000000000000000000	4.00000000000000000000	4.00000000000000000000	4.00000000000000000000	4.00000000000000000000	4.00000000000000000000
49.00000000000000000000	0.00000000000000000000	4164.10253906250000000000	4173.33300781250000000000	4167.17919921875000000000	4207.69238281250000000000	4206.66650390625000000000	4173.84619140625000000000	4170.76904296875000000000	4172.82031250000000000000	4157.43603515625000000000	3955.38452148437500000000	4218.97412109375000000000	4196.41015625000000000000	4178.97412109375000000000	4188.71777343750000000000	0.00000000000000000000	10244.00000000000000000000	10229.00000000000000000000	0.00000000000000000000	0.00000000000000000000	0.00000000000000000000	542.00000000000000000000	832.00000000000000000000	4.00000000000000000000	4.00000000000000000000	4.00000000000000000000	4.00000000000000000000	4.00000000000000000000	4.00000000000000000000	4.00000000000000000000	4.00000000000000000000	4.00000000000000000000	4.00000000000000000000	4.00000000000000000000	4.00000000000000000000	4.00000000000000000000	4.00000000000000000000	4.00000000000000000000	4.00000000000000000000
50.00000000000000000000	0.00000000000000000000	4161.53857421875000000000	4133.84619140625000000000	4168.20507812500000000000	4152.30761718750000000000	4168.20507812500000000000	4159.48730468750000000000	4149.74365234375000000000	4144.61523437500000000000	4134.35888671875000000000	3915.89746093750000000000	4195.38427734375000000000	4171.79492187500000000000	4151.28173828125000000000	4157.43603515625000000000	0.00000000000000000000	10244.00000000000000000000	10229.00000000000000000000	0.00000000000000000000	0.00000000000000000000	0.00000000000000000000	542.00000000000000000000	840.00000000000000000000	4.00000000000000000000	4.00000000000000000000	4.00000000000000000000	4.00000000000000000000	4.00000000000000000000	4.00000000000000000000	4.00000000000000000000	4.00000000000000000000	4.00000000000000000000	4.00000000000000000000	4.00000000000000000000	4.00000000000000000000	4.00000000000000000000	4.00000000000000000000	4.00000000000000000000	4.00000000000000000000
51.00000000000000000000	0.00000000000000000000	4145.12792968750000000000	4127.17919921875000000000	4152.30761718750000000000	4149.23046875000000000000	4150.25634765625000000000	4158.46142578125000000000	4146.15380859375000000000	4141.53857421875000000000	4136.92285156250000000000	3902.56396484375000000000	4142.05126953125000000000	4161.53857421875000000000	4132.82031250000000000000	4145.12792968750000000000	0.00000000000000000000	10245.00000000000000000000	10228.00000000000000000000	0.00000000000000000000	0.00000000000000000000	0.00000000000000000000	542.00000000000000000000	848.00000000000000000000	4.00000000000000000000	4.00000000000000000000	4.00000000000000000000	4.00000000000000000000	4.00000000000000000000	4.00000000000000000000	4.00000000000000000000	4.00000000000000000000	4.00000000000000000000	4.00000000000000000000	4.00000000000000000000	4.00000000000000000000	4.00000000000000000000	4.00000000000000000000	4.00000000000000000000	4.00000000000000000000
52.00000000000000000000	0.00000000000000000000	4152.82031250000000000000	4141.53857421875000000000	4157.94873046875000000000	4169.74365234375000000000	4163.07666015625000000000	4168.71777343750000000000	4157.43603515625000000000	4157.43603515625000000000	4151.28173828125000000000	3907.17944335937500000000	4141.02539062500000000000	4175.38427734375000000000	4143.07666015625000000000	4159.48730468750000000000	0.00000000000000000000	10245.00000000000000000000	10228.00000000000000000000	0.00000000000000000000	0.00000000000000000000	0.00000000000000000000	542.00000000000000000000	857.00000000000000000000	4.00000000000000000000	4.00000000000000000000	4.00000000000000000000	4.00000000000000000000	4.00000000000000000000	4.00000000000000000000	4.00000000000000000000	4.00000000000000000000	4.00000000000000000000	4.00000000000000000000	4.00000000000000000000	4.00000000000000000000	4.00000000000000000000	4.00000000000000000000	4.00000000000000000000	4.00000000000000000000
53.00000000000000000000	0.00000000000000000000	4157.94873046875000000000	4129.74365234375000000000	4155.89746093750000000000	4164.61523437500000000000	4148.71777343750000000000	4158.46142578125000000000	4156.41015625000000000000	4158.97412109375000000000	4151.28173828125000000000	3909.23071289062500000000	4175.89746093750000000000	4173.84619140625000000000	4144.61523437500000000000	4148.71777343750000000000	0.00000000000000000000	10246.00000000000000000000	10229.00000000000000000000	0.00000000000000000000	0.00000000000000000000	0.00000000000000000000	542.00000000000000000000	865.00000000000000000000	4.00000000000000000000	4.00000000000000000000	4.00000000000000000000	4.00000000000000000000	4.00000000000000000000	4.00000000000000000000	4.00000000000000000000	4.00000000000000000000	4.00000000000000000000	4.00000000000000000000	4.00000000000000000000	4.00000000000000000000	4.00000000000000000000	4.00000000000000000000	4.00000000000000000000	4.00000000000000000000
54.00000000000000000000	0.00000000000000000000	4155.89746093750000000000	4140.00000000000000000000	4152.82031250000000000000	4171.79492187500000000000	4166.66650390625000000000	4160.00000000000000000000	4164.61523437500000000000	4169.23046875000000000000	4158.97412109375000000000	3928.71777343750000000000	4204.10253906250000000000	4174.87158203125000000000	4145.12792968750000000000	4151.79492187500000000000	0.00000000000000000000	10246.00000000000000000000	10229.00000000000000000000	0.00000000000000000000	0.00000000000000000000	0.00000000000000000000	542.00000000000000000000	873.00000000000000000000	4.00000000000000000000	4.00000000000000000000	4.00000000000000000000	4.00000000000000000000	4.00000000000000000000	4.00000000000000000000	4.00000000000000000000	4.00000000000000000000	4.00000000000000000000	4.00000000000000000000	4.00000000000000000000	4.00000000000000000000	4.00000000000000000000	4.00000000000000000000	4.00000000000000000000	4.00000000000000000000
55.00000000000000000000	0.00000000000000000000	4171.79492187500000000000	4158.97412109375000000000	4176.92285156250000000000	4178.97412109375000000000	4195.38427734375000000000	4170.25634765625000000000	4172.30761718750000000000	4181.53857421875000000000	4173.84619140625000000000	3931.28198242187500000000	4207.69238281250000000000	4189.74365234375000000000	4155.38427734375000000000	4186.15380859375000000000	0.00000000000000000000	10246.00000000000000000000	10230.00000000000000000000	0.00000000000000000000	0.00000000000000000000	0.00000000000000000000	542.00000000000000000000	882.00000000000000000000	4.00000000000000000000	4.00000000000000000000	4.00000000000000000000	4.00000000000000000000	4.00000000000000000000	4.00000000000000000000	4.00000000000000000000	4.00000000000000000000	4.00000000000000000000	4.00000000000000000000	4.00000000000000000000	4.00000000000000000000	4.00000000000000000000	4.00000000000000000000	4.00000000000000000000	4.00000000000000000000
56.00000000000000000000	0.00000000000000000000	4154.87158203125000000000	4144.61523437500000000000	4161.02539062500000000000	4161.02539062500000000000	4175.89746093750000000000	4163.07666015625000000000	4157.94873046875000000000	4165.64111328125000000000	4164.10253906250000000000	3924.61523437500000000000	4187.69238281250000000000	4181.53857421875000000000	4164.61523437500000000000	4186.66650390625000000000	0.00000000000000000000	10246.00000000000000000000	10230.00000000000000000000	0.00000000000000000000	0.00000000000000000000	0.00000000000000000000	542.00000000000000000000	889.00000000000000000000	4.00000000000000000000	4.00000000000000000000	4.00000000000000000000	4.00000000000000000000	4.00000000000000000000	4.00000000000000000000	4.00000000000000000000	4.00000000000000000000	4.00000000000000000000	4.00000000000000000000	4.00000000000000000000	4.00000000000000000000	4.00000000000000000000	4.00000000000000000000	4.00000000000000000000	4.00000000000000000000
57.00000000000000000000	0.00000000000000000000	4153.84619140625000000000	4134.35888671875000000000	4156.41015625000000000000	4152.30761718750000000000	4149.23046875000000000000	4151.28173828125000000000	4145.12792968750000000000	4143.58984375000000000000	4132.82031250000000000000	3924.10253906250000000000	4156.41015625000000000000	4181.02539062500000000000	4156.41015625000000000000	4166.15380859375000000000	0.00000000000000000000	10246.00000000000000000000	10229.00000000000000000000	0.00000000000000000000	0.00000000000000000000	0.00000000000000000000	542.00000000000000000000	896.00000000000000000000	4.00000000000000000000	4.00000000000000000000	4.00000000000000000000	4.00000000000000000000	4.00000000000000000000	4.00000000000000000000	4.00000000000000000000	4.00000000000000000000	4.00000000000000000000	4.00000000000000000000	4.00000000000000000000	4.00000000000000000000	4.00000000000000000000	4.00000000000000000000	4.00000000000000000000	4.00000000000000000000
58.00000000000000000000	0.00000000000000000000	4161.53857421875000000000	4144.61523437500000000000	4164.10253906250000000000	4155.38427734375000000000	4148.20507812500000000000	4150.25634765625000000000	4143.07666015625000000000	4144.10253906250000000000	4128.71777343750000000000	3904.10253906250000000000	4146.15380859375000000000	4189.23046875000000000000	4133.33300781250000000000	4159.48730468750000000000	0.00000000000000000000	10246.00000000000000000000	10229.00000000000000000000	0.00000000000000000000	0.00000000000000000000	0.00000000000000000000	542.00000000000000000000	904.00000000000000000000	4.00000000000000000000	4.00000000000000000000	4.00000000000000000000	4.00000000000000000000	4.00000000000000000000	4.00000000000000000000	4.00000000000000000000	4.00000000000000000000	4.00000000000000000000	4.00000000000000000000	4.00000000000000000000	4.00000000000000000000	4.00000000000000000000	4.00000000000000000000	4.00000000000000000000	4.00000000000000000000
59.00000000000000000000	0.00000000000000000000	4146.15380859375000000000	4143.58984375000000000000	4143.58984375000000000000	4169.23046875000000000000	4142.05126953125000000000	4149.23046875000000000000	4137.94873046875000000000	4142.05126953125000000000	4144.10253906250000000000	3891.79467773437500000000	4180.51269531250000000000	4167.17919921875000000000	4124.10253906250000000000	4142.05126953125000000000	0.00000000000000000000	10246.00000000000000000000	10229.00000000000000000000	0.00000000000000000000	0.00000000000000000000	0.00000000000000000000	542.00000000000000000000	911.00000000000000000000	4.00000000000000000000	4.00000000000000000000	4.00000000000000000000	4.00000000000000000000	4.00000000000000000000	4.00000000000000000000	4.00000000000000000000	4.00000000000000000000	4.00000000000000000000	4.00000000000000000000	4.00000000000000000000	4.00000000000000000000	4.00000000000000000000	4.00000000000000000000	4.00000000000000000000	4.00000000000000000000
60.00000000000000000000	0.00000000000000000000	4161.53857421875000000000	4144.10253906250000000000	4157.94873046875000000000	4185.64111328125000000000	4153.84619140625000000000	4155.38427734375000000000	4143.07666015625000000000	4140.51269531250000000000	4151.28173828125000000000	3923.58959960937500000000	4202.56396484375000000000	4160.51269531250000000000	4147.17919921875000000000	4144.10253906250000000000	0.00000000000000000000	10246.00000000000000000000	10229.00000000000000000000	0.00000000000000000000	0.00000000000000000000	0.00000000000000000000	542.00000000000000000000	919.00000000000000000000	4.00000000000000000000	4.00000000000000000000	4.00000000000000000000	4.00000000000000000000	4.00000000000000000000	4.00000000000000000000	4.00000000000000000000	4.00000000000000000000	4.00000000000000000000	4.00000000000000000000	4.00000000000000000000	4.00000000000000000000	4.00000000000000000000	4.00000000000000000000	4.00000000000000000000	4.00000000000000000000
61.00000000000000000000	0.00000000000000000000	4156.92285156250000000000	4144.61523437500000000000	4162.05126953125000000000	4153.84619140625000000000	4183.58984375000000000000	4169.23046875000000000000	4156.41015625000000000000	4158.97412109375000000000	4155.89746093750000000000	3940.00000000000000000000	4164.10253906250000000000	4176.92285156250000000000	4161.02539062500000000000	4163.07666015625000000000	0.00000000000000000000	10249.00000000000000000000	10230.00000000000000000000	0.00000000000000000000	0.00000000000000000000	0.00000000000000000000	542.00000000000000000000	927.00000000000000000000	4.00000000000000000000	4.00000000000000000000	4.00000000000000000000	4.00000000000000000000	4.00000000000000000000	4.00000000000000000000	4.00000000000000000000	4.00000000000000000000	4.00000000000000000000	4.00000000000000000000	4.00000000000000000000	4.00000000000000000000	4.00000000000000000000	4.00000000000000000000	4.00000000000000000000	4.00000000000000000000
62.00000000000000000000	0.00000000000000000000	4151.28173828125000000000	4133.33300781250000000000	4157.94873046875000000000	4128.20507812500000000000	4173.33300781250000000000	4170.76904296875000000000	4153.33300781250000000000	4161.53857421875000000000	4149.74365234375000000000	3914.87158203125000000000	4148.20507812500000000000	4187.17919921875000000000	4148.20507812500000000000	4162.56396484375000000000	0.00000000000000000000	10249.00000000000000000000	10230.00000000000000000000	0.00000000000000000000	0.00000000000000000000	0.00000000000000000000	542.00000000000000000000	935.00000000000000000000	4.00000000000000000000	4.00000000000000000000	4.00000000000000000000	4.00000000000000000000	4.00000000000000000000	4.00000000000000000000	4.00000000000000000000	4.00000000000000000000	4.00000000000000000000	4.00000000000000000000	4.00000000000000000000	4.00000000000000000000	4.00000000000000000000	4.00000000000000000000	4.00000000000000000000	4.00000000000000000000
63.00000000000000000000	0.00000000000000000000	4164.61523437500000000000	4142.05126953125000000000	4164.10253906250000000000	4155.89746093750000000000	4161.53857421875000000000	4162.05126953125000000000	4147.69238281250000000000	4153.33300781250000000000	4149.74365234375000000000	3924.61523437500000000000	4181.53857421875000000000	4186.15380859375000000000	4151.28173828125000000000	4154.87158203125000000000	0.00000000000000000000	10247.00000000000000000000	10230.00000000000000000000	0.00000000000000000000	0.00000000000000000000	0.00000000000000000000	542.00000000000000000000	943.00000000000000000000	4.00000000000000000000	4.00000000000000000000	4.00000000000000000000	4.00000000000000000000	4.00000000000000000000	4.00000000000000000000	4.00000000000000000000	4.00000000000000000000	4.00000000000000000000	4.00000000000000000000	4.00000000000000000000	4.00000000000000000000	4.00000000000000000000	4.00000000000000000000	4.00000000000000000000	4.00000000000000000000
64.00000000000000000000	0.00000000000000000000	4150.25634765625000000000	4159.48730468750000000000	4152.82031250000000000000	4184.10253906250000000000	4166.15380859375000000000	4153.84619140625000000000	4143.58984375000000000000	4152.82031250000000000000	4155.38427734375000000000	3936.41015625000000000000	4190.25634765625000000000	4181.53857421875000000000	4161.02539062500000000000	4152.82031250000000000000	2414.00000000000000000000	10247.00000000000000000000	10230.00000000000000000000	0.00000000000000000000	0.00000000000000000000	0.00000000000000000000	542.00000000000000000000	951.00000000000000000000	4.00000000000000000000	4.00000000000000000000	4.00000000000000000000	4.00000000000000000000	4.00000000000000000000	4.00000000000000000000	4.00000000000000000000	4.00000000000000000000	4.00000000000000000000	4.00000000000000000000	4.00000000000000000000	4.00000000000000000000	4.00000000000000000000	4.00000000000000000000	4.00000000000000000000	4.00000000000000000000
65.00000000000000000000	0.00000000000000000000	4150.76904296875000000000	4151.28173828125000000000	4165.12792968750000000000	4171.79492187500000000000	4152.82031250000000000000	4148.71777343750000000000	4137.43603515625000000000	4143.07666015625000000000	4136.41015625000000000000	3910.25634765625000000000	4182.05126953125000000000	4180.51269531250000000000	4162.56396484375000000000	4158.46142578125000000000	2944.00000000000000000000	10248.00000000000000000000	10230.00000000000000000000	0.00000000000000000000	0.00000000000000000000	0.00000000000000000000	542.00000000000000000000	958.00000000000000000000	4.00000000000000000000	4.00000000000000000000	4.00000000000000000000	4.00000000000000000000	4.00000000000000000000	4.00000000000000000000	4.00000000000000000000	4.00000000000000000000	4.00000000000000000000	4.00000000000000000000	4.00000000000000000000	4.00000000000000000000	4.00000000000000000000	4.00000000000000000000	4.00000000000000000000	4.00000000000000000000
66.00000000000000000000	0.00000000000000000000	4153.84619140625000000000	4145.12792968750000000000	4162.05126953125000000000	4147.69238281250000000000	4154.35888671875000000000	4149.74365234375000000000	4142.05126953125000000000	4138.97412109375000000000	4128.71777343750000000000	3920.00000000000000000000	4188.71777343750000000000	4175.38427734375000000000	4168.20507812500000000000	4163.07666015625000000000	2371.00000000000000000000	10248.00000000000000000000	10230.00000000000000000000	0.00000000000000000000	0.00000000000000000000	0.00000000000000000000	542.00000000000000000000	966.00000000000000000000	4.00000000000000000000	4.00000000000000000000	4.00000000000000000000	4.00000000000000000000	4.00000000000000000000	4.00000000000000000000	4.00000000000000000000	4.00000000000000000000	4.00000000000000000000	4.00000000000000000000	4.00000000000000000000	4.00000000000000000000	4.00000000000000000000	4.00000000000000000000	4.00000000000000000000	4.00000000000000000000
67.00000000000000000000	0.00000000000000000000	4160.00000000000000000000	4153.84619140625000000000	4161.53857421875000000000	4153.84619140625000000000	4181.02539062500000000000	4161.02539062500000000000	4153.84619140625000000000	4153.84619140625000000000	4158.46142578125000000000	3952.30761718750000000000	4186.15380859375000000000	4182.05126953125000000000	4164.61523437500000000000	4160.00000000000000000000	3550.00000000000000000000	10247.00000000000000000000	10229.00000000000000000000	0.00000000000000000000	0.00000000000000000000	0.00000000000000000000	542.00000000000000000000	975.00000000000000000000	4.00000000000000000000	4.00000000000000000000	4.00000000000000000000	4.00000000000000000000	4.00000000000000000000	4.00000000000000000000	4.00000000000000000000	4.00000000000000000000	4.00000000000000000000	4.00000000000000000000	4.00000000000000000000	4.00000000000000000000	4.00000000000000000000	4.00000000000000000000	4.00000000000000000000	4.00000000000000000000
68.00000000000000000000	0.00000000000000000000	4165.64111328125000000000	4154.35888671875000000000	4177.43603515625000000000	4169.23046875000000000000	4190.25634765625000000000	4176.41015625000000000000	4162.05126953125000000000	4169.23046875000000000000	4176.41015625000000000000	3947.17944335937500000000	4179.48730468750000000000	4191.28173828125000000000	4158.46142578125000000000	4155.38427734375000000000	3609.00000000000000000000	10247.00000000000000000000	10229.00000000000000000000	0.00000000000000000000	0.00000000000000000000	0.00000000000000000000	542.00000000000000000000	983.00000000000000000000	4.00000000000000000000	4.00000000000000000000	4.00000000000000000000	4.00000000000000000000	4.00000000000000000000	4.00000000000000000000	4.00000000000000000000	4.00000000000000000000	4.00000000000000000000	4.00000000000000000000	4.00000000000000000000	4.00000000000000000000	4.00000000000000000000	4.00000000000000000000	4.00000000000000000000	4.00000000000000000000
69.00000000000000000000	0.00000000000000000000	4149.74365234375000000000	4146.66650390625000000000	4158.97412109375000000000	4164.10253906250000000000	4175.89746093750000000000	4173.84619140625000000000	4158.46142578125000000000	4166.66650390625000000000	4153.84619140625000000000	3929.23071289062500000000	4170.25634765625000000000	4183.58984375000000000000	4165.12792968750000000000	4157.94873046875000000000	3377.00000000000000000000	10248.00000000000000000000	10228.00000000000000000000	0.00000000000000000000	0.00000000000000000000	0.00000000000000000000	542.00000000000000000000	992.00000000000000000000	4.00000000000000000000	4.00000000000000000000	4.00000000000000000000	4.00000000000000000000	4.00000000000000000000	4.00000000000000000000	4.00000000000000000000	4.00000000000000000000	4.00000000000000000000	4.00000000000000000000	4.00000000000000000000	4.00000000000000000000	4.00000000000000000000	4.00000000000000000000	4.00000000000000000000	4.00000000000000000000
70.00000000000000000000	0.00000000000000000000	4156.41015625000000000000	4140.00000000000000000000	4149.74365234375000000000	4143.58984375000000000000	4143.07666015625000000000	4150.25634765625000000000	4140.51269531250000000000	4137.43603515625000000000	4126.15380859375000000000	3907.17944335937500000000	4150.25634765625000000000	4168.71777343750000000000	4149.23046875000000000000	4153.33300781250000000000	3459.00000000000000000000	10248.00000000000000000000	10228.00000000000000000000	0.00000000000000000000	0.00000000000000000000	0.00000000000000000000	542.00000000000000000000	999.00000000000000000000	4.00000000000000000000	4.00000000000000000000	4.00000000000000000000	4.00000000000000000000	4.00000000000000000000	4.00000000000000000000	4.00000000000000000000	4.00000000000000000000	4.00000000000000000000	4.00000000000000000000	4.00000000000000000000	4.00000000000000000000	4.00000000000000000000	4.00000000000000000000	4.00000000000000000000	4.00000000000000000000
71.00000000000000000000	0.00000000000000000000	4158.46142578125000000000	4149.23046875000000000000	4154.35888671875000000000	4147.69238281250000000000	4141.02539062500000000000	4147.69238281250000000000	4140.00000000000000000000	4133.33300781250000000000	4141.53857421875000000000	3908.71777343750000000000	4161.02539062500000000000	4165.64111328125000000000	4141.53857421875000000000	4151.28173828125000000000	3514.00000000000000000000	10249.00000000000000000000	10228.00000000000000000000	0.00000000000000000000	0.00000000000000000000	0.00000000000000000000	543.00000000000000000000	6.00000000000000000000	4.00000000000000000000	4.00000000000000000000	4.00000000000000000000	4.00000000000000000000	4.00000000000000000000	4.00000000000000000000	4.00000000000000000000	4.00000000000000000000	4.00000000000000000000	4.00000000000000000000	4.00000000000000000000	4.00000000000000000000	4.00000000000000000000	4.00000000000000000000	4.00000000000000000000	4.00000000000000000000
72.00000000000000000000	0.00000000000000000000	4163.58984375000000000000	4163.58984375000000000000	4173.33300781250000000000	4173.33300781250000000000	4181.53857421875000000000	4161.53857421875000000000	4156.41015625000000000000	4158.46142578125000000000	4160.51269531250000000000	3954.35888671875000000000	4204.10253906250000000000	4195.89746093750000000000	4184.10253906250000000000	4173.33300781250000000000	3243.00000000000000000000	10249.00000000000000000000	10228.00000000000000000000	0.00000000000000000000	0.00000000000000000000	0.00000000000000000000	543.00000000000000000000	14.00000000000000000000	4.00000000000000000000	4.00000000000000000000	4.00000000000000000000	4.00000000000000000000	4.00000000000000000000	4.00000000000000000000	4.00000000000000000000	4.00000000000000000000	4.00000000000000000000	4.00000000000000000000	4.00000000000000000000	4.00000000000000000000	4.00000000000000000000	4.00000000000000000000	4.00000000000000000000	4.00000000000000000000
73.00000000000000000000	0.00000000000000000000	4180.51269531250000000000	4170.25634765625000000000	4187.69238281250000000000	4180.00000000000000000000	4197.43603515625000000000	4160.51269531250000000000	4163.07666015625000000000	4166.15380859375000000000	4154.35888671875000000000	3981.53833007812500000000	4220.00000000000000000000	4222.05126953125000000000	4213.84619140625000000000	4193.84619140625000000000	2991.00000000000000000000	10248.00000000000000000000	10227.00000000000000000000	0.00000000000000000000	0.00000000000000000000	0.00000000000000000000	543.00000000000000000000	21.00000000000000000000	4.00000000000000000000	4.00000000000000000000	4.00000000000000000000	4.00000000000000000000	4.00000000000000000000	4.00000000000000000000	4.00000000000000000000	4.00000000000000000000	4.00000000000000000000	4.00000000000000000000	4.00000000000000000000	4.00000000000000000000	4.00000000000000000000	4.00000000000000000000	4.00000000000000000000	4.00000000000000000000
74.00000000000000000000	0.00000000000000000000	4162.56396484375000000000	4168.20507812500000000000	4166.15380859375000000000	4177.94873046875000000000	4182.05126953125000000000	4164.61523437500000000000	4171.79492187500000000000	4172.82031250000000000000	4164.61523437500000000000	3965.64086914062500000000	4214.35888671875000000000	4213.84619140625000000000	4196.92285156250000000000	4189.74365234375000000000	3518.00000000000000000000	10248.00000000000000000000	10227.00000000000000000000	0.00000000000000000000	0.00000000000000000000	0.00000000000000000000	543.00000000000000000000	29.00000000000000000000	4.00000000000000000000	4.00000000000000000000	4.00000000000000000000	4.00000000000000000000	4.00000000000000000000	4.00000000000000000000	4.00000000000000000000	4.00000000000000000000	4.00000000000000000000	4.00000000000000000000	4.00000000000000000000	4.00000000000000000000	4.00000000000000000000	4.00000000000000000000	4.00000000000000000000	4.00000000000000000000
75.00000000000000000000	0.00000000000000000000	4156.92285156250000000000	4138.97412109375000000000	4164.61523437500000000000	4158.46142578125000000000	4153.33300781250000000000	4168.71777343750000000000	4175.89746093750000000000	4175.38427734375000000000	4170.76904296875000000000	3941.02563476562500000000	4188.71777343750000000000	4196.41015625000000000000	4162.05126953125000000000	4165.12792968750000000000	3295.00000000000000000000	10248.00000000000000000000	10228.00000000000000000000	0.00000000000000000000	0.00000000000000000000	0.00000000000000000000	543.00000000000000000000	37.00000000000000000000	4.00000000000000000000	4.00000000000000000000	4.00000000000000000000	4.00000000000000000000	4.00000000000000000000	4.00000000000000000000	4.00000000000000000000	4.00000000000000000000	4.00000000000000000000	4.00000000000000000000	4.00000000000000000000	4.00000000000000000000	4.00000000000000000000	4.00000000000000000000	4.00000000000000000000	4.00000000000000000000
76.00000000000000000000	0.00000000000000000000	4153.33300781250000000000	4118.97412109375000000000	4155.89746093750000000000	4120.00000000000000000000	4136.41015625000000000000	4164.10253906250000000000	4167.17919921875000000000	4165.64111328125000000000	4157.43603515625000000000	3936.41015625000000000000	4163.58984375000000000000	4173.33300781250000000000	4151.79492187500000000000	4145.12792968750000000000	3084.00000000000000000000	10248.00000000000000000000	10228.00000000000000000000	0.00000000000000000000	0.00000000000000000000	0.00000000000000000000	543.00000000000000000000	45.00000000000000000000	4.00000000000000000000	4.00000000000000000000	4.00000000000000000000	4.00000000000000000000	4.00000000000000000000	4.00000000000000000000	4.00000000000000000000	4.00000000000000000000	4.00000000000000000000	4.00000000000000000000	4.00000000000000000000	4.00000000000000000000	4.00000000000000000000	4.00000000000000000000	4.00000000000000000000	4.00000000000000000000
77.00000000000000000000	0.00000000000000000000	4146.66650390625000000000	4133.33300781250000000000	4148.71777343750000000000	4125.12792968750000000000	4146.15380859375000000000	4163.07666015625000000000	4160.51269531250000000000	4164.61523437500000000000	4160.00000000000000000000	3939.48706054687500000000	4165.12792968750000000000	4167.69238281250000000000	4153.33300781250000000000	4146.66650390625000000000	2921.00000000000000000000	10248.00000000000000000000	10227.00000000000000000000	0.00000000000000000000	0.00000000000000000000	0.00000000000000000000	543.00000000000000000000	53.00000000000000000000	4.00000000000000000000	4.00000000000000000000	4.00000000000000000000	4.00000000000000000000	4.00000000000000000000	4.00000000000000000000	4.00000000000000000000	4.00000000000000000000	4.00000000000000000000	4.00000000000000000000	4.00000000000000000000	4.00000000000000000000	4.00000000000000000000	4.00000000000000000000	4.00000000000000000000	4.00000000000000000000
78.00000000000000000000	0.00000000000000000000	4160.51269531250000000000	4147.69238281250000000000	4166.15380859375000000000	4166.15380859375000000000	4161.53857421875000000000	4164.10253906250000000000	4160.00000000000000000000	4166.66650390625000000000	4162.56396484375000000000	3937.43579101562500000000	4179.48730468750000000000	4182.05126953125000000000	4159.48730468750000000000	4156.92285156250000000000	3518.00000000000000000000	10248.00000000000000000000	10227.00000000000000000000	0.00000000000000000000	0.00000000000000000000	0.00000000000000000000	543.00000000000000000000	61.00000000000000000000	4.00000000000000000000	4.00000000000000000000	4.00000000000000000000	4.00000000000000000000	4.00000000000000000000	4.00000000000000000000	4.00000000000000000000	4.00000000000000000000	4.00000000000000000000	4.00000000000000000000	4.00000000000000000000	4.00000000000000000000	4.00000000000000000000	4.00000000000000000000	4.00000000000000000000	4.00000000000000000000
79.00000000000000000000	0.00000000000000000000	4162.56396484375000000000	4156.41015625000000000000	4161.02539062500000000000	4169.23046875000000000000	4180.00000000000000000000	4162.56396484375000000000	4160.00000000000000000000	4164.10253906250000000000	4151.28173828125000000000	3958.97436523437500000000	4201.02539062500000000000	4186.15380859375000000000	4186.15380859375000000000	4167.69238281250000000000	3295.00000000000000000000	10248.00000000000000000000	10226.00000000000000000000	0.00000000000000000000	0.00000000000000000000	0.00000000000000000000	543.00000000000000000000	69.00000000000000000000	4.00000000000000000000	4.00000000000000000000	4.00000000000000000000	4.00000000000000000000	4.00000000000000000000	4.00000000000000000000	4.00000000000000000000	4.00000000000000000000	4.00000000000000000000	4.00000000000000000000	4.00000000000000000000	4.00000000000000000000	4.00000000000000000000	4.00000000000000000000	4.00000000000000000000	4.00000000000000000000
80.00000000000000000000	0.00000000000000000000	4175.89746093750000000000	4163.07666015625000000000	4175.38427734375000000000	4165.64111328125000000000	4195.89746093750000000000	4166.15380859375000000000	4160.51269531250000000000	4164.61523437500000000000	4148.71777343750000000000	3971.79467773437500000000	4184.61523437500000000000	4200.00000000000000000000	4190.76904296875000000000	4176.92285156250000000000	3084.00000000000000000000	10248.00000000000000000000	10226.00000000000000000000	0.00000000000000000000	0.00000000000000000000	0.00000000000000000000	543.00000000000000000000	77.00000000000000000000	4.00000000000000000000	4.00000000000000000000	4.00000000000000000000	4.00000000000000000000	4.00000000000000000000	4.00000000000000000000	4.00000000000000000000	4.00000000000000000000	4.00000000000000000000	4.00000000000000000000	4.00000000000000000000	4.00000000000000000000	4.00000000000000000000	4.00000000000000000000	4.00000000000000000000	4.00000000000000000000
81.00000000000000000000	0.00000000000000000000	4167.17919921875000000000	4150.25634765625000000000	4176.92285156250000000000	4168.20507812500000000000	4187.69238281250000000000	4169.74365234375000000000	4160.51269531250000000000	4163.07666015625000000000	4152.30761718750000000000	3955.38452148437500000000	4158.46142578125000000000	4196.92285156250000000000	4167.17919921875000000000	4165.12792968750000000000	2921.00000000000000000000	10247.00000000000000000000	10226.00000000000000000000	0.00000000000000000000	0.00000000000000000000	0.00000000000000000000	543.00000000000000000000	85.00000000000000000000	4.00000000000000000000	4.00000000000000000000	4.00000000000000000000	4.00000000000000000000	4.00000000000000000000	4.00000000000000000000	4.00000000000000000000	4.00000000000000000000	4.00000000000000000000	4.00000000000000000000	4.00000000000000000000	4.00000000000000000000	4.00000000000000000000	4.00000000000000000000	4.00000000000000000000	4.00000000000000000000
82.00000000000000000000	0.00000000000000000000	4143.07666015625000000000	4126.66650390625000000000	4155.38427734375000000000	4135.38427734375000000000	4148.71777343750000000000	4150.25634765625000000000	4150.76904296875000000000	4143.58984375000000000000	4138.46142578125000000000	3944.10253906250000000000	4182.56396484375000000000	4168.71777343750000000000	4151.28173828125000000000	4138.97412109375000000000	3518.00000000000000000000	10247.00000000000000000000	10226.00000000000000000000	0.00000000000000000000	0.00000000000000000000	0.00000000000000000000	543.00000000000000000000	92.00000000000000000000	4.00000000000000000000	4.00000000000000000000	4.00000000000000000000	4.00000000000000000000	4.00000000000000000000	4.00000000000000000000	4.00000000000000000000	4.00000000000000000000	4.00000000000000000000	4.00000000000000000000	4.00000000000000000000	4.00000000000000000000	4.00000000000000000000	4.00000000000000000000	4.00000000000000000000	4.00000000000000000000
83.00000000000000000000	0.00000000000000000000	4161.02539062500000000000	4136.92285156250000000000	4167.17919921875000000000	4137.43603515625000000000	4144.10253906250000000000	4146.15380859375000000000	4151.28173828125000000000	4144.10253906250000000000	4137.43603515625000000000	3949.74340820312500000000	4197.94873046875000000000	4171.79492187500000000000	4154.87158203125000000000	4151.28173828125000000000	3295.00000000000000000000	10246.00000000000000000000	10229.00000000000000000000	0.00000000000000000000	0.00000000000000000000	0.00000000000000000000	543.00000000000000000000	100.00000000000000000000	4.00000000000000000000	4.00000000000000000000	4.00000000000000000000	4.00000000000000000000	4.00000000000000000000	4.00000000000000000000	4.00000000000000000000	4.00000000000000000000	4.00000000000000000000	4.00000000000000000000	4.00000000000000000000	4.00000000000000000000	4.00000000000000000000	4.00000000000000000000	4.00000000000000000000	4.00000000000000000000
84.00000000000000000000	0.00000000000000000000	4166.15380859375000000000	4174.35888671875000000000	4165.12792968750000000000	4193.33300781250000000000	4193.33300781250000000000	4182.05126953125000000000	4179.48730468750000000000	4181.53857421875000000000	4169.23046875000000000000	3971.79467773437500000000	4184.61523437500000000000	4193.33300781250000000000	4181.02539062500000000000	4182.56396484375000000000	3084.00000000000000000000	10246.00000000000000000000	10229.00000000000000000000	0.00000000000000000000	0.00000000000000000000	0.00000000000000000000	543.00000000000000000000	108.00000000000000000000	4.00000000000000000000	4.00000000000000000000	4.00000000000000000000	4.00000000000000000000	4.00000000000000000000	4.00000000000000000000	4.00000000000000000000	4.00000000000000000000	4.00000000000000000000	4.00000000000000000000	4.00000000000000000000	4.00000000000000000000	4.00000000000000000000	4.00000000000000000000	4.00000000000000000000	4.00000000000000000000
85.00000000000000000000	0.00000000000000000000	4172.82031250000000000000	4175.89746093750000000000	4171.79492187500000000000	4185.64111328125000000000	4208.71777343750000000000	4185.12792968750000000000	4190.76904296875000000000	4193.33300781250000000000	4180.00000000000000000000	3982.56396484375000000000	4190.25634765625000000000	4203.58984375000000000000	4196.92285156250000000000	4180.51269531250000000000	2921.00000000000000000000	10245.00000000000000000000	10229.00000000000000000000	0.00000000000000000000	0.00000000000000000000	0.00000000000000000000	543.00000000000000000000	116.00000000000000000000	4.00000000000000000000	4.00000000000000000000	4.00000000000000000000	4.00000000000000000000	4.00000000000000000000	4.00000000000000000000	4.00000000000000000000	4.00000000000000000000	4.00000000000000000000	4.00000000000000000000	4.00000000000000000000	4.00000000000000000000	4.00000000000000000000	4.00000000000000000000	4.00000000000000000000	4.00000000000000000000
86.00000000000000000000	0.00000000000000000000	4167.69238281250000000000	4147.69238281250000000000	4172.82031250000000000000	4130.25634765625000000000	4174.87158203125000000000	4150.76904296875000000000	4166.66650390625000000000	4175.38427734375000000000	4165.12792968750000000000	3956.41015625000000000000	4188.71777343750000000000	4195.38427734375000000000	4170.25634765625000000000	4160.00000000000000000000	3518.00000000000000000000	10245.00000000000000000000	10229.00000000000000000000	0.00000000000000000000	0.00000000000000000000	0.00000000000000000000	543.00000000000000000000	123.00000000000000000000	4.00000000000000000000	4.00000000000000000000	4.00000000000000000000	4.00000000000000000000	4.00000000000000000000	4.00000000000000000000	4.00000000000000000000	4.00000000000000000000	4.00000000000000000000	4.00000000000000000000	4.00000000000000000000	4.00000000000000000000	4.00000000000000000000	4.00000000000000000000	4.00000000000000000000	4.00000000000000000000
87.00000000000000000000	0.00000000000000000000	4147.17919921875000000000	4137.94873046875000000000	4150.25634765625000000000	4131.79492187500000000000	4146.15380859375000000000	4143.07666015625000000000	4145.12792968750000000000	4158.97412109375000000000	4151.28173828125000000000	3938.97436523437500000000	4156.41015625000000000000	4178.46142578125000000000	4145.64111328125000000000	4153.84619140625000000000	3295.00000000000000000000	10244.00000000000000000000	10229.00000000000000000000	0.00000000000000000000	0.00000000000000000000	0.00000000000000000000	543.00000000000000000000	132.00000000000000000000	4.00000000000000000000	4.00000000000000000000	4.00000000000000000000	4.00000000000000000000	4.00000000000000000000	4.00000000000000000000	4.00000000000000000000	4.00000000000000000000	4.00000000000000000000	4.00000000000000000000	4.00000000000000000000	4.00000000000000000000	4.00000000000000000000	4.00000000000000000000	4.00000000000000000000	4.00000000000000000000
88.00000000000000000000	0.00000000000000000000	4159.48730468750000000000	4147.69238281250000000000	4154.87158203125000000000	4156.41015625000000000000	4139.48730468750000000000	4147.17919921875000000000	4138.97412109375000000000	4137.94873046875000000000	4130.25634765625000000000	3948.71777343750000000000	4152.82031250000000000000	4173.33300781250000000000	4161.02539062500000000000	4154.35888671875000000000	3084.00000000000000000000	10244.00000000000000000000	10229.00000000000000000000	0.00000000000000000000	0.00000000000000000000	0.00000000000000000000	543.00000000000000000000	140.00000000000000000000	4.00000000000000000000	4.00000000000000000000	4.00000000000000000000	4.00000000000000000000	4.00000000000000000000	4.00000000000000000000	4.00000000000000000000	4.00000000000000000000	4.00000000000000000000	4.00000000000000000000	4.00000000000000000000	4.00000000000000000000	4.00000000000000000000	4.00000000000000000000	4.00000000000000000000	4.00000000000000000000
89.00000000000000000000	0.00000000000000000000	4164.61523437500000000000	4169.74365234375000000000	4164.10253906250000000000	4170.76904296875000000000	4177.43603515625000000000	4153.33300781250000000000	4151.28173828125000000000	4142.56396484375000000000	4134.87158203125000000000	3965.64086914062500000000	4194.87158203125000000000	4183.07666015625000000000	4183.07666015625000000000	4163.07666015625000000000	2921.00000000000000000000	10247.00000000000000000000	10229.00000000000000000000	0.00000000000000000000	0.00000000000000000000	0.00000000000000000000	543.00000000000000000000	148.00000000000000000000	4.00000000000000000000	4.00000000000000000000	4.00000000000000000000	4.00000000000000000000	4.00000000000000000000	4.00000000000000000000	4.00000000000000000000	4.00000000000000000000	4.00000000000000000000	4.00000000000000000000	4.00000000000000000000	4.00000000000000000000	4.00000000000000000000	4.00000000000000000000	4.00000000000000000000	4.00000000000000000000
90.00000000000000000000	0.00000000000000000000	4172.30761718750000000000	4181.53857421875000000000	4178.46142578125000000000	4178.46142578125000000000	4217.43603515625000000000	4166.66650390625000000000	4168.20507812500000000000	4167.17919921875000000000	4160.00000000000000000000	3977.43579101562500000000	4209.74365234375000000000	4201.53857421875000000000	4180.51269531250000000000	4182.56396484375000000000	3518.00000000000000000000	10247.00000000000000000000	10229.00000000000000000000	0.00000000000000000000	0.00000000000000000000	0.00000000000000000000	543.00000000000000000000	155.00000000000000000000	4.00000000000000000000	4.00000000000000000000	4.00000000000000000000	4.00000000000000000000	4.00000000000000000000	4.00000000000000000000	4.00000000000000000000	4.00000000000000000000	4.00000000000000000000	4.00000000000000000000	4.00000000000000000000	4.00000000000000000000	4.00000000000000000000	4.00000000000000000000	4.00000000000000000000	4.00000000000000000000
91.00000000000000000000	0.00000000000000000000	4167.17919921875000000000	4166.66650390625000000000	4169.23046875000000000000	4151.28173828125000000000	4190.25634765625000000000	4162.05126953125000000000	4163.07666015625000000000	4161.53857421875000000000	4156.92285156250000000000	3979.48706054687500000000	4192.82031250000000000000	4193.33300781250000000000	4172.30761718750000000000	4175.38427734375000000000	3295.00000000000000000000	10249.00000000000000000000	10231.00000000000000000000	0.00000000000000000000	0.00000000000000000000	0.00000000000000000000	543.00000000000000000000	164.00000000000000000000	4.00000000000000000000	4.00000000000000000000	4.00000000000000000000	4.00000000000000000000	4.00000000000000000000	4.00000000000000000000	4.00000000000000000000	4.00000000000000000000	4.00000000000000000000	4.00000000000000000000	4.00000000000000000000	4.00000000000000000000	4.00000000000000000000	4.00000000000000000000	4.00000000000000000000	4.00000000000000000000
92.00000000000000000000	0.00000000000000000000	4150.76904296875000000000	4153.84619140625000000000	4146.15380859375000000000	4134.87158203125000000000	4158.97412109375000000000	4148.71777343750000000000	4150.25634765625000000000	4144.10253906250000000000	4138.46142578125000000000	3970.25634765625000000000	4183.07666015625000000000	4170.76904296875000000000	4172.30761718750000000000	4151.28173828125000000000	3084.00000000000000000000	10249.00000000000000000000	10231.00000000000000000000	0.00000000000000000000	0.00000000000000000000	0.00000000000000000000	543.00000000000000000000	172.00000000000000000000	4.00000000000000000000	4.00000000000000000000	4.00000000000000000000	4.00000000000000000000	4.00000000000000000000	4.00000000000000000000	4.00000000000000000000	4.00000000000000000000	4.00000000000000000000	4.00000000000000000000	4.00000000000000000000	4.00000000000000000000	4.00000000000000000000	4.00000000000000000000	4.00000000000000000000	4.00000000000000000000
93.00000000000000000000	0.00000000000000000000	4158.97412109375000000000	4147.69238281250000000000	4157.94873046875000000000	4142.05126953125000000000	4162.05126953125000000000	4143.07666015625000000000	4140.51269531250000000000	4136.41015625000000000000	4130.76904296875000000000	3953.84594726562500000000	4161.53857421875000000000	4161.02539062500000000000	4162.56396484375000000000	4137.94873046875000000000	2921.00000000000000000000	10248.00000000000000000000	10232.00000000000000000000	0.00000000000000000000	0.00000000000000000000	0.00000000000000000000	543.00000000000000000000	179.00000000000000000000	4.00000000000000000000	4.00000000000000000000	4.00000000000000000000	4.00000000000000000000	4.00000000000000000000	4.00000000000000000000	4.00000000000000000000	4.00000000000000000000	4.00000000000000000000	4.00000000000000000000	4.00000000000000000000	4.00000000000000000000	4.00000000000000000000	4.00000000000000000000	4.00000000000000000000	4.00000000000000000000
94.00000000000000000000	0.00000000000000000000	4141.02539062500000000000	4145.64111328125000000000	4148.20507812500000000000	4131.28173828125000000000	4167.69238281250000000000	4148.20507812500000000000	4138.46142578125000000000	4141.02539062500000000000	4139.48730468750000000000	3938.97436523437500000000	4148.71777343750000000000	4160.51269531250000000000	4149.74365234375000000000	4140.51269531250000000000	3518.00000000000000000000	10248.00000000000000000000	10232.00000000000000000000	0.00000000000000000000	0.00000000000000000000	0.00000000000000000000	543.00000000000000000000	187.00000000000000000000	4.00000000000000000000	4.00000000000000000000	4.00000000000000000000	4.00000000000000000000	4.00000000000000000000	4.00000000000000000000	4.00000000000000000000	4.00000000000000000000	4.00000000000000000000	4.00000000000000000000	4.00000000000000000000	4.00000000000000000000	4.00000000000000000000	4.00000000000000000000	4.00000000000000000000	4.00000000000000000000
95.00000000000000000000	0.00000000000000000000	4148.20507812500000000000	4152.30761718750000000000	4156.92285156250000000000	4125.64111328125000000000	4174.35888671875000000000	4163.07666015625000000000	4149.74365234375000000000	4152.30761718750000000000	4148.71777343750000000000	3951.28198242187500000000	4173.33300781250000000000	4180.00000000000000000000	4152.82031250000000000000	4164.61523437500000000000	3295.00000000000000000000	10247.00000000000000000000	10232.00000000000000000000	0.00000000000000000000	0.00000000000000000000	0.00000000000000000000	543.00000000000000000000	196.00000000000000000000	4.00000000000000000000	4.00000000000000000000	4.00000000000000000000	4.00000000000000000000	4.00000000000000000000	4.00000000000000000000	4.00000000000000000000	4.00000000000000000000	4.00000000000000000000	4.00000000000000000000	4.00000000000000000000	4.00000000000000000000	4.00000000000000000000	4.00000000000000000000	4.00000000000000000000	4.00000000000000000000
96.00000000000000000000	0.00000000000000000000	4173.84619140625000000000	4163.07666015625000000000	4177.43603515625000000000	4119.48730468750000000000	4180.51269531250000000000	4166.15380859375000000000	4156.41015625000000000000	4151.79492187500000000000	4148.20507812500000000000	3980.51269531250000000000	4184.10253906250000000000	4187.17919921875000000000	4166.66650390625000000000	4175.89746093750000000000	3084.00000000000000000000	10247.00000000000000000000	10232.00000000000000000000	0.00000000000000000000	0.00000000000000000000	0.00000000000000000000	543.00000000000000000000	203.00000000000000000000	4.00000000000000000000	4.00000000000000000000	4.00000000000000000000	4.00000000000000000000	4.00000000000000000000	4.00000000000000000000	4.00000000000000000000	4.00000000000000000000	4.00000000000000000000	4.00000000000000000000	4.00000000000000000000	4.00000000000000000000	4.00000000000000000000	4.00000000000000000000	4.00000000000000000000	4.00000000000000000000
97.00000000000000000000	0.00000000000000000000	4150.25634765625000000000	4160.00000000000000000000	4151.28173828125000000000	4104.10253906250000000000	4161.53857421875000000000	4145.12792968750000000000	4142.05126953125000000000	4142.05126953125000000000	4143.58984375000000000000	3971.79467773437500000000	4174.87158203125000000000	4163.58984375000000000000	4161.02539062500000000000	4149.74365234375000000000	2921.00000000000000000000	10248.00000000000000000000	10235.00000000000000000000	0.00000000000000000000	0.00000000000000000000	0.00000000000000000000	543.00000000000000000000	211.00000000000000000000	4.00000000000000000000	4.00000000000000000000	4.00000000000000000000	4.00000000000000000000	4.00000000000000000000	4.00000000000000000000	4.00000000000000000000	4.00000000000000000000	4.00000000000000000000	4.00000000000000000000	4.00000000000000000000	4.00000000000000000000	4.00000000000000000000	4.00000000000000000000	4.00000000000000000000	4.00000000000000000000
98.00000000000000000000	0.00000000000000000000	4154.87158203125000000000	4149.74365234375000000000	4157.94873046875000000000	4130.76904296875000000000	4148.71777343750000000000	4143.07666015625000000000	4141.53857421875000000000	4142.56396484375000000000	4144.10253906250000000000	3955.89746093750000000000	4183.58984375000000000000	4163.58984375000000000000	4150.25634765625000000000	4145.64111328125000000000	3518.00000000000000000000	10248.00000000000000000000	10235.00000000000000000000	0.00000000000000000000	0.00000000000000000000	0.00000000000000000000	543.00000000000000000000	219.00000000000000000000	4.00000000000000000000	4.00000000000000000000	4.00000000000000000000	4.00000000000000000000	4.00000000000000000000	4.00000000000000000000	4.00000000000000000000	4.00000000000000000000	4.00000000000000000000	4.00000000000000000000	4.00000000000000000000	4.00000000000000000000	4.00000000000000000000	4.00000000000000000000	4.00000000000000000000	4.00000000000000000000
99.00000000000000000000	0.00000000000000000000	4166.66650390625000000000	4151.79492187500000000000	4170.25634765625000000000	4152.82031250000000000000	4168.71777343750000000000	4163.07666015625000000000	4157.94873046875000000000	4150.76904296875000000000	4144.10253906250000000000	3979.48706054687500000000	4175.38427734375000000000	4181.02539062500000000000	4161.02539062500000000000	4169.23046875000000000000	3295.00000000000000000000	10249.00000000000000000000	10233.00000000000000000000	0.00000000000000000000	0.00000000000000000000	0.00000000000000000000	543.00000000000000000000	227.00000000000000000000	4.00000000000000000000	4.00000000000000000000	4.00000000000000000000	4.00000000000000000000	4.00000000000000000000	4.00000000000000000000	4.00000000000000000000	4.00000000000000000000	4.00000000000000000000	4.00000000000000000000	4.00000000000000000000	4.00000000000000000000	4.00000000000000000000	4.00000000000000000000	4.00000000000000000000	4.00000000000000000000
100.00000000000000000000	0.00000000000000000000	4160.00000000000000000000	4152.30761718750000000000	4160.51269531250000000000	4132.30761718750000000000	4168.20507812500000000000	4155.89746093750000000000	4147.69238281250000000000	4136.92285156250000000000	4127.69238281250000000000	3983.58959960937500000000	4149.74365234375000000000	4178.97412109375000000000	4155.38427734375000000000	4160.51269531250000000000	3084.00000000000000000000	10249.00000000000000000000	10233.00000000000000000000	0.00000000000000000000	0.00000000000000000000	0.00000000000000000000	543.00000000000000000000	235.00000000000000000000	4.00000000000000000000	4.00000000000000000000	4.00000000000000000000	4.00000000000000000000	4.00000000000000000000	4.00000000000000000000	4.00000000000000000000	4.00000000000000000000	4.00000000000000000000	4.00000000000000000000	4.00000000000000000000	4.00000000000000000000	4.00000000000000000000	4.00000000000000000000	4.00000000000000000000	4.00000000000000000000
101.00000000000000000000	0.00000000000000000000	4162.05126953125000000000	4158.97412109375000000000	4162.05126953125000000000	4134.35888671875000000000	4171.28173828125000000000	4154.87158203125000000000	4142.05126953125000000000	4134.35888671875000000000	4134.35888671875000000000	3973.33325195312500000000	4180.51269531250000000000	4176.41015625000000000000	4153.33300781250000000000	4154.35888671875000000000	2921.00000000000000000000	10251.00000000000000000000	10231.00000000000000000000	0.00000000000000000000	0.00000000000000000000	0.00000000000000000000	543.00000000000000000000	244.00000000000000000000	4.00000000000000000000	4.00000000000000000000	4.00000000000000000000	4.00000000000000000000	4.00000000000000000000	4.00000000000000000000	4.00000000000000000000	4.00000000000000000000	4.00000000000000000000	4.00000000000000000000	4.00000000000000000000	4.00000000000000000000	4.00000000000000000000	4.00000000000000000000	4.00000000000000000000	4.00000000000000000000
102.00000000000000000000	0.00000000000000000000	4154.87158203125000000000	4168.71777343750000000000	4160.00000000000000000000	4143.58984375000000000000	4177.94873046875000000000	4165.12792968750000000000	4158.46142578125000000000	4156.41015625000000000000	4153.33300781250000000000	3968.71777343750000000000	4198.97412109375000000000	4183.07666015625000000000	4171.28173828125000000000	4166.66650390625000000000	3518.00000000000000000000	10251.00000000000000000000	10231.00000000000000000000	0.00000000000000000000	0.00000000000000000000	0.00000000000000000000	543.00000000000000000000	252.00000000000000000000	4.00000000000000000000	4.00000000000000000000	4.00000000000000000000	4.00000000000000000000	4.00000000000000000000	4.00000000000000000000	4.00000000000000000000	4.00000000000000000000	4.00000000000000000000	4.00000000000000000000	4.00000000000000000000	4.00000000000000000000	4.00000000000000000000	4.00000000000000000000	4.00000000000000000000	4.00000000000000000000
103.00000000000000000000	0.00000000000000000000	4163.58984375000000000000	4159.48730468750000000000	4167.69238281250000000000	4143.58984375000000000000	4150.25634765625000000000	4149.23046875000000000000	4154.35888671875000000000	4149.74365234375000000000	4134.87158203125000000000	3950.76904296875000000000	4172.82031250000000000000	4185.12792968750000000000	4165.12792968750000000000	4163.58984375000000000000	3295.00000000000000000000	10247.00000000000000000000	10230.00000000000000000000	0.00000000000000000000	0.00000000000000000000	0.00000000000000000000	543.00000000000000000000	260.00000000000000000000	4.00000000000000000000	4.00000000000000000000	4.00000000000000000000	4.00000000000000000000	4.00000000000000000000	4.00000000000000000000	4.00000000000000000000	4.00000000000000000000	4.00000000000000000000	4.00000000000000000000	4.00000000000000000000	4.00000000000000000000	4.00000000000000000000	4.00000000000000000000	4.00000000000000000000	4.00000000000000000000
104.00000000000000000000	0.00000000000000000000	4161.53857421875000000000	4147.69238281250000000000	4157.94873046875000000000	4145.64111328125000000000	4145.64111328125000000000	4140.00000000000000000000	4143.07666015625000000000	4134.87158203125000000000	4123.07666015625000000000	3962.56396484375000000000	4167.69238281250000000000	4173.33300781250000000000	4151.28173828125000000000	4163.58984375000000000000	3084.00000000000000000000	10247.00000000000000000000	10230.00000000000000000000	0.00000000000000000000	0.00000000000000000000	0.00000000000000000000	543.00000000000000000000	267.00000000000000000000	4.00000000000000000000	4.00000000000000000000	4.00000000000000000000	4.00000000000000000000	4.00000000000000000000	4.00000000000000000000	4.00000000000000000000	4.00000000000000000000	4.00000000000000000000	4.00000000000000000000	4.00000000000000000000	4.00000000000000000000	4.00000000000000000000	4.00000000000000000000	4.00000000000000000000	4.00000000000000000000
105.00000000000000000000	0.00000000000000000000	4157.43603515625000000000	4140.51269531250000000000	4155.38427734375000000000	4127.69238281250000000000	4154.87158203125000000000	4146.66650390625000000000	4141.53857421875000000000	4132.82031250000000000000	4132.30761718750000000000	3985.12817382812500000000	4158.46142578125000000000	4168.20507812500000000000	4141.02539062500000000000	4161.53857421875000000000	2921.00000000000000000000	10245.00000000000000000000	10228.00000000000000000000	0.00000000000000000000	0.00000000000000000000	0.00000000000000000000	543.00000000000000000000	275.00000000000000000000	4.00000000000000000000	4.00000000000000000000	4.00000000000000000000	4.00000000000000000000	4.00000000000000000000	4.00000000000000000000	4.00000000000000000000	4.00000000000000000000	4.00000000000000000000	4.00000000000000000000	4.00000000000000000000	4.00000000000000000000	4.00000000000000000000	4.00000000000000000000	4.00000000000000000000	4.00000000000000000000
106.00000000000000000000	0.00000000000000000000	4171.79492187500000000000	4160.00000000000000000000	4172.30761718750000000000	4138.97412109375000000000	4169.23046875000000000000	4160.00000000000000000000	4153.33300781250000000000	4142.05126953125000000000	4137.43603515625000000000	3989.23071289062500000000	4162.56396484375000000000	4180.00000000000000000000	4151.28173828125000000000	4153.33300781250000000000	3518.00000000000000000000	10245.00000000000000000000	10228.00000000000000000000	0.00000000000000000000	0.00000000000000000000	0.00000000000000000000	543.00000000000000000000	282.00000000000000000000	4.00000000000000000000	4.00000000000000000000	4.00000000000000000000	4.00000000000000000000	4.00000000000000000000	4.00000000000000000000	4.00000000000000000000	4.00000000000000000000	4.00000000000000000000	4.00000000000000000000	4.00000000000000000000	4.00000000000000000000	4.00000000000000000000	4.00000000000000000000	4.00000000000000000000	4.00000000000000000000
107.00000000000000000000	0.00000000000000000000	4167.17919921875000000000	4184.10253906250000000000	4165.64111328125000000000	4171.28173828125000000000	4201.53857421875000000000	4179.48730468750000000000	4171.79492187500000000000	4161.02539062500000000000	4150.76904296875000000000	4006.15380859375000000000	4200.51269531250000000000	4183.58984375000000000000	4186.66650390625000000000	4157.43603515625000000000	3295.00000000000000000000	10246.00000000000000000000	10228.00000000000000000000	0.00000000000000000000	0.00000000000000000000	0.00000000000000000000	543.00000000000000000000	291.00000000000000000000	4.00000000000000000000	4.00000000000000000000	4.00000000000000000000	4.00000000000000000000	4.00000000000000000000	4.00000000000000000000	4.00000000000000000000	4.00000000000000000000	4.00000000000000000000	4.00000000000000000000	4.00000000000000000000	4.00000000000000000000	4.00000000000000000000	4.00000000000000000000	4.00000000000000000000	4.00000000000000000000
108.00000000000000000000	0.00000000000000000000	4164.10253906250000000000	4156.92285156250000000000	4165.12792968750000000000	4149.23046875000000000000	4173.33300781250000000000	4165.64111328125000000000	4161.02539062500000000000	4151.28173828125000000000	4150.76904296875000000000	3989.74340820312500000000	4184.10253906250000000000	4170.76904296875000000000	4166.15380859375000000000	4157.43603515625000000000	3084.00000000000000000000	10246.00000000000000000000	10228.00000000000000000000	0.00000000000000000000	0.00000000000000000000	0.00000000000000000000	543.00000000000000000000	298.00000000000000000000	4.00000000000000000000	4.00000000000000000000	4.00000000000000000000	4.00000000000000000000	4.00000000000000000000	4.00000000000000000000	4.00000000000000000000	4.00000000000000000000	4.00000000000000000000	4.00000000000000000000	4.00000000000000000000	4.00000000000000000000	4.00000000000000000000	4.00000000000000000000	4.00000000000000000000	4.00000000000000000000
109.00000000000000000000	0.00000000000000000000	4147.69238281250000000000	4135.89746093750000000000	4155.38427734375000000000	4121.53857421875000000000	4131.28173828125000000000	4147.69238281250000000000	4144.10253906250000000000	4134.87158203125000000000	4136.92285156250000000000	3961.02563476562500000000	4138.97412109375000000000	4156.41015625000000000000	4126.66650390625000000000	4143.58984375000000000000	2921.00000000000000000000	10245.00000000000000000000	10228.00000000000000000000	0.00000000000000000000	0.00000000000000000000	0.00000000000000000000	543.00000000000000000000	305.00000000000000000000	4.00000000000000000000	4.00000000000000000000	4.00000000000000000000	4.00000000000000000000	4.00000000000000000000	4.00000000000000000000	4.00000000000000000000	4.00000000000000000000	4.00000000000000000000	4.00000000000000000000	4.00000000000000000000	4.00000000000000000000	4.00000000000000000000	4.00000000000000000000	4.00000000000000000000	4.00000000000000000000
110.00000000000000000000	0.00000000000000000000	4152.30761718750000000000	4155.38427734375000000000	4161.02539062500000000000	4150.76904296875000000000	4167.69238281250000000000	4163.58984375000000000000	4156.92285156250000000000	4151.28173828125000000000	4138.46142578125000000000	3977.43579101562500000000	4146.66650390625000000000	4171.79492187500000000000	4152.82031250000000000000	4155.89746093750000000000	3518.00000000000000000000	10245.00000000000000000000	10228.00000000000000000000	0.00000000000000000000	0.00000000000000000000	0.00000000000000000000	543.00000000000000000000	313.00000000000000000000	4.00000000000000000000	4.00000000000000000000	4.00000000000000000000	4.00000000000000000000	4.00000000000000000000	4.00000000000000000000	4.00000000000000000000	4.00000000000000000000	4.00000000000000000000	4.00000000000000000000	4.00000000000000000000	4.00000000000000000000	4.00000000000000000000	4.00000000000000000000	4.00000000000000000000	4.00000000000000000000
111.00000000000000000000	0.00000000000000000000	4182.05126953125000000000	4164.10253906250000000000	4183.58984375000000000000	4160.51269531250000000000	4187.17919921875000000000	4168.20507812500000000000	4164.61523437500000000000	4163.07666015625000000000	4143.58984375000000000000	3991.28198242187500000000	4176.92285156250000000000	4192.30761718750000000000	4173.84619140625000000000	4177.94873046875000000000	3295.00000000000000000000	10246.00000000000000000000	10228.00000000000000000000	0.00000000000000000000	0.00000000000000000000	0.00000000000000000000	543.00000000000000000000	321.00000000000000000000	4.00000000000000000000	4.00000000000000000000	4.00000000000000000000	4.00000000000000000000	4.00000000000000000000	4.00000000000000000000	4.00000000000000000000	4.00000000000000000000	4.00000000000000000000	4.00000000000000000000	4.00000000000000000000	4.00000000000000000000	4.00000000000000000000	4.00000000000000000000	4.00000000000000000000	4.00000000000000000000
112.00000000000000000000	0.00000000000000000000	4167.69238281250000000000	4172.82031250000000000000	4167.69238281250000000000	4138.46142578125000000000	4163.58984375000000000000	4159.48730468750000000000	4159.48730468750000000000	4155.89746093750000000000	4148.20507812500000000000	3997.43579101562500000000	4188.71777343750000000000	4185.12792968750000000000	4162.05126953125000000000	4174.87158203125000000000	3084.00000000000000000000	10246.00000000000000000000	10228.00000000000000000000	0.00000000000000000000	0.00000000000000000000	0.00000000000000000000	543.00000000000000000000	330.00000000000000000000	4.00000000000000000000	4.00000000000000000000	4.00000000000000000000	4.00000000000000000000	4.00000000000000000000	4.00000000000000000000	4.00000000000000000000	4.00000000000000000000	4.00000000000000000000	4.00000000000000000000	4.00000000000000000000	4.00000000000000000000	4.00000000000000000000	4.00000000000000000000	4.00000000000000000000	4.00000000000000000000
113.00000000000000000000	0.00000000000000000000	4155.89746093750000000000	4172.30761718750000000000	4164.10253906250000000000	4146.15380859375000000000	4153.84619140625000000000	4152.82031250000000000000	4152.82031250000000000000	4143.58984375000000000000	4146.66650390625000000000	4008.20507812500000000000	4180.51269531250000000000	4173.33300781250000000000	4155.89746093750000000000	4160.51269531250000000000	2921.00000000000000000000	10247.00000000000000000000	10229.00000000000000000000	0.00000000000000000000	0.00000000000000000000	0.00000000000000000000	543.00000000000000000000	338.00000000000000000000	4.00000000000000000000	4.00000000000000000000	4.00000000000000000000	4.00000000000000000000	4.00000000000000000000	4.00000000000000000000	4.00000000000000000000	4.00000000000000000000	4.00000000000000000000	4.00000000000000000000	4.00000000000000000000	4.00000000000000000000	4.00000000000000000000	4.00000000000000000000	4.00000000000000000000	4.00000000000000000000
114.00000000000000000000	0.00000000000000000000	4144.61523437500000000000	4144.10253906250000000000	4154.35888671875000000000	4145.64111328125000000000	4142.05126953125000000000	4137.43603515625000000000	4142.05126953125000000000	4136.92285156250000000000	4137.43603515625000000000	3984.61523437500000000000	4155.38427734375000000000	4155.38427734375000000000	4137.43603515625000000000	4141.02539062500000000000	3518.00000000000000000000	10247.00000000000000000000	10229.00000000000000000000	0.00000000000000000000	0.00000000000000000000	0.00000000000000000000	543.00000000000000000000	346.00000000000000000000	4.00000000000000000000	4.00000000000000000000	4.00000000000000000000	4.00000000000000000000	4.00000000000000000000	4.00000000000000000000	4.00000000000000000000	4.00000000000000000000	4.00000000000000000000	4.00000000000000000000	4.00000000000000000000	4.00000000000000000000	4.00000000000000000000	4.00000000000000000000	4.00000000000000000000	4.00000000000000000000
115.00000000000000000000	0.00000000000000000000	4145.12792968750000000000	4144.61523437500000000000	4153.33300781250000000000	4135.89746093750000000000	4161.53857421875000000000	4148.20507812500000000000	4153.33300781250000000000	4149.74365234375000000000	4144.61523437500000000000	3977.94873046875000000000	4162.56396484375000000000	4165.64111328125000000000	4141.02539062500000000000	4144.10253906250000000000	3295.00000000000000000000	10247.00000000000000000000	10228.00000000000000000000	0.00000000000000000000	0.00000000000000000000	0.00000000000000000000	543.00000000000000000000	354.00000000000000000000	4.00000000000000000000	4.00000000000000000000	4.00000000000000000000	4.00000000000000000000	4.00000000000000000000	4.00000000000000000000	4.00000000000000000000	4.00000000000000000000	4.00000000000000000000	4.00000000000000000000	4.00000000000000000000	4.00000000000000000000	4.00000000000000000000	4.00000000000000000000	4.00000000000000000000	4.00000000000000000000
116.00000000000000000000	0.00000000000000000000	4173.33300781250000000000	4164.10253906250000000000	4184.10253906250000000000	4137.94873046875000000000	4201.02539062500000000000	4179.48730468750000000000	4175.38427734375000000000	4158.97412109375000000000	4150.25634765625000000000	4012.30761718750000000000	4196.41015625000000000000	4196.41015625000000000000	4181.02539062500000000000	4175.89746093750000000000	3084.00000000000000000000	10247.00000000000000000000	10228.00000000000000000000	0.00000000000000000000	0.00000000000000000000	0.00000000000000000000	543.00000000000000000000	361.00000000000000000000	4.00000000000000000000	4.00000000000000000000	4.00000000000000000000	4.00000000000000000000	4.00000000000000000000	4.00000000000000000000	4.00000000000000000000	4.00000000000000000000	4.00000000000000000000	4.00000000000000000000	4.00000000000000000000	4.00000000000000000000	4.00000000000000000000	4.00000000000000000000	4.00000000000000000000	4.00000000000000000000
117.00000000000000000000	0.00000000000000000000	4155.38427734375000000000	4148.20507812500000000000	4161.02539062500000000000	4142.05126953125000000000	4165.12792968750000000000	4166.66650390625000000000	4162.56396484375000000000	4141.02539062500000000000	4129.74365234375000000000	4013.84594726562500000000	4186.15380859375000000000	4175.38427734375000000000	4176.92285156250000000000	4170.25634765625000000000	2921.00000000000000000000	10247.00000000000000000000	10230.00000000000000000000	0.00000000000000000000	0.00000000000000000000	0.00000000000000000000	543.00000000000000000000	368.00000000000000000000	4.00000000000000000000	4.00000000000000000000	4.00000000000000000000	4.00000000000000000000	4.00000000000000000000	4.00000000000000000000	4.00000000000000000000	4.00000000000000000000	4.00000000000000000000	4.00000000000000000000	4.00000000000000000000	4.00000000000000000000	4.00000000000000000000	4.00000000000000000000	4.00000000000000000000	4.00000000000000000000
118.00000000000000000000	0.00000000000000000000	4148.20507812500000000000	4149.23046875000000000000	4149.74365234375000000000	4153.84619140625000000000	4131.28173828125000000000	4142.05126953125000000000	4147.69238281250000000000	4134.35888671875000000000	4122.05126953125000000000	3998.97436523437500000000	4150.25634765625000000000	4159.48730468750000000000	4149.74365234375000000000	4146.15380859375000000000	3518.00000000000000000000	10247.00000000000000000000	10230.00000000000000000000	0.00000000000000000000	0.00000000000000000000	0.00000000000000000000	543.00000000000000000000	376.00000000000000000000	4.00000000000000000000	4.00000000000000000000	4.00000000000000000000	4.00000000000000000000	4.00000000000000000000	4.00000000000000000000	4.00000000000000000000	4.00000000000000000000	4.00000000000000000000	4.00000000000000000000	4.00000000000000000000	4.00000000000000000000	4.00000000000000000000	4.00000000000000000000	4.00000000000000000000	4.00000000000000000000
119.00000000000000000000	0.00000000000000000000	4163.07666015625000000000	4178.46142578125000000000	4167.69238281250000000000	4162.56396484375000000000	4168.71777343750000000000	4158.46142578125000000000	4162.56396484375000000000	4156.41015625000000000000	4147.17919921875000000000	4022.05126953125000000000	4170.25634765625000000000	4177.94873046875000000000	4164.61523437500000000000	4154.87158203125000000000	3295.00000000000000000000	10245.00000000000000000000	10227.00000000000000000000	0.00000000000000000000	0.00000000000000000000	0.00000000000000000000	543.00000000000000000000	383.00000000000000000000	4.00000000000000000000	4.00000000000000000000	4.00000000000000000000	4.00000000000000000000	4.00000000000000000000	4.00000000000000000000	4.00000000000000000000	4.00000000000000000000	4.00000000000000000000	4.00000000000000000000	4.00000000000000000000	4.00000000000000000000	4.00000000000000000000	4.00000000000000000000	4.00000000000000000000	4.00000000000000000000
120.00000000000000000000	0.00000000000000000000	4152.82031250000000000000	4165.12792968750000000000	4158.46142578125000000000	4166.66650390625000000000	4178.97412109375000000000	4162.56396484375000000000	4162.56396484375000000000	4155.38427734375000000000	4151.28173828125000000000	4024.61523437500000000000	4196.92285156250000000000	4177.94873046875000000000	4171.79492187500000000000	4154.35888671875000000000	3084.00000000000000000000	10245.00000000000000000000	10227.00000000000000000000	0.00000000000000000000	0.00000000000000000000	0.00000000000000000000	543.00000000000000000000	391.00000000000000000000	4.00000000000000000000	4.00000000000000000000	4.00000000000000000000	4.00000000000000000000	4.00000000000000000000	4.00000000000000000000	4.00000000000000000000	4.00000000000000000000	4.00000000000000000000	4.00000000000000000000	4.00000000000000000000	4.00000000000000000000	4.00000000000000000000	4.00000000000000000000	4.00000000000000000000	4.00000000000000000000
121.00000000000000000000	0.00000000000000000000	4158.46142578125000000000	4148.20507812500000000000	4161.02539062500000000000	4166.15380859375000000000	4168.20507812500000000000	4148.71777343750000000000	4155.89746093750000000000	4145.64111328125000000000	4143.07666015625000000000	3988.71777343750000000000	4164.10253906250000000000	4166.15380859375000000000	4161.53857421875000000000	4136.41015625000000000000	2921.00000000000000000000	10248.00000000000000000000	10228.00000000000000000000	0.00000000000000000000	0.00000000000000000000	0.00000000000000000000	543.00000000000000000000	400.00000000000000000000	4.00000000000000000000	4.00000000000000000000	4.00000000000000000000	4.00000000000000000000	4.00000000000000000000	4.00000000000000000000	4.00000000000000000000	4.00000000000000000000	4.00000000000000000000	4.00000000000000000000	4.00000000000000000000	4.00000000000000000000	4.00000000000000000000	4.00000000000000000000	4.00000000000000000000	4.00000000000000000000
122.00000000000000000000	0.00000000000000000000	4158.46142578125000000000	4163.07666015625000000000	4157.94873046875000000000	4136.92285156250000000000	4185.64111328125000000000	4157.94873046875000000000	4168.20507812500000000000	4164.10253906250000000000	4159.48730468750000000000	4001.02563476562500000000	4154.87158203125000000000	4167.17919921875000000000	4163.58984375000000000000	4138.97412109375000000000	3518.00000000000000000000	10248.00000000000000000000	10228.00000000000000000000	0.00000000000000000000	0.00000000000000000000	0.00000000000000000000	543.00000000000000000000	408.00000000000000000000	4.00000000000000000000	4.00000000000000000000	4.00000000000000000000	4.00000000000000000000	4.00000000000000000000	4.00000000000000000000	4.00000000000000000000	4.00000000000000000000	4.00000000000000000000	4.00000000000000000000	4.00000000000000000000	4.00000000000000000000	4.00000000000000000000	4.00000000000000000000	4.00000000000000000000	4.00000000000000000000
123.00000000000000000000	0.00000000000000000000	4160.00000000000000000000	4150.25634765625000000000	4160.51269531250000000000	4113.84619140625000000000	4162.05126953125000000000	4161.53857421875000000000	4163.07666015625000000000	4158.46142578125000000000	4152.82031250000000000000	4030.76904296875000000000	4192.82031250000000000000	4173.33300781250000000000	4149.23046875000000000000	4150.25634765625000000000	3295.00000000000000000000	10249.00000000000000000000	10230.00000000000000000000	0.00000000000000000000	0.00000000000000000000	0.00000000000000000000	543.00000000000000000000	416.00000000000000000000	4.00000000000000000000	4.00000000000000000000	4.00000000000000000000	4.00000000000000000000	4.00000000000000000000	4.00000000000000000000	4.00000000000000000000	4.00000000000000000000	4.00000000000000000000	4.00000000000000000000	4.00000000000000000000	4.00000000000000000000	4.00000000000000000000	4.00000000000000000000	4.00000000000000000000	4.00000000000000000000
124.00000000000000000000	0.00000000000000000000	4158.46142578125000000000	4138.97412109375000000000	4161.02539062500000000000	4149.23046875000000000000	4126.66650390625000000000	4153.84619140625000000000	4152.30761718750000000000	4139.48730468750000000000	4134.87158203125000000000	4024.10253906250000000000	4188.71777343750000000000	4164.61523437500000000000	4151.79492187500000000000	4147.69238281250000000000	3084.00000000000000000000	10249.00000000000000000000	10230.00000000000000000000	0.00000000000000000000	0.00000000000000000000	0.00000000000000000000	543.00000000000000000000	425.00000000000000000000	4.00000000000000000000	4.00000000000000000000	4.00000000000000000000	4.00000000000000000000	4.00000000000000000000	4.00000000000000000000	4.00000000000000000000	4.00000000000000000000	4.00000000000000000000	4.00000000000000000000	4.00000000000000000000	4.00000000000000000000	4.00000000000000000000	4.00000000000000000000	4.00000000000000000000	4.00000000000000000000
125.00000000000000000000	0.00000000000000000000	4150.76904296875000000000	4169.23046875000000000000	4151.79492187500000000000	4183.07666015625000000000	4155.89746093750000000000	4160.00000000000000000000	4165.12792968750000000000	4154.87158203125000000000	4149.74365234375000000000	4016.92309570312500000000	4157.43603515625000000000	4168.71777343750000000000	4176.41015625000000000000	4150.25634765625000000000	2921.00000000000000000000	10247.00000000000000000000	10227.00000000000000000000	0.00000000000000000000	0.00000000000000000000	0.00000000000000000000	543.00000000000000000000	433.00000000000000000000	4.00000000000000000000	4.00000000000000000000	4.00000000000000000000	4.00000000000000000000	4.00000000000000000000	4.00000000000000000000	4.00000000000000000000	4.00000000000000000000	4.00000000000000000000	4.00000000000000000000	4.00000000000000000000	4.00000000000000000000	4.00000000000000000000	4.00000000000000000000	4.00000000000000000000	4.00000000000000000000
126.00000000000000000000	0.00000000000000000000	4169.74365234375000000000	4182.05126953125000000000	4166.66650390625000000000	4164.61523437500000000000	4183.07666015625000000000	4158.97412109375000000000	4169.23046875000000000000	4161.02539062500000000000	4154.35888671875000000000	4024.10253906250000000000	4168.71777343750000000000	4182.05126953125000000000	4165.64111328125000000000	4156.41015625000000000000	3518.00000000000000000000	10247.00000000000000000000	10227.00000000000000000000	0.00000000000000000000	0.00000000000000000000	0.00000000000000000000	543.00000000000000000000	440.00000000000000000000	4.00000000000000000000	4.00000000000000000000	4.00000000000000000000	4.00000000000000000000	4.00000000000000000000	4.00000000000000000000	4.00000000000000000000	4.00000000000000000000	4.00000000000000000000	4.00000000000000000000	4.00000000000000000000	4.00000000000000000000	4.00000000000000000000	4.00000000000000000000	4.00000000000000000000	4.00000000000000000000
127.00000000000000000000	0.00000000000000000000	4165.64111328125000000000	4170.76904296875000000000	4166.66650390625000000000	4144.10253906250000000000	4178.46142578125000000000	4155.89746093750000000000	4165.12792968750000000000	4155.89746093750000000000	4148.71777343750000000000	4028.20507812500000000000	4196.92285156250000000000	4178.46142578125000000000	4161.53857421875000000000	4155.89746093750000000000	52.00000000000000000000	10245.00000000000000000000	10228.00000000000000000000	0.00000000000000000000	0.00000000000000000000	0.00000000000000000000	543.00000000000000000000	448.00000000000000000000	4.00000000000000000000	4.00000000000000000000	4.00000000000000000000	4.00000000000000000000	4.00000000000000000000	4.00000000000000000000	4.00000000000000000000	4.00000000000000000000	4.00000000000000000000	4.00000000000000000000	4.00000000000000000000	4.00000000000000000000	4.00000000000000000000	4.00000000000000000000	4.00000000000000000000	4.00000000000000000000
0.00000000000000000000	0.00000000000000000000	4166.15380859375000000000	4163.58984375000000000000	4171.28173828125000000000	4155.38427734375000000000	4164.10253906250000000000	4155.38427734375000000000	4169.23046875000000000000	4164.10253906250000000000	4154.35888671875000000000	4015.89721679687500000000	4193.84619140625000000000	4178.46142578125000000000	4173.33300781250000000000	4155.89746093750000000000	2405.00000000000000000000	10245.00000000000000000000	10228.00000000000000000000	0.00000000000000000000	0.00000000000000000000	0.00000000000000000000	543.00000000000000000000	455.00000000000000000000	4.00000000000000000000	4.00000000000000000000	4.00000000000000000000	4.00000000000000000000	4.00000000000000000000	4.00000000000000000000	4.00000000000000000000	4.00000000000000000000	4.00000000000000000000	4.00000000000000000000	4.00000000000000000000	4.00000000000000000000	4.00000000000000000000	4.00000000000000000000	4.00000000000000000000	4.00000000000000000000
1.00000000000000000000	0.00000000000000000000	4171.79492187500000000000	4158.97412109375000000000	4171.79492187500000000000	4154.35888671875000000000	4148.71777343750000000000	4155.89746093750000000000	4168.20507812500000000000	4164.10253906250000000000	4154.35888671875000000000	4023.07690429687500000000	4169.74365234375000000000	4178.46142578125000000000	4168.20507812500000000000	4158.46142578125000000000	2936.00000000000000000000	10248.00000000000000000000	10229.00000000000000000000	0.00000000000000000000	0.00000000000000000000	0.00000000000000000000	543.00000000000000000000	462.00000000000000000000	4.00000000000000000000	4.00000000000000000000	4.00000000000000000000	4.00000000000000000000	4.00000000000000000000	4.00000000000000000000	4.00000000000000000000	4.00000000000000000000	4.00000000000000000000	4.00000000000000000000	4.00000000000000000000	4.00000000000000000000	4.00000000000000000000	4.00000000000000000000	4.00000000000000000000	4.00000000000000000000
2.00000000000000000000	0.00000000000000000000	4150.25634765625000000000	4145.12792968750000000000	4150.76904296875000000000	4124.10253906250000000000	4141.53857421875000000000	4157.43603515625000000000	4163.58984375000000000000	4154.87158203125000000000	4150.25634765625000000000	4042.05126953125000000000	4160.51269531250000000000	4173.84619140625000000000	4162.56396484375000000000	4158.46142578125000000000	2370.00000000000000000000	10248.00000000000000000000	10229.00000000000000000000	0.00000000000000000000	0.00000000000000000000	0.00000000000000000000	543.00000000000000000000	470.00000000000000000000	4.00000000000000000000	4.00000000000000000000	4.00000000000000000000	4.00000000000000000000	4.00000000000000000000	4.00000000000000000000	4.00000000000000000000	4.00000000000000000000	4.00000000000000000000	4.00000000000000000000	4.00000000000000000000	4.00000000000000000000	4.00000000000000000000	4.00000000000000000000	4.00000000000000000000	4.00000000000000000000
3.00000000000000000000	0.00000000000000000000	4157.43603515625000000000	4133.33300781250000000000	4164.61523437500000000000	4126.66650390625000000000	4140.00000000000000000000	4154.87158203125000000000	4166.66650390625000000000	4152.82031250000000000000	4146.66650390625000000000	4031.79467773437500000000	4170.25634765625000000000	4187.17919921875000000000	4168.20507812500000000000	4165.12792968750000000000	3554.00000000000000000000	10248.00000000000000000000	10228.00000000000000000000	0.00000000000000000000	0.00000000000000000000	0.00000000000000000000	543.00000000000000000000	479.00000000000000000000	4.00000000000000000000	4.00000000000000000000	4.00000000000000000000	4.00000000000000000000	4.00000000000000000000	4.00000000000000000000	4.00000000000000000000	4.00000000000000000000	4.00000000000000000000	4.00000000000000000000	4.00000000000000000000	4.00000000000000000000	4.00000000000000000000	4.00000000000000000000	4.00000000000000000000	4.00000000000000000000
4.00000000000000000000	0.00000000000000000000	4159.48730468750000000000	4156.92285156250000000000	4164.10253906250000000000	4165.64111328125000000000	4160.00000000000000000000	4160.51269531250000000000	4177.94873046875000000000	4162.56396484375000000000	4148.20507812500000000000	4032.30761718750000000000	4186.15380859375000000000	4188.71777343750000000000	4180.00000000000000000000	4168.20507812500000000000	3563.00000000000000000000	10248.00000000000000000000	10228.00000000000000000000	0.00000000000000000000	0.00000000000000000000	0.00000000000000000000	543.00000000000000000000	487.00000000000000000000	4.00000000000000000000	4.00000000000000000000	4.00000000000000000000	4.00000000000000000000	4.00000000000000000000	4.00000000000000000000	4.00000000000000000000	4.00000000000000000000	4.00000000000000000000	4.00000000000000000000	4.00000000000000000000	4.00000000000000000000	4.00000000000000000000	4.00000000000000000000	4.00000000000000000000	4.00000000000000000000
5.00000000000000000000	0.00000000000000000000	4164.10253906250000000000	4178.46142578125000000000	4162.56396484375000000000	4175.89746093750000000000	4182.05126953125000000000	4171.79492187500000000000	4181.53857421875000000000	4166.15380859375000000000	4156.41015625000000000000	4045.64086914062500000000	4198.97412109375000000000	4179.48730468750000000000	4177.43603515625000000000	4163.07666015625000000000	3361.00000000000000000000	10248.00000000000000000000	10228.00000000000000000000	0.00000000000000000000	0.00000000000000000000	0.00000000000000000000	543.00000000000000000000	495.00000000000000000000	4.00000000000000000000	4.00000000000000000000	4.00000000000000000000	4.00000000000000000000	4.00000000000000000000	4.00000000000000000000	4.00000000000000000000	4.00000000000000000000	4.00000000000000000000	4.00000000000000000000	4.00000000000000000000	4.00000000000000000000	4.00000000000000000000	4.00000000000000000000	4.00000000000000000000	4.00000000000000000000
6.00000000000000000000	0.00000000000000000000	4176.41015625000000000000	4166.66650390625000000000	4178.97412109375000000000	4138.97412109375000000000	4175.38427734375000000000	4171.79492187500000000000	4177.43603515625000000000	4165.64111328125000000000	4165.12792968750000000000	4044.10253906250000000000	4190.76904296875000000000	4183.58984375000000000000	4161.53857421875000000000	4165.12792968750000000000	3451.00000000000000000000	10248.00000000000000000000	10228.00000000000000000000	0.00000000000000000000	0.00000000000000000000	0.00000000000000000000	543.00000000000000000000	502.00000000000000000000	4.00000000000000000000	4.00000000000000000000	4.00000000000000000000	4.00000000000000000000	4.00000000000000000000	4.00000000000000000000	4.00000000000000000000	4.00000000000000000000	4.00000000000000000000	4.00000000000000000000	4.00000000000000000000	4.00000000000000000000	4.00000000000000000000	4.00000000000000000000	4.00000000000000000000	4.00000000000000000000
7.00000000000000000000	0.00000000000000000000	4153.33300781250000000000	4154.87158203125000000000	4158.97412109375000000000	4131.79492187500000000000	4145.64111328125000000000	4158.97412109375000000000	4168.71777343750000000000	4161.02539062500000000000	4160.51269531250000000000	4043.58959960937500000000	4171.79492187500000000000	4176.41015625000000000000	4155.38427734375000000000	4165.12792968750000000000	3490.00000000000000000000	10247.00000000000000000000	10229.00000000000000000000	0.00000000000000000000	0.00000000000000000000	0.00000000000000000000	543.00000000000000000000	511.00000000000000000000	4.00000000000000000000	4.00000000000000000000	4.00000000000000000000	4.00000000000000000000	4.00000000000000000000	4.00000000000000000000	4.00000000000000000000	4.00000000000000000000	4.00000000000000000000	4.00000000000000000000	4.00000000000000000000	4.00000000000000000000	4.00000000000000000000	4.00000000000000000000	4.00000000000000000000	4.00000000000000000000
8.00000000000000000000	0.00000000000000000000	4156.92285156250000000000	4150.25634765625000000000	4155.89746093750000000000	4143.58984375000000000000	4134.35888671875000000000	4150.25634765625000000000	4160.51269531250000000000	4148.20507812500000000000	4140.51269531250000000000	4039.48706054687500000000	4157.43603515625000000000	4169.74365234375000000000	4163.58984375000000000000	4163.07666015625000000000	3208.00000000000000000000	10247.00000000000000000000	10229.00000000000000000000	0.00000000000000000000	0.00000000000000000000	0.00000000000000000000	543.00000000000000000000	519.00000000000000000000	4.00000000000000000000	4.00000000000000000000	4.00000000000000000000	4.00000000000000000000	4.00000000000000000000	4.00000000000000000000	4.00000000000000000000	4.00000000000000000000	4.00000000000000000000	4.00000000000000000000	4.00000000000000000000	4.00000000000000000000	4.00000000000000000000	4.00000000000000000000	4.00000000000000000000	4.00000000000000000000
9.00000000000000000000	0.00000000000000000000	4158.46142578125000000000	4145.64111328125000000000	4157.94873046875000000000	4121.02539062500000000000	4164.61523437500000000000	4160.51269531250000000000	4167.69238281250000000000	4153.84619140625000000000	4145.12792968750000000000	4033.33325195312500000000	4156.41015625000000000000	4167.17919921875000000000	4170.25634765625000000000	4151.79492187500000000000	2964.00000000000000000000	10247.00000000000000000000	10227.00000000000000000000	0.00000000000000000000	0.00000000000000000000	0.00000000000000000000	543.00000000000000000000	527.00000000000000000000	4.00000000000000000000	4.00000000000000000000	4.00000000000000000000	4.00000000000000000000	4.00000000000000000000	4.00000000000000000000	4.00000000000000000000	4.00000000000000000000	4.00000000000000000000	4.00000000000000000000	4.00000000000000000000	4.00000000000000000000	4.00000000000000000000	4.00000000000000000000	4.00000000000000000000	4.00000000000000000000
10.00000000000000000000	0.00000000000000000000	4149.74365234375000000000	4156.92285156250000000000	4155.89746093750000000000	4134.87158203125000000000	4185.12792968750000000000	4165.64111328125000000000	4175.89746093750000000000	4167.69238281250000000000	4163.58984375000000000000	4051.79467773437500000000	4175.89746093750000000000	4164.10253906250000000000	4162.56396484375000000000	4139.48730468750000000000	3504.00000000000000000000	10247.00000000000000000000	10227.00000000000000000000	0.00000000000000000000	0.00000000000000000000	0.00000000000000000000	543.00000000000000000000	534.00000000000000000000	4.00000000000000000000	4.00000000000000000000	4.00000000000000000000	4.00000000000000000000	4.00000000000000000000	4.00000000000000000000	4.00000000000000000000	4.00000000000000000000	4.00000000000000000000	4.00000000000000000000	4.00000000000000000000	4.00000000000000000000	4.00000000000000000000	4.00000000000000000000	4.00000000000000000000	4.00000000000000000000
11.00000000000000000000	0.00000000000000000000	4161.02539062500000000000	4167.69238281250000000000	4166.15380859375000000000	4172.82031250000000000000	4173.33300781250000000000	4161.02539062500000000000	4171.28173828125000000000	4164.61523437500000000000	4160.51269531250000000000	4060.51269531250000000000	4185.12792968750000000000	4173.33300781250000000000	4148.71777343750000000000	4149.74365234375000000000	3287.00000000000000000000	10246.00000000000000000000	10227.00000000000000000000	0.00000000000000000000	0.00000000000000000000	0.00000000000000000000	543.00000000000000000000	542.00000000000000000000	4.00000000000000000000	4.00000000000000000000	4.00000000000000000000	4.00000000000000000000	4.00000000000000000000	4.00000000000000000000	4.00000000000000000000	4.00000000000000000000	4.00000000000000000000	4.00000000000000000000	4.00000000000000000000	4.00000000000000000000	4.00000000000000000000	4.00000000000000000000	4.00000000000000000000	4.00000000000000000000
12.00000000000000000000	0.00000000000000000000	4149.23046875000000000000	4152.30761718750000000000	4151.28173828125000000000	4158.97412109375000000000	4152.82031250000000000000	4158.97412109375000000000	4160.51269531250000000000	4150.25634765625000000000	4144.10253906250000000000	4042.56396484375000000000	4168.71777343750000000000	4172.82031250000000000000	4144.10253906250000000000	4154.87158203125000000000	3052.00000000000000000000	10246.00000000000000000000	10227.00000000000000000000	0.00000000000000000000	0.00000000000000000000	0.00000000000000000000	543.00000000000000000000	549.00000000000000000000	4.00000000000000000000	4.00000000000000000000	4.00000000000000000000	4.00000000000000000000	4.00000000000000000000	4.00000000000000000000	4.00000000000000000000	4.00000000000000000000	4.00000000000000000000	4.00000000000000000000	4.00000000000000000000	4.00000000000000000000	4.00000000000000000000	4.00000000000000000000	4.00000000000000000000	4.00000000000000000000
13.00000000000000000000	0.00000000000000000000	4154.35888671875000000000	4142.56396484375000000000	4160.00000000000000000000	4122.56396484375000000000	4144.10253906250000000000	4156.92285156250000000000	4161.53857421875000000000	4145.64111328125000000000	4142.05126953125000000000	4046.66650390625000000000	4149.74365234375000000000	4170.25634765625000000000	4146.66650390625000000000	4152.82031250000000000000	2911.00000000000000000000	10247.00000000000000000000	10229.00000000000000000000	0.00000000000000000000	0.00000000000000000000	0.00000000000000000000	543.00000000000000000000	557.00000000000000000000	4.00000000000000000000	4.00000000000000000000	4.00000000000000000000	4.00000000000000000000	4.00000000000000000000	4.00000000000000000000	4.00000000000000000000	4.00000000000000000000	4.00000000000000000000	4.00000000000000000000	4.00000000000000000000	4.00000000000000000000	4.00000000000000000000	4.00000000000000000000	4.00000000000000000000	4.00000000000000000000
14.00000000000000000000	0.00000000000000000000	4167.69238281250000000000	4167.69238281250000000000	4172.30761718750000000000	4140.51269531250000000000	4173.33300781250000000000	4167.17919921875000000000	4181.02539062500000000000	4169.74365234375000000000	4163.07666015625000000000	4061.53833007812500000000	4172.82031250000000000000	4185.64111328125000000000	4163.07666015625000000000	4169.23046875000000000000	3504.00000000000000000000	10247.00000000000000000000	10229.00000000000000000000	0.00000000000000000000	0.00000000000000000000	0.00000000000000000000	543.00000000000000000000	564.00000000000000000000	4.00000000000000000000	4.00000000000000000000	4.00000000000000000000	4.00000000000000000000	4.00000000000000000000	4.00000000000000000000	4.00000000000000000000	4.00000000000000000000	4.00000000000000000000	4.00000000000000000000	4.00000000000000000000	4.00000000000000000000	4.00000000000000000000	4.00000000000000000000	4.00000000000000000000	4.00000000000000000000
15.00000000000000000000	0.00000000000000000000	4167.17919921875000000000	4181.53857421875000000000	4169.74365234375000000000	4190.25634765625000000000	4194.35888671875000000000	4180.00000000000000000000	4187.69238281250000000000	4185.12792968750000000000	4172.30761718750000000000	4062.05126953125000000000	4201.02539062500000000000	4194.35888671875000000000	4188.20507812500000000000	4173.84619140625000000000	3287.00000000000000000000	10247.00000000000000000000	10229.00000000000000000000	0.00000000000000000000	0.00000000000000000000	0.00000000000000000000	543.00000000000000000000	573.00000000000000000000	4.00000000000000000000	4.00000000000000000000	4.00000000000000000000	4.00000000000000000000	4.00000000000000000000	4.00000000000000000000	4.00000000000000000000	4.00000000000000000000	4.00000000000000000000	4.00000000000000000000	4.00000000000000000000	4.00000000000000000000	4.00000000000000000000	4.00000000000000000000	4.00000000000000000000	4.00000000000000000000
16.00000000000000000000	0.00000000000000000000	4163.07666015625000000000	4162.56396484375000000000	4168.20507812500000000000	4172.82031250000000000000	4168.20507812500000000000	4174.87158203125000000000	4173.84619140625000000000	4168.20507812500000000000	4162.05126953125000000000	4070.76904296875000000000	4194.87158203125000000000	4167.69238281250000000000	4182.05126953125000000000	4146.66650390625000000000	0.00000000000000000000	10247.00000000000000000000	10229.00000000000000000000	0.00000000000000000000	0.00000000000000000000	0.00000000000000000000	543.00000000000000000000	581.00000000000000000000	4.00000000000000000000	4.00000000000000000000	4.00000000000000000000	4.00000000000000000000	4.00000000000000000000	4.00000000000000000000	4.00000000000000000000	4.00000000000000000000	4.00000000000000000000	4.00000000000000000000	4.00000000000000000000	4.00000000000000000000	4.00000000000000000000	4.00000000000000000000	4.00000000000000000000	4.00000000000000000000
17.00000000000000000000	0.00000000000000000000	4150.76904296875000000000	4157.94873046875000000000	4151.79492187500000000000	4138.46142578125000000000	4168.20507812500000000000	4172.30761718750000000000	4180.00000000000000000000	4170.76904296875000000000	4168.71777343750000000000	4075.89721679687500000000	4173.33300781250000000000	4156.92285156250000000000	4163.58984375000000000000	4142.56396484375000000000	0.00000000000000000000	10248.00000000000000000000	10228.00000000000000000000	0.00000000000000000000	0.00000000000000000000	0.00000000000000000000	543.00000000000000000000	590.00000000000000000000	4.00000000000000000000	4.00000000000000000000	4.00000000000000000000	4.00000000000000000000	4.00000000000000000000	4.00000000000000000000	4.00000000000000000000	4.00000000000000000000	4.00000000000000000000	4.00000000000000000000	4.00000000000000000000	4.00000000000000000000	4.00000000000000000000	4.00000000000000000000	4.00000000000000000000	4.00000000000000000000
18.00000000000000000000	0.00000000000000000000	4165.64111328125000000000	4161.53857421875000000000	4162.56396484375000000000	4147.69238281250000000000	4164.61523437500000000000	4170.76904296875000000000	4183.58984375000000000000	4173.33300781250000000000	4162.05126953125000000000	4054.35888671875000000000	4160.00000000000000000000	4178.97412109375000000000	4153.84619140625000000000	4161.02539062500000000000	0.00000000000000000000	10248.00000000000000000000	10228.00000000000000000000	0.00000000000000000000	0.00000000000000000000	0.00000000000000000000	543.00000000000000000000	597.00000000000000000000	4.00000000000000000000	4.00000000000000000000	4.00000000000000000000	4.00000000000000000000	4.00000000000000000000	4.00000000000000000000	4.00000000000000000000	4.00000000000000000000	4.00000000000000000000	4.00000000000000000000	4.00000000000000000000	4.00000000000000000000	4.00000000000000000000	4.00000000000000000000	4.00000000000000000000	4.00000000000000000000
19.00000000000000000000	0.00000000000000000000	4164.61523437500000000000	4161.53857421875000000000	4163.58984375000000000000	4149.23046875000000000000	4142.05126953125000000000	4161.53857421875000000000	4171.28173828125000000000	4157.43603515625000000000	4143.07666015625000000000	4054.35888671875000000000	4189.74365234375000000000	4173.33300781250000000000	4152.82031250000000000000	4160.51269531250000000000	0.00000000000000000000	10248.00000000000000000000	10228.00000000000000000000	0.00000000000000000000	0.00000000000000000000	0.00000000000000000000	543.00000000000000000000	606.00000000000000000000	4.00000000000000000000	4.00000000000000000000	4.00000000000000000000	4.00000000000000000000	4.00000000000000000000	4.00000000000000000000	4.00000000000000000000	4.00000000000000000000	4.00000000000000000000	4.00000000000000000000	4.00000000000000000000	4.00000000000000000000	4.00000000000000000000	4.00000000000000000000	4.00000000000000000000	4.00000000000000000000
20.00000000000000000000	0.00000000000000000000	4160.51269531250000000000	4175.38427734375000000000	4164.10253906250000000000	4160.00000000000000000000	4175.38427734375000000000	4169.74365234375000000000	4180.00000000000000000000	4170.76904296875000000000	4154.87158203125000000000	4079.48706054687500000000	4210.25634765625000000000	4175.38427734375000000000	4169.23046875000000000000	4166.15380859375000000000	0.00000000000000000000	10248.00000000000000000000	10228.00000000000000000000	0.00000000000000000000	0.00000000000000000000	0.00000000000000000000	543.00000000000000000000	614.00000000000000000000	4.00000000000000000000	4.00000000000000000000	4.00000000000000000000	4.00000000000000000000	4.00000000000000000000	4.00000000000000000000	4.00000000000000000000	4.00000000000000000000	4.00000000000000000000	4.00000000000000000000	4.00000000000000000000	4.00000000000000000000	4.00000000000000000000	4.00000000000000000000	4.00000000000000000000	4.00000000000000000000
21.00000000000000000000	0.00000000000000000000	4180.51269531250000000000	4174.87158203125000000000	4184.61523437500000000000	4184.10253906250000000000	4198.46142578125000000000	4177.43603515625000000000	4187.17919921875000000000	4181.02539062500000000000	4168.20507812500000000000	4075.38452148437500000000	4181.53857421875000000000	4196.92285156250000000000	4177.94873046875000000000	4173.84619140625000000000	0.00000000000000000000	10249.00000000000000000000	10228.00000000000000000000	0.00000000000000000000	0.00000000000000000000	0.00000000000000000000	543.00000000000000000000	621.00000000000000000000	4.00000000000000000000	4.00000000000000000000	4.00000000000000000000	4.00000000000000000000	4.00000000000000000000	4.00000000000000000000	4.00000000000000000000	4.00000000000000000000	4.00000000000000000000	4.00000000000000000000	4.00000000000000000000	4.00000000000000000000	4.00000000000000000000	4.00000000000000000000	4.00000000000000000000	4.00000000000000000000
22.00000000000000000000	0.00000000000000000000	4161.53857421875000000000	4160.00000000000000000000	4163.58984375000000000000	4164.61523437500000000000	4170.76904296875000000000	4165.12792968750000000000	4171.79492187500000000000	4167.69238281250000000000	4165.64111328125000000000	4068.20507812500000000000	4163.58984375000000000000	4185.12792968750000000000	4164.10253906250000000000	4166.15380859375000000000	0.00000000000000000000	10249.00000000000000000000	10228.00000000000000000000	0.00000000000000000000	0.00000000000000000000	0.00000000000000000000	543.00000000000000000000	629.00000000000000000000	4.00000000000000000000	4.00000000000000000000	4.00000000000000000000	4.00000000000000000000	4.00000000000000000000	4.00000000000000000000	4.00000000000000000000	4.00000000000000000000	4.00000000000000000000	4.00000000000000000000	4.00000000000000000000	4.00000000000000000000	4.00000000000000000000	4.00000000000000000000	4.00000000000000000000	4.00000000000000000000
23.00000000000000000000	0.00000000000000000000	4158.97412109375000000000	4162.05126953125000000000	4164.61523437500000000000	4137.43603515625000000000	4167.17919921875000000000	4156.41015625000000000000	4164.61523437500000000000	4166.15380859375000000000	4162.05126953125000000000	4079.48706054687500000000	4178.46142578125000000000	4179.48730468750000000000	4156.41015625000000000000	4164.61523437500000000000	0.00000000000000000000	10247.00000000000000000000	10229.00000000000000000000	0.00000000000000000000	0.00000000000000000000	0.00000000000000000000	543.00000000000000000000	636.00000000000000000000	4.00000000000000000000	4.00000000000000000000	4.00000000000000000000	4.00000000000000000000	4.00000000000000000000	4.00000000000000000000	4.00000000000000000000	4.00000000000000000000	4.00000000000000000000	4.00000000000000000000	4.00000000000000000000	4.00000000000000000000	4.00000000000000000000	4.00000000000000000000	4.00000000000000000000	4.00000000000000000000
24.00000000000000000000	0.00000000000000000000	4164.10253906250000000000	4168.20507812500000000000	4168.71777343750000000000	4150.25634765625000000000	4175.38427734375000000000	4162.05126953125000000000	4166.66650390625000000000	4166.66650390625000000000	4154.35888671875000000000	4085.64086914062500000000	4183.07666015625000000000	4182.56396484375000000000	4156.41015625000000000000	4163.07666015625000000000	0.00000000000000000000	10247.00000000000000000000	10229.00000000000000000000	0.00000000000000000000	0.00000000000000000000	0.00000000000000000000	543.00000000000000000000	643.00000000000000000000	4.00000000000000000000	4.00000000000000000000	4.00000000000000000000	4.00000000000000000000	4.00000000000000000000	4.00000000000000000000	4.00000000000000000000	4.00000000000000000000	4.00000000000000000000	4.00000000000000000000	4.00000000000000000000	4.00000000000000000000	4.00000000000000000000	4.00000000000000000000	4.00000000000000000000	4.00000000000000000000
25.00000000000000000000	0.00000000000000000000	4153.84619140625000000000	4167.69238281250000000000	4148.20507812500000000000	4156.92285156250000000000	4166.15380859375000000000	4174.87158203125000000000	4170.76904296875000000000	4156.41015625000000000000	4152.30761718750000000000	4090.25634765625000000000	4187.17919921875000000000	4175.38427734375000000000	4148.71777343750000000000	4162.05126953125000000000	0.00000000000000000000	10248.00000000000000000000	10228.00000000000000000000	0.00000000000000000000	0.00000000000000000000	0.00000000000000000000	543.00000000000000000000	651.00000000000000000000	4.00000000000000000000	4.00000000000000000000	4.00000000000000000000	4.00000000000000000000	4.00000000000000000000	4.00000000000000000000	4.00000000000000000000	4.00000000000000000000	4.00000000000000000000	4.00000000000000000000	4.00000000000000000000	4.00000000000000000000	4.00000000000000000000	4.00000000000000000000	4.00000000000000000000	4.00000000000000000000
26.00000000000000000000	0.00000000000000000000	4168.20507812500000000000	4166.66650390625000000000	4167.17919921875000000000	4162.56396484375000000000	4171.28173828125000000000	4173.84619140625000000000	4175.38427734375000000000	4156.41015625000000000000	4161.53857421875000000000	4082.56396484375000000000	4194.87158203125000000000	4183.58984375000000000000	4145.12792968750000000000	4172.30761718750000000000	0.00000000000000000000	10248.00000000000000000000	10228.00000000000000000000	0.00000000000000000000	0.00000000000000000000	0.00000000000000000000	543.00000000000000000000	659.00000000000000000000	4.00000000000000000000	4.00000000000000000000	4.00000000000000000000	4.00000000000000000000	4.00000000000000000000	4.00000000000000000000	4.00000000000000000000	4.00000000000000000000	4.00000000000000000000	4.00000000000000000000	4.00000000000000000000	4.00000000000000000000	4.00000000000000000000	4.00000000000000000000	4.00000000000000000000	4.00000000000000000000
27.00000000000000000000	0.00000000000000000000	4163.58984375000000000000	4163.07666015625000000000	4176.41015625000000000000	4173.84619140625000000000	4187.17919921875000000000	4161.53857421875000000000	4175.38427734375000000000	4167.17919921875000000000	4163.07666015625000000000	4073.84594726562500000000	4170.76904296875000000000	4189.23046875000000000000	4156.41015625000000000000	4167.69238281250000000000	0.00000000000000000000	10246.00000000000000000000	10230.00000000000000000000	0.00000000000000000000	0.00000000000000000000	0.00000000000000000000	543.00000000000000000000	667.00000000000000000000	4.00000000000000000000	4.00000000000000000000	4.00000000000000000000	4.00000000000000000000	4.00000000000000000000	4.00000000000000000000	4.00000000000000000000	4.00000000000000000000	4.00000000000000000000	4.00000000000000000000	4.00000000000000000000	4.00000000000000000000	4.00000000000000000000	4.00000000000000000000	4.00000000000000000000	4.00000000000000000000
28.00000000000000000000	0.00000000000000000000	4167.17919921875000000000	4161.53857421875000000000	4175.38427734375000000000	4160.51269531250000000000	4180.51269531250000000000	4156.92285156250000000000	4168.71777343750000000000	4160.51269531250000000000	4147.17919921875000000000	4077.94873046875000000000	4160.51269531250000000000	4187.17919921875000000000	4160.00000000000000000000	4161.02539062500000000000	0.00000000000000000000	10246.00000000000000000000	10230.00000000000000000000	0.00000000000000000000	0.00000000000000000000	0.00000000000000000000	543.00000000000000000000	675.00000000000000000000	4.00000000000000000000	4.00000000000000000000	4.00000000000000000000	4.00000000000000000000	4.00000000000000000000	4.00000000000000000000	4.00000000000000000000	4.00000000000000000000	4.00000000000000000000	4.00000000000000000000	4.00000000000000000000	4.00000000000000000000	4.00000000000000000000	4.00000000000000000000	4.00000000000000000000	4.00000000000000000000
29.00000000000000000000	0.00000000000000000000	4177.94873046875000000000	4180.51269531250000000000	4175.38427734375000000000	4162.05126953125000000000	4167.69238281250000000000	4161.53857421875000000000	4165.64111328125000000000	4155.38427734375000000000	4146.66650390625000000000	4091.79467773437500000000	4193.33300781250000000000	4192.82031250000000000000	4165.64111328125000000000	4180.51269531250000000000	0.00000000000000000000	10246.00000000000000000000	10229.00000000000000000000	0.00000000000000000000	0.00000000000000000000	0.00000000000000000000	543.00000000000000000000	683.00000000000000000000	4.00000000000000000000	4.00000000000000000000	4.00000000000000000000	4.00000000000000000000	4.00000000000000000000	4.00000000000000000000	4.00000000000000000000	4.00000000000000000000	4.00000000000000000000	4.00000000000000000000	4.00000000000000000000	4.00000000000000000000	4.00000000000000000000	4.00000000000000000000	4.00000000000000000000	4.00000000000000000000
30.00000000000000000000	0.00000000000000000000	4172.30761718750000000000	4202.56396484375000000000	4173.33300781250000000000	4187.17919921875000000000	4173.84619140625000000000	4160.51269531250000000000	4163.07666015625000000000	4173.33300781250000000000	4168.71777343750000000000	4109.74365234375000000000	4218.46142578125000000000	4203.58984375000000000000	4180.00000000000000000000	4191.28173828125000000000	0.00000000000000000000	10246.00000000000000000000	10229.00000000000000000000	0.00000000000000000000	0.00000000000000000000	0.00000000000000000000	543.00000000000000000000	691.00000000000000000000	4.00000000000000000000	4.00000000000000000000	4.00000000000000000000	4.00000000000000000000	4.00000000000000000000	4.00000000000000000000	4.00000000000000000000	4.00000000000000000000	4.00000000000000000000	4.00000000000000000000	4.00000000000000000000	4.00000000000000000000	4.00000000000000000000	4.00000000000000000000	4.00000000000000000000	4.00000000000000000000
31.00000000000000000000	0.00000000000000000000	4183.07666015625000000000	4200.00000000000000000000	4187.69238281250000000000	4197.43603515625000000000	4193.84619140625000000000	4158.46142578125000000000	4156.92285156250000000000	4178.97412109375000000000	4176.92285156250000000000	4113.33300781250000000000	4207.69238281250000000000	4198.97412109375000000000	4171.28173828125000000000	4175.89746093750000000000	0.00000000000000000000	10246.00000000000000000000	10230.00000000000000000000	0.00000000000000000000	0.00000000000000000000	0.00000000000000000000	543.00000000000000000000	699.00000000000000000000	4.00000000000000000000	4.00000000000000000000	4.00000000000000000000	4.00000000000000000000	4.00000000000000000000	4.00000000000000000000	4.00000000000000000000	4.00000000000000000000	4.00000000000000000000	4.00000000000000000000	4.00000000000000000000	4.00000000000000000000	4.00000000000000000000	4.00000000000000000000	4.00000000000000000000	4.00000000000000000000
32.00000000000000000000	0.00000000000000000000	4163.58984375000000000000	4174.87158203125000000000	4169.74365234375000000000	4183.58984375000000000000	4203.58984375000000000000	4168.71777343750000000000	4156.41015625000000000000	4167.69238281250000000000	4171.28173828125000000000	4102.05126953125000000000	4183.07666015625000000000	4175.89746093750000000000	4147.17919921875000000000	4161.53857421875000000000	0.00000000000000000000	10246.00000000000000000000	10230.00000000000000000000	0.00000000000000000000	0.00000000000000000000	0.00000000000000000000	543.00000000000000000000	707.00000000000000000000	4.00000000000000000000	4.00000000000000000000	4.00000000000000000000	4.00000000000000000000	4.00000000000000000000	4.00000000000000000000	4.00000000000000000000	4.00000000000000000000	4.00000000000000000000	4.00000000000000000000	4.00000000000000000000	4.00000000000000000000	4.00000000000000000000	4.00000000000000000000	4.00000000000000000000	4.00000000000000000000
33.00000000000000000000	0.00000000000000000000	4144.10253906250000000000	4139.48730468750000000000	4160.00000000000000000000	4144.10253906250000000000	4172.82031250000000000000	4168.20507812500000000000	4152.30761718750000000000	4151.28173828125000000000	4149.23046875000000000000	4083.58959960937500000000	4156.92285156250000000000	4161.02539062500000000000	4124.61523437500000000000	4140.00000000000000000000	0.00000000000000000000	10244.00000000000000000000	10231.00000000000000000000	0.00000000000000000000	0.00000000000000000000	0.00000000000000000000	543.00000000000000000000	714.00000000000000000000	4.00000000000000000000	4.00000000000000000000	4.00000000000000000000	4.00000000000000000000	4.00000000000000000000	4.00000000000000000000	4.00000000000000000000	4.00000000000000000000	4.00000000000000000000	4.00000000000000000000	4.00000000000000000000	4.00000000000000000000	4.00000000000000000000	4.00000000000000000000	4.00000000000000000000	4.00000000000000000000
34.00000000000000000000	0.00000000000000000000	4154.35888671875000000000	4146.15380859375000000000	4168.71777343750000000000	4133.33300781250000000000	4164.10253906250000000000	4171.28173828125000000000	4158.46142578125000000000	4147.17919921875000000000	4135.38427734375000000000	4072.30761718750000000000	4140.00000000000000000000	4163.58984375000000000000	4129.23046875000000000000	4128.71777343750000000000	0.00000000000000000000	10244.00000000000000000000	10231.00000000000000000000	0.00000000000000000000	0.00000000000000000000	0.00000000000000000000	543.00000000000000000000	721.00000000000000000000	4.00000000000000000000	4.00000000000000000000	4.00000000000000000000	4.00000000000000000000	4.00000000000000000000	4.00000000000000000000	4.00000000000000000000	4.00000000000000000000	4.00000000000000000000	4.00000000000000000000	4.00000000000000000000	4.00000000000000000000	4.00000000000000000000	4.00000000000000000000	4.00000000000000000000	4.00000000000000000000
35.00000000000000000000	0.00000000000000000000	4150.25634765625000000000	4177.43603515625000000000	4152.30761718750000000000	4168.20507812500000000000	4176.92285156250000000000	4171.79492187500000000000	4172.30761718750000000000	4153.84619140625000000000	4148.71777343750000000000	4072.30761718750000000000	4160.00000000000000000000	4167.69238281250000000000	4146.66650390625000000000	4142.56396484375000000000	0.00000000000000000000	10245.00000000000000000000	10231.00000000000000000000	0.00000000000000000000	0.00000000000000000000	0.00000000000000000000	543.00000000000000000000	730.00000000000000000000	4.00000000000000000000	4.00000000000000000000	4.00000000000000000000	4.00000000000000000000	4.00000000000000000000	4.00000000000000000000	4.00000000000000000000	4.00000000000000000000	4.00000000000000000000	4.00000000000000000000	4.00000000000000000000	4.00000000000000000000	4.00000000000000000000	4.00000000000000000000	4.00000000000000000000	4.00000000000000000000
36.00000000000000000000	0.00000000000000000000	4153.33300781250000000000	4166.15380859375000000000	4155.38427734375000000000	4171.79492187500000000000	4157.43603515625000000000	4155.38427734375000000000	4171.28173828125000000000	4152.30761718750000000000	4156.92285156250000000000	4090.76904296875000000000	4186.66650390625000000000	4165.12792968750000000000	4141.02539062500000000000	4148.71777343750000000000	0.00000000000000000000	10245.00000000000000000000	10231.00000000000000000000	0.00000000000000000000	0.00000000000000000000	0.00000000000000000000	543.00000000000000000000	738.00000000000000000000	4.00000000000000000000	4.00000000000000000000	4.00000000000000000000	4.00000000000000000000	4.00000000000000000000	4.00000000000000000000	4.00000000000000000000	4.00000000000000000000	4.00000000000000000000	4.00000000000000000000	4.00000000000000000000	4.00000000000000000000	4.00000000000000000000	4.00000000000000000000	4.00000000000000000000	4.00000000000000000000
37.00000000000000000000	0.00000000000000000000	4161.02539062500000000000	4167.69238281250000000000	4167.17919921875000000000	4167.69238281250000000000	4172.30761718750000000000	4164.10253906250000000000	4185.12792968750000000000	4175.38427734375000000000	4171.28173828125000000000	4124.10253906250000000000	4208.20507812500000000000	4175.89746093750000000000	4150.76904296875000000000	4163.58984375000000000000	0.00000000000000000000	10244.00000000000000000000	10231.00000000000000000000	0.00000000000000000000	0.00000000000000000000	0.00000000000000000000	543.00000000000000000000	747.00000000000000000000	4.00000000000000000000	4.00000000000000000000	4.00000000000000000000	4.00000000000000000000	4.00000000000000000000	4.00000000000000000000	4.00000000000000000000	4.00000000000000000000	4.00000000000000000000	4.00000000000000000000	4.00000000000000000000	4.00000000000000000000	4.00000000000000000000	4.00000000000000000000	4.00000000000000000000	4.00000000000000000000
38.00000000000000000000	0.00000000000000000000	4182.05126953125000000000	4195.89746093750000000000	4190.25634765625000000000	4195.89746093750000000000	4200.51269531250000000000	4176.92285156250000000000	4196.92285156250000000000	4202.05126953125000000000	4181.53857421875000000000	4112.82031250000000000000	4204.10253906250000000000	4214.35888671875000000000	4172.82031250000000000000	4199.48730468750000000000	0.00000000000000000000	10244.00000000000000000000	10231.00000000000000000000	0.00000000000000000000	0.00000000000000000000	0.00000000000000000000	543.00000000000000000000	754.00000000000000000000	4.00000000000000000000	4.00000000000000000000	4.00000000000000000000	4.00000000000000000000	4.00000000000000000000	4.00000000000000000000	4.00000000000000000000	4.00000000000000000000	4.00000000000000000000	4.00000000000000000000	4.00000000000000000000	4.00000000000000000000	4.00000000000000000000	4.00000000000000000000	4.00000000000000000000	4.00000000000000000000
39.00000000000000000000	0.00000000000000000000	4190.76904296875000000000	4195.38427734375000000000	4205.12792968750000000000	4194.35888671875000000000	4187.17919921875000000000	4158.46142578125000000000	4179.48730468750000000000	4188.71777343750000000000	4164.10253906250000000000	4097.94873046875000000000	4176.41015625000000000000	4224.10253906250000000000	4179.48730468750000000000	4204.61523437500000000000	0.00000000000000000000	10245.00000000000000000000	10230.00000000000000000000	0.00000000000000000000	0.00000000000000000000	0.00000000000000000000	543.00000000000000000000	763.00000000000000000000	4.00000000000000000000	4.00000000000000000000	4.00000000000000000000	4.00000000000000000000	4.00000000000000000000	4.00000000000000000000	4.00000000000000000000	4.00000000000000000000	4.00000000000000000000	4.00000000000000000000	4.00000000000000000000	4.00000000000000000000	4.00000000000000000000	4.00000000000000000000	4.00000000000000000000	4.00000000000000000000
40.00000000000000000000	0.00000000000000000000	4160.51269531250000000000	4175.89746093750000000000	4173.84619140625000000000	4172.30761718750000000000	4172.82031250000000000000	4136.92285156250000000000	4153.33300781250000000000	4157.94873046875000000000	4141.02539062500000000000	4117.94873046875000000000	4178.97412109375000000000	4189.74365234375000000000	4170.76904296875000000000	4167.69238281250000000000	0.00000000000000000000	10245.00000000000000000000	10230.00000000000000000000	0.00000000000000000000	0.00000000000000000000	0.00000000000000000000	543.00000000000000000000	771.00000000000000000000	4.00000000000000000000	4.00000000000000000000	4.00000000000000000000	4.00000000000000000000	4.00000000000000000000	4.00000000000000000000	4.00000000000000000000	4.00000000000000000000	4.00000000000000000000	4.00000000000000000000	4.00000000000000000000	4.00000000000000000000	4.00000000000000000000	4.00000000000000000000	4.00000000000000000000	4.00000000000000000000
41.00000000000000000000	0.00000000000000000000	4160.00000000000000000000	4164.61523437500000000000	4162.56396484375000000000	4172.82031250000000000000	4175.89746093750000000000	4142.56396484375000000000	4138.97412109375000000000	4141.02539062500000000000	4136.41015625000000000000	4096.41015625000000000000	4182.05126953125000000000	4174.35888671875000000000	4151.28173828125000000000	4145.12792968750000000000	0.00000000000000000000	10247.00000000000000000000	10229.00000000000000000000	0.00000000000000000000	0.00000000000000000000	0.00000000000000000000	543.00000000000000000000	779.00000000000000000000	4.00000000000000000000	4.00000000000000000000	4.00000000000000000000	4.00000000000000000000	4.00000000000000000000	4.00000000000000000000	4.00000000000000000000	4.00000000000000000000	4.00000000000000000000	4.00000000000000000000	4.00000000000000000000	4.00000000000000000000	4.00000000000000000000	4.00000000000000000000	4.00000000000000000000	4.00000000000000000000
42.00000000000000000000	0.00000000000000000000	4157.43603515625000000000	4171.28173828125000000000	4156.41015625000000000000	4168.20507812500000000000	4188.20507812500000000000	4167.69238281250000000000	4148.71777343750000000000	4155.38427734375000000000	4155.89746093750000000000	4085.12817382812500000000	4183.07666015625000000000	4176.92285156250000000000	4149.74365234375000000000	4155.89746093750000000000	0.00000000000000000000	10247.00000000000000000000	10229.00000000000000000000	0.00000000000000000000	0.00000000000000000000	0.00000000000000000000	543.00000000000000000000	787.00000000000000000000	4.00000000000000000000	4.00000000000000000000	4.00000000000000000000	4.00000000000000000000	4.00000000000000000000	4.00000000000000000000	4.00000000000000000000	4.00000000000000000000	4.00000000000000000000	4.00000000000000000000	4.00000000000000000000	4.00000000000000000000	4.00000000000000000000	4.00000000000000000000	4.00000000000000000000	4.00000000000000000000
43.00000000000000000000	0.00000000000000000000	4149.74365234375000000000	4178.46142578125000000000	4156.41015625000000000000	4171.79492187500000000000	4200.51269531250000000000	4176.41015625000000000000	4166.66650390625000000000	4170.76904296875000000000	4162.56396484375000000000	4118.46142578125000000000	4200.00000000000000000000	4180.00000000000000000000	4154.35888671875000000000	4167.69238281250000000000	0.00000000000000000000	10247.00000000000000000000	10228.00000000000000000000	0.00000000000000000000	0.00000000000000000000	0.00000000000000000000	543.00000000000000000000	795.00000000000000000000	4.00000000000000000000	4.00000000000000000000	4.00000000000000000000	4.00000000000000000000	4.00000000000000000000	4.00000000000000000000	4.00000000000000000000	4.00000000000000000000	4.00000000000000000000	4.00000000000000000000	4.00000000000000000000	4.00000000000000000000	4.00000000000000000000	4.00000000000000000000	4.00000000000000000000	4.00000000000000000000
44.00000000000000000000	0.00000000000000000000	4161.02539062500000000000	4172.30761718750000000000	4169.23046875000000000000	4180.00000000000000000000	4199.48730468750000000000	4174.35888671875000000000	4176.92285156250000000000	4171.79492187500000000000	4157.94873046875000000000	4120.00000000000000000000	4173.33300781250000000000	4183.07666015625000000000	4153.84619140625000000000	4157.43603515625000000000	0.00000000000000000000	10247.00000000000000000000	10228.00000000000000000000	0.00000000000000000000	0.00000000000000000000	0.00000000000000000000	543.00000000000000000000	803.00000000000000000000	4.00000000000000000000	4.00000000000000000000	4.00000000000000000000	4.00000000000000000000	4.00000000000000000000	4.00000000000000000000	4.00000000000000000000	4.00000000000000000000	4.00000000000000000000	4.00000000000000000000	4.00000000000000000000	4.00000000000000000000	4.00000000000000000000	4.00000000000000000000	4.00000000000000000000	4.00000000000000000000
45.00000000000000000000	0.00000000000000000000	4152.82031250000000000000	4152.30761718750000000000	4156.92285156250000000000	4140.51269531250000000000	4181.53857421875000000000	4180.00000000000000000000	4181.53857421875000000000	4173.33300781250000000000	4158.97412109375000000000	4105.64111328125000000000	4128.71777343750000000000	4178.97412109375000000000	4151.28173828125000000000	4138.46142578125000000000	0.00000000000000000000	10248.00000000000000000000	10227.00000000000000000000	0.00000000000000000000	0.00000000000000000000	0.00000000000000000000	543.00000000000000000000	811.00000000000000000000	4.00000000000000000000	4.00000000000000000000	4.00000000000000000000	4.00000000000000000000	4.00000000000000000000	4.00000000000000000000	4.00000000000000000000	4.00000000000000000000	4.00000000000000000000	4.00000000000000000000	4.00000000000000000000	4.00000000000000000000	4.00000000000000000000	4.00000000000000000000	4.00000000000000000000	4.00000000000000000000
46.00000000000000000000	0.00000000000000000000	4160.51269531250000000000	4134.35888671875000000000	4166.15380859375000000000	4123.07666015625000000000	4164.10253906250000000000	4174.87158203125000000000	4182.05126953125000000000	4170.25634765625000000000	4150.25634765625000000000	4097.94873046875000000000	4134.35888671875000000000	4177.43603515625000000000	4131.28173828125000000000	4138.97412109375000000000	0.00000000000000000000	10248.00000000000000000000	10227.00000000000000000000	0.00000000000000000000	0.00000000000000000000	0.00000000000000000000	543.00000000000000000000	818.00000000000000000000	4.00000000000000000000	4.00000000000000000000	4.00000000000000000000	4.00000000000000000000	4.00000000000000000000	4.00000000000000000000	4.00000000000000000000	4.00000000000000000000	4.00000000000000000000	4.00000000000000000000	4.00000000000000000000	4.00000000000000000000	4.00000000000000000000	4.00000000000000000000	4.00000000000000000000	4.00000000000000000000
47.00000000000000000000	0.00000000000000000000	4155.38427734375000000000	4136.92285156250000000000	4162.56396484375000000000	4155.89746093750000000000	4156.41015625000000000000	4154.35888671875000000000	4164.61523437500000000000	4152.82031250000000000000	4132.82031250000000000000	4076.92309570312500000000	4166.66650390625000000000	4167.69238281250000000000	4120.00000000000000000000	4141.53857421875000000000	0.00000000000000000000	10249.00000000000000000000	10228.00000000000000000000	0.00000000000000000000	0.00000000000000000000	0.00000000000000000000	543.00000000000000000000	826.00000000000000000000	4.00000000000000000000	4.00000000000000000000	4.00000000000000000000	4.00000000000000000000	4.00000000000000000000	4.00000000000000000000	4.00000000000000000000	4.00000000000000000000	4.00000000000000000000	4.00000000000000000000	4.00000000000000000000	4.00000000000000000000	4.00000000000000000000	4.00000000000000000000	4.00000000000000000000	4.00000000000000000000
48.00000000000000000000	0.00000000000000000000	4144.10253906250000000000	4152.82031250000000000000	4148.20507812500000000000	4157.94873046875000000000	4163.58984375000000000000	4146.66650390625000000000	4137.43603515625000000000	4127.17919921875000000000	4119.48730468750000000000	4082.05126953125000000000	4201.53857421875000000000	4166.66650390625000000000	4145.64111328125000000000	4146.66650390625000000000	0.00000000000000000000	10249.00000000000000000000	10228.00000000000000000000	0.00000000000000000000	0.00000000000000000000	0.00000000000000000000	543.00000000000000000000	835.00000000000000000000	4.00000000000000000000	4.00000000000000000000	4.00000000000000000000	4.00000000000000000000	4.00000000000000000000	4.00000000000000000000	4.00000000000000000000	4.00000000000000000000	4.00000000000000000000	4.00000000000000000000	4.00000000000000000000	4.00000000000000000000	4.00000000000000000000	4.00000000000000000000	4.00000000000000000000	4.00000000000000000000
49.00000000000000000000	0.00000000000000000000	4162.56396484375000000000	4158.97412109375000000000	4164.10253906250000000000	4139.48730468750000000000	4174.87158203125000000000	4152.30761718750000000000	4124.10253906250000000000	4119.48730468750000000000	4131.28173828125000000000	4112.82031250000000000000	4193.33300781250000000000	4182.05126953125000000000	4151.79492187500000000000	4162.05126953125000000000	0.00000000000000000000	10249.00000000000000000000	10228.00000000000000000000	0.00000000000000000000	0.00000000000000000000	0.00000000000000000000	543.00000000000000000000	843.00000000000000000000	4.00000000000000000000	4.00000000000000000000	4.00000000000000000000	4.00000000000000000000	4.00000000000000000000	4.00000000000000000000	4.00000000000000000000	4.00000000000000000000	4.00000000000000000000	4.00000000000000000000	4.00000000000000000000	4.00000000000000000000	4.00000000000000000000	4.00000000000000000000	4.00000000000000000000	4.00000000000000000000
50.00000000000000000000	0.00000000000000000000	4155.38427734375000000000	4160.00000000000000000000	4157.94873046875000000000	4153.84619140625000000000	4184.61523437500000000000	4153.84619140625000000000	4129.74365234375000000000	4145.64111328125000000000	4168.20507812500000000000	4118.46142578125000000000	4134.35888671875000000000	4184.61523437500000000000	4133.84619140625000000000	4157.94873046875000000000	0.00000000000000000000	10249.00000000000000000000	10228.00000000000000000000	0.00000000000000000000	0.00000000000000000000	0.00000000000000000000	543.00000000000000000000	850.00000000000000000000	4.00000000000000000000	4.00000000000000000000	4.00000000000000000000	4.00000000000000000000	4.00000000000000000000	4.00000000000000000000	4.00000000000000000000	4.00000000000000000000	4.00000000000000000000	4.00000000000000000000	4.00000000000000000000	4.00000000000000000000	4.00000000000000000000	4.00000000000000000000	4.00000000000000000000	4.00000000000000000000
51.00000000000000000000	0.00000000000000000000	4156.92285156250000000000	4161.02539062500000000000	4160.51269531250000000000	4177.43603515625000000000	4187.69238281250000000000	4152.30761718750000000000	4137.94873046875000000000	4168.71777343750000000000	4179.48730468750000000000	4124.61523437500000000000	4138.97412109375000000000	4176.92285156250000000000	4141.02539062500000000000	4138.46142578125000000000	0.00000000000000000000	10249.00000000000000000000	10228.00000000000000000000	0.00000000000000000000	0.00000000000000000000	0.00000000000000000000	543.00000000000000000000	858.00000000000000000000	4.00000000000000000000	4.00000000000000000000	4.00000000000000000000	4.00000000000000000000	4.00000000000000000000	4.00000000000000000000	4.00000000000000000000	4.00000000000000000000	4.00000000000000000000	4.00000000000000000000	4.00000000000000000000	4.00000000000000000000	4.00000000000000000000	4.00000000000000000000	4.00000000000000000000	4.00000000000000000000
52.00000000000000000000	0.00000000000000000000	4160.00000000000000000000	4165.12792968750000000000	4161.53857421875000000000	4168.71777343750000000000	4177.94873046875000000000	4155.89746093750000000000	4147.17919921875000000000	4168.71777343750000000000	4159.48730468750000000000	4141.53857421875000000000	4205.64111328125000000000	4165.64111328125000000000	4152.82031250000000000000	4132.82031250000000000000	0.00000000000000000000	10249.00000000000000000000	10228.00000000000000000000	0.00000000000000000000	0.00000000000000000000	0.00000000000000000000	543.00000000000000000000	866.00000000000000000000	4.00000000000000000000	4.00000000000000000000	4.00000000000000000000	4.00000000000000000000	4.00000000000000000000	4.00000000000000000000	4.00000000000000000000	4.00000000000000000000	4.00000000000000000000	4.00000000000000000000	4.00000000000000000000	4.00000000000000000000	4.00000000000000000000	4.00000000000000000000	4.00000000000000000000	4.00000000000000000000
53.00000000000000000000	0.00000000000000000000	4147.69238281250000000000	4166.66650390625000000000	4154.87158203125000000000	4149.23046875000000000000	4162.56396484375000000000	4153.84619140625000000000	4161.53857421875000000000	4166.15380859375000000000	4152.30761718750000000000	4120.51269531250000000000	4202.05126953125000000000	4162.05126953125000000000	4137.94873046875000000000	4140.51269531250000000000	0.00000000000000000000	10250.00000000000000000000	10226.00000000000000000000	0.00000000000000000000	0.00000000000000000000	0.00000000000000000000	543.00000000000000000000	874.00000000000000000000	4.00000000000000000000	4.00000000000000000000	4.00000000000000000000	4.00000000000000000000	4.00000000000000000000	4.00000000000000000000	4.00000000000000000000	4.00000000000000000000	4.00000000000000000000	4.00000000000000000000	4.00000000000000000000	4.00000000000000000000	4.00000000000000000000	4.00000000000000000000	4.00000000000000000000	4.00000000000000000000
54.00000000000000000000	0.00000000000000000000	4152.30761718750000000000	4148.20507812500000000000	4162.56396484375000000000	4135.38427734375000000000	4142.05126953125000000000	4141.53857421875000000000	4164.10253906250000000000	4160.51269531250000000000	4154.87158203125000000000	4088.20507812500000000000	4146.66650390625000000000	4160.00000000000000000000	4119.48730468750000000000	4140.00000000000000000000	0.00000000000000000000	10250.00000000000000000000	10226.00000000000000000000	0.00000000000000000000	0.00000000000000000000	0.00000000000000000000	543.00000000000000000000	881.00000000000000000000	4.00000000000000000000	4.00000000000000000000	4.00000000000000000000	4.00000000000000000000	4.00000000000000000000	4.00000000000000000000	4.00000000000000000000	4.00000000000000000000	4.00000000000000000000	4.00000000000000000000	4.00000000000000000000	4.00000000000000000000	4.00000000000000000000	4.00000000000000000000	4.00000000000000000000	4.00000000000000000000
55.00000000000000000000	0.00000000000000000000	4148.20507812500000000000	4133.33300781250000000000	4151.79492187500000000000	4141.53857421875000000000	4146.15380859375000000000	4148.20507812500000000000	4159.48730468750000000000	4157.94873046875000000000	4149.74365234375000000000	4101.53857421875000000000	4142.56396484375000000000	4156.92285156250000000000	4117.43603515625000000000	4130.76904296875000000000	0.00000000000000000000	10250.00000000000000000000	10227.00000000000000000000	0.00000000000000000000	0.00000000000000000000	0.00000000000000000000	543.00000000000000000000	888.00000000000000000000	4.00000000000000000000	4.00000000000000000000	4.00000000000000000000	4.00000000000000000000	4.00000000000000000000	4.00000000000000000000	4.00000000000000000000	4.00000000000000000000	4.00000000000000000000	4.00000000000000000000	4.00000000000000000000	4.00000000000000000000	4.00000000000000000000	4.00000000000000000000	4.00000000000000000000	4.00000000000000000000
56.00000000000000000000	0.00000000000000000000	4161.53857421875000000000	4138.97412109375000000000	4163.07666015625000000000	4174.35888671875000000000	4166.66650390625000000000	4157.43603515625000000000	4160.51269531250000000000	4157.94873046875000000000	4145.12792968750000000000	4126.15380859375000000000	4149.74365234375000000000	4178.46142578125000000000	4119.48730468750000000000	4138.46142578125000000000	0.00000000000000000000	10250.00000000000000000000	10227.00000000000000000000	0.00000000000000000000	0.00000000000000000000	0.00000000000000000000	543.00000000000000000000	896.00000000000000000000	4.00000000000000000000	4.00000000000000000000	4.00000000000000000000	4.00000000000000000000	4.00000000000000000000	4.00000000000000000000	4.00000000000000000000	4.00000000000000000000	4.00000000000000000000	4.00000000000000000000	4.00000000000000000000	4.00000000000000000000	4.00000000000000000000	4.00000000000000000000	4.00000000000000000000	4.00000000000000000000
57.00000000000000000000	0.00000000000000000000	4154.35888671875000000000	4136.92285156250000000000	4162.05126953125000000000	4159.48730468750000000000	4163.07666015625000000000	4147.69238281250000000000	4161.53857421875000000000	4149.74365234375000000000	4144.61523437500000000000	4124.61523437500000000000	4147.17919921875000000000	4185.64111328125000000000	4120.00000000000000000000	4154.87158203125000000000	0.00000000000000000000	10248.00000000000000000000	10227.00000000000000000000	0.00000000000000000000	0.00000000000000000000	0.00000000000000000000	543.00000000000000000000	904.00000000000000000000	4.00000000000000000000	4.00000000000000000000	4.00000000000000000000	4.00000000000000000000	4.00000000000000000000	4.00000000000000000000	4.00000000000000000000	4.00000000000000000000	4.00000000000000000000	4.00000000000000000000	4.00000000000000000000	4.00000000000000000000	4.00000000000000000000	4.00000000000000000000	4.00000000000000000000	4.00000000000000000000
58.00000000000000000000	0.00000000000000000000	4132.82031250000000000000	4126.15380859375000000000	4142.56396484375000000000	4108.71777343750000000000	4145.12792968750000000000	4145.64111328125000000000	4156.41015625000000000000	4145.12792968750000000000	4149.23046875000000000000	4126.66650390625000000000	4175.89746093750000000000	4166.66650390625000000000	4130.76904296875000000000	4153.33300781250000000000	0.00000000000000000000	10248.00000000000000000000	10227.00000000000000000000	0.00000000000000000000	0.00000000000000000000	0.00000000000000000000	543.00000000000000000000	911.00000000000000000000	4.00000000000000000000	4.00000000000000000000	4.00000000000000000000	4.00000000000000000000	4.00000000000000000000	4.00000000000000000000	4.00000000000000000000	4.00000000000000000000	4.00000000000000000000	4.00000000000000000000	4.00000000000000000000	4.00000000000000000000	4.00000000000000000000	4.00000000000000000000	4.00000000000000000000	4.00000000000000000000
59.00000000000000000000	0.00000000000000000000	4164.61523437500000000000	4144.61523437500000000000	4173.84619140625000000000	4113.84619140625000000000	4157.43603515625000000000	4155.89746093750000000000	4160.51269531250000000000	4165.64111328125000000000	4170.76904296875000000000	4138.97412109375000000000	4198.97412109375000000000	4176.41015625000000000000	4150.76904296875000000000	4153.84619140625000000000	0.00000000000000000000	10247.00000000000000000000	10227.00000000000000000000	0.00000000000000000000	0.00000000000000000000	0.00000000000000000000	543.00000000000000000000	920.00000000000000000000	4.00000000000000000000	4.00000000000000000000	4.00000000000000000000	4.00000000000000000000	4.00000000000000000000	4.00000000000000000000	4.00000000000000000000	4.00000000000000000000	4.00000000000000000000	4.00000000000000000000	4.00000000000000000000	4.00000000000000000000	4.00000000000000000000	4.00000000000000000000	4.00000000000000000000	4.00000000000000000000
60.00000000000000000000	0.00000000000000000000	4167.17919921875000000000	4171.28173828125000000000	4177.94873046875000000000	4156.92285156250000000000	4172.82031250000000000000	4151.79492187500000000000	4167.69238281250000000000	4183.07666015625000000000	4178.97412109375000000000	4134.87158203125000000000	4179.48730468750000000000	4185.64111328125000000000	4155.38427734375000000000	4158.46142578125000000000	0.00000000000000000000	10247.00000000000000000000	10227.00000000000000000000	0.00000000000000000000	0.00000000000000000000	0.00000000000000000000	543.00000000000000000000	928.00000000000000000000	4.00000000000000000000	4.00000000000000000000	4.00000000000000000000	4.00000000000000000000	4.00000000000000000000	4.00000000000000000000	4.00000000000000000000	4.00000000000000000000	4.00000000000000000000	4.00000000000000000000	4.00000000000000000000	4.00000000000000000000	4.00000000000000000000	4.00000000000000000000	4.00000000000000000000	4.00000000000000000000
61.00000000000000000000	0.00000000000000000000	4156.41015625000000000000	4166.66650390625000000000	4169.23046875000000000000	4176.92285156250000000000	4152.30761718750000000000	4131.79492187500000000000	4150.76904296875000000000	4160.51269531250000000000	4146.66650390625000000000	4109.74365234375000000000	4135.38427734375000000000	4182.05126953125000000000	4130.76904296875000000000	4152.30761718750000000000	0.00000000000000000000	10246.00000000000000000000	10228.00000000000000000000	0.00000000000000000000	0.00000000000000000000	0.00000000000000000000	543.00000000000000000000	936.00000000000000000000	4.00000000000000000000	4.00000000000000000000	4.00000000000000000000	4.00000000000000000000	4.00000000000000000000	4.00000000000000000000	4.00000000000000000000	4.00000000000000000000	4.00000000000000000000	4.00000000000000000000	4.00000000000000000000	4.00000000000000000000	4.00000000000000000000	4.00000000000000000000	4.00000000000000000000	4.00000000000000000000
62.00000000000000000000	0.00000000000000000000	4166.66650390625000000000	4175.89746093750000000000	4177.94873046875000000000	4183.07666015625000000000	4170.25634765625000000000	4131.28173828125000000000	4138.97412109375000000000	4147.69238281250000000000	4131.79492187500000000000	4114.35888671875000000000	4163.58984375000000000000	4192.82031250000000000000	4131.28173828125000000000	4163.07666015625000000000	0.00000000000000000000	10246.00000000000000000000	10228.00000000000000000000	0.00000000000000000000	0.00000000000000000000	0.00000000000000000000	543.00000000000000000000	944.00000000000000000000	4.00000000000000000000	4.00000000000000000000	4.00000000000000000000	4.00000000000000000000	4.00000000000000000000	4.00000000000000000000	4.00000000000000000000	4.00000000000000000000	4.00000000000000000000	4.00000000000000000000	4.00000000000000000000	4.00000000000000000000	4.00000000000000000000	4.00000000000000000000	4.00000000000000000000	4.00000000000000000000
63.00000000000000000000	0.00000000000000000000	4156.41015625000000000000	4169.23046875000000000000	4166.66650390625000000000	4162.05126953125000000000	4188.20507812500000000000	4137.94873046875000000000	4136.92285156250000000000	4147.17919921875000000000	4141.02539062500000000000	4138.97412109375000000000	4206.15380859375000000000	4189.74365234375000000000	4144.61523437500000000000	4165.64111328125000000000	0.00000000000000000000	10246.00000000000000000000	10228.00000000000000000000	0.00000000000000000000	0.00000000000000000000	0.00000000000000000000	543.00000000000000000000	952.00000000000000000000	4.00000000000000000000	4.00000000000000000000	4.00000000000000000000	4.00000000000000000000	4.00000000000000000000	4.00000000000000000000	4.00000000000000000000	4.00000000000000000000	4.00000000000000000000	4.00000000000000000000	4.00000000000000000000	4.00000000000000000000	4.00000000000000000000	4.00000000000000000000	4.00000000000000000000	4.00000000000000000000
64.00000000000000000000	0.00000000000000000000	4157.94873046875000000000	4145.12792968750000000000	4165.64111328125000000000	4134.35888671875000000000	4165.64111328125000000000	4138.97412109375000000000	4127.69238281250000000000	4124.10253906250000000000	4132.82031250000000000000	4127.17919921875000000000	4164.10253906250000000000	4169.74365234375000000000	4132.30761718750000000000	4140.00000000000000000000	2387.00000000000000000000	10246.00000000000000000000	10228.00000000000000000000	0.00000000000000000000	0.00000000000000000000	0.00000000000000000000	543.00000000000000000000	960.00000000000000000000	4.00000000000000000000	4.00000000000000000000	4.00000000000000000000	4.00000000000000000000	4.00000000000000000000	4.00000000000000000000	4.00000000000000000000	4.00000000000000000000	4.00000000000000000000	4.00000000000000000000	4.00000000000000000000	4.00000000000000000000	4.00000000000000000000	4.00000000000000000000	4.00000000000000000000	4.00000000000000000000
65.00000000000000000000	0.00000000000000000000	4151.28173828125000000000	4158.46142578125000000000	4153.84619140625000000000	4152.30761718750000000000	4162.56396484375000000000	4146.66650390625000000000	4127.69238281250000000000	4120.00000000000000000000	4133.84619140625000000000	4114.87158203125000000000	4139.48730468750000000000	4166.15380859375000000000	4123.58984375000000000000	4136.41015625000000000000	2989.00000000000000000000	10247.00000000000000000000	10229.00000000000000000000	0.00000000000000000000	0.00000000000000000000	0.00000000000000000000	543.00000000000000000000	968.00000000000000000000	4.00000000000000000000	4.00000000000000000000	4.00000000000000000000	4.00000000000000000000	4.00000000000000000000	4.00000000000000000000	4.00000000000000000000	4.00000000000000000000	4.00000000000000000000	4.00000000000000000000	4.00000000000000000000	4.00000000000000000000	4.00000000000000000000	4.00000000000000000000	4.00000000000000000000	4.00000000000000000000
66.00000000000000000000	0.00000000000000000000	4142.05126953125000000000	4147.17919921875000000000	4147.17919921875000000000	4154.87158203125000000000	4144.61523437500000000000	4141.53857421875000000000	4128.20507812500000000000	4127.69238281250000000000	4142.05126953125000000000	4122.05126953125000000000	4153.33300781250000000000	4173.84619140625000000000	4119.48730468750000000000	4145.12792968750000000000	2349.00000000000000000000	10247.00000000000000000000	10229.00000000000000000000	0.00000000000000000000	0.00000000000000000000	0.00000000000000000000	543.00000000000000000000	975.00000000000000000000	4.00000000000000000000	4.00000000000000000000	4.00000000000000000000	4.00000000000000000000	4.00000000000000000000	4.00000000000000000000	4.00000000000000000000	4.00000000000000000000	4.00000000000000000000	4.00000000000000000000	4.00000000000000000000	4.00000000000000000000	4.00000000000000000000	4.00000000000000000000	4.00000000000000000000	4.00000000000000000000
67.00000000000000000000	0.00000000000000000000	4143.07666015625000000000	4118.46142578125000000000	4154.35888671875000000000	4131.28173828125000000000	4139.48730468750000000000	4148.20507812500000000000	4145.12792968750000000000	4146.66650390625000000000	4155.38427734375000000000	4134.35888671875000000000	4138.46142578125000000000	4173.33300781250000000000	4125.64111328125000000000	4139.48730468750000000000	3507.00000000000000000000	10247.00000000000000000000	10231.00000000000000000000	0.00000000000000000000	0.00000000000000000000	0.00000000000000000000	543.00000000000000000000	982.00000000000000000000	4.00000000000000000000	4.00000000000000000000	4.00000000000000000000	4.00000000000000000000	4.00000000000000000000	4.00000000000000000000	4.00000000000000000000	4.00000000000000000000	4.00000000000000000000	4.00000000000000000000	4.00000000000000000000	4.00000000000000000000	4.00000000000000000000	4.00000000000000000000	4.00000000000000000000	4.00000000000000000000
68.00000000000000000000	0.00000000000000000000	4144.10253906250000000000	4142.56396484375000000000	4150.76904296875000000000	4145.12792968750000000000	4187.69238281250000000000	4174.87158203125000000000	4184.61523437500000000000	4190.76904296875000000000	4188.71777343750000000000	4152.82031250000000000000	4149.74365234375000000000	4173.84619140625000000000	4142.05126953125000000000	4136.41015625000000000000	3554.00000000000000000000	10247.00000000000000000000	10231.00000000000000000000	0.00000000000000000000	0.00000000000000000000	0.00000000000000000000	543.00000000000000000000	990.00000000000000000000	4.00000000000000000000	4.00000000000000000000	4.00000000000000000000	4.00000000000000000000	4.00000000000000000000	4.00000000000000000000	4.00000000000000000000	4.00000000000000000000	4.00000000000000000000	4.00000000000000000000	4.00000000000000000000	4.00000000000000000000	4.00000000000000000000	4.00000000000000000000	4.00000000000000000000	4.00000000000000000000
69.00000000000000000000	0.00000000000000000000	4163.07666015625000000000	4166.66650390625000000000	4161.02539062500000000000	4152.82031250000000000000	4184.10253906250000000000	4174.35888671875000000000	4191.28173828125000000000	4197.94873046875000000000	4186.66650390625000000000	4155.38427734375000000000	4196.41015625000000000000	4176.92285156250000000000	4143.07666015625000000000	4146.66650390625000000000	3350.00000000000000000000	10246.00000000000000000000	10233.00000000000000000000	0.00000000000000000000	0.00000000000000000000	0.00000000000000000000	543.00000000000000000000	999.00000000000000000000	4.00000000000000000000	4.00000000000000000000	4.00000000000000000000	4.00000000000000000000	4.00000000000000000000	4.00000000000000000000	4.00000000000000000000	4.00000000000000000000	4.00000000000000000000	4.00000000000000000000	4.00000000000000000000	4.00000000000000000000	4.00000000000000000000	4.00000000000000000000	4.00000000000000000000	4.00000000000000000000
70.00000000000000000000	0.00000000000000000000	4153.33300781250000000000	4153.84619140625000000000	4155.38427734375000000000	4127.69238281250000000000	4151.79492187500000000000	4161.53857421875000000000	4176.41015625000000000000	4174.35888671875000000000	4158.97412109375000000000	4145.64111328125000000000	4186.15380859375000000000	4171.28173828125000000000	4148.71777343750000000000	4155.38427734375000000000	3443.00000000000000000000	10246.00000000000000000000	10233.00000000000000000000	0.00000000000000000000	0.00000000000000000000	0.00000000000000000000	544.00000000000000000000	7.00000000000000000000	4.00000000000000000000	4.00000000000000000000	4.00000000000000000000	4.00000000000000000000	4.00000000000000000000	4.00000000000000000000	4.00000000000000000000	4.00000000000000000000	4.00000000000000000000	4.00000000000000000000	4.00000000000000000000	4.00000000000000000000	4.00000000000000000000	4.00000000000000000000	4.00000000000000000000	4.00000000000000000000
71.00000000000000000000	0.00000000000000000000	4144.10253906250000000000	4150.25634765625000000000	4154.35888671875000000000	4145.12792968750000000000	4167.69238281250000000000	4156.41015625000000000000	4168.71777343750000000000	4160.51269531250000000000	4147.17919921875000000000	4129.23046875000000000000	4149.74365234375000000000	4177.94873046875000000000	4148.71777343750000000000	4155.89746093750000000000	3452.00000000000000000000	10246.00000000000000000000	10232.00000000000000000000	0.00000000000000000000	0.00000000000000000000	0.00000000000000000000	544.00000000000000000000	15.00000000000000000000	4.00000000000000000000	4.00000000000000000000	4.00000000000000000000	4.00000000000000000000	4.00000000000000000000	4.00000000000000000000	4.00000000000000000000	4.00000000000000000000	4.00000000000000000000	4.00000000000000000000	4.00000000000000000000	4.00000000000000000000	4.00000000000000000000	4.00000000000000000000	4.00000000000000000000	4.00000000000000000000
72.00000000000000000000	0.00000000000000000000	4148.20507812500000000000	4152.30761718750000000000	4154.87158203125000000000	4162.05126953125000000000	4156.92285156250000000000	4135.89746093750000000000	4140.00000000000000000000	4128.71777343750000000000	4130.76904296875000000000	4106.15380859375000000000	4142.56396484375000000000	4171.28173828125000000000	4123.58984375000000000000	4141.02539062500000000000	3169.00000000000000000000	10246.00000000000000000000	10232.00000000000000000000	0.00000000000000000000	0.00000000000000000000	0.00000000000000000000	544.00000000000000000000	23.00000000000000000000	4.00000000000000000000	4.00000000000000000000	4.00000000000000000000	4.00000000000000000000	4.00000000000000000000	4.00000000000000000000	4.00000000000000000000	4.00000000000000000000	4.00000000000000000000	4.00000000000000000000	4.00000000000000000000	4.00000000000000000000	4.00000000000000000000	4.00000000000000000000	4.00000000000000000000	4.00000000000000000000
73.00000000000000000000	0.00000000000000000000	4143.58984375000000000000	4152.30761718750000000000	4151.28173828125000000000	4127.69238281250000000000	4144.61523437500000000000	4129.23046875000000000000	4122.05126953125000000000	4114.35888671875000000000	4123.58984375000000000000	4111.79492187500000000000	4150.76904296875000000000	4161.02539062500000000000	4125.64111328125000000000	4133.84619140625000000000	2914.00000000000000000000	10248.00000000000000000000	10231.00000000000000000000	0.00000000000000000000	0.00000000000000000000	0.00000000000000000000	544.00000000000000000000	31.00000000000000000000	4.00000000000000000000	4.00000000000000000000	4.00000000000000000000	4.00000000000000000000	4.00000000000000000000	4.00000000000000000000	4.00000000000000000000	4.00000000000000000000	4.00000000000000000000	4.00000000000000000000	4.00000000000000000000	4.00000000000000000000	4.00000000000000000000	4.00000000000000000000	4.00000000000000000000	4.00000000000000000000
74.00000000000000000000	0.00000000000000000000	4172.82031250000000000000	4177.94873046875000000000	4181.53857421875000000000	4137.43603515625000000000	4172.30761718750000000000	4147.69238281250000000000	4136.92285156250000000000	4143.07666015625000000000	4145.64111328125000000000	4138.97412109375000000000	4163.07666015625000000000	4190.25634765625000000000	4147.69238281250000000000	4160.00000000000000000000	3494.00000000000000000000	10248.00000000000000000000	10231.00000000000000000000	0.00000000000000000000	0.00000000000000000000	0.00000000000000000000	544.00000000000000000000	38.00000000000000000000	4.00000000000000000000	4.00000000000000000000	4.00000000000000000000	4.00000000000000000000	4.00000000000000000000	4.00000000000000000000	4.00000000000000000000	4.00000000000000000000	4.00000000000000000000	4.00000000000000000000	4.00000000000000000000	4.00000000000000000000	4.00000000000000000000	4.00000000000000000000	4.00000000000000000000	4.00000000000000000000
75.00000000000000000000	0.00000000000000000000	4171.79492187500000000000	4187.17919921875000000000	4169.23046875000000000000	4175.38427734375000000000	4170.76904296875000000000	4142.56396484375000000000	4136.92285156250000000000	4155.38427734375000000000	4161.53857421875000000000	4143.58984375000000000000	4161.53857421875000000000	4197.43603515625000000000	4132.30761718750000000000	4177.43603515625000000000	3260.00000000000000000000	10250.00000000000000000000	10230.00000000000000000000	0.00000000000000000000	0.00000000000000000000	0.00000000000000000000	544.00000000000000000000	46.00000000000000000000	4.00000000000000000000	4.00000000000000000000	4.00000000000000000000	4.00000000000000000000	4.00000000000000000000	4.00000000000000000000	4.00000000000000000000	4.00000000000000000000	4.00000000000000000000	4.00000000000000000000	4.00000000000000000000	4.00000000000000000000	4.00000000000000000000	4.00000000000000000000	4.00000000000000000000	4.00000000000000000000
76.00000000000000000000	0.00000000000000000000	4155.38427734375000000000	4157.43603515625000000000	4151.28173828125000000000	4170.76904296875000000000	4155.89746093750000000000	4129.23046875000000000000	4129.74365234375000000000	4148.71777343750000000000	4158.97412109375000000000	4138.46142578125000000000	4144.61523437500000000000	4184.61523437500000000000	4115.38427734375000000000	4167.69238281250000000000	3028.00000000000000000000	10250.00000000000000000000	10230.00000000000000000000	0.00000000000000000000	0.00000000000000000000	0.00000000000000000000	544.00000000000000000000	54.00000000000000000000	4.00000000000000000000	4.00000000000000000000	4.00000000000000000000	4.00000000000000000000	4.00000000000000000000	4.00000000000000000000	4.00000000000000000000	4.00000000000000000000	4.00000000000000000000	4.00000000000000000000	4.00000000000000000000	4.00000000000000000000	4.00000000000000000000	4.00000000000000000000	4.00000000000000000000	4.00000000000000000000
77.00000000000000000000	0.00000000000000000000	4155.38427734375000000000	4138.97412109375000000000	4161.53857421875000000000	4151.28173828125000000000	4148.20507812500000000000	4144.10253906250000000000	4146.66650390625000000000	4158.46142578125000000000	4155.38427734375000000000	4140.51269531250000000000	4149.74365234375000000000	4187.17919921875000000000	4122.56396484375000000000	4151.28173828125000000000	2888.00000000000000000000	10249.00000000000000000000	10229.00000000000000000000	0.00000000000000000000	0.00000000000000000000	0.00000000000000000000	544.00000000000000000000	61.00000000000000000000	4.00000000000000000000	4.00000000000000000000	4.00000000000000000000	4.00000000000000000000	4.00000000000000000000	4.00000000000000000000	4.00000000000000000000	4.00000000000000000000	4.00000000000000000000	4.00000000000000000000	4.00000000000000000000	4.00000000000000000000	4.00000000000000000000	4.00000000000000000000	4.00000000000000000000	4.00000000000000000000
78.00000000000000000000	0.00000000000000000000	4134.87158203125000000000	4144.61523437500000000000	4141.02539062500000000000	4148.20507812500000000000	4129.74365234375000000000	4155.89746093750000000000	4156.41015625000000000000	4157.43603515625000000000	4143.07666015625000000000	4131.79492187500000000000	4156.41015625000000000000	4176.92285156250000000000	4126.66650390625000000000	4134.35888671875000000000	3494.00000000000000000000	10249.00000000000000000000	10229.00000000000000000000	0.00000000000000000000	0.00000000000000000000	0.00000000000000000000	544.00000000000000000000	69.00000000000000000000	4.00000000000000000000	4.00000000000000000000	4.00000000000000000000	4.00000000000000000000	4.00000000000000000000	4.00000000000000000000	4.00000000000000000000	4.00000000000000000000	4.00000000000000000000	4.00000000000000000000	4.00000000000000000000	4.00000000000000000000	4.00000000000000000000	4.00000000000000000000	4.00000000000000000000	4.00000000000000000000
79.00000000000000000000	0.00000000000000000000	4149.74365234375000000000	4147.69238281250000000000	4148.71777343750000000000	4144.61523437500000000000	4131.79492187500000000000	4149.23046875000000000000	4151.79492187500000000000	4140.51269531250000000000	4128.20507812500000000000	4118.46142578125000000000	4135.38427734375000000000	4172.82031250000000000000	4132.30761718750000000000	4132.30761718750000000000	3260.00000000000000000000	10247.00000000000000000000	10228.00000000000000000000	0.00000000000000000000	0.00000000000000000000	0.00000000000000000000	544.00000000000000000000	77.00000000000000000000	4.00000000000000000000	4.00000000000000000000	4.00000000000000000000	4.00000000000000000000	4.00000000000000000000	4.00000000000000000000	4.00000000000000000000	4.00000000000000000000	4.00000000000000000000	4.00000000000000000000	4.00000000000000000000	4.00000000000000000000	4.00000000000000000000	4.00000000000000000000	4.00000000000000000000	4.00000000000000000000
80.00000000000000000000	0.00000000000000000000	4162.56396484375000000000	4162.05126953125000000000	4156.41015625000000000000	4144.61523437500000000000	4173.33300781250000000000	4154.87158203125000000000	4158.46142578125000000000	4143.58984375000000000000	4137.94873046875000000000	4145.12792968750000000000	4144.61523437500000000000	4184.61523437500000000000	4149.74365234375000000000	4151.79492187500000000000	3028.00000000000000000000	10247.00000000000000000000	10228.00000000000000000000	0.00000000000000000000	0.00000000000000000000	0.00000000000000000000	544.00000000000000000000	86.00000000000000000000	4.00000000000000000000	4.00000000000000000000	4.00000000000000000000	4.00000000000000000000	4.00000000000000000000	4.00000000000000000000	4.00000000000000000000	4.00000000000000000000	4.00000000000000000000	4.00000000000000000000	4.00000000000000000000	4.00000000000000000000	4.00000000000000000000	4.00000000000000000000	4.00000000000000000000	4.00000000000000000000
81.00000000000000000000	0.00000000000000000000	4153.84619140625000000000	4171.28173828125000000000	4147.69238281250000000000	4142.05126953125000000000	4183.58984375000000000000	4154.35888671875000000000	4155.89746093750000000000	4145.64111328125000000000	4140.00000000000000000000	4168.71777343750000000000	4181.02539062500000000000	4196.41015625000000000000	4152.82031250000000000000	4174.35888671875000000000	2888.00000000000000000000	10245.00000000000000000000	10227.00000000000000000000	0.00000000000000000000	0.00000000000000000000	0.00000000000000000000	544.00000000000000000000	94.00000000000000000000	4.00000000000000000000	4.00000000000000000000	4.00000000000000000000	4.00000000000000000000	4.00000000000000000000	4.00000000000000000000	4.00000000000000000000	4.00000000000000000000	4.00000000000000000000	4.00000000000000000000	4.00000000000000000000	4.00000000000000000000	4.00000000000000000000	4.00000000000000000000	4.00000000000000000000	4.00000000000000000000
82.00000000000000000000	0.00000000000000000000	4162.56396484375000000000	4150.25634765625000000000	4160.51269531250000000000	4135.89746093750000000000	4146.66650390625000000000	4133.84619140625000000000	4134.35888671875000000000	4132.30761718750000000000	4129.74365234375000000000	4138.46142578125000000000	4188.71777343750000000000	4191.28173828125000000000	4131.79492187500000000000	4164.10253906250000000000	3494.00000000000000000000	10245.00000000000000000000	10227.00000000000000000000	0.00000000000000000000	0.00000000000000000000	0.00000000000000000000	544.00000000000000000000	101.00000000000000000000	4.00000000000000000000	4.00000000000000000000	4.00000000000000000000	4.00000000000000000000	4.00000000000000000000	4.00000000000000000000	4.00000000000000000000	4.00000000000000000000	4.00000000000000000000	4.00000000000000000000	4.00000000000000000000	4.00000000000000000000	4.00000000000000000000	4.00000000000000000000	4.00000000000000000000	4.00000000000000000000
83.00000000000000000000	0.00000000000000000000	4158.97412109375000000000	4162.05126953125000000000	4151.79492187500000000000	4177.94873046875000000000	4147.17919921875000000000	4135.89746093750000000000	4129.74365234375000000000	4147.69238281250000000000	4150.76904296875000000000	4138.97412109375000000000	4164.61523437500000000000	4185.12792968750000000000	4141.02539062500000000000	4146.15380859375000000000	3260.00000000000000000000	10247.00000000000000000000	10227.00000000000000000000	0.00000000000000000000	0.00000000000000000000	0.00000000000000000000	544.00000000000000000000	110.00000000000000000000	4.00000000000000000000	4.00000000000000000000	4.00000000000000000000	4.00000000000000000000	4.00000000000000000000	4.00000000000000000000	4.00000000000000000000	4.00000000000000000000	4.00000000000000000000	4.00000000000000000000	4.00000000000000000000	4.00000000000000000000	4.00000000000000000000	4.00000000000000000000	4.00000000000000000000	4.00000000000000000000
84.00000000000000000000	0.00000000000000000000	4164.10253906250000000000	4186.15380859375000000000	4155.38427734375000000000	4194.87158203125000000000	4166.15380859375000000000	4151.28173828125000000000	4142.56396484375000000000	4171.79492187500000000000	4174.35888671875000000000	4171.28173828125000000000	4132.82031250000000000000	4197.43603515625000000000	4164.10253906250000000000	4158.46142578125000000000	3028.00000000000000000000	10247.00000000000000000000	10227.00000000000000000000	0.00000000000000000000	0.00000000000000000000	0.00000000000000000000	544.00000000000000000000	117.00000000000000000000	4.00000000000000000000	4.00000000000000000000	4.00000000000000000000	4.00000000000000000000	4.00000000000000000000	4.00000000000000000000	4.00000000000000000000	4.00000000000000000000	4.00000000000000000000	4.00000000000000000000	4.00000000000000000000	4.00000000000000000000	4.00000000000000000000	4.00000000000000000000	4.00000000000000000000	4.00000000000000000000
85.00000000000000000000	0.00000000000000000000	4159.48730468750000000000	4163.58984375000000000000	4161.53857421875000000000	4133.84619140625000000000	4166.15380859375000000000	4155.89746093750000000000	4155.38427734375000000000	4179.48730468750000000000	4179.48730468750000000000	4166.66650390625000000000	4148.71777343750000000000	4193.84619140625000000000	4162.56396484375000000000	4164.61523437500000000000	2888.00000000000000000000	10247.00000000000000000000	10228.00000000000000000000	0.00000000000000000000	0.00000000000000000000	0.00000000000000000000	544.00000000000000000000	125.00000000000000000000	4.00000000000000000000	4.00000000000000000000	4.00000000000000000000	4.00000000000000000000	4.00000000000000000000	4.00000000000000000000	4.00000000000000000000	4.00000000000000000000	4.00000000000000000000	4.00000000000000000000	4.00000000000000000000	4.00000000000000000000	4.00000000000000000000	4.00000000000000000000	4.00000000000000000000	4.00000000000000000000
86.00000000000000000000	0.00000000000000000000	4149.74365234375000000000	4150.25634765625000000000	4152.30761718750000000000	4134.87158203125000000000	4173.33300781250000000000	4161.02539062500000000000	4169.23046875000000000000	4184.10253906250000000000	4181.53857421875000000000	4150.25634765625000000000	4185.64111328125000000000	4182.56396484375000000000	4142.05126953125000000000	4148.71777343750000000000	3494.00000000000000000000	10247.00000000000000000000	10228.00000000000000000000	0.00000000000000000000	0.00000000000000000000	0.00000000000000000000	544.00000000000000000000	133.00000000000000000000	4.00000000000000000000	4.00000000000000000000	4.00000000000000000000	4.00000000000000000000	4.00000000000000000000	4.00000000000000000000	4.00000000000000000000	4.00000000000000000000	4.00000000000000000000	4.00000000000000000000	4.00000000000000000000	4.00000000000000000000	4.00000000000000000000	4.00000000000000000000	4.00000000000000000000	4.00000000000000000000
87.00000000000000000000	0.00000000000000000000	4150.76904296875000000000	4144.10253906250000000000	4143.58984375000000000000	4154.35888671875000000000	4143.58984375000000000000	4151.28173828125000000000	4167.17919921875000000000	4171.28173828125000000000	4153.33300781250000000000	4143.58984375000000000000	4184.10253906250000000000	4175.38427734375000000000	4111.79492187500000000000	4135.89746093750000000000	3260.00000000000000000000	10244.00000000000000000000	10228.00000000000000000000	0.00000000000000000000	0.00000000000000000000	0.00000000000000000000	544.00000000000000000000	141.00000000000000000000	4.00000000000000000000	4.00000000000000000000	4.00000000000000000000	4.00000000000000000000	4.00000000000000000000	4.00000000000000000000	4.00000000000000000000	4.00000000000000000000	4.00000000000000000000	4.00000000000000000000	4.00000000000000000000	4.00000000000000000000	4.00000000000000000000	4.00000000000000000000	4.00000000000000000000	4.00000000000000000000
88.00000000000000000000	0.00000000000000000000	4128.20507812500000000000	4120.00000000000000000000	4121.02539062500000000000	4106.15380859375000000000	4097.94873046875000000000	4132.30761718750000000000	4156.92285156250000000000	4153.84619140625000000000	4131.28173828125000000000	4134.87158203125000000000	4135.38427734375000000000	4161.53857421875000000000	4108.71777343750000000000	4128.71777343750000000000	3028.00000000000000000000	10244.00000000000000000000	10228.00000000000000000000	0.00000000000000000000	0.00000000000000000000	0.00000000000000000000	544.00000000000000000000	149.00000000000000000000	4.00000000000000000000	4.00000000000000000000	4.00000000000000000000	4.00000000000000000000	4.00000000000000000000	4.00000000000000000000	4.00000000000000000000	4.00000000000000000000	4.00000000000000000000	4.00000000000000000000	4.00000000000000000000	4.00000000000000000000	4.00000000000000000000	4.00000000000000000000	4.00000000000000000000	4.00000000000000000000
89.00000000000000000000	0.00000000000000000000	4142.56396484375000000000	4125.12792968750000000000	4138.97412109375000000000	4117.43603515625000000000	4123.58984375000000000000	4138.46142578125000000000	4166.15380859375000000000	4154.87158203125000000000	4147.17919921875000000000	4126.66650390625000000000	4094.35888671875000000000	4171.79492187500000000000	4124.61523437500000000000	4132.30761718750000000000	2888.00000000000000000000	10248.00000000000000000000	10228.00000000000000000000	0.00000000000000000000	0.00000000000000000000	0.00000000000000000000	544.00000000000000000000	156.00000000000000000000	4.00000000000000000000	4.00000000000000000000	4.00000000000000000000	4.00000000000000000000	4.00000000000000000000	4.00000000000000000000	4.00000000000000000000	4.00000000000000000000	4.00000000000000000000	4.00000000000000000000	4.00000000000000000000	4.00000000000000000000	4.00000000000000000000	4.00000000000000000000	4.00000000000000000000	4.00000000000000000000
90.00000000000000000000	0.00000000000000000000	4164.10253906250000000000	4155.38427734375000000000	4156.92285156250000000000	4176.92285156250000000000	4172.30761718750000000000	4157.94873046875000000000	4177.94873046875000000000	4170.76904296875000000000	4151.79492187500000000000	4147.69238281250000000000	4132.82031250000000000000	4186.15380859375000000000	4140.51269531250000000000	4146.66650390625000000000	3494.00000000000000000000	10248.00000000000000000000	10228.00000000000000000000	0.00000000000000000000	0.00000000000000000000	0.00000000000000000000	544.00000000000000000000	164.00000000000000000000	4.00000000000000000000	4.00000000000000000000	4.00000000000000000000	4.00000000000000000000	4.00000000000000000000	4.00000000000000000000	4.00000000000000000000	4.00000000000000000000	4.00000000000000000000	4.00000000000000000000	4.00000000000000000000	4.00000000000000000000	4.00000000000000000000	4.00000000000000000000	4.00000000000000000000	4.00000000000000000000
91.00000000000000000000	0.00000000000000000000	4151.28173828125000000000	4163.58984375000000000000	4145.12792968750000000000	4173.33300781250000000000	4167.69238281250000000000	4160.51269531250000000000	4169.74365234375000000000	4190.25634765625000000000	4144.61523437500000000000	4167.17919921875000000000	4196.92285156250000000000	4172.82031250000000000000	4153.84619140625000000000	4148.71777343750000000000	3260.00000000000000000000	10248.00000000000000000000	10230.00000000000000000000	0.00000000000000000000	0.00000000000000000000	0.00000000000000000000	544.00000000000000000000	172.00000000000000000000	4.00000000000000000000	4.00000000000000000000	4.00000000000000000000	4.00000000000000000000	4.00000000000000000000	4.00000000000000000000	4.00000000000000000000	4.00000000000000000000	4.00000000000000000000	4.00000000000000000000	4.00000000000000000000	4.00000000000000000000	4.00000000000000000000	4.00000000000000000000	4.00000000000000000000	4.00000000000000000000
92.00000000000000000000	0.00000000000000000000	4153.33300781250000000000	4153.84619140625000000000	4152.82031250000000000000	4142.05126953125000000000	4137.94873046875000000000	4147.69238281250000000000	4150.25634765625000000000	4193.84619140625000000000	4146.15380859375000000000	4146.66650390625000000000	4189.74365234375000000000	4166.15380859375000000000	4142.05126953125000000000	4144.61523437500000000000	3028.00000000000000000000	10248.00000000000000000000	10230.00000000000000000000	0.00000000000000000000	0.00000000000000000000	0.00000000000000000000	544.00000000000000000000	180.00000000000000000000	4.00000000000000000000	4.00000000000000000000	4.00000000000000000000	4.00000000000000000000	4.00000000000000000000	4.00000000000000000000	4.00000000000000000000	4.00000000000000000000	4.00000000000000000000	4.00000000000000000000	4.00000000000000000000	4.00000000000000000000	4.00000000000000000000	4.00000000000000000000	4.00000000000000000000	4.00000000000000000000
93.00000000000000000000	0.00000000000000000000	4145.64111328125000000000	4146.66650390625000000000	4148.71777343750000000000	4134.87158203125000000000	4131.79492187500000000000	4135.38427734375000000000	4142.05126953125000000000	4190.76904296875000000000	4147.17919921875000000000	4133.33300781250000000000	4146.66650390625000000000	4177.43603515625000000000	4125.12792968750000000000	4150.76904296875000000000	2888.00000000000000000000	10246.00000000000000000000	10230.00000000000000000000	0.00000000000000000000	0.00000000000000000000	0.00000000000000000000	544.00000000000000000000	188.00000000000000000000	4.00000000000000000000	4.00000000000000000000	4.00000000000000000000	4.00000000000000000000	4.00000000000000000000	4.00000000000000000000	4.00000000000000000000	4.00000000000000000000	4.00000000000000000000	4.00000000000000000000	4.00000000000000000000	4.00000000000000000000	4.00000000000000000000	4.00000000000000000000	4.00000000000000000000	4.00000000000000000000
94.00000000000000000000	0.00000000000000000000	4150.76904296875000000000	4148.20507812500000000000	4155.38427734375000000000	4148.71777343750000000000	4140.00000000000000000000	4128.20507812500000000000	4139.48730468750000000000	4184.10253906250000000000	4141.02539062500000000000	4132.30761718750000000000	4122.56396484375000000000	4188.71777343750000000000	4134.87158203125000000000	4155.89746093750000000000	3494.00000000000000000000	10246.00000000000000000000	10230.00000000000000000000	0.00000000000000000000	0.00000000000000000000	0.00000000000000000000	544.00000000000000000000	195.00000000000000000000	4.00000000000000000000	4.00000000000000000000	4.00000000000000000000	4.00000000000000000000	4.00000000000000000000	4.00000000000000000000	4.00000000000000000000	4.00000000000000000000	4.00000000000000000000	4.00000000000000000000	4.00000000000000000000	4.00000000000000000000	4.00000000000000000000	4.00000000000000000000	4.00000000000000000000	4.00000000000000000000
95.00000000000000000000	0.00000000000000000000	4161.53857421875000000000	4158.46142578125000000000	4159.48730468750000000000	4162.56396484375000000000	4151.28173828125000000000	4134.35888671875000000000	4142.56396484375000000000	4165.64111328125000000000	4140.00000000000000000000	4127.69238281250000000000	4105.64111328125000000000	4185.64111328125000000000	4147.17919921875000000000	4154.35888671875000000000	3260.00000000000000000000	10245.00000000000000000000	10227.00000000000000000000	0.00000000000000000000	0.00000000000000000000	0.00000000000000000000	544.00000000000000000000	203.00000000000000000000	4.00000000000000000000	4.00000000000000000000	4.00000000000000000000	4.00000000000000000000	4.00000000000000000000	4.00000000000000000000	4.00000000000000000000	4.00000000000000000000	4.00000000000000000000	4.00000000000000000000	4.00000000000000000000	4.00000000000000000000	4.00000000000000000000	4.00000000000000000000	4.00000000000000000000	4.00000000000000000000
96.00000000000000000000	0.00000000000000000000	4153.84619140625000000000	4144.10253906250000000000	4142.56396484375000000000	4161.53857421875000000000	4147.17919921875000000000	4144.10253906250000000000	4150.76904296875000000000	4148.20507812500000000000	4137.94873046875000000000	4142.56396484375000000000	4131.79492187500000000000	4179.48730468750000000000	4133.33300781250000000000	4148.71777343750000000000	3028.00000000000000000000	10245.00000000000000000000	10227.00000000000000000000	0.00000000000000000000	0.00000000000000000000	0.00000000000000000000	544.00000000000000000000	210.00000000000000000000	4.00000000000000000000	4.00000000000000000000	4.00000000000000000000	4.00000000000000000000	4.00000000000000000000	4.00000000000000000000	4.00000000000000000000	4.00000000000000000000	4.00000000000000000000	4.00000000000000000000	4.00000000000000000000	4.00000000000000000000	4.00000000000000000000	4.00000000000000000000	4.00000000000000000000	4.00000000000000000000
97.00000000000000000000	0.00000000000000000000	4166.15380859375000000000	4133.33300781250000000000	4157.94873046875000000000	4167.17919921875000000000	4148.20507812500000000000	4151.79492187500000000000	4163.58984375000000000000	4158.97412109375000000000	4148.20507812500000000000	4159.48730468750000000000	4193.33300781250000000000	4187.69238281250000000000	4138.97412109375000000000	4151.28173828125000000000	2888.00000000000000000000	10248.00000000000000000000	10229.00000000000000000000	0.00000000000000000000	0.00000000000000000000	0.00000000000000000000	544.00000000000000000000	218.00000000000000000000	4.00000000000000000000	4.00000000000000000000	4.00000000000000000000	4.00000000000000000000	4.00000000000000000000	4.00000000000000000000	4.00000000000000000000	4.00000000000000000000	4.00000000000000000000	4.00000000000000000000	4.00000000000000000000	4.00000000000000000000	4.00000000000000000000	4.00000000000000000000	4.00000000000000000000	4.00000000000000000000
98.00000000000000000000	0.00000000000000000000	4147.17919921875000000000	4147.17919921875000000000	4150.76904296875000000000	4154.87158203125000000000	4151.79492187500000000000	4156.41015625000000000000	4172.30761718750000000000	4169.74365234375000000000	4163.07666015625000000000	4148.71777343750000000000	4181.53857421875000000000	4182.05126953125000000000	4144.10253906250000000000	4145.12792968750000000000	3494.00000000000000000000	10248.00000000000000000000	10229.00000000000000000000	0.00000000000000000000	0.00000000000000000000	0.00000000000000000000	544.00000000000000000000	226.00000000000000000000	4.00000000000000000000	4.00000000000000000000	4.00000000000000000000	4.00000000000000000000	4.00000000000000000000	4.00000000000000000000	4.00000000000000000000	4.00000000000000000000	4.00000000000000000000	4.00000000000000000000	4.00000000000000000000	4.00000000000000000000	4.00000000000000000000	4.00000000000000000000	4.00000000000000000000	4.00000000000000000000
99.00000000000000000000	0.00000000000000000000	4132.30761718750000000000	4133.84619140625000000000	4139.48730468750000000000	4110.25634765625000000000	4123.07666015625000000000	4144.10253906250000000000	4153.84619140625000000000	4134.87158203125000000000	4136.41015625000000000000	4146.15380859375000000000	4123.58984375000000000000	4164.61523437500000000000	4117.94873046875000000000	4129.74365234375000000000	3260.00000000000000000000	10248.00000000000000000000	10228.00000000000000000000	0.00000000000000000000	0.00000000000000000000	0.00000000000000000000	544.00000000000000000000	235.00000000000000000000	4.00000000000000000000	4.00000000000000000000	4.00000000000000000000	4.00000000000000000000	4.00000000000000000000	4.00000000000000000000	4.00000000000000000000	4.00000000000000000000	4.00000000000000000000	4.00000000000000000000	4.00000000000000000000	4.00000000000000000000	4.00000000000000000000	4.00000000000000000000	4.00000000000000000000	4.00000000000000000000
100.00000000000000000000	0.00000000000000000000	4156.92285156250000000000	4138.97412109375000000000	4158.97412109375000000000	4127.17919921875000000000	4133.33300781250000000000	4138.97412109375000000000	4146.15380859375000000000	4126.66650390625000000000	4126.15380859375000000000	4161.53857421875000000000	4113.33300781250000000000	4175.89746093750000000000	4144.10253906250000000000	4144.10253906250000000000	3028.00000000000000000000	10248.00000000000000000000	10228.00000000000000000000	0.00000000000000000000	0.00000000000000000000	0.00000000000000000000	544.00000000000000000000	243.00000000000000000000	4.00000000000000000000	4.00000000000000000000	4.00000000000000000000	4.00000000000000000000	4.00000000000000000000	4.00000000000000000000	4.00000000000000000000	4.00000000000000000000	4.00000000000000000000	4.00000000000000000000	4.00000000000000000000	4.00000000000000000000	4.00000000000000000000	4.00000000000000000000	4.00000000000000000000	4.00000000000000000000
101.00000000000000000000	0.00000000000000000000	4158.46142578125000000000	4160.51269531250000000000	4155.89746093750000000000	4169.74365234375000000000	4160.51269531250000000000	4148.71777343750000000000	4155.89746093750000000000	4154.35888671875000000000	4150.76904296875000000000	4145.64111328125000000000	4124.61523437500000000000	4192.82031250000000000000	4181.53857421875000000000	4165.12792968750000000000	2888.00000000000000000000	10246.00000000000000000000	10228.00000000000000000000	0.00000000000000000000	0.00000000000000000000	0.00000000000000000000	544.00000000000000000000	251.00000000000000000000	4.00000000000000000000	4.00000000000000000000	4.00000000000000000000	4.00000000000000000000	4.00000000000000000000	4.00000000000000000000	4.00000000000000000000	4.00000000000000000000	4.00000000000000000000	4.00000000000000000000	4.00000000000000000000	4.00000000000000000000	4.00000000000000000000	4.00000000000000000000	4.00000000000000000000	4.00000000000000000000
102.00000000000000000000	0.00000000000000000000	4161.02539062500000000000	4150.76904296875000000000	4155.38427734375000000000	4170.76904296875000000000	4150.76904296875000000000	4153.33300781250000000000	4151.28173828125000000000	4141.02539062500000000000	4143.58984375000000000000	4128.71777343750000000000	4144.10253906250000000000	4193.33300781250000000000	4149.74365234375000000000	4162.05126953125000000000	3494.00000000000000000000	10246.00000000000000000000	10228.00000000000000000000	0.00000000000000000000	0.00000000000000000000	0.00000000000000000000	544.00000000000000000000	260.00000000000000000000	4.00000000000000000000	4.00000000000000000000	4.00000000000000000000	4.00000000000000000000	4.00000000000000000000	4.00000000000000000000	4.00000000000000000000	4.00000000000000000000	4.00000000000000000000	4.00000000000000000000	4.00000000000000000000	4.00000000000000000000	4.00000000000000000000	4.00000000000000000000	4.00000000000000000000	4.00000000000000000000
103.00000000000000000000	0.00000000000000000000	4156.92285156250000000000	4151.79492187500000000000	4152.30761718750000000000	4165.12792968750000000000	4151.28173828125000000000	4146.66650390625000000000	4143.58984375000000000000	4124.61523437500000000000	4130.25634765625000000000	4150.25634765625000000000	4180.51269531250000000000	4181.02539062500000000000	4128.71777343750000000000	4152.82031250000000000000	3260.00000000000000000000	10248.00000000000000000000	10229.00000000000000000000	0.00000000000000000000	0.00000000000000000000	0.00000000000000000000	544.00000000000000000000	268.00000000000000000000	4.00000000000000000000	4.00000000000000000000	4.00000000000000000000	4.00000000000000000000	4.00000000000000000000	4.00000000000000000000	4.00000000000000000000	4.00000000000000000000	4.00000000000000000000	4.00000000000000000000	4.00000000000000000000	4.00000000000000000000	4.00000000000000000000	4.00000000000000000000	4.00000000000000000000	4.00000000000000000000
104.00000000000000000000	0.00000000000000000000	4149.23046875000000000000	4151.28173828125000000000	4151.28173828125000000000	4151.28173828125000000000	4137.43603515625000000000	4125.64111328125000000000	4136.41015625000000000000	4125.12792968750000000000	4130.25634765625000000000	4145.12792968750000000000	4162.56396484375000000000	4168.71777343750000000000	4136.41015625000000000000	4142.05126953125000000000	3028.00000000000000000000	10248.00000000000000000000	10229.00000000000000000000	0.00000000000000000000	0.00000000000000000000	0.00000000000000000000	544.00000000000000000000	276.00000000000000000000	4.00000000000000000000	4.00000000000000000000	4.00000000000000000000	4.00000000000000000000	4.00000000000000000000	4.00000000000000000000	4.00000000000000000000	4.00000000000000000000	4.00000000000000000000	4.00000000000000000000	4.00000000000000000000	4.00000000000000000000	4.00000000000000000000	4.00000000000000000000	4.00000000000000000000	4.00000000000000000000
105.00000000000000000000	0.00000000000000000000	4151.79492187500000000000	4141.53857421875000000000	4150.76904296875000000000	4141.02539062500000000000	4134.35888671875000000000	4130.25634765625000000000	4136.41015625000000000000	4122.56396484375000000000	4128.71777343750000000000	4121.02539062500000000000	4103.07666015625000000000	4170.76904296875000000000	4135.38427734375000000000	4137.43603515625000000000	2888.00000000000000000000	10246.00000000000000000000	10229.00000000000000000000	0.00000000000000000000	0.00000000000000000000	0.00000000000000000000	544.00000000000000000000	284.00000000000000000000	4.00000000000000000000	4.00000000000000000000	4.00000000000000000000	4.00000000000000000000	4.00000000000000000000	4.00000000000000000000	4.00000000000000000000	4.00000000000000000000	4.00000000000000000000	4.00000000000000000000	4.00000000000000000000	4.00000000000000000000	4.00000000000000000000	4.00000000000000000000	4.00000000000000000000	4.00000000000000000000
106.00000000000000000000	0.00000000000000000000	4148.71777343750000000000	4157.94873046875000000000	4143.58984375000000000000	4166.15380859375000000000	4167.69238281250000000000	4157.94873046875000000000	4150.25634765625000000000	4134.87158203125000000000	4145.12792968750000000000	4152.82031250000000000000	4138.97412109375000000000	4182.56396484375000000000	4148.71777343750000000000	4146.15380859375000000000	3494.00000000000000000000	10246.00000000000000000000	10229.00000000000000000000	0.00000000000000000000	0.00000000000000000000	0.00000000000000000000	544.00000000000000000000	291.00000000000000000000	4.00000000000000000000	4.00000000000000000000	4.00000000000000000000	4.00000000000000000000	4.00000000000000000000	4.00000000000000000000	4.00000000000000000000	4.00000000000000000000	4.00000000000000000000	4.00000000000000000000	4.00000000000000000000	4.00000000000000000000	4.00000000000000000000	4.00000000000000000000	4.00000000000000000000	4.00000000000000000000
107.00000000000000000000	0.00000000000000000000	4162.05126953125000000000	4163.58984375000000000000	4165.64111328125000000000	4193.33300781250000000000	4165.12792968750000000000	4151.79492187500000000000	4153.84619140625000000000	4142.56396484375000000000	4160.51269531250000000000	4181.02539062500000000000	4191.28173828125000000000	4188.71777343750000000000	4163.58984375000000000000	4154.35888671875000000000	3260.00000000000000000000	10246.00000000000000000000	10229.00000000000000000000	0.00000000000000000000	0.00000000000000000000	0.00000000000000000000	544.00000000000000000000	299.00000000000000000000	4.00000000000000000000	4.00000000000000000000	4.00000000000000000000	4.00000000000000000000	4.00000000000000000000	4.00000000000000000000	4.00000000000000000000	4.00000000000000000000	4.00000000000000000000	4.00000000000000000000	4.00000000000000000000	4.00000000000000000000	4.00000000000000000000	4.00000000000000000000	4.00000000000000000000	4.00000000000000000000
108.00000000000000000000	0.00000000000000000000	4149.74365234375000000000	4148.71777343750000000000	4156.92285156250000000000	4176.41015625000000000000	4139.48730468750000000000	4132.82031250000000000000	4145.64111328125000000000	4130.25634765625000000000	4147.69238281250000000000	4161.02539062500000000000	4133.84619140625000000000	4181.53857421875000000000	4152.82031250000000000000	4153.33300781250000000000	3028.00000000000000000000	10246.00000000000000000000	10229.00000000000000000000	0.00000000000000000000	0.00000000000000000000	0.00000000000000000000	544.00000000000000000000	306.00000000000000000000	4.00000000000000000000	4.00000000000000000000	4.00000000000000000000	4.00000000000000000000	4.00000000000000000000	4.00000000000000000000	4.00000000000000000000	4.00000000000000000000	4.00000000000000000000	4.00000000000000000000	4.00000000000000000000	4.00000000000000000000	4.00000000000000000000	4.00000000000000000000	4.00000000000000000000	4.00000000000000000000
109.00000000000000000000	0.00000000000000000000	4141.02539062500000000000	4142.05126953125000000000	4142.56396484375000000000	4145.12792968750000000000	4131.28173828125000000000	4132.30761718750000000000	4140.00000000000000000000	4124.61523437500000000000	4133.84619140625000000000	4151.28173828125000000000	4113.33300781250000000000	4182.56396484375000000000	4143.58984375000000000000	4150.76904296875000000000	2888.00000000000000000000	10245.00000000000000000000	10229.00000000000000000000	0.00000000000000000000	0.00000000000000000000	0.00000000000000000000	544.00000000000000000000	314.00000000000000000000	4.00000000000000000000	4.00000000000000000000	4.00000000000000000000	4.00000000000000000000	4.00000000000000000000	4.00000000000000000000	4.00000000000000000000	4.00000000000000000000	4.00000000000000000000	4.00000000000000000000	4.00000000000000000000	4.00000000000000000000	4.00000000000000000000	4.00000000000000000000	4.00000000000000000000	4.00000000000000000000
110.00000000000000000000	0.00000000000000000000	4155.38427734375000000000	4140.00000000000000000000	4153.84619140625000000000	4133.33300781250000000000	4126.15380859375000000000	4137.94873046875000000000	4142.05126953125000000000	4132.30761718750000000000	4137.43603515625000000000	4160.51269531250000000000	4164.10253906250000000000	4185.12792968750000000000	4144.61523437500000000000	4148.20507812500000000000	3494.00000000000000000000	10245.00000000000000000000	10229.00000000000000000000	0.00000000000000000000	0.00000000000000000000	0.00000000000000000000	544.00000000000000000000	322.00000000000000000000	4.00000000000000000000	4.00000000000000000000	4.00000000000000000000	4.00000000000000000000	4.00000000000000000000	4.00000000000000000000	4.00000000000000000000	4.00000000000000000000	4.00000000000000000000	4.00000000000000000000	4.00000000000000000000	4.00000000000000000000	4.00000000000000000000	4.00000000000000000000	4.00000000000000000000	4.00000000000000000000
111.00000000000000000000	0.00000000000000000000	4148.71777343750000000000	4157.94873046875000000000	4146.15380859375000000000	4155.38427734375000000000	4153.84619140625000000000	4151.28173828125000000000	4157.94873046875000000000	4145.12792968750000000000	4152.30761718750000000000	4167.69238281250000000000	4180.51269531250000000000	4183.58984375000000000000	4166.15380859375000000000	4153.84619140625000000000	3260.00000000000000000000	10246.00000000000000000000	10228.00000000000000000000	0.00000000000000000000	0.00000000000000000000	0.00000000000000000000	544.00000000000000000000	330.00000000000000000000	4.00000000000000000000	4.00000000000000000000	4.00000000000000000000	4.00000000000000000000	4.00000000000000000000	4.00000000000000000000	4.00000000000000000000	4.00000000000000000000	4.00000000000000000000	4.00000000000000000000	4.00000000000000000000	4.00000000000000000000	4.00000000000000000000	4.00000000000000000000	4.00000000000000000000	4.00000000000000000000
112.00000000000000000000	0.00000000000000000000	4152.82031250000000000000	4162.05126953125000000000	4153.33300781250000000000	4176.41015625000000000000	4163.58984375000000000000	4140.00000000000000000000	4157.43603515625000000000	4134.87158203125000000000	4140.00000000000000000000	4152.30761718750000000000	4152.82031250000000000000	4184.10253906250000000000	4175.38427734375000000000	4155.38427734375000000000	3028.00000000000000000000	10246.00000000000000000000	10228.00000000000000000000	0.00000000000000000000	0.00000000000000000000	0.00000000000000000000	544.00000000000000000000	338.00000000000000000000	4.00000000000000000000	4.00000000000000000000	4.00000000000000000000	4.00000000000000000000	4.00000000000000000000	4.00000000000000000000	4.00000000000000000000	4.00000000000000000000	4.00000000000000000000	4.00000000000000000000	4.00000000000000000000	4.00000000000000000000	4.00000000000000000000	4.00000000000000000000	4.00000000000000000000	4.00000000000000000000
113.00000000000000000000	0.00000000000000000000	4146.15380859375000000000	4135.89746093750000000000	4147.17919921875000000000	4157.43603515625000000000	4135.38427734375000000000	4123.07666015625000000000	4141.53857421875000000000	4120.51269531250000000000	4127.69238281250000000000	4144.61523437500000000000	4134.87158203125000000000	4169.23046875000000000000	4163.58984375000000000000	4142.56396484375000000000	2888.00000000000000000000	10246.00000000000000000000	10227.00000000000000000000	0.00000000000000000000	0.00000000000000000000	0.00000000000000000000	544.00000000000000000000	346.00000000000000000000	4.00000000000000000000	4.00000000000000000000	4.00000000000000000000	4.00000000000000000000	4.00000000000000000000	4.00000000000000000000	4.00000000000000000000	4.00000000000000000000	4.00000000000000000000	4.00000000000000000000	4.00000000000000000000	4.00000000000000000000	4.00000000000000000000	4.00000000000000000000	4.00000000000000000000	4.00000000000000000000
114.00000000000000000000	0.00000000000000000000	4145.64111328125000000000	4148.20507812500000000000	4134.87158203125000000000	4158.97412109375000000000	4151.79492187500000000000	4148.71777343750000000000	4152.30761718750000000000	4134.87158203125000000000	4148.20507812500000000000	4166.15380859375000000000	4142.56396484375000000000	4170.76904296875000000000	4171.28173828125000000000	4146.15380859375000000000	3494.00000000000000000000	10246.00000000000000000000	10227.00000000000000000000	0.00000000000000000000	0.00000000000000000000	0.00000000000000000000	544.00000000000000000000	354.00000000000000000000	4.00000000000000000000	4.00000000000000000000	4.00000000000000000000	4.00000000000000000000	4.00000000000000000000	4.00000000000000000000	4.00000000000000000000	4.00000000000000000000	4.00000000000000000000	4.00000000000000000000	4.00000000000000000000	4.00000000000000000000	4.00000000000000000000	4.00000000000000000000	4.00000000000000000000	4.00000000000000000000
115.00000000000000000000	0.00000000000000000000	4160.00000000000000000000	4168.71777343750000000000	4153.33300781250000000000	4175.38427734375000000000	4166.15380859375000000000	4162.56396484375000000000	4163.58984375000000000000	4147.17919921875000000000	4162.56396484375000000000	4187.69238281250000000000	4150.76904296875000000000	4188.71777343750000000000	4174.87158203125000000000	4156.92285156250000000000	3260.00000000000000000000	10246.00000000000000000000	10227.00000000000000000000	0.00000000000000000000	0.00000000000000000000	0.00000000000000000000	544.00000000000000000000	363.00000000000000000000	4.00000000000000000000	4.00000000000000000000	4.00000000000000000000	4.00000000000000000000	4.00000000000000000000	4.00000000000000000000	4.00000000000000000000	4.00000000000000000000	4.00000000000000000000	4.00000000000000000000	4.00000000000000000000	4.00000000000000000000	4.00000000000000000000	4.00000000000000000000	4.00000000000000000000	4.00000000000000000000
116.00000000000000000000	0.00000000000000000000	4137.94873046875000000000	4152.82031250000000000000	4149.23046875000000000000	4174.87158203125000000000	4144.10253906250000000000	4144.61523437500000000000	4156.41015625000000000000	4141.02539062500000000000	4163.58984375000000000000	4188.71777343750000000000	4167.69238281250000000000	4188.20507812500000000000	4162.56396484375000000000	4151.79492187500000000000	3028.00000000000000000000	10246.00000000000000000000	10227.00000000000000000000	0.00000000000000000000	0.00000000000000000000	0.00000000000000000000	544.00000000000000000000	371.00000000000000000000	4.00000000000000000000	4.00000000000000000000	4.00000000000000000000	4.00000000000000000000	4.00000000000000000000	4.00000000000000000000	4.00000000000000000000	4.00000000000000000000	4.00000000000000000000	4.00000000000000000000	4.00000000000000000000	4.00000000000000000000	4.00000000000000000000	4.00000000000000000000	4.00000000000000000000	4.00000000000000000000
117.00000000000000000000	0.00000000000000000000	4146.66650390625000000000	4154.87158203125000000000	4153.84619140625000000000	4181.53857421875000000000	4143.07666015625000000000	4143.07666015625000000000	4149.23046875000000000000	4131.79492187500000000000	4155.89746093750000000000	4169.23046875000000000000	4167.69238281250000000000	4188.71777343750000000000	4172.82031250000000000000	4148.71777343750000000000	2888.00000000000000000000	10246.00000000000000000000	10227.00000000000000000000	0.00000000000000000000	0.00000000000000000000	0.00000000000000000000	544.00000000000000000000	379.00000000000000000000	4.00000000000000000000	4.00000000000000000000	4.00000000000000000000	4.00000000000000000000	4.00000000000000000000	4.00000000000000000000	4.00000000000000000000	4.00000000000000000000	4.00000000000000000000	4.00000000000000000000	4.00000000000000000000	4.00000000000000000000	4.00000000000000000000	4.00000000000000000000	4.00000000000000000000	4.00000000000000000000
118.00000000000000000000	0.00000000000000000000	4164.61523437500000000000	4175.89746093750000000000	4155.38427734375000000000	4179.48730468750000000000	4166.15380859375000000000	4155.38427734375000000000	4152.82031250000000000000	4133.33300781250000000000	4149.23046875000000000000	4178.97412109375000000000	4174.35888671875000000000	4182.56396484375000000000	4209.74365234375000000000	4157.94873046875000000000	3494.00000000000000000000	10246.00000000000000000000	10227.00000000000000000000	0.00000000000000000000	0.00000000000000000000	0.00000000000000000000	544.00000000000000000000	386.00000000000000000000	4.00000000000000000000	4.00000000000000000000	4.00000000000000000000	4.00000000000000000000	4.00000000000000000000	4.00000000000000000000	4.00000000000000000000	4.00000000000000000000	4.00000000000000000000	4.00000000000000000000	4.00000000000000000000	4.00000000000000000000	4.00000000000000000000	4.00000000000000000000	4.00000000000000000000	4.00000000000000000000
119.00000000000000000000	0.00000000000000000000	4150.25634765625000000000	4162.05126953125000000000	4147.69238281250000000000	4164.61523437500000000000	4158.46142578125000000000	4148.71777343750000000000	4155.89746093750000000000	4135.89746093750000000000	4147.17919921875000000000	4186.15380859375000000000	4172.30761718750000000000	4182.56396484375000000000	4203.58984375000000000000	4166.15380859375000000000	3260.00000000000000000000	10247.00000000000000000000	10226.00000000000000000000	0.00000000000000000000	0.00000000000000000000	0.00000000000000000000	544.00000000000000000000	395.00000000000000000000	4.00000000000000000000	4.00000000000000000000	4.00000000000000000000	4.00000000000000000000	4.00000000000000000000	4.00000000000000000000	4.00000000000000000000	4.00000000000000000000	4.00000000000000000000	4.00000000000000000000	4.00000000000000000000	4.00000000000000000000	4.00000000000000000000	4.00000000000000000000	4.00000000000000000000	4.00000000000000000000
120.00000000000000000000	0.00000000000000000000	4150.25634765625000000000	4146.15380859375000000000	4158.46142578125000000000	4167.17919921875000000000	4134.35888671875000000000	4140.51269531250000000000	4153.84619140625000000000	4125.64111328125000000000	4137.43603515625000000000	4149.74365234375000000000	4143.07666015625000000000	4194.35888671875000000000	4163.58984375000000000000	4158.97412109375000000000	3028.00000000000000000000	10247.00000000000000000000	10226.00000000000000000000	0.00000000000000000000	0.00000000000000000000	0.00000000000000000000	544.00000000000000000000	402.00000000000000000000	4.00000000000000000000	4.00000000000000000000	4.00000000000000000000	4.00000000000000000000	4.00000000000000000000	4.00000000000000000000	4.00000000000000000000	4.00000000000000000000	4.00000000000000000000	4.00000000000000000000	4.00000000000000000000	4.00000000000000000000	4.00000000000000000000	4.00000000000000000000	4.00000000000000000000	4.00000000000000000000
121.00000000000000000000	0.00000000000000000000	4147.69238281250000000000	4163.07666015625000000000	4151.28173828125000000000	4186.66650390625000000000	4147.17919921875000000000	4150.76904296875000000000	4158.46142578125000000000	4126.15380859375000000000	4137.94873046875000000000	4154.35888671875000000000	4142.05126953125000000000	4185.12792968750000000000	4177.94873046875000000000	4148.20507812500000000000	2888.00000000000000000000	10248.00000000000000000000	10226.00000000000000000000	0.00000000000000000000	0.00000000000000000000	0.00000000000000000000	544.00000000000000000000	409.00000000000000000000	4.00000000000000000000	4.00000000000000000000	4.00000000000000000000	4.00000000000000000000	4.00000000000000000000	4.00000000000000000000	4.00000000000000000000	4.00000000000000000000	4.00000000000000000000	4.00000000000000000000	4.00000000000000000000	4.00000000000000000000	4.00000000000000000000	4.00000000000000000000	4.00000000000000000000	4.00000000000000000000
122.00000000000000000000	0.00000000000000000000	4161.53857421875000000000	4172.30761718750000000000	4160.00000000000000000000	4184.61523437500000000000	4165.12792968750000000000	4151.79492187500000000000	4162.56396484375000000000	4138.46142578125000000000	4151.28173828125000000000	4197.94873046875000000000	4164.61523437500000000000	4182.56396484375000000000	4205.12792968750000000000	4158.97412109375000000000	3494.00000000000000000000	10248.00000000000000000000	10226.00000000000000000000	0.00000000000000000000	0.00000000000000000000	0.00000000000000000000	544.00000000000000000000	417.00000000000000000000	4.00000000000000000000	4.00000000000000000000	4.00000000000000000000	4.00000000000000000000	4.00000000000000000000	4.00000000000000000000	4.00000000000000000000	4.00000000000000000000	4.00000000000000000000	4.00000000000000000000	4.00000000000000000000	4.00000000000000000000	4.00000000000000000000	4.00000000000000000000	4.00000000000000000000	4.00000000000000000000
123.00000000000000000000	0.00000000000000000000	4168.20507812500000000000	4180.51269531250000000000	4163.07666015625000000000	4175.38427734375000000000	4171.79492187500000000000	4152.82031250000000000000	4166.15380859375000000000	4150.76904296875000000000	4166.15380859375000000000	4205.12792968750000000000	4187.17919921875000000000	4190.76904296875000000000	4207.17919921875000000000	4175.89746093750000000000	3260.00000000000000000000	10248.00000000000000000000	10228.00000000000000000000	0.00000000000000000000	0.00000000000000000000	0.00000000000000000000	544.00000000000000000000	424.00000000000000000000	4.00000000000000000000	4.00000000000000000000	4.00000000000000000000	4.00000000000000000000	4.00000000000000000000	4.00000000000000000000	4.00000000000000000000	4.00000000000000000000	4.00000000000000000000	4.00000000000000000000	4.00000000000000000000	4.00000000000000000000	4.00000000000000000000	4.00000000000000000000	4.00000000000000000000	4.00000000000000000000
124.00000000000000000000	0.00000000000000000000	4154.35888671875000000000	4183.58984375000000000000	4152.30761718750000000000	4180.51269531250000000000	4164.10253906250000000000	4151.79492187500000000000	4165.64111328125000000000	4152.30761718750000000000	4169.23046875000000000000	4183.07666015625000000000	4194.35888671875000000000	4187.17919921875000000000	4211.28173828125000000000	4168.20507812500000000000	3028.00000000000000000000	10248.00000000000000000000	10228.00000000000000000000	0.00000000000000000000	0.00000000000000000000	0.00000000000000000000	544.00000000000000000000	431.00000000000000000000	4.00000000000000000000	4.00000000000000000000	4.00000000000000000000	4.00000000000000000000	4.00000000000000000000	4.00000000000000000000	4.00000000000000000000	4.00000000000000000000	4.00000000000000000000	4.00000000000000000000	4.00000000000000000000	4.00000000000000000000	4.00000000000000000000	4.00000000000000000000	4.00000000000000000000	4.00000000000000000000
125.00000000000000000000	0.00000000000000000000	4157.94873046875000000000	4157.43603515625000000000	4164.61523437500000000000	4166.66650390625000000000	4135.38427734375000000000	4130.25634765625000000000	4150.25634765625000000000	4133.84619140625000000000	4153.33300781250000000000	4174.35888671875000000000	4167.69238281250000000000	4181.53857421875000000000	4194.35888671875000000000	4153.84619140625000000000	2888.00000000000000000000	10248.00000000000000000000	10229.00000000000000000000	0.00000000000000000000	0.00000000000000000000	0.00000000000000000000	544.00000000000000000000	439.00000000000000000000	4.00000000000000000000	4.00000000000000000000	4.00000000000000000000	4.00000000000000000000	4.00000000000000000000	4.00000000000000000000	4.00000000000000000000	4.00000000000000000000	4.00000000000000000000	4.00000000000000000000	4.00000000000000000000	4.00000000000000000000	4.00000000000000000000	4.00000000000000000000	4.00000000000000000000	4.00000000000000000000
126.00000000000000000000	0.00000000000000000000	4153.33300781250000000000	4162.05126953125000000000	4151.79492187500000000000	4179.48730468750000000000	4148.71777343750000000000	4136.92285156250000000000	4150.25634765625000000000	4127.17919921875000000000	4143.58984375000000000000	4180.51269531250000000000	4133.84619140625000000000	4183.58984375000000000000	4185.64111328125000000000	4157.43603515625000000000	3494.00000000000000000000	10248.00000000000000000000	10229.00000000000000000000	0.00000000000000000000	0.00000000000000000000	0.00000000000000000000	544.00000000000000000000	447.00000000000000000000	4.00000000000000000000	4.00000000000000000000	4.00000000000000000000	4.00000000000000000000	4.00000000000000000000	4.00000000000000000000	4.00000000000000000000	4.00000000000000000000	4.00000000000000000000	4.00000000000000000000	4.00000000000000000000	4.00000000000000000000	4.00000000000000000000	4.00000000000000000000	4.00000000000000000000	4.00000000000000000000
127.00000000000000000000	0.00000000000000000000	4166.66650390625000000000	4193.33300781250000000000	4157.43603515625000000000	4211.79492187500000000000	4185.64111328125000000000	4168.71777343750000000000	4167.17919921875000000000	4141.02539062500000000000	4145.64111328125000000000	4171.28173828125000000000	4129.74365234375000000000	4198.97412109375000000000	4202.56396484375000000000	4174.35888671875000000000	52.00000000000000000000	10246.00000000000000000000	10229.00000000000000000000	0.00000000000000000000	0.00000000000000000000	0.00000000000000000000	544.00000000000000000000	455.00000000000000000000	4.00000000000000000000	4.00000000000000000000	4.00000000000000000000	4.00000000000000000000	4.00000000000000000000	4.00000000000000000000	4.00000000000000000000	4.00000000000000000000	4.00000000000000000000	4.00000000000000000000	4.00000000000000000000	4.00000000000000000000	4.00000000000000000000	4.00000000000000000000	4.00000000000000000000	4.00000000000000000000
0.00000000000000000000	0.00000000000000000000	4172.82031250000000000000	4185.12792968750000000000	4174.35888671875000000000	4175.38427734375000000000	4162.56396484375000000000	4158.46142578125000000000	4164.61523437500000000000	4145.64111328125000000000	4146.66650390625000000000	4153.84619140625000000000	4147.69238281250000000000	4201.02539062500000000000	4190.25634765625000000000	4177.94873046875000000000	2379.00000000000000000000	10246.00000000000000000000	10229.00000000000000000000	0.00000000000000000000	0.00000000000000000000	0.00000000000000000000	544.00000000000000000000	464.00000000000000000000	4.00000000000000000000	4.00000000000000000000	4.00000000000000000000	4.00000000000000000000	4.00000000000000000000	4.00000000000000000000	4.00000000000000000000	4.00000000000000000000	4.00000000000000000000	4.00000000000000000000	4.00000000000000000000	4.00000000000000000000	4.00000000000000000000	4.00000000000000000000	4.00000000000000000000	4.00000000000000000000
1.00000000000000000000	0.00000000000000000000	4148.20507812500000000000	4167.69238281250000000000	4153.84619140625000000000	4161.02539062500000000000	4134.87158203125000000000	4130.76904296875000000000	4148.20507812500000000000	4129.74365234375000000000	4138.46142578125000000000	4156.92285156250000000000	4167.17919921875000000000	4180.00000000000000000000	4166.15380859375000000000	4153.84619140625000000000	2953.00000000000000000000	10247.00000000000000000000	10229.00000000000000000000	0.00000000000000000000	0.00000000000000000000	0.00000000000000000000	544.00000000000000000000	472.00000000000000000000	4.00000000000000000000	4.00000000000000000000	4.00000000000000000000	4.00000000000000000000	4.00000000000000000000	4.00000000000000000000	4.00000000000000000000	4.00000000000000000000	4.00000000000000000000	4.00000000000000000000	4.00000000000000000000	4.00000000000000000000	4.00000000000000000000	4.00000000000000000000	4.00000000000000000000	4.00000000000000000000
2.00000000000000000000	0.00000000000000000000	4156.92285156250000000000	4184.10253906250000000000	4153.84619140625000000000	4213.33300781250000000000	4164.10253906250000000000	4145.12792968750000000000	4154.87158203125000000000	4125.64111328125000000000	4143.07666015625000000000	4178.46142578125000000000	4176.92285156250000000000	4181.02539062500000000000	4187.17919921875000000000	4145.64111328125000000000	2344.00000000000000000000	10247.00000000000000000000	10229.00000000000000000000	0.00000000000000000000	0.00000000000000000000	0.00000000000000000000	544.00000000000000000000	481.00000000000000000000	4.00000000000000000000	4.00000000000000000000	4.00000000000000000000	4.00000000000000000000	4.00000000000000000000	4.00000000000000000000	4.00000000000000000000	4.00000000000000000000	4.00000000000000000000	4.00000000000000000000	4.00000000000000000000	4.00000000000000000000	4.00000000000000000000	4.00000000000000000000	4.00000000000000000000	4.00000000000000000000
3.00000000000000000000	0.00000000000000000000	4154.87158203125000000000	4175.38427734375000000000	4152.30761718750000000000	4195.89746093750000000000	4162.56396484375000000000	4157.94873046875000000000	4162.56396484375000000000	4138.97412109375000000000	4159.48730468750000000000	4188.71777343750000000000	4147.17919921875000000000	4188.71777343750000000000	4212.82031250000000000000	4158.97412109375000000000	3618.00000000000000000000	10246.00000000000000000000	10232.00000000000000000000	0.00000000000000000000	0.00000000000000000000	0.00000000000000000000	544.00000000000000000000	489.00000000000000000000	4.00000000000000000000	4.00000000000000000000	4.00000000000000000000	4.00000000000000000000	4.00000000000000000000	4.00000000000000000000	4.00000000000000000000	4.00000000000000000000	4.00000000000000000000	4.00000000000000000000	4.00000000000000000000	4.00000000000000000000	4.00000000000000000000	4.00000000000000000000	4.00000000000000000000	4.00000000000000000000
4.00000000000000000000	0.00000000000000000000	4151.28173828125000000000	4143.07666015625000000000	4154.35888671875000000000	4154.35888671875000000000	4135.89746093750000000000	4144.10253906250000000000	4153.84619140625000000000	4139.48730468750000000000	4158.97412109375000000000	4188.71777343750000000000	4129.74365234375000000000	4186.66650390625000000000	4203.58984375000000000000	4162.56396484375000000000	3528.00000000000000000000	10246.00000000000000000000	10232.00000000000000000000	0.00000000000000000000	0.00000000000000000000	0.00000000000000000000	544.00000000000000000000	497.00000000000000000000	4.00000000000000000000	4.00000000000000000000	4.00000000000000000000	4.00000000000000000000	4.00000000000000000000	4.00000000000000000000	4.00000000000000000000	4.00000000000000000000	4.00000000000000000000	4.00000000000000000000	4.00000000000000000000	4.00000000000000000000	4.00000000000000000000	4.00000000000000000000	4.00000000000000000000	4.00000000000000000000
5.00000000000000000000	0.00000000000000000000	4162.05126953125000000000	4166.15380859375000000000	4160.00000000000000000000	4177.94873046875000000000	4164.61523437500000000000	4152.30761718750000000000	4163.58984375000000000000	4151.28173828125000000000	4172.30761718750000000000	4201.53857421875000000000	4180.00000000000000000000	4190.25634765625000000000	4205.12792968750000000000	4173.33300781250000000000	3471.00000000000000000000	10245.00000000000000000000	10232.00000000000000000000	0.00000000000000000000	0.00000000000000000000	0.00000000000000000000	544.00000000000000000000	504.00000000000000000000	4.00000000000000000000	4.00000000000000000000	4.00000000000000000000	4.00000000000000000000	4.00000000000000000000	4.00000000000000000000	4.00000000000000000000	4.00000000000000000000	4.00000000000000000000	4.00000000000000000000	4.00000000000000000000	4.00000000000000000000	4.00000000000000000000	4.00000000000000000000	4.00000000000000000000	4.00000000000000000000
6.00000000000000000000	0.00000000000000000000	4149.74365234375000000000	4193.84619140625000000000	4150.25634765625000000000	4188.71777343750000000000	4186.66650390625000000000	4164.61523437500000000000	4180.00000000000000000000	4175.89746093750000000000	4189.74365234375000000000	4200.00000000000000000000	4208.20507812500000000000	4190.25634765625000000000	4214.35888671875000000000	4181.53857421875000000000	3430.00000000000000000000	10245.00000000000000000000	10232.00000000000000000000	0.00000000000000000000	0.00000000000000000000	0.00000000000000000000	544.00000000000000000000	511.00000000000000000000	4.00000000000000000000	4.00000000000000000000	4.00000000000000000000	4.00000000000000000000	4.00000000000000000000	4.00000000000000000000	4.00000000000000000000	4.00000000000000000000	4.00000000000000000000	4.00000000000000000000	4.00000000000000000000	4.00000000000000000000	4.00000000000000000000	4.00000000000000000000	4.00000000000000000000	4.00000000000000000000
7.00000000000000000000	0.00000000000000000000	4157.94873046875000000000	4171.28173828125000000000	4165.64111328125000000000	4189.23046875000000000000	4156.92285156250000000000	4154.87158203125000000000	4170.76904296875000000000	4165.64111328125000000000	4159.48730468750000000000	4172.82031250000000000000	4161.02539062500000000000	4192.82031250000000000000	4203.58984375000000000000	4169.74365234375000000000	3447.00000000000000000000	10245.00000000000000000000	10232.00000000000000000000	0.00000000000000000000	0.00000000000000000000	0.00000000000000000000	544.00000000000000000000	519.00000000000000000000	4.00000000000000000000	4.00000000000000000000	4.00000000000000000000	4.00000000000000000000	4.00000000000000000000	4.00000000000000000000	4.00000000000000000000	4.00000000000000000000	4.00000000000000000000	4.00000000000000000000	4.00000000000000000000	4.00000000000000000000	4.00000000000000000000	4.00000000000000000000	4.00000000000000000000	4.00000000000000000000
8.00000000000000000000	0.00000000000000000000	4163.58984375000000000000	4167.69238281250000000000	4165.64111328125000000000	4210.25634765625000000000	4158.46142578125000000000	4156.41015625000000000000	4167.69238281250000000000	4147.17919921875000000000	4134.35888671875000000000	4180.00000000000000000000	4154.35888671875000000000	4202.05126953125000000000	4205.12792968750000000000	4168.71777343750000000000	3166.00000000000000000000	10245.00000000000000000000	10232.00000000000000000000	0.00000000000000000000	0.00000000000000000000	0.00000000000000000000	544.00000000000000000000	526.00000000000000000000	4.00000000000000000000	4.00000000000000000000	4.00000000000000000000	4.00000000000000000000	4.00000000000000000000	4.00000000000000000000	4.00000000000000000000	4.00000000000000000000	4.00000000000000000000	4.00000000000000000000	4.00000000000000000000	4.00000000000000000000	4.00000000000000000000	4.00000000000000000000	4.00000000000000000000	4.00000000000000000000
9.00000000000000000000	0.00000000000000000000	4164.10253906250000000000	4178.97412109375000000000	4162.05126953125000000000	4191.79492187500000000000	4176.41015625000000000000	4161.02539062500000000000	4171.28173828125000000000	4147.69238281250000000000	4154.35888671875000000000	4207.17919921875000000000	4174.87158203125000000000	4205.64111328125000000000	4210.76904296875000000000	4179.48730468750000000000	2914.00000000000000000000	10245.00000000000000000000	10229.00000000000000000000	0.00000000000000000000	0.00000000000000000000	0.00000000000000000000	544.00000000000000000000	534.00000000000000000000	4.00000000000000000000	4.00000000000000000000	4.00000000000000000000	4.00000000000000000000	4.00000000000000000000	4.00000000000000000000	4.00000000000000000000	4.00000000000000000000	4.00000000000000000000	4.00000000000000000000	4.00000000000000000000	4.00000000000000000000	4.00000000000000000000	4.00000000000000000000	4.00000000000000000000	4.00000000000000000000
10.00000000000000000000	0.00000000000000000000	4163.07666015625000000000	4171.79492187500000000000	4165.12792968750000000000	4164.10253906250000000000	4169.74365234375000000000	4154.35888671875000000000	4163.58984375000000000000	4147.17919921875000000000	4172.82031250000000000000	4199.48730468750000000000	4153.84619140625000000000	4186.66650390625000000000	4202.56396484375000000000	4171.28173828125000000000	3473.00000000000000000000	10245.00000000000000000000	10229.00000000000000000000	0.00000000000000000000	0.00000000000000000000	0.00000000000000000000	544.00000000000000000000	542.00000000000000000000	4.00000000000000000000	4.00000000000000000000	4.00000000000000000000	4.00000000000000000000	4.00000000000000000000	4.00000000000000000000	4.00000000000000000000	4.00000000000000000000	4.00000000000000000000	4.00000000000000000000	4.00000000000000000000	4.00000000000000000000	4.00000000000000000000	4.00000000000000000000	4.00000000000000000000	4.00000000000000000000
11.00000000000000000000	0.00000000000000000000	4146.15380859375000000000	4174.87158203125000000000	4148.71777343750000000000	4181.53857421875000000000	4169.74365234375000000000	4162.05126953125000000000	4162.05126953125000000000	4146.15380859375000000000	4165.64111328125000000000	4189.74365234375000000000	4160.51269531250000000000	4170.25634765625000000000	4193.33300781250000000000	4160.51269531250000000000	3243.00000000000000000000	10246.00000000000000000000	10230.00000000000000000000	0.00000000000000000000	0.00000000000000000000	0.00000000000000000000	544.00000000000000000000	551.00000000000000000000	4.00000000000000000000	4.00000000000000000000	4.00000000000000000000	4.00000000000000000000	4.00000000000000000000	4.00000000000000000000	4.00000000000000000000	4.00000000000000000000	4.00000000000000000000	4.00000000000000000000	4.00000000000000000000	4.00000000000000000000	4.00000000000000000000	4.00000000000000000000	4.00000000000000000000	4.00000000000000000000
12.00000000000000000000	0.00000000000000000000	4158.97412109375000000000	4178.97412109375000000000	4162.56396484375000000000	4200.51269531250000000000	4156.41015625000000000000	4165.64111328125000000000	4163.07666015625000000000	4141.53857421875000000000	4155.89746093750000000000	4196.92285156250000000000	4174.87158203125000000000	4190.76904296875000000000	4195.38427734375000000000	4168.20507812500000000000	3091.00000000000000000000	10246.00000000000000000000	10230.00000000000000000000	0.00000000000000000000	0.00000000000000000000	0.00000000000000000000	544.00000000000000000000	559.00000000000000000000	4.00000000000000000000	4.00000000000000000000	4.00000000000000000000	4.00000000000000000000	4.00000000000000000000	4.00000000000000000000	4.00000000000000000000	4.00000000000000000000	4.00000000000000000000	4.00000000000000000000	4.00000000000000000000	4.00000000000000000000	4.00000000000000000000	4.00000000000000000000	4.00000000000000000000	4.00000000000000000000
13.00000000000000000000	0.00000000000000000000	4165.12792968750000000000	4186.15380859375000000000	4168.71777343750000000000	4207.17919921875000000000	4150.76904296875000000000	4160.00000000000000000000	4163.58984375000000000000	4148.20507812500000000000	4164.61523437500000000000	4198.97412109375000000000	4164.61523437500000000000	4207.69238281250000000000	4219.48730468750000000000	4179.48730468750000000000	2981.00000000000000000000	10246.00000000000000000000	10229.00000000000000000000	0.00000000000000000000	0.00000000000000000000	0.00000000000000000000	544.00000000000000000000	566.00000000000000000000	4.00000000000000000000	4.00000000000000000000	4.00000000000000000000	4.00000000000000000000	4.00000000000000000000	4.00000000000000000000	4.00000000000000000000	4.00000000000000000000	4.00000000000000000000	4.00000000000000000000	4.00000000000000000000	4.00000000000000000000	4.00000000000000000000	4.00000000000000000000	4.00000000000000000000	4.00000000000000000000
14.00000000000000000000	0.00000000000000000000	4168.20507812500000000000	4196.92285156250000000000	4165.12792968750000000000	4204.10253906250000000000	4172.30761718750000000000	4160.51269531250000000000	4170.76904296875000000000	4160.00000000000000000000	4168.71777343750000000000	4192.30761718750000000000	4171.28173828125000000000	4208.20507812500000000000	4230.25634765625000000000	4187.69238281250000000000	3473.00000000000000000000	10246.00000000000000000000	10229.00000000000000000000	0.00000000000000000000	0.00000000000000000000	0.00000000000000000000	544.00000000000000000000	574.00000000000000000000	4.00000000000000000000	4.00000000000000000000	4.00000000000000000000	4.00000000000000000000	4.00000000000000000000	4.00000000000000000000	4.00000000000000000000	4.00000000000000000000	4.00000000000000000000	4.00000000000000000000	4.00000000000000000000	4.00000000000000000000	4.00000000000000000000	4.00000000000000000000	4.00000000000000000000	4.00000000000000000000
15.00000000000000000000	0.00000000000000000000	4174.87158203125000000000	4178.46142578125000000000	4168.20507812500000000000	4175.89746093750000000000	4169.74365234375000000000	4156.92285156250000000000	4168.20507812500000000000	4149.74365234375000000000	4155.89746093750000000000	4190.76904296875000000000	4171.79492187500000000000	4196.92285156250000000000	4208.71777343750000000000	4178.46142578125000000000	3243.00000000000000000000	10249.00000000000000000000	10228.00000000000000000000	0.00000000000000000000	0.00000000000000000000	0.00000000000000000000	544.00000000000000000000	583.00000000000000000000	4.00000000000000000000	4.00000000000000000000	4.00000000000000000000	4.00000000000000000000	4.00000000000000000000	4.00000000000000000000	4.00000000000000000000	4.00000000000000000000	4.00000000000000000000	4.00000000000000000000	4.00000000000000000000	4.00000000000000000000	4.00000000000000000000	4.00000000000000000000	4.00000000000000000000	4.00000000000000000000
16.00000000000000000000	0.00000000000000000000	4156.41015625000000000000	4173.84619140625000000000	4155.89746093750000000000	4182.56396484375000000000	4166.15380859375000000000	4155.38427734375000000000	4161.53857421875000000000	4143.58984375000000000000	4160.51269531250000000000	4194.87158203125000000000	4161.53857421875000000000	4189.74365234375000000000	4197.94873046875000000000	4169.23046875000000000000	0.00000000000000000000	10249.00000000000000000000	10228.00000000000000000000	0.00000000000000000000	0.00000000000000000000	0.00000000000000000000	544.00000000000000000000	591.00000000000000000000	4.00000000000000000000	4.00000000000000000000	4.00000000000000000000	4.00000000000000000000	4.00000000000000000000	4.00000000000000000000	4.00000000000000000000	4.00000000000000000000	4.00000000000000000000	4.00000000000000000000	4.00000000000000000000	4.00000000000000000000	4.00000000000000000000	4.00000000000000000000	4.00000000000000000000	4.00000000000000000000
17.00000000000000000000	0.00000000000000000000	4161.02539062500000000000	4178.46142578125000000000	4164.10253906250000000000	4202.56396484375000000000	4156.92285156250000000000	4143.58984375000000000000	4148.71777343750000000000	4135.89746093750000000000	4148.20507812500000000000	4164.61523437500000000000	4157.43603515625000000000	4194.35888671875000000000	4182.56396484375000000000	4170.25634765625000000000	0.00000000000000000000	10249.00000000000000000000	10229.00000000000000000000	0.00000000000000000000	0.00000000000000000000	0.00000000000000000000	544.00000000000000000000	599.00000000000000000000	4.00000000000000000000	4.00000000000000000000	4.00000000000000000000	4.00000000000000000000	4.00000000000000000000	4.00000000000000000000	4.00000000000000000000	4.00000000000000000000	4.00000000000000000000	4.00000000000000000000	4.00000000000000000000	4.00000000000000000000	4.00000000000000000000	4.00000000000000000000	4.00000000000000000000	4.00000000000000000000
18.00000000000000000000	0.00000000000000000000	4155.89746093750000000000	4156.92285156250000000000	4156.41015625000000000000	4186.66650390625000000000	4141.53857421875000000000	4140.00000000000000000000	4147.69238281250000000000	4128.71777343750000000000	4128.71777343750000000000	4150.25634765625000000000	4146.66650390625000000000	4181.02539062500000000000	4170.76904296875000000000	4160.00000000000000000000	0.00000000000000000000	10249.00000000000000000000	10229.00000000000000000000	0.00000000000000000000	0.00000000000000000000	0.00000000000000000000	544.00000000000000000000	607.00000000000000000000	4.00000000000000000000	4.00000000000000000000	4.00000000000000000000	4.00000000000000000000	4.00000000000000000000	4.00000000000000000000	4.00000000000000000000	4.00000000000000000000	4.00000000000000000000	4.00000000000000000000	4.00000000000000000000	4.00000000000000000000	4.00000000000000000000	4.00000000000000000000	4.00000000000000000000	4.00000000000000000000
19.00000000000000000000	0.00000000000000000000	4152.30761718750000000000	4162.56396484375000000000	4150.76904296875000000000	4186.15380859375000000000	4165.12792968750000000000	4171.79492187500000000000	4174.35888671875000000000	4158.46142578125000000000	4163.07666015625000000000	4193.33300781250000000000	4144.61523437500000000000	4184.61523437500000000000	4200.00000000000000000000	4162.56396484375000000000	0.00000000000000000000	10250.00000000000000000000	10230.00000000000000000000	0.00000000000000000000	0.00000000000000000000	0.00000000000000000000	544.00000000000000000000	615.00000000000000000000	4.00000000000000000000	4.00000000000000000000	4.00000000000000000000	4.00000000000000000000	4.00000000000000000000	4.00000000000000000000	4.00000000000000000000	4.00000000000000000000	4.00000000000000000000	4.00000000000000000000	4.00000000000000000000	4.00000000000000000000	4.00000000000000000000	4.00000000000000000000	4.00000000000000000000	4.00000000000000000000
20.00000000000000000000	0.00000000000000000000	4174.35888671875000000000	4187.17919921875000000000	4173.33300781250000000000	4198.97412109375000000000	4189.23046875000000000000	4188.71777343750000000000	4193.33300781250000000000	4189.23046875000000000000	4198.46142578125000000000	4223.58984375000000000000	4192.30761718750000000000	4204.61523437500000000000	4225.12792968750000000000	4178.46142578125000000000	0.00000000000000000000	10250.00000000000000000000	10230.00000000000000000000	0.00000000000000000000	0.00000000000000000000	0.00000000000000000000	544.00000000000000000000	622.00000000000000000000	4.00000000000000000000	4.00000000000000000000	4.00000000000000000000	4.00000000000000000000	4.00000000000000000000	4.00000000000000000000	4.00000000000000000000	4.00000000000000000000	4.00000000000000000000	4.00000000000000000000	4.00000000000000000000	4.00000000000000000000	4.00000000000000000000	4.00000000000000000000	4.00000000000000000000	4.00000000000000000000
21.00000000000000000000	0.00000000000000000000	4162.05126953125000000000	4177.43603515625000000000	4163.58984375000000000000	4190.76904296875000000000	4166.15380859375000000000	4168.20507812500000000000	4182.56396484375000000000	4175.38427734375000000000	4187.69238281250000000000	4222.56396484375000000000	4205.64111328125000000000	4194.87158203125000000000	4211.79492187500000000000	4172.30761718750000000000	0.00000000000000000000	10249.00000000000000000000	10229.00000000000000000000	0.00000000000000000000	0.00000000000000000000	0.00000000000000000000	544.00000000000000000000	630.00000000000000000000	4.00000000000000000000	4.00000000000000000000	4.00000000000000000000	4.00000000000000000000	4.00000000000000000000	4.00000000000000000000	4.00000000000000000000	4.00000000000000000000	4.00000000000000000000	4.00000000000000000000	4.00000000000000000000	4.00000000000000000000	4.00000000000000000000	4.00000000000000000000	4.00000000000000000000	4.00000000000000000000
22.00000000000000000000	0.00000000000000000000	4165.64111328125000000000	4164.10253906250000000000	4168.20507812500000000000	4187.69238281250000000000	4144.61523437500000000000	4148.20507812500000000000	4164.10253906250000000000	4147.69238281250000000000	4172.82031250000000000000	4209.23046875000000000000	4133.84619140625000000000	4193.33300781250000000000	4190.76904296875000000000	4170.25634765625000000000	0.00000000000000000000	10249.00000000000000000000	10229.00000000000000000000	0.00000000000000000000	0.00000000000000000000	0.00000000000000000000	544.00000000000000000000	637.00000000000000000000	4.00000000000000000000	4.00000000000000000000	4.00000000000000000000	4.00000000000000000000	4.00000000000000000000	4.00000000000000000000	4.00000000000000000000	4.00000000000000000000	4.00000000000000000000	4.00000000000000000000	4.00000000000000000000	4.00000000000000000000	4.00000000000000000000	4.00000000000000000000	4.00000000000000000000	4.00000000000000000000
23.00000000000000000000	0.00000000000000000000	4171.28173828125000000000	4177.94873046875000000000	4169.74365234375000000000	4195.38427734375000000000	4164.61523437500000000000	4149.74365234375000000000	4161.53857421875000000000	4147.69238281250000000000	4169.74365234375000000000	4200.00000000000000000000	4123.07666015625000000000	4200.00000000000000000000	4196.92285156250000000000	4178.46142578125000000000	0.00000000000000000000	10250.00000000000000000000	10228.00000000000000000000	0.00000000000000000000	0.00000000000000000000	0.00000000000000000000	544.00000000000000000000	644.00000000000000000000	4.00000000000000000000	4.00000000000000000000	4.00000000000000000000	4.00000000000000000000	4.00000000000000000000	4.00000000000000000000	4.00000000000000000000	4.00000000000000000000	4.00000000000000000000	4.00000000000000000000	4.00000000000000000000	4.00000000000000000000	4.00000000000000000000	4.00000000000000000000	4.00000000000000000000	4.00000000000000000000
24.00000000000000000000	0.00000000000000000000	4157.43603515625000000000	4173.84619140625000000000	4150.25634765625000000000	4187.17919921875000000000	4174.35888671875000000000	4150.25634765625000000000	4157.94873046875000000000	4145.64111328125000000000	4150.25634765625000000000	4190.25634765625000000000	4190.25634765625000000000	4185.64111328125000000000	4192.82031250000000000000	4162.05126953125000000000	0.00000000000000000000	10250.00000000000000000000	10228.00000000000000000000	0.00000000000000000000	0.00000000000000000000	0.00000000000000000000	544.00000000000000000000	652.00000000000000000000	4.00000000000000000000	4.00000000000000000000	4.00000000000000000000	4.00000000000000000000	4.00000000000000000000	4.00000000000000000000	4.00000000000000000000	4.00000000000000000000	4.00000000000000000000	4.00000000000000000000	4.00000000000000000000	4.00000000000000000000	4.00000000000000000000	4.00000000000000000000	4.00000000000000000000	4.00000000000000000000
25.00000000000000000000	0.00000000000000000000	4170.25634765625000000000	4167.17919921875000000000	4166.15380859375000000000	4178.97412109375000000000	4169.23046875000000000000	4157.94873046875000000000	4162.05126953125000000000	4141.53857421875000000000	4143.58984375000000000000	4179.48730468750000000000	4196.41015625000000000000	4178.97412109375000000000	4176.41015625000000000000	4151.79492187500000000000	0.00000000000000000000	10249.00000000000000000000	10226.00000000000000000000	0.00000000000000000000	0.00000000000000000000	0.00000000000000000000	544.00000000000000000000	659.00000000000000000000	4.00000000000000000000	4.00000000000000000000	4.00000000000000000000	4.00000000000000000000	4.00000000000000000000	4.00000000000000000000	4.00000000000000000000	4.00000000000000000000	4.00000000000000000000	4.00000000000000000000	4.00000000000000000000	4.00000000000000000000	4.00000000000000000000	4.00000000000000000000	4.00000000000000000000	4.00000000000000000000
26.00000000000000000000	0.00000000000000000000	4157.43603515625000000000	4168.71777343750000000000	4160.51269531250000000000	4176.92285156250000000000	4160.00000000000000000000	4167.17919921875000000000	4166.15380859375000000000	4142.05126953125000000000	4146.66650390625000000000	4165.64111328125000000000	4138.97412109375000000000	4177.94873046875000000000	4177.43603515625000000000	4152.82031250000000000000	0.00000000000000000000	10249.00000000000000000000	10226.00000000000000000000	0.00000000000000000000	0.00000000000000000000	0.00000000000000000000	544.00000000000000000000	667.00000000000000000000	4.00000000000000000000	4.00000000000000000000	4.00000000000000000000	4.00000000000000000000	4.00000000000000000000	4.00000000000000000000	4.00000000000000000000	4.00000000000000000000	4.00000000000000000000	4.00000000000000000000	4.00000000000000000000	4.00000000000000000000	4.00000000000000000000	4.00000000000000000000	4.00000000000000000000	4.00000000000000000000
27.00000000000000000000	0.00000000000000000000	4152.82031250000000000000	4159.48730468750000000000	4153.84619140625000000000	4178.97412109375000000000	4142.05126953125000000000	4157.43603515625000000000	4157.43603515625000000000	4129.74365234375000000000	4133.84619140625000000000	4167.69238281250000000000	4132.82031250000000000000	4170.76904296875000000000	4186.66650390625000000000	4148.71777343750000000000	0.00000000000000000000	10247.00000000000000000000	10227.00000000000000000000	0.00000000000000000000	0.00000000000000000000	0.00000000000000000000	544.00000000000000000000	676.00000000000000000000	4.00000000000000000000	4.00000000000000000000	4.00000000000000000000	4.00000000000000000000	4.00000000000000000000	4.00000000000000000000	4.00000000000000000000	4.00000000000000000000	4.00000000000000000000	4.00000000000000000000	4.00000000000000000000	4.00000000000000000000	4.00000000000000000000	4.00000000000000000000	4.00000000000000000000	4.00000000000000000000
28.00000000000000000000	0.00000000000000000000	4170.76904296875000000000	4181.53857421875000000000	4165.12792968750000000000	4202.05126953125000000000	4161.53857421875000000000	4157.43603515625000000000	4166.66650390625000000000	4144.10253906250000000000	4156.41015625000000000000	4205.64111328125000000000	4154.35888671875000000000	4181.02539062500000000000	4197.94873046875000000000	4161.02539062500000000000	0.00000000000000000000	10247.00000000000000000000	10227.00000000000000000000	0.00000000000000000000	0.00000000000000000000	0.00000000000000000000	544.00000000000000000000	684.00000000000000000000	4.00000000000000000000	4.00000000000000000000	4.00000000000000000000	4.00000000000000000000	4.00000000000000000000	4.00000000000000000000	4.00000000000000000000	4.00000000000000000000	4.00000000000000000000	4.00000000000000000000	4.00000000000000000000	4.00000000000000000000	4.00000000000000000000	4.00000000000000000000	4.00000000000000000000	4.00000000000000000000
29.00000000000000000000	0.00000000000000000000	4168.20507812500000000000	4198.97412109375000000000	4165.12792968750000000000	4213.84619140625000000000	4182.05126953125000000000	4166.66650390625000000000	4176.41015625000000000000	4162.56396484375000000000	4180.00000000000000000000	4213.84619140625000000000	4154.35888671875000000000	4207.17919921875000000000	4194.35888671875000000000	4175.89746093750000000000	0.00000000000000000000	10245.00000000000000000000	10229.00000000000000000000	0.00000000000000000000	0.00000000000000000000	0.00000000000000000000	544.00000000000000000000	692.00000000000000000000	4.00000000000000000000	4.00000000000000000000	4.00000000000000000000	4.00000000000000000000	4.00000000000000000000	4.00000000000000000000	4.00000000000000000000	4.00000000000000000000	4.00000000000000000000	4.00000000000000000000	4.00000000000000000000	4.00000000000000000000	4.00000000000000000000	4.00000000000000000000	4.00000000000000000000	4.00000000000000000000
30.00000000000000000000	0.00000000000000000000	4174.35888671875000000000	4180.00000000000000000000	4175.38427734375000000000	4194.87158203125000000000	4176.92285156250000000000	4171.79492187500000000000	4177.43603515625000000000	4154.87158203125000000000	4166.66650390625000000000	4194.87158203125000000000	4191.79492187500000000000	4211.28173828125000000000	4197.94873046875000000000	4175.89746093750000000000	0.00000000000000000000	10245.00000000000000000000	10229.00000000000000000000	0.00000000000000000000	0.00000000000000000000	0.00000000000000000000	544.00000000000000000000	700.00000000000000000000	4.00000000000000000000	4.00000000000000000000	4.00000000000000000000	4.00000000000000000000	4.00000000000000000000	4.00000000000000000000	4.00000000000000000000	4.00000000000000000000	4.00000000000000000000	4.00000000000000000000	4.00000000000000000000	4.00000000000000000000	4.00000000000000000000	4.00000000000000000000	4.00000000000000000000	4.00000000000000000000
31.00000000000000000000	0.00000000000000000000	4160.51269531250000000000	4170.25634765625000000000	4156.92285156250000000000	4175.89746093750000000000	4173.84619140625000000000	4173.33300781250000000000	4181.53857421875000000000	4157.94873046875000000000	4169.23046875000000000000	4212.82031250000000000000	4214.87158203125000000000	4187.69238281250000000000	4212.30761718750000000000	4163.58984375000000000000	0.00000000000000000000	10246.00000000000000000000	10228.00000000000000000000	0.00000000000000000000	0.00000000000000000000	0.00000000000000000000	544.00000000000000000000	708.00000000000000000000	4.00000000000000000000	4.00000000000000000000	4.00000000000000000000	4.00000000000000000000	4.00000000000000000000	4.00000000000000000000	4.00000000000000000000	4.00000000000000000000	4.00000000000000000000	4.00000000000000000000	4.00000000000000000000	4.00000000000000000000	4.00000000000000000000	4.00000000000000000000	4.00000000000000000000	4.00000000000000000000
31.00000000000000000000	0.00000000000000000000	4160.51269531250000000000	4170.25634765625000000000	4156.92285156250000000000	4175.89746093750000000000	4173.84619140625000000000	4173.33300781250000000000	4181.53857421875000000000	4157.94873046875000000000	4169.23046875000000000000	4212.82031250000000000000	4214.87158203125000000000	4187.69238281250000000000	4212.30761718750000000000	4163.58984375000000000000	0.00000000000000000000	10246.00000000000000000000	10228.00000000000000000000	0.00000000000000000000	0.00000000000000000000	0.00000000000000000000	544.00000000000000000000	717.00000000000000000000	4.00000000000000000000	4.00000000000000000000	4.00000000000000000000	4.00000000000000000000	4.00000000000000000000	4.00000000000000000000	4.00000000000000000000	4.00000000000000000000	4.00000000000000000000	4.00000000000000000000	4.00000000000000000000	4.00000000000000000000	4.00000000000000000000	4.00000000000000000000	4.00000000000000000000	4.00000000000000000000
32.00000000000000000000	0.00000000000000000000	4149.74365234375000000000	4156.92285156250000000000	4147.17919921875000000000	4173.33300781250000000000	4147.17919921875000000000	4159.48730468750000000000	4172.30761718750000000000	4156.92285156250000000000	4168.71777343750000000000	4221.02539062500000000000	4159.48730468750000000000	4176.41015625000000000000	4188.71777343750000000000	4146.15380859375000000000	0.00000000000000000000	10246.00000000000000000000	10228.00000000000000000000	0.00000000000000000000	0.00000000000000000000	0.00000000000000000000	544.00000000000000000000	725.00000000000000000000	4.00000000000000000000	4.00000000000000000000	4.00000000000000000000	4.00000000000000000000	4.00000000000000000000	4.00000000000000000000	4.00000000000000000000	4.00000000000000000000	4.00000000000000000000	4.00000000000000000000	4.00000000000000000000	4.00000000000000000000	4.00000000000000000000	4.00000000000000000000	4.00000000000000000000	4.00000000000000000000
33.00000000000000000000	0.00000000000000000000	4155.89746093750000000000	4152.82031250000000000000	4157.43603515625000000000	4194.35888671875000000000	4139.48730468750000000000	4155.38427734375000000000	4166.15380859375000000000	4150.25634765625000000000	4155.89746093750000000000	4193.33300781250000000000	4117.94873046875000000000	4183.07666015625000000000	4167.69238281250000000000	4148.71777343750000000000	0.00000000000000000000	10247.00000000000000000000	10228.00000000000000000000	0.00000000000000000000	0.00000000000000000000	0.00000000000000000000	544.00000000000000000000	732.00000000000000000000	4.00000000000000000000	4.00000000000000000000	4.00000000000000000000	4.00000000000000000000	4.00000000000000000000	4.00000000000000000000	4.00000000000000000000	4.00000000000000000000	4.00000000000000000000	4.00000000000000000000	4.00000000000000000000	4.00000000000000000000	4.00000000000000000000	4.00000000000000000000	4.00000000000000000000	4.00000000000000000000
34.00000000000000000000	0.00000000000000000000	4161.02539062500000000000	4177.43603515625000000000	4156.92285156250000000000	4202.05126953125000000000	4175.38427734375000000000	4167.17919921875000000000	4175.38427734375000000000	4160.00000000000000000000	4162.56396484375000000000	4184.10253906250000000000	4156.92285156250000000000	4192.30761718750000000000	4187.17919921875000000000	4167.17919921875000000000	0.00000000000000000000	10247.00000000000000000000	10228.00000000000000000000	0.00000000000000000000	0.00000000000000000000	0.00000000000000000000	544.00000000000000000000	741.00000000000000000000	4.00000000000000000000	4.00000000000000000000	4.00000000000000000000	4.00000000000000000000	4.00000000000000000000	4.00000000000000000000	4.00000000000000000000	4.00000000000000000000	4.00000000000000000000	4.00000000000000000000	4.00000000000000000000	4.00000000000000000000	4.00000000000000000000	4.00000000000000000000	4.00000000000000000000	4.00000000000000000000
35.00000000000000000000	0.00000000000000000000	4182.05126953125000000000	4183.58984375000000000000	4173.84619140625000000000	4176.92285156250000000000	4189.74365234375000000000	4174.35888671875000000000	4180.51269531250000000000	4161.53857421875000000000	4168.71777343750000000000	4196.41015625000000000000	4195.89746093750000000000	4202.56396484375000000000	4201.53857421875000000000	4172.30761718750000000000	0.00000000000000000000	10247.00000000000000000000	10229.00000000000000000000	0.00000000000000000000	0.00000000000000000000	0.00000000000000000000	544.00000000000000000000	748.00000000000000000000	4.00000000000000000000	4.00000000000000000000	4.00000000000000000000	4.00000000000000000000	4.00000000000000000000	4.00000000000000000000	4.00000000000000000000	4.00000000000000000000	4.00000000000000000000	4.00000000000000000000	4.00000000000000000000	4.00000000000000000000	4.00000000000000000000	4.00000000000000000000	4.00000000000000000000	4.00000000000000000000
36.00000000000000000000	0.00000000000000000000	4172.82031250000000000000	4174.35888671875000000000	4170.76904296875000000000	4174.87158203125000000000	4188.20507812500000000000	4183.58984375000000000000	4188.20507812500000000000	4162.05126953125000000000	4168.71777343750000000000	4207.17919921875000000000	4184.61523437500000000000	4202.56396484375000000000	4199.48730468750000000000	4166.66650390625000000000	0.00000000000000000000	10247.00000000000000000000	10229.00000000000000000000	0.00000000000000000000	0.00000000000000000000	0.00000000000000000000	544.00000000000000000000	756.00000000000000000000	4.00000000000000000000	4.00000000000000000000	4.00000000000000000000	4.00000000000000000000	4.00000000000000000000	4.00000000000000000000	4.00000000000000000000	4.00000000000000000000	4.00000000000000000000	4.00000000000000000000	4.00000000000000000000	4.00000000000000000000	4.00000000000000000000	4.00000000000000000000	4.00000000000000000000	4.00000000000000000000
37.00000000000000000000	0.00000000000000000000	4165.12792968750000000000	4177.43603515625000000000	4166.15380859375000000000	4209.74365234375000000000	4182.05126953125000000000	4178.46142578125000000000	4188.20507812500000000000	4166.15380859375000000000	4170.76904296875000000000	4211.79492187500000000000	4161.02539062500000000000	4195.38427734375000000000	4202.05126953125000000000	4157.94873046875000000000	0.00000000000000000000	10247.00000000000000000000	10231.00000000000000000000	0.00000000000000000000	0.00000000000000000000	0.00000000000000000000	544.00000000000000000000	763.00000000000000000000	4.00000000000000000000	4.00000000000000000000	4.00000000000000000000	4.00000000000000000000	4.00000000000000000000	4.00000000000000000000	4.00000000000000000000	4.00000000000000000000	4.00000000000000000000	4.00000000000000000000	4.00000000000000000000	4.00000000000000000000	4.00000000000000000000	4.00000000000000000000	4.00000000000000000000	4.00000000000000000000
38.00000000000000000000	0.00000000000000000000	4161.53857421875000000000	4169.23046875000000000000	4152.30761718750000000000	4212.30761718750000000000	4150.76904296875000000000	4153.84619140625000000000	4161.53857421875000000000	4138.97412109375000000000	4150.25634765625000000000	4193.33300781250000000000	4152.82031250000000000000	4177.94873046875000000000	4189.23046875000000000000	4146.66650390625000000000	0.00000000000000000000	10247.00000000000000000000	10231.00000000000000000000	0.00000000000000000000	0.00000000000000000000	0.00000000000000000000	544.00000000000000000000	770.00000000000000000000	4.00000000000000000000	4.00000000000000000000	4.00000000000000000000	4.00000000000000000000	4.00000000000000000000	4.00000000000000000000	4.00000000000000000000	4.00000000000000000000	4.00000000000000000000	4.00000000000000000000	4.00000000000000000000	4.00000000000000000000	4.00000000000000000000	4.00000000000000000000	4.00000000000000000000	4.00000000000000000000
39.00000000000000000000	0.00000000000000000000	4144.61523437500000000000	4154.35888671875000000000	4136.92285156250000000000	4171.79492187500000000000	4145.64111328125000000000	4158.46142578125000000000	4157.94873046875000000000	4129.74365234375000000000	4148.20507812500000000000	4189.74365234375000000000	4175.89746093750000000000	4176.92285156250000000000	4172.82031250000000000000	4161.02539062500000000000	0.00000000000000000000	10248.00000000000000000000	10232.00000000000000000000	0.00000000000000000000	0.00000000000000000000	0.00000000000000000000	544.00000000000000000000	778.00000000000000000000	4.00000000000000000000	4.00000000000000000000	4.00000000000000000000	4.00000000000000000000	4.00000000000000000000	4.00000000000000000000	4.00000000000000000000	4.00000000000000000000	4.00000000000000000000	4.00000000000000000000	4.00000000000000000000	4.00000000000000000000	4.00000000000000000000	4.00000000000000000000	4.00000000000000000000	4.00000000000000000000
40.00000000000000000000	0.00000000000000000000	4170.25634765625000000000	4168.20507812500000000000	4173.84619140625000000000	4173.33300781250000000000	4182.05126953125000000000	4187.17919921875000000000	4190.76904296875000000000	4171.79492187500000000000	4184.10253906250000000000	4210.76904296875000000000	4178.97412109375000000000	4207.69238281250000000000	4183.58984375000000000000	4187.69238281250000000000	0.00000000000000000000	10248.00000000000000000000	10232.00000000000000000000	0.00000000000000000000	0.00000000000000000000	0.00000000000000000000	544.00000000000000000000	786.00000000000000000000	4.00000000000000000000	4.00000000000000000000	4.00000000000000000000	4.00000000000000000000	4.00000000000000000000	4.00000000000000000000	4.00000000000000000000	4.00000000000000000000	4.00000000000000000000	4.00000000000000000000	4.00000000000000000000	4.00000000000000000000	4.00000000000000000000	4.00000000000000000000	4.00000000000000000000	4.00000000000000000000
41.00000000000000000000	0.00000000000000000000	4181.53857421875000000000	4204.61523437500000000000	4182.05126953125000000000	4213.33300781250000000000	4201.02539062500000000000	4196.92285156250000000000	4207.69238281250000000000	4202.56396484375000000000	4198.97412109375000000000	4231.28173828125000000000	4162.56396484375000000000	4219.48730468750000000000	4222.05126953125000000000	4184.10253906250000000000	0.00000000000000000000	10247.00000000000000000000	10232.00000000000000000000	0.00000000000000000000	0.00000000000000000000	0.00000000000000000000	544.00000000000000000000	793.00000000000000000000	4.00000000000000000000	4.00000000000000000000	4.00000000000000000000	4.00000000000000000000	4.00000000000000000000	4.00000000000000000000	4.00000000000000000000	4.00000000000000000000	4.00000000000000000000	4.00000000000000000000	4.00000000000000000000	4.00000000000000000000	4.00000000000000000000	4.00000000000000000000	4.00000000000000000000	4.00000000000000000000
42.00000000000000000000	0.00000000000000000000	4176.92285156250000000000	4203.58984375000000000000	4171.28173828125000000000	4226.15380859375000000000	4189.23046875000000000000	4183.58984375000000000000	4192.82031250000000000000	4184.10253906250000000000	4171.28173828125000000000	4235.38427734375000000000	4181.02539062500000000000	4212.30761718750000000000	4236.92285156250000000000	4176.92285156250000000000	0.00000000000000000000	10247.00000000000000000000	10232.00000000000000000000	0.00000000000000000000	0.00000000000000000000	0.00000000000000000000	544.00000000000000000000	801.00000000000000000000	4.00000000000000000000	4.00000000000000000000	4.00000000000000000000	4.00000000000000000000	4.00000000000000000000	4.00000000000000000000	4.00000000000000000000	4.00000000000000000000	4.00000000000000000000	4.00000000000000000000	4.00000000000000000000	4.00000000000000000000	4.00000000000000000000	4.00000000000000000000	4.00000000000000000000	4.00000000000000000000
43.00000000000000000000	0.00000000000000000000	4172.82031250000000000000	4165.12792968750000000000	4173.33300781250000000000	4200.00000000000000000000	4168.20507812500000000000	4169.23046875000000000000	4171.79492187500000000000	4152.30761718750000000000	4151.79492187500000000000	4221.02539062500000000000	4205.12792968750000000000	4197.94873046875000000000	4201.53857421875000000000	4177.43603515625000000000	0.00000000000000000000	10249.00000000000000000000	10232.00000000000000000000	0.00000000000000000000	0.00000000000000000000	0.00000000000000000000	544.00000000000000000000	810.00000000000000000000	4.00000000000000000000	4.00000000000000000000	4.00000000000000000000	4.00000000000000000000	4.00000000000000000000	4.00000000000000000000	4.00000000000000000000	4.00000000000000000000	4.00000000000000000000	4.00000000000000000000	4.00000000000000000000	4.00000000000000000000	4.00000000000000000000	4.00000000000000000000	4.00000000000000000000	4.00000000000000000000
44.00000000000000000000	0.00000000000000000000	4151.79492187500000000000	4154.87158203125000000000	4156.41015625000000000000	4167.69238281250000000000	4155.38427734375000000000	4167.69238281250000000000	4169.23046875000000000000	4151.28173828125000000000	4165.12792968750000000000	4200.00000000000000000000	4180.00000000000000000000	4178.97412109375000000000	4173.84619140625000000000	4163.58984375000000000000	0.00000000000000000000	10249.00000000000000000000	10232.00000000000000000000	0.00000000000000000000	0.00000000000000000000	0.00000000000000000000	544.00000000000000000000	817.00000000000000000000	4.00000000000000000000	4.00000000000000000000	4.00000000000000000000	4.00000000000000000000	4.00000000000000000000	4.00000000000000000000	4.00000000000000000000	4.00000000000000000000	4.00000000000000000000	4.00000000000000000000	4.00000000000000000000	4.00000000000000000000	4.00000000000000000000	4.00000000000000000000	4.00000000000000000000	4.00000000000000000000
45.00000000000000000000	0.00000000000000000000	4162.56396484375000000000	4171.79492187500000000000	4164.10253906250000000000	4159.48730468750000000000	4163.07666015625000000000	4175.38427734375000000000	4176.41015625000000000000	4158.97412109375000000000	4170.25634765625000000000	4181.53857421875000000000	4137.94873046875000000000	4189.23046875000000000000	4172.30761718750000000000	4161.53857421875000000000	0.00000000000000000000	10249.00000000000000000000	10232.00000000000000000000	0.00000000000000000000	0.00000000000000000000	0.00000000000000000000	544.00000000000000000000	825.00000000000000000000	4.00000000000000000000	4.00000000000000000000	4.00000000000000000000	4.00000000000000000000	4.00000000000000000000	4.00000000000000000000	4.00000000000000000000	4.00000000000000000000	4.00000000000000000000	4.00000000000000000000	4.00000000000000000000	4.00000000000000000000	4.00000000000000000000	4.00000000000000000000	4.00000000000000000000	4.00000000000000000000
46.00000000000000000000	0.00000000000000000000	4162.56396484375000000000	4182.05126953125000000000	4164.10253906250000000000	4168.71777343750000000000	4184.61523437500000000000	4183.58984375000000000000	4180.51269531250000000000	4157.94873046875000000000	4166.15380859375000000000	4181.02539062500000000000	4138.97412109375000000000	4200.00000000000000000000	4181.53857421875000000000	4172.30761718750000000000	0.00000000000000000000	10249.00000000000000000000	10232.00000000000000000000	0.00000000000000000000	0.00000000000000000000	0.00000000000000000000	544.00000000000000000000	834.00000000000000000000	4.00000000000000000000	4.00000000000000000000	4.00000000000000000000	4.00000000000000000000	4.00000000000000000000	4.00000000000000000000	4.00000000000000000000	4.00000000000000000000	4.00000000000000000000	4.00000000000000000000	4.00000000000000000000	4.00000000000000000000	4.00000000000000000000	4.00000000000000000000	4.00000000000000000000	4.00000000000000000000
47.00000000000000000000	0.00000000000000000000	4161.02539062500000000000	4181.53857421875000000000	4160.00000000000000000000	4190.76904296875000000000	4194.87158203125000000000	4183.58984375000000000000	4178.97412109375000000000	4154.87158203125000000000	4170.76904296875000000000	4201.02539062500000000000	4163.07666015625000000000	4188.71777343750000000000	4195.38427734375000000000	4166.15380859375000000000	0.00000000000000000000	10250.00000000000000000000	10230.00000000000000000000	0.00000000000000000000	0.00000000000000000000	0.00000000000000000000	544.00000000000000000000	842.00000000000000000000	4.00000000000000000000	4.00000000000000000000	4.00000000000000000000	4.00000000000000000000	4.00000000000000000000	4.00000000000000000000	4.00000000000000000000	4.00000000000000000000	4.00000000000000000000	4.00000000000000000000	4.00000000000000000000	4.00000000000000000000	4.00000000000000000000	4.00000000000000000000	4.00000000000000000000	4.00000000000000000000
48.00000000000000000000	0.00000000000000000000	4176.41015625000000000000	4180.00000000000000000000	4171.28173828125000000000	4203.58984375000000000000	4186.15380859375000000000	4183.07666015625000000000	4184.61523437500000000000	4165.64111328125000000000	4178.46142578125000000000	4221.02539062500000000000	4189.74365234375000000000	4187.69238281250000000000	4203.07666015625000000000	4163.07666015625000000000	0.00000000000000000000	10250.00000000000000000000	10230.00000000000000000000	0.00000000000000000000	0.00000000000000000000	0.00000000000000000000	544.00000000000000000000	850.00000000000000000000	4.00000000000000000000	4.00000000000000000000	4.00000000000000000000	4.00000000000000000000	4.00000000000000000000	4.00000000000000000000	4.00000000000000000000	4.00000000000000000000	4.00000000000000000000	4.00000000000000000000	4.00000000000000000000	4.00000000000000000000	4.00000000000000000000	4.00000000000000000000	4.00000000000000000000	4.00000000000000000000
49.00000000000000000000	0.00000000000000000000	4158.46142578125000000000	4172.30761718750000000000	4155.89746093750000000000	4175.89746093750000000000	4160.00000000000000000000	4176.41015625000000000000	4190.76904296875000000000	4174.35888671875000000000	4175.89746093750000000000	4218.46142578125000000000	4198.46142578125000000000	4186.66650390625000000000	4200.00000000000000000000	4165.12792968750000000000	0.00000000000000000000	10248.00000000000000000000	10231.00000000000000000000	0.00000000000000000000	0.00000000000000000000	0.00000000000000000000	544.00000000000000000000	858.00000000000000000000	4.00000000000000000000	4.00000000000000000000	4.00000000000000000000	4.00000000000000000000	4.00000000000000000000	4.00000000000000000000	4.00000000000000000000	4.00000000000000000000	4.00000000000000000000	4.00000000000000000000	4.00000000000000000000	4.00000000000000000000	4.00000000000000000000	4.00000000000000000000	4.00000000000000000000	4.00000000000000000000
50.00000000000000000000	0.00000000000000000000	4163.58984375000000000000	4165.64111328125000000000	4165.12792968750000000000	4158.97412109375000000000	4144.10253906250000000000	4167.17919921875000000000	4187.69238281250000000000	4164.10253906250000000000	4166.66650390625000000000	4202.56396484375000000000	4153.33300781250000000000	4186.15380859375000000000	4187.69238281250000000000	4156.92285156250000000000	0.00000000000000000000	10248.00000000000000000000	10231.00000000000000000000	0.00000000000000000000	0.00000000000000000000	0.00000000000000000000	544.00000000000000000000	866.00000000000000000000	4.00000000000000000000	4.00000000000000000000	4.00000000000000000000	4.00000000000000000000	4.00000000000000000000	4.00000000000000000000	4.00000000000000000000	4.00000000000000000000	4.00000000000000000000	4.00000000000000000000	4.00000000000000000000	4.00000000000000000000	4.00000000000000000000	4.00000000000000000000	4.00000000000000000000	4.00000000000000000000
51.00000000000000000000	0.00000000000000000000	4181.53857421875000000000	4184.61523437500000000000	4178.46142578125000000000	4188.71777343750000000000	4178.46142578125000000000	4187.17919921875000000000	4197.43603515625000000000	4176.92285156250000000000	4182.56396484375000000000	4208.71777343750000000000	4150.25634765625000000000	4201.53857421875000000000	4190.76904296875000000000	4172.82031250000000000000	0.00000000000000000000	10246.00000000000000000000	10229.00000000000000000000	0.00000000000000000000	0.00000000000000000000	0.00000000000000000000	544.00000000000000000000	874.00000000000000000000	4.00000000000000000000	4.00000000000000000000	4.00000000000000000000	4.00000000000000000000	4.00000000000000000000	4.00000000000000000000	4.00000000000000000000	4.00000000000000000000	4.00000000000000000000	4.00000000000000000000	4.00000000000000000000	4.00000000000000000000	4.00000000000000000000	4.00000000000000000000	4.00000000000000000000	4.00000000000000000000
52.00000000000000000000	0.00000000000000000000	4181.02539062500000000000	4201.02539062500000000000	4176.92285156250000000000	4214.35888671875000000000	4197.43603515625000000000	4195.89746093750000000000	4201.02539062500000000000	4191.79492187500000000000	4192.30761718750000000000	4212.30761718750000000000	4187.17919921875000000000	4215.89746093750000000000	4197.43603515625000000000	4191.79492187500000000000	0.00000000000000000000	10246.00000000000000000000	10229.00000000000000000000	0.00000000000000000000	0.00000000000000000000	0.00000000000000000000	544.00000000000000000000	881.00000000000000000000	4.00000000000000000000	4.00000000000000000000	4.00000000000000000000	4.00000000000000000000	4.00000000000000000000	4.00000000000000000000	4.00000000000000000000	4.00000000000000000000	4.00000000000000000000	4.00000000000000000000	4.00000000000000000000	4.00000000000000000000	4.00000000000000000000	4.00000000000000000000	4.00000000000000000000	4.00000000000000000000
53.00000000000000000000	0.00000000000000000000	4181.53857421875000000000	4192.82031250000000000000	4182.56396484375000000000	4200.51269531250000000000	4174.87158203125000000000	4177.43603515625000000000	4186.66650390625000000000	4178.46142578125000000000	4180.00000000000000000000	4202.56396484375000000000	4170.76904296875000000000	4207.69238281250000000000	4202.05126953125000000000	4178.46142578125000000000	0.00000000000000000000	10245.00000000000000000000	10226.00000000000000000000	0.00000000000000000000	0.00000000000000000000	0.00000000000000000000	544.00000000000000000000	889.00000000000000000000	4.00000000000000000000	4.00000000000000000000	4.00000000000000000000	4.00000000000000000000	4.00000000000000000000	4.00000000000000000000	4.00000000000000000000	4.00000000000000000000	4.00000000000000000000	4.00000000000000000000	4.00000000000000000000	4.00000000000000000000	4.00000000000000000000	4.00000000000000000000	4.00000000000000000000	4.00000000000000000000
54.00000000000000000000	0.00000000000000000000	4161.02539062500000000000	4172.82031250000000000000	4163.07666015625000000000	4173.84619140625000000000	4166.66650390625000000000	4167.69238281250000000000	4180.00000000000000000000	4168.20507812500000000000	4172.30761718750000000000	4205.64111328125000000000	4160.51269531250000000000	4187.17919921875000000000	4208.20507812500000000000	4169.74365234375000000000	0.00000000000000000000	10245.00000000000000000000	10226.00000000000000000000	0.00000000000000000000	0.00000000000000000000	0.00000000000000000000	544.00000000000000000000	896.00000000000000000000	4.00000000000000000000	4.00000000000000000000	4.00000000000000000000	4.00000000000000000000	4.00000000000000000000	4.00000000000000000000	4.00000000000000000000	4.00000000000000000000	4.00000000000000000000	4.00000000000000000000	4.00000000000000000000	4.00000000000000000000	4.00000000000000000000	4.00000000000000000000	4.00000000000000000000	4.00000000000000000000
55.00000000000000000000	0.00000000000000000000	4160.51269531250000000000	4151.79492187500000000000	4163.07666015625000000000	4154.87158203125000000000	4153.84619140625000000000	4160.51269531250000000000	4178.46142578125000000000	4153.84619140625000000000	4150.76904296875000000000	4196.41015625000000000000	4176.92285156250000000000	4184.10253906250000000000	4189.74365234375000000000	4170.25634765625000000000	0.00000000000000000000	10247.00000000000000000000	10227.00000000000000000000	0.00000000000000000000	0.00000000000000000000	0.00000000000000000000	544.00000000000000000000	903.00000000000000000000	4.00000000000000000000	4.00000000000000000000	4.00000000000000000000	4.00000000000000000000	4.00000000000000000000	4.00000000000000000000	4.00000000000000000000	4.00000000000000000000	4.00000000000000000000	4.00000000000000000000	4.00000000000000000000	4.00000000000000000000	4.00000000000000000000	4.00000000000000000000	4.00000000000000000000	4.00000000000000000000
56.00000000000000000000	0.00000000000000000000	4166.15380859375000000000	4155.89746093750000000000	4163.07666015625000000000	4158.46142578125000000000	4147.17919921875000000000	4161.02539062500000000000	4174.35888671875000000000	4144.61523437500000000000	4137.43603515625000000000	4177.43603515625000000000	4149.23046875000000000000	4188.20507812500000000000	4158.97412109375000000000	4157.43603515625000000000	0.00000000000000000000	10247.00000000000000000000	10227.00000000000000000000	0.00000000000000000000	0.00000000000000000000	0.00000000000000000000	544.00000000000000000000	911.00000000000000000000	4.00000000000000000000	4.00000000000000000000	4.00000000000000000000	4.00000000000000000000	4.00000000000000000000	4.00000000000000000000	4.00000000000000000000	4.00000000000000000000	4.00000000000000000000	4.00000000000000000000	4.00000000000000000000	4.00000000000000000000	4.00000000000000000000	4.00000000000000000000	4.00000000000000000000	4.00000000000000000000
57.00000000000000000000	0.00000000000000000000	4169.23046875000000000000	4185.12792968750000000000	4157.94873046875000000000	4184.10253906250000000000	4170.25634765625000000000	4170.25634765625000000000	4179.48730468750000000000	4161.53857421875000000000	4161.53857421875000000000	4188.71777343750000000000	4150.76904296875000000000	4195.89746093750000000000	4160.00000000000000000000	4166.66650390625000000000	0.00000000000000000000	10246.00000000000000000000	10228.00000000000000000000	0.00000000000000000000	0.00000000000000000000	0.00000000000000000000	544.00000000000000000000	918.00000000000000000000	4.00000000000000000000	4.00000000000000000000	4.00000000000000000000	4.00000000000000000000	4.00000000000000000000	4.00000000000000000000	4.00000000000000000000	4.00000000000000000000	4.00000000000000000000	4.00000000000000000000	4.00000000000000000000	4.00000000000000000000	4.00000000000000000000	4.00000000000000000000	4.00000000000000000000	4.00000000000000000000
58.00000000000000000000	0.00000000000000000000	4190.76904296875000000000	4213.33300781250000000000	4178.46142578125000000000	4203.58984375000000000000	4198.97412109375000000000	4178.46142578125000000000	4193.84619140625000000000	4181.53857421875000000000	4185.12792968750000000000	4216.41015625000000000000	4211.79492187500000000000	4203.58984375000000000000	4211.28173828125000000000	4197.94873046875000000000	0.00000000000000000000	10246.00000000000000000000	10228.00000000000000000000	0.00000000000000000000	0.00000000000000000000	0.00000000000000000000	544.00000000000000000000	926.00000000000000000000	4.00000000000000000000	4.00000000000000000000	4.00000000000000000000	4.00000000000000000000	4.00000000000000000000	4.00000000000000000000	4.00000000000000000000	4.00000000000000000000	4.00000000000000000000	4.00000000000000000000	4.00000000000000000000	4.00000000000000000000	4.00000000000000000000	4.00000000000000000000	4.00000000000000000000	4.00000000000000000000
59.00000000000000000000	0.00000000000000000000	4170.76904296875000000000	4200.51269531250000000000	4168.20507812500000000000	4187.69238281250000000000	4185.12792968750000000000	4176.92285156250000000000	4187.69238281250000000000	4169.74365234375000000000	4172.30761718750000000000	4212.30761718750000000000	4195.38427734375000000000	4188.20507812500000000000	4234.35888671875000000000	4186.66650390625000000000	0.00000000000000000000	10245.00000000000000000000	10228.00000000000000000000	0.00000000000000000000	0.00000000000000000000	0.00000000000000000000	544.00000000000000000000	935.00000000000000000000	4.00000000000000000000	4.00000000000000000000	4.00000000000000000000	4.00000000000000000000	4.00000000000000000000	4.00000000000000000000	4.00000000000000000000	4.00000000000000000000	4.00000000000000000000	4.00000000000000000000	4.00000000000000000000	4.00000000000000000000	4.00000000000000000000	4.00000000000000000000	4.00000000000000000000	4.00000000000000000000
60.00000000000000000000	0.00000000000000000000	4154.87158203125000000000	4150.76904296875000000000	4161.02539062500000000000	4152.30761718750000000000	4126.66650390625000000000	4157.94873046875000000000	4160.51269531250000000000	4135.89746093750000000000	4141.02539062500000000000	4180.00000000000000000000	4126.15380859375000000000	4173.33300781250000000000	4183.58984375000000000000	4148.71777343750000000000	0.00000000000000000000	10245.00000000000000000000	10228.00000000000000000000	0.00000000000000000000	0.00000000000000000000	0.00000000000000000000	544.00000000000000000000	943.00000000000000000000	4.00000000000000000000	4.00000000000000000000	4.00000000000000000000	4.00000000000000000000	4.00000000000000000000	4.00000000000000000000	4.00000000000000000000	4.00000000000000000000	4.00000000000000000000	4.00000000000000000000	4.00000000000000000000	4.00000000000000000000	4.00000000000000000000	4.00000000000000000000	4.00000000000000000000	4.00000000000000000000
61.00000000000000000000	0.00000000000000000000	4160.00000000000000000000	4150.25634765625000000000	4163.58984375000000000000	4150.76904296875000000000	4128.71777343750000000000	4156.92285156250000000000	4164.61523437500000000000	4136.41015625000000000000	4148.20507812500000000000	4185.64111328125000000000	4136.41015625000000000000	4172.82031250000000000000	4164.10253906250000000000	4147.69238281250000000000	0.00000000000000000000	10246.00000000000000000000	10229.00000000000000000000	0.00000000000000000000	0.00000000000000000000	0.00000000000000000000	544.00000000000000000000	951.00000000000000000000	4.00000000000000000000	4.00000000000000000000	4.00000000000000000000	4.00000000000000000000	4.00000000000000000000	4.00000000000000000000	4.00000000000000000000	4.00000000000000000000	4.00000000000000000000	4.00000000000000000000	4.00000000000000000000	4.00000000000000000000	4.00000000000000000000	4.00000000000000000000	4.00000000000000000000	4.00000000000000000000
62.00000000000000000000	0.00000000000000000000	4158.46142578125000000000	4187.17919921875000000000	4154.35888671875000000000	4179.48730468750000000000	4185.12792968750000000000	4175.89746093750000000000	4191.79492187500000000000	4167.69238281250000000000	4174.87158203125000000000	4209.74365234375000000000	4176.92285156250000000000	4186.15380859375000000000	4191.28173828125000000000	4162.56396484375000000000	0.00000000000000000000	10246.00000000000000000000	10229.00000000000000000000	0.00000000000000000000	0.00000000000000000000	0.00000000000000000000	544.00000000000000000000	959.00000000000000000000	4.00000000000000000000	4.00000000000000000000	4.00000000000000000000	4.00000000000000000000	4.00000000000000000000	4.00000000000000000000	4.00000000000000000000	4.00000000000000000000	4.00000000000000000000	4.00000000000000000000	4.00000000000000000000	4.00000000000000000000	4.00000000000000000000	4.00000000000000000000	4.00000000000000000000	4.00000000000000000000
63.00000000000000000000	0.00000000000000000000	4173.84619140625000000000	4185.12792968750000000000	4159.48730468750000000000	4190.25634765625000000000	4185.64111328125000000000	4180.00000000000000000000	4193.33300781250000000000	4174.35888671875000000000	4171.79492187500000000000	4204.61523437500000000000	4177.94873046875000000000	4198.97412109375000000000	4192.30761718750000000000	4170.76904296875000000000	0.00000000000000000000	10245.00000000000000000000	10229.00000000000000000000	0.00000000000000000000	0.00000000000000000000	0.00000000000000000000	544.00000000000000000000	968.00000000000000000000	4.00000000000000000000	4.00000000000000000000	4.00000000000000000000	4.00000000000000000000	4.00000000000000000000	4.00000000000000000000	4.00000000000000000000	4.00000000000000000000	4.00000000000000000000	4.00000000000000000000	4.00000000000000000000	4.00000000000000000000	4.00000000000000000000	4.00000000000000000000	4.00000000000000000000	4.00000000000000000000
64.00000000000000000000	0.00000000000000000000	4178.97412109375000000000	4190.76904296875000000000	4158.97412109375000000000	4193.33300781250000000000	4180.00000000000000000000	4182.05126953125000000000	4197.43603515625000000000	4175.89746093750000000000	4178.97412109375000000000	4213.84619140625000000000	4196.41015625000000000000	4195.89746093750000000000	4202.05126953125000000000	4191.79492187500000000000	2399.00000000000000000000	10245.00000000000000000000	10229.00000000000000000000	0.00000000000000000000	0.00000000000000000000	0.00000000000000000000	544.00000000000000000000	976.00000000000000000000	4.00000000000000000000	4.00000000000000000000	4.00000000000000000000	4.00000000000000000000	4.00000000000000000000	4.00000000000000000000	4.00000000000000000000	4.00000000000000000000	4.00000000000000000000	4.00000000000000000000	4.00000000000000000000	4.00000000000000000000	4.00000000000000000000	4.00000000000000000000	4.00000000000000000000	4.00000000000000000000
65.00000000000000000000	0.00000000000000000000	4178.97412109375000000000	4200.51269531250000000000	4174.35888671875000000000	4189.74365234375000000000	4180.51269531250000000000	4179.48730468750000000000	4200.00000000000000000000	4176.41015625000000000000	4188.71777343750000000000	4211.28173828125000000000	4198.46142578125000000000	4193.33300781250000000000	4212.82031250000000000000	4188.71777343750000000000	2916.00000000000000000000	10245.00000000000000000000	10226.00000000000000000000	0.00000000000000000000	0.00000000000000000000	0.00000000000000000000	544.00000000000000000000	984.00000000000000000000	4.00000000000000000000	4.00000000000000000000	4.00000000000000000000	4.00000000000000000000	4.00000000000000000000	4.00000000000000000000	4.00000000000000000000	4.00000000000000000000	4.00000000000000000000	4.00000000000000000000	4.00000000000000000000	4.00000000000000000000	4.00000000000000000000	4.00000000000000000000	4.00000000000000000000	4.00000000000000000000
66.00000000000000000000	0.00000000000000000000	4166.66650390625000000000	4172.30761718750000000000	4178.46142578125000000000	4161.02539062500000000000	4138.46142578125000000000	4153.84619140625000000000	4175.38427734375000000000	4158.46142578125000000000	4162.05126953125000000000	4183.07666015625000000000	4146.66650390625000000000	4185.12792968750000000000	4183.58984375000000000000	4154.35888671875000000000	2359.00000000000000000000	10245.00000000000000000000	10226.00000000000000000000	0.00000000000000000000	0.00000000000000000000	0.00000000000000000000	544.00000000000000000000	993.00000000000000000000	4.00000000000000000000	4.00000000000000000000	4.00000000000000000000	4.00000000000000000000	4.00000000000000000000	4.00000000000000000000	4.00000000000000000000	4.00000000000000000000	4.00000000000000000000	4.00000000000000000000	4.00000000000000000000	4.00000000000000000000	4.00000000000000000000	4.00000000000000000000	4.00000000000000000000	4.00000000000000000000
67.00000000000000000000	0.00000000000000000000	4164.61523437500000000000	4170.25634765625000000000	4168.71777343750000000000	4162.05126953125000000000	4143.07666015625000000000	4154.35888671875000000000	4172.82031250000000000000	4157.94873046875000000000	4146.15380859375000000000	4203.58984375000000000000	4161.53857421875000000000	4191.28173828125000000000	4188.71777343750000000000	4170.25634765625000000000	3489.00000000000000000000	10247.00000000000000000000	10226.00000000000000000000	0.00000000000000000000	0.00000000000000000000	0.00000000000000000000	545.00000000000000000000	0.00000000000000000000	4.00000000000000000000	4.00000000000000000000	4.00000000000000000000	4.00000000000000000000	4.00000000000000000000	4.00000000000000000000	4.00000000000000000000	4.00000000000000000000	4.00000000000000000000	4.00000000000000000000	4.00000000000000000000	4.00000000000000000000	4.00000000000000000000	4.00000000000000000000	4.00000000000000000000	4.00000000000000000000
68.00000000000000000000	0.00000000000000000000	4194.87158203125000000000	4201.02539062500000000000	4185.12792968750000000000	4195.89746093750000000000	4192.30761718750000000000	4179.48730468750000000000	4193.33300781250000000000	4175.38427734375000000000	4166.15380859375000000000	4216.92285156250000000000	4206.15380859375000000000	4213.33300781250000000000	4228.20507812500000000000	4214.87158203125000000000	3545.00000000000000000000	10247.00000000000000000000	10226.00000000000000000000	0.00000000000000000000	0.00000000000000000000	0.00000000000000000000	545.00000000000000000000	8.00000000000000000000	4.00000000000000000000	4.00000000000000000000	4.00000000000000000000	4.00000000000000000000	4.00000000000000000000	4.00000000000000000000	4.00000000000000000000	4.00000000000000000000	4.00000000000000000000	4.00000000000000000000	4.00000000000000000000	4.00000000000000000000	4.00000000000000000000	4.00000000000000000000	4.00000000000000000000	4.00000000000000000000
69.00000000000000000000	0.00000000000000000000	4177.43603515625000000000	4202.05126953125000000000	4168.20507812500000000000	4191.79492187500000000000	4194.87158203125000000000	4187.17919921875000000000	4193.33300781250000000000	4178.46142578125000000000	4180.00000000000000000000	4196.41015625000000000000	4186.66650390625000000000	4204.61523437500000000000	4223.07666015625000000000	4197.94873046875000000000	3363.00000000000000000000	10248.00000000000000000000	10226.00000000000000000000	0.00000000000000000000	0.00000000000000000000	0.00000000000000000000	545.00000000000000000000	15.00000000000000000000	4.00000000000000000000	4.00000000000000000000	4.00000000000000000000	4.00000000000000000000	4.00000000000000000000	4.00000000000000000000	4.00000000000000000000	4.00000000000000000000	4.00000000000000000000	4.00000000000000000000	4.00000000000000000000	4.00000000000000000000	4.00000000000000000000	4.00000000000000000000	4.00000000000000000000	4.00000000000000000000
70.00000000000000000000	0.00000000000000000000	4159.48730468750000000000	4176.41015625000000000000	4157.43603515625000000000	4174.87158203125000000000	4172.30761718750000000000	4182.05126953125000000000	4177.43603515625000000000	4166.15380859375000000000	4170.76904296875000000000	4208.20507812500000000000	4174.35888671875000000000	4187.69238281250000000000	4197.94873046875000000000	4165.64111328125000000000	3438.00000000000000000000	10248.00000000000000000000	10226.00000000000000000000	0.00000000000000000000	0.00000000000000000000	0.00000000000000000000	545.00000000000000000000	22.00000000000000000000	4.00000000000000000000	4.00000000000000000000	4.00000000000000000000	4.00000000000000000000	4.00000000000000000000	4.00000000000000000000	4.00000000000000000000	4.00000000000000000000	4.00000000000000000000	4.00000000000000000000	4.00000000000000000000	4.00000000000000000000	4.00000000000000000000	4.00000000000000000000	4.00000000000000000000	4.00000000000000000000
71.00000000000000000000	0.00000000000000000000	4161.53857421875000000000	4155.89746093750000000000	4162.05126953125000000000	4162.56396484375000000000	4152.82031250000000000000	4169.23046875000000000000	4168.20507812500000000000	4154.35888671875000000000	4157.43603515625000000000	4217.43603515625000000000	4184.61523437500000000000	4178.97412109375000000000	4188.20507812500000000000	4161.53857421875000000000	3468.00000000000000000000	10248.00000000000000000000	10226.00000000000000000000	0.00000000000000000000	0.00000000000000000000	0.00000000000000000000	545.00000000000000000000	30.00000000000000000000	4.00000000000000000000	4.00000000000000000000	4.00000000000000000000	4.00000000000000000000	4.00000000000000000000	4.00000000000000000000	4.00000000000000000000	4.00000000000000000000	4.00000000000000000000	4.00000000000000000000	4.00000000000000000000	4.00000000000000000000	4.00000000000000000000	4.00000000000000000000	4.00000000000000000000	4.00000000000000000000
72.00000000000000000000	0.00000000000000000000	4149.74365234375000000000	4163.58984375000000000000	4150.76904296875000000000	4161.02539062500000000000	4154.35888671875000000000	4162.56396484375000000000	4176.41015625000000000000	4163.58984375000000000000	4165.64111328125000000000	4198.46142578125000000000	4166.66650390625000000000	4172.82031250000000000000	4182.05126953125000000000	4157.94873046875000000000	3189.00000000000000000000	10248.00000000000000000000	10226.00000000000000000000	0.00000000000000000000	0.00000000000000000000	0.00000000000000000000	545.00000000000000000000	38.00000000000000000000	4.00000000000000000000	4.00000000000000000000	4.00000000000000000000	4.00000000000000000000	4.00000000000000000000	4.00000000000000000000	4.00000000000000000000	4.00000000000000000000	4.00000000000000000000	4.00000000000000000000	4.00000000000000000000	4.00000000000000000000	4.00000000000000000000	4.00000000000000000000	4.00000000000000000000	4.00000000000000000000
73.00000000000000000000	0.00000000000000000000	4172.82031250000000000000	4196.41015625000000000000	4174.35888671875000000000	4193.33300781250000000000	4181.53857421875000000000	4168.20507812500000000000	4185.12792968750000000000	4175.38427734375000000000	4180.00000000000000000000	4198.97412109375000000000	4152.30761718750000000000	4181.53857421875000000000	4182.05126953125000000000	4156.92285156250000000000	2936.00000000000000000000	10246.00000000000000000000	10227.00000000000000000000	0.00000000000000000000	0.00000000000000000000	0.00000000000000000000	545.00000000000000000000	45.00000000000000000000	4.00000000000000000000	4.00000000000000000000	4.00000000000000000000	4.00000000000000000000	4.00000000000000000000	4.00000000000000000000	4.00000000000000000000	4.00000000000000000000	4.00000000000000000000	4.00000000000000000000	4.00000000000000000000	4.00000000000000000000	4.00000000000000000000	4.00000000000000000000	4.00000000000000000000	4.00000000000000000000
74.00000000000000000000	0.00000000000000000000	4180.00000000000000000000	4207.69238281250000000000	4175.38427734375000000000	4199.48730468750000000000	4189.23046875000000000000	4171.79492187500000000000	4183.58984375000000000000	4174.87158203125000000000	4181.53857421875000000000	4216.41015625000000000000	4171.28173828125000000000	4184.61523437500000000000	4190.76904296875000000000	4161.53857421875000000000	3487.00000000000000000000	10246.00000000000000000000	10227.00000000000000000000	0.00000000000000000000	0.00000000000000000000	0.00000000000000000000	545.00000000000000000000	53.00000000000000000000	4.00000000000000000000	4.00000000000000000000	4.00000000000000000000	4.00000000000000000000	4.00000000000000000000	4.00000000000000000000	4.00000000000000000000	4.00000000000000000000	4.00000000000000000000	4.00000000000000000000	4.00000000000000000000	4.00000000000000000000	4.00000000000000000000	4.00000000000000000000	4.00000000000000000000	4.00000000000000000000
75.00000000000000000000	0.00000000000000000000	4172.30761718750000000000	4190.76904296875000000000	4161.02539062500000000000	4187.69238281250000000000	4177.94873046875000000000	4170.76904296875000000000	4186.66650390625000000000	4175.38427734375000000000	4174.87158203125000000000	4208.20507812500000000000	4182.05126953125000000000	4184.61523437500000000000	4194.87158203125000000000	4170.76904296875000000000	3249.00000000000000000000	10247.00000000000000000000	10229.00000000000000000000	0.00000000000000000000	0.00000000000000000000	0.00000000000000000000	545.00000000000000000000	62.00000000000000000000	4.00000000000000000000	4.00000000000000000000	4.00000000000000000000	4.00000000000000000000	4.00000000000000000000	4.00000000000000000000	4.00000000000000000000	4.00000000000000000000	4.00000000000000000000	4.00000000000000000000	4.00000000000000000000	4.00000000000000000000	4.00000000000000000000	4.00000000000000000000	4.00000000000000000000	4.00000000000000000000
76.00000000000000000000	0.00000000000000000000	4174.35888671875000000000	4182.05126953125000000000	4162.56396484375000000000	4191.79492187500000000000	4168.20507812500000000000	4169.23046875000000000000	4188.71777343750000000000	4164.61523437500000000000	4161.02539062500000000000	4176.41015625000000000000	4175.89746093750000000000	4186.15380859375000000000	4188.71777343750000000000	4177.43603515625000000000	3056.00000000000000000000	10247.00000000000000000000	10229.00000000000000000000	0.00000000000000000000	0.00000000000000000000	0.00000000000000000000	545.00000000000000000000	69.00000000000000000000	4.00000000000000000000	4.00000000000000000000	4.00000000000000000000	4.00000000000000000000	4.00000000000000000000	4.00000000000000000000	4.00000000000000000000	4.00000000000000000000	4.00000000000000000000	4.00000000000000000000	4.00000000000000000000	4.00000000000000000000	4.00000000000000000000	4.00000000000000000000	4.00000000000000000000	4.00000000000000000000
77.00000000000000000000	0.00000000000000000000	4156.41015625000000000000	4168.71777343750000000000	4148.20507812500000000000	4177.43603515625000000000	4136.41015625000000000000	4162.05126953125000000000	4173.84619140625000000000	4133.33300781250000000000	4139.48730468750000000000	4152.82031250000000000000	4157.94873046875000000000	4176.41015625000000000000	4183.58984375000000000000	4166.66650390625000000000	2903.00000000000000000000	10247.00000000000000000000	10228.00000000000000000000	0.00000000000000000000	0.00000000000000000000	0.00000000000000000000	545.00000000000000000000	77.00000000000000000000	4.00000000000000000000	4.00000000000000000000	4.00000000000000000000	4.00000000000000000000	4.00000000000000000000	4.00000000000000000000	4.00000000000000000000	4.00000000000000000000	4.00000000000000000000	4.00000000000000000000	4.00000000000000000000	4.00000000000000000000	4.00000000000000000000	4.00000000000000000000	4.00000000000000000000	4.00000000000000000000
78.00000000000000000000	0.00000000000000000000	4167.69238281250000000000	4166.15380859375000000000	4163.07666015625000000000	4160.51269531250000000000	4140.00000000000000000000	4172.30761718750000000000	4178.46142578125000000000	4138.97412109375000000000	4148.71777343750000000000	4178.46142578125000000000	4143.58984375000000000000	4188.71777343750000000000	4192.30761718750000000000	4167.69238281250000000000	3487.00000000000000000000	10247.00000000000000000000	10228.00000000000000000000	0.00000000000000000000	0.00000000000000000000	0.00000000000000000000	545.00000000000000000000	85.00000000000000000000	4.00000000000000000000	4.00000000000000000000	4.00000000000000000000	4.00000000000000000000	4.00000000000000000000	4.00000000000000000000	4.00000000000000000000	4.00000000000000000000	4.00000000000000000000	4.00000000000000000000	4.00000000000000000000	4.00000000000000000000	4.00000000000000000000	4.00000000000000000000	4.00000000000000000000	4.00000000000000000000
79.00000000000000000000	0.00000000000000000000	4173.33300781250000000000	4186.15380859375000000000	4168.71777343750000000000	4168.20507812500000000000	4203.07666015625000000000	4200.00000000000000000000	4205.12792968750000000000	4189.74365234375000000000	4192.30761718750000000000	4234.35888671875000000000	4180.51269531250000000000	4202.05126953125000000000	4207.17919921875000000000	4185.64111328125000000000	3249.00000000000000000000	10247.00000000000000000000	10229.00000000000000000000	0.00000000000000000000	0.00000000000000000000	0.00000000000000000000	545.00000000000000000000	94.00000000000000000000	4.00000000000000000000	4.00000000000000000000	4.00000000000000000000	4.00000000000000000000	4.00000000000000000000	4.00000000000000000000	4.00000000000000000000	4.00000000000000000000	4.00000000000000000000	4.00000000000000000000	4.00000000000000000000	4.00000000000000000000	4.00000000000000000000	4.00000000000000000000	4.00000000000000000000	4.00000000000000000000
80.00000000000000000000	0.00000000000000000000	4164.61523437500000000000	4176.41015625000000000000	4154.87158203125000000000	4183.07666015625000000000	4204.61523437500000000000	4189.74365234375000000000	4197.43603515625000000000	4197.94873046875000000000	4196.92285156250000000000	4230.76904296875000000000	4206.66650390625000000000	4188.71777343750000000000	4191.79492187500000000000	4183.58984375000000000000	3056.00000000000000000000	10247.00000000000000000000	10229.00000000000000000000	0.00000000000000000000	0.00000000000000000000	0.00000000000000000000	545.00000000000000000000	101.00000000000000000000	4.00000000000000000000	4.00000000000000000000	4.00000000000000000000	4.00000000000000000000	4.00000000000000000000	4.00000000000000000000	4.00000000000000000000	4.00000000000000000000	4.00000000000000000000	4.00000000000000000000	4.00000000000000000000	4.00000000000000000000	4.00000000000000000000	4.00000000000000000000	4.00000000000000000000	4.00000000000000000000
81.00000000000000000000	0.00000000000000000000	4171.79492187500000000000	4164.61523437500000000000	4159.48730468750000000000	4182.56396484375000000000	4166.15380859375000000000	4174.35888671875000000000	4186.66650390625000000000	4181.53857421875000000000	4172.82031250000000000000	4200.51269531250000000000	4179.48730468750000000000	4180.00000000000000000000	4186.15380859375000000000	4171.79492187500000000000	2903.00000000000000000000	10246.00000000000000000000	10227.00000000000000000000	0.00000000000000000000	0.00000000000000000000	0.00000000000000000000	545.00000000000000000000	110.00000000000000000000	4.00000000000000000000	4.00000000000000000000	4.00000000000000000000	4.00000000000000000000	4.00000000000000000000	4.00000000000000000000	4.00000000000000000000	4.00000000000000000000	4.00000000000000000000	4.00000000000000000000	4.00000000000000000000	4.00000000000000000000	4.00000000000000000000	4.00000000000000000000	4.00000000000000000000	4.00000000000000000000
82.00000000000000000000	0.00000000000000000000	4157.43603515625000000000	4184.10253906250000000000	4149.74365234375000000000	4175.89746093750000000000	4168.20507812500000000000	4182.56396484375000000000	4195.38427734375000000000	4191.28173828125000000000	4167.69238281250000000000	4200.00000000000000000000	4147.17919921875000000000	4178.97412109375000000000	4196.92285156250000000000	4157.43603515625000000000	3487.00000000000000000000	10246.00000000000000000000	10227.00000000000000000000	0.00000000000000000000	0.00000000000000000000	0.00000000000000000000	545.00000000000000000000	117.00000000000000000000	4.00000000000000000000	4.00000000000000000000	4.00000000000000000000	4.00000000000000000000	4.00000000000000000000	4.00000000000000000000	4.00000000000000000000	4.00000000000000000000	4.00000000000000000000	4.00000000000000000000	4.00000000000000000000	4.00000000000000000000	4.00000000000000000000	4.00000000000000000000	4.00000000000000000000	4.00000000000000000000
83.00000000000000000000	0.00000000000000000000	4156.41015625000000000000	4168.71777343750000000000	4148.20507812500000000000	4166.15380859375000000000	4149.23046875000000000000	4164.10253906250000000000	4176.41015625000000000000	4166.66650390625000000000	4151.79492187500000000000	4187.17919921875000000000	4138.97412109375000000000	4172.82031250000000000000	4163.58984375000000000000	4139.48730468750000000000	3249.00000000000000000000	10246.00000000000000000000	10227.00000000000000000000	0.00000000000000000000	0.00000000000000000000	0.00000000000000000000	545.00000000000000000000	125.00000000000000000000	4.00000000000000000000	4.00000000000000000000	4.00000000000000000000	4.00000000000000000000	4.00000000000000000000	4.00000000000000000000	4.00000000000000000000	4.00000000000000000000	4.00000000000000000000	4.00000000000000000000	4.00000000000000000000	4.00000000000000000000	4.00000000000000000000	4.00000000000000000000	4.00000000000000000000	4.00000000000000000000
84.00000000000000000000	0.00000000000000000000	4163.07666015625000000000	4156.92285156250000000000	4150.25634765625000000000	4183.07666015625000000000	4143.07666015625000000000	4152.30761718750000000000	4167.69238281250000000000	4137.94873046875000000000	4148.71777343750000000000	4185.12792968750000000000	4174.87158203125000000000	4171.28173828125000000000	4160.00000000000000000000	4149.74365234375000000000	3056.00000000000000000000	10246.00000000000000000000	10227.00000000000000000000	0.00000000000000000000	0.00000000000000000000	0.00000000000000000000	545.00000000000000000000	132.00000000000000000000	4.00000000000000000000	4.00000000000000000000	4.00000000000000000000	4.00000000000000000000	4.00000000000000000000	4.00000000000000000000	4.00000000000000000000	4.00000000000000000000	4.00000000000000000000	4.00000000000000000000	4.00000000000000000000	4.00000000000000000000	4.00000000000000000000	4.00000000000000000000	4.00000000000000000000	4.00000000000000000000
85.00000000000000000000	0.00000000000000000000	4171.28173828125000000000	4194.35888671875000000000	4162.05126953125000000000	4204.10253906250000000000	4190.76904296875000000000	4181.53857421875000000000	4192.30761718750000000000	4158.46142578125000000000	4168.71777343750000000000	4213.84619140625000000000	4184.61523437500000000000	4191.28173828125000000000	4203.58984375000000000000	4178.97412109375000000000	2903.00000000000000000000	10247.00000000000000000000	10227.00000000000000000000	0.00000000000000000000	0.00000000000000000000	0.00000000000000000000	545.00000000000000000000	140.00000000000000000000	4.00000000000000000000	4.00000000000000000000	4.00000000000000000000	4.00000000000000000000	4.00000000000000000000	4.00000000000000000000	4.00000000000000000000	4.00000000000000000000	4.00000000000000000000	4.00000000000000000000	4.00000000000000000000	4.00000000000000000000	4.00000000000000000000	4.00000000000000000000	4.00000000000000000000	4.00000000000000000000
86.00000000000000000000	0.00000000000000000000	4184.61523437500000000000	4212.30761718750000000000	4181.02539062500000000000	4183.58984375000000000000	4202.56396484375000000000	4200.00000000000000000000	4200.00000000000000000000	4178.46142578125000000000	4173.84619140625000000000	4217.94873046875000000000	4162.56396484375000000000	4207.17919921875000000000	4212.30761718750000000000	4184.61523437500000000000	3487.00000000000000000000	10247.00000000000000000000	10227.00000000000000000000	0.00000000000000000000	0.00000000000000000000	0.00000000000000000000	545.00000000000000000000	148.00000000000000000000	4.00000000000000000000	4.00000000000000000000	4.00000000000000000000	4.00000000000000000000	4.00000000000000000000	4.00000000000000000000	4.00000000000000000000	4.00000000000000000000	4.00000000000000000000	4.00000000000000000000	4.00000000000000000000	4.00000000000000000000	4.00000000000000000000	4.00000000000000000000	4.00000000000000000000	4.00000000000000000000
87.00000000000000000000	0.00000000000000000000	4174.87158203125000000000	4203.07666015625000000000	4170.76904296875000000000	4190.76904296875000000000	4191.79492187500000000000	4195.89746093750000000000	4197.94873046875000000000	4194.35888671875000000000	4190.25634765625000000000	4222.05126953125000000000	4194.35888671875000000000	4206.15380859375000000000	4217.94873046875000000000	4185.12792968750000000000	3249.00000000000000000000	10248.00000000000000000000	10228.00000000000000000000	0.00000000000000000000	0.00000000000000000000	0.00000000000000000000	545.00000000000000000000	156.00000000000000000000	4.00000000000000000000	4.00000000000000000000	4.00000000000000000000	4.00000000000000000000	4.00000000000000000000	4.00000000000000000000	4.00000000000000000000	4.00000000000000000000	4.00000000000000000000	4.00000000000000000000	4.00000000000000000000	4.00000000000000000000	4.00000000000000000000	4.00000000000000000000	4.00000000000000000000	4.00000000000000000000
88.00000000000000000000	0.00000000000000000000	4181.02539062500000000000	4204.10253906250000000000	4176.41015625000000000000	4224.10253906250000000000	4195.89746093750000000000	4183.07666015625000000000	4200.51269531250000000000	4207.17919921875000000000	4205.12792968750000000000	4233.84619140625000000000	4213.33300781250000000000	4207.17919921875000000000	4231.28173828125000000000	4188.20507812500000000000	3056.00000000000000000000	10248.00000000000000000000	10228.00000000000000000000	0.00000000000000000000	0.00000000000000000000	0.00000000000000000000	545.00000000000000000000	163.00000000000000000000	4.00000000000000000000	4.00000000000000000000	4.00000000000000000000	4.00000000000000000000	4.00000000000000000000	4.00000000000000000000	4.00000000000000000000	4.00000000000000000000	4.00000000000000000000	4.00000000000000000000	4.00000000000000000000	4.00000000000000000000	4.00000000000000000000	4.00000000000000000000	4.00000000000000000000	4.00000000000000000000
89.00000000000000000000	0.00000000000000000000	4165.64111328125000000000	4185.12792968750000000000	4162.56396484375000000000	4182.56396484375000000000	4153.33300781250000000000	4158.46142578125000000000	4180.00000000000000000000	4181.02539062500000000000	4173.84619140625000000000	4204.61523437500000000000	4166.15380859375000000000	4180.51269531250000000000	4194.35888671875000000000	4155.38427734375000000000	2903.00000000000000000000	10248.00000000000000000000	10229.00000000000000000000	0.00000000000000000000	0.00000000000000000000	0.00000000000000000000	545.00000000000000000000	171.00000000000000000000	4.00000000000000000000	4.00000000000000000000	4.00000000000000000000	4.00000000000000000000	4.00000000000000000000	4.00000000000000000000	4.00000000000000000000	4.00000000000000000000	4.00000000000000000000	4.00000000000000000000	4.00000000000000000000	4.00000000000000000000	4.00000000000000000000	4.00000000000000000000	4.00000000000000000000	4.00000000000000000000
90.00000000000000000000	0.00000000000000000000	4144.61523437500000000000	4153.84619140625000000000	4141.02539062500000000000	4142.05126953125000000000	4112.82031250000000000000	4145.12792968750000000000	4160.51269531250000000000	4151.28173828125000000000	4147.69238281250000000000	4161.02539062500000000000	4145.64111328125000000000	4156.92285156250000000000	4154.35888671875000000000	4122.56396484375000000000	3487.00000000000000000000	10248.00000000000000000000	10229.00000000000000000000	0.00000000000000000000	0.00000000000000000000	0.00000000000000000000	545.00000000000000000000	179.00000000000000000000	4.00000000000000000000	4.00000000000000000000	4.00000000000000000000	4.00000000000000000000	4.00000000000000000000	4.00000000000000000000	4.00000000000000000000	4.00000000000000000000	4.00000000000000000000	4.00000000000000000000	4.00000000000000000000	4.00000000000000000000	4.00000000000000000000	4.00000000000000000000	4.00000000000000000000	4.00000000000000000000
91.00000000000000000000	0.00000000000000000000	4170.76904296875000000000	4167.69238281250000000000	4165.64111328125000000000	4183.07666015625000000000	4155.38427734375000000000	4156.41015625000000000000	4170.25634765625000000000	4147.69238281250000000000	4147.69238281250000000000	4170.76904296875000000000	4166.66650390625000000000	4178.46142578125000000000	4171.28173828125000000000	4145.12792968750000000000	3249.00000000000000000000	10248.00000000000000000000	10227.00000000000000000000	0.00000000000000000000	0.00000000000000000000	0.00000000000000000000	545.00000000000000000000	187.00000000000000000000	4.00000000000000000000	4.00000000000000000000	4.00000000000000000000	4.00000000000000000000	4.00000000000000000000	4.00000000000000000000	4.00000000000000000000	4.00000000000000000000	4.00000000000000000000	4.00000000000000000000	4.00000000000000000000	4.00000000000000000000	4.00000000000000000000	4.00000000000000000000	4.00000000000000000000	4.00000000000000000000
92.00000000000000000000	0.00000000000000000000	4172.30761718750000000000	4206.66650390625000000000	4161.02539062500000000000	4212.30761718750000000000	4212.30761718750000000000	4173.33300781250000000000	4186.15380859375000000000	4151.79492187500000000000	4145.64111328125000000000	4201.02539062500000000000	4161.53857421875000000000	4200.00000000000000000000	4193.33300781250000000000	4178.97412109375000000000	3056.00000000000000000000	10248.00000000000000000000	10227.00000000000000000000	0.00000000000000000000	0.00000000000000000000	0.00000000000000000000	545.00000000000000000000	195.00000000000000000000	4.00000000000000000000	4.00000000000000000000	4.00000000000000000000	4.00000000000000000000	4.00000000000000000000	4.00000000000000000000	4.00000000000000000000	4.00000000000000000000	4.00000000000000000000	4.00000000000000000000	4.00000000000000000000	4.00000000000000000000	4.00000000000000000000	4.00000000000000000000	4.00000000000000000000	4.00000000000000000000
93.00000000000000000000	0.00000000000000000000	4175.38427734375000000000	4211.79492187500000000000	4154.35888671875000000000	4194.35888671875000000000	4196.92285156250000000000	4177.43603515625000000000	4182.56396484375000000000	4154.87158203125000000000	4153.84619140625000000000	4200.00000000000000000000	4161.02539062500000000000	4196.41015625000000000000	4194.35888671875000000000	4180.51269531250000000000	2903.00000000000000000000	10248.00000000000000000000	10227.00000000000000000000	0.00000000000000000000	0.00000000000000000000	0.00000000000000000000	545.00000000000000000000	203.00000000000000000000	4.00000000000000000000	4.00000000000000000000	4.00000000000000000000	4.00000000000000000000	4.00000000000000000000	4.00000000000000000000	4.00000000000000000000	4.00000000000000000000	4.00000000000000000000	4.00000000000000000000	4.00000000000000000000	4.00000000000000000000	4.00000000000000000000	4.00000000000000000000	4.00000000000000000000	4.00000000000000000000
94.00000000000000000000	0.00000000000000000000	4189.74365234375000000000	4201.02539062500000000000	4161.53857421875000000000	4192.82031250000000000000	4162.05126953125000000000	4171.28173828125000000000	4173.33300781250000000000	4160.51269531250000000000	4173.33300781250000000000	4211.79492187500000000000	4188.20507812500000000000	4180.51269531250000000000	4212.30761718750000000000	4175.89746093750000000000	3487.00000000000000000000	10248.00000000000000000000	10227.00000000000000000000	0.00000000000000000000	0.00000000000000000000	0.00000000000000000000	545.00000000000000000000	212.00000000000000000000	4.00000000000000000000	4.00000000000000000000	4.00000000000000000000	4.00000000000000000000	4.00000000000000000000	4.00000000000000000000	4.00000000000000000000	4.00000000000000000000	4.00000000000000000000	4.00000000000000000000	4.00000000000000000000	4.00000000000000000000	4.00000000000000000000	4.00000000000000000000	4.00000000000000000000	4.00000000000000000000
95.00000000000000000000	0.00000000000000000000	4194.87158203125000000000	4213.84619140625000000000	4163.07666015625000000000	4198.46142578125000000000	4154.87158203125000000000	4170.25634765625000000000	4170.76904296875000000000	4160.00000000000000000000	4170.25634765625000000000	4233.84619140625000000000	4203.07666015625000000000	4182.56396484375000000000	4229.74365234375000000000	4184.61523437500000000000	3249.00000000000000000000	10249.00000000000000000000	10228.00000000000000000000	0.00000000000000000000	0.00000000000000000000	0.00000000000000000000	545.00000000000000000000	220.00000000000000000000	4.00000000000000000000	4.00000000000000000000	4.00000000000000000000	4.00000000000000000000	4.00000000000000000000	4.00000000000000000000	4.00000000000000000000	4.00000000000000000000	4.00000000000000000000	4.00000000000000000000	4.00000000000000000000	4.00000000000000000000	4.00000000000000000000	4.00000000000000000000	4.00000000000000000000	4.00000000000000000000
96.00000000000000000000	0.00000000000000000000	4219.48730468750000000000	4234.35888671875000000000	4186.66650390625000000000	4200.00000000000000000000	4153.84619140625000000000	4166.15380859375000000000	4165.64111328125000000000	4159.48730468750000000000	4155.89746093750000000000	4218.97412109375000000000	4203.07666015625000000000	4205.12792968750000000000	4226.66650390625000000000	4207.17919921875000000000	3056.00000000000000000000	10249.00000000000000000000	10228.00000000000000000000	0.00000000000000000000	0.00000000000000000000	0.00000000000000000000	545.00000000000000000000	227.00000000000000000000	4.00000000000000000000	4.00000000000000000000	4.00000000000000000000	4.00000000000000000000	4.00000000000000000000	4.00000000000000000000	4.00000000000000000000	4.00000000000000000000	4.00000000000000000000	4.00000000000000000000	4.00000000000000000000	4.00000000000000000000	4.00000000000000000000	4.00000000000000000000	4.00000000000000000000	4.00000000000000000000
97.00000000000000000000	0.00000000000000000000	4221.02539062500000000000	4237.43603515625000000000	4185.12792968750000000000	4206.15380859375000000000	4165.64111328125000000000	4149.74365234375000000000	4163.07666015625000000000	4170.25634765625000000000	4158.97412109375000000000	4206.66650390625000000000	4197.94873046875000000000	4208.20507812500000000000	4231.28173828125000000000	4233.33300781250000000000	2903.00000000000000000000	10246.00000000000000000000	10230.00000000000000000000	0.00000000000000000000	0.00000000000000000000	0.00000000000000000000	545.00000000000000000000	235.00000000000000000000	4.00000000000000000000	4.00000000000000000000	4.00000000000000000000	4.00000000000000000000	4.00000000000000000000	4.00000000000000000000	4.00000000000000000000	4.00000000000000000000	4.00000000000000000000	4.00000000000000000000	4.00000000000000000000	4.00000000000000000000	4.00000000000000000000	4.00000000000000000000	4.00000000000000000000	4.00000000000000000000
98.00000000000000000000	0.00000000000000000000	4218.97412109375000000000	4229.23046875000000000000	4180.00000000000000000000	4200.00000000000000000000	4167.17919921875000000000	4133.84619140625000000000	4165.64111328125000000000	4163.58984375000000000000	4148.71777343750000000000	4189.74365234375000000000	4162.56396484375000000000	4204.61523437500000000000	4223.07666015625000000000	4232.82031250000000000000	3487.00000000000000000000	10246.00000000000000000000	10230.00000000000000000000	0.00000000000000000000	0.00000000000000000000	0.00000000000000000000	545.00000000000000000000	243.00000000000000000000	4.00000000000000000000	4.00000000000000000000	4.00000000000000000000	4.00000000000000000000	4.00000000000000000000	4.00000000000000000000	4.00000000000000000000	4.00000000000000000000	4.00000000000000000000	4.00000000000000000000	4.00000000000000000000	4.00000000000000000000	4.00000000000000000000	4.00000000000000000000	4.00000000000000000000	4.00000000000000000000
99.00000000000000000000	0.00000000000000000000	4212.30761718750000000000	4221.02539062500000000000	4172.82031250000000000000	4193.84619140625000000000	4146.66650390625000000000	4136.92285156250000000000	4170.76904296875000000000	4145.64111328125000000000	4130.25634765625000000000	4154.35888671875000000000	4121.02539062500000000000	4198.46142578125000000000	4185.64111328125000000000	4206.15380859375000000000	3249.00000000000000000000	10245.00000000000000000000	10232.00000000000000000000	0.00000000000000000000	0.00000000000000000000	0.00000000000000000000	545.00000000000000000000	251.00000000000000000000	4.00000000000000000000	4.00000000000000000000	4.00000000000000000000	4.00000000000000000000	4.00000000000000000000	4.00000000000000000000	4.00000000000000000000	4.00000000000000000000	4.00000000000000000000	4.00000000000000000000	4.00000000000000000000	4.00000000000000000000	4.00000000000000000000	4.00000000000000000000	4.00000000000000000000	4.00000000000000000000
100.00000000000000000000	0.00000000000000000000	4189.74365234375000000000	4216.41015625000000000000	4154.35888671875000000000	4212.30761718750000000000	4136.41015625000000000000	4140.51269531250000000000	4168.71777343750000000000	4134.35888671875000000000	4124.61523437500000000000	4148.71777343750000000000	4148.20507812500000000000	4184.10253906250000000000	4169.74365234375000000000	4190.76904296875000000000	3056.00000000000000000000	10245.00000000000000000000	10232.00000000000000000000	0.00000000000000000000	0.00000000000000000000	0.00000000000000000000	545.00000000000000000000	258.00000000000000000000	4.00000000000000000000	4.00000000000000000000	4.00000000000000000000	4.00000000000000000000	4.00000000000000000000	4.00000000000000000000	4.00000000000000000000	4.00000000000000000000	4.00000000000000000000	4.00000000000000000000	4.00000000000000000000	4.00000000000000000000	4.00000000000000000000	4.00000000000000000000	4.00000000000000000000	4.00000000000000000000
101.00000000000000000000	0.00000000000000000000	4201.53857421875000000000	4222.56396484375000000000	4167.17919921875000000000	4215.38427734375000000000	4137.94873046875000000000	4141.02539062500000000000	4154.87158203125000000000	4127.69238281250000000000	4129.74365234375000000000	4168.71777343750000000000	4201.02539062500000000000	4187.69238281250000000000	4188.20507812500000000000	4199.48730468750000000000	2903.00000000000000000000	10245.00000000000000000000	10232.00000000000000000000	0.00000000000000000000	0.00000000000000000000	0.00000000000000000000	545.00000000000000000000	266.00000000000000000000	4.00000000000000000000	4.00000000000000000000	4.00000000000000000000	4.00000000000000000000	4.00000000000000000000	4.00000000000000000000	4.00000000000000000000	4.00000000000000000000	4.00000000000000000000	4.00000000000000000000	4.00000000000000000000	4.00000000000000000000	4.00000000000000000000	4.00000000000000000000	4.00000000000000000000	4.00000000000000000000
102.00000000000000000000	0.00000000000000000000	4209.23046875000000000000	4238.97412109375000000000	4168.20507812500000000000	4197.94873046875000000000	4153.33300781250000000000	4153.33300781250000000000	4150.76904296875000000000	4139.48730468750000000000	4154.35888671875000000000	4185.64111328125000000000	4196.41015625000000000000	4202.56396484375000000000	4222.05126953125000000000	4216.41015625000000000000	3487.00000000000000000000	10245.00000000000000000000	10232.00000000000000000000	0.00000000000000000000	0.00000000000000000000	0.00000000000000000000	545.00000000000000000000	273.00000000000000000000	4.00000000000000000000	4.00000000000000000000	4.00000000000000000000	4.00000000000000000000	4.00000000000000000000	4.00000000000000000000	4.00000000000000000000	4.00000000000000000000	4.00000000000000000000	4.00000000000000000000	4.00000000000000000000	4.00000000000000000000	4.00000000000000000000	4.00000000000000000000	4.00000000000000000000	4.00000000000000000000
103.00000000000000000000	0.00000000000000000000	4220.00000000000000000000	4239.48730468750000000000	4181.53857421875000000000	4213.33300781250000000000	4166.15380859375000000000	4157.43603515625000000000	4151.79492187500000000000	4150.25634765625000000000	4167.17919921875000000000	4205.12792968750000000000	4171.28173828125000000000	4215.89746093750000000000	4238.97412109375000000000	4233.33300781250000000000	3249.00000000000000000000	10246.00000000000000000000	10231.00000000000000000000	0.00000000000000000000	0.00000000000000000000	0.00000000000000000000	545.00000000000000000000	281.00000000000000000000	4.00000000000000000000	4.00000000000000000000	4.00000000000000000000	4.00000000000000000000	4.00000000000000000000	4.00000000000000000000	4.00000000000000000000	4.00000000000000000000	4.00000000000000000000	4.00000000000000000000	4.00000000000000000000	4.00000000000000000000	4.00000000000000000000	4.00000000000000000000	4.00000000000000000000	4.00000000000000000000
104.00000000000000000000	0.00000000000000000000	4223.07666015625000000000	4218.97412109375000000000	4201.53857421875000000000	4220.51269531250000000000	4164.61523437500000000000	4152.30761718750000000000	4146.66650390625000000000	4143.58984375000000000000	4158.97412109375000000000	4215.38427734375000000000	4174.35888671875000000000	4216.41015625000000000000	4224.61523437500000000000	4231.79492187500000000000	3056.00000000000000000000	10246.00000000000000000000	10231.00000000000000000000	0.00000000000000000000	0.00000000000000000000	0.00000000000000000000	545.00000000000000000000	288.00000000000000000000	4.00000000000000000000	4.00000000000000000000	4.00000000000000000000	4.00000000000000000000	4.00000000000000000000	4.00000000000000000000	4.00000000000000000000	4.00000000000000000000	4.00000000000000000000	4.00000000000000000000	4.00000000000000000000	4.00000000000000000000	4.00000000000000000000	4.00000000000000000000	4.00000000000000000000	4.00000000000000000000
105.00000000000000000000	0.00000000000000000000	4194.35888671875000000000	4206.15380859375000000000	4179.48730468750000000000	4197.43603515625000000000	4151.79492187500000000000	4147.17919921875000000000	4138.46142578125000000000	4135.89746093750000000000	4150.25634765625000000000	4202.05126953125000000000	4181.53857421875000000000	4203.07666015625000000000	4205.64111328125000000000	4205.12792968750000000000	2903.00000000000000000000	10245.00000000000000000000	10231.00000000000000000000	0.00000000000000000000	0.00000000000000000000	0.00000000000000000000	545.00000000000000000000	296.00000000000000000000	4.00000000000000000000	4.00000000000000000000	4.00000000000000000000	4.00000000000000000000	4.00000000000000000000	4.00000000000000000000	4.00000000000000000000	4.00000000000000000000	4.00000000000000000000	4.00000000000000000000	4.00000000000000000000	4.00000000000000000000	4.00000000000000000000	4.00000000000000000000	4.00000000000000000000	4.00000000000000000000
106.00000000000000000000	0.00000000000000000000	4194.87158203125000000000	4207.69238281250000000000	4172.30761718750000000000	4206.66650390625000000000	4156.41015625000000000000	4141.02539062500000000000	4139.48730468750000000000	4135.38427734375000000000	4137.43603515625000000000	4174.87158203125000000000	4173.33300781250000000000	4197.43603515625000000000	4189.23046875000000000000	4183.58984375000000000000	3487.00000000000000000000	10245.00000000000000000000	10231.00000000000000000000	0.00000000000000000000	0.00000000000000000000	0.00000000000000000000	545.00000000000000000000	305.00000000000000000000	4.00000000000000000000	4.00000000000000000000	4.00000000000000000000	4.00000000000000000000	4.00000000000000000000	4.00000000000000000000	4.00000000000000000000	4.00000000000000000000	4.00000000000000000000	4.00000000000000000000	4.00000000000000000000	4.00000000000000000000	4.00000000000000000000	4.00000000000000000000	4.00000000000000000000	4.00000000000000000000
107.00000000000000000000	0.00000000000000000000	4183.58984375000000000000	4198.46142578125000000000	4162.05126953125000000000	4211.28173828125000000000	4174.35888671875000000000	4140.51269531250000000000	4148.71777343750000000000	4141.53857421875000000000	4134.35888671875000000000	4163.58984375000000000000	4178.97412109375000000000	4185.12792968750000000000	4172.82031250000000000000	4170.25634765625000000000	3249.00000000000000000000	10246.00000000000000000000	10229.00000000000000000000	0.00000000000000000000	0.00000000000000000000	0.00000000000000000000	545.00000000000000000000	313.00000000000000000000	4.00000000000000000000	4.00000000000000000000	4.00000000000000000000	4.00000000000000000000	4.00000000000000000000	4.00000000000000000000	4.00000000000000000000	4.00000000000000000000	4.00000000000000000000	4.00000000000000000000	4.00000000000000000000	4.00000000000000000000	4.00000000000000000000	4.00000000000000000000	4.00000000000000000000	4.00000000000000000000
108.00000000000000000000	0.00000000000000000000	4158.97412109375000000000	4168.20507812500000000000	4148.71777343750000000000	4180.51269531250000000000	4144.61523437500000000000	4130.25634765625000000000	4141.02539062500000000000	4131.28173828125000000000	4131.28173828125000000000	4161.53857421875000000000	4169.23046875000000000000	4170.25634765625000000000	4157.94873046875000000000	4155.38427734375000000000	3056.00000000000000000000	10246.00000000000000000000	10229.00000000000000000000	0.00000000000000000000	0.00000000000000000000	0.00000000000000000000	545.00000000000000000000	322.00000000000000000000	4.00000000000000000000	4.00000000000000000000	4.00000000000000000000	4.00000000000000000000	4.00000000000000000000	4.00000000000000000000	4.00000000000000000000	4.00000000000000000000	4.00000000000000000000	4.00000000000000000000	4.00000000000000000000	4.00000000000000000000	4.00000000000000000000	4.00000000000000000000	4.00000000000000000000	4.00000000000000000000
109.00000000000000000000	0.00000000000000000000	4157.43603515625000000000	4161.53857421875000000000	4143.58984375000000000000	4175.38427734375000000000	4118.46142578125000000000	4121.53857421875000000000	4142.56396484375000000000	4123.58984375000000000000	4122.05126953125000000000	4151.28173828125000000000	4115.89746093750000000000	4167.69238281250000000000	4146.66650390625000000000	4150.76904296875000000000	2903.00000000000000000000	10247.00000000000000000000	10231.00000000000000000000	0.00000000000000000000	0.00000000000000000000	0.00000000000000000000	545.00000000000000000000	330.00000000000000000000	4.00000000000000000000	4.00000000000000000000	4.00000000000000000000	4.00000000000000000000	4.00000000000000000000	4.00000000000000000000	4.00000000000000000000	4.00000000000000000000	4.00000000000000000000	4.00000000000000000000	4.00000000000000000000	4.00000000000000000000	4.00000000000000000000	4.00000000000000000000	4.00000000000000000000	4.00000000000000000000
110.00000000000000000000	0.00000000000000000000	4157.43603515625000000000	4173.33300781250000000000	4138.46142578125000000000	4180.51269531250000000000	4150.25634765625000000000	4149.23046875000000000000	4185.12792968750000000000	4158.46142578125000000000	4143.07666015625000000000	4160.51269531250000000000	4106.15380859375000000000	4174.87158203125000000000	4150.76904296875000000000	4154.87158203125000000000	3487.00000000000000000000	10247.00000000000000000000	10231.00000000000000000000	0.00000000000000000000	0.00000000000000000000	0.00000000000000000000	545.00000000000000000000	338.00000000000000000000	4.00000000000000000000	4.00000000000000000000	4.00000000000000000000	4.00000000000000000000	4.00000000000000000000	4.00000000000000000000	4.00000000000000000000	4.00000000000000000000	4.00000000000000000000	4.00000000000000000000	4.00000000000000000000	4.00000000000000000000	4.00000000000000000000	4.00000000000000000000	4.00000000000000000000	4.00000000000000000000
111.00000000000000000000	0.00000000000000000000	4174.35888671875000000000	4155.89746093750000000000	4163.07666015625000000000	4165.64111328125000000000	4154.35888671875000000000	4177.94873046875000000000	4210.25634765625000000000	4188.71777343750000000000	4175.38427734375000000000	4197.94873046875000000000	4166.66650390625000000000	4182.56396484375000000000	4168.71777343750000000000	4161.53857421875000000000	3249.00000000000000000000	10248.00000000000000000000	10230.00000000000000000000	0.00000000000000000000	0.00000000000000000000	0.00000000000000000000	545.00000000000000000000	347.00000000000000000000	4.00000000000000000000	4.00000000000000000000	4.00000000000000000000	4.00000000000000000000	4.00000000000000000000	4.00000000000000000000	4.00000000000000000000	4.00000000000000000000	4.00000000000000000000	4.00000000000000000000	4.00000000000000000000	4.00000000000000000000	4.00000000000000000000	4.00000000000000000000	4.00000000000000000000	4.00000000000000000000
112.00000000000000000000	0.00000000000000000000	4167.69238281250000000000	4161.53857421875000000000	4159.48730468750000000000	4177.94873046875000000000	4142.56396484375000000000	4186.15380859375000000000	4204.10253906250000000000	4192.82031250000000000000	4194.87158203125000000000	4231.28173828125000000000	4206.66650390625000000000	4185.12792968750000000000	4200.51269531250000000000	4169.74365234375000000000	3056.00000000000000000000	10248.00000000000000000000	10230.00000000000000000000	0.00000000000000000000	0.00000000000000000000	0.00000000000000000000	545.00000000000000000000	354.00000000000000000000	4.00000000000000000000	4.00000000000000000000	4.00000000000000000000	4.00000000000000000000	4.00000000000000000000	4.00000000000000000000	4.00000000000000000000	4.00000000000000000000	4.00000000000000000000	4.00000000000000000000	4.00000000000000000000	4.00000000000000000000	4.00000000000000000000	4.00000000000000000000	4.00000000000000000000	4.00000000000000000000
113.00000000000000000000	0.00000000000000000000	4157.94873046875000000000	4179.48730468750000000000	4149.23046875000000000000	4190.25634765625000000000	4146.15380859375000000000	4180.51269531250000000000	4194.35888671875000000000	4189.23046875000000000000	4203.07666015625000000000	4230.76904296875000000000	4187.17919921875000000000	4200.00000000000000000000	4207.69238281250000000000	4173.84619140625000000000	2903.00000000000000000000	10249.00000000000000000000	10230.00000000000000000000	0.00000000000000000000	0.00000000000000000000	0.00000000000000000000	545.00000000000000000000	361.00000000000000000000	4.00000000000000000000	4.00000000000000000000	4.00000000000000000000	4.00000000000000000000	4.00000000000000000000	4.00000000000000000000	4.00000000000000000000	4.00000000000000000000	4.00000000000000000000	4.00000000000000000000	4.00000000000000000000	4.00000000000000000000	4.00000000000000000000	4.00000000000000000000	4.00000000000000000000	4.00000000000000000000
114.00000000000000000000	0.00000000000000000000	4168.20507812500000000000	4151.79492187500000000000	4164.10253906250000000000	4162.56396484375000000000	4123.07666015625000000000	4160.00000000000000000000	4164.61523437500000000000	4169.74365234375000000000	4188.71777343750000000000	4209.23046875000000000000	4169.23046875000000000000	4205.64111328125000000000	4178.97412109375000000000	4167.17919921875000000000	3487.00000000000000000000	10249.00000000000000000000	10230.00000000000000000000	0.00000000000000000000	0.00000000000000000000	0.00000000000000000000	545.00000000000000000000	369.00000000000000000000	4.00000000000000000000	4.00000000000000000000	4.00000000000000000000	4.00000000000000000000	4.00000000000000000000	4.00000000000000000000	4.00000000000000000000	4.00000000000000000000	4.00000000000000000000	4.00000000000000000000	4.00000000000000000000	4.00000000000000000000	4.00000000000000000000	4.00000000000000000000	4.00000000000000000000	4.00000000000000000000
115.00000000000000000000	0.00000000000000000000	4157.94873046875000000000	4151.28173828125000000000	4152.82031250000000000000	4173.84619140625000000000	4133.33300781250000000000	4153.84619140625000000000	4140.00000000000000000000	4155.38427734375000000000	4169.74365234375000000000	4202.56396484375000000000	4186.15380859375000000000	4190.25634765625000000000	4166.66650390625000000000	4160.51269531250000000000	3249.00000000000000000000	10250.00000000000000000000	10229.00000000000000000000	0.00000000000000000000	0.00000000000000000000	0.00000000000000000000	545.00000000000000000000	377.00000000000000000000	4.00000000000000000000	4.00000000000000000000	4.00000000000000000000	4.00000000000000000000	4.00000000000000000000	4.00000000000000000000	4.00000000000000000000	4.00000000000000000000	4.00000000000000000000	4.00000000000000000000	4.00000000000000000000	4.00000000000000000000	4.00000000000000000000	4.00000000000000000000	4.00000000000000000000	4.00000000000000000000
116.00000000000000000000	0.00000000000000000000	4163.07666015625000000000	4186.66650390625000000000	4152.30761718750000000000	4208.20507812500000000000	4178.97412109375000000000	4156.41015625000000000000	4148.20507812500000000000	4148.71777343750000000000	4149.23046875000000000000	4195.89746093750000000000	4165.64111328125000000000	4181.53857421875000000000	4159.48730468750000000000	4151.28173828125000000000	3056.00000000000000000000	10250.00000000000000000000	10229.00000000000000000000	0.00000000000000000000	0.00000000000000000000	0.00000000000000000000	545.00000000000000000000	385.00000000000000000000	4.00000000000000000000	4.00000000000000000000	4.00000000000000000000	4.00000000000000000000	4.00000000000000000000	4.00000000000000000000	4.00000000000000000000	4.00000000000000000000	4.00000000000000000000	4.00000000000000000000	4.00000000000000000000	4.00000000000000000000	4.00000000000000000000	4.00000000000000000000	4.00000000000000000000	4.00000000000000000000
117.00000000000000000000	0.00000000000000000000	4151.79492187500000000000	4169.23046875000000000000	4144.61523437500000000000	4172.30761718750000000000	4161.53857421875000000000	4144.61523437500000000000	4157.43603515625000000000	4136.41015625000000000000	4125.64111328125000000000	4171.28173828125000000000	4127.17919921875000000000	4160.00000000000000000000	4122.05126953125000000000	4123.07666015625000000000	2903.00000000000000000000	10250.00000000000000000000	10230.00000000000000000000	0.00000000000000000000	0.00000000000000000000	0.00000000000000000000	545.00000000000000000000	392.00000000000000000000	4.00000000000000000000	4.00000000000000000000	4.00000000000000000000	4.00000000000000000000	4.00000000000000000000	4.00000000000000000000	4.00000000000000000000	4.00000000000000000000	4.00000000000000000000	4.00000000000000000000	4.00000000000000000000	4.00000000000000000000	4.00000000000000000000	4.00000000000000000000	4.00000000000000000000	4.00000000000000000000
118.00000000000000000000	0.00000000000000000000	4131.28173828125000000000	4118.97412109375000000000	4133.84619140625000000000	4135.38427734375000000000	4124.10253906250000000000	4140.51269531250000000000	4154.35888671875000000000	4127.69238281250000000000	4118.97412109375000000000	4140.00000000000000000000	4115.38427734375000000000	4136.92285156250000000000	4085.12817382812500000000	4101.02539062500000000000	3487.00000000000000000000	10250.00000000000000000000	10230.00000000000000000000	0.00000000000000000000	0.00000000000000000000	0.00000000000000000000	545.00000000000000000000	399.00000000000000000000	4.00000000000000000000	4.00000000000000000000	4.00000000000000000000	4.00000000000000000000	4.00000000000000000000	4.00000000000000000000	4.00000000000000000000	4.00000000000000000000	4.00000000000000000000	4.00000000000000000000	4.00000000000000000000	4.00000000000000000000	4.00000000000000000000	4.00000000000000000000	4.00000000000000000000	4.00000000000000000000
119.00000000000000000000	0.00000000000000000000	4144.10253906250000000000	4117.43603515625000000000	4142.56396484375000000000	4169.23046875000000000000	4144.10253906250000000000	4154.87158203125000000000	4158.46142578125000000000	4128.20507812500000000000	4130.76904296875000000000	4131.28173828125000000000	4091.28198242187500000000	4143.07666015625000000000	4090.76904296875000000000	4104.10253906250000000000	3249.00000000000000000000	10250.00000000000000000000	10230.00000000000000000000	0.00000000000000000000	0.00000000000000000000	0.00000000000000000000	545.00000000000000000000	407.00000000000000000000	4.00000000000000000000	4.00000000000000000000	4.00000000000000000000	4.00000000000000000000	4.00000000000000000000	4.00000000000000000000	4.00000000000000000000	4.00000000000000000000	4.00000000000000000000	4.00000000000000000000	4.00000000000000000000	4.00000000000000000000	4.00000000000000000000	4.00000000000000000000	4.00000000000000000000	4.00000000000000000000
120.00000000000000000000	0.00000000000000000000	4138.97412109375000000000	4143.07666015625000000000	4128.71777343750000000000	4185.12792968750000000000	4159.48730468750000000000	4158.97412109375000000000	4161.53857421875000000000	4140.00000000000000000000	4146.66650390625000000000	4158.46142578125000000000	4096.92285156250000000000	4156.92285156250000000000	4115.89746093750000000000	4110.25634765625000000000	3056.00000000000000000000	10250.00000000000000000000	10230.00000000000000000000	0.00000000000000000000	0.00000000000000000000	0.00000000000000000000	545.00000000000000000000	414.00000000000000000000	4.00000000000000000000	4.00000000000000000000	4.00000000000000000000	4.00000000000000000000	4.00000000000000000000	4.00000000000000000000	4.00000000000000000000	4.00000000000000000000	4.00000000000000000000	4.00000000000000000000	4.00000000000000000000	4.00000000000000000000	4.00000000000000000000	4.00000000000000000000	4.00000000000000000000	4.00000000000000000000
121.00000000000000000000	0.00000000000000000000	4143.58984375000000000000	4132.82031250000000000000	4138.46142578125000000000	4145.64111328125000000000	4129.23046875000000000000	4146.66650390625000000000	4161.53857421875000000000	4165.12792968750000000000	4167.17919921875000000000	4184.61523437500000000000	4161.02539062500000000000	4165.64111328125000000000	4126.66650390625000000000	4113.33300781250000000000	2903.00000000000000000000	10249.00000000000000000000	10228.00000000000000000000	0.00000000000000000000	0.00000000000000000000	0.00000000000000000000	545.00000000000000000000	421.00000000000000000000	4.00000000000000000000	4.00000000000000000000	4.00000000000000000000	4.00000000000000000000	4.00000000000000000000	4.00000000000000000000	4.00000000000000000000	4.00000000000000000000	4.00000000000000000000	4.00000000000000000000	4.00000000000000000000	4.00000000000000000000	4.00000000000000000000	4.00000000000000000000	4.00000000000000000000	4.00000000000000000000
122.00000000000000000000	0.00000000000000000000	4152.30761718750000000000	4127.17919921875000000000	4153.33300781250000000000	4134.35888671875000000000	4126.15380859375000000000	4150.76904296875000000000	4187.69238281250000000000	4200.00000000000000000000	4188.71777343750000000000	4187.69238281250000000000	4178.46142578125000000000	4173.84619140625000000000	4142.05126953125000000000	4128.20507812500000000000	3487.00000000000000000000	10249.00000000000000000000	10228.00000000000000000000	0.00000000000000000000	0.00000000000000000000	0.00000000000000000000	545.00000000000000000000	430.00000000000000000000	4.00000000000000000000	4.00000000000000000000	4.00000000000000000000	4.00000000000000000000	4.00000000000000000000	4.00000000000000000000	4.00000000000000000000	4.00000000000000000000	4.00000000000000000000	4.00000000000000000000	4.00000000000000000000	4.00000000000000000000	4.00000000000000000000	4.00000000000000000000	4.00000000000000000000	4.00000000000000000000
123.00000000000000000000	0.00000000000000000000	4148.20507812500000000000	4156.41015625000000000000	4147.69238281250000000000	4176.41015625000000000000	4153.33300781250000000000	4169.74365234375000000000	4211.28173828125000000000	4211.79492187500000000000	4186.66650390625000000000	4187.17919921875000000000	4152.30761718750000000000	4186.15380859375000000000	4160.00000000000000000000	4140.51269531250000000000	3249.00000000000000000000	10249.00000000000000000000	10227.00000000000000000000	0.00000000000000000000	0.00000000000000000000	0.00000000000000000000	545.00000000000000000000	438.00000000000000000000	4.00000000000000000000	4.00000000000000000000	4.00000000000000000000	4.00000000000000000000	4.00000000000000000000	4.00000000000000000000	4.00000000000000000000	4.00000000000000000000	4.00000000000000000000	4.00000000000000000000	4.00000000000000000000	4.00000000000000000000	4.00000000000000000000	4.00000000000000000000	4.00000000000000000000	4.00000000000000000000
124.00000000000000000000	0.00000000000000000000	4160.51269531250000000000	4171.28173828125000000000	4157.94873046875000000000	4184.10253906250000000000	4154.35888671875000000000	4170.76904296875000000000	4198.46142578125000000000	4195.38427734375000000000	4167.69238281250000000000	4190.76904296875000000000	4177.43603515625000000000	4194.35888671875000000000	4171.28173828125000000000	4145.64111328125000000000	3056.00000000000000000000	10249.00000000000000000000	10227.00000000000000000000	0.00000000000000000000	0.00000000000000000000	0.00000000000000000000	545.00000000000000000000	447.00000000000000000000	4.00000000000000000000	4.00000000000000000000	4.00000000000000000000	4.00000000000000000000	4.00000000000000000000	4.00000000000000000000	4.00000000000000000000	4.00000000000000000000	4.00000000000000000000	4.00000000000000000000	4.00000000000000000000	4.00000000000000000000	4.00000000000000000000	4.00000000000000000000	4.00000000000000000000	4.00000000000000000000
125.00000000000000000000	0.00000000000000000000	4152.82031250000000000000	4152.82031250000000000000	4148.71777343750000000000	4151.28173828125000000000	4129.23046875000000000000	4157.94873046875000000000	4181.02539062500000000000	4186.15380859375000000000	4164.61523437500000000000	4190.25634765625000000000	4187.17919921875000000000	4188.71777343750000000000	4163.58984375000000000000	4146.66650390625000000000	2903.00000000000000000000	10247.00000000000000000000	10227.00000000000000000000	0.00000000000000000000	0.00000000000000000000	0.00000000000000000000	545.00000000000000000000	455.00000000000000000000	4.00000000000000000000	4.00000000000000000000	4.00000000000000000000	4.00000000000000000000	4.00000000000000000000	4.00000000000000000000	4.00000000000000000000	4.00000000000000000000	4.00000000000000000000	4.00000000000000000000	4.00000000000000000000	4.00000000000000000000	4.00000000000000000000	4.00000000000000000000	4.00000000000000000000	4.00000000000000000000
126.00000000000000000000	0.00000000000000000000	4147.69238281250000000000	4125.64111328125000000000	4145.64111328125000000000	4157.43603515625000000000	4111.28173828125000000000	4147.69238281250000000000	4175.89746093750000000000	4171.28173828125000000000	4154.87158203125000000000	4171.79492187500000000000	4134.35888671875000000000	4171.79492187500000000000	4123.07666015625000000000	4124.10253906250000000000	3487.00000000000000000000	10247.00000000000000000000	10227.00000000000000000000	0.00000000000000000000	0.00000000000000000000	0.00000000000000000000	545.00000000000000000000	463.00000000000000000000	4.00000000000000000000	4.00000000000000000000	4.00000000000000000000	4.00000000000000000000	4.00000000000000000000	4.00000000000000000000	4.00000000000000000000	4.00000000000000000000	4.00000000000000000000	4.00000000000000000000	4.00000000000000000000	4.00000000000000000000	4.00000000000000000000	4.00000000000000000000	4.00000000000000000000	4.00000000000000000000
127.00000000000000000000	0.00000000000000000000	4145.12792968750000000000	4122.05126953125000000000	4141.53857421875000000000	4195.38427734375000000000	4140.00000000000000000000	4160.00000000000000000000	4182.05126953125000000000	4162.56396484375000000000	4150.25634765625000000000	4169.74365234375000000000	4116.92285156250000000000	4146.15380859375000000000	4099.48730468750000000000	4107.69238281250000000000	52.00000000000000000000	10244.00000000000000000000	10229.00000000000000000000	0.00000000000000000000	0.00000000000000000000	0.00000000000000000000	545.00000000000000000000	472.00000000000000000000	4.00000000000000000000	4.00000000000000000000	4.00000000000000000000	4.00000000000000000000	4.00000000000000000000	4.00000000000000000000	4.00000000000000000000	4.00000000000000000000	4.00000000000000000000	4.00000000000000000000	4.00000000000000000000	4.00000000000000000000	4.00000000000000000000	4.00000000000000000000	4.00000000000000000000	4.00000000000000000000
0.00000000000000000000	0.00000000000000000000	4141.02539062500000000000	4136.92285156250000000000	4126.66650390625000000000	4185.64111328125000000000	4183.58984375000000000000	4180.00000000000000000000	4192.30761718750000000000	4173.84619140625000000000	4166.15380859375000000000	4183.58984375000000000000	4144.61523437500000000000	4142.05126953125000000000	4111.79492187500000000000	4123.07666015625000000000	2403.00000000000000000000	10244.00000000000000000000	10229.00000000000000000000	0.00000000000000000000	0.00000000000000000000	0.00000000000000000000	545.00000000000000000000	479.00000000000000000000	4.00000000000000000000	4.00000000000000000000	4.00000000000000000000	4.00000000000000000000	4.00000000000000000000	4.00000000000000000000	4.00000000000000000000	4.00000000000000000000	4.00000000000000000000	4.00000000000000000000	4.00000000000000000000	4.00000000000000000000	4.00000000000000000000	4.00000000000000000000	4.00000000000000000000	4.00000000000000000000
1.00000000000000000000	0.00000000000000000000	4146.66650390625000000000	4124.10253906250000000000	4130.76904296875000000000	4122.56396484375000000000	4155.38427734375000000000	4168.20507812500000000000	4182.56396484375000000000	4166.66650390625000000000	4161.02539062500000000000	4154.35888671875000000000	4141.02539062500000000000	4156.92285156250000000000	4101.53857421875000000000	4126.15380859375000000000	2958.00000000000000000000	10244.00000000000000000000	10229.00000000000000000000	0.00000000000000000000	0.00000000000000000000	0.00000000000000000000	545.00000000000000000000	487.00000000000000000000	4.00000000000000000000	4.00000000000000000000	4.00000000000000000000	4.00000000000000000000	4.00000000000000000000	4.00000000000000000000	4.00000000000000000000	4.00000000000000000000	4.00000000000000000000	4.00000000000000000000	4.00000000000000000000	4.00000000000000000000	4.00000000000000000000	4.00000000000000000000	4.00000000000000000000	4.00000000000000000000
2.00000000000000000000	0.00000000000000000000	4125.64111328125000000000	4108.20507812500000000000	4121.53857421875000000000	4113.33300781250000000000	4115.89746093750000000000	4146.15380859375000000000	4171.28173828125000000000	4156.92285156250000000000	4151.28173828125000000000	4142.56396484375000000000	4113.84619140625000000000	4152.30761718750000000000	4091.28198242187500000000	4106.66650390625000000000	2367.00000000000000000000	10244.00000000000000000000	10229.00000000000000000000	0.00000000000000000000	0.00000000000000000000	0.00000000000000000000	545.00000000000000000000	496.00000000000000000000	4.00000000000000000000	4.00000000000000000000	4.00000000000000000000	4.00000000000000000000	4.00000000000000000000	4.00000000000000000000	4.00000000000000000000	4.00000000000000000000	4.00000000000000000000	4.00000000000000000000	4.00000000000000000000	4.00000000000000000000	4.00000000000000000000	4.00000000000000000000	4.00000000000000000000	4.00000000000000000000
3.00000000000000000000	0.00000000000000000000	4136.92285156250000000000	4125.12792968750000000000	4136.41015625000000000000	4170.25634765625000000000	4138.46142578125000000000	4150.76904296875000000000	4180.51269531250000000000	4170.76904296875000000000	4162.05126953125000000000	4182.56396484375000000000	4128.71777343750000000000	4156.92285156250000000000	4126.15380859375000000000	4114.35888671875000000000	3507.00000000000000000000	10245.00000000000000000000	10230.00000000000000000000	0.00000000000000000000	0.00000000000000000000	0.00000000000000000000	545.00000000000000000000	504.00000000000000000000	4.00000000000000000000	4.00000000000000000000	4.00000000000000000000	4.00000000000000000000	4.00000000000000000000	4.00000000000000000000	4.00000000000000000000	4.00000000000000000000	4.00000000000000000000	4.00000000000000000000	4.00000000000000000000	4.00000000000000000000	4.00000000000000000000	4.00000000000000000000	4.00000000000000000000	4.00000000000000000000
4.00000000000000000000	0.00000000000000000000	4156.41015625000000000000	4146.15380859375000000000	4151.28173828125000000000	4197.94873046875000000000	4171.79492187500000000000	4173.84619140625000000000	4193.84619140625000000000	4190.25634765625000000000	4181.02539062500000000000	4195.38427734375000000000	4174.87158203125000000000	4172.82031250000000000000	4158.46142578125000000000	4132.30761718750000000000	3566.00000000000000000000	10245.00000000000000000000	10230.00000000000000000000	0.00000000000000000000	0.00000000000000000000	0.00000000000000000000	545.00000000000000000000	512.00000000000000000000	4.00000000000000000000	4.00000000000000000000	4.00000000000000000000	4.00000000000000000000	4.00000000000000000000	4.00000000000000000000	4.00000000000000000000	4.00000000000000000000	4.00000000000000000000	4.00000000000000000000	4.00000000000000000000	4.00000000000000000000	4.00000000000000000000	4.00000000000000000000	4.00000000000000000000	4.00000000000000000000
5.00000000000000000000	0.00000000000000000000	4133.84619140625000000000	4145.12792968750000000000	4128.71777343750000000000	4192.30761718750000000000	4171.79492187500000000000	4180.51269531250000000000	4191.79492187500000000000	4191.79492187500000000000	4190.76904296875000000000	4187.17919921875000000000	4170.76904296875000000000	4168.71777343750000000000	4151.79492187500000000000	4121.53857421875000000000	3352.00000000000000000000	10247.00000000000000000000	10230.00000000000000000000	0.00000000000000000000	0.00000000000000000000	0.00000000000000000000	545.00000000000000000000	520.00000000000000000000	4.00000000000000000000	4.00000000000000000000	4.00000000000000000000	4.00000000000000000000	4.00000000000000000000	4.00000000000000000000	4.00000000000000000000	4.00000000000000000000	4.00000000000000000000	4.00000000000000000000	4.00000000000000000000	4.00000000000000000000	4.00000000000000000000	4.00000000000000000000	4.00000000000000000000	4.00000000000000000000
6.00000000000000000000	0.00000000000000000000	4141.02539062500000000000	4130.25634765625000000000	4138.97412109375000000000	4168.71777343750000000000	4156.41015625000000000000	4166.66650390625000000000	4180.51269531250000000000	4173.84619140625000000000	4177.94873046875000000000	4193.84619140625000000000	4108.71777343750000000000	4162.05126953125000000000	4126.66650390625000000000	4116.92285156250000000000	3437.00000000000000000000	10247.00000000000000000000	10230.00000000000000000000	0.00000000000000000000	0.00000000000000000000	0.00000000000000000000	545.00000000000000000000	527.00000000000000000000	4.00000000000000000000	4.00000000000000000000	4.00000000000000000000	4.00000000000000000000	4.00000000000000000000	4.00000000000000000000	4.00000000000000000000	4.00000000000000000000	4.00000000000000000000	4.00000000000000000000	4.00000000000000000000	4.00000000000000000000	4.00000000000000000000	4.00000000000000000000	4.00000000000000000000	4.00000000000000000000
7.00000000000000000000	0.00000000000000000000	4142.56396484375000000000	4132.82031250000000000000	4138.46142578125000000000	4141.02539062500000000000	4151.79492187500000000000	4163.58984375000000000000	4180.51269531250000000000	4168.20507812500000000000	4165.64111328125000000000	4197.94873046875000000000	4107.69238281250000000000	4161.02539062500000000000	4120.00000000000000000000	4133.33300781250000000000	3464.00000000000000000000	10246.00000000000000000000	10231.00000000000000000000	0.00000000000000000000	0.00000000000000000000	0.00000000000000000000	545.00000000000000000000	535.00000000000000000000	4.00000000000000000000	4.00000000000000000000	4.00000000000000000000	4.00000000000000000000	4.00000000000000000000	4.00000000000000000000	4.00000000000000000000	4.00000000000000000000	4.00000000000000000000	4.00000000000000000000	4.00000000000000000000	4.00000000000000000000	4.00000000000000000000	4.00000000000000000000	4.00000000000000000000	4.00000000000000000000
8.00000000000000000000	0.00000000000000000000	4139.48730468750000000000	4141.53857421875000000000	4134.35888671875000000000	4144.61523437500000000000	4136.92285156250000000000	4163.58984375000000000000	4182.56396484375000000000	4168.71777343750000000000	4158.46142578125000000000	4185.12792968750000000000	4168.71777343750000000000	4161.53857421875000000000	4126.15380859375000000000	4128.20507812500000000000	3185.00000000000000000000	10246.00000000000000000000	10231.00000000000000000000	0.00000000000000000000	0.00000000000000000000	0.00000000000000000000	545.00000000000000000000	542.00000000000000000000	4.00000000000000000000	4.00000000000000000000	4.00000000000000000000	4.00000000000000000000	4.00000000000000000000	4.00000000000000000000	4.00000000000000000000	4.00000000000000000000	4.00000000000000000000	4.00000000000000000000	4.00000000000000000000	4.00000000000000000000	4.00000000000000000000	4.00000000000000000000	4.00000000000000000000	4.00000000000000000000
9.00000000000000000000	0.00000000000000000000	4151.79492187500000000000	4136.92285156250000000000	4150.25634765625000000000	4170.25634765625000000000	4123.58984375000000000000	4161.02539062500000000000	4186.66650390625000000000	4170.25634765625000000000	4162.05126953125000000000	4188.71777343750000000000	4184.61523437500000000000	4160.00000000000000000000	4131.79492187500000000000	4109.23046875000000000000	2951.00000000000000000000	10245.00000000000000000000	10231.00000000000000000000	0.00000000000000000000	0.00000000000000000000	0.00000000000000000000	545.00000000000000000000	549.00000000000000000000	4.00000000000000000000	4.00000000000000000000	4.00000000000000000000	4.00000000000000000000	4.00000000000000000000	4.00000000000000000000	4.00000000000000000000	4.00000000000000000000	4.00000000000000000000	4.00000000000000000000	4.00000000000000000000	4.00000000000000000000	4.00000000000000000000	4.00000000000000000000	4.00000000000000000000	4.00000000000000000000
10.00000000000000000000	0.00000000000000000000	4157.43603515625000000000	4137.94873046875000000000	4153.33300781250000000000	4184.61523437500000000000	4142.05126953125000000000	4164.61523437500000000000	4190.76904296875000000000	4178.46142578125000000000	4172.30761718750000000000	4207.69238281250000000000	4151.79492187500000000000	4166.15380859375000000000	4137.43603515625000000000	4119.48730468750000000000	3523.00000000000000000000	10245.00000000000000000000	10231.00000000000000000000	0.00000000000000000000	0.00000000000000000000	0.00000000000000000000	545.00000000000000000000	558.00000000000000000000	4.00000000000000000000	4.00000000000000000000	4.00000000000000000000	4.00000000000000000000	4.00000000000000000000	4.00000000000000000000	4.00000000000000000000	4.00000000000000000000	4.00000000000000000000	4.00000000000000000000	4.00000000000000000000	4.00000000000000000000	4.00000000000000000000	4.00000000000000000000	4.00000000000000000000	4.00000000000000000000
11.00000000000000000000	0.00000000000000000000	4172.30761718750000000000	4147.17919921875000000000	4164.10253906250000000000	4190.25634765625000000000	4162.05126953125000000000	4167.17919921875000000000	4186.66650390625000000000	4180.00000000000000000000	4167.69238281250000000000	4194.87158203125000000000	4137.43603515625000000000	4180.51269531250000000000	4132.82031250000000000000	4144.10253906250000000000	3254.00000000000000000000	10247.00000000000000000000	10231.00000000000000000000	0.00000000000000000000	0.00000000000000000000	0.00000000000000000000	545.00000000000000000000	566.00000000000000000000	4.00000000000000000000	4.00000000000000000000	4.00000000000000000000	4.00000000000000000000	4.00000000000000000000	4.00000000000000000000	4.00000000000000000000	4.00000000000000000000	4.00000000000000000000	4.00000000000000000000	4.00000000000000000000	4.00000000000000000000	4.00000000000000000000	4.00000000000000000000	4.00000000000000000000	4.00000000000000000000
12.00000000000000000000	0.00000000000000000000	4155.89746093750000000000	4152.82031250000000000000	4150.25634765625000000000	4183.07666015625000000000	4168.20507812500000000000	4172.82031250000000000000	4187.17919921875000000000	4179.48730468750000000000	4162.05126953125000000000	4173.84619140625000000000	4128.20507812500000000000	4174.35888671875000000000	4131.28173828125000000000	4147.17919921875000000000	3067.00000000000000000000	10247.00000000000000000000	10231.00000000000000000000	0.00000000000000000000	0.00000000000000000000	0.00000000000000000000	545.00000000000000000000	575.00000000000000000000	4.00000000000000000000	4.00000000000000000000	4.00000000000000000000	4.00000000000000000000	4.00000000000000000000	4.00000000000000000000	4.00000000000000000000	4.00000000000000000000	4.00000000000000000000	4.00000000000000000000	4.00000000000000000000	4.00000000000000000000	4.00000000000000000000	4.00000000000000000000	4.00000000000000000000	4.00000000000000000000
13.00000000000000000000	0.00000000000000000000	4141.02539062500000000000	4152.82031250000000000000	4140.51269531250000000000	4169.74365234375000000000	4153.33300781250000000000	4176.92285156250000000000	4186.15380859375000000000	4175.89746093750000000000	4165.12792968750000000000	4173.33300781250000000000	4108.20507812500000000000	4169.74365234375000000000	4127.17919921875000000000	4142.05126953125000000000	2873.00000000000000000000	10249.00000000000000000000	10231.00000000000000000000	0.00000000000000000000	0.00000000000000000000	0.00000000000000000000	545.00000000000000000000	583.00000000000000000000	4.00000000000000000000	4.00000000000000000000	4.00000000000000000000	4.00000000000000000000	4.00000000000000000000	4.00000000000000000000	4.00000000000000000000	4.00000000000000000000	4.00000000000000000000	4.00000000000000000000	4.00000000000000000000	4.00000000000000000000	4.00000000000000000000	4.00000000000000000000	4.00000000000000000000	4.00000000000000000000
14.00000000000000000000	0.00000000000000000000	4149.74365234375000000000	4156.41015625000000000000	4145.12792968750000000000	4153.33300781250000000000	4131.79492187500000000000	4165.12792968750000000000	4177.43603515625000000000	4163.07666015625000000000	4167.17919921875000000000	4181.53857421875000000000	4134.87158203125000000000	4166.66650390625000000000	4121.02539062500000000000	4136.92285156250000000000	3523.00000000000000000000	10249.00000000000000000000	10231.00000000000000000000	0.00000000000000000000	0.00000000000000000000	0.00000000000000000000	545.00000000000000000000	591.00000000000000000000	4.00000000000000000000	4.00000000000000000000	4.00000000000000000000	4.00000000000000000000	4.00000000000000000000	4.00000000000000000000	4.00000000000000000000	4.00000000000000000000	4.00000000000000000000	4.00000000000000000000	4.00000000000000000000	4.00000000000000000000	4.00000000000000000000	4.00000000000000000000	4.00000000000000000000	4.00000000000000000000
15.00000000000000000000	0.00000000000000000000	4140.00000000000000000000	4148.71777343750000000000	4130.25634765625000000000	4130.25634765625000000000	4125.64111328125000000000	4149.74365234375000000000	4166.66650390625000000000	4150.76904296875000000000	4157.94873046875000000000	4173.84619140625000000000	4161.02539062500000000000	4149.23046875000000000000	4123.07666015625000000000	4120.00000000000000000000	3254.00000000000000000000	10250.00000000000000000000	10231.00000000000000000000	0.00000000000000000000	0.00000000000000000000	0.00000000000000000000	545.00000000000000000000	600.00000000000000000000	4.00000000000000000000	4.00000000000000000000	4.00000000000000000000	4.00000000000000000000	4.00000000000000000000	4.00000000000000000000	4.00000000000000000000	4.00000000000000000000	4.00000000000000000000	4.00000000000000000000	4.00000000000000000000	4.00000000000000000000	4.00000000000000000000	4.00000000000000000000	4.00000000000000000000	4.00000000000000000000
[truncated: 236 more rows]
