# Supplementary material for: Discriminating three motor imagery states of the same joint for brain-computer interface
Source: PeerJ. 2021 Aug 24;9:e12027. doi: 10.7717/peerj.12027 (PMC8395581; doi:10.7717/peerj.12027)
Supplement: Supplemental Information 1 [file peerj-09-12027-s001.zip › dataset/C/01-09-04.11.17.17.13.15.csv]

title:09	recorded:04.11.17 17.13.15	sampling:128	subject:01	labels:COUNTER INTERPOLATED AF3 F7 F3 FC5 T7 P7 O1 O2 P8 T8 FC6 F4 F8 AF4 RAW_CQ GYROX GYROY MARKER MARKER_HARDWARE SYNC TIME_STAMP_s TIME_STAMP_ms CQ_AF3 CQ_F7 CQ_F3 CQ_FC5 CQ_T7 CQ_P7 CQ_O1 CQ_O2 CQ_P8 CQ_T8 CQ_FC6 CQ_F4 CQ_F8 CQ_AF4 CQ_CMS CQ_DRL	chan:40	units:emotiv
87.00000000000000000000	0.00000000000000000000	4164.61523437500000000000	4150.76904296875000000000	4155.89746093750000000000	4172.82031250000000000000	4140.00000000000000000000	4151.28173828125000000000	4152.82031250000000000000	4140.51269531250000000000	4145.12792968750000000000	4149.74365234375000000000	4139.48730468750000000000	4201.53857421875000000000	4143.07666015625000000000	4158.97412109375000000000	3345.00000000000000000000	10245.00000000000000000000	10231.00000000000000000000	0.00000000000000000000	0.00000000000000000000	0.00000000000000000000	1857.00000000000000000000	610.00000000000000000000	0.00000000000000000000	0.00000000000000000000	0.00000000000000000000	0.00000000000000000000	0.00000000000000000000	0.00000000000000000000	0.00000000000000000000	0.00000000000000000000	0.00000000000000000000	0.00000000000000000000	0.00000000000000000000	0.00000000000000000000	0.00000000000000000000	0.00000000000000000000	0.00000000000000000000	0.00000000000000000000
88.00000000000000000000	0.00000000000000000000	4181.53857421875000000000	4165.12792968750000000000	4165.64111328125000000000	4194.87158203125000000000	4176.92285156250000000000	4173.84619140625000000000	4180.51269531250000000000	4183.58984375000000000000	4189.23046875000000000000	4171.28173828125000000000	4155.89746093750000000000	4218.46142578125000000000	4172.82031250000000000000	4181.02539062500000000000	2840.00000000000000000000	10245.00000000000000000000	10231.00000000000000000000	0.00000000000000000000	0.00000000000000000000	0.00000000000000000000	1857.00000000000000000000	618.00000000000000000000	0.00000000000000000000	0.00000000000000000000	0.00000000000000000000	0.00000000000000000000	0.00000000000000000000	0.00000000000000000000	0.00000000000000000000	0.00000000000000000000	0.00000000000000000000	0.00000000000000000000	0.00000000000000000000	0.00000000000000000000	0.00000000000000000000	0.00000000000000000000	0.00000000000000000000	0.00000000000000000000
89.00000000000000000000	0.00000000000000000000	4166.15380859375000000000	4157.43603515625000000000	4150.25634765625000000000	4168.20507812500000000000	4171.79492187500000000000	4174.35888671875000000000	4170.76904296875000000000	4184.61523437500000000000	4186.15380859375000000000	4157.94873046875000000000	4158.46142578125000000000	4213.84619140625000000000	4171.79492187500000000000	4182.05126953125000000000	2783.00000000000000000000	10246.00000000000000000000	10230.00000000000000000000	0.00000000000000000000	0.00000000000000000000	0.00000000000000000000	1857.00000000000000000000	625.00000000000000000000	0.00000000000000000000	0.00000000000000000000	0.00000000000000000000	0.00000000000000000000	0.00000000000000000000	0.00000000000000000000	0.00000000000000000000	0.00000000000000000000	0.00000000000000000000	0.00000000000000000000	0.00000000000000000000	0.00000000000000000000	0.00000000000000000000	0.00000000000000000000	0.00000000000000000000	0.00000000000000000000
90.00000000000000000000	0.00000000000000000000	4163.07666015625000000000	4150.76904296875000000000	4143.07666015625000000000	4171.79492187500000000000	4127.69238281250000000000	4146.15380859375000000000	4130.76904296875000000000	4129.74365234375000000000	4137.43603515625000000000	4134.35888671875000000000	4150.25634765625000000000	4200.00000000000000000000	4146.15380859375000000000	4161.02539062500000000000	3533.00000000000000000000	10246.00000000000000000000	10230.00000000000000000000	0.00000000000000000000	0.00000000000000000000	0.00000000000000000000	1857.00000000000000000000	632.00000000000000000000	0.00000000000000000000	0.00000000000000000000	0.00000000000000000000	0.00000000000000000000	0.00000000000000000000	0.00000000000000000000	0.00000000000000000000	0.00000000000000000000	0.00000000000000000000	0.00000000000000000000	0.00000000000000000000	0.00000000000000000000	0.00000000000000000000	0.00000000000000000000	0.00000000000000000000	0.00000000000000000000
91.00000000000000000000	0.00000000000000000000	4170.76904296875000000000	4201.02539062500000000000	4161.02539062500000000000	4225.64111328125000000000	4177.94873046875000000000	4167.69238281250000000000	4159.48730468750000000000	4160.51269531250000000000	4169.74365234375000000000	4175.38427734375000000000	4191.79492187500000000000	4222.05126953125000000000	4173.84619140625000000000	4189.74365234375000000000	3345.00000000000000000000	10246.00000000000000000000	10231.00000000000000000000	0.00000000000000000000	0.00000000000000000000	0.00000000000000000000	1857.00000000000000000000	640.00000000000000000000	0.00000000000000000000	0.00000000000000000000	0.00000000000000000000	0.00000000000000000000	0.00000000000000000000	0.00000000000000000000	0.00000000000000000000	0.00000000000000000000	0.00000000000000000000	0.00000000000000000000	0.00000000000000000000	0.00000000000000000000	0.00000000000000000000	0.00000000000000000000	0.00000000000000000000	0.00000000000000000000
92.00000000000000000000	0.00000000000000000000	4174.87158203125000000000	4203.07666015625000000000	4167.17919921875000000000	4208.71777343750000000000	4201.02539062500000000000	4180.00000000000000000000	4179.48730468750000000000	4196.92285156250000000000	4192.30761718750000000000	4198.46142578125000000000	4198.97412109375000000000	4233.33300781250000000000	4199.48730468750000000000	4198.46142578125000000000	2840.00000000000000000000	10246.00000000000000000000	10231.00000000000000000000	0.00000000000000000000	0.00000000000000000000	0.00000000000000000000	1857.00000000000000000000	647.00000000000000000000	0.00000000000000000000	0.00000000000000000000	0.00000000000000000000	0.00000000000000000000	0.00000000000000000000	0.00000000000000000000	0.00000000000000000000	0.00000000000000000000	0.00000000000000000000	0.00000000000000000000	0.00000000000000000000	0.00000000000000000000	0.00000000000000000000	0.00000000000000000000	0.00000000000000000000	0.00000000000000000000
93.00000000000000000000	0.00000000000000000000	4166.66650390625000000000	4161.53857421875000000000	4151.28173828125000000000	4170.76904296875000000000	4155.38427734375000000000	4164.61523437500000000000	4154.35888671875000000000	4172.82031250000000000000	4170.25634765625000000000	4172.30761718750000000000	4149.74365234375000000000	4211.28173828125000000000	4191.28173828125000000000	4169.23046875000000000000	2783.00000000000000000000	10247.00000000000000000000	10230.00000000000000000000	0.00000000000000000000	0.00000000000000000000	0.00000000000000000000	1857.00000000000000000000	654.00000000000000000000	0.00000000000000000000	0.00000000000000000000	0.00000000000000000000	0.00000000000000000000	0.00000000000000000000	0.00000000000000000000	0.00000000000000000000	0.00000000000000000000	0.00000000000000000000	0.00000000000000000000	0.00000000000000000000	0.00000000000000000000	0.00000000000000000000	0.00000000000000000000	0.00000000000000000000	0.00000000000000000000
94.00000000000000000000	0.00000000000000000000	4163.07666015625000000000	4169.74365234375000000000	4150.25634765625000000000	4195.38427734375000000000	4159.48730468750000000000	4173.84619140625000000000	4156.41015625000000000000	4176.41015625000000000000	4193.33300781250000000000	4173.33300781250000000000	4158.46142578125000000000	4216.92285156250000000000	4178.97412109375000000000	4177.94873046875000000000	3533.00000000000000000000	10247.00000000000000000000	10230.00000000000000000000	0.00000000000000000000	0.00000000000000000000	0.00000000000000000000	1857.00000000000000000000	662.00000000000000000000	0.00000000000000000000	0.00000000000000000000	0.00000000000000000000	0.00000000000000000000	0.00000000000000000000	0.00000000000000000000	0.00000000000000000000	0.00000000000000000000	0.00000000000000000000	0.00000000000000000000	0.00000000000000000000	0.00000000000000000000	0.00000000000000000000	0.00000000000000000000	0.00000000000000000000	0.00000000000000000000
95.00000000000000000000	0.00000000000000000000	4178.97412109375000000000	4187.17919921875000000000	4161.53857421875000000000	4199.48730468750000000000	4181.53857421875000000000	4182.05126953125000000000	4174.87158203125000000000	4194.87158203125000000000	4209.23046875000000000000	4188.20507812500000000000	4189.74365234375000000000	4232.82031250000000000000	4173.33300781250000000000	4193.33300781250000000000	3345.00000000000000000000	10249.00000000000000000000	10230.00000000000000000000	0.00000000000000000000	0.00000000000000000000	0.00000000000000000000	1857.00000000000000000000	669.00000000000000000000	0.00000000000000000000	0.00000000000000000000	0.00000000000000000000	0.00000000000000000000	0.00000000000000000000	0.00000000000000000000	0.00000000000000000000	0.00000000000000000000	0.00000000000000000000	0.00000000000000000000	0.00000000000000000000	0.00000000000000000000	0.00000000000000000000	0.00000000000000000000	0.00000000000000000000	0.00000000000000000000
96.00000000000000000000	0.00000000000000000000	4160.51269531250000000000	4162.56396484375000000000	4145.64111328125000000000	4167.69238281250000000000	4154.35888671875000000000	4161.02539062500000000000	4167.17919921875000000000	4177.43603515625000000000	4175.89746093750000000000	4169.23046875000000000000	4159.48730468750000000000	4212.82031250000000000000	4160.51269531250000000000	4171.79492187500000000000	2840.00000000000000000000	10249.00000000000000000000	10230.00000000000000000000	0.00000000000000000000	0.00000000000000000000	0.00000000000000000000	1857.00000000000000000000	676.00000000000000000000	0.00000000000000000000	0.00000000000000000000	0.00000000000000000000	0.00000000000000000000	0.00000000000000000000	0.00000000000000000000	0.00000000000000000000	0.00000000000000000000	0.00000000000000000000	0.00000000000000000000	0.00000000000000000000	0.00000000000000000000	0.00000000000000000000	0.00000000000000000000	0.00000000000000000000	0.00000000000000000000
97.00000000000000000000	0.00000000000000000000	4147.69238281250000000000	4134.87158203125000000000	4133.84619140625000000000	4165.64111328125000000000	4108.20507812500000000000	4132.30761718750000000000	4137.43603515625000000000	4146.66650390625000000000	4147.17919921875000000000	4128.71777343750000000000	4126.66650390625000000000	4194.87158203125000000000	4126.66650390625000000000	4144.61523437500000000000	2783.00000000000000000000	10249.00000000000000000000	10229.00000000000000000000	0.00000000000000000000	0.00000000000000000000	0.00000000000000000000	1857.00000000000000000000	684.00000000000000000000	0.00000000000000000000	0.00000000000000000000	0.00000000000000000000	0.00000000000000000000	0.00000000000000000000	0.00000000000000000000	0.00000000000000000000	0.00000000000000000000	0.00000000000000000000	0.00000000000000000000	0.00000000000000000000	0.00000000000000000000	0.00000000000000000000	0.00000000000000000000	0.00000000000000000000	0.00000000000000000000
98.00000000000000000000	0.00000000000000000000	4165.64111328125000000000	4162.05126953125000000000	4142.05126953125000000000	4191.79492187500000000000	4130.25634765625000000000	4157.94873046875000000000	4151.79492187500000000000	4160.00000000000000000000	4167.17919921875000000000	4151.79492187500000000000	4162.05126953125000000000	4202.56396484375000000000	4147.17919921875000000000	4158.97412109375000000000	3533.00000000000000000000	10249.00000000000000000000	10229.00000000000000000000	0.00000000000000000000	0.00000000000000000000	0.00000000000000000000	1857.00000000000000000000	691.00000000000000000000	0.00000000000000000000	0.00000000000000000000	0.00000000000000000000	0.00000000000000000000	0.00000000000000000000	0.00000000000000000000	0.00000000000000000000	0.00000000000000000000	0.00000000000000000000	0.00000000000000000000	0.00000000000000000000	0.00000000000000000000	0.00000000000000000000	0.00000000000000000000	0.00000000000000000000	0.00000000000000000000
99.00000000000000000000	0.00000000000000000000	4174.35888671875000000000	4191.28173828125000000000	4153.33300781250000000000	4197.43603515625000000000	4180.51269531250000000000	4199.48730468750000000000	4191.79492187500000000000	4194.35888671875000000000	4191.79492187500000000000	4201.02539062500000000000	4199.48730468750000000000	4218.46142578125000000000	4198.97412109375000000000	4186.15380859375000000000	3345.00000000000000000000	10250.00000000000000000000	10229.00000000000000000000	0.00000000000000000000	0.00000000000000000000	0.00000000000000000000	1857.00000000000000000000	699.00000000000000000000	0.00000000000000000000	0.00000000000000000000	0.00000000000000000000	0.00000000000000000000	0.00000000000000000000	0.00000000000000000000	0.00000000000000000000	0.00000000000000000000	0.00000000000000000000	0.00000000000000000000	0.00000000000000000000	0.00000000000000000000	0.00000000000000000000	0.00000000000000000000	0.00000000000000000000	0.00000000000000000000
100.00000000000000000000	0.00000000000000000000	4175.38427734375000000000	4157.43603515625000000000	4158.46142578125000000000	4167.69238281250000000000	4152.82031250000000000000	4171.28173828125000000000	4175.89746093750000000000	4184.10253906250000000000	4175.89746093750000000000	4167.17919921875000000000	4170.76904296875000000000	4218.97412109375000000000	4170.76904296875000000000	4172.82031250000000000000	2840.00000000000000000000	10250.00000000000000000000	10229.00000000000000000000	0.00000000000000000000	0.00000000000000000000	0.00000000000000000000	1857.00000000000000000000	706.00000000000000000000	0.00000000000000000000	0.00000000000000000000	0.00000000000000000000	0.00000000000000000000	0.00000000000000000000	0.00000000000000000000	0.00000000000000000000	0.00000000000000000000	0.00000000000000000000	0.00000000000000000000	0.00000000000000000000	0.00000000000000000000	0.00000000000000000000	0.00000000000000000000	0.00000000000000000000	0.00000000000000000000
101.00000000000000000000	0.00000000000000000000	4159.48730468750000000000	4151.79492187500000000000	4144.10253906250000000000	4181.53857421875000000000	4131.79492187500000000000	4147.17919921875000000000	4156.92285156250000000000	4175.38427734375000000000	4181.02539062500000000000	4141.53857421875000000000	4155.89746093750000000000	4209.23046875000000000000	4139.48730468750000000000	4163.58984375000000000000	2783.00000000000000000000	10248.00000000000000000000	10228.00000000000000000000	0.00000000000000000000	0.00000000000000000000	0.00000000000000000000	1857.00000000000000000000	713.00000000000000000000	0.00000000000000000000	0.00000000000000000000	0.00000000000000000000	0.00000000000000000000	0.00000000000000000000	0.00000000000000000000	0.00000000000000000000	0.00000000000000000000	0.00000000000000000000	0.00000000000000000000	0.00000000000000000000	0.00000000000000000000	0.00000000000000000000	0.00000000000000000000	0.00000000000000000000	0.00000000000000000000
102.00000000000000000000	0.00000000000000000000	4174.87158203125000000000	4194.87158203125000000000	4148.20507812500000000000	4235.38427734375000000000	4180.00000000000000000000	4175.89746093750000000000	4176.92285156250000000000	4194.87158203125000000000	4205.12792968750000000000	4184.10253906250000000000	4172.30761718750000000000	4223.58984375000000000000	4173.33300781250000000000	4183.07666015625000000000	3533.00000000000000000000	10248.00000000000000000000	10228.00000000000000000000	0.00000000000000000000	0.00000000000000000000	0.00000000000000000000	1857.00000000000000000000	721.00000000000000000000	0.00000000000000000000	0.00000000000000000000	0.00000000000000000000	0.00000000000000000000	0.00000000000000000000	0.00000000000000000000	0.00000000000000000000	0.00000000000000000000	0.00000000000000000000	0.00000000000000000000	0.00000000000000000000	0.00000000000000000000	0.00000000000000000000	0.00000000000000000000	0.00000000000000000000	0.00000000000000000000
103.00000000000000000000	0.00000000000000000000	4189.23046875000000000000	4195.89746093750000000000	4164.10253906250000000000	4216.41015625000000000000	4186.66650390625000000000	4188.20507812500000000000	4181.53857421875000000000	4192.30761718750000000000	4193.33300781250000000000	4192.82031250000000000000	4159.48730468750000000000	4233.33300781250000000000	4182.56396484375000000000	4183.58984375000000000000	3345.00000000000000000000	10246.00000000000000000000	10228.00000000000000000000	0.00000000000000000000	0.00000000000000000000	0.00000000000000000000	1857.00000000000000000000	728.00000000000000000000	0.00000000000000000000	0.00000000000000000000	0.00000000000000000000	0.00000000000000000000	0.00000000000000000000	0.00000000000000000000	0.00000000000000000000	0.00000000000000000000	0.00000000000000000000	0.00000000000000000000	0.00000000000000000000	0.00000000000000000000	0.00000000000000000000	0.00000000000000000000	0.00000000000000000000	0.00000000000000000000
104.00000000000000000000	0.00000000000000000000	4167.69238281250000000000	4168.71777343750000000000	4153.33300781250000000000	4158.97412109375000000000	4135.38427734375000000000	4171.28173828125000000000	4164.10253906250000000000	4173.84619140625000000000	4176.92285156250000000000	4161.53857421875000000000	4153.84619140625000000000	4224.10253906250000000000	4154.35888671875000000000	4171.79492187500000000000	2840.00000000000000000000	10246.00000000000000000000	10228.00000000000000000000	0.00000000000000000000	0.00000000000000000000	0.00000000000000000000	1857.00000000000000000000	735.00000000000000000000	0.00000000000000000000	0.00000000000000000000	0.00000000000000000000	0.00000000000000000000	0.00000000000000000000	0.00000000000000000000	0.00000000000000000000	0.00000000000000000000	0.00000000000000000000	0.00000000000000000000	0.00000000000000000000	0.00000000000000000000	0.00000000000000000000	0.00000000000000000000	0.00000000000000000000	0.00000000000000000000
105.00000000000000000000	0.00000000000000000000	4178.46142578125000000000	4164.61523437500000000000	4155.38427734375000000000	4177.94873046875000000000	4134.35888671875000000000	4171.79492187500000000000	4167.17919921875000000000	4177.43603515625000000000	4190.25634765625000000000	4160.51269531250000000000	4177.43603515625000000000	4225.64111328125000000000	4156.92285156250000000000	4184.10253906250000000000	2783.00000000000000000000	10246.00000000000000000000	10227.00000000000000000000	0.00000000000000000000	0.00000000000000000000	0.00000000000000000000	1857.00000000000000000000	743.00000000000000000000	0.00000000000000000000	0.00000000000000000000	0.00000000000000000000	0.00000000000000000000	0.00000000000000000000	0.00000000000000000000	0.00000000000000000000	0.00000000000000000000	0.00000000000000000000	0.00000000000000000000	0.00000000000000000000	0.00000000000000000000	0.00000000000000000000	0.00000000000000000000	0.00000000000000000000	0.00000000000000000000
106.00000000000000000000	0.00000000000000000000	4177.94873046875000000000	4170.25634765625000000000	4157.43603515625000000000	4214.87158203125000000000	4170.25634765625000000000	4185.64111328125000000000	4185.64111328125000000000	4193.84619140625000000000	4205.12792968750000000000	4181.53857421875000000000	4182.05126953125000000000	4224.61523437500000000000	4172.30761718750000000000	4192.30761718750000000000	3533.00000000000000000000	10246.00000000000000000000	10227.00000000000000000000	0.00000000000000000000	0.00000000000000000000	0.00000000000000000000	1857.00000000000000000000	750.00000000000000000000	0.00000000000000000000	0.00000000000000000000	0.00000000000000000000	0.00000000000000000000	0.00000000000000000000	0.00000000000000000000	0.00000000000000000000	0.00000000000000000000	0.00000000000000000000	0.00000000000000000000	0.00000000000000000000	0.00000000000000000000	0.00000000000000000000	0.00000000000000000000	0.00000000000000000000	0.00000000000000000000
107.00000000000000000000	0.00000000000000000000	4166.66650390625000000000	4158.97412109375000000000	4149.23046875000000000000	4181.53857421875000000000	4155.38427734375000000000	4167.17919921875000000000	4175.38427734375000000000	4185.12792968750000000000	4186.15380859375000000000	4173.33300781250000000000	4153.84619140625000000000	4214.87158203125000000000	4151.79492187500000000000	4165.12792968750000000000	3345.00000000000000000000	10247.00000000000000000000	10228.00000000000000000000	0.00000000000000000000	0.00000000000000000000	0.00000000000000000000	1857.00000000000000000000	757.00000000000000000000	0.00000000000000000000	0.00000000000000000000	0.00000000000000000000	0.00000000000000000000	0.00000000000000000000	0.00000000000000000000	0.00000000000000000000	0.00000000000000000000	0.00000000000000000000	0.00000000000000000000	0.00000000000000000000	0.00000000000000000000	0.00000000000000000000	0.00000000000000000000	0.00000000000000000000	0.00000000000000000000
108.00000000000000000000	0.00000000000000000000	4175.89746093750000000000	4161.02539062500000000000	4155.38427734375000000000	4166.66650390625000000000	4145.12792968750000000000	4157.94873046875000000000	4171.28173828125000000000	4189.74365234375000000000	4176.92285156250000000000	4159.48730468750000000000	4147.69238281250000000000	4211.79492187500000000000	4146.15380859375000000000	4148.71777343750000000000	2840.00000000000000000000	10247.00000000000000000000	10228.00000000000000000000	0.00000000000000000000	0.00000000000000000000	0.00000000000000000000	1857.00000000000000000000	765.00000000000000000000	0.00000000000000000000	0.00000000000000000000	0.00000000000000000000	0.00000000000000000000	0.00000000000000000000	0.00000000000000000000	0.00000000000000000000	0.00000000000000000000	0.00000000000000000000	0.00000000000000000000	0.00000000000000000000	0.00000000000000000000	0.00000000000000000000	0.00000000000000000000	0.00000000000000000000	0.00000000000000000000
109.00000000000000000000	0.00000000000000000000	4178.97412109375000000000	4185.64111328125000000000	4158.46142578125000000000	4228.71777343750000000000	4168.20507812500000000000	4189.74365234375000000000	4194.35888671875000000000	4213.84619140625000000000	4202.56396484375000000000	4168.20507812500000000000	4181.53857421875000000000	4225.64111328125000000000	4170.76904296875000000000	4170.76904296875000000000	2783.00000000000000000000	10244.00000000000000000000	10227.00000000000000000000	0.00000000000000000000	0.00000000000000000000	0.00000000000000000000	1857.00000000000000000000	772.00000000000000000000	0.00000000000000000000	0.00000000000000000000	0.00000000000000000000	0.00000000000000000000	0.00000000000000000000	0.00000000000000000000	0.00000000000000000000	0.00000000000000000000	0.00000000000000000000	0.00000000000000000000	0.00000000000000000000	0.00000000000000000000	0.00000000000000000000	0.00000000000000000000	0.00000000000000000000	0.00000000000000000000
110.00000000000000000000	0.00000000000000000000	4186.66650390625000000000	4186.66650390625000000000	4161.02539062500000000000	4230.76904296875000000000	4156.92285156250000000000	4195.89746093750000000000	4189.74365234375000000000	4194.35888671875000000000	4196.41015625000000000000	4172.82031250000000000000	4200.00000000000000000000	4242.05126953125000000000	4169.74365234375000000000	4193.84619140625000000000	3533.00000000000000000000	10244.00000000000000000000	10227.00000000000000000000	0.00000000000000000000	0.00000000000000000000	0.00000000000000000000	1857.00000000000000000000	779.00000000000000000000	0.00000000000000000000	0.00000000000000000000	0.00000000000000000000	0.00000000000000000000	0.00000000000000000000	0.00000000000000000000	0.00000000000000000000	0.00000000000000000000	0.00000000000000000000	0.00000000000000000000	0.00000000000000000000	0.00000000000000000000	0.00000000000000000000	0.00000000000000000000	0.00000000000000000000	0.00000000000000000000
111.00000000000000000000	0.00000000000000000000	4166.66650390625000000000	4173.33300781250000000000	4149.23046875000000000000	4168.20507812500000000000	4146.15380859375000000000	4177.94873046875000000000	4174.87158203125000000000	4177.43603515625000000000	4177.94873046875000000000	4182.05126953125000000000	4173.33300781250000000000	4230.25634765625000000000	4168.20507812500000000000	4189.74365234375000000000	3345.00000000000000000000	10244.00000000000000000000	10227.00000000000000000000	0.00000000000000000000	0.00000000000000000000	0.00000000000000000000	1857.00000000000000000000	787.00000000000000000000	0.00000000000000000000	0.00000000000000000000	0.00000000000000000000	0.00000000000000000000	0.00000000000000000000	0.00000000000000000000	0.00000000000000000000	0.00000000000000000000	0.00000000000000000000	0.00000000000000000000	0.00000000000000000000	0.00000000000000000000	0.00000000000000000000	0.00000000000000000000	0.00000000000000000000	0.00000000000000000000
112.00000000000000000000	0.00000000000000000000	4152.82031250000000000000	4154.87158203125000000000	4136.41015625000000000000	4166.15380859375000000000	4138.46142578125000000000	4156.41015625000000000000	4162.56396484375000000000	4178.97412109375000000000	4174.87158203125000000000	4162.56396484375000000000	4131.28173828125000000000	4218.46142578125000000000	4168.71777343750000000000	4169.74365234375000000000	2840.00000000000000000000	10244.00000000000000000000	10227.00000000000000000000	0.00000000000000000000	0.00000000000000000000	0.00000000000000000000	1857.00000000000000000000	794.00000000000000000000	0.00000000000000000000	0.00000000000000000000	0.00000000000000000000	0.00000000000000000000	0.00000000000000000000	0.00000000000000000000	0.00000000000000000000	0.00000000000000000000	0.00000000000000000000	0.00000000000000000000	0.00000000000000000000	0.00000000000000000000	0.00000000000000000000	0.00000000000000000000	0.00000000000000000000	0.00000000000000000000
113.00000000000000000000	0.00000000000000000000	4184.10253906250000000000	4158.97412109375000000000	4161.53857421875000000000	4195.38427734375000000000	4135.89746093750000000000	4151.79492187500000000000	4155.89746093750000000000	4176.41015625000000000000	4180.00000000000000000000	4140.51269531250000000000	4160.51269531250000000000	4236.92285156250000000000	4168.71777343750000000000	4178.46142578125000000000	2783.00000000000000000000	10246.00000000000000000000	10228.00000000000000000000	0.00000000000000000000	0.00000000000000000000	0.00000000000000000000	1857.00000000000000000000	801.00000000000000000000	0.00000000000000000000	0.00000000000000000000	0.00000000000000000000	0.00000000000000000000	0.00000000000000000000	0.00000000000000000000	0.00000000000000000000	0.00000000000000000000	0.00000000000000000000	0.00000000000000000000	0.00000000000000000000	0.00000000000000000000	0.00000000000000000000	0.00000000000000000000	0.00000000000000000000	0.00000000000000000000
114.00000000000000000000	0.00000000000000000000	4192.30761718750000000000	4178.97412109375000000000	4180.00000000000000000000	4200.51269531250000000000	4162.05126953125000000000	4171.79492187500000000000	4168.71777343750000000000	4183.58984375000000000000	4193.33300781250000000000	4173.33300781250000000000	4216.92285156250000000000	4250.76904296875000000000	4187.17919921875000000000	4203.07666015625000000000	3533.00000000000000000000	10246.00000000000000000000	10228.00000000000000000000	0.00000000000000000000	0.00000000000000000000	0.00000000000000000000	1857.00000000000000000000	809.00000000000000000000	0.00000000000000000000	0.00000000000000000000	0.00000000000000000000	0.00000000000000000000	0.00000000000000000000	0.00000000000000000000	0.00000000000000000000	0.00000000000000000000	0.00000000000000000000	0.00000000000000000000	0.00000000000000000000	0.00000000000000000000	0.00000000000000000000	0.00000000000000000000	0.00000000000000000000	0.00000000000000000000
115.00000000000000000000	0.00000000000000000000	4184.10253906250000000000	4175.38427734375000000000	4170.76904296875000000000	4210.25634765625000000000	4160.00000000000000000000	4173.84619140625000000000	4171.79492187500000000000	4187.17919921875000000000	4191.28173828125000000000	4189.23046875000000000000	4198.97412109375000000000	4241.02539062500000000000	4176.41015625000000000000	4190.76904296875000000000	3345.00000000000000000000	10247.00000000000000000000	10229.00000000000000000000	0.00000000000000000000	0.00000000000000000000	0.00000000000000000000	1857.00000000000000000000	816.00000000000000000000	0.00000000000000000000	0.00000000000000000000	0.00000000000000000000	0.00000000000000000000	0.00000000000000000000	0.00000000000000000000	0.00000000000000000000	0.00000000000000000000	0.00000000000000000000	0.00000000000000000000	0.00000000000000000000	0.00000000000000000000	0.00000000000000000000	0.00000000000000000000	0.00000000000000000000	0.00000000000000000000
116.00000000000000000000	0.00000000000000000000	4172.82031250000000000000	4175.89746093750000000000	4157.43603515625000000000	4205.12792968750000000000	4143.07666015625000000000	4168.71777343750000000000	4172.82031250000000000000	4184.61523437500000000000	4187.17919921875000000000	4173.84619140625000000000	4169.23046875000000000000	4238.46142578125000000000	4160.51269531250000000000	4186.66650390625000000000	2840.00000000000000000000	10247.00000000000000000000	10229.00000000000000000000	0.00000000000000000000	0.00000000000000000000	0.00000000000000000000	1857.00000000000000000000	823.00000000000000000000	0.00000000000000000000	0.00000000000000000000	0.00000000000000000000	0.00000000000000000000	0.00000000000000000000	0.00000000000000000000	0.00000000000000000000	0.00000000000000000000	0.00000000000000000000	0.00000000000000000000	0.00000000000000000000	0.00000000000000000000	0.00000000000000000000	0.00000000000000000000	0.00000000000000000000	0.00000000000000000000
117.00000000000000000000	0.00000000000000000000	4171.28173828125000000000	4173.33300781250000000000	4160.00000000000000000000	4185.12792968750000000000	4144.61523437500000000000	4166.66650390625000000000	4177.94873046875000000000	4178.46142578125000000000	4174.87158203125000000000	4163.07666015625000000000	4168.71777343750000000000	4252.82031250000000000000	4170.25634765625000000000	4207.17919921875000000000	2783.00000000000000000000	10247.00000000000000000000	10227.00000000000000000000	0.00000000000000000000	0.00000000000000000000	0.00000000000000000000	1857.00000000000000000000	831.00000000000000000000	0.00000000000000000000	0.00000000000000000000	0.00000000000000000000	0.00000000000000000000	0.00000000000000000000	0.00000000000000000000	0.00000000000000000000	0.00000000000000000000	0.00000000000000000000	0.00000000000000000000	0.00000000000000000000	0.00000000000000000000	0.00000000000000000000	0.00000000000000000000	0.00000000000000000000	0.00000000000000000000
118.00000000000000000000	0.00000000000000000000	4184.10253906250000000000	4162.56396484375000000000	4166.66650390625000000000	4194.87158203125000000000	4146.15380859375000000000	4158.97412109375000000000	4173.33300781250000000000	4178.46142578125000000000	4165.64111328125000000000	4154.87158203125000000000	4174.35888671875000000000	4248.20507812500000000000	4171.28173828125000000000	4203.58984375000000000000	3533.00000000000000000000	10247.00000000000000000000	10227.00000000000000000000	0.00000000000000000000	0.00000000000000000000	0.00000000000000000000	1857.00000000000000000000	838.00000000000000000000	0.00000000000000000000	0.00000000000000000000	0.00000000000000000000	0.00000000000000000000	0.00000000000000000000	0.00000000000000000000	0.00000000000000000000	0.00000000000000000000	0.00000000000000000000	0.00000000000000000000	0.00000000000000000000	0.00000000000000000000	0.00000000000000000000	0.00000000000000000000	0.00000000000000000000	0.00000000000000000000
119.00000000000000000000	0.00000000000000000000	4174.35888671875000000000	4168.20507812500000000000	4161.02539062500000000000	4208.20507812500000000000	4146.66650390625000000000	4156.41015625000000000000	4162.05126953125000000000	4182.56396484375000000000	4180.51269531250000000000	4162.56396484375000000000	4185.64111328125000000000	4229.74365234375000000000	4164.10253906250000000000	4180.00000000000000000000	3345.00000000000000000000	10245.00000000000000000000	10227.00000000000000000000	0.00000000000000000000	0.00000000000000000000	0.00000000000000000000	1857.00000000000000000000	845.00000000000000000000	0.00000000000000000000	0.00000000000000000000	0.00000000000000000000	0.00000000000000000000	0.00000000000000000000	0.00000000000000000000	0.00000000000000000000	0.00000000000000000000	0.00000000000000000000	0.00000000000000000000	0.00000000000000000000	0.00000000000000000000	0.00000000000000000000	0.00000000000000000000	0.00000000000000000000	0.00000000000000000000
120.00000000000000000000	0.00000000000000000000	4187.17919921875000000000	4177.43603515625000000000	4171.28173828125000000000	4192.82031250000000000000	4141.53857421875000000000	4154.35888671875000000000	4146.15380859375000000000	4170.76904296875000000000	4182.56396484375000000000	4168.20507812500000000000	4177.94873046875000000000	4240.51269531250000000000	4156.41015625000000000000	4179.48730468750000000000	2840.00000000000000000000	10245.00000000000000000000	10227.00000000000000000000	0.00000000000000000000	0.00000000000000000000	0.00000000000000000000	1857.00000000000000000000	853.00000000000000000000	0.00000000000000000000	0.00000000000000000000	0.00000000000000000000	0.00000000000000000000	0.00000000000000000000	0.00000000000000000000	0.00000000000000000000	0.00000000000000000000	0.00000000000000000000	0.00000000000000000000	0.00000000000000000000	0.00000000000000000000	0.00000000000000000000	0.00000000000000000000	0.00000000000000000000	0.00000000000000000000
121.00000000000000000000	0.00000000000000000000	4191.79492187500000000000	4172.82031250000000000000	4173.33300781250000000000	4181.02539062500000000000	4135.89746093750000000000	4151.28173828125000000000	4143.58984375000000000000	4157.94873046875000000000	4170.25634765625000000000	4157.94873046875000000000	4172.30761718750000000000	4248.20507812500000000000	4146.15380859375000000000	4196.92285156250000000000	2783.00000000000000000000	10247.00000000000000000000	10229.00000000000000000000	0.00000000000000000000	0.00000000000000000000	0.00000000000000000000	1857.00000000000000000000	860.00000000000000000000	0.00000000000000000000	0.00000000000000000000	0.00000000000000000000	0.00000000000000000000	0.00000000000000000000	0.00000000000000000000	0.00000000000000000000	0.00000000000000000000	0.00000000000000000000	0.00000000000000000000	0.00000000000000000000	0.00000000000000000000	0.00000000000000000000	0.00000000000000000000	0.00000000000000000000	0.00000000000000000000
122.00000000000000000000	0.00000000000000000000	4178.97412109375000000000	4162.56396484375000000000	4164.61523437500000000000	4198.97412109375000000000	4146.66650390625000000000	4148.71777343750000000000	4161.53857421875000000000	4168.71777343750000000000	4163.58984375000000000000	4154.87158203125000000000	4181.02539062500000000000	4236.92285156250000000000	4152.30761718750000000000	4198.97412109375000000000	3533.00000000000000000000	10247.00000000000000000000	10229.00000000000000000000	0.00000000000000000000	0.00000000000000000000	0.00000000000000000000	1857.00000000000000000000	867.00000000000000000000	0.00000000000000000000	0.00000000000000000000	0.00000000000000000000	0.00000000000000000000	0.00000000000000000000	0.00000000000000000000	0.00000000000000000000	0.00000000000000000000	0.00000000000000000000	0.00000000000000000000	0.00000000000000000000	0.00000000000000000000	0.00000000000000000000	0.00000000000000000000	0.00000000000000000000	0.00000000000000000000
123.00000000000000000000	0.00000000000000000000	4192.30761718750000000000	4165.64111328125000000000	4172.82031250000000000000	4205.64111328125000000000	4163.07666015625000000000	4150.76904296875000000000	4168.71777343750000000000	4186.15380859375000000000	4162.56396484375000000000	4166.15380859375000000000	4157.94873046875000000000	4236.41015625000000000000	4166.66650390625000000000	4190.25634765625000000000	3345.00000000000000000000	10248.00000000000000000000	10230.00000000000000000000	0.00000000000000000000	0.00000000000000000000	0.00000000000000000000	1857.00000000000000000000	875.00000000000000000000	0.00000000000000000000	0.00000000000000000000	0.00000000000000000000	0.00000000000000000000	0.00000000000000000000	0.00000000000000000000	0.00000000000000000000	0.00000000000000000000	0.00000000000000000000	0.00000000000000000000	0.00000000000000000000	0.00000000000000000000	0.00000000000000000000	0.00000000000000000000	0.00000000000000000000	0.00000000000000000000
124.00000000000000000000	0.00000000000000000000	4180.00000000000000000000	4176.41015625000000000000	4161.53857421875000000000	4193.33300781250000000000	4158.46142578125000000000	4153.33300781250000000000	4162.05126953125000000000	4187.17919921875000000000	4168.71777343750000000000	4169.74365234375000000000	4146.15380859375000000000	4234.35888671875000000000	4161.53857421875000000000	4181.02539062500000000000	2840.00000000000000000000	10248.00000000000000000000	10230.00000000000000000000	0.00000000000000000000	0.00000000000000000000	0.00000000000000000000	1857.00000000000000000000	882.00000000000000000000	0.00000000000000000000	0.00000000000000000000	0.00000000000000000000	0.00000000000000000000	0.00000000000000000000	0.00000000000000000000	0.00000000000000000000	0.00000000000000000000	0.00000000000000000000	0.00000000000000000000	0.00000000000000000000	0.00000000000000000000	0.00000000000000000000	0.00000000000000000000	0.00000000000000000000	0.00000000000000000000
125.00000000000000000000	0.00000000000000000000	4167.17919921875000000000	4161.02539062500000000000	4147.17919921875000000000	4193.33300781250000000000	4127.69238281250000000000	4152.30761718750000000000	4150.25634765625000000000	4162.56396484375000000000	4157.94873046875000000000	4152.82031250000000000000	4171.79492187500000000000	4225.64111328125000000000	4135.89746093750000000000	4164.10253906250000000000	2783.00000000000000000000	10246.00000000000000000000	10227.00000000000000000000	0.00000000000000000000	0.00000000000000000000	0.00000000000000000000	1857.00000000000000000000	889.00000000000000000000	0.00000000000000000000	0.00000000000000000000	0.00000000000000000000	0.00000000000000000000	0.00000000000000000000	0.00000000000000000000	0.00000000000000000000	0.00000000000000000000	0.00000000000000000000	0.00000000000000000000	0.00000000000000000000	0.00000000000000000000	0.00000000000000000000	0.00000000000000000000	0.00000000000000000000	0.00000000000000000000
126.00000000000000000000	0.00000000000000000000	4175.89746093750000000000	4158.97412109375000000000	4156.41015625000000000000	4200.51269531250000000000	4146.15380859375000000000	4174.87158203125000000000	4170.25634765625000000000	4164.10253906250000000000	4161.02539062500000000000	4155.38427734375000000000	4188.71777343750000000000	4229.74365234375000000000	4146.15380859375000000000	4167.17919921875000000000	3533.00000000000000000000	10246.00000000000000000000	10227.00000000000000000000	0.00000000000000000000	0.00000000000000000000	0.00000000000000000000	1857.00000000000000000000	897.00000000000000000000	0.00000000000000000000	0.00000000000000000000	0.00000000000000000000	0.00000000000000000000	0.00000000000000000000	0.00000000000000000000	0.00000000000000000000	0.00000000000000000000	0.00000000000000000000	0.00000000000000000000	0.00000000000000000000	0.00000000000000000000	0.00000000000000000000	0.00000000000000000000	0.00000000000000000000	0.00000000000000000000
127.00000000000000000000	0.00000000000000000000	4174.87158203125000000000	4172.82031250000000000000	4151.79492187500000000000	4198.97412109375000000000	4173.84619140625000000000	4176.92285156250000000000	4187.17919921875000000000	4192.82031250000000000000	4180.51269531250000000000	4162.56396484375000000000	4171.28173828125000000000	4232.30761718750000000000	4158.46142578125000000000	4173.33300781250000000000	52.00000000000000000000	10246.00000000000000000000	10229.00000000000000000000	0.00000000000000000000	0.00000000000000000000	0.00000000000000000000	1857.00000000000000000000	904.00000000000000000000	0.00000000000000000000	0.00000000000000000000	0.00000000000000000000	0.00000000000000000000	0.00000000000000000000	0.00000000000000000000	0.00000000000000000000	0.00000000000000000000	0.00000000000000000000	0.00000000000000000000	0.00000000000000000000	0.00000000000000000000	0.00000000000000000000	0.00000000000000000000	0.00000000000000000000	0.00000000000000000000
0.00000000000000000000	0.00000000000000000000	4169.74365234375000000000	4158.46142578125000000000	4137.43603515625000000000	4188.71777343750000000000	4136.41015625000000000000	4146.15380859375000000000	4160.00000000000000000000	4180.00000000000000000000	4160.00000000000000000000	4145.12792968750000000000	4140.51269531250000000000	4214.87158203125000000000	4135.38427734375000000000	4154.35888671875000000000	2831.00000000000000000000	10246.00000000000000000000	10229.00000000000000000000	0.00000000000000000000	0.00000000000000000000	0.00000000000000000000	1857.00000000000000000000	911.00000000000000000000	4.00000000000000000000	0.00000000000000000000	0.00000000000000000000	0.00000000000000000000	0.00000000000000000000	0.00000000000000000000	0.00000000000000000000	0.00000000000000000000	0.00000000000000000000	0.00000000000000000000	0.00000000000000000000	0.00000000000000000000	0.00000000000000000000	0.00000000000000000000	0.00000000000000000000	0.00000000000000000000
1.00000000000000000000	0.00000000000000000000	4166.66650390625000000000	4153.33300781250000000000	4151.28173828125000000000	4173.84619140625000000000	4132.82031250000000000000	4164.61523437500000000000	4156.92285156250000000000	4173.84619140625000000000	4154.35888671875000000000	4167.69238281250000000000	4163.07666015625000000000	4215.38427734375000000000	4146.66650390625000000000	4160.51269531250000000000	2819.00000000000000000000	10247.00000000000000000000	10230.00000000000000000000	0.00000000000000000000	0.00000000000000000000	0.00000000000000000000	1857.00000000000000000000	919.00000000000000000000	4.00000000000000000000	4.00000000000000000000	0.00000000000000000000	0.00000000000000000000	0.00000000000000000000	0.00000000000000000000	0.00000000000000000000	0.00000000000000000000	0.00000000000000000000	0.00000000000000000000	0.00000000000000000000	0.00000000000000000000	0.00000000000000000000	0.00000000000000000000	0.00000000000000000000	0.00000000000000000000
2.00000000000000000000	0.00000000000000000000	4178.46142578125000000000	4150.76904296875000000000	4172.82031250000000000000	4158.46142578125000000000	4161.53857421875000000000	4182.05126953125000000000	4166.15380859375000000000	4181.02539062500000000000	4168.20507812500000000000	4188.20507812500000000000	4188.71777343750000000000	4234.87158203125000000000	4157.43603515625000000000	4176.41015625000000000000	2389.00000000000000000000	10247.00000000000000000000	10230.00000000000000000000	0.00000000000000000000	0.00000000000000000000	0.00000000000000000000	1857.00000000000000000000	926.00000000000000000000	4.00000000000000000000	4.00000000000000000000	4.00000000000000000000	0.00000000000000000000	0.00000000000000000000	0.00000000000000000000	0.00000000000000000000	0.00000000000000000000	0.00000000000000000000	0.00000000000000000000	0.00000000000000000000	0.00000000000000000000	0.00000000000000000000	0.00000000000000000000	4.00000000000000000000	0.00000000000000000000
3.00000000000000000000	0.00000000000000000000	4171.79492187500000000000	4153.84619140625000000000	4153.84619140625000000000	4187.17919921875000000000	4154.35888671875000000000	4159.48730468750000000000	4155.38427734375000000000	4171.79492187500000000000	4161.02539062500000000000	4162.05126953125000000000	4179.48730468750000000000	4222.56396484375000000000	4147.69238281250000000000	4166.15380859375000000000	3518.00000000000000000000	10249.00000000000000000000	10229.00000000000000000000	0.00000000000000000000	0.00000000000000000000	0.00000000000000000000	1857.00000000000000000000	934.00000000000000000000	4.00000000000000000000	4.00000000000000000000	4.00000000000000000000	4.00000000000000000000	0.00000000000000000000	0.00000000000000000000	0.00000000000000000000	0.00000000000000000000	0.00000000000000000000	0.00000000000000000000	0.00000000000000000000	0.00000000000000000000	0.00000000000000000000	0.00000000000000000000	4.00000000000000000000	4.00000000000000000000
4.00000000000000000000	0.00000000000000000000	4161.53857421875000000000	4179.48730468750000000000	4135.89746093750000000000	4225.64111328125000000000	4137.94873046875000000000	4151.79492187500000000000	4153.33300781250000000000	4175.38427734375000000000	4160.51269531250000000000	4152.30761718750000000000	4176.41015625000000000000	4213.33300781250000000000	4158.46142578125000000000	4161.53857421875000000000	3601.00000000000000000000	10249.00000000000000000000	10229.00000000000000000000	0.00000000000000000000	0.00000000000000000000	0.00000000000000000000	1857.00000000000000000000	941.00000000000000000000	4.00000000000000000000	4.00000000000000000000	4.00000000000000000000	4.00000000000000000000	4.00000000000000000000	0.00000000000000000000	0.00000000000000000000	0.00000000000000000000	0.00000000000000000000	0.00000000000000000000	0.00000000000000000000	0.00000000000000000000	0.00000000000000000000	0.00000000000000000000	4.00000000000000000000	4.00000000000000000000
5.00000000000000000000	0.00000000000000000000	4181.02539062500000000000	4173.33300781250000000000	4157.94873046875000000000	4186.66650390625000000000	4123.58984375000000000000	4139.48730468750000000000	4152.30761718750000000000	4181.02539062500000000000	4163.07666015625000000000	4162.05126953125000000000	4174.35888671875000000000	4226.66650390625000000000	4164.61523437500000000000	4168.71777343750000000000	3421.00000000000000000000	10249.00000000000000000000	10229.00000000000000000000	0.00000000000000000000	0.00000000000000000000	0.00000000000000000000	1857.00000000000000000000	948.00000000000000000000	4.00000000000000000000	4.00000000000000000000	4.00000000000000000000	4.00000000000000000000	4.00000000000000000000	4.00000000000000000000	0.00000000000000000000	0.00000000000000000000	0.00000000000000000000	0.00000000000000000000	0.00000000000000000000	0.00000000000000000000	0.00000000000000000000	0.00000000000000000000	4.00000000000000000000	4.00000000000000000000
6.00000000000000000000	0.00000000000000000000	4172.30761718750000000000	4163.07666015625000000000	4162.56396484375000000000	4155.38427734375000000000	4138.97412109375000000000	4134.35888671875000000000	4153.84619140625000000000	4177.94873046875000000000	4160.00000000000000000000	4169.74365234375000000000	4178.97412109375000000000	4227.17919921875000000000	4162.56396484375000000000	4175.89746093750000000000	3524.00000000000000000000	10249.00000000000000000000	10229.00000000000000000000	0.00000000000000000000	0.00000000000000000000	0.00000000000000000000	1857.00000000000000000000	956.00000000000000000000	4.00000000000000000000	4.00000000000000000000	4.00000000000000000000	4.00000000000000000000	4.00000000000000000000	4.00000000000000000000	4.00000000000000000000	0.00000000000000000000	0.00000000000000000000	0.00000000000000000000	0.00000000000000000000	0.00000000000000000000	0.00000000000000000000	0.00000000000000000000	4.00000000000000000000	4.00000000000000000000
7.00000000000000000000	0.00000000000000000000	4171.79492187500000000000	4178.97412109375000000000	4154.87158203125000000000	4191.79492187500000000000	4165.64111328125000000000	4163.58984375000000000000	4156.41015625000000000000	4168.20507812500000000000	4151.79492187500000000000	4164.61523437500000000000	4194.87158203125000000000	4229.23046875000000000000	4151.79492187500000000000	4175.89746093750000000000	3451.00000000000000000000	10247.00000000000000000000	10228.00000000000000000000	0.00000000000000000000	0.00000000000000000000	0.00000000000000000000	1857.00000000000000000000	963.00000000000000000000	4.00000000000000000000	4.00000000000000000000	4.00000000000000000000	4.00000000000000000000	4.00000000000000000000	4.00000000000000000000	4.00000000000000000000	4.00000000000000000000	0.00000000000000000000	0.00000000000000000000	0.00000000000000000000	0.00000000000000000000	0.00000000000000000000	0.00000000000000000000	4.00000000000000000000	4.00000000000000000000
8.00000000000000000000	0.00000000000000000000	4182.05126953125000000000	4180.00000000000000000000	4156.41015625000000000000	4202.56396484375000000000	4164.10253906250000000000	4183.07666015625000000000	4164.61523437500000000000	4177.43603515625000000000	4163.07666015625000000000	4163.07666015625000000000	4187.17919921875000000000	4234.87158203125000000000	4154.35888671875000000000	4175.38427734375000000000	3441.00000000000000000000	10247.00000000000000000000	10228.00000000000000000000	0.00000000000000000000	0.00000000000000000000	0.00000000000000000000	1857.00000000000000000000	970.00000000000000000000	4.00000000000000000000	4.00000000000000000000	4.00000000000000000000	4.00000000000000000000	4.00000000000000000000	4.00000000000000000000	4.00000000000000000000	4.00000000000000000000	4.00000000000000000000	0.00000000000000000000	0.00000000000000000000	0.00000000000000000000	0.00000000000000000000	0.00000000000000000000	4.00000000000000000000	4.00000000000000000000
9.00000000000000000000	0.00000000000000000000	4162.56396484375000000000	4156.41015625000000000000	4147.69238281250000000000	4186.66650390625000000000	4138.46142578125000000000	4165.12792968750000000000	4162.05126953125000000000	4183.58984375000000000000	4175.38427734375000000000	4164.10253906250000000000	4145.64111328125000000000	4225.12792968750000000000	4158.97412109375000000000	4168.20507812500000000000	3141.00000000000000000000	10247.00000000000000000000	10227.00000000000000000000	0.00000000000000000000	0.00000000000000000000	0.00000000000000000000	1857.00000000000000000000	978.00000000000000000000	4.00000000000000000000	4.00000000000000000000	4.00000000000000000000	4.00000000000000000000	4.00000000000000000000	4.00000000000000000000	4.00000000000000000000	4.00000000000000000000	4.00000000000000000000	4.00000000000000000000	0.00000000000000000000	0.00000000000000000000	0.00000000000000000000	0.00000000000000000000	4.00000000000000000000	4.00000000000000000000
10.00000000000000000000	0.00000000000000000000	4175.89746093750000000000	4163.58984375000000000000	4158.97412109375000000000	4204.10253906250000000000	4150.25634765625000000000	4161.53857421875000000000	4154.87158203125000000000	4169.74365234375000000000	4164.10253906250000000000	4166.66650390625000000000	4171.79492187500000000000	4229.74365234375000000000	4151.79492187500000000000	4167.69238281250000000000	3546.00000000000000000000	10247.00000000000000000000	10227.00000000000000000000	0.00000000000000000000	0.00000000000000000000	0.00000000000000000000	1857.00000000000000000000	985.00000000000000000000	4.00000000000000000000	4.00000000000000000000	4.00000000000000000000	4.00000000000000000000	4.00000000000000000000	4.00000000000000000000	4.00000000000000000000	4.00000000000000000000	4.00000000000000000000	4.00000000000000000000	4.00000000000000000000	0.00000000000000000000	0.00000000000000000000	0.00000000000000000000	4.00000000000000000000	4.00000000000000000000
11.00000000000000000000	0.00000000000000000000	4180.51269531250000000000	4191.28173828125000000000	4158.46142578125000000000	4207.69238281250000000000	4181.53857421875000000000	4182.05126953125000000000	4163.58984375000000000000	4170.76904296875000000000	4152.30761718750000000000	4182.56396484375000000000	4220.00000000000000000000	4236.41015625000000000000	4156.92285156250000000000	4177.43603515625000000000	3342.00000000000000000000	10249.00000000000000000000	10227.00000000000000000000	0.00000000000000000000	0.00000000000000000000	0.00000000000000000000	1857.00000000000000000000	992.00000000000000000000	4.00000000000000000000	4.00000000000000000000	4.00000000000000000000	4.00000000000000000000	4.00000000000000000000	4.00000000000000000000	4.00000000000000000000	4.00000000000000000000	4.00000000000000000000	4.00000000000000000000	4.00000000000000000000	4.00000000000000000000	0.00000000000000000000	0.00000000000000000000	4.00000000000000000000	4.00000000000000000000
12.00000000000000000000	0.00000000000000000000	4166.15380859375000000000	4172.82031250000000000000	4143.07666015625000000000	4180.00000000000000000000	4151.79492187500000000000	4164.10253906250000000000	4156.92285156250000000000	4168.20507812500000000000	4136.92285156250000000000	4174.35888671875000000000	4202.05126953125000000000	4224.10253906250000000000	4150.76904296875000000000	4173.84619140625000000000	2777.00000000000000000000	10249.00000000000000000000	10227.00000000000000000000	0.00000000000000000000	0.00000000000000000000	0.00000000000000000000	1857.00000000000000000000	1000.00000000000000000000	4.00000000000000000000	4.00000000000000000000	4.00000000000000000000	4.00000000000000000000	4.00000000000000000000	4.00000000000000000000	4.00000000000000000000	4.00000000000000000000	4.00000000000000000000	4.00000000000000000000	4.00000000000000000000	4.00000000000000000000	4.00000000000000000000	0.00000000000000000000	4.00000000000000000000	4.00000000000000000000
13.00000000000000000000	0.00000000000000000000	4167.69238281250000000000	4155.89746093750000000000	4148.20507812500000000000	4168.71777343750000000000	4127.17919921875000000000	4148.71777343750000000000	4158.97412109375000000000	4171.79492187500000000000	4149.74365234375000000000	4158.97412109375000000000	4181.02539062500000000000	4218.97412109375000000000	4142.05126953125000000000	4164.61523437500000000000	2790.00000000000000000000	10248.00000000000000000000	10227.00000000000000000000	0.00000000000000000000	0.00000000000000000000	0.00000000000000000000	1858.00000000000000000000	7.00000000000000000000	4.00000000000000000000	4.00000000000000000000	4.00000000000000000000	4.00000000000000000000	4.00000000000000000000	4.00000000000000000000	4.00000000000000000000	4.00000000000000000000	4.00000000000000000000	4.00000000000000000000	4.00000000000000000000	4.00000000000000000000	4.00000000000000000000	4.00000000000000000000	4.00000000000000000000	4.00000000000000000000
14.00000000000000000000	0.00000000000000000000	4160.51269531250000000000	4170.76904296875000000000	4146.15380859375000000000	4183.07666015625000000000	4155.38427734375000000000	4166.15380859375000000000	4171.79492187500000000000	4184.61523437500000000000	4175.89746093750000000000	4160.00000000000000000000	4166.66650390625000000000	4225.12792968750000000000	4141.53857421875000000000	4160.51269531250000000000	3546.00000000000000000000	10248.00000000000000000000	10227.00000000000000000000	0.00000000000000000000	0.00000000000000000000	0.00000000000000000000	1858.00000000000000000000	14.00000000000000000000	4.00000000000000000000	4.00000000000000000000	4.00000000000000000000	4.00000000000000000000	4.00000000000000000000	4.00000000000000000000	4.00000000000000000000	4.00000000000000000000	4.00000000000000000000	4.00000000000000000000	4.00000000000000000000	4.00000000000000000000	4.00000000000000000000	4.00000000000000000000	4.00000000000000000000	4.00000000000000000000
15.00000000000000000000	0.00000000000000000000	4170.76904296875000000000	4165.12792968750000000000	4146.15380859375000000000	4183.07666015625000000000	4155.89746093750000000000	4156.92285156250000000000	4156.92285156250000000000	4168.71777343750000000000	4155.38427734375000000000	4149.74365234375000000000	4163.07666015625000000000	4235.89746093750000000000	4131.79492187500000000000	4165.64111328125000000000	3342.00000000000000000000	10249.00000000000000000000	10228.00000000000000000000	0.00000000000000000000	0.00000000000000000000	0.00000000000000000000	1858.00000000000000000000	22.00000000000000000000	4.00000000000000000000	4.00000000000000000000	4.00000000000000000000	4.00000000000000000000	4.00000000000000000000	4.00000000000000000000	4.00000000000000000000	4.00000000000000000000	4.00000000000000000000	4.00000000000000000000	4.00000000000000000000	4.00000000000000000000	4.00000000000000000000	4.00000000000000000000	4.00000000000000000000	4.00000000000000000000
16.00000000000000000000	0.00000000000000000000	4168.20507812500000000000	4143.07666015625000000000	4148.71777343750000000000	4146.66650390625000000000	4125.64111328125000000000	4138.46142578125000000000	4145.64111328125000000000	4152.82031250000000000000	4143.07666015625000000000	4152.30761718750000000000	4183.07666015625000000000	4230.76904296875000000000	4131.79492187500000000000	4176.92285156250000000000	0.00000000000000000000	10249.00000000000000000000	10228.00000000000000000000	0.00000000000000000000	0.00000000000000000000	0.00000000000000000000	1858.00000000000000000000	29.00000000000000000000	4.00000000000000000000	4.00000000000000000000	4.00000000000000000000	4.00000000000000000000	4.00000000000000000000	4.00000000000000000000	4.00000000000000000000	4.00000000000000000000	4.00000000000000000000	4.00000000000000000000	4.00000000000000000000	4.00000000000000000000	4.00000000000000000000	4.00000000000000000000	4.00000000000000000000	4.00000000000000000000
17.00000000000000000000	0.00000000000000000000	4161.02539062500000000000	4136.41015625000000000000	4146.15380859375000000000	4132.82031250000000000000	4128.20507812500000000000	4136.41015625000000000000	4152.82031250000000000000	4158.97412109375000000000	4157.94873046875000000000	4161.02539062500000000000	4195.38427734375000000000	4219.48730468750000000000	4137.94873046875000000000	4168.20507812500000000000	0.00000000000000000000	10249.00000000000000000000	10227.00000000000000000000	0.00000000000000000000	0.00000000000000000000	0.00000000000000000000	1858.00000000000000000000	36.00000000000000000000	4.00000000000000000000	4.00000000000000000000	4.00000000000000000000	4.00000000000000000000	4.00000000000000000000	4.00000000000000000000	4.00000000000000000000	4.00000000000000000000	4.00000000000000000000	4.00000000000000000000	4.00000000000000000000	4.00000000000000000000	4.00000000000000000000	4.00000000000000000000	4.00000000000000000000	4.00000000000000000000
18.00000000000000000000	0.00000000000000000000	4171.28173828125000000000	4166.15380859375000000000	4142.05126953125000000000	4189.23046875000000000000	4167.69238281250000000000	4160.51269531250000000000	4162.56396484375000000000	4176.92285156250000000000	4161.53857421875000000000	4164.10253906250000000000	4196.92285156250000000000	4222.05126953125000000000	4150.76904296875000000000	4158.46142578125000000000	0.00000000000000000000	10249.00000000000000000000	10227.00000000000000000000	0.00000000000000000000	0.00000000000000000000	0.00000000000000000000	1858.00000000000000000000	44.00000000000000000000	4.00000000000000000000	4.00000000000000000000	4.00000000000000000000	4.00000000000000000000	4.00000000000000000000	4.00000000000000000000	4.00000000000000000000	4.00000000000000000000	4.00000000000000000000	4.00000000000000000000	4.00000000000000000000	4.00000000000000000000	4.00000000000000000000	4.00000000000000000000	4.00000000000000000000	4.00000000000000000000
19.00000000000000000000	0.00000000000000000000	4166.15380859375000000000	4189.74365234375000000000	4141.02539062500000000000	4207.69238281250000000000	4186.15380859375000000000	4191.28173828125000000000	4174.35888671875000000000	4190.25634765625000000000	4168.71777343750000000000	4182.56396484375000000000	4198.97412109375000000000	4231.28173828125000000000	4169.74365234375000000000	4171.28173828125000000000	0.00000000000000000000	10250.00000000000000000000	10228.00000000000000000000	0.00000000000000000000	0.00000000000000000000	0.00000000000000000000	1858.00000000000000000000	51.00000000000000000000	4.00000000000000000000	4.00000000000000000000	4.00000000000000000000	4.00000000000000000000	4.00000000000000000000	4.00000000000000000000	4.00000000000000000000	4.00000000000000000000	4.00000000000000000000	4.00000000000000000000	4.00000000000000000000	4.00000000000000000000	4.00000000000000000000	4.00000000000000000000	4.00000000000000000000	4.00000000000000000000
20.00000000000000000000	0.00000000000000000000	4167.17919921875000000000	4158.97412109375000000000	4146.66650390625000000000	4152.30761718750000000000	4162.56396484375000000000	4181.02539062500000000000	4168.71777343750000000000	4173.84619140625000000000	4168.71777343750000000000	4158.97412109375000000000	4173.33300781250000000000	4229.74365234375000000000	4149.23046875000000000000	4167.69238281250000000000	0.00000000000000000000	10250.00000000000000000000	10228.00000000000000000000	0.00000000000000000000	0.00000000000000000000	0.00000000000000000000	1858.00000000000000000000	58.00000000000000000000	4.00000000000000000000	4.00000000000000000000	4.00000000000000000000	4.00000000000000000000	4.00000000000000000000	4.00000000000000000000	4.00000000000000000000	4.00000000000000000000	4.00000000000000000000	4.00000000000000000000	4.00000000000000000000	4.00000000000000000000	4.00000000000000000000	4.00000000000000000000	4.00000000000000000000	4.00000000000000000000
21.00000000000000000000	0.00000000000000000000	4156.92285156250000000000	4131.79492187500000000000	4131.79492187500000000000	4134.87158203125000000000	4140.00000000000000000000	4156.41015625000000000000	4157.94873046875000000000	4157.43603515625000000000	4161.02539062500000000000	4122.56396484375000000000	4165.64111328125000000000	4210.76904296875000000000	4120.51269531250000000000	4148.20507812500000000000	0.00000000000000000000	10248.00000000000000000000	10227.00000000000000000000	0.00000000000000000000	0.00000000000000000000	0.00000000000000000000	1858.00000000000000000000	66.00000000000000000000	4.00000000000000000000	4.00000000000000000000	4.00000000000000000000	4.00000000000000000000	4.00000000000000000000	4.00000000000000000000	4.00000000000000000000	4.00000000000000000000	4.00000000000000000000	4.00000000000000000000	4.00000000000000000000	4.00000000000000000000	4.00000000000000000000	4.00000000000000000000	4.00000000000000000000	4.00000000000000000000
22.00000000000000000000	0.00000000000000000000	4156.92285156250000000000	4138.46142578125000000000	4131.28173828125000000000	4157.43603515625000000000	4129.74365234375000000000	4151.79492187500000000000	4155.89746093750000000000	4160.00000000000000000000	4156.41015625000000000000	4141.53857421875000000000	4202.05126953125000000000	4209.23046875000000000000	4131.79492187500000000000	4156.41015625000000000000	0.00000000000000000000	10248.00000000000000000000	10227.00000000000000000000	0.00000000000000000000	0.00000000000000000000	0.00000000000000000000	1858.00000000000000000000	73.00000000000000000000	4.00000000000000000000	4.00000000000000000000	4.00000000000000000000	4.00000000000000000000	4.00000000000000000000	4.00000000000000000000	4.00000000000000000000	4.00000000000000000000	4.00000000000000000000	4.00000000000000000000	4.00000000000000000000	4.00000000000000000000	4.00000000000000000000	4.00000000000000000000	4.00000000000000000000	4.00000000000000000000
23.00000000000000000000	0.00000000000000000000	4181.53857421875000000000	4166.15380859375000000000	4165.12792968750000000000	4169.23046875000000000000	4150.76904296875000000000	4172.30761718750000000000	4166.15380859375000000000	4174.87158203125000000000	4171.28173828125000000000	4176.92285156250000000000	4211.28173828125000000000	4233.84619140625000000000	4161.02539062500000000000	4185.64111328125000000000	0.00000000000000000000	10248.00000000000000000000	10229.00000000000000000000	0.00000000000000000000	0.00000000000000000000	0.00000000000000000000	1858.00000000000000000000	81.00000000000000000000	4.00000000000000000000	4.00000000000000000000	4.00000000000000000000	4.00000000000000000000	4.00000000000000000000	4.00000000000000000000	4.00000000000000000000	4.00000000000000000000	4.00000000000000000000	4.00000000000000000000	4.00000000000000000000	4.00000000000000000000	4.00000000000000000000	4.00000000000000000000	4.00000000000000000000	4.00000000000000000000
24.00000000000000000000	0.00000000000000000000	4171.28173828125000000000	4187.69238281250000000000	4166.15380859375000000000	4181.02539062500000000000	4188.20507812500000000000	4186.15380859375000000000	4181.02539062500000000000	4188.71777343750000000000	4190.25634765625000000000	4175.89746093750000000000	4190.25634765625000000000	4242.56396484375000000000	4171.79492187500000000000	4184.61523437500000000000	0.00000000000000000000	10248.00000000000000000000	10229.00000000000000000000	0.00000000000000000000	0.00000000000000000000	0.00000000000000000000	1858.00000000000000000000	88.00000000000000000000	4.00000000000000000000	4.00000000000000000000	4.00000000000000000000	4.00000000000000000000	4.00000000000000000000	4.00000000000000000000	4.00000000000000000000	4.00000000000000000000	4.00000000000000000000	4.00000000000000000000	4.00000000000000000000	4.00000000000000000000	4.00000000000000000000	4.00000000000000000000	4.00000000000000000000	4.00000000000000000000
25.00000000000000000000	0.00000000000000000000	4154.35888671875000000000	4146.66650390625000000000	4137.43603515625000000000	4158.46142578125000000000	4141.02539062500000000000	4144.61523437500000000000	4154.35888671875000000000	4157.94873046875000000000	4150.25634765625000000000	4130.25634765625000000000	4172.82031250000000000000	4212.30761718750000000000	4132.82031250000000000000	4143.58984375000000000000	0.00000000000000000000	10246.00000000000000000000	10229.00000000000000000000	0.00000000000000000000	0.00000000000000000000	0.00000000000000000000	1858.00000000000000000000	95.00000000000000000000	4.00000000000000000000	4.00000000000000000000	4.00000000000000000000	4.00000000000000000000	4.00000000000000000000	4.00000000000000000000	4.00000000000000000000	4.00000000000000000000	4.00000000000000000000	4.00000000000000000000	4.00000000000000000000	4.00000000000000000000	4.00000000000000000000	4.00000000000000000000	4.00000000000000000000	4.00000000000000000000
26.00000000000000000000	0.00000000000000000000	4152.30761718750000000000	4129.74365234375000000000	4129.23046875000000000000	4146.66650390625000000000	4110.25634765625000000000	4125.64111328125000000000	4134.35888671875000000000	4141.02539062500000000000	4131.79492187500000000000	4111.28173828125000000000	4182.56396484375000000000	4199.48730468750000000000	4113.84619140625000000000	4144.10253906250000000000	0.00000000000000000000	10246.00000000000000000000	10229.00000000000000000000	0.00000000000000000000	0.00000000000000000000	0.00000000000000000000	1858.00000000000000000000	103.00000000000000000000	4.00000000000000000000	4.00000000000000000000	4.00000000000000000000	4.00000000000000000000	4.00000000000000000000	4.00000000000000000000	4.00000000000000000000	4.00000000000000000000	4.00000000000000000000	4.00000000000000000000	4.00000000000000000000	4.00000000000000000000	4.00000000000000000000	4.00000000000000000000	4.00000000000000000000	4.00000000000000000000
27.00000000000000000000	0.00000000000000000000	4165.64111328125000000000	4163.58984375000000000000	4149.23046875000000000000	4169.74365234375000000000	4154.87158203125000000000	4150.76904296875000000000	4153.33300781250000000000	4167.69238281250000000000	4168.71777343750000000000	4139.48730468750000000000	4187.17919921875000000000	4230.76904296875000000000	4142.56396484375000000000	4173.33300781250000000000	0.00000000000000000000	10244.00000000000000000000	10229.00000000000000000000	0.00000000000000000000	0.00000000000000000000	0.00000000000000000000	1858.00000000000000000000	110.00000000000000000000	4.00000000000000000000	4.00000000000000000000	4.00000000000000000000	4.00000000000000000000	4.00000000000000000000	4.00000000000000000000	4.00000000000000000000	4.00000000000000000000	4.00000000000000000000	4.00000000000000000000	4.00000000000000000000	4.00000000000000000000	4.00000000000000000000	4.00000000000000000000	4.00000000000000000000	4.00000000000000000000
28.00000000000000000000	0.00000000000000000000	4179.48730468750000000000	4168.20507812500000000000	4161.02539062500000000000	4161.02539062500000000000	4157.94873046875000000000	4158.46142578125000000000	4161.02539062500000000000	4168.71777343750000000000	4164.61523437500000000000	4160.00000000000000000000	4165.12792968750000000000	4232.30761718750000000000	4153.84619140625000000000	4166.15380859375000000000	0.00000000000000000000	10244.00000000000000000000	10229.00000000000000000000	0.00000000000000000000	0.00000000000000000000	0.00000000000000000000	1858.00000000000000000000	117.00000000000000000000	4.00000000000000000000	4.00000000000000000000	4.00000000000000000000	4.00000000000000000000	4.00000000000000000000	4.00000000000000000000	4.00000000000000000000	4.00000000000000000000	4.00000000000000000000	4.00000000000000000000	4.00000000000000000000	4.00000000000000000000	4.00000000000000000000	4.00000000000000000000	4.00000000000000000000	4.00000000000000000000
29.00000000000000000000	0.00000000000000000000	4165.12792968750000000000	4174.35888671875000000000	4148.20507812500000000000	4155.38427734375000000000	4150.76904296875000000000	4167.69238281250000000000	4161.53857421875000000000	4158.46142578125000000000	4151.28173828125000000000	4162.56396484375000000000	4196.41015625000000000000	4212.82031250000000000000	4153.84619140625000000000	4166.66650390625000000000	0.00000000000000000000	10243.00000000000000000000	10229.00000000000000000000	0.00000000000000000000	0.00000000000000000000	0.00000000000000000000	1858.00000000000000000000	125.00000000000000000000	4.00000000000000000000	4.00000000000000000000	4.00000000000000000000	4.00000000000000000000	4.00000000000000000000	4.00000000000000000000	4.00000000000000000000	4.00000000000000000000	4.00000000000000000000	4.00000000000000000000	4.00000000000000000000	4.00000000000000000000	4.00000000000000000000	4.00000000000000000000	4.00000000000000000000	4.00000000000000000000
30.00000000000000000000	0.00000000000000000000	4170.76904296875000000000	4183.07666015625000000000	4152.30761718750000000000	4173.84619140625000000000	4176.92285156250000000000	4176.92285156250000000000	4160.51269531250000000000	4156.41015625000000000000	4171.79492187500000000000	4153.84619140625000000000	4224.10253906250000000000	4224.10253906250000000000	4152.30761718750000000000	4180.51269531250000000000	0.00000000000000000000	10243.00000000000000000000	10229.00000000000000000000	0.00000000000000000000	0.00000000000000000000	0.00000000000000000000	1858.00000000000000000000	132.00000000000000000000	4.00000000000000000000	4.00000000000000000000	4.00000000000000000000	4.00000000000000000000	4.00000000000000000000	4.00000000000000000000	4.00000000000000000000	4.00000000000000000000	4.00000000000000000000	4.00000000000000000000	4.00000000000000000000	4.00000000000000000000	4.00000000000000000000	4.00000000000000000000	4.00000000000000000000	4.00000000000000000000
31.00000000000000000000	0.00000000000000000000	4176.41015625000000000000	4172.82031250000000000000	4159.48730468750000000000	4163.58984375000000000000	4186.66650390625000000000	4181.02539062500000000000	4171.28173828125000000000	4174.35888671875000000000	4190.76904296875000000000	4156.41015625000000000000	4192.30761718750000000000	4227.17919921875000000000	4155.89746093750000000000	4177.43603515625000000000	0.00000000000000000000	10244.00000000000000000000	10229.00000000000000000000	0.00000000000000000000	0.00000000000000000000	0.00000000000000000000	1858.00000000000000000000	139.00000000000000000000	4.00000000000000000000	4.00000000000000000000	4.00000000000000000000	4.00000000000000000000	4.00000000000000000000	4.00000000000000000000	4.00000000000000000000	4.00000000000000000000	4.00000000000000000000	4.00000000000000000000	4.00000000000000000000	4.00000000000000000000	4.00000000000000000000	4.00000000000000000000	4.00000000000000000000	4.00000000000000000000
32.00000000000000000000	0.00000000000000000000	4164.10253906250000000000	4153.33300781250000000000	4153.33300781250000000000	4138.97412109375000000000	4157.94873046875000000000	4171.28173828125000000000	4170.76904296875000000000	4184.10253906250000000000	4174.87158203125000000000	4154.87158203125000000000	4182.56396484375000000000	4215.89746093750000000000	4158.97412109375000000000	4166.15380859375000000000	0.00000000000000000000	10244.00000000000000000000	10229.00000000000000000000	0.00000000000000000000	0.00000000000000000000	0.00000000000000000000	1858.00000000000000000000	147.00000000000000000000	4.00000000000000000000	4.00000000000000000000	4.00000000000000000000	4.00000000000000000000	4.00000000000000000000	4.00000000000000000000	4.00000000000000000000	4.00000000000000000000	4.00000000000000000000	4.00000000000000000000	4.00000000000000000000	4.00000000000000000000	4.00000000000000000000	4.00000000000000000000	4.00000000000000000000	4.00000000000000000000
33.00000000000000000000	0.00000000000000000000	4168.71777343750000000000	4145.12792968750000000000	4154.35888671875000000000	4151.79492187500000000000	4135.89746093750000000000	4153.84619140625000000000	4152.30761718750000000000	4160.51269531250000000000	4156.92285156250000000000	4147.17919921875000000000	4181.02539062500000000000	4214.87158203125000000000	4152.82031250000000000000	4164.61523437500000000000	0.00000000000000000000	10244.00000000000000000000	10229.00000000000000000000	0.00000000000000000000	0.00000000000000000000	0.00000000000000000000	1858.00000000000000000000	154.00000000000000000000	4.00000000000000000000	4.00000000000000000000	4.00000000000000000000	4.00000000000000000000	4.00000000000000000000	4.00000000000000000000	4.00000000000000000000	4.00000000000000000000	4.00000000000000000000	4.00000000000000000000	4.00000000000000000000	4.00000000000000000000	4.00000000000000000000	4.00000000000000000000	4.00000000000000000000	4.00000000000000000000
34.00000000000000000000	0.00000000000000000000	4161.53857421875000000000	4163.58984375000000000000	4144.61523437500000000000	4164.61523437500000000000	4143.07666015625000000000	4156.41015625000000000000	4160.51269531250000000000	4158.97412109375000000000	4172.30761718750000000000	4153.84619140625000000000	4168.71777343750000000000	4213.84619140625000000000	4146.15380859375000000000	4168.71777343750000000000	0.00000000000000000000	10244.00000000000000000000	10229.00000000000000000000	0.00000000000000000000	0.00000000000000000000	0.00000000000000000000	1858.00000000000000000000	161.00000000000000000000	4.00000000000000000000	4.00000000000000000000	4.00000000000000000000	4.00000000000000000000	4.00000000000000000000	4.00000000000000000000	4.00000000000000000000	4.00000000000000000000	4.00000000000000000000	4.00000000000000000000	4.00000000000000000000	4.00000000000000000000	4.00000000000000000000	4.00000000000000000000	4.00000000000000000000	4.00000000000000000000
35.00000000000000000000	0.00000000000000000000	4169.74365234375000000000	4180.00000000000000000000	4149.74365234375000000000	4150.25634765625000000000	4153.33300781250000000000	4163.07666015625000000000	4172.82031250000000000000	4175.38427734375000000000	4170.76904296875000000000	4156.41015625000000000000	4196.92285156250000000000	4223.07666015625000000000	4144.61523437500000000000	4171.28173828125000000000	0.00000000000000000000	10245.00000000000000000000	10230.00000000000000000000	0.00000000000000000000	0.00000000000000000000	0.00000000000000000000	1858.00000000000000000000	169.00000000000000000000	4.00000000000000000000	4.00000000000000000000	4.00000000000000000000	4.00000000000000000000	4.00000000000000000000	4.00000000000000000000	4.00000000000000000000	4.00000000000000000000	4.00000000000000000000	4.00000000000000000000	4.00000000000000000000	4.00000000000000000000	4.00000000000000000000	4.00000000000000000000	4.00000000000000000000	4.00000000000000000000
36.00000000000000000000	0.00000000000000000000	4178.97412109375000000000	4190.25634765625000000000	4167.69238281250000000000	4158.46142578125000000000	4176.41015625000000000000	4176.41015625000000000000	4177.94873046875000000000	4183.07666015625000000000	4168.71777343750000000000	4167.17919921875000000000	4226.66650390625000000000	4232.82031250000000000000	4168.71777343750000000000	4184.10253906250000000000	0.00000000000000000000	10245.00000000000000000000	10230.00000000000000000000	0.00000000000000000000	0.00000000000000000000	0.00000000000000000000	1858.00000000000000000000	176.00000000000000000000	4.00000000000000000000	4.00000000000000000000	4.00000000000000000000	4.00000000000000000000	4.00000000000000000000	4.00000000000000000000	4.00000000000000000000	4.00000000000000000000	4.00000000000000000000	4.00000000000000000000	4.00000000000000000000	4.00000000000000000000	4.00000000000000000000	4.00000000000000000000	4.00000000000000000000	4.00000000000000000000
37.00000000000000000000	0.00000000000000000000	4163.58984375000000000000	4183.58984375000000000000	4161.53857421875000000000	4187.69238281250000000000	4181.02539062500000000000	4173.84619140625000000000	4171.79492187500000000000	4176.92285156250000000000	4173.33300781250000000000	4162.05126953125000000000	4207.69238281250000000000	4226.15380859375000000000	4177.94873046875000000000	4185.64111328125000000000	0.00000000000000000000	10246.00000000000000000000	10230.00000000000000000000	0.00000000000000000000	0.00000000000000000000	0.00000000000000000000	1858.00000000000000000000	183.00000000000000000000	4.00000000000000000000	4.00000000000000000000	4.00000000000000000000	4.00000000000000000000	4.00000000000000000000	4.00000000000000000000	4.00000000000000000000	4.00000000000000000000	4.00000000000000000000	4.00000000000000000000	4.00000000000000000000	4.00000000000000000000	4.00000000000000000000	4.00000000000000000000	4.00000000000000000000	4.00000000000000000000
38.00000000000000000000	0.00000000000000000000	4168.71777343750000000000	4164.10253906250000000000	4152.82031250000000000000	4175.89746093750000000000	4160.51269531250000000000	4144.61523437500000000000	4153.33300781250000000000	4160.00000000000000000000	4160.51269531250000000000	4134.87158203125000000000	4171.79492187500000000000	4217.94873046875000000000	4157.94873046875000000000	4167.69238281250000000000	0.00000000000000000000	10246.00000000000000000000	10230.00000000000000000000	0.00000000000000000000	0.00000000000000000000	0.00000000000000000000	1858.00000000000000000000	191.00000000000000000000	4.00000000000000000000	4.00000000000000000000	4.00000000000000000000	4.00000000000000000000	4.00000000000000000000	4.00000000000000000000	4.00000000000000000000	4.00000000000000000000	4.00000000000000000000	4.00000000000000000000	4.00000000000000000000	4.00000000000000000000	4.00000000000000000000	4.00000000000000000000	4.00000000000000000000	4.00000000000000000000
39.00000000000000000000	0.00000000000000000000	4165.64111328125000000000	4167.17919921875000000000	4147.69238281250000000000	4142.56396484375000000000	4165.12792968750000000000	4152.82031250000000000000	4155.38427734375000000000	4160.51269531250000000000	4164.10253906250000000000	4152.30761718750000000000	4178.46142578125000000000	4216.41015625000000000000	4162.05126953125000000000	4166.66650390625000000000	0.00000000000000000000	10248.00000000000000000000	10228.00000000000000000000	0.00000000000000000000	0.00000000000000000000	0.00000000000000000000	1858.00000000000000000000	198.00000000000000000000	4.00000000000000000000	4.00000000000000000000	4.00000000000000000000	4.00000000000000000000	4.00000000000000000000	4.00000000000000000000	4.00000000000000000000	4.00000000000000000000	4.00000000000000000000	4.00000000000000000000	4.00000000000000000000	4.00000000000000000000	4.00000000000000000000	4.00000000000000000000	4.00000000000000000000	4.00000000000000000000
40.00000000000000000000	0.00000000000000000000	4163.58984375000000000000	4161.53857421875000000000	4149.74365234375000000000	4142.05126953125000000000	4155.89746093750000000000	4182.05126953125000000000	4160.51269531250000000000	4158.46142578125000000000	4162.05126953125000000000	4167.69238281250000000000	4191.28173828125000000000	4218.97412109375000000000	4161.53857421875000000000	4167.69238281250000000000	0.00000000000000000000	10248.00000000000000000000	10228.00000000000000000000	0.00000000000000000000	0.00000000000000000000	0.00000000000000000000	1858.00000000000000000000	205.00000000000000000000	4.00000000000000000000	4.00000000000000000000	4.00000000000000000000	4.00000000000000000000	4.00000000000000000000	4.00000000000000000000	4.00000000000000000000	4.00000000000000000000	4.00000000000000000000	4.00000000000000000000	4.00000000000000000000	4.00000000000000000000	4.00000000000000000000	4.00000000000000000000	4.00000000000000000000	4.00000000000000000000
41.00000000000000000000	0.00000000000000000000	4165.64111328125000000000	4155.38427734375000000000	4155.38427734375000000000	4154.35888671875000000000	4148.20507812500000000000	4180.51269531250000000000	4162.56396484375000000000	4153.84619140625000000000	4152.30761718750000000000	4154.87158203125000000000	4183.58984375000000000000	4217.94873046875000000000	4157.43603515625000000000	4161.53857421875000000000	0.00000000000000000000	10248.00000000000000000000	10229.00000000000000000000	0.00000000000000000000	0.00000000000000000000	0.00000000000000000000	1858.00000000000000000000	213.00000000000000000000	4.00000000000000000000	4.00000000000000000000	4.00000000000000000000	4.00000000000000000000	4.00000000000000000000	4.00000000000000000000	4.00000000000000000000	4.00000000000000000000	4.00000000000000000000	4.00000000000000000000	4.00000000000000000000	4.00000000000000000000	4.00000000000000000000	4.00000000000000000000	4.00000000000000000000	4.00000000000000000000
42.00000000000000000000	0.00000000000000000000	4161.53857421875000000000	4175.38427734375000000000	4156.41015625000000000000	4169.23046875000000000000	4180.00000000000000000000	4167.17919921875000000000	4171.28173828125000000000	4166.66650390625000000000	4165.64111328125000000000	4163.58984375000000000000	4195.38427734375000000000	4217.94873046875000000000	4176.41015625000000000000	4168.71777343750000000000	0.00000000000000000000	10248.00000000000000000000	10229.00000000000000000000	0.00000000000000000000	0.00000000000000000000	0.00000000000000000000	1858.00000000000000000000	220.00000000000000000000	4.00000000000000000000	4.00000000000000000000	4.00000000000000000000	4.00000000000000000000	4.00000000000000000000	4.00000000000000000000	4.00000000000000000000	4.00000000000000000000	4.00000000000000000000	4.00000000000000000000	4.00000000000000000000	4.00000000000000000000	4.00000000000000000000	4.00000000000000000000	4.00000000000000000000	4.00000000000000000000
43.00000000000000000000	0.00000000000000000000	4170.76904296875000000000	4183.07666015625000000000	4161.02539062500000000000	4185.64111328125000000000	4181.53857421875000000000	4165.12792968750000000000	4168.71777343750000000000	4174.35888671875000000000	4170.76904296875000000000	4163.07666015625000000000	4201.53857421875000000000	4221.53857421875000000000	4176.41015625000000000000	4178.46142578125000000000	0.00000000000000000000	10249.00000000000000000000	10227.00000000000000000000	0.00000000000000000000	0.00000000000000000000	0.00000000000000000000	1858.00000000000000000000	228.00000000000000000000	4.00000000000000000000	4.00000000000000000000	4.00000000000000000000	4.00000000000000000000	4.00000000000000000000	4.00000000000000000000	4.00000000000000000000	4.00000000000000000000	4.00000000000000000000	4.00000000000000000000	4.00000000000000000000	4.00000000000000000000	4.00000000000000000000	4.00000000000000000000	4.00000000000000000000	4.00000000000000000000
44.00000000000000000000	0.00000000000000000000	4156.41015625000000000000	4166.66650390625000000000	4152.82031250000000000000	4172.82031250000000000000	4166.66650390625000000000	4170.76904296875000000000	4169.74365234375000000000	4178.97412109375000000000	4173.33300781250000000000	4155.89746093750000000000	4193.84619140625000000000	4218.97412109375000000000	4164.61523437500000000000	4174.35888671875000000000	0.00000000000000000000	10249.00000000000000000000	10227.00000000000000000000	0.00000000000000000000	0.00000000000000000000	0.00000000000000000000	1858.00000000000000000000	235.00000000000000000000	4.00000000000000000000	4.00000000000000000000	4.00000000000000000000	4.00000000000000000000	4.00000000000000000000	4.00000000000000000000	4.00000000000000000000	4.00000000000000000000	4.00000000000000000000	4.00000000000000000000	4.00000000000000000000	4.00000000000000000000	4.00000000000000000000	4.00000000000000000000	4.00000000000000000000	4.00000000000000000000
45.00000000000000000000	0.00000000000000000000	4150.25634765625000000000	4143.58984375000000000000	4141.53857421875000000000	4134.35888671875000000000	4160.51269531250000000000	4156.92285156250000000000	4162.05126953125000000000	4167.69238281250000000000	4164.61523437500000000000	4156.92285156250000000000	4181.53857421875000000000	4210.76904296875000000000	4150.25634765625000000000	4152.82031250000000000000	0.00000000000000000000	10248.00000000000000000000	10227.00000000000000000000	0.00000000000000000000	0.00000000000000000000	0.00000000000000000000	1858.00000000000000000000	242.00000000000000000000	4.00000000000000000000	4.00000000000000000000	4.00000000000000000000	4.00000000000000000000	4.00000000000000000000	4.00000000000000000000	4.00000000000000000000	4.00000000000000000000	4.00000000000000000000	4.00000000000000000000	4.00000000000000000000	4.00000000000000000000	4.00000000000000000000	4.00000000000000000000	4.00000000000000000000	4.00000000000000000000
46.00000000000000000000	0.00000000000000000000	4156.41015625000000000000	4145.64111328125000000000	4140.00000000000000000000	4119.48730468750000000000	4134.87158203125000000000	4140.00000000000000000000	4143.58984375000000000000	4145.12792968750000000000	4132.30761718750000000000	4148.71777343750000000000	4163.58984375000000000000	4200.51269531250000000000	4135.38427734375000000000	4136.41015625000000000000	0.00000000000000000000	10248.00000000000000000000	10227.00000000000000000000	0.00000000000000000000	0.00000000000000000000	0.00000000000000000000	1858.00000000000000000000	250.00000000000000000000	4.00000000000000000000	4.00000000000000000000	4.00000000000000000000	4.00000000000000000000	4.00000000000000000000	4.00000000000000000000	4.00000000000000000000	4.00000000000000000000	4.00000000000000000000	4.00000000000000000000	4.00000000000000000000	4.00000000000000000000	4.00000000000000000000	4.00000000000000000000	4.00000000000000000000	4.00000000000000000000
47.00000000000000000000	0.00000000000000000000	4149.23046875000000000000	4170.25634765625000000000	4145.12792968750000000000	4149.74365234375000000000	4137.94873046875000000000	4155.38427734375000000000	4150.25634765625000000000	4146.66650390625000000000	4132.30761718750000000000	4136.92285156250000000000	4152.82031250000000000000	4208.71777343750000000000	4143.58984375000000000000	4144.61523437500000000000	0.00000000000000000000	10249.00000000000000000000	10227.00000000000000000000	0.00000000000000000000	0.00000000000000000000	0.00000000000000000000	1858.00000000000000000000	257.00000000000000000000	4.00000000000000000000	4.00000000000000000000	4.00000000000000000000	4.00000000000000000000	4.00000000000000000000	4.00000000000000000000	4.00000000000000000000	4.00000000000000000000	4.00000000000000000000	4.00000000000000000000	4.00000000000000000000	4.00000000000000000000	4.00000000000000000000	4.00000000000000000000	4.00000000000000000000	4.00000000000000000000
48.00000000000000000000	0.00000000000000000000	4174.87158203125000000000	4181.53857421875000000000	4173.33300781250000000000	4181.02539062500000000000	4189.23046875000000000000	4179.48730468750000000000	4177.43603515625000000000	4172.30761718750000000000	4175.38427734375000000000	4152.82031250000000000000	4170.25634765625000000000	4238.97412109375000000000	4166.15380859375000000000	4176.41015625000000000000	0.00000000000000000000	10249.00000000000000000000	10227.00000000000000000000	0.00000000000000000000	0.00000000000000000000	0.00000000000000000000	1858.00000000000000000000	264.00000000000000000000	4.00000000000000000000	4.00000000000000000000	4.00000000000000000000	4.00000000000000000000	4.00000000000000000000	4.00000000000000000000	4.00000000000000000000	4.00000000000000000000	4.00000000000000000000	4.00000000000000000000	4.00000000000000000000	4.00000000000000000000	4.00000000000000000000	4.00000000000000000000	4.00000000000000000000	4.00000000000000000000
49.00000000000000000000	0.00000000000000000000	4175.38427734375000000000	4177.94873046875000000000	4170.76904296875000000000	4183.58984375000000000000	4205.12792968750000000000	4182.56396484375000000000	4185.12792968750000000000	4189.74365234375000000000	4199.48730468750000000000	4177.43603515625000000000	4199.48730468750000000000	4242.56396484375000000000	4179.48730468750000000000	4193.33300781250000000000	0.00000000000000000000	10249.00000000000000000000	10228.00000000000000000000	0.00000000000000000000	0.00000000000000000000	0.00000000000000000000	1858.00000000000000000000	272.00000000000000000000	4.00000000000000000000	4.00000000000000000000	4.00000000000000000000	4.00000000000000000000	4.00000000000000000000	4.00000000000000000000	4.00000000000000000000	4.00000000000000000000	4.00000000000000000000	4.00000000000000000000	4.00000000000000000000	4.00000000000000000000	4.00000000000000000000	4.00000000000000000000	4.00000000000000000000	4.00000000000000000000
50.00000000000000000000	0.00000000000000000000	4147.17919921875000000000	4154.35888671875000000000	4138.97412109375000000000	4165.64111328125000000000	4151.28173828125000000000	4164.61523437500000000000	4165.12792968750000000000	4174.35888671875000000000	4169.74365234375000000000	4162.05126953125000000000	4202.56396484375000000000	4218.97412109375000000000	4161.02539062500000000000	4167.69238281250000000000	0.00000000000000000000	10249.00000000000000000000	10228.00000000000000000000	0.00000000000000000000	0.00000000000000000000	0.00000000000000000000	1858.00000000000000000000	279.00000000000000000000	4.00000000000000000000	4.00000000000000000000	4.00000000000000000000	4.00000000000000000000	4.00000000000000000000	4.00000000000000000000	4.00000000000000000000	4.00000000000000000000	4.00000000000000000000	4.00000000000000000000	4.00000000000000000000	4.00000000000000000000	4.00000000000000000000	4.00000000000000000000	4.00000000000000000000	4.00000000000000000000
51.00000000000000000000	0.00000000000000000000	4152.30761718750000000000	4142.05126953125000000000	4144.10253906250000000000	4156.92285156250000000000	4143.07666015625000000000	4167.69238281250000000000	4168.71777343750000000000	4164.10253906250000000000	4149.74365234375000000000	4151.79492187500000000000	4208.71777343750000000000	4213.84619140625000000000	4162.56396484375000000000	4163.58984375000000000000	0.00000000000000000000	10247.00000000000000000000	10227.00000000000000000000	0.00000000000000000000	0.00000000000000000000	0.00000000000000000000	1858.00000000000000000000	286.00000000000000000000	4.00000000000000000000	4.00000000000000000000	4.00000000000000000000	4.00000000000000000000	4.00000000000000000000	4.00000000000000000000	4.00000000000000000000	4.00000000000000000000	4.00000000000000000000	4.00000000000000000000	4.00000000000000000000	4.00000000000000000000	4.00000000000000000000	4.00000000000000000000	4.00000000000000000000	4.00000000000000000000
52.00000000000000000000	0.00000000000000000000	4154.87158203125000000000	4149.23046875000000000000	4155.38427734375000000000	4147.17919921875000000000	4176.41015625000000000000	4174.87158203125000000000	4181.53857421875000000000	4165.64111328125000000000	4162.56396484375000000000	4165.64111328125000000000	4177.43603515625000000000	4224.10253906250000000000	4183.58984375000000000000	4174.87158203125000000000	0.00000000000000000000	10247.00000000000000000000	10227.00000000000000000000	0.00000000000000000000	0.00000000000000000000	0.00000000000000000000	1858.00000000000000000000	294.00000000000000000000	4.00000000000000000000	4.00000000000000000000	4.00000000000000000000	4.00000000000000000000	4.00000000000000000000	4.00000000000000000000	4.00000000000000000000	4.00000000000000000000	4.00000000000000000000	4.00000000000000000000	4.00000000000000000000	4.00000000000000000000	4.00000000000000000000	4.00000000000000000000	4.00000000000000000000	4.00000000000000000000
53.00000000000000000000	0.00000000000000000000	4156.92285156250000000000	4144.10253906250000000000	4150.76904296875000000000	4142.56396484375000000000	4146.66650390625000000000	4149.74365234375000000000	4155.89746093750000000000	4146.66650390625000000000	4152.82031250000000000000	4143.07666015625000000000	4130.76904296875000000000	4226.66650390625000000000	4161.53857421875000000000	4148.71777343750000000000	0.00000000000000000000	10247.00000000000000000000	10228.00000000000000000000	0.00000000000000000000	0.00000000000000000000	0.00000000000000000000	1858.00000000000000000000	301.00000000000000000000	4.00000000000000000000	4.00000000000000000000	4.00000000000000000000	4.00000000000000000000	4.00000000000000000000	4.00000000000000000000	4.00000000000000000000	4.00000000000000000000	4.00000000000000000000	4.00000000000000000000	4.00000000000000000000	4.00000000000000000000	4.00000000000000000000	4.00000000000000000000	4.00000000000000000000	4.00000000000000000000
54.00000000000000000000	0.00000000000000000000	4155.89746093750000000000	4154.87158203125000000000	4149.23046875000000000000	4157.43603515625000000000	4135.38427734375000000000	4161.02539062500000000000	4157.43603515625000000000	4148.71777343750000000000	4148.71777343750000000000	4128.71777343750000000000	4186.15380859375000000000	4226.66650390625000000000	4148.20507812500000000000	4151.79492187500000000000	0.00000000000000000000	10247.00000000000000000000	10228.00000000000000000000	0.00000000000000000000	0.00000000000000000000	0.00000000000000000000	1858.00000000000000000000	308.00000000000000000000	4.00000000000000000000	4.00000000000000000000	4.00000000000000000000	4.00000000000000000000	4.00000000000000000000	4.00000000000000000000	4.00000000000000000000	4.00000000000000000000	4.00000000000000000000	4.00000000000000000000	4.00000000000000000000	4.00000000000000000000	4.00000000000000000000	4.00000000000000000000	4.00000000000000000000	4.00000000000000000000
55.00000000000000000000	0.00000000000000000000	4161.53857421875000000000	4163.07666015625000000000	4162.56396484375000000000	4156.92285156250000000000	4174.35888671875000000000	4191.28173828125000000000	4190.25634765625000000000	4174.35888671875000000000	4168.71777343750000000000	4150.76904296875000000000	4240.51269531250000000000	4240.00000000000000000000	4173.33300781250000000000	4191.79492187500000000000	0.00000000000000000000	10247.00000000000000000000	10227.00000000000000000000	0.00000000000000000000	0.00000000000000000000	0.00000000000000000000	1858.00000000000000000000	316.00000000000000000000	4.00000000000000000000	4.00000000000000000000	4.00000000000000000000	4.00000000000000000000	4.00000000000000000000	4.00000000000000000000	4.00000000000000000000	4.00000000000000000000	4.00000000000000000000	4.00000000000000000000	4.00000000000000000000	4.00000000000000000000	4.00000000000000000000	4.00000000000000000000	4.00000000000000000000	4.00000000000000000000
56.00000000000000000000	0.00000000000000000000	4166.15380859375000000000	4138.46142578125000000000	4164.10253906250000000000	4147.69238281250000000000	4178.46142578125000000000	4173.84619140625000000000	4195.89746093750000000000	4185.64111328125000000000	4186.66650390625000000000	4169.23046875000000000000	4206.15380859375000000000	4240.51269531250000000000	4180.51269531250000000000	4186.66650390625000000000	0.00000000000000000000	10247.00000000000000000000	10227.00000000000000000000	0.00000000000000000000	0.00000000000000000000	0.00000000000000000000	1858.00000000000000000000	323.00000000000000000000	4.00000000000000000000	4.00000000000000000000	4.00000000000000000000	4.00000000000000000000	4.00000000000000000000	4.00000000000000000000	4.00000000000000000000	4.00000000000000000000	4.00000000000000000000	4.00000000000000000000	4.00000000000000000000	4.00000000000000000000	4.00000000000000000000	4.00000000000000000000	4.00000000000000000000	4.00000000000000000000
57.00000000000000000000	0.00000000000000000000	4144.10253906250000000000	4128.71777343750000000000	4138.97412109375000000000	4152.82031250000000000000	4148.71777343750000000000	4156.41015625000000000000	4190.76904296875000000000	4194.87158203125000000000	4201.53857421875000000000	4189.74365234375000000000	4198.97412109375000000000	4223.58984375000000000000	4171.28173828125000000000	4159.48730468750000000000	0.00000000000000000000	10248.00000000000000000000	10227.00000000000000000000	0.00000000000000000000	0.00000000000000000000	0.00000000000000000000	1858.00000000000000000000	330.00000000000000000000	4.00000000000000000000	4.00000000000000000000	4.00000000000000000000	4.00000000000000000000	4.00000000000000000000	4.00000000000000000000	4.00000000000000000000	4.00000000000000000000	4.00000000000000000000	4.00000000000000000000	4.00000000000000000000	4.00000000000000000000	4.00000000000000000000	4.00000000000000000000	4.00000000000000000000	4.00000000000000000000
58.00000000000000000000	0.00000000000000000000	4153.33300781250000000000	4147.69238281250000000000	4136.92285156250000000000	4150.76904296875000000000	4141.02539062500000000000	4174.87158203125000000000	4198.97412109375000000000	4209.74365234375000000000	4200.00000000000000000000	4186.15380859375000000000	4191.28173828125000000000	4228.71777343750000000000	4167.69238281250000000000	4163.07666015625000000000	0.00000000000000000000	10248.00000000000000000000	10227.00000000000000000000	0.00000000000000000000	0.00000000000000000000	0.00000000000000000000	1858.00000000000000000000	338.00000000000000000000	4.00000000000000000000	4.00000000000000000000	4.00000000000000000000	4.00000000000000000000	4.00000000000000000000	4.00000000000000000000	4.00000000000000000000	4.00000000000000000000	4.00000000000000000000	4.00000000000000000000	4.00000000000000000000	4.00000000000000000000	4.00000000000000000000	4.00000000000000000000	4.00000000000000000000	4.00000000000000000000
59.00000000000000000000	0.00000000000000000000	4160.51269531250000000000	4155.38427734375000000000	4150.76904296875000000000	4132.82031250000000000000	4156.92285156250000000000	4192.30761718750000000000	4211.79492187500000000000	4218.97412109375000000000	4203.58984375000000000000	4162.05126953125000000000	4158.97412109375000000000	4235.89746093750000000000	4168.20507812500000000000	4168.71777343750000000000	0.00000000000000000000	10248.00000000000000000000	10228.00000000000000000000	0.00000000000000000000	0.00000000000000000000	0.00000000000000000000	1858.00000000000000000000	345.00000000000000000000	4.00000000000000000000	4.00000000000000000000	4.00000000000000000000	4.00000000000000000000	4.00000000000000000000	4.00000000000000000000	4.00000000000000000000	4.00000000000000000000	4.00000000000000000000	4.00000000000000000000	4.00000000000000000000	4.00000000000000000000	4.00000000000000000000	4.00000000000000000000	4.00000000000000000000	4.00000000000000000000
60.00000000000000000000	0.00000000000000000000	4148.20507812500000000000	4132.82031250000000000000	4152.82031250000000000000	4126.15380859375000000000	4133.33300781250000000000	4165.12792968750000000000	4192.30761718750000000000	4194.87158203125000000000	4195.38427734375000000000	4156.92285156250000000000	4187.69238281250000000000	4222.56396484375000000000	4149.74365234375000000000	4147.69238281250000000000	0.00000000000000000000	10248.00000000000000000000	10228.00000000000000000000	0.00000000000000000000	0.00000000000000000000	0.00000000000000000000	1858.00000000000000000000	352.00000000000000000000	4.00000000000000000000	4.00000000000000000000	4.00000000000000000000	4.00000000000000000000	4.00000000000000000000	4.00000000000000000000	4.00000000000000000000	4.00000000000000000000	4.00000000000000000000	4.00000000000000000000	4.00000000000000000000	4.00000000000000000000	4.00000000000000000000	4.00000000000000000000	4.00000000000000000000	4.00000000000000000000
61.00000000000000000000	0.00000000000000000000	4164.10253906250000000000	4149.23046875000000000000	4158.97412109375000000000	4163.58984375000000000000	4139.48730468750000000000	4151.79492187500000000000	4177.43603515625000000000	4176.41015625000000000000	4179.48730468750000000000	4166.15380859375000000000	4222.56396484375000000000	4226.66650390625000000000	4147.17919921875000000000	4151.79492187500000000000	0.00000000000000000000	10246.00000000000000000000	10228.00000000000000000000	0.00000000000000000000	0.00000000000000000000	0.00000000000000000000	1858.00000000000000000000	360.00000000000000000000	4.00000000000000000000	4.00000000000000000000	4.00000000000000000000	4.00000000000000000000	4.00000000000000000000	4.00000000000000000000	4.00000000000000000000	4.00000000000000000000	4.00000000000000000000	4.00000000000000000000	4.00000000000000000000	4.00000000000000000000	4.00000000000000000000	4.00000000000000000000	4.00000000000000000000	4.00000000000000000000
62.00000000000000000000	0.00000000000000000000	4170.25634765625000000000	4188.20507812500000000000	4168.71777343750000000000	4202.56396484375000000000	4201.02539062500000000000	4183.07666015625000000000	4198.46142578125000000000	4198.97412109375000000000	4191.79492187500000000000	4168.71777343750000000000	4208.20507812500000000000	4250.25634765625000000000	4186.15380859375000000000	4191.79492187500000000000	0.00000000000000000000	10246.00000000000000000000	10228.00000000000000000000	0.00000000000000000000	0.00000000000000000000	0.00000000000000000000	1858.00000000000000000000	367.00000000000000000000	4.00000000000000000000	4.00000000000000000000	4.00000000000000000000	4.00000000000000000000	4.00000000000000000000	4.00000000000000000000	4.00000000000000000000	4.00000000000000000000	4.00000000000000000000	4.00000000000000000000	4.00000000000000000000	4.00000000000000000000	4.00000000000000000000	4.00000000000000000000	4.00000000000000000000	4.00000000000000000000
63.00000000000000000000	0.00000000000000000000	4169.74365234375000000000	4166.15380859375000000000	4178.46142578125000000000	4178.46142578125000000000	4186.15380859375000000000	4181.53857421875000000000	4186.15380859375000000000	4182.56396484375000000000	4181.02539062500000000000	4161.02539062500000000000	4210.76904296875000000000	4255.38427734375000000000	4191.79492187500000000000	4202.56396484375000000000	0.00000000000000000000	10246.00000000000000000000	10228.00000000000000000000	0.00000000000000000000	0.00000000000000000000	0.00000000000000000000	1858.00000000000000000000	375.00000000000000000000	4.00000000000000000000	4.00000000000000000000	4.00000000000000000000	4.00000000000000000000	4.00000000000000000000	4.00000000000000000000	4.00000000000000000000	4.00000000000000000000	4.00000000000000000000	4.00000000000000000000	4.00000000000000000000	4.00000000000000000000	4.00000000000000000000	4.00000000000000000000	4.00000000000000000000	4.00000000000000000000
64.00000000000000000000	0.00000000000000000000	4160.51269531250000000000	4143.58984375000000000000	4164.10253906250000000000	4134.35888671875000000000	4142.05126953125000000000	4167.69238281250000000000	4164.10253906250000000000	4145.64111328125000000000	4160.51269531250000000000	4172.82031250000000000000	4211.79492187500000000000	4246.15380859375000000000	4175.38427734375000000000	4185.12792968750000000000	2819.00000000000000000000	10246.00000000000000000000	10228.00000000000000000000	0.00000000000000000000	0.00000000000000000000	0.00000000000000000000	1858.00000000000000000000	382.00000000000000000000	4.00000000000000000000	4.00000000000000000000	4.00000000000000000000	4.00000000000000000000	4.00000000000000000000	4.00000000000000000000	4.00000000000000000000	4.00000000000000000000	4.00000000000000000000	4.00000000000000000000	4.00000000000000000000	4.00000000000000000000	4.00000000000000000000	4.00000000000000000000	4.00000000000000000000	4.00000000000000000000
65.00000000000000000000	0.00000000000000000000	4157.43603515625000000000	4150.25634765625000000000	4149.74365234375000000000	4138.46142578125000000000	4158.46142578125000000000	4173.33300781250000000000	4172.30761718750000000000	4144.10253906250000000000	4159.48730468750000000000	4172.82031250000000000000	4180.00000000000000000000	4253.84619140625000000000	4171.28173828125000000000	4178.46142578125000000000	2822.00000000000000000000	10245.00000000000000000000	10227.00000000000000000000	0.00000000000000000000	0.00000000000000000000	0.00000000000000000000	1858.00000000000000000000	389.00000000000000000000	4.00000000000000000000	4.00000000000000000000	4.00000000000000000000	4.00000000000000000000	4.00000000000000000000	4.00000000000000000000	4.00000000000000000000	4.00000000000000000000	4.00000000000000000000	4.00000000000000000000	4.00000000000000000000	4.00000000000000000000	4.00000000000000000000	4.00000000000000000000	4.00000000000000000000	4.00000000000000000000
66.00000000000000000000	0.00000000000000000000	4176.41015625000000000000	4158.97412109375000000000	4169.74365234375000000000	4162.05126953125000000000	4181.53857421875000000000	4177.94873046875000000000	4186.15380859375000000000	4157.94873046875000000000	4166.66650390625000000000	4164.61523437500000000000	4185.64111328125000000000	4264.10253906250000000000	4168.71777343750000000000	4185.12792968750000000000	2375.00000000000000000000	10245.00000000000000000000	10227.00000000000000000000	0.00000000000000000000	0.00000000000000000000	0.00000000000000000000	1858.00000000000000000000	397.00000000000000000000	4.00000000000000000000	4.00000000000000000000	4.00000000000000000000	4.00000000000000000000	4.00000000000000000000	4.00000000000000000000	4.00000000000000000000	4.00000000000000000000	4.00000000000000000000	4.00000000000000000000	4.00000000000000000000	4.00000000000000000000	4.00000000000000000000	4.00000000000000000000	4.00000000000000000000	4.00000000000000000000
67.00000000000000000000	0.00000000000000000000	4156.92285156250000000000	4164.61523437500000000000	4164.10253906250000000000	4148.20507812500000000000	4165.64111328125000000000	4164.61523437500000000000	4183.07666015625000000000	4167.69238281250000000000	4182.05126953125000000000	4175.89746093750000000000	4217.43603515625000000000	4245.12792968750000000000	4166.66650390625000000000	4182.05126953125000000000	3475.00000000000000000000	10245.00000000000000000000	10227.00000000000000000000	0.00000000000000000000	0.00000000000000000000	0.00000000000000000000	1858.00000000000000000000	404.00000000000000000000	4.00000000000000000000	4.00000000000000000000	4.00000000000000000000	4.00000000000000000000	4.00000000000000000000	4.00000000000000000000	4.00000000000000000000	4.00000000000000000000	4.00000000000000000000	4.00000000000000000000	4.00000000000000000000	4.00000000000000000000	4.00000000000000000000	4.00000000000000000000	4.00000000000000000000	4.00000000000000000000
68.00000000000000000000	0.00000000000000000000	4141.02539062500000000000	4138.97412109375000000000	4142.05126953125000000000	4121.02539062500000000000	4136.92285156250000000000	4145.64111328125000000000	4162.05126953125000000000	4156.92285156250000000000	4177.94873046875000000000	4162.05126953125000000000	4206.66650390625000000000	4228.20507812500000000000	4154.35888671875000000000	4162.05126953125000000000	3573.00000000000000000000	10245.00000000000000000000	10227.00000000000000000000	0.00000000000000000000	0.00000000000000000000	0.00000000000000000000	1858.00000000000000000000	411.00000000000000000000	4.00000000000000000000	4.00000000000000000000	4.00000000000000000000	4.00000000000000000000	4.00000000000000000000	4.00000000000000000000	4.00000000000000000000	4.00000000000000000000	4.00000000000000000000	4.00000000000000000000	4.00000000000000000000	4.00000000000000000000	4.00000000000000000000	4.00000000000000000000	4.00000000000000000000	4.00000000000000000000
69.00000000000000000000	0.00000000000000000000	4150.76904296875000000000	4130.25634765625000000000	4150.76904296875000000000	4128.71777343750000000000	4154.35888671875000000000	4165.12792968750000000000	4174.35888671875000000000	4162.56396484375000000000	4171.79492187500000000000	4157.43603515625000000000	4182.05126953125000000000	4237.94873046875000000000	4154.35888671875000000000	4158.46142578125000000000	3403.00000000000000000000	10248.00000000000000000000	10229.00000000000000000000	0.00000000000000000000	0.00000000000000000000	0.00000000000000000000	1858.00000000000000000000	419.00000000000000000000	4.00000000000000000000	4.00000000000000000000	4.00000000000000000000	4.00000000000000000000	4.00000000000000000000	4.00000000000000000000	4.00000000000000000000	4.00000000000000000000	4.00000000000000000000	4.00000000000000000000	4.00000000000000000000	4.00000000000000000000	4.00000000000000000000	4.00000000000000000000	4.00000000000000000000	4.00000000000000000000
70.00000000000000000000	0.00000000000000000000	4155.89746093750000000000	4154.35888671875000000000	4167.17919921875000000000	4143.07666015625000000000	4188.71777343750000000000	4186.15380859375000000000	4197.43603515625000000000	4184.10253906250000000000	4176.92285156250000000000	4166.66650390625000000000	4162.56396484375000000000	4252.30761718750000000000	4157.94873046875000000000	4166.66650390625000000000	3497.00000000000000000000	10248.00000000000000000000	10229.00000000000000000000	0.00000000000000000000	0.00000000000000000000	0.00000000000000000000	1858.00000000000000000000	426.00000000000000000000	4.00000000000000000000	4.00000000000000000000	4.00000000000000000000	4.00000000000000000000	4.00000000000000000000	4.00000000000000000000	4.00000000000000000000	4.00000000000000000000	4.00000000000000000000	4.00000000000000000000	4.00000000000000000000	4.00000000000000000000	4.00000000000000000000	4.00000000000000000000	4.00000000000000000000	4.00000000000000000000
71.00000000000000000000	0.00000000000000000000	4160.51269531250000000000	4157.94873046875000000000	4163.07666015625000000000	4142.56396484375000000000	4178.46142578125000000000	4170.76904296875000000000	4175.89746093750000000000	4169.74365234375000000000	4168.20507812500000000000	4144.61523437500000000000	4165.64111328125000000000	4244.10253906250000000000	4142.05126953125000000000	4162.05126953125000000000	3445.00000000000000000000	10249.00000000000000000000	10230.00000000000000000000	0.00000000000000000000	0.00000000000000000000	0.00000000000000000000	1858.00000000000000000000	433.00000000000000000000	4.00000000000000000000	4.00000000000000000000	4.00000000000000000000	4.00000000000000000000	4.00000000000000000000	4.00000000000000000000	4.00000000000000000000	4.00000000000000000000	4.00000000000000000000	4.00000000000000000000	4.00000000000000000000	4.00000000000000000000	4.00000000000000000000	4.00000000000000000000	4.00000000000000000000	4.00000000000000000000
72.00000000000000000000	0.00000000000000000000	4146.15380859375000000000	4154.87158203125000000000	4149.74365234375000000000	4158.97412109375000000000	4168.71777343750000000000	4161.53857421875000000000	4162.56396484375000000000	4156.92285156250000000000	4166.66650390625000000000	4152.30761718750000000000	4209.23046875000000000000	4232.30761718750000000000	4145.12792968750000000000	4165.12792968750000000000	3434.00000000000000000000	10249.00000000000000000000	10230.00000000000000000000	0.00000000000000000000	0.00000000000000000000	0.00000000000000000000	1858.00000000000000000000	441.00000000000000000000	4.00000000000000000000	4.00000000000000000000	4.00000000000000000000	4.00000000000000000000	4.00000000000000000000	4.00000000000000000000	4.00000000000000000000	4.00000000000000000000	4.00000000000000000000	4.00000000000000000000	4.00000000000000000000	4.00000000000000000000	4.00000000000000000000	4.00000000000000000000	4.00000000000000000000	4.00000000000000000000
73.00000000000000000000	0.00000000000000000000	4156.41015625000000000000	4161.53857421875000000000	4161.53857421875000000000	4158.97412109375000000000	4171.79492187500000000000	4166.15380859375000000000	4180.00000000000000000000	4167.17919921875000000000	4173.84619140625000000000	4175.38427734375000000000	4233.84619140625000000000	4246.66650390625000000000	4163.58984375000000000000	4177.43603515625000000000	3156.00000000000000000000	10247.00000000000000000000	10230.00000000000000000000	0.00000000000000000000	0.00000000000000000000	0.00000000000000000000	1858.00000000000000000000	448.00000000000000000000	4.00000000000000000000	4.00000000000000000000	4.00000000000000000000	4.00000000000000000000	4.00000000000000000000	4.00000000000000000000	4.00000000000000000000	4.00000000000000000000	4.00000000000000000000	4.00000000000000000000	4.00000000000000000000	4.00000000000000000000	4.00000000000000000000	4.00000000000000000000	4.00000000000000000000	4.00000000000000000000
74.00000000000000000000	0.00000000000000000000	4165.12792968750000000000	4157.43603515625000000000	4167.17919921875000000000	4121.53857421875000000000	4162.05126953125000000000	4169.23046875000000000000	4186.15380859375000000000	4171.28173828125000000000	4175.38427734375000000000	4158.97412109375000000000	4205.64111328125000000000	4251.28173828125000000000	4172.30761718750000000000	4172.30761718750000000000	3509.00000000000000000000	10247.00000000000000000000	10230.00000000000000000000	0.00000000000000000000	0.00000000000000000000	0.00000000000000000000	1858.00000000000000000000	455.00000000000000000000	4.00000000000000000000	4.00000000000000000000	4.00000000000000000000	4.00000000000000000000	4.00000000000000000000	4.00000000000000000000	4.00000000000000000000	4.00000000000000000000	4.00000000000000000000	4.00000000000000000000	4.00000000000000000000	4.00000000000000000000	4.00000000000000000000	4.00000000000000000000	4.00000000000000000000	4.00000000000000000000
75.00000000000000000000	0.00000000000000000000	4151.28173828125000000000	4151.79492187500000000000	4158.97412109375000000000	4125.64111328125000000000	4165.64111328125000000000	4178.46142578125000000000	4184.10253906250000000000	4176.41015625000000000000	4181.53857421875000000000	4157.43603515625000000000	4166.15380859375000000000	4245.64111328125000000000	4171.28173828125000000000	4161.02539062500000000000	3305.00000000000000000000	10248.00000000000000000000	10231.00000000000000000000	0.00000000000000000000	0.00000000000000000000	0.00000000000000000000	1858.00000000000000000000	463.00000000000000000000	4.00000000000000000000	4.00000000000000000000	4.00000000000000000000	4.00000000000000000000	4.00000000000000000000	4.00000000000000000000	4.00000000000000000000	4.00000000000000000000	4.00000000000000000000	4.00000000000000000000	4.00000000000000000000	4.00000000000000000000	4.00000000000000000000	4.00000000000000000000	4.00000000000000000000	4.00000000000000000000
76.00000000000000000000	0.00000000000000000000	4165.12792968750000000000	4156.92285156250000000000	4168.71777343750000000000	4154.87158203125000000000	4181.53857421875000000000	4182.56396484375000000000	4193.33300781250000000000	4189.23046875000000000000	4188.71777343750000000000	4179.48730468750000000000	4172.30761718750000000000	4252.30761718750000000000	4163.07666015625000000000	4164.61523437500000000000	2764.00000000000000000000	10248.00000000000000000000	10231.00000000000000000000	0.00000000000000000000	0.00000000000000000000	0.00000000000000000000	1858.00000000000000000000	470.00000000000000000000	4.00000000000000000000	4.00000000000000000000	4.00000000000000000000	4.00000000000000000000	4.00000000000000000000	4.00000000000000000000	4.00000000000000000000	4.00000000000000000000	4.00000000000000000000	4.00000000000000000000	4.00000000000000000000	4.00000000000000000000	4.00000000000000000000	4.00000000000000000000	4.00000000000000000000	4.00000000000000000000
77.00000000000000000000	0.00000000000000000000	4157.94873046875000000000	4163.07666015625000000000	4160.00000000000000000000	4159.48730468750000000000	4184.61523437500000000000	4173.33300781250000000000	4195.89746093750000000000	4191.79492187500000000000	4185.64111328125000000000	4174.87158203125000000000	4218.46142578125000000000	4245.12792968750000000000	4166.15380859375000000000	4170.25634765625000000000	2763.00000000000000000000	10250.00000000000000000000	10230.00000000000000000000	0.00000000000000000000	0.00000000000000000000	0.00000000000000000000	1858.00000000000000000000	477.00000000000000000000	4.00000000000000000000	4.00000000000000000000	4.00000000000000000000	4.00000000000000000000	4.00000000000000000000	4.00000000000000000000	4.00000000000000000000	4.00000000000000000000	4.00000000000000000000	4.00000000000000000000	4.00000000000000000000	4.00000000000000000000	4.00000000000000000000	4.00000000000000000000	4.00000000000000000000	4.00000000000000000000
78.00000000000000000000	0.00000000000000000000	4146.15380859375000000000	4150.76904296875000000000	4151.28173828125000000000	4150.76904296875000000000	4170.25634765625000000000	4163.07666015625000000000	4175.89746093750000000000	4166.66650390625000000000	4163.07666015625000000000	4155.38427734375000000000	4217.43603515625000000000	4239.48730468750000000000	4158.46142578125000000000	4165.12792968750000000000	3509.00000000000000000000	10250.00000000000000000000	10230.00000000000000000000	0.00000000000000000000	0.00000000000000000000	0.00000000000000000000	1858.00000000000000000000	485.00000000000000000000	4.00000000000000000000	4.00000000000000000000	4.00000000000000000000	4.00000000000000000000	4.00000000000000000000	4.00000000000000000000	4.00000000000000000000	4.00000000000000000000	4.00000000000000000000	4.00000000000000000000	4.00000000000000000000	4.00000000000000000000	4.00000000000000000000	4.00000000000000000000	4.00000000000000000000	4.00000000000000000000
79.00000000000000000000	0.00000000000000000000	4161.02539062500000000000	4155.38427734375000000000	4170.25634765625000000000	4146.15380859375000000000	4174.87158203125000000000	4178.46142578125000000000	4178.46142578125000000000	4161.02539062500000000000	4168.71777343750000000000	4163.07666015625000000000	4205.12792968750000000000	4249.23046875000000000000	4153.33300781250000000000	4176.92285156250000000000	3305.00000000000000000000	10249.00000000000000000000	10228.00000000000000000000	0.00000000000000000000	0.00000000000000000000	0.00000000000000000000	1858.00000000000000000000	492.00000000000000000000	4.00000000000000000000	4.00000000000000000000	4.00000000000000000000	4.00000000000000000000	4.00000000000000000000	4.00000000000000000000	4.00000000000000000000	4.00000000000000000000	4.00000000000000000000	4.00000000000000000000	4.00000000000000000000	4.00000000000000000000	4.00000000000000000000	4.00000000000000000000	4.00000000000000000000	4.00000000000000000000
80.00000000000000000000	0.00000000000000000000	4166.15380859375000000000	4182.05126953125000000000	4178.97412109375000000000	4153.33300781250000000000	4188.20507812500000000000	4201.02539062500000000000	4198.46142578125000000000	4182.56396484375000000000	4202.56396484375000000000	4181.02539062500000000000	4222.56396484375000000000	4252.30761718750000000000	4166.66650390625000000000	4188.71777343750000000000	2764.00000000000000000000	10249.00000000000000000000	10228.00000000000000000000	0.00000000000000000000	0.00000000000000000000	0.00000000000000000000	1858.00000000000000000000	499.00000000000000000000	4.00000000000000000000	4.00000000000000000000	4.00000000000000000000	4.00000000000000000000	4.00000000000000000000	4.00000000000000000000	4.00000000000000000000	4.00000000000000000000	4.00000000000000000000	4.00000000000000000000	4.00000000000000000000	4.00000000000000000000	4.00000000000000000000	4.00000000000000000000	4.00000000000000000000	4.00000000000000000000
81.00000000000000000000	0.00000000000000000000	4158.97412109375000000000	4151.28173828125000000000	4168.20507812500000000000	4132.82031250000000000000	4154.87158203125000000000	4170.76904296875000000000	4173.33300781250000000000	4165.12792968750000000000	4172.82031250000000000000	4154.87158203125000000000	4183.07666015625000000000	4235.38427734375000000000	4142.05126953125000000000	4156.92285156250000000000	2763.00000000000000000000	10249.00000000000000000000	10229.00000000000000000000	0.00000000000000000000	0.00000000000000000000	0.00000000000000000000	1858.00000000000000000000	507.00000000000000000000	4.00000000000000000000	4.00000000000000000000	4.00000000000000000000	4.00000000000000000000	4.00000000000000000000	4.00000000000000000000	4.00000000000000000000	4.00000000000000000000	4.00000000000000000000	4.00000000000000000000	4.00000000000000000000	4.00000000000000000000	4.00000000000000000000	4.00000000000000000000	4.00000000000000000000	4.00000000000000000000
82.00000000000000000000	0.00000000000000000000	4139.48730468750000000000	4118.97412109375000000000	4153.84619140625000000000	4121.02539062500000000000	4146.15380859375000000000	4147.17919921875000000000	4159.48730468750000000000	4149.23046875000000000000	4138.46142578125000000000	4140.00000000000000000000	4168.71777343750000000000	4224.10253906250000000000	4121.53857421875000000000	4142.56396484375000000000	3509.00000000000000000000	10249.00000000000000000000	10229.00000000000000000000	0.00000000000000000000	0.00000000000000000000	0.00000000000000000000	1858.00000000000000000000	514.00000000000000000000	4.00000000000000000000	4.00000000000000000000	4.00000000000000000000	4.00000000000000000000	4.00000000000000000000	4.00000000000000000000	4.00000000000000000000	4.00000000000000000000	4.00000000000000000000	4.00000000000000000000	4.00000000000000000000	4.00000000000000000000	4.00000000000000000000	4.00000000000000000000	4.00000000000000000000	4.00000000000000000000
83.00000000000000000000	0.00000000000000000000	4152.82031250000000000000	4153.33300781250000000000	4164.10253906250000000000	4163.07666015625000000000	4178.97412109375000000000	4168.20507812500000000000	4185.64111328125000000000	4165.64111328125000000000	4162.56396484375000000000	4167.17919921875000000000	4235.89746093750000000000	4239.48730468750000000000	4139.48730468750000000000	4169.74365234375000000000	3305.00000000000000000000	10248.00000000000000000000	10225.00000000000000000000	0.00000000000000000000	0.00000000000000000000	0.00000000000000000000	1858.00000000000000000000	521.00000000000000000000	4.00000000000000000000	4.00000000000000000000	4.00000000000000000000	4.00000000000000000000	4.00000000000000000000	4.00000000000000000000	4.00000000000000000000	4.00000000000000000000	4.00000000000000000000	4.00000000000000000000	4.00000000000000000000	4.00000000000000000000	4.00000000000000000000	4.00000000000000000000	4.00000000000000000000	4.00000000000000000000
84.00000000000000000000	0.00000000000000000000	4169.74365234375000000000	4182.05126953125000000000	4182.56396484375000000000	4182.56396484375000000000	4190.25634765625000000000	4185.64111328125000000000	4198.97412109375000000000	4177.43603515625000000000	4182.56396484375000000000	4180.00000000000000000000	4244.61523437500000000000	4250.76904296875000000000	4152.82031250000000000000	4182.05126953125000000000	2764.00000000000000000000	10248.00000000000000000000	10225.00000000000000000000	0.00000000000000000000	0.00000000000000000000	0.00000000000000000000	1858.00000000000000000000	529.00000000000000000000	4.00000000000000000000	4.00000000000000000000	4.00000000000000000000	4.00000000000000000000	4.00000000000000000000	4.00000000000000000000	4.00000000000000000000	4.00000000000000000000	4.00000000000000000000	4.00000000000000000000	4.00000000000000000000	4.00000000000000000000	4.00000000000000000000	4.00000000000000000000	4.00000000000000000000	4.00000000000000000000
85.00000000000000000000	0.00000000000000000000	4154.35888671875000000000	4167.69238281250000000000	4183.58984375000000000000	4153.33300781250000000000	4188.71777343750000000000	4187.69238281250000000000	4199.48730468750000000000	4186.15380859375000000000	4176.92285156250000000000	4172.30761718750000000000	4206.15380859375000000000	4251.28173828125000000000	4156.41015625000000000000	4180.51269531250000000000	2763.00000000000000000000	10248.00000000000000000000	10226.00000000000000000000	0.00000000000000000000	0.00000000000000000000	0.00000000000000000000	1858.00000000000000000000	536.00000000000000000000	4.00000000000000000000	4.00000000000000000000	4.00000000000000000000	4.00000000000000000000	4.00000000000000000000	4.00000000000000000000	4.00000000000000000000	4.00000000000000000000	4.00000000000000000000	4.00000000000000000000	4.00000000000000000000	4.00000000000000000000	4.00000000000000000000	4.00000000000000000000	4.00000000000000000000	4.00000000000000000000
86.00000000000000000000	0.00000000000000000000	4165.12792968750000000000	4151.79492187500000000000	4186.15380859375000000000	4137.94873046875000000000	4178.97412109375000000000	4182.56396484375000000000	4194.35888671875000000000	4185.64111328125000000000	4171.79492187500000000000	4171.28173828125000000000	4217.43603515625000000000	4256.41015625000000000000	4153.33300781250000000000	4185.64111328125000000000	3509.00000000000000000000	10248.00000000000000000000	10226.00000000000000000000	0.00000000000000000000	0.00000000000000000000	0.00000000000000000000	1858.00000000000000000000	544.00000000000000000000	4.00000000000000000000	4.00000000000000000000	4.00000000000000000000	4.00000000000000000000	4.00000000000000000000	4.00000000000000000000	4.00000000000000000000	4.00000000000000000000	4.00000000000000000000	4.00000000000000000000	4.00000000000000000000	4.00000000000000000000	4.00000000000000000000	4.00000000000000000000	4.00000000000000000000	4.00000000000000000000
87.00000000000000000000	0.00000000000000000000	4159.48730468750000000000	4152.82031250000000000000	4170.76904296875000000000	4132.82031250000000000000	4164.10253906250000000000	4178.97412109375000000000	4187.69238281250000000000	4173.33300781250000000000	4174.35888671875000000000	4174.87158203125000000000	4217.94873046875000000000	4241.53857421875000000000	4144.61523437500000000000	4173.33300781250000000000	3305.00000000000000000000	10245.00000000000000000000	10227.00000000000000000000	0.00000000000000000000	0.00000000000000000000	0.00000000000000000000	1858.00000000000000000000	552.00000000000000000000	4.00000000000000000000	4.00000000000000000000	4.00000000000000000000	4.00000000000000000000	4.00000000000000000000	4.00000000000000000000	4.00000000000000000000	4.00000000000000000000	4.00000000000000000000	4.00000000000000000000	4.00000000000000000000	4.00000000000000000000	4.00000000000000000000	4.00000000000000000000	4.00000000000000000000	4.00000000000000000000
88.00000000000000000000	0.00000000000000000000	4148.20507812500000000000	4161.53857421875000000000	4162.56396484375000000000	4130.76904296875000000000	4162.05126953125000000000	4175.89746093750000000000	4181.53857421875000000000	4168.20507812500000000000	4174.87158203125000000000	4172.82031250000000000000	4211.28173828125000000000	4229.74365234375000000000	4153.33300781250000000000	4163.07666015625000000000	2764.00000000000000000000	10245.00000000000000000000	10227.00000000000000000000	0.00000000000000000000	0.00000000000000000000	0.00000000000000000000	1858.00000000000000000000	560.00000000000000000000	4.00000000000000000000	4.00000000000000000000	4.00000000000000000000	4.00000000000000000000	4.00000000000000000000	4.00000000000000000000	4.00000000000000000000	4.00000000000000000000	4.00000000000000000000	4.00000000000000000000	4.00000000000000000000	4.00000000000000000000	4.00000000000000000000	4.00000000000000000000	4.00000000000000000000	4.00000000000000000000
89.00000000000000000000	0.00000000000000000000	4165.12792968750000000000	4160.00000000000000000000	4185.64111328125000000000	4125.12792968750000000000	4168.71777343750000000000	4175.38427734375000000000	4184.10253906250000000000	4179.48730468750000000000	4179.48730468750000000000	4181.02539062500000000000	4236.92285156250000000000	4241.02539062500000000000	4177.94873046875000000000	4175.89746093750000000000	2763.00000000000000000000	10245.00000000000000000000	10228.00000000000000000000	0.00000000000000000000	0.00000000000000000000	0.00000000000000000000	1858.00000000000000000000	569.00000000000000000000	4.00000000000000000000	4.00000000000000000000	4.00000000000000000000	4.00000000000000000000	4.00000000000000000000	4.00000000000000000000	4.00000000000000000000	4.00000000000000000000	4.00000000000000000000	4.00000000000000000000	4.00000000000000000000	4.00000000000000000000	4.00000000000000000000	4.00000000000000000000	4.00000000000000000000	4.00000000000000000000
90.00000000000000000000	0.00000000000000000000	4154.35888671875000000000	4136.92285156250000000000	4183.58984375000000000000	4114.35888671875000000000	4169.23046875000000000000	4168.20507812500000000000	4187.69238281250000000000	4181.53857421875000000000	4180.00000000000000000000	4184.61523437500000000000	4236.41015625000000000000	4247.69238281250000000000	4166.66650390625000000000	4176.41015625000000000000	3509.00000000000000000000	10245.00000000000000000000	10228.00000000000000000000	0.00000000000000000000	0.00000000000000000000	0.00000000000000000000	1858.00000000000000000000	577.00000000000000000000	4.00000000000000000000	4.00000000000000000000	4.00000000000000000000	4.00000000000000000000	4.00000000000000000000	4.00000000000000000000	4.00000000000000000000	4.00000000000000000000	4.00000000000000000000	4.00000000000000000000	4.00000000000000000000	4.00000000000000000000	4.00000000000000000000	4.00000000000000000000	4.00000000000000000000	4.00000000000000000000
91.00000000000000000000	0.00000000000000000000	4156.92285156250000000000	4147.17919921875000000000	4175.38427734375000000000	4149.74365234375000000000	4180.00000000000000000000	4166.15380859375000000000	4183.07666015625000000000	4167.69238281250000000000	4172.30761718750000000000	4171.79492187500000000000	4216.41015625000000000000	4246.15380859375000000000	4149.74365234375000000000	4168.71777343750000000000	3305.00000000000000000000	10245.00000000000000000000	10228.00000000000000000000	0.00000000000000000000	0.00000000000000000000	0.00000000000000000000	1858.00000000000000000000	585.00000000000000000000	4.00000000000000000000	4.00000000000000000000	4.00000000000000000000	4.00000000000000000000	4.00000000000000000000	4.00000000000000000000	4.00000000000000000000	4.00000000000000000000	4.00000000000000000000	4.00000000000000000000	4.00000000000000000000	4.00000000000000000000	4.00000000000000000000	4.00000000000000000000	4.00000000000000000000	4.00000000000000000000
92.00000000000000000000	0.00000000000000000000	4160.00000000000000000000	4182.56396484375000000000	4172.82031250000000000000	4165.64111328125000000000	4192.82031250000000000000	4188.20507812500000000000	4185.12792968750000000000	4171.79492187500000000000	4179.48730468750000000000	4175.38427734375000000000	4218.97412109375000000000	4235.38427734375000000000	4178.46142578125000000000	4171.79492187500000000000	2764.00000000000000000000	10245.00000000000000000000	10228.00000000000000000000	0.00000000000000000000	0.00000000000000000000	0.00000000000000000000	1858.00000000000000000000	594.00000000000000000000	4.00000000000000000000	4.00000000000000000000	4.00000000000000000000	4.00000000000000000000	4.00000000000000000000	4.00000000000000000000	4.00000000000000000000	4.00000000000000000000	4.00000000000000000000	4.00000000000000000000	4.00000000000000000000	4.00000000000000000000	4.00000000000000000000	4.00000000000000000000	4.00000000000000000000	4.00000000000000000000
93.00000000000000000000	0.00000000000000000000	4144.10253906250000000000	4153.84619140625000000000	4165.12792968750000000000	4116.41015625000000000000	4157.43603515625000000000	4179.48730468750000000000	4169.23046875000000000000	4160.51269531250000000000	4159.48730468750000000000	4165.12792968750000000000	4213.84619140625000000000	4220.00000000000000000000	4174.35888671875000000000	4160.00000000000000000000	2763.00000000000000000000	10246.00000000000000000000	10228.00000000000000000000	0.00000000000000000000	0.00000000000000000000	0.00000000000000000000	1858.00000000000000000000	602.00000000000000000000	4.00000000000000000000	4.00000000000000000000	4.00000000000000000000	4.00000000000000000000	4.00000000000000000000	4.00000000000000000000	4.00000000000000000000	4.00000000000000000000	4.00000000000000000000	4.00000000000000000000	4.00000000000000000000	4.00000000000000000000	4.00000000000000000000	4.00000000000000000000	4.00000000000000000000	4.00000000000000000000
94.00000000000000000000	0.00000000000000000000	4159.48730468750000000000	4143.07666015625000000000	4184.61523437500000000000	4124.61523437500000000000	4154.35888671875000000000	4165.64111328125000000000	4164.10253906250000000000	4147.69238281250000000000	4152.30761718750000000000	4161.53857421875000000000	4217.43603515625000000000	4232.82031250000000000000	4157.43603515625000000000	4166.66650390625000000000	3509.00000000000000000000	10246.00000000000000000000	10228.00000000000000000000	0.00000000000000000000	0.00000000000000000000	0.00000000000000000000	1858.00000000000000000000	610.00000000000000000000	4.00000000000000000000	4.00000000000000000000	4.00000000000000000000	4.00000000000000000000	4.00000000000000000000	4.00000000000000000000	4.00000000000000000000	4.00000000000000000000	4.00000000000000000000	4.00000000000000000000	4.00000000000000000000	4.00000000000000000000	4.00000000000000000000	4.00000000000000000000	4.00000000000000000000	4.00000000000000000000
95.00000000000000000000	0.00000000000000000000	4169.23046875000000000000	4188.20507812500000000000	4200.00000000000000000000	4168.20507812500000000000	4203.58984375000000000000	4183.58984375000000000000	4189.23046875000000000000	4168.71777343750000000000	4189.23046875000000000000	4185.64111328125000000000	4236.41015625000000000000	4258.97412109375000000000	4176.92285156250000000000	4197.94873046875000000000	3305.00000000000000000000	10247.00000000000000000000	10228.00000000000000000000	0.00000000000000000000	0.00000000000000000000	0.00000000000000000000	1858.00000000000000000000	619.00000000000000000000	4.00000000000000000000	4.00000000000000000000	4.00000000000000000000	4.00000000000000000000	4.00000000000000000000	4.00000000000000000000	4.00000000000000000000	4.00000000000000000000	4.00000000000000000000	4.00000000000000000000	4.00000000000000000000	4.00000000000000000000	4.00000000000000000000	4.00000000000000000000	4.00000000000000000000	4.00000000000000000000
96.00000000000000000000	0.00000000000000000000	4161.02539062500000000000	4166.66650390625000000000	4188.71777343750000000000	4131.28173828125000000000	4175.89746093750000000000	4171.79492187500000000000	4179.48730468750000000000	4161.02539062500000000000	4168.71777343750000000000	4163.07666015625000000000	4223.07666015625000000000	4250.76904296875000000000	4163.58984375000000000000	4185.12792968750000000000	2764.00000000000000000000	10247.00000000000000000000	10228.00000000000000000000	0.00000000000000000000	0.00000000000000000000	0.00000000000000000000	1858.00000000000000000000	627.00000000000000000000	4.00000000000000000000	4.00000000000000000000	4.00000000000000000000	4.00000000000000000000	4.00000000000000000000	4.00000000000000000000	4.00000000000000000000	4.00000000000000000000	4.00000000000000000000	4.00000000000000000000	4.00000000000000000000	4.00000000000000000000	4.00000000000000000000	4.00000000000000000000	4.00000000000000000000	4.00000000000000000000
97.00000000000000000000	0.00000000000000000000	4152.82031250000000000000	4136.41015625000000000000	4182.56396484375000000000	4114.35888671875000000000	4144.61523437500000000000	4158.46142578125000000000	4164.10253906250000000000	4150.25634765625000000000	4140.00000000000000000000	4143.07666015625000000000	4211.28173828125000000000	4231.79492187500000000000	4162.56396484375000000000	4174.35888671875000000000	2763.00000000000000000000	10247.00000000000000000000	10228.00000000000000000000	0.00000000000000000000	0.00000000000000000000	0.00000000000000000000	1858.00000000000000000000	635.00000000000000000000	4.00000000000000000000	4.00000000000000000000	4.00000000000000000000	4.00000000000000000000	4.00000000000000000000	4.00000000000000000000	4.00000000000000000000	4.00000000000000000000	4.00000000000000000000	4.00000000000000000000	4.00000000000000000000	4.00000000000000000000	4.00000000000000000000	4.00000000000000000000	4.00000000000000000000	4.00000000000000000000
98.00000000000000000000	0.00000000000000000000	4162.56396484375000000000	4165.12792968750000000000	4193.33300781250000000000	4155.89746093750000000000	4177.43603515625000000000	4176.41015625000000000000	4174.35888671875000000000	4169.74365234375000000000	4164.10253906250000000000	4158.46142578125000000000	4214.35888671875000000000	4240.51269531250000000000	4190.25634765625000000000	4193.33300781250000000000	3509.00000000000000000000	10247.00000000000000000000	10228.00000000000000000000	0.00000000000000000000	0.00000000000000000000	0.00000000000000000000	1858.00000000000000000000	644.00000000000000000000	4.00000000000000000000	4.00000000000000000000	4.00000000000000000000	4.00000000000000000000	4.00000000000000000000	4.00000000000000000000	4.00000000000000000000	4.00000000000000000000	4.00000000000000000000	4.00000000000000000000	4.00000000000000000000	4.00000000000000000000	4.00000000000000000000	4.00000000000000000000	4.00000000000000000000	4.00000000000000000000
99.00000000000000000000	0.00000000000000000000	4174.35888671875000000000	4183.07666015625000000000	4199.48730468750000000000	4159.48730468750000000000	4183.07666015625000000000	4183.07666015625000000000	4179.48730468750000000000	4174.87158203125000000000	4173.33300781250000000000	4157.94873046875000000000	4215.38427734375000000000	4246.15380859375000000000	4173.84619140625000000000	4187.17919921875000000000	3305.00000000000000000000	10247.00000000000000000000	10229.00000000000000000000	0.00000000000000000000	0.00000000000000000000	0.00000000000000000000	1858.00000000000000000000	652.00000000000000000000	4.00000000000000000000	4.00000000000000000000	4.00000000000000000000	4.00000000000000000000	4.00000000000000000000	4.00000000000000000000	4.00000000000000000000	4.00000000000000000000	4.00000000000000000000	4.00000000000000000000	4.00000000000000000000	4.00000000000000000000	4.00000000000000000000	4.00000000000000000000	4.00000000000000000000	4.00000000000000000000
100.00000000000000000000	0.00000000000000000000	4154.35888671875000000000	4172.30761718750000000000	4188.20507812500000000000	4140.00000000000000000000	4167.17919921875000000000	4170.76904296875000000000	4172.82031250000000000000	4161.02539062500000000000	4165.12792968750000000000	4165.64111328125000000000	4225.64111328125000000000	4233.84619140625000000000	4161.53857421875000000000	4174.87158203125000000000	2764.00000000000000000000	10247.00000000000000000000	10229.00000000000000000000	0.00000000000000000000	0.00000000000000000000	0.00000000000000000000	1858.00000000000000000000	660.00000000000000000000	4.00000000000000000000	4.00000000000000000000	4.00000000000000000000	4.00000000000000000000	4.00000000000000000000	4.00000000000000000000	4.00000000000000000000	4.00000000000000000000	4.00000000000000000000	4.00000000000000000000	4.00000000000000000000	4.00000000000000000000	4.00000000000000000000	4.00000000000000000000	4.00000000000000000000	4.00000000000000000000
101.00000000000000000000	0.00000000000000000000	4163.58984375000000000000	4162.56396484375000000000	4189.74365234375000000000	4138.97412109375000000000	4181.02539062500000000000	4160.51269531250000000000	4159.48730468750000000000	4142.56396484375000000000	4162.05126953125000000000	4174.35888671875000000000	4220.00000000000000000000	4237.94873046875000000000	4181.02539062500000000000	4180.51269531250000000000	2763.00000000000000000000	10247.00000000000000000000	10227.00000000000000000000	0.00000000000000000000	0.00000000000000000000	0.00000000000000000000	1858.00000000000000000000	669.00000000000000000000	4.00000000000000000000	4.00000000000000000000	4.00000000000000000000	4.00000000000000000000	4.00000000000000000000	4.00000000000000000000	4.00000000000000000000	4.00000000000000000000	4.00000000000000000000	4.00000000000000000000	4.00000000000000000000	4.00000000000000000000	4.00000000000000000000	4.00000000000000000000	4.00000000000000000000	4.00000000000000000000
102.00000000000000000000	0.00000000000000000000	4174.35888671875000000000	4169.23046875000000000000	4191.79492187500000000000	4155.38427734375000000000	4191.79492187500000000000	4171.79492187500000000000	4163.07666015625000000000	4145.12792968750000000000	4168.20507812500000000000	4169.74365234375000000000	4225.12792968750000000000	4242.56396484375000000000	4184.61523437500000000000	4183.58984375000000000000	3509.00000000000000000000	10247.00000000000000000000	10227.00000000000000000000	0.00000000000000000000	0.00000000000000000000	0.00000000000000000000	1858.00000000000000000000	677.00000000000000000000	4.00000000000000000000	4.00000000000000000000	4.00000000000000000000	4.00000000000000000000	4.00000000000000000000	4.00000000000000000000	4.00000000000000000000	4.00000000000000000000	4.00000000000000000000	4.00000000000000000000	4.00000000000000000000	4.00000000000000000000	4.00000000000000000000	4.00000000000000000000	4.00000000000000000000	4.00000000000000000000
103.00000000000000000000	0.00000000000000000000	4160.00000000000000000000	4169.74365234375000000000	4190.76904296875000000000	4165.64111328125000000000	4169.23046875000000000000	4187.17919921875000000000	4178.46142578125000000000	4166.15380859375000000000	4173.33300781250000000000	4171.28173828125000000000	4236.92285156250000000000	4235.38427734375000000000	4171.79492187500000000000	4177.43603515625000000000	3305.00000000000000000000	10248.00000000000000000000	10228.00000000000000000000	0.00000000000000000000	0.00000000000000000000	0.00000000000000000000	1858.00000000000000000000	686.00000000000000000000	4.00000000000000000000	4.00000000000000000000	4.00000000000000000000	4.00000000000000000000	4.00000000000000000000	4.00000000000000000000	4.00000000000000000000	4.00000000000000000000	4.00000000000000000000	4.00000000000000000000	4.00000000000000000000	4.00000000000000000000	4.00000000000000000000	4.00000000000000000000	4.00000000000000000000	4.00000000000000000000
104.00000000000000000000	0.00000000000000000000	4166.66650390625000000000	4166.66650390625000000000	4198.46142578125000000000	4149.74365234375000000000	4160.00000000000000000000	4180.00000000000000000000	4184.10253906250000000000	4184.61523437500000000000	4173.84619140625000000000	4167.69238281250000000000	4198.97412109375000000000	4239.48730468750000000000	4168.20507812500000000000	4180.00000000000000000000	2764.00000000000000000000	10248.00000000000000000000	10228.00000000000000000000	0.00000000000000000000	0.00000000000000000000	0.00000000000000000000	1858.00000000000000000000	694.00000000000000000000	4.00000000000000000000	4.00000000000000000000	4.00000000000000000000	4.00000000000000000000	4.00000000000000000000	4.00000000000000000000	4.00000000000000000000	4.00000000000000000000	4.00000000000000000000	4.00000000000000000000	4.00000000000000000000	4.00000000000000000000	4.00000000000000000000	4.00000000000000000000	4.00000000000000000000	4.00000000000000000000
105.00000000000000000000	0.00000000000000000000	4159.48730468750000000000	4166.15380859375000000000	4189.74365234375000000000	4125.64111328125000000000	4163.58984375000000000000	4161.02539062500000000000	4176.41015625000000000000	4188.20507812500000000000	4176.92285156250000000000	4156.41015625000000000000	4176.41015625000000000000	4237.43603515625000000000	4166.15380859375000000000	4180.00000000000000000000	2763.00000000000000000000	10250.00000000000000000000	10228.00000000000000000000	0.00000000000000000000	0.00000000000000000000	0.00000000000000000000	1858.00000000000000000000	702.00000000000000000000	4.00000000000000000000	4.00000000000000000000	4.00000000000000000000	4.00000000000000000000	4.00000000000000000000	4.00000000000000000000	4.00000000000000000000	4.00000000000000000000	4.00000000000000000000	4.00000000000000000000	4.00000000000000000000	4.00000000000000000000	4.00000000000000000000	4.00000000000000000000	4.00000000000000000000	4.00000000000000000000
106.00000000000000000000	0.00000000000000000000	4160.51269531250000000000	4152.30761718750000000000	4190.76904296875000000000	4125.12792968750000000000	4160.00000000000000000000	4147.69238281250000000000	4157.94873046875000000000	4163.58984375000000000000	4167.69238281250000000000	4155.38427734375000000000	4204.10253906250000000000	4233.33300781250000000000	4163.58984375000000000000	4172.30761718750000000000	3509.00000000000000000000	10250.00000000000000000000	10228.00000000000000000000	0.00000000000000000000	0.00000000000000000000	0.00000000000000000000	1858.00000000000000000000	711.00000000000000000000	4.00000000000000000000	4.00000000000000000000	4.00000000000000000000	4.00000000000000000000	4.00000000000000000000	4.00000000000000000000	4.00000000000000000000	4.00000000000000000000	4.00000000000000000000	4.00000000000000000000	4.00000000000000000000	4.00000000000000000000	4.00000000000000000000	4.00000000000000000000	4.00000000000000000000	4.00000000000000000000
107.00000000000000000000	0.00000000000000000000	4177.43603515625000000000	4170.25634765625000000000	4209.23046875000000000000	4142.56396484375000000000	4190.76904296875000000000	4170.25634765625000000000	4171.28173828125000000000	4160.51269531250000000000	4170.25634765625000000000	4189.23046875000000000000	4253.84619140625000000000	4251.79492187500000000000	4199.48730468750000000000	4198.46142578125000000000	3305.00000000000000000000	10248.00000000000000000000	10227.00000000000000000000	0.00000000000000000000	0.00000000000000000000	0.00000000000000000000	1858.00000000000000000000	719.00000000000000000000	4.00000000000000000000	4.00000000000000000000	4.00000000000000000000	4.00000000000000000000	4.00000000000000000000	4.00000000000000000000	4.00000000000000000000	4.00000000000000000000	4.00000000000000000000	4.00000000000000000000	4.00000000000000000000	4.00000000000000000000	4.00000000000000000000	4.00000000000000000000	4.00000000000000000000	4.00000000000000000000
108.00000000000000000000	0.00000000000000000000	4180.51269531250000000000	4206.66650390625000000000	4216.92285156250000000000	4171.28173828125000000000	4213.84619140625000000000	4202.56396484375000000000	4201.53857421875000000000	4191.28173828125000000000	4191.79492187500000000000	4209.23046875000000000000	4286.66650390625000000000	4272.82031250000000000000	4229.23046875000000000000	4222.05126953125000000000	2764.00000000000000000000	10248.00000000000000000000	10227.00000000000000000000	0.00000000000000000000	0.00000000000000000000	0.00000000000000000000	1858.00000000000000000000	727.00000000000000000000	4.00000000000000000000	4.00000000000000000000	4.00000000000000000000	4.00000000000000000000	4.00000000000000000000	4.00000000000000000000	4.00000000000000000000	4.00000000000000000000	4.00000000000000000000	4.00000000000000000000	4.00000000000000000000	4.00000000000000000000	4.00000000000000000000	4.00000000000000000000	4.00000000000000000000	4.00000000000000000000
109.00000000000000000000	0.00000000000000000000	4176.92285156250000000000	4187.17919921875000000000	4210.76904296875000000000	4177.43603515625000000000	4171.79492187500000000000	4182.05126953125000000000	4183.07666015625000000000	4182.05126953125000000000	4177.43603515625000000000	4163.07666015625000000000	4216.41015625000000000000	4255.89746093750000000000	4188.71777343750000000000	4191.79492187500000000000	2763.00000000000000000000	10247.00000000000000000000	10229.00000000000000000000	0.00000000000000000000	0.00000000000000000000	0.00000000000000000000	1858.00000000000000000000	736.00000000000000000000	4.00000000000000000000	4.00000000000000000000	4.00000000000000000000	4.00000000000000000000	4.00000000000000000000	4.00000000000000000000	4.00000000000000000000	4.00000000000000000000	4.00000000000000000000	4.00000000000000000000	4.00000000000000000000	4.00000000000000000000	4.00000000000000000000	4.00000000000000000000	4.00000000000000000000	4.00000000000000000000
110.00000000000000000000	0.00000000000000000000	4160.00000000000000000000	4164.61523437500000000000	4196.92285156250000000000	4153.33300781250000000000	4155.38427734375000000000	4158.46142578125000000000	4157.43603515625000000000	4161.53857421875000000000	4160.51269531250000000000	4142.56396484375000000000	4158.97412109375000000000	4229.23046875000000000000	4164.10253906250000000000	4178.46142578125000000000	3509.00000000000000000000	10247.00000000000000000000	10229.00000000000000000000	0.00000000000000000000	0.00000000000000000000	0.00000000000000000000	1858.00000000000000000000	744.00000000000000000000	4.00000000000000000000	4.00000000000000000000	4.00000000000000000000	4.00000000000000000000	4.00000000000000000000	4.00000000000000000000	4.00000000000000000000	4.00000000000000000000	4.00000000000000000000	4.00000000000000000000	4.00000000000000000000	4.00000000000000000000	4.00000000000000000000	4.00000000000000000000	4.00000000000000000000	4.00000000000000000000
111.00000000000000000000	0.00000000000000000000	4173.33300781250000000000	4182.56396484375000000000	4212.30761718750000000000	4156.41015625000000000000	4188.71777343750000000000	4176.92285156250000000000	4170.76904296875000000000	4181.53857421875000000000	4181.53857421875000000000	4193.84619140625000000000	4238.97412109375000000000	4246.15380859375000000000	4194.87158203125000000000	4206.66650390625000000000	3305.00000000000000000000	10247.00000000000000000000	10229.00000000000000000000	0.00000000000000000000	0.00000000000000000000	0.00000000000000000000	1858.00000000000000000000	752.00000000000000000000	4.00000000000000000000	4.00000000000000000000	4.00000000000000000000	4.00000000000000000000	4.00000000000000000000	4.00000000000000000000	4.00000000000000000000	4.00000000000000000000	4.00000000000000000000	4.00000000000000000000	4.00000000000000000000	4.00000000000000000000	4.00000000000000000000	4.00000000000000000000	4.00000000000000000000	4.00000000000000000000
112.00000000000000000000	0.00000000000000000000	4186.15380859375000000000	4184.10253906250000000000	4225.12792968750000000000	4154.35888671875000000000	4194.35888671875000000000	4188.71777343750000000000	4190.25634765625000000000	4200.00000000000000000000	4199.48730468750000000000	4210.76904296875000000000	4281.53857421875000000000	4261.02539062500000000000	4202.56396484375000000000	4203.58984375000000000000	2764.00000000000000000000	10247.00000000000000000000	10229.00000000000000000000	0.00000000000000000000	0.00000000000000000000	0.00000000000000000000	1858.00000000000000000000	761.00000000000000000000	4.00000000000000000000	4.00000000000000000000	4.00000000000000000000	4.00000000000000000000	4.00000000000000000000	4.00000000000000000000	4.00000000000000000000	4.00000000000000000000	4.00000000000000000000	4.00000000000000000000	4.00000000000000000000	4.00000000000000000000	4.00000000000000000000	4.00000000000000000000	4.00000000000000000000	4.00000000000000000000
113.00000000000000000000	0.00000000000000000000	4168.20507812500000000000	4162.56396484375000000000	4211.28173828125000000000	4131.79492187500000000000	4181.53857421875000000000	4158.97412109375000000000	4178.97412109375000000000	4184.61523437500000000000	4182.56396484375000000000	4172.30761718750000000000	4222.56396484375000000000	4249.23046875000000000000	4175.89746093750000000000	4176.92285156250000000000	2763.00000000000000000000	10248.00000000000000000000	10229.00000000000000000000	0.00000000000000000000	0.00000000000000000000	0.00000000000000000000	1858.00000000000000000000	769.00000000000000000000	4.00000000000000000000	4.00000000000000000000	4.00000000000000000000	4.00000000000000000000	4.00000000000000000000	4.00000000000000000000	4.00000000000000000000	4.00000000000000000000	4.00000000000000000000	4.00000000000000000000	4.00000000000000000000	4.00000000000000000000	4.00000000000000000000	4.00000000000000000000	4.00000000000000000000	4.00000000000000000000
114.00000000000000000000	0.00000000000000000000	4172.82031250000000000000	4158.46142578125000000000	4216.92285156250000000000	4147.17919921875000000000	4175.89746093750000000000	4140.00000000000000000000	4156.92285156250000000000	4165.12792968750000000000	4161.02539062500000000000	4167.69238281250000000000	4208.71777343750000000000	4248.71777343750000000000	4169.23046875000000000000	4187.17919921875000000000	3509.00000000000000000000	10248.00000000000000000000	10229.00000000000000000000	0.00000000000000000000	0.00000000000000000000	0.00000000000000000000	1858.00000000000000000000	777.00000000000000000000	4.00000000000000000000	4.00000000000000000000	4.00000000000000000000	4.00000000000000000000	4.00000000000000000000	4.00000000000000000000	4.00000000000000000000	4.00000000000000000000	4.00000000000000000000	4.00000000000000000000	4.00000000000000000000	4.00000000000000000000	4.00000000000000000000	4.00000000000000000000	4.00000000000000000000	4.00000000000000000000
115.00000000000000000000	0.00000000000000000000	4166.15380859375000000000	4173.84619140625000000000	4213.33300781250000000000	4171.28173828125000000000	4179.48730468750000000000	4172.30761718750000000000	4169.74365234375000000000	4180.51269531250000000000	4181.53857421875000000000	4196.41015625000000000000	4220.51269531250000000000	4258.97412109375000000000	4191.79492187500000000000	4210.25634765625000000000	3305.00000000000000000000	10248.00000000000000000000	10229.00000000000000000000	0.00000000000000000000	0.00000000000000000000	0.00000000000000000000	1858.00000000000000000000	786.00000000000000000000	4.00000000000000000000	4.00000000000000000000	4.00000000000000000000	4.00000000000000000000	4.00000000000000000000	4.00000000000000000000	4.00000000000000000000	4.00000000000000000000	4.00000000000000000000	4.00000000000000000000	4.00000000000000000000	4.00000000000000000000	4.00000000000000000000	4.00000000000000000000	4.00000000000000000000	4.00000000000000000000
116.00000000000000000000	0.00000000000000000000	4155.89746093750000000000	4162.05126953125000000000	4192.82031250000000000000	4158.46142578125000000000	4163.58984375000000000000	4176.41015625000000000000	4170.76904296875000000000	4175.89746093750000000000	4184.10253906250000000000	4178.46142578125000000000	4183.58984375000000000000	4252.30761718750000000000	4183.07666015625000000000	4188.71777343750000000000	2764.00000000000000000000	10248.00000000000000000000	10229.00000000000000000000	0.00000000000000000000	0.00000000000000000000	0.00000000000000000000	1858.00000000000000000000	794.00000000000000000000	4.00000000000000000000	4.00000000000000000000	4.00000000000000000000	4.00000000000000000000	4.00000000000000000000	4.00000000000000000000	4.00000000000000000000	4.00000000000000000000	4.00000000000000000000	4.00000000000000000000	4.00000000000000000000	4.00000000000000000000	4.00000000000000000000	4.00000000000000000000	4.00000000000000000000	4.00000000000000000000
117.00000000000000000000	0.00000000000000000000	4163.07666015625000000000	4153.33300781250000000000	4191.79492187500000000000	4150.25634765625000000000	4155.89746093750000000000	4152.30761718750000000000	4159.48730468750000000000	4162.05126953125000000000	4163.58984375000000000000	4159.48730468750000000000	4197.94873046875000000000	4230.76904296875000000000	4168.71777343750000000000	4167.69238281250000000000	2763.00000000000000000000	10248.00000000000000000000	10228.00000000000000000000	0.00000000000000000000	0.00000000000000000000	0.00000000000000000000	1858.00000000000000000000	802.00000000000000000000	4.00000000000000000000	4.00000000000000000000	4.00000000000000000000	4.00000000000000000000	4.00000000000000000000	4.00000000000000000000	4.00000000000000000000	4.00000000000000000000	4.00000000000000000000	4.00000000000000000000	4.00000000000000000000	4.00000000000000000000	4.00000000000000000000	4.00000000000000000000	4.00000000000000000000	4.00000000000000000000
118.00000000000000000000	0.00000000000000000000	4158.97412109375000000000	4179.48730468750000000000	4197.43603515625000000000	4157.94873046875000000000	4186.66650390625000000000	4170.76904296875000000000	4176.92285156250000000000	4180.51269531250000000000	4171.28173828125000000000	4194.35888671875000000000	4252.30761718750000000000	4226.15380859375000000000	4181.02539062500000000000	4173.33300781250000000000	3509.00000000000000000000	10248.00000000000000000000	10228.00000000000000000000	0.00000000000000000000	0.00000000000000000000	0.00000000000000000000	1858.00000000000000000000	811.00000000000000000000	4.00000000000000000000	4.00000000000000000000	4.00000000000000000000	4.00000000000000000000	4.00000000000000000000	4.00000000000000000000	4.00000000000000000000	4.00000000000000000000	4.00000000000000000000	4.00000000000000000000	4.00000000000000000000	4.00000000000000000000	4.00000000000000000000	4.00000000000000000000	4.00000000000000000000	4.00000000000000000000
119.00000000000000000000	0.00000000000000000000	4168.20507812500000000000	4167.69238281250000000000	4205.12792968750000000000	4132.82031250000000000000	4180.51269531250000000000	4178.97412109375000000000	4176.41015625000000000000	4173.84619140625000000000	4168.20507812500000000000	4195.38427734375000000000	4232.82031250000000000000	4232.30761718750000000000	4166.15380859375000000000	4161.53857421875000000000	3305.00000000000000000000	10246.00000000000000000000	10227.00000000000000000000	0.00000000000000000000	0.00000000000000000000	0.00000000000000000000	1858.00000000000000000000	819.00000000000000000000	4.00000000000000000000	4.00000000000000000000	4.00000000000000000000	4.00000000000000000000	4.00000000000000000000	4.00000000000000000000	4.00000000000000000000	4.00000000000000000000	4.00000000000000000000	4.00000000000000000000	4.00000000000000000000	4.00000000000000000000	4.00000000000000000000	4.00000000000000000000	4.00000000000000000000	4.00000000000000000000
120.00000000000000000000	0.00000000000000000000	4163.07666015625000000000	4138.46142578125000000000	4204.61523437500000000000	4117.94873046875000000000	4159.48730468750000000000	4161.53857421875000000000	4168.20507812500000000000	4161.02539062500000000000	4163.07666015625000000000	4154.35888671875000000000	4195.38427734375000000000	4224.61523437500000000000	4157.43603515625000000000	4154.87158203125000000000	2764.00000000000000000000	10246.00000000000000000000	10227.00000000000000000000	0.00000000000000000000	0.00000000000000000000	0.00000000000000000000	1858.00000000000000000000	828.00000000000000000000	4.00000000000000000000	4.00000000000000000000	4.00000000000000000000	4.00000000000000000000	4.00000000000000000000	4.00000000000000000000	4.00000000000000000000	4.00000000000000000000	4.00000000000000000000	4.00000000000000000000	4.00000000000000000000	4.00000000000000000000	4.00000000000000000000	4.00000000000000000000	4.00000000000000000000	4.00000000000000000000
121.00000000000000000000	0.00000000000000000000	4155.89746093750000000000	4160.51269531250000000000	4201.02539062500000000000	4157.43603515625000000000	4177.94873046875000000000	4161.53857421875000000000	4173.33300781250000000000	4172.30761718750000000000	4170.76904296875000000000	4153.84619140625000000000	4194.87158203125000000000	4228.71777343750000000000	4182.56396484375000000000	4166.66650390625000000000	2763.00000000000000000000	10246.00000000000000000000	10228.00000000000000000000	0.00000000000000000000	0.00000000000000000000	0.00000000000000000000	1858.00000000000000000000	836.00000000000000000000	4.00000000000000000000	4.00000000000000000000	4.00000000000000000000	4.00000000000000000000	4.00000000000000000000	4.00000000000000000000	4.00000000000000000000	4.00000000000000000000	4.00000000000000000000	4.00000000000000000000	4.00000000000000000000	4.00000000000000000000	4.00000000000000000000	4.00000000000000000000	4.00000000000000000000	4.00000000000000000000
122.00000000000000000000	0.00000000000000000000	4163.58984375000000000000	4191.79492187500000000000	4204.10253906250000000000	4192.30761718750000000000	4199.48730468750000000000	4167.69238281250000000000	4170.25634765625000000000	4177.94873046875000000000	4175.38427734375000000000	4186.66650390625000000000	4212.82031250000000000000	4239.48730468750000000000	4190.76904296875000000000	4171.28173828125000000000	3509.00000000000000000000	10246.00000000000000000000	10228.00000000000000000000	0.00000000000000000000	0.00000000000000000000	0.00000000000000000000	1858.00000000000000000000	844.00000000000000000000	4.00000000000000000000	4.00000000000000000000	4.00000000000000000000	4.00000000000000000000	4.00000000000000000000	4.00000000000000000000	4.00000000000000000000	4.00000000000000000000	4.00000000000000000000	4.00000000000000000000	4.00000000000000000000	4.00000000000000000000	4.00000000000000000000	4.00000000000000000000	4.00000000000000000000	4.00000000000000000000
123.00000000000000000000	0.00000000000000000000	4149.23046875000000000000	4172.30761718750000000000	4195.89746093750000000000	4169.23046875000000000000	4182.56396484375000000000	4165.12792968750000000000	4159.48730468750000000000	4171.79492187500000000000	4172.82031250000000000000	4189.74365234375000000000	4228.71777343750000000000	4227.17919921875000000000	4160.00000000000000000000	4166.66650390625000000000	3305.00000000000000000000	10246.00000000000000000000	10228.00000000000000000000	0.00000000000000000000	0.00000000000000000000	0.00000000000000000000	1858.00000000000000000000	853.00000000000000000000	4.00000000000000000000	4.00000000000000000000	4.00000000000000000000	4.00000000000000000000	4.00000000000000000000	4.00000000000000000000	4.00000000000000000000	4.00000000000000000000	4.00000000000000000000	4.00000000000000000000	4.00000000000000000000	4.00000000000000000000	4.00000000000000000000	4.00000000000000000000	4.00000000000000000000	4.00000000000000000000
124.00000000000000000000	0.00000000000000000000	4152.30761718750000000000	4137.94873046875000000000	4195.38427734375000000000	4116.92285156250000000000	4158.46142578125000000000	4156.41015625000000000000	4152.82031250000000000000	4160.00000000000000000000	4155.89746093750000000000	4154.35888671875000000000	4209.74365234375000000000	4213.33300781250000000000	4128.71777343750000000000	4161.02539062500000000000	2764.00000000000000000000	10246.00000000000000000000	10228.00000000000000000000	0.00000000000000000000	0.00000000000000000000	0.00000000000000000000	1858.00000000000000000000	861.00000000000000000000	4.00000000000000000000	4.00000000000000000000	4.00000000000000000000	4.00000000000000000000	4.00000000000000000000	4.00000000000000000000	4.00000000000000000000	4.00000000000000000000	4.00000000000000000000	4.00000000000000000000	4.00000000000000000000	4.00000000000000000000	4.00000000000000000000	4.00000000000000000000	4.00000000000000000000	4.00000000000000000000
125.00000000000000000000	0.00000000000000000000	4161.53857421875000000000	4164.61523437500000000000	4208.71777343750000000000	4126.15380859375000000000	4187.69238281250000000000	4169.23046875000000000000	4170.25634765625000000000	4170.25634765625000000000	4168.20507812500000000000	4170.25634765625000000000	4198.46142578125000000000	4216.92285156250000000000	4152.30761718750000000000	4171.79492187500000000000	2763.00000000000000000000	10245.00000000000000000000	10228.00000000000000000000	0.00000000000000000000	0.00000000000000000000	0.00000000000000000000	1858.00000000000000000000	869.00000000000000000000	4.00000000000000000000	4.00000000000000000000	4.00000000000000000000	4.00000000000000000000	4.00000000000000000000	4.00000000000000000000	4.00000000000000000000	4.00000000000000000000	4.00000000000000000000	4.00000000000000000000	4.00000000000000000000	4.00000000000000000000	4.00000000000000000000	4.00000000000000000000	4.00000000000000000000	4.00000000000000000000
126.00000000000000000000	0.00000000000000000000	4167.17919921875000000000	4181.53857421875000000000	4214.35888671875000000000	4157.94873046875000000000	4195.38427734375000000000	4178.46142578125000000000	4175.89746093750000000000	4178.97412109375000000000	4181.53857421875000000000	4196.92285156250000000000	4204.10253906250000000000	4229.74365234375000000000	4169.23046875000000000000	4184.61523437500000000000	3509.00000000000000000000	10245.00000000000000000000	10228.00000000000000000000	0.00000000000000000000	0.00000000000000000000	0.00000000000000000000	1858.00000000000000000000	878.00000000000000000000	4.00000000000000000000	4.00000000000000000000	4.00000000000000000000	4.00000000000000000000	4.00000000000000000000	4.00000000000000000000	4.00000000000000000000	4.00000000000000000000	4.00000000000000000000	4.00000000000000000000	4.00000000000000000000	4.00000000000000000000	4.00000000000000000000	4.00000000000000000000	4.00000000000000000000	4.00000000000000000000
127.00000000000000000000	0.00000000000000000000	4177.94873046875000000000	4164.61523437500000000000	4220.51269531250000000000	4140.51269531250000000000	4174.35888671875000000000	4170.25634765625000000000	4170.76904296875000000000	4182.05126953125000000000	4171.79492187500000000000	4174.35888671875000000000	4221.02539062500000000000	4240.00000000000000000000	4164.10253906250000000000	4192.30761718750000000000	52.00000000000000000000	10246.00000000000000000000	10229.00000000000000000000	0.00000000000000000000	0.00000000000000000000	0.00000000000000000000	1858.00000000000000000000	886.00000000000000000000	4.00000000000000000000	4.00000000000000000000	4.00000000000000000000	4.00000000000000000000	4.00000000000000000000	4.00000000000000000000	4.00000000000000000000	4.00000000000000000000	4.00000000000000000000	4.00000000000000000000	4.00000000000000000000	4.00000000000000000000	4.00000000000000000000	4.00000000000000000000	4.00000000000000000000	4.00000000000000000000
0.00000000000000000000	0.00000000000000000000	4170.76904296875000000000	4182.56396484375000000000	4226.66650390625000000000	4131.28173828125000000000	4199.48730468750000000000	4178.97412109375000000000	4190.25634765625000000000	4208.71777343750000000000	4192.30761718750000000000	4186.66650390625000000000	4262.05126953125000000000	4246.15380859375000000000	4186.66650390625000000000	4206.15380859375000000000	2813.00000000000000000000	10246.00000000000000000000	10229.00000000000000000000	0.00000000000000000000	0.00000000000000000000	0.00000000000000000000	1858.00000000000000000000	894.00000000000000000000	4.00000000000000000000	4.00000000000000000000	4.00000000000000000000	4.00000000000000000000	4.00000000000000000000	4.00000000000000000000	4.00000000000000000000	4.00000000000000000000	4.00000000000000000000	4.00000000000000000000	4.00000000000000000000	4.00000000000000000000	4.00000000000000000000	4.00000000000000000000	4.00000000000000000000	4.00000000000000000000
1.00000000000000000000	0.00000000000000000000	4177.43603515625000000000	4186.15380859375000000000	4232.82031250000000000000	4152.30761718750000000000	4200.51269531250000000000	4182.05126953125000000000	4190.76904296875000000000	4213.84619140625000000000	4201.53857421875000000000	4203.58984375000000000000	4256.41015625000000000000	4250.76904296875000000000	4190.76904296875000000000	4209.74365234375000000000	2737.00000000000000000000	10248.00000000000000000000	10229.00000000000000000000	0.00000000000000000000	0.00000000000000000000	0.00000000000000000000	1858.00000000000000000000	903.00000000000000000000	4.00000000000000000000	4.00000000000000000000	4.00000000000000000000	4.00000000000000000000	4.00000000000000000000	4.00000000000000000000	4.00000000000000000000	4.00000000000000000000	4.00000000000000000000	4.00000000000000000000	4.00000000000000000000	4.00000000000000000000	4.00000000000000000000	4.00000000000000000000	4.00000000000000000000	4.00000000000000000000
2.00000000000000000000	0.00000000000000000000	4174.35888671875000000000	4170.25634765625000000000	4222.56396484375000000000	4144.61523437500000000000	4184.10253906250000000000	4178.46142578125000000000	4172.30761718750000000000	4193.33300781250000000000	4181.02539062500000000000	4192.30761718750000000000	4220.51269531250000000000	4241.53857421875000000000	4180.51269531250000000000	4205.12792968750000000000	2359.00000000000000000000	10248.00000000000000000000	10229.00000000000000000000	0.00000000000000000000	0.00000000000000000000	0.00000000000000000000	1858.00000000000000000000	911.00000000000000000000	4.00000000000000000000	4.00000000000000000000	4.00000000000000000000	4.00000000000000000000	4.00000000000000000000	4.00000000000000000000	4.00000000000000000000	4.00000000000000000000	4.00000000000000000000	4.00000000000000000000	4.00000000000000000000	4.00000000000000000000	4.00000000000000000000	4.00000000000000000000	4.00000000000000000000	4.00000000000000000000
3.00000000000000000000	0.00000000000000000000	4157.94873046875000000000	4163.07666015625000000000	4203.07666015625000000000	4112.30761718750000000000	4187.69238281250000000000	4173.84619140625000000000	4167.69238281250000000000	4181.53857421875000000000	4176.41015625000000000000	4190.25634765625000000000	4204.61523437500000000000	4224.61523437500000000000	4173.84619140625000000000	4188.20507812500000000000	3424.00000000000000000000	10250.00000000000000000000	10229.00000000000000000000	0.00000000000000000000	0.00000000000000000000	0.00000000000000000000	1858.00000000000000000000	919.00000000000000000000	4.00000000000000000000	4.00000000000000000000	4.00000000000000000000	4.00000000000000000000	4.00000000000000000000	4.00000000000000000000	4.00000000000000000000	4.00000000000000000000	4.00000000000000000000	4.00000000000000000000	4.00000000000000000000	4.00000000000000000000	4.00000000000000000000	4.00000000000000000000	4.00000000000000000000	4.00000000000000000000
4.00000000000000000000	0.00000000000000000000	4165.12792968750000000000	4160.00000000000000000000	4204.61523437500000000000	4124.10253906250000000000	4190.25634765625000000000	4175.89746093750000000000	4177.43603515625000000000	4184.10253906250000000000	4191.28173828125000000000	4190.76904296875000000000	4195.38427734375000000000	4212.82031250000000000000	4160.51269531250000000000	4168.71777343750000000000	3486.00000000000000000000	10250.00000000000000000000	10229.00000000000000000000	0.00000000000000000000	0.00000000000000000000	0.00000000000000000000	1858.00000000000000000000	928.00000000000000000000	4.00000000000000000000	4.00000000000000000000	4.00000000000000000000	4.00000000000000000000	4.00000000000000000000	4.00000000000000000000	4.00000000000000000000	4.00000000000000000000	4.00000000000000000000	4.00000000000000000000	4.00000000000000000000	4.00000000000000000000	4.00000000000000000000	4.00000000000000000000	4.00000000000000000000	4.00000000000000000000
5.00000000000000000000	0.00000000000000000000	4161.53857421875000000000	4172.30761718750000000000	4205.64111328125000000000	4155.38427734375000000000	4198.46142578125000000000	4185.12792968750000000000	4183.58984375000000000000	4191.28173828125000000000	4195.38427734375000000000	4180.00000000000000000000	4222.05126953125000000000	4214.35888671875000000000	4160.51269531250000000000	4169.23046875000000000000	3387.00000000000000000000	10247.00000000000000000000	10227.00000000000000000000	0.00000000000000000000	0.00000000000000000000	0.00000000000000000000	1858.00000000000000000000	936.00000000000000000000	4.00000000000000000000	4.00000000000000000000	4.00000000000000000000	4.00000000000000000000	4.00000000000000000000	4.00000000000000000000	4.00000000000000000000	4.00000000000000000000	4.00000000000000000000	4.00000000000000000000	4.00000000000000000000	4.00000000000000000000	4.00000000000000000000	4.00000000000000000000	4.00000000000000000000	4.00000000000000000000
6.00000000000000000000	0.00000000000000000000	4161.53857421875000000000	4180.00000000000000000000	4203.58984375000000000000	4132.30761718750000000000	4192.82031250000000000000	4172.30761718750000000000	4168.20507812500000000000	4181.02539062500000000000	4173.84619140625000000000	4163.07666015625000000000	4252.30761718750000000000	4224.10253906250000000000	4156.92285156250000000000	4166.66650390625000000000	3483.00000000000000000000	10247.00000000000000000000	10227.00000000000000000000	0.00000000000000000000	0.00000000000000000000	0.00000000000000000000	1858.00000000000000000000	944.00000000000000000000	4.00000000000000000000	4.00000000000000000000	4.00000000000000000000	4.00000000000000000000	4.00000000000000000000	4.00000000000000000000	4.00000000000000000000	4.00000000000000000000	4.00000000000000000000	4.00000000000000000000	4.00000000000000000000	4.00000000000000000000	4.00000000000000000000	4.00000000000000000000	4.00000000000000000000	4.00000000000000000000
7.00000000000000000000	0.00000000000000000000	4159.48730468750000000000	4177.43603515625000000000	4203.07666015625000000000	4112.82031250000000000000	4191.79492187500000000000	4165.12792968750000000000	4168.20507812500000000000	4184.10253906250000000000	4173.84619140625000000000	4178.97412109375000000000	4228.71777343750000000000	4227.69238281250000000000	4164.10253906250000000000	4168.20507812500000000000	3428.00000000000000000000	10247.00000000000000000000	10229.00000000000000000000	0.00000000000000000000	0.00000000000000000000	0.00000000000000000000	1858.00000000000000000000	953.00000000000000000000	4.00000000000000000000	4.00000000000000000000	4.00000000000000000000	4.00000000000000000000	4.00000000000000000000	4.00000000000000000000	4.00000000000000000000	4.00000000000000000000	4.00000000000000000000	4.00000000000000000000	4.00000000000000000000	4.00000000000000000000	4.00000000000000000000	4.00000000000000000000	4.00000000000000000000	4.00000000000000000000
8.00000000000000000000	0.00000000000000000000	4154.35888671875000000000	4157.94873046875000000000	4201.02539062500000000000	4133.84619140625000000000	4184.61523437500000000000	4162.05126953125000000000	4173.84619140625000000000	4186.66650390625000000000	4178.97412109375000000000	4183.58984375000000000000	4185.64111328125000000000	4227.69238281250000000000	4176.41015625000000000000	4180.00000000000000000000	3434.00000000000000000000	10247.00000000000000000000	10229.00000000000000000000	0.00000000000000000000	0.00000000000000000000	0.00000000000000000000	1858.00000000000000000000	961.00000000000000000000	4.00000000000000000000	4.00000000000000000000	4.00000000000000000000	4.00000000000000000000	4.00000000000000000000	4.00000000000000000000	4.00000000000000000000	4.00000000000000000000	4.00000000000000000000	4.00000000000000000000	4.00000000000000000000	4.00000000000000000000	4.00000000000000000000	4.00000000000000000000	4.00000000000000000000	4.00000000000000000000
9.00000000000000000000	0.00000000000000000000	4169.74365234375000000000	4145.64111328125000000000	4207.17919921875000000000	4130.25634765625000000000	4171.28173828125000000000	4151.28173828125000000000	4163.07666015625000000000	4168.71777343750000000000	4165.12792968750000000000	4161.02539062500000000000	4196.92285156250000000000	4229.74365234375000000000	4175.89746093750000000000	4182.56396484375000000000	3139.00000000000000000000	10245.00000000000000000000	10230.00000000000000000000	0.00000000000000000000	0.00000000000000000000	0.00000000000000000000	1858.00000000000000000000	969.00000000000000000000	4.00000000000000000000	4.00000000000000000000	4.00000000000000000000	4.00000000000000000000	4.00000000000000000000	4.00000000000000000000	4.00000000000000000000	4.00000000000000000000	4.00000000000000000000	4.00000000000000000000	4.00000000000000000000	4.00000000000000000000	4.00000000000000000000	4.00000000000000000000	4.00000000000000000000	4.00000000000000000000
10.00000000000000000000	0.00000000000000000000	4173.33300781250000000000	4181.02539062500000000000	4213.84619140625000000000	4135.89746093750000000000	4197.94873046875000000000	4172.30761718750000000000	4178.46142578125000000000	4191.79492187500000000000	4184.61523437500000000000	4177.94873046875000000000	4254.87158203125000000000	4242.56396484375000000000	4197.94873046875000000000	4197.94873046875000000000	3497.00000000000000000000	10245.00000000000000000000	10230.00000000000000000000	0.00000000000000000000	0.00000000000000000000	0.00000000000000000000	1858.00000000000000000000	978.00000000000000000000	4.00000000000000000000	4.00000000000000000000	4.00000000000000000000	4.00000000000000000000	4.00000000000000000000	4.00000000000000000000	4.00000000000000000000	4.00000000000000000000	4.00000000000000000000	4.00000000000000000000	4.00000000000000000000	4.00000000000000000000	4.00000000000000000000	4.00000000000000000000	4.00000000000000000000	4.00000000000000000000
11.00000000000000000000	0.00000000000000000000	4181.53857421875000000000	4211.28173828125000000000	4230.25634765625000000000	4177.94873046875000000000	4220.51269531250000000000	4190.76904296875000000000	4194.87158203125000000000	4219.48730468750000000000	4210.25634765625000000000	4206.15380859375000000000	4282.56396484375000000000	4253.33300781250000000000	4231.28173828125000000000	4213.33300781250000000000	3300.00000000000000000000	10246.00000000000000000000	10231.00000000000000000000	0.00000000000000000000	0.00000000000000000000	0.00000000000000000000	1858.00000000000000000000	986.00000000000000000000	4.00000000000000000000	4.00000000000000000000	4.00000000000000000000	4.00000000000000000000	4.00000000000000000000	4.00000000000000000000	4.00000000000000000000	4.00000000000000000000	4.00000000000000000000	4.00000000000000000000	4.00000000000000000000	4.00000000000000000000	4.00000000000000000000	4.00000000000000000000	4.00000000000000000000	4.00000000000000000000
12.00000000000000000000	0.00000000000000000000	4173.33300781250000000000	4190.76904296875000000000	4218.97412109375000000000	4160.51269531250000000000	4203.58984375000000000000	4173.84619140625000000000	4180.00000000000000000000	4194.87158203125000000000	4196.92285156250000000000	4203.58984375000000000000	4248.20507812500000000000	4228.20507812500000000000	4224.61523437500000000000	4192.30761718750000000000	2787.00000000000000000000	10246.00000000000000000000	10231.00000000000000000000	0.00000000000000000000	0.00000000000000000000	0.00000000000000000000	1858.00000000000000000000	994.00000000000000000000	4.00000000000000000000	4.00000000000000000000	4.00000000000000000000	4.00000000000000000000	4.00000000000000000000	4.00000000000000000000	4.00000000000000000000	4.00000000000000000000	4.00000000000000000000	4.00000000000000000000	4.00000000000000000000	4.00000000000000000000	4.00000000000000000000	4.00000000000000000000	4.00000000000000000000	4.00000000000000000000
13.00000000000000000000	0.00000000000000000000	4155.38427734375000000000	4170.76904296875000000000	4195.38427734375000000000	4128.20507812500000000000	4197.94873046875000000000	4162.05126953125000000000	4171.79492187500000000000	4176.92285156250000000000	4181.53857421875000000000	4187.69238281250000000000	4203.58984375000000000000	4212.82031250000000000000	4185.64111328125000000000	4172.82031250000000000000	2762.00000000000000000000	10245.00000000000000000000	10231.00000000000000000000	0.00000000000000000000	0.00000000000000000000	0.00000000000000000000	1859.00000000000000000000	3.00000000000000000000	4.00000000000000000000	4.00000000000000000000	4.00000000000000000000	4.00000000000000000000	4.00000000000000000000	4.00000000000000000000	4.00000000000000000000	4.00000000000000000000	4.00000000000000000000	4.00000000000000000000	4.00000000000000000000	4.00000000000000000000	4.00000000000000000000	4.00000000000000000000	4.00000000000000000000	4.00000000000000000000
14.00000000000000000000	0.00000000000000000000	4163.07666015625000000000	4168.71777343750000000000	4203.07666015625000000000	4141.53857421875000000000	4193.33300781250000000000	4158.46142578125000000000	4176.41015625000000000000	4181.53857421875000000000	4172.82031250000000000000	4173.33300781250000000000	4197.94873046875000000000	4224.10253906250000000000	4163.07666015625000000000	4180.51269531250000000000	3497.00000000000000000000	10245.00000000000000000000	10231.00000000000000000000	0.00000000000000000000	0.00000000000000000000	0.00000000000000000000	1859.00000000000000000000	11.00000000000000000000	4.00000000000000000000	4.00000000000000000000	4.00000000000000000000	4.00000000000000000000	4.00000000000000000000	4.00000000000000000000	4.00000000000000000000	4.00000000000000000000	4.00000000000000000000	4.00000000000000000000	4.00000000000000000000	4.00000000000000000000	4.00000000000000000000	4.00000000000000000000	4.00000000000000000000	4.00000000000000000000
15.00000000000000000000	0.00000000000000000000	4150.25634765625000000000	4160.51269531250000000000	4194.87158203125000000000	4144.10253906250000000000	4173.33300781250000000000	4156.41015625000000000000	4172.30761718750000000000	4166.66650390625000000000	4161.02539062500000000000	4157.43603515625000000000	4200.51269531250000000000	4212.30761718750000000000	4168.71777343750000000000	4173.33300781250000000000	3300.00000000000000000000	10245.00000000000000000000	10230.00000000000000000000	0.00000000000000000000	0.00000000000000000000	0.00000000000000000000	1859.00000000000000000000	19.00000000000000000000	4.00000000000000000000	4.00000000000000000000	4.00000000000000000000	4.00000000000000000000	4.00000000000000000000	4.00000000000000000000	4.00000000000000000000	4.00000000000000000000	4.00000000000000000000	4.00000000000000000000	4.00000000000000000000	4.00000000000000000000	4.00000000000000000000	4.00000000000000000000	4.00000000000000000000	4.00000000000000000000
16.00000000000000000000	0.00000000000000000000	4157.94873046875000000000	4159.48730468750000000000	4194.87158203125000000000	4141.02539062500000000000	4184.61523437500000000000	4164.10253906250000000000	4169.74365234375000000000	4161.02539062500000000000	4161.02539062500000000000	4141.02539062500000000000	4209.23046875000000000000	4211.28173828125000000000	4171.28173828125000000000	4164.10253906250000000000	0.00000000000000000000	10245.00000000000000000000	10230.00000000000000000000	0.00000000000000000000	0.00000000000000000000	0.00000000000000000000	1859.00000000000000000000	28.00000000000000000000	4.00000000000000000000	4.00000000000000000000	4.00000000000000000000	4.00000000000000000000	4.00000000000000000000	4.00000000000000000000	4.00000000000000000000	4.00000000000000000000	4.00000000000000000000	4.00000000000000000000	4.00000000000000000000	4.00000000000000000000	4.00000000000000000000	4.00000000000000000000	4.00000000000000000000	4.00000000000000000000
17.00000000000000000000	0.00000000000000000000	4166.15380859375000000000	4170.76904296875000000000	4205.12792968750000000000	4144.61523437500000000000	4196.41015625000000000000	4163.07666015625000000000	4175.89746093750000000000	4182.05126953125000000000	4171.28173828125000000000	4146.66650390625000000000	4231.79492187500000000000	4219.48730468750000000000	4175.38427734375000000000	4175.89746093750000000000	0.00000000000000000000	10246.00000000000000000000	10231.00000000000000000000	0.00000000000000000000	0.00000000000000000000	0.00000000000000000000	1859.00000000000000000000	36.00000000000000000000	4.00000000000000000000	4.00000000000000000000	4.00000000000000000000	4.00000000000000000000	4.00000000000000000000	4.00000000000000000000	4.00000000000000000000	4.00000000000000000000	4.00000000000000000000	4.00000000000000000000	4.00000000000000000000	4.00000000000000000000	4.00000000000000000000	4.00000000000000000000	4.00000000000000000000	4.00000000000000000000
18.00000000000000000000	0.00000000000000000000	4144.61523437500000000000	4174.87158203125000000000	4193.33300781250000000000	4141.53857421875000000000	4185.64111328125000000000	4141.53857421875000000000	4169.23046875000000000000	4177.94873046875000000000	4168.71777343750000000000	4179.48730468750000000000	4220.00000000000000000000	4200.00000000000000000000	4192.82031250000000000000	4170.76904296875000000000	0.00000000000000000000	10246.00000000000000000000	10231.00000000000000000000	0.00000000000000000000	0.00000000000000000000	0.00000000000000000000	1859.00000000000000000000	45.00000000000000000000	4.00000000000000000000	4.00000000000000000000	4.00000000000000000000	4.00000000000000000000	4.00000000000000000000	4.00000000000000000000	4.00000000000000000000	4.00000000000000000000	4.00000000000000000000	4.00000000000000000000	4.00000000000000000000	4.00000000000000000000	4.00000000000000000000	4.00000000000000000000	4.00000000000000000000	4.00000000000000000000
19.00000000000000000000	0.00000000000000000000	4161.53857421875000000000	4180.00000000000000000000	4201.53857421875000000000	4136.92285156250000000000	4197.43603515625000000000	4136.41015625000000000000	4164.10253906250000000000	4164.10253906250000000000	4167.69238281250000000000	4195.38427734375000000000	4206.66650390625000000000	4195.38427734375000000000	4203.58984375000000000000	4157.94873046875000000000	0.00000000000000000000	10246.00000000000000000000	10230.00000000000000000000	0.00000000000000000000	0.00000000000000000000	0.00000000000000000000	1859.00000000000000000000	53.00000000000000000000	4.00000000000000000000	4.00000000000000000000	4.00000000000000000000	4.00000000000000000000	4.00000000000000000000	4.00000000000000000000	4.00000000000000000000	4.00000000000000000000	4.00000000000000000000	4.00000000000000000000	4.00000000000000000000	4.00000000000000000000	4.00000000000000000000	4.00000000000000000000	4.00000000000000000000	4.00000000000000000000
20.00000000000000000000	0.00000000000000000000	4166.15380859375000000000	4173.84619140625000000000	4208.20507812500000000000	4140.51269531250000000000	4195.38427734375000000000	4157.94873046875000000000	4175.38427734375000000000	4173.84619140625000000000	4178.97412109375000000000	4171.79492187500000000000	4222.56396484375000000000	4204.10253906250000000000	4194.35888671875000000000	4163.58984375000000000000	0.00000000000000000000	10246.00000000000000000000	10230.00000000000000000000	0.00000000000000000000	0.00000000000000000000	0.00000000000000000000	1859.00000000000000000000	61.00000000000000000000	4.00000000000000000000	4.00000000000000000000	4.00000000000000000000	4.00000000000000000000	4.00000000000000000000	4.00000000000000000000	4.00000000000000000000	4.00000000000000000000	4.00000000000000000000	4.00000000000000000000	4.00000000000000000000	4.00000000000000000000	4.00000000000000000000	4.00000000000000000000	4.00000000000000000000	4.00000000000000000000
21.00000000000000000000	0.00000000000000000000	4153.33300781250000000000	4145.64111328125000000000	4197.43603515625000000000	4149.74365234375000000000	4151.28173828125000000000	4145.64111328125000000000	4160.00000000000000000000	4167.69238281250000000000	4153.33300781250000000000	4143.07666015625000000000	4209.74365234375000000000	4197.94873046875000000000	4167.69238281250000000000	4163.07666015625000000000	0.00000000000000000000	10247.00000000000000000000	10229.00000000000000000000	0.00000000000000000000	0.00000000000000000000	0.00000000000000000000	1859.00000000000000000000	70.00000000000000000000	4.00000000000000000000	4.00000000000000000000	4.00000000000000000000	4.00000000000000000000	4.00000000000000000000	4.00000000000000000000	4.00000000000000000000	4.00000000000000000000	4.00000000000000000000	4.00000000000000000000	4.00000000000000000000	4.00000000000000000000	4.00000000000000000000	4.00000000000000000000	4.00000000000000000000	4.00000000000000000000
22.00000000000000000000	0.00000000000000000000	4164.10253906250000000000	4168.71777343750000000000	4204.61523437500000000000	4173.84619140625000000000	4176.92285156250000000000	4136.92285156250000000000	4147.17919921875000000000	4163.07666015625000000000	4148.71777343750000000000	4166.66650390625000000000	4208.71777343750000000000	4199.48730468750000000000	4173.33300781250000000000	4174.35888671875000000000	0.00000000000000000000	10247.00000000000000000000	10229.00000000000000000000	0.00000000000000000000	0.00000000000000000000	0.00000000000000000000	1859.00000000000000000000	78.00000000000000000000	4.00000000000000000000	4.00000000000000000000	4.00000000000000000000	4.00000000000000000000	4.00000000000000000000	4.00000000000000000000	4.00000000000000000000	4.00000000000000000000	4.00000000000000000000	4.00000000000000000000	4.00000000000000000000	4.00000000000000000000	4.00000000000000000000	4.00000000000000000000	4.00000000000000000000	4.00000000000000000000
23.00000000000000000000	0.00000000000000000000	4165.12792968750000000000	4203.07666015625000000000	4215.38427734375000000000	4170.76904296875000000000	4227.17919921875000000000	4152.82031250000000000000	4161.02539062500000000000	4172.30761718750000000000	4185.64111328125000000000	4196.41015625000000000000	4239.48730468750000000000	4216.41015625000000000000	4203.07666015625000000000	4192.30761718750000000000	0.00000000000000000000	10249.00000000000000000000	10229.00000000000000000000	0.00000000000000000000	0.00000000000000000000	0.00000000000000000000	1859.00000000000000000000	86.00000000000000000000	4.00000000000000000000	4.00000000000000000000	4.00000000000000000000	4.00000000000000000000	4.00000000000000000000	4.00000000000000000000	4.00000000000000000000	4.00000000000000000000	4.00000000000000000000	4.00000000000000000000	4.00000000000000000000	4.00000000000000000000	4.00000000000000000000	4.00000000000000000000	4.00000000000000000000	4.00000000000000000000
24.00000000000000000000	0.00000000000000000000	4164.10253906250000000000	4163.58984375000000000000	4216.92285156250000000000	4132.82031250000000000000	4193.84619140625000000000	4138.46142578125000000000	4156.92285156250000000000	4155.89746093750000000000	4171.79492187500000000000	4166.66650390625000000000	4226.15380859375000000000	4220.00000000000000000000	4191.79492187500000000000	4176.92285156250000000000	0.00000000000000000000	10249.00000000000000000000	10229.00000000000000000000	0.00000000000000000000	0.00000000000000000000	0.00000000000000000000	1859.00000000000000000000	95.00000000000000000000	4.00000000000000000000	4.00000000000000000000	4.00000000000000000000	4.00000000000000000000	4.00000000000000000000	4.00000000000000000000	4.00000000000000000000	4.00000000000000000000	4.00000000000000000000	4.00000000000000000000	4.00000000000000000000	4.00000000000000000000	4.00000000000000000000	4.00000000000000000000	4.00000000000000000000	4.00000000000000000000
25.00000000000000000000	0.00000000000000000000	4157.94873046875000000000	4150.25634765625000000000	4211.79492187500000000000	4145.64111328125000000000	4176.92285156250000000000	4128.20507812500000000000	4154.87158203125000000000	4158.46142578125000000000	4155.89746093750000000000	4161.53857421875000000000	4221.02539062500000000000	4208.20507812500000000000	4179.48730468750000000000	4169.23046875000000000000	0.00000000000000000000	10249.00000000000000000000	10227.00000000000000000000	0.00000000000000000000	0.00000000000000000000	0.00000000000000000000	1859.00000000000000000000	103.00000000000000000000	4.00000000000000000000	4.00000000000000000000	4.00000000000000000000	4.00000000000000000000	4.00000000000000000000	4.00000000000000000000	4.00000000000000000000	4.00000000000000000000	4.00000000000000000000	4.00000000000000000000	4.00000000000000000000	4.00000000000000000000	4.00000000000000000000	4.00000000000000000000	4.00000000000000000000	4.00000000000000000000
26.00000000000000000000	0.00000000000000000000	4157.94873046875000000000	4167.69238281250000000000	4205.64111328125000000000	4170.25634765625000000000	4176.41015625000000000000	4128.71777343750000000000	4157.94873046875000000000	4163.58984375000000000000	4160.51269531250000000000	4169.74365234375000000000	4208.71777343750000000000	4198.97412109375000000000	4172.30761718750000000000	4170.25634765625000000000	0.00000000000000000000	10249.00000000000000000000	10227.00000000000000000000	0.00000000000000000000	0.00000000000000000000	0.00000000000000000000	1859.00000000000000000000	111.00000000000000000000	4.00000000000000000000	4.00000000000000000000	4.00000000000000000000	4.00000000000000000000	4.00000000000000000000	4.00000000000000000000	4.00000000000000000000	4.00000000000000000000	4.00000000000000000000	4.00000000000000000000	4.00000000000000000000	4.00000000000000000000	4.00000000000000000000	4.00000000000000000000	4.00000000000000000000	4.00000000000000000000
27.00000000000000000000	0.00000000000000000000	4167.17919921875000000000	4170.25634765625000000000	4214.35888671875000000000	4162.05126953125000000000	4174.35888671875000000000	4146.66650390625000000000	4172.82031250000000000000	4170.76904296875000000000	4166.15380859375000000000	4150.76904296875000000000	4181.53857421875000000000	4202.56396484375000000000	4169.23046875000000000000	4169.74365234375000000000	0.00000000000000000000	10249.00000000000000000000	10228.00000000000000000000	0.00000000000000000000	0.00000000000000000000	0.00000000000000000000	1859.00000000000000000000	120.00000000000000000000	4.00000000000000000000	4.00000000000000000000	4.00000000000000000000	4.00000000000000000000	4.00000000000000000000	4.00000000000000000000	4.00000000000000000000	4.00000000000000000000	4.00000000000000000000	4.00000000000000000000	4.00000000000000000000	4.00000000000000000000	4.00000000000000000000	4.00000000000000000000	4.00000000000000000000	4.00000000000000000000
28.00000000000000000000	0.00000000000000000000	4156.92285156250000000000	4178.46142578125000000000	4213.33300781250000000000	4157.43603515625000000000	4200.00000000000000000000	4163.58984375000000000000	4188.71777343750000000000	4195.38427734375000000000	4187.17919921875000000000	4167.17919921875000000000	4214.87158203125000000000	4208.71777343750000000000	4180.51269531250000000000	4177.43603515625000000000	0.00000000000000000000	10249.00000000000000000000	10228.00000000000000000000	0.00000000000000000000	0.00000000000000000000	0.00000000000000000000	1859.00000000000000000000	128.00000000000000000000	4.00000000000000000000	4.00000000000000000000	4.00000000000000000000	4.00000000000000000000	4.00000000000000000000	4.00000000000000000000	4.00000000000000000000	4.00000000000000000000	4.00000000000000000000	4.00000000000000000000	4.00000000000000000000	4.00000000000000000000	4.00000000000000000000	4.00000000000000000000	4.00000000000000000000	4.00000000000000000000
29.00000000000000000000	0.00000000000000000000	4151.28173828125000000000	4161.02539062500000000000	4194.87158203125000000000	4154.35888671875000000000	4180.00000000000000000000	4127.69238281250000000000	4160.00000000000000000000	4167.69238281250000000000	4169.23046875000000000000	4182.56396484375000000000	4232.82031250000000000000	4194.35888671875000000000	4166.66650390625000000000	4160.00000000000000000000	0.00000000000000000000	10248.00000000000000000000	10226.00000000000000000000	0.00000000000000000000	0.00000000000000000000	0.00000000000000000000	1859.00000000000000000000	136.00000000000000000000	4.00000000000000000000	4.00000000000000000000	4.00000000000000000000	4.00000000000000000000	4.00000000000000000000	4.00000000000000000000	4.00000000000000000000	4.00000000000000000000	4.00000000000000000000	4.00000000000000000000	4.00000000000000000000	4.00000000000000000000	4.00000000000000000000	4.00000000000000000000	4.00000000000000000000	4.00000000000000000000
30.00000000000000000000	0.00000000000000000000	4150.25634765625000000000	4150.25634765625000000000	4189.74365234375000000000	4152.82031250000000000000	4167.17919921875000000000	4119.48730468750000000000	4152.30761718750000000000	4153.33300781250000000000	4157.43603515625000000000	4187.69238281250000000000	4216.41015625000000000000	4191.28173828125000000000	4174.35888671875000000000	4152.82031250000000000000	0.00000000000000000000	10248.00000000000000000000	10226.00000000000000000000	0.00000000000000000000	0.00000000000000000000	0.00000000000000000000	1859.00000000000000000000	145.00000000000000000000	4.00000000000000000000	4.00000000000000000000	4.00000000000000000000	4.00000000000000000000	4.00000000000000000000	4.00000000000000000000	4.00000000000000000000	4.00000000000000000000	4.00000000000000000000	4.00000000000000000000	4.00000000000000000000	4.00000000000000000000	4.00000000000000000000	4.00000000000000000000	4.00000000000000000000	4.00000000000000000000
31.00000000000000000000	0.00000000000000000000	4163.58984375000000000000	4169.74365234375000000000	4215.89746093750000000000	4165.64111328125000000000	4198.97412109375000000000	4163.07666015625000000000	4180.00000000000000000000	4193.84619140625000000000	4191.79492187500000000000	4198.97412109375000000000	4231.79492187500000000000	4214.35888671875000000000	4206.66650390625000000000	4178.97412109375000000000	0.00000000000000000000	10248.00000000000000000000	10227.00000000000000000000	0.00000000000000000000	0.00000000000000000000	0.00000000000000000000	1859.00000000000000000000	153.00000000000000000000	4.00000000000000000000	4.00000000000000000000	4.00000000000000000000	4.00000000000000000000	4.00000000000000000000	4.00000000000000000000	4.00000000000000000000	4.00000000000000000000	4.00000000000000000000	4.00000000000000000000	4.00000000000000000000	4.00000000000000000000	4.00000000000000000000	4.00000000000000000000	4.00000000000000000000	4.00000000000000000000
32.00000000000000000000	0.00000000000000000000	4175.38427734375000000000	4177.43603515625000000000	4223.58984375000000000000	4166.66650390625000000000	4203.58984375000000000000	4173.84619140625000000000	4186.15380859375000000000	4199.48730468750000000000	4206.66650390625000000000	4192.82031250000000000000	4234.87158203125000000000	4213.84619140625000000000	4207.17919921875000000000	4188.71777343750000000000	0.00000000000000000000	10248.00000000000000000000	10227.00000000000000000000	0.00000000000000000000	0.00000000000000000000	0.00000000000000000000	1859.00000000000000000000	161.00000000000000000000	4.00000000000000000000	4.00000000000000000000	4.00000000000000000000	4.00000000000000000000	4.00000000000000000000	4.00000000000000000000	4.00000000000000000000	4.00000000000000000000	4.00000000000000000000	4.00000000000000000000	4.00000000000000000000	4.00000000000000000000	4.00000000000000000000	4.00000000000000000000	4.00000000000000000000	4.00000000000000000000
33.00000000000000000000	0.00000000000000000000	4154.35888671875000000000	4166.15380859375000000000	4197.43603515625000000000	4156.41015625000000000000	4187.69238281250000000000	4144.61523437500000000000	4171.79492187500000000000	4172.82031250000000000000	4189.74365234375000000000	4183.07666015625000000000	4188.71777343750000000000	4195.38427734375000000000	4192.30761718750000000000	4173.33300781250000000000	0.00000000000000000000	10249.00000000000000000000	10227.00000000000000000000	0.00000000000000000000	0.00000000000000000000	0.00000000000000000000	1859.00000000000000000000	170.00000000000000000000	4.00000000000000000000	4.00000000000000000000	4.00000000000000000000	4.00000000000000000000	4.00000000000000000000	4.00000000000000000000	4.00000000000000000000	4.00000000000000000000	4.00000000000000000000	4.00000000000000000000	4.00000000000000000000	4.00000000000000000000	4.00000000000000000000	4.00000000000000000000	4.00000000000000000000	4.00000000000000000000
34.00000000000000000000	0.00000000000000000000	4161.53857421875000000000	4163.07666015625000000000	4205.64111328125000000000	4160.51269531250000000000	4178.46142578125000000000	4125.64111328125000000000	4153.33300781250000000000	4161.02539062500000000000	4168.20507812500000000000	4166.66650390625000000000	4184.10253906250000000000	4198.46142578125000000000	4176.92285156250000000000	4162.05126953125000000000	0.00000000000000000000	10249.00000000000000000000	10227.00000000000000000000	0.00000000000000000000	0.00000000000000000000	0.00000000000000000000	1859.00000000000000000000	178.00000000000000000000	4.00000000000000000000	4.00000000000000000000	4.00000000000000000000	4.00000000000000000000	4.00000000000000000000	4.00000000000000000000	4.00000000000000000000	4.00000000000000000000	4.00000000000000000000	4.00000000000000000000	4.00000000000000000000	4.00000000000000000000	4.00000000000000000000	4.00000000000000000000	4.00000000000000000000	4.00000000000000000000
35.00000000000000000000	0.00000000000000000000	4164.61523437500000000000	4178.97412109375000000000	4213.84619140625000000000	4173.33300781250000000000	4180.51269531250000000000	4135.38427734375000000000	4154.35888671875000000000	4165.12792968750000000000	4164.10253906250000000000	4160.00000000000000000000	4219.48730468750000000000	4200.00000000000000000000	4167.17919921875000000000	4158.97412109375000000000	0.00000000000000000000	10247.00000000000000000000	10226.00000000000000000000	0.00000000000000000000	0.00000000000000000000	0.00000000000000000000	1859.00000000000000000000	186.00000000000000000000	4.00000000000000000000	4.00000000000000000000	4.00000000000000000000	4.00000000000000000000	4.00000000000000000000	4.00000000000000000000	4.00000000000000000000	4.00000000000000000000	4.00000000000000000000	4.00000000000000000000	4.00000000000000000000	4.00000000000000000000	4.00000000000000000000	4.00000000000000000000	4.00000000000000000000	4.00000000000000000000
36.00000000000000000000	0.00000000000000000000	4153.33300781250000000000	4167.17919921875000000000	4193.84619140625000000000	4173.33300781250000000000	4178.97412109375000000000	4141.53857421875000000000	4163.07666015625000000000	4156.92285156250000000000	4165.12792968750000000000	4167.69238281250000000000	4218.46142578125000000000	4187.69238281250000000000	4164.61523437500000000000	4151.79492187500000000000	0.00000000000000000000	10247.00000000000000000000	10226.00000000000000000000	0.00000000000000000000	0.00000000000000000000	0.00000000000000000000	1859.00000000000000000000	195.00000000000000000000	4.00000000000000000000	4.00000000000000000000	4.00000000000000000000	4.00000000000000000000	4.00000000000000000000	4.00000000000000000000	4.00000000000000000000	4.00000000000000000000	4.00000000000000000000	4.00000000000000000000	4.00000000000000000000	4.00000000000000000000	4.00000000000000000000	4.00000000000000000000	4.00000000000000000000	4.00000000000000000000
37.00000000000000000000	0.00000000000000000000	4171.28173828125000000000	4153.84619140625000000000	4204.10253906250000000000	4163.07666015625000000000	4196.41015625000000000000	4143.58984375000000000000	4167.17919921875000000000	4157.43603515625000000000	4174.35888671875000000000	4173.84619140625000000000	4217.43603515625000000000	4194.35888671875000000000	4181.53857421875000000000	4163.58984375000000000000	0.00000000000000000000	10248.00000000000000000000	10226.00000000000000000000	0.00000000000000000000	0.00000000000000000000	0.00000000000000000000	1859.00000000000000000000	203.00000000000000000000	4.00000000000000000000	4.00000000000000000000	4.00000000000000000000	4.00000000000000000000	4.00000000000000000000	4.00000000000000000000	4.00000000000000000000	4.00000000000000000000	4.00000000000000000000	4.00000000000000000000	4.00000000000000000000	4.00000000000000000000	4.00000000000000000000	4.00000000000000000000	4.00000000000000000000	4.00000000000000000000
38.00000000000000000000	0.00000000000000000000	4174.35888671875000000000	4177.43603515625000000000	4223.07666015625000000000	4157.43603515625000000000	4213.33300781250000000000	4153.33300781250000000000	4176.41015625000000000000	4181.02539062500000000000	4192.30761718750000000000	4184.10253906250000000000	4217.43603515625000000000	4214.35888671875000000000	4206.15380859375000000000	4184.61523437500000000000	0.00000000000000000000	10248.00000000000000000000	10226.00000000000000000000	0.00000000000000000000	0.00000000000000000000	0.00000000000000000000	1859.00000000000000000000	212.00000000000000000000	4.00000000000000000000	4.00000000000000000000	4.00000000000000000000	4.00000000000000000000	4.00000000000000000000	4.00000000000000000000	4.00000000000000000000	4.00000000000000000000	4.00000000000000000000	4.00000000000000000000	4.00000000000000000000	4.00000000000000000000	4.00000000000000000000	4.00000000000000000000	4.00000000000000000000	4.00000000000000000000
39.00000000000000000000	0.00000000000000000000	4171.28173828125000000000	4178.97412109375000000000	4216.41015625000000000000	4170.76904296875000000000	4174.35888671875000000000	4148.20507812500000000000	4172.82031250000000000000	4181.53857421875000000000	4184.61523437500000000000	4192.30761718750000000000	4205.64111328125000000000	4217.43603515625000000000	4193.84619140625000000000	4182.56396484375000000000	0.00000000000000000000	10248.00000000000000000000	10228.00000000000000000000	0.00000000000000000000	0.00000000000000000000	0.00000000000000000000	1859.00000000000000000000	220.00000000000000000000	4.00000000000000000000	4.00000000000000000000	4.00000000000000000000	4.00000000000000000000	4.00000000000000000000	4.00000000000000000000	4.00000000000000000000	4.00000000000000000000	4.00000000000000000000	4.00000000000000000000	4.00000000000000000000	4.00000000000000000000	4.00000000000000000000	4.00000000000000000000	4.00000000000000000000	4.00000000000000000000
40.00000000000000000000	0.00000000000000000000	4168.20507812500000000000	4177.94873046875000000000	4198.97412109375000000000	4198.97412109375000000000	4169.74365234375000000000	4149.74365234375000000000	4172.82031250000000000000	4186.66650390625000000000	4188.71777343750000000000	4198.97412109375000000000	4230.76904296875000000000	4201.53857421875000000000	4187.69238281250000000000	4185.12792968750000000000	0.00000000000000000000	10248.00000000000000000000	10228.00000000000000000000	0.00000000000000000000	0.00000000000000000000	0.00000000000000000000	1859.00000000000000000000	228.00000000000000000000	4.00000000000000000000	4.00000000000000000000	4.00000000000000000000	4.00000000000000000000	4.00000000000000000000	4.00000000000000000000	4.00000000000000000000	4.00000000000000000000	4.00000000000000000000	4.00000000000000000000	4.00000000000000000000	4.00000000000000000000	4.00000000000000000000	4.00000000000000000000	4.00000000000000000000	4.00000000000000000000
41.00000000000000000000	0.00000000000000000000	4168.71777343750000000000	4193.84619140625000000000	4205.64111328125000000000	4190.76904296875000000000	4215.38427734375000000000	4155.89746093750000000000	4176.41015625000000000000	4198.97412109375000000000	4202.05126953125000000000	4188.20507812500000000000	4259.48730468750000000000	4198.97412109375000000000	4200.00000000000000000000	4189.74365234375000000000	0.00000000000000000000	10248.00000000000000000000	10229.00000000000000000000	0.00000000000000000000	0.00000000000000000000	0.00000000000000000000	1859.00000000000000000000	237.00000000000000000000	4.00000000000000000000	4.00000000000000000000	4.00000000000000000000	4.00000000000000000000	4.00000000000000000000	4.00000000000000000000	4.00000000000000000000	4.00000000000000000000	4.00000000000000000000	4.00000000000000000000	4.00000000000000000000	4.00000000000000000000	4.00000000000000000000	4.00000000000000000000	4.00000000000000000000	4.00000000000000000000
42.00000000000000000000	0.00000000000000000000	4174.35888671875000000000	4175.89746093750000000000	4216.41015625000000000000	4175.89746093750000000000	4195.89746093750000000000	4137.43603515625000000000	4159.48730468750000000000	4169.74365234375000000000	4174.35888671875000000000	4159.48730468750000000000	4228.20507812500000000000	4201.02539062500000000000	4181.02539062500000000000	4171.28173828125000000000	0.00000000000000000000	10248.00000000000000000000	10229.00000000000000000000	0.00000000000000000000	0.00000000000000000000	0.00000000000000000000	1859.00000000000000000000	245.00000000000000000000	4.00000000000000000000	4.00000000000000000000	4.00000000000000000000	4.00000000000000000000	4.00000000000000000000	4.00000000000000000000	4.00000000000000000000	4.00000000000000000000	4.00000000000000000000	4.00000000000000000000	4.00000000000000000000	4.00000000000000000000	4.00000000000000000000	4.00000000000000000000	4.00000000000000000000	4.00000000000000000000
43.00000000000000000000	0.00000000000000000000	4151.28173828125000000000	4156.92285156250000000000	4194.87158203125000000000	4190.25634765625000000000	4158.46142578125000000000	4127.69238281250000000000	4151.79492187500000000000	4147.69238281250000000000	4160.51269531250000000000	4161.53857421875000000000	4213.33300781250000000000	4180.51269531250000000000	4170.25634765625000000000	4157.94873046875000000000	0.00000000000000000000	10249.00000000000000000000	10229.00000000000000000000	0.00000000000000000000	0.00000000000000000000	0.00000000000000000000	1859.00000000000000000000	253.00000000000000000000	4.00000000000000000000	4.00000000000000000000	4.00000000000000000000	4.00000000000000000000	4.00000000000000000000	4.00000000000000000000	4.00000000000000000000	4.00000000000000000000	4.00000000000000000000	4.00000000000000000000	4.00000000000000000000	4.00000000000000000000	4.00000000000000000000	4.00000000000000000000	4.00000000000000000000	4.00000000000000000000
44.00000000000000000000	0.00000000000000000000	4154.87158203125000000000	4168.20507812500000000000	4197.94873046875000000000	4171.28173828125000000000	4185.12792968750000000000	4141.53857421875000000000	4163.58984375000000000000	4165.12792968750000000000	4182.56396484375000000000	4184.61523437500000000000	4214.87158203125000000000	4176.41015625000000000000	4187.69238281250000000000	4165.64111328125000000000	0.00000000000000000000	10249.00000000000000000000	10229.00000000000000000000	0.00000000000000000000	0.00000000000000000000	0.00000000000000000000	1859.00000000000000000000	262.00000000000000000000	4.00000000000000000000	4.00000000000000000000	4.00000000000000000000	4.00000000000000000000	4.00000000000000000000	4.00000000000000000000	4.00000000000000000000	4.00000000000000000000	4.00000000000000000000	4.00000000000000000000	4.00000000000000000000	4.00000000000000000000	4.00000000000000000000	4.00000000000000000000	4.00000000000000000000	4.00000000000000000000
45.00000000000000000000	0.00000000000000000000	4168.71777343750000000000	4176.41015625000000000000	4215.89746093750000000000	4154.35888671875000000000	4210.76904296875000000000	4152.82031250000000000000	4173.84619140625000000000	4177.94873046875000000000	4195.89746093750000000000	4197.43603515625000000000	4184.61523437500000000000	4191.28173828125000000000	4194.35888671875000000000	4172.30761718750000000000	0.00000000000000000000	10249.00000000000000000000	10229.00000000000000000000	0.00000000000000000000	0.00000000000000000000	0.00000000000000000000	1859.00000000000000000000	270.00000000000000000000	4.00000000000000000000	4.00000000000000000000	4.00000000000000000000	4.00000000000000000000	4.00000000000000000000	4.00000000000000000000	4.00000000000000000000	4.00000000000000000000	4.00000000000000000000	4.00000000000000000000	4.00000000000000000000	4.00000000000000000000	4.00000000000000000000	4.00000000000000000000	4.00000000000000000000	4.00000000000000000000
46.00000000000000000000	0.00000000000000000000	4164.61523437500000000000	4163.07666015625000000000	4213.33300781250000000000	4178.97412109375000000000	4186.66650390625000000000	4149.74365234375000000000	4169.23046875000000000000	4173.33300781250000000000	4187.17919921875000000000	4186.15380859375000000000	4199.48730468750000000000	4198.46142578125000000000	4178.46142578125000000000	4175.38427734375000000000	0.00000000000000000000	10249.00000000000000000000	10229.00000000000000000000	0.00000000000000000000	0.00000000000000000000	0.00000000000000000000	1859.00000000000000000000	278.00000000000000000000	4.00000000000000000000	4.00000000000000000000	4.00000000000000000000	4.00000000000000000000	4.00000000000000000000	4.00000000000000000000	4.00000000000000000000	4.00000000000000000000	4.00000000000000000000	4.00000000000000000000	4.00000000000000000000	4.00000000000000000000	4.00000000000000000000	4.00000000000000000000	4.00000000000000000000	4.00000000000000000000
47.00000000000000000000	0.00000000000000000000	4176.92285156250000000000	4163.07666015625000000000	4217.94873046875000000000	4190.76904296875000000000	4178.46142578125000000000	4144.10253906250000000000	4158.97412109375000000000	4175.89746093750000000000	4179.48730468750000000000	4165.12792968750000000000	4245.12792968750000000000	4204.10253906250000000000	4169.74365234375000000000	4182.56396484375000000000	0.00000000000000000000	10249.00000000000000000000	10225.00000000000000000000	0.00000000000000000000	0.00000000000000000000	0.00000000000000000000	1859.00000000000000000000	287.00000000000000000000	4.00000000000000000000	4.00000000000000000000	4.00000000000000000000	4.00000000000000000000	4.00000000000000000000	4.00000000000000000000	4.00000000000000000000	4.00000000000000000000	4.00000000000000000000	4.00000000000000000000	4.00000000000000000000	4.00000000000000000000	4.00000000000000000000	4.00000000000000000000	4.00000000000000000000	4.00000000000000000000
48.00000000000000000000	0.00000000000000000000	4167.17919921875000000000	4178.46142578125000000000	4219.48730468750000000000	4166.15380859375000000000	4182.56396484375000000000	4139.48730468750000000000	4151.28173828125000000000	4178.46142578125000000000	4181.53857421875000000000	4165.12792968750000000000	4246.66650390625000000000	4193.33300781250000000000	4176.92285156250000000000	4175.38427734375000000000	0.00000000000000000000	10249.00000000000000000000	10225.00000000000000000000	0.00000000000000000000	0.00000000000000000000	0.00000000000000000000	1859.00000000000000000000	295.00000000000000000000	4.00000000000000000000	4.00000000000000000000	4.00000000000000000000	4.00000000000000000000	4.00000000000000000000	4.00000000000000000000	4.00000000000000000000	4.00000000000000000000	4.00000000000000000000	4.00000000000000000000	4.00000000000000000000	4.00000000000000000000	4.00000000000000000000	4.00000000000000000000	4.00000000000000000000	4.00000000000000000000
49.00000000000000000000	0.00000000000000000000	4161.53857421875000000000	4177.43603515625000000000	4217.94873046875000000000	4166.15380859375000000000	4165.64111328125000000000	4128.71777343750000000000	4146.15380859375000000000	4164.10253906250000000000	4168.71777343750000000000	4158.46142578125000000000	4205.64111328125000000000	4181.02539062500000000000	4172.82031250000000000000	4157.94873046875000000000	0.00000000000000000000	10249.00000000000000000000	10226.00000000000000000000	0.00000000000000000000	0.00000000000000000000	0.00000000000000000000	1859.00000000000000000000	303.00000000000000000000	4.00000000000000000000	4.00000000000000000000	4.00000000000000000000	4.00000000000000000000	4.00000000000000000000	4.00000000000000000000	4.00000000000000000000	4.00000000000000000000	4.00000000000000000000	4.00000000000000000000	4.00000000000000000000	4.00000000000000000000	4.00000000000000000000	4.00000000000000000000	4.00000000000000000000	4.00000000000000000000
50.00000000000000000000	0.00000000000000000000	4169.23046875000000000000	4193.33300781250000000000	4215.89746093750000000000	4201.02539062500000000000	4188.71777343750000000000	4143.58984375000000000000	4162.05126953125000000000	4167.17919921875000000000	4169.23046875000000000000	4160.51269531250000000000	4188.20507812500000000000	4184.61523437500000000000	4186.66650390625000000000	4168.20507812500000000000	0.00000000000000000000	10249.00000000000000000000	10226.00000000000000000000	0.00000000000000000000	0.00000000000000000000	0.00000000000000000000	1859.00000000000000000000	312.00000000000000000000	4.00000000000000000000	4.00000000000000000000	4.00000000000000000000	4.00000000000000000000	4.00000000000000000000	4.00000000000000000000	4.00000000000000000000	4.00000000000000000000	4.00000000000000000000	4.00000000000000000000	4.00000000000000000000	4.00000000000000000000	4.00000000000000000000	4.00000000000000000000	4.00000000000000000000	4.00000000000000000000
51.00000000000000000000	0.00000000000000000000	4157.43603515625000000000	4199.48730468750000000000	4205.12792968750000000000	4203.07666015625000000000	4218.46142578125000000000	4153.84619140625000000000	4166.15380859375000000000	4169.74365234375000000000	4182.05126953125000000000	4176.41015625000000000000	4205.12792968750000000000	4187.17919921875000000000	4200.51269531250000000000	4177.43603515625000000000	0.00000000000000000000	10247.00000000000000000000	10227.00000000000000000000	0.00000000000000000000	0.00000000000000000000	0.00000000000000000000	1859.00000000000000000000	320.00000000000000000000	4.00000000000000000000	4.00000000000000000000	4.00000000000000000000	4.00000000000000000000	4.00000000000000000000	4.00000000000000000000	4.00000000000000000000	4.00000000000000000000	4.00000000000000000000	4.00000000000000000000	4.00000000000000000000	4.00000000000000000000	4.00000000000000000000	4.00000000000000000000	4.00000000000000000000	4.00000000000000000000
52.00000000000000000000	0.00000000000000000000	4153.33300781250000000000	4165.12792968750000000000	4205.12792968750000000000	4170.25634765625000000000	4195.89746093750000000000	4131.28173828125000000000	4143.07666015625000000000	4148.20507812500000000000	4171.28173828125000000000	4168.20507812500000000000	4223.07666015625000000000	4174.87158203125000000000	4167.69238281250000000000	4150.76904296875000000000	0.00000000000000000000	10247.00000000000000000000	10227.00000000000000000000	0.00000000000000000000	0.00000000000000000000	0.00000000000000000000	1859.00000000000000000000	328.00000000000000000000	4.00000000000000000000	4.00000000000000000000	4.00000000000000000000	4.00000000000000000000	4.00000000000000000000	4.00000000000000000000	4.00000000000000000000	4.00000000000000000000	4.00000000000000000000	4.00000000000000000000	4.00000000000000000000	4.00000000000000000000	4.00000000000000000000	4.00000000000000000000	4.00000000000000000000	4.00000000000000000000
53.00000000000000000000	0.00000000000000000000	4147.17919921875000000000	4153.33300781250000000000	4203.07666015625000000000	4158.46142578125000000000	4168.71777343750000000000	4128.20507812500000000000	4143.07666015625000000000	4139.48730468750000000000	4162.56396484375000000000	4162.05126953125000000000	4239.48730468750000000000	4161.53857421875000000000	4150.25634765625000000000	4139.48730468750000000000	0.00000000000000000000	10245.00000000000000000000	10228.00000000000000000000	0.00000000000000000000	0.00000000000000000000	0.00000000000000000000	1859.00000000000000000000	337.00000000000000000000	4.00000000000000000000	4.00000000000000000000	4.00000000000000000000	4.00000000000000000000	4.00000000000000000000	4.00000000000000000000	4.00000000000000000000	4.00000000000000000000	4.00000000000000000000	4.00000000000000000000	4.00000000000000000000	4.00000000000000000000	4.00000000000000000000	4.00000000000000000000	4.00000000000000000000	4.00000000000000000000
54.00000000000000000000	0.00000000000000000000	4157.94873046875000000000	4171.79492187500000000000	4208.71777343750000000000	4175.89746093750000000000	4174.87158203125000000000	4140.00000000000000000000	4153.33300781250000000000	4148.71777343750000000000	4164.10253906250000000000	4159.48730468750000000000	4232.82031250000000000000	4169.74365234375000000000	4173.33300781250000000000	4161.02539062500000000000	0.00000000000000000000	10245.00000000000000000000	10228.00000000000000000000	0.00000000000000000000	0.00000000000000000000	0.00000000000000000000	1859.00000000000000000000	345.00000000000000000000	4.00000000000000000000	4.00000000000000000000	4.00000000000000000000	4.00000000000000000000	4.00000000000000000000	4.00000000000000000000	4.00000000000000000000	4.00000000000000000000	4.00000000000000000000	4.00000000000000000000	4.00000000000000000000	4.00000000000000000000	4.00000000000000000000	4.00000000000000000000	4.00000000000000000000	4.00000000000000000000
55.00000000000000000000	0.00000000000000000000	4162.56396484375000000000	4179.48730468750000000000	4212.82031250000000000000	4165.12792968750000000000	4202.05126953125000000000	4155.38427734375000000000	4170.25634765625000000000	4173.84619140625000000000	4177.43603515625000000000	4152.82031250000000000000	4200.00000000000000000000	4172.30761718750000000000	4181.02539062500000000000	4166.15380859375000000000	0.00000000000000000000	10245.00000000000000000000	10227.00000000000000000000	0.00000000000000000000	0.00000000000000000000	0.00000000000000000000	1859.00000000000000000000	353.00000000000000000000	4.00000000000000000000	4.00000000000000000000	4.00000000000000000000	4.00000000000000000000	4.00000000000000000000	4.00000000000000000000	4.00000000000000000000	4.00000000000000000000	4.00000000000000000000	4.00000000000000000000	4.00000000000000000000	4.00000000000000000000	4.00000000000000000000	4.00000000000000000000	4.00000000000000000000	4.00000000000000000000
56.00000000000000000000	0.00000000000000000000	4137.43603515625000000000	4166.66650390625000000000	4196.41015625000000000000	4156.41015625000000000000	4201.53857421875000000000	4163.07666015625000000000	4183.58984375000000000000	4184.10253906250000000000	4180.51269531250000000000	4148.71777343750000000000	4167.69238281250000000000	4155.89746093750000000000	4149.74365234375000000000	4136.92285156250000000000	0.00000000000000000000	10245.00000000000000000000	10227.00000000000000000000	0.00000000000000000000	0.00000000000000000000	0.00000000000000000000	1859.00000000000000000000	362.00000000000000000000	4.00000000000000000000	4.00000000000000000000	4.00000000000000000000	4.00000000000000000000	4.00000000000000000000	4.00000000000000000000	4.00000000000000000000	4.00000000000000000000	4.00000000000000000000	4.00000000000000000000	4.00000000000000000000	4.00000000000000000000	4.00000000000000000000	4.00000000000000000000	4.00000000000000000000	4.00000000000000000000
57.00000000000000000000	0.00000000000000000000	4149.23046875000000000000	4160.00000000000000000000	4200.00000000000000000000	4176.92285156250000000000	4169.23046875000000000000	4137.94873046875000000000	4154.87158203125000000000	4148.71777343750000000000	4155.38427734375000000000	4136.92285156250000000000	4176.41015625000000000000	4151.28173828125000000000	4132.82031250000000000000	4126.66650390625000000000	0.00000000000000000000	10246.00000000000000000000	10227.00000000000000000000	0.00000000000000000000	0.00000000000000000000	0.00000000000000000000	1859.00000000000000000000	370.00000000000000000000	4.00000000000000000000	4.00000000000000000000	4.00000000000000000000	4.00000000000000000000	4.00000000000000000000	4.00000000000000000000	4.00000000000000000000	4.00000000000000000000	4.00000000000000000000	4.00000000000000000000	4.00000000000000000000	4.00000000000000000000	4.00000000000000000000	4.00000000000000000000	4.00000000000000000000	4.00000000000000000000
58.00000000000000000000	0.00000000000000000000	4163.07666015625000000000	4183.58984375000000000000	4219.48730468750000000000	4178.97412109375000000000	4187.69238281250000000000	4136.92285156250000000000	4145.64111328125000000000	4149.74365234375000000000	4162.56396484375000000000	4146.66650390625000000000	4222.56396484375000000000	4170.25634765625000000000	4164.10253906250000000000	4164.61523437500000000000	0.00000000000000000000	10246.00000000000000000000	10227.00000000000000000000	0.00000000000000000000	0.00000000000000000000	0.00000000000000000000	1859.00000000000000000000	379.00000000000000000000	4.00000000000000000000	4.00000000000000000000	4.00000000000000000000	4.00000000000000000000	4.00000000000000000000	4.00000000000000000000	4.00000000000000000000	4.00000000000000000000	4.00000000000000000000	4.00000000000000000000	4.00000000000000000000	4.00000000000000000000	4.00000000000000000000	4.00000000000000000000	4.00000000000000000000	4.00000000000000000000
59.00000000000000000000	0.00000000000000000000	4162.05126953125000000000	4189.74365234375000000000	4223.58984375000000000000	4177.94873046875000000000	4222.05126953125000000000	4160.00000000000000000000	4168.20507812500000000000	4182.56396484375000000000	4182.05126953125000000000	4165.64111328125000000000	4243.58984375000000000000	4187.69238281250000000000	4179.48730468750000000000	4176.41015625000000000000	0.00000000000000000000	10249.00000000000000000000	10229.00000000000000000000	0.00000000000000000000	0.00000000000000000000	0.00000000000000000000	1859.00000000000000000000	387.00000000000000000000	4.00000000000000000000	4.00000000000000000000	4.00000000000000000000	4.00000000000000000000	4.00000000000000000000	4.00000000000000000000	4.00000000000000000000	4.00000000000000000000	4.00000000000000000000	4.00000000000000000000	4.00000000000000000000	4.00000000000000000000	4.00000000000000000000	4.00000000000000000000	4.00000000000000000000	4.00000000000000000000
60.00000000000000000000	0.00000000000000000000	4158.97412109375000000000	4168.20507812500000000000	4216.41015625000000000000	4181.02539062500000000000	4199.48730468750000000000	4155.38427734375000000000	4169.74365234375000000000	4170.76904296875000000000	4173.33300781250000000000	4166.66650390625000000000	4226.15380859375000000000	4173.84619140625000000000	4182.05126953125000000000	4154.35888671875000000000	0.00000000000000000000	10249.00000000000000000000	10229.00000000000000000000	0.00000000000000000000	0.00000000000000000000	0.00000000000000000000	1859.00000000000000000000	395.00000000000000000000	4.00000000000000000000	4.00000000000000000000	4.00000000000000000000	4.00000000000000000000	4.00000000000000000000	4.00000000000000000000	4.00000000000000000000	4.00000000000000000000	4.00000000000000000000	4.00000000000000000000	4.00000000000000000000	4.00000000000000000000	4.00000000000000000000	4.00000000000000000000	4.00000000000000000000	4.00000000000000000000
61.00000000000000000000	0.00000000000000000000	4145.12792968750000000000	4163.07666015625000000000	4211.79492187500000000000	4172.82031250000000000000	4178.97412109375000000000	4137.94873046875000000000	4150.25634765625000000000	4145.64111328125000000000	4169.23046875000000000000	4160.51269531250000000000	4206.66650390625000000000	4156.92285156250000000000	4194.35888671875000000000	4154.87158203125000000000	0.00000000000000000000	10248.00000000000000000000	10229.00000000000000000000	0.00000000000000000000	0.00000000000000000000	0.00000000000000000000	1859.00000000000000000000	404.00000000000000000000	4.00000000000000000000	4.00000000000000000000	4.00000000000000000000	4.00000000000000000000	4.00000000000000000000	4.00000000000000000000	4.00000000000000000000	4.00000000000000000000	4.00000000000000000000	4.00000000000000000000	4.00000000000000000000	4.00000000000000000000	4.00000000000000000000	4.00000000000000000000	4.00000000000000000000	4.00000000000000000000
62.00000000000000000000	0.00000000000000000000	4148.71777343750000000000	4161.53857421875000000000	4212.30761718750000000000	4167.69238281250000000000	4169.74365234375000000000	4130.25634765625000000000	4131.28173828125000000000	4132.82031250000000000000	4154.87158203125000000000	4142.05126953125000000000	4207.17919921875000000000	4154.87158203125000000000	4165.12792968750000000000	4152.82031250000000000000	0.00000000000000000000	10248.00000000000000000000	10229.00000000000000000000	0.00000000000000000000	0.00000000000000000000	0.00000000000000000000	1859.00000000000000000000	412.00000000000000000000	4.00000000000000000000	4.00000000000000000000	4.00000000000000000000	4.00000000000000000000	4.00000000000000000000	4.00000000000000000000	4.00000000000000000000	4.00000000000000000000	4.00000000000000000000	4.00000000000000000000	4.00000000000000000000	4.00000000000000000000	4.00000000000000000000	4.00000000000000000000	4.00000000000000000000	4.00000000000000000000
63.00000000000000000000	0.00000000000000000000	4143.58984375000000000000	4164.10253906250000000000	4198.46142578125000000000	4173.33300781250000000000	4162.05126953125000000000	4131.28173828125000000000	4140.00000000000000000000	4137.43603515625000000000	4143.07666015625000000000	4138.46142578125000000000	4223.07666015625000000000	4147.69238281250000000000	4151.79492187500000000000	4140.00000000000000000000	0.00000000000000000000	10248.00000000000000000000	10228.00000000000000000000	0.00000000000000000000	0.00000000000000000000	0.00000000000000000000	1859.00000000000000000000	420.00000000000000000000	4.00000000000000000000	4.00000000000000000000	4.00000000000000000000	4.00000000000000000000	4.00000000000000000000	4.00000000000000000000	4.00000000000000000000	4.00000000000000000000	4.00000000000000000000	4.00000000000000000000	4.00000000000000000000	4.00000000000000000000	4.00000000000000000000	4.00000000000000000000	4.00000000000000000000	4.00000000000000000000
64.00000000000000000000	0.00000000000000000000	4151.79492187500000000000	4177.94873046875000000000	4207.69238281250000000000	4182.05126953125000000000	4176.41015625000000000000	4130.76904296875000000000	4155.89746093750000000000	4153.84619140625000000000	4162.05126953125000000000	4163.07666015625000000000	4227.69238281250000000000	4158.46142578125000000000	4181.02539062500000000000	4151.28173828125000000000	2831.00000000000000000000	10248.00000000000000000000	10228.00000000000000000000	0.00000000000000000000	0.00000000000000000000	0.00000000000000000000	1859.00000000000000000000	429.00000000000000000000	4.00000000000000000000	4.00000000000000000000	4.00000000000000000000	4.00000000000000000000	4.00000000000000000000	4.00000000000000000000	4.00000000000000000000	4.00000000000000000000	4.00000000000000000000	4.00000000000000000000	4.00000000000000000000	4.00000000000000000000	4.00000000000000000000	4.00000000000000000000	4.00000000000000000000	4.00000000000000000000
65.00000000000000000000	0.00000000000000000000	4178.46142578125000000000	4197.94873046875000000000	4247.17919921875000000000	4178.46142578125000000000	4202.56396484375000000000	4139.48730468750000000000	4168.71777343750000000000	4176.41015625000000000000	4193.84619140625000000000	4188.71777343750000000000	4223.07666015625000000000	4186.66650390625000000000	4196.41015625000000000000	4175.89746093750000000000	2854.00000000000000000000	10248.00000000000000000000	10228.00000000000000000000	0.00000000000000000000	0.00000000000000000000	0.00000000000000000000	1859.00000000000000000000	437.00000000000000000000	4.00000000000000000000	4.00000000000000000000	4.00000000000000000000	4.00000000000000000000	4.00000000000000000000	4.00000000000000000000	4.00000000000000000000	4.00000000000000000000	4.00000000000000000000	4.00000000000000000000	4.00000000000000000000	4.00000000000000000000	4.00000000000000000000	4.00000000000000000000	4.00000000000000000000	4.00000000000000000000
66.00000000000000000000	0.00000000000000000000	4167.69238281250000000000	4195.38427734375000000000	4243.58984375000000000000	4170.76904296875000000000	4203.07666015625000000000	4149.74365234375000000000	4180.00000000000000000000	4186.66650390625000000000	4193.33300781250000000000	4179.48730468750000000000	4223.58984375000000000000	4188.20507812500000000000	4190.76904296875000000000	4178.46142578125000000000	2391.00000000000000000000	10248.00000000000000000000	10228.00000000000000000000	0.00000000000000000000	0.00000000000000000000	0.00000000000000000000	1859.00000000000000000000	445.00000000000000000000	4.00000000000000000000	4.00000000000000000000	4.00000000000000000000	4.00000000000000000000	4.00000000000000000000	4.00000000000000000000	4.00000000000000000000	4.00000000000000000000	4.00000000000000000000	4.00000000000000000000	4.00000000000000000000	4.00000000000000000000	4.00000000000000000000	4.00000000000000000000	4.00000000000000000000	4.00000000000000000000
67.00000000000000000000	0.00000000000000000000	4165.12792968750000000000	4164.10253906250000000000	4222.56396484375000000000	4168.71777343750000000000	4170.76904296875000000000	4141.53857421875000000000	4169.23046875000000000000	4162.56396484375000000000	4159.48730468750000000000	4143.58984375000000000000	4214.87158203125000000000	4167.69238281250000000000	4166.66650390625000000000	4163.07666015625000000000	3505.00000000000000000000	10247.00000000000000000000	10228.00000000000000000000	0.00000000000000000000	0.00000000000000000000	0.00000000000000000000	1859.00000000000000000000	454.00000000000000000000	4.00000000000000000000	4.00000000000000000000	4.00000000000000000000	4.00000000000000000000	4.00000000000000000000	4.00000000000000000000	4.00000000000000000000	4.00000000000000000000	4.00000000000000000000	4.00000000000000000000	4.00000000000000000000	4.00000000000000000000	4.00000000000000000000	4.00000000000000000000	4.00000000000000000000	4.00000000000000000000
68.00000000000000000000	0.00000000000000000000	4166.15380859375000000000	4158.97412109375000000000	4222.56396484375000000000	4177.94873046875000000000	4175.38427734375000000000	4150.25634765625000000000	4164.61523437500000000000	4156.41015625000000000000	4168.20507812500000000000	4145.64111328125000000000	4197.94873046875000000000	4160.00000000000000000000	4158.97412109375000000000	4161.53857421875000000000	3570.00000000000000000000	10247.00000000000000000000	10228.00000000000000000000	0.00000000000000000000	0.00000000000000000000	0.00000000000000000000	1859.00000000000000000000	462.00000000000000000000	4.00000000000000000000	4.00000000000000000000	4.00000000000000000000	4.00000000000000000000	4.00000000000000000000	4.00000000000000000000	4.00000000000000000000	4.00000000000000000000	4.00000000000000000000	4.00000000000000000000	4.00000000000000000000	4.00000000000000000000	4.00000000000000000000	4.00000000000000000000	4.00000000000000000000	4.00000000000000000000
69.00000000000000000000	0.00000000000000000000	4157.94873046875000000000	4168.20507812500000000000	4222.56396484375000000000	4176.92285156250000000000	4194.87158203125000000000	4164.10253906250000000000	4173.84619140625000000000	4173.84619140625000000000	4193.33300781250000000000	4157.94873046875000000000	4196.92285156250000000000	4169.74365234375000000000	4175.38427734375000000000	4166.15380859375000000000	3423.00000000000000000000	10249.00000000000000000000	10227.00000000000000000000	0.00000000000000000000	0.00000000000000000000	0.00000000000000000000	1859.00000000000000000000	470.00000000000000000000	4.00000000000000000000	4.00000000000000000000	4.00000000000000000000	4.00000000000000000000	4.00000000000000000000	4.00000000000000000000	4.00000000000000000000	4.00000000000000000000	4.00000000000000000000	4.00000000000000000000	4.00000000000000000000	4.00000000000000000000	4.00000000000000000000	4.00000000000000000000	4.00000000000000000000	4.00000000000000000000
70.00000000000000000000	0.00000000000000000000	4163.07666015625000000000	4168.71777343750000000000	4219.48730468750000000000	4171.79492187500000000000	4183.07666015625000000000	4158.97412109375000000000	4178.46142578125000000000	4171.28173828125000000000	4175.38427734375000000000	4146.15380859375000000000	4225.12792968750000000000	4173.84619140625000000000	4189.23046875000000000000	4169.23046875000000000000	3507.00000000000000000000	10249.00000000000000000000	10227.00000000000000000000	0.00000000000000000000	0.00000000000000000000	0.00000000000000000000	1859.00000000000000000000	479.00000000000000000000	4.00000000000000000000	4.00000000000000000000	4.00000000000000000000	4.00000000000000000000	4.00000000000000000000	4.00000000000000000000	4.00000000000000000000	4.00000000000000000000	4.00000000000000000000	4.00000000000000000000	4.00000000000000000000	4.00000000000000000000	4.00000000000000000000	4.00000000000000000000	4.00000000000000000000	4.00000000000000000000
71.00000000000000000000	0.00000000000000000000	4166.66650390625000000000	4185.12792968750000000000	4227.69238281250000000000	4184.61523437500000000000	4191.79492187500000000000	4167.17919921875000000000	4185.64111328125000000000	4166.15380859375000000000	4166.15380859375000000000	4161.53857421875000000000	4254.87158203125000000000	4180.00000000000000000000	4201.02539062500000000000	4187.17919921875000000000	3466.00000000000000000000	10248.00000000000000000000	10226.00000000000000000000	0.00000000000000000000	0.00000000000000000000	0.00000000000000000000	1859.00000000000000000000	487.00000000000000000000	4.00000000000000000000	4.00000000000000000000	4.00000000000000000000	4.00000000000000000000	4.00000000000000000000	4.00000000000000000000	4.00000000000000000000	4.00000000000000000000	4.00000000000000000000	4.00000000000000000000	4.00000000000000000000	4.00000000000000000000	4.00000000000000000000	4.00000000000000000000	4.00000000000000000000	4.00000000000000000000
72.00000000000000000000	0.00000000000000000000	4183.58984375000000000000	4179.48730468750000000000	4244.61523437500000000000	4184.10253906250000000000	4199.48730468750000000000	4160.51269531250000000000	4181.02539062500000000000	4168.71777343750000000000	4185.64111328125000000000	4188.71777343750000000000	4249.23046875000000000000	4191.79492187500000000000	4203.58984375000000000000	4190.76904296875000000000	3452.00000000000000000000	10248.00000000000000000000	10226.00000000000000000000	0.00000000000000000000	0.00000000000000000000	0.00000000000000000000	1859.00000000000000000000	495.00000000000000000000	4.00000000000000000000	4.00000000000000000000	4.00000000000000000000	4.00000000000000000000	4.00000000000000000000	4.00000000000000000000	4.00000000000000000000	4.00000000000000000000	4.00000000000000000000	4.00000000000000000000	4.00000000000000000000	4.00000000000000000000	4.00000000000000000000	4.00000000000000000000	4.00000000000000000000	4.00000000000000000000
73.00000000000000000000	0.00000000000000000000	4170.76904296875000000000	4152.82031250000000000000	4229.74365234375000000000	4156.92285156250000000000	4183.07666015625000000000	4135.89746093750000000000	4169.74365234375000000000	4174.35888671875000000000	4197.43603515625000000000	4184.61523437500000000000	4236.41015625000000000000	4171.28173828125000000000	4203.07666015625000000000	4165.64111328125000000000	3120.00000000000000000000	10246.00000000000000000000	10226.00000000000000000000	0.00000000000000000000	0.00000000000000000000	0.00000000000000000000	1859.00000000000000000000	504.00000000000000000000	4.00000000000000000000	4.00000000000000000000	4.00000000000000000000	4.00000000000000000000	4.00000000000000000000	4.00000000000000000000	4.00000000000000000000	4.00000000000000000000	4.00000000000000000000	4.00000000000000000000	4.00000000000000000000	4.00000000000000000000	4.00000000000000000000	4.00000000000000000000	4.00000000000000000000	4.00000000000000000000
74.00000000000000000000	0.00000000000000000000	4145.12792968750000000000	4160.00000000000000000000	4211.28173828125000000000	4155.89746093750000000000	4174.35888671875000000000	4138.97412109375000000000	4165.64111328125000000000	4171.79492187500000000000	4189.74365234375000000000	4159.48730468750000000000	4225.64111328125000000000	4147.69238281250000000000	4188.20507812500000000000	4146.66650390625000000000	3516.00000000000000000000	10246.00000000000000000000	10226.00000000000000000000	0.00000000000000000000	0.00000000000000000000	0.00000000000000000000	1859.00000000000000000000	512.00000000000000000000	4.00000000000000000000	4.00000000000000000000	4.00000000000000000000	4.00000000000000000000	4.00000000000000000000	4.00000000000000000000	4.00000000000000000000	4.00000000000000000000	4.00000000000000000000	4.00000000000000000000	4.00000000000000000000	4.00000000000000000000	4.00000000000000000000	4.00000000000000000000	4.00000000000000000000	4.00000000000000000000
75.00000000000000000000	0.00000000000000000000	4163.58984375000000000000	4189.23046875000000000000	4227.17919921875000000000	4192.30761718750000000000	4197.43603515625000000000	4166.66650390625000000000	4184.61523437500000000000	4184.61523437500000000000	4188.71777343750000000000	4162.05126953125000000000	4218.46142578125000000000	4162.56396484375000000000	4186.15380859375000000000	4161.02539062500000000000	3305.00000000000000000000	10244.00000000000000000000	10226.00000000000000000000	0.00000000000000000000	0.00000000000000000000	0.00000000000000000000	1859.00000000000000000000	520.00000000000000000000	4.00000000000000000000	4.00000000000000000000	4.00000000000000000000	4.00000000000000000000	4.00000000000000000000	4.00000000000000000000	4.00000000000000000000	4.00000000000000000000	4.00000000000000000000	4.00000000000000000000	4.00000000000000000000	4.00000000000000000000	4.00000000000000000000	4.00000000000000000000	4.00000000000000000000	4.00000000000000000000
76.00000000000000000000	0.00000000000000000000	4166.15380859375000000000	4190.25634765625000000000	4228.20507812500000000000	4201.53857421875000000000	4213.84619140625000000000	4182.05126953125000000000	4215.89746093750000000000	4212.82031250000000000000	4201.02539062500000000000	4185.64111328125000000000	4243.58984375000000000000	4174.87158203125000000000	4205.12792968750000000000	4174.87158203125000000000	2763.00000000000000000000	10244.00000000000000000000	10226.00000000000000000000	0.00000000000000000000	0.00000000000000000000	0.00000000000000000000	1859.00000000000000000000	529.00000000000000000000	4.00000000000000000000	4.00000000000000000000	4.00000000000000000000	4.00000000000000000000	4.00000000000000000000	4.00000000000000000000	4.00000000000000000000	4.00000000000000000000	4.00000000000000000000	4.00000000000000000000	4.00000000000000000000	4.00000000000000000000	4.00000000000000000000	4.00000000000000000000	4.00000000000000000000	4.00000000000000000000
77.00000000000000000000	0.00000000000000000000	4160.00000000000000000000	4157.94873046875000000000	4221.02539062500000000000	4175.38427734375000000000	4184.10253906250000000000	4162.56396484375000000000	4212.30761718750000000000	4203.58984375000000000000	4188.71777343750000000000	4168.71777343750000000000	4235.89746093750000000000	4170.25634765625000000000	4180.00000000000000000000	4164.10253906250000000000	2517.00000000000000000000	10246.00000000000000000000	10226.00000000000000000000	0.00000000000000000000	0.00000000000000000000	0.00000000000000000000	1859.00000000000000000000	537.00000000000000000000	4.00000000000000000000	4.00000000000000000000	4.00000000000000000000	4.00000000000000000000	4.00000000000000000000	4.00000000000000000000	4.00000000000000000000	4.00000000000000000000	4.00000000000000000000	4.00000000000000000000	4.00000000000000000000	4.00000000000000000000	4.00000000000000000000	4.00000000000000000000	4.00000000000000000000	4.00000000000000000000
78.00000000000000000000	0.00000000000000000000	4158.97412109375000000000	4155.38427734375000000000	4230.25634765625000000000	4166.15380859375000000000	4182.56396484375000000000	4151.28173828125000000000	4201.02539062500000000000	4188.71777343750000000000	4183.07666015625000000000	4154.35888671875000000000	4196.92285156250000000000	4170.25634765625000000000	4157.94873046875000000000	4168.71777343750000000000	3516.00000000000000000000	10246.00000000000000000000	10226.00000000000000000000	0.00000000000000000000	0.00000000000000000000	0.00000000000000000000	1859.00000000000000000000	546.00000000000000000000	4.00000000000000000000	4.00000000000000000000	4.00000000000000000000	4.00000000000000000000	4.00000000000000000000	4.00000000000000000000	4.00000000000000000000	4.00000000000000000000	4.00000000000000000000	4.00000000000000000000	4.00000000000000000000	4.00000000000000000000	4.00000000000000000000	4.00000000000000000000	4.00000000000000000000	4.00000000000000000000
79.00000000000000000000	0.00000000000000000000	4159.48730468750000000000	4172.30761718750000000000	4234.87158203125000000000	4174.35888671875000000000	4197.43603515625000000000	4157.94873046875000000000	4197.43603515625000000000	4187.69238281250000000000	4186.15380859375000000000	4175.38427734375000000000	4206.15380859375000000000	4171.79492187500000000000	4185.64111328125000000000	4178.97412109375000000000	3305.00000000000000000000	10245.00000000000000000000	10226.00000000000000000000	0.00000000000000000000	0.00000000000000000000	0.00000000000000000000	1859.00000000000000000000	554.00000000000000000000	4.00000000000000000000	4.00000000000000000000	4.00000000000000000000	4.00000000000000000000	4.00000000000000000000	4.00000000000000000000	4.00000000000000000000	4.00000000000000000000	4.00000000000000000000	4.00000000000000000000	4.00000000000000000000	4.00000000000000000000	4.00000000000000000000	4.00000000000000000000	4.00000000000000000000	4.00000000000000000000
80.00000000000000000000	0.00000000000000000000	4169.74365234375000000000	4161.53857421875000000000	4232.30761718750000000000	4161.02539062500000000000	4159.48730468750000000000	4154.35888671875000000000	4174.87158203125000000000	4166.15380859375000000000	4168.20507812500000000000	4163.07666015625000000000	4224.10253906250000000000	4163.58984375000000000000	4190.25634765625000000000	4165.12792968750000000000	2763.00000000000000000000	10245.00000000000000000000	10226.00000000000000000000	0.00000000000000000000	0.00000000000000000000	0.00000000000000000000	1859.00000000000000000000	562.00000000000000000000	4.00000000000000000000	4.00000000000000000000	4.00000000000000000000	4.00000000000000000000	4.00000000000000000000	4.00000000000000000000	4.00000000000000000000	4.00000000000000000000	4.00000000000000000000	4.00000000000000000000	4.00000000000000000000	4.00000000000000000000	4.00000000000000000000	4.00000000000000000000	4.00000000000000000000	4.00000000000000000000
81.00000000000000000000	0.00000000000000000000	4155.89746093750000000000	4150.25634765625000000000	4221.53857421875000000000	4155.38427734375000000000	4148.71777343750000000000	4152.82031250000000000000	4167.69238281250000000000	4158.46142578125000000000	4166.66650390625000000000	4144.10253906250000000000	4208.20507812500000000000	4154.35888671875000000000	4169.74365234375000000000	4158.46142578125000000000	2517.00000000000000000000	10244.00000000000000000000	10228.00000000000000000000	0.00000000000000000000	0.00000000000000000000	0.00000000000000000000	1859.00000000000000000000	571.00000000000000000000	4.00000000000000000000	4.00000000000000000000	4.00000000000000000000	4.00000000000000000000	4.00000000000000000000	4.00000000000000000000	4.00000000000000000000	4.00000000000000000000	4.00000000000000000000	4.00000000000000000000	4.00000000000000000000	4.00000000000000000000	4.00000000000000000000	4.00000000000000000000	4.00000000000000000000	4.00000000000000000000
82.00000000000000000000	0.00000000000000000000	4160.51269531250000000000	4159.48730468750000000000	4225.64111328125000000000	4168.20507812500000000000	4180.00000000000000000000	4147.17919921875000000000	4177.94873046875000000000	4169.74365234375000000000	4184.10253906250000000000	4166.15380859375000000000	4209.74365234375000000000	4160.00000000000000000000	4167.69238281250000000000	4166.66650390625000000000	3516.00000000000000000000	10244.00000000000000000000	10228.00000000000000000000	0.00000000000000000000	0.00000000000000000000	0.00000000000000000000	1859.00000000000000000000	579.00000000000000000000	4.00000000000000000000	4.00000000000000000000	4.00000000000000000000	4.00000000000000000000	4.00000000000000000000	4.00000000000000000000	4.00000000000000000000	4.00000000000000000000	4.00000000000000000000	4.00000000000000000000	4.00000000000000000000	4.00000000000000000000	4.00000000000000000000	4.00000000000000000000	4.00000000000000000000	4.00000000000000000000
83.00000000000000000000	0.00000000000000000000	4177.94873046875000000000	4186.15380859375000000000	4240.00000000000000000000	4175.38427734375000000000	4202.56396484375000000000	4155.89746093750000000000	4187.69238281250000000000	4183.58984375000000000000	4205.12792968750000000000	4194.87158203125000000000	4237.43603515625000000000	4174.35888671875000000000	4178.97412109375000000000	4183.58984375000000000000	3305.00000000000000000000	10244.00000000000000000000	10227.00000000000000000000	0.00000000000000000000	0.00000000000000000000	0.00000000000000000000	1859.00000000000000000000	587.00000000000000000000	4.00000000000000000000	4.00000000000000000000	4.00000000000000000000	4.00000000000000000000	4.00000000000000000000	4.00000000000000000000	4.00000000000000000000	4.00000000000000000000	4.00000000000000000000	4.00000000000000000000	4.00000000000000000000	4.00000000000000000000	4.00000000000000000000	4.00000000000000000000	4.00000000000000000000	4.00000000000000000000
84.00000000000000000000	0.00000000000000000000	4175.38427734375000000000	4188.20507812500000000000	4245.64111328125000000000	4187.17919921875000000000	4211.79492187500000000000	4168.20507812500000000000	4187.69238281250000000000	4187.17919921875000000000	4208.71777343750000000000	4190.76904296875000000000	4231.28173828125000000000	4186.15380859375000000000	4190.76904296875000000000	4192.82031250000000000000	2763.00000000000000000000	10244.00000000000000000000	10227.00000000000000000000	0.00000000000000000000	0.00000000000000000000	0.00000000000000000000	1859.00000000000000000000	596.00000000000000000000	4.00000000000000000000	4.00000000000000000000	4.00000000000000000000	4.00000000000000000000	4.00000000000000000000	4.00000000000000000000	4.00000000000000000000	4.00000000000000000000	4.00000000000000000000	4.00000000000000000000	4.00000000000000000000	4.00000000000000000000	4.00000000000000000000	4.00000000000000000000	4.00000000000000000000	4.00000000000000000000
85.00000000000000000000	0.00000000000000000000	4171.28173828125000000000	4160.00000000000000000000	4236.41015625000000000000	4178.97412109375000000000	4188.20507812500000000000	4151.28173828125000000000	4170.25634765625000000000	4163.58984375000000000000	4177.94873046875000000000	4162.05126953125000000000	4207.17919921875000000000	4166.15380859375000000000	4189.74365234375000000000	4168.71777343750000000000	2517.00000000000000000000	10248.00000000000000000000	10228.00000000000000000000	0.00000000000000000000	0.00000000000000000000	0.00000000000000000000	1859.00000000000000000000	604.00000000000000000000	4.00000000000000000000	4.00000000000000000000	4.00000000000000000000	4.00000000000000000000	4.00000000000000000000	4.00000000000000000000	4.00000000000000000000	4.00000000000000000000	4.00000000000000000000	4.00000000000000000000	4.00000000000000000000	4.00000000000000000000	4.00000000000000000000	4.00000000000000000000	4.00000000000000000000	4.00000000000000000000
86.00000000000000000000	0.00000000000000000000	4148.20507812500000000000	4168.20507812500000000000	4207.69238281250000000000	4166.15380859375000000000	4165.12792968750000000000	4144.10253906250000000000	4166.15380859375000000000	4156.92285156250000000000	4173.33300781250000000000	4164.10253906250000000000	4204.61523437500000000000	4138.46142578125000000000	4177.94873046875000000000	4148.71777343750000000000	3516.00000000000000000000	10248.00000000000000000000	10228.00000000000000000000	0.00000000000000000000	0.00000000000000000000	0.00000000000000000000	1859.00000000000000000000	612.00000000000000000000	4.00000000000000000000	4.00000000000000000000	4.00000000000000000000	4.00000000000000000000	4.00000000000000000000	4.00000000000000000000	4.00000000000000000000	4.00000000000000000000	4.00000000000000000000	4.00000000000000000000	4.00000000000000000000	4.00000000000000000000	4.00000000000000000000	4.00000000000000000000	4.00000000000000000000	4.00000000000000000000
87.00000000000000000000	0.00000000000000000000	4154.35888671875000000000	4184.61523437500000000000	4213.84619140625000000000	4165.64111328125000000000	4176.92285156250000000000	4147.17919921875000000000	4175.38427734375000000000	4175.38427734375000000000	4190.25634765625000000000	4178.46142578125000000000	4216.92285156250000000000	4159.48730468750000000000	4163.07666015625000000000	4167.69238281250000000000	3305.00000000000000000000	10247.00000000000000000000	10230.00000000000000000000	0.00000000000000000000	0.00000000000000000000	0.00000000000000000000	1859.00000000000000000000	621.00000000000000000000	4.00000000000000000000	4.00000000000000000000	4.00000000000000000000	4.00000000000000000000	4.00000000000000000000	4.00000000000000000000	4.00000000000000000000	4.00000000000000000000	4.00000000000000000000	4.00000000000000000000	4.00000000000000000000	4.00000000000000000000	4.00000000000000000000	4.00000000000000000000	4.00000000000000000000	4.00000000000000000000
88.00000000000000000000	0.00000000000000000000	4180.00000000000000000000	4183.07666015625000000000	4247.17919921875000000000	4170.76904296875000000000	4201.53857421875000000000	4157.94873046875000000000	4190.76904296875000000000	4195.38427734375000000000	4195.89746093750000000000	4190.25634765625000000000	4239.48730468750000000000	4192.82031250000000000000	4181.02539062500000000000	4201.02539062500000000000	2763.00000000000000000000	10247.00000000000000000000	10230.00000000000000000000	0.00000000000000000000	0.00000000000000000000	0.00000000000000000000	1859.00000000000000000000	629.00000000000000000000	4.00000000000000000000	4.00000000000000000000	4.00000000000000000000	4.00000000000000000000	4.00000000000000000000	4.00000000000000000000	4.00000000000000000000	4.00000000000000000000	4.00000000000000000000	4.00000000000000000000	4.00000000000000000000	4.00000000000000000000	4.00000000000000000000	4.00000000000000000000	4.00000000000000000000	4.00000000000000000000
89.00000000000000000000	0.00000000000000000000	4171.79492187500000000000	4181.02539062500000000000	4251.28173828125000000000	4184.61523437500000000000	4202.56396484375000000000	4172.30761718750000000000	4195.38427734375000000000	4196.41015625000000000000	4200.51269531250000000000	4207.69238281250000000000	4242.05126953125000000000	4192.30761718750000000000	4209.23046875000000000000	4209.23046875000000000000	2517.00000000000000000000	10247.00000000000000000000	10226.00000000000000000000	0.00000000000000000000	0.00000000000000000000	0.00000000000000000000	1859.00000000000000000000	637.00000000000000000000	4.00000000000000000000	4.00000000000000000000	4.00000000000000000000	4.00000000000000000000	4.00000000000000000000	4.00000000000000000000	4.00000000000000000000	4.00000000000000000000	4.00000000000000000000	4.00000000000000000000	4.00000000000000000000	4.00000000000000000000	4.00000000000000000000	4.00000000000000000000	4.00000000000000000000	4.00000000000000000000
90.00000000000000000000	0.00000000000000000000	4165.12792968750000000000	4156.92285156250000000000	4238.46142578125000000000	4177.94873046875000000000	4173.33300781250000000000	4154.87158203125000000000	4171.79492187500000000000	4169.23046875000000000000	4185.12792968750000000000	4186.66650390625000000000	4211.79492187500000000000	4170.76904296875000000000	4188.71777343750000000000	4179.48730468750000000000	3516.00000000000000000000	10247.00000000000000000000	10226.00000000000000000000	0.00000000000000000000	0.00000000000000000000	0.00000000000000000000	1859.00000000000000000000	646.00000000000000000000	4.00000000000000000000	4.00000000000000000000	4.00000000000000000000	4.00000000000000000000	4.00000000000000000000	4.00000000000000000000	4.00000000000000000000	4.00000000000000000000	4.00000000000000000000	4.00000000000000000000	4.00000000000000000000	4.00000000000000000000	4.00000000000000000000	4.00000000000000000000	4.00000000000000000000	4.00000000000000000000
91.00000000000000000000	0.00000000000000000000	4155.38427734375000000000	4138.97412109375000000000	4228.71777343750000000000	4143.58984375000000000000	4157.94873046875000000000	4143.07666015625000000000	4166.66650390625000000000	4159.48730468750000000000	4178.97412109375000000000	4163.07666015625000000000	4196.41015625000000000000	4157.94873046875000000000	4174.87158203125000000000	4160.51269531250000000000	3305.00000000000000000000	10246.00000000000000000000	10226.00000000000000000000	0.00000000000000000000	0.00000000000000000000	0.00000000000000000000	1859.00000000000000000000	654.00000000000000000000	4.00000000000000000000	4.00000000000000000000	4.00000000000000000000	4.00000000000000000000	4.00000000000000000000	4.00000000000000000000	4.00000000000000000000	4.00000000000000000000	4.00000000000000000000	4.00000000000000000000	4.00000000000000000000	4.00000000000000000000	4.00000000000000000000	4.00000000000000000000	4.00000000000000000000	4.00000000000000000000
92.00000000000000000000	0.00000000000000000000	4158.46142578125000000000	4140.00000000000000000000	4233.84619140625000000000	4131.79492187500000000000	4155.89746093750000000000	4143.58984375000000000000	4176.41015625000000000000	4160.00000000000000000000	4176.92285156250000000000	4161.53857421875000000000	4208.71777343750000000000	4166.66650390625000000000	4174.87158203125000000000	4166.15380859375000000000	2763.00000000000000000000	10246.00000000000000000000	10226.00000000000000000000	0.00000000000000000000	0.00000000000000000000	0.00000000000000000000	1859.00000000000000000000	662.00000000000000000000	4.00000000000000000000	4.00000000000000000000	4.00000000000000000000	4.00000000000000000000	4.00000000000000000000	4.00000000000000000000	4.00000000000000000000	4.00000000000000000000	4.00000000000000000000	4.00000000000000000000	4.00000000000000000000	4.00000000000000000000	4.00000000000000000000	4.00000000000000000000	4.00000000000000000000	4.00000000000000000000
93.00000000000000000000	0.00000000000000000000	4173.33300781250000000000	4166.15380859375000000000	4243.07666015625000000000	4176.92285156250000000000	4180.51269531250000000000	4156.92285156250000000000	4191.79492187500000000000	4172.82031250000000000000	4176.92285156250000000000	4181.53857421875000000000	4221.02539062500000000000	4178.46142578125000000000	4176.92285156250000000000	4182.56396484375000000000	2517.00000000000000000000	10248.00000000000000000000	10226.00000000000000000000	0.00000000000000000000	0.00000000000000000000	0.00000000000000000000	1859.00000000000000000000	671.00000000000000000000	4.00000000000000000000	4.00000000000000000000	4.00000000000000000000	4.00000000000000000000	4.00000000000000000000	4.00000000000000000000	4.00000000000000000000	4.00000000000000000000	4.00000000000000000000	4.00000000000000000000	4.00000000000000000000	4.00000000000000000000	4.00000000000000000000	4.00000000000000000000	4.00000000000000000000	4.00000000000000000000
94.00000000000000000000	0.00000000000000000000	4162.05126953125000000000	4194.35888671875000000000	4234.35888671875000000000	4199.48730468750000000000	4211.79492187500000000000	4174.87158203125000000000	4197.43603515625000000000	4189.74365234375000000000	4186.66650390625000000000	4204.10253906250000000000	4229.74365234375000000000	4175.89746093750000000000	4188.20507812500000000000	4189.23046875000000000000	3516.00000000000000000000	10248.00000000000000000000	10226.00000000000000000000	0.00000000000000000000	0.00000000000000000000	0.00000000000000000000	1859.00000000000000000000	679.00000000000000000000	4.00000000000000000000	4.00000000000000000000	4.00000000000000000000	4.00000000000000000000	4.00000000000000000000	4.00000000000000000000	4.00000000000000000000	4.00000000000000000000	4.00000000000000000000	4.00000000000000000000	4.00000000000000000000	4.00000000000000000000	4.00000000000000000000	4.00000000000000000000	4.00000000000000000000	4.00000000000000000000
95.00000000000000000000	0.00000000000000000000	4163.07666015625000000000	4182.05126953125000000000	4225.12792968750000000000	4183.07666015625000000000	4200.51269531250000000000	4154.87158203125000000000	4166.15380859375000000000	4163.07666015625000000000	4174.87158203125000000000	4188.71777343750000000000	4214.35888671875000000000	4161.53857421875000000000	4172.82031250000000000000	4170.76904296875000000000	3305.00000000000000000000	10248.00000000000000000000	10226.00000000000000000000	0.00000000000000000000	0.00000000000000000000	0.00000000000000000000	1859.00000000000000000000	688.00000000000000000000	4.00000000000000000000	4.00000000000000000000	4.00000000000000000000	4.00000000000000000000	4.00000000000000000000	4.00000000000000000000	4.00000000000000000000	4.00000000000000000000	4.00000000000000000000	4.00000000000000000000	4.00000000000000000000	4.00000000000000000000	4.00000000000000000000	4.00000000000000000000	4.00000000000000000000	4.00000000000000000000
96.00000000000000000000	0.00000000000000000000	4166.66650390625000000000	4188.20507812500000000000	4225.64111328125000000000	4208.71777343750000000000	4197.94873046875000000000	4144.10253906250000000000	4160.00000000000000000000	4152.82031250000000000000	4181.02539062500000000000	4180.51269531250000000000	4203.07666015625000000000	4153.84619140625000000000	4168.71777343750000000000	4164.10253906250000000000	2763.00000000000000000000	10248.00000000000000000000	10226.00000000000000000000	0.00000000000000000000	0.00000000000000000000	0.00000000000000000000	1859.00000000000000000000	696.00000000000000000000	4.00000000000000000000	4.00000000000000000000	4.00000000000000000000	4.00000000000000000000	4.00000000000000000000	4.00000000000000000000	4.00000000000000000000	4.00000000000000000000	4.00000000000000000000	4.00000000000000000000	4.00000000000000000000	4.00000000000000000000	4.00000000000000000000	4.00000000000000000000	4.00000000000000000000	4.00000000000000000000
97.00000000000000000000	0.00000000000000000000	4160.51269531250000000000	4197.43603515625000000000	4229.23046875000000000000	4203.07666015625000000000	4185.12792968750000000000	4149.74365234375000000000	4172.82031250000000000000	4171.28173828125000000000	4184.61523437500000000000	4169.74365234375000000000	4204.10253906250000000000	4157.94873046875000000000	4174.87158203125000000000	4165.64111328125000000000	2517.00000000000000000000	10247.00000000000000000000	10227.00000000000000000000	0.00000000000000000000	0.00000000000000000000	0.00000000000000000000	1859.00000000000000000000	704.00000000000000000000	4.00000000000000000000	4.00000000000000000000	4.00000000000000000000	4.00000000000000000000	4.00000000000000000000	4.00000000000000000000	4.00000000000000000000	4.00000000000000000000	4.00000000000000000000	4.00000000000000000000	4.00000000000000000000	4.00000000000000000000	4.00000000000000000000	4.00000000000000000000	4.00000000000000000000	4.00000000000000000000
98.00000000000000000000	0.00000000000000000000	4149.74365234375000000000	4158.97412109375000000000	4223.07666015625000000000	4132.30761718750000000000	4143.58984375000000000000	4126.15380859375000000000	4147.17919921875000000000	4153.33300781250000000000	4155.89746093750000000000	4144.10253906250000000000	4180.00000000000000000000	4147.69238281250000000000	4158.46142578125000000000	4153.84619140625000000000	3516.00000000000000000000	10247.00000000000000000000	10227.00000000000000000000	0.00000000000000000000	0.00000000000000000000	0.00000000000000000000	1859.00000000000000000000	713.00000000000000000000	4.00000000000000000000	4.00000000000000000000	4.00000000000000000000	4.00000000000000000000	4.00000000000000000000	4.00000000000000000000	4.00000000000000000000	4.00000000000000000000	4.00000000000000000000	4.00000000000000000000	4.00000000000000000000	4.00000000000000000000	4.00000000000000000000	4.00000000000000000000	4.00000000000000000000	4.00000000000000000000
99.00000000000000000000	0.00000000000000000000	4147.69238281250000000000	4141.53857421875000000000	4218.46142578125000000000	4128.71777343750000000000	4161.02539062500000000000	4122.05126953125000000000	4140.00000000000000000000	4136.41015625000000000000	4155.89746093750000000000	4161.02539062500000000000	4189.23046875000000000000	4143.58984375000000000000	4158.46142578125000000000	4155.89746093750000000000	3305.00000000000000000000	10247.00000000000000000000	10229.00000000000000000000	0.00000000000000000000	0.00000000000000000000	0.00000000000000000000	1859.00000000000000000000	721.00000000000000000000	4.00000000000000000000	4.00000000000000000000	4.00000000000000000000	4.00000000000000000000	4.00000000000000000000	4.00000000000000000000	4.00000000000000000000	4.00000000000000000000	4.00000000000000000000	4.00000000000000000000	4.00000000000000000000	4.00000000000000000000	4.00000000000000000000	4.00000000000000000000	4.00000000000000000000	4.00000000000000000000
100.00000000000000000000	0.00000000000000000000	4181.53857421875000000000	4169.74365234375000000000	4247.69238281250000000000	4184.10253906250000000000	4206.15380859375000000000	4161.53857421875000000000	4174.35888671875000000000	4161.53857421875000000000	4184.61523437500000000000	4194.35888671875000000000	4229.23046875000000000000	4170.76904296875000000000	4181.02539062500000000000	4183.07666015625000000000	2763.00000000000000000000	10247.00000000000000000000	10229.00000000000000000000	0.00000000000000000000	0.00000000000000000000	0.00000000000000000000	1859.00000000000000000000	729.00000000000000000000	4.00000000000000000000	4.00000000000000000000	4.00000000000000000000	4.00000000000000000000	4.00000000000000000000	4.00000000000000000000	4.00000000000000000000	4.00000000000000000000	4.00000000000000000000	4.00000000000000000000	4.00000000000000000000	4.00000000000000000000	4.00000000000000000000	4.00000000000000000000	4.00000000000000000000	4.00000000000000000000
101.00000000000000000000	0.00000000000000000000	4175.89746093750000000000	4174.87158203125000000000	4256.41015625000000000000	4195.38427734375000000000	4204.61523437500000000000	4177.43603515625000000000	4191.79492187500000000000	4187.17919921875000000000	4203.58984375000000000000	4202.56396484375000000000	4238.97412109375000000000	4176.41015625000000000000	4193.33300781250000000000	4197.43603515625000000000	2517.00000000000000000000	10248.00000000000000000000	10228.00000000000000000000	0.00000000000000000000	0.00000000000000000000	0.00000000000000000000	1859.00000000000000000000	738.00000000000000000000	4.00000000000000000000	4.00000000000000000000	4.00000000000000000000	4.00000000000000000000	4.00000000000000000000	4.00000000000000000000	4.00000000000000000000	4.00000000000000000000	4.00000000000000000000	4.00000000000000000000	4.00000000000000000000	4.00000000000000000000	4.00000000000000000000	4.00000000000000000000	4.00000000000000000000	4.00000000000000000000
102.00000000000000000000	0.00000000000000000000	4145.64111328125000000000	4147.17919921875000000000	4229.74365234375000000000	4176.41015625000000000000	4168.20507812500000000000	4154.35888671875000000000	4170.76904296875000000000	4165.12792968750000000000	4188.20507812500000000000	4184.10253906250000000000	4225.12792968750000000000	4151.28173828125000000000	4175.89746093750000000000	4171.79492187500000000000	3516.00000000000000000000	10248.00000000000000000000	10228.00000000000000000000	0.00000000000000000000	0.00000000000000000000	0.00000000000000000000	1859.00000000000000000000	746.00000000000000000000	4.00000000000000000000	4.00000000000000000000	4.00000000000000000000	4.00000000000000000000	4.00000000000000000000	4.00000000000000000000	4.00000000000000000000	4.00000000000000000000	4.00000000000000000000	4.00000000000000000000	4.00000000000000000000	4.00000000000000000000	4.00000000000000000000	4.00000000000000000000	4.00000000000000000000	4.00000000000000000000
103.00000000000000000000	0.00000000000000000000	4149.23046875000000000000	4138.97412109375000000000	4222.05126953125000000000	4160.00000000000000000000	4152.82031250000000000000	4146.15380859375000000000	4161.53857421875000000000	4146.66650390625000000000	4160.51269531250000000000	4149.74365234375000000000	4194.87158203125000000000	4144.10253906250000000000	4150.25634765625000000000	4145.12792968750000000000	3305.00000000000000000000	10248.00000000000000000000	10230.00000000000000000000	0.00000000000000000000	0.00000000000000000000	0.00000000000000000000	1859.00000000000000000000	754.00000000000000000000	4.00000000000000000000	4.00000000000000000000	4.00000000000000000000	4.00000000000000000000	4.00000000000000000000	4.00000000000000000000	4.00000000000000000000	4.00000000000000000000	4.00000000000000000000	4.00000000000000000000	4.00000000000000000000	4.00000000000000000000	4.00000000000000000000	4.00000000000000000000	4.00000000000000000000	4.00000000000000000000
104.00000000000000000000	0.00000000000000000000	4151.79492187500000000000	4152.30761718750000000000	4229.23046875000000000000	4147.17919921875000000000	4172.82031250000000000000	4153.84619140625000000000	4178.46142578125000000000	4176.41015625000000000000	4168.71777343750000000000	4146.15380859375000000000	4187.69238281250000000000	4163.58984375000000000000	4147.69238281250000000000	4159.48730468750000000000	2763.00000000000000000000	10248.00000000000000000000	10230.00000000000000000000	0.00000000000000000000	0.00000000000000000000	0.00000000000000000000	1859.00000000000000000000	763.00000000000000000000	4.00000000000000000000	4.00000000000000000000	4.00000000000000000000	4.00000000000000000000	4.00000000000000000000	4.00000000000000000000	4.00000000000000000000	4.00000000000000000000	4.00000000000000000000	4.00000000000000000000	4.00000000000000000000	4.00000000000000000000	4.00000000000000000000	4.00000000000000000000	4.00000000000000000000	4.00000000000000000000
105.00000000000000000000	0.00000000000000000000	4170.25634765625000000000	4163.58984375000000000000	4245.12792968750000000000	4151.79492187500000000000	4182.05126953125000000000	4153.33300781250000000000	4171.28173828125000000000	4182.05126953125000000000	4188.20507812500000000000	4179.48730468750000000000	4213.84619140625000000000	4175.89746093750000000000	4162.05126953125000000000	4180.51269531250000000000	2517.00000000000000000000	10249.00000000000000000000	10230.00000000000000000000	0.00000000000000000000	0.00000000000000000000	0.00000000000000000000	1859.00000000000000000000	771.00000000000000000000	4.00000000000000000000	4.00000000000000000000	4.00000000000000000000	4.00000000000000000000	4.00000000000000000000	4.00000000000000000000	4.00000000000000000000	4.00000000000000000000	4.00000000000000000000	4.00000000000000000000	4.00000000000000000000	4.00000000000000000000	4.00000000000000000000	4.00000000000000000000	4.00000000000000000000	4.00000000000000000000
106.00000000000000000000	0.00000000000000000000	4169.23046875000000000000	4170.76904296875000000000	4239.48730468750000000000	4168.71777343750000000000	4175.38427734375000000000	4155.89746093750000000000	4153.84619140625000000000	4150.76904296875000000000	4183.07666015625000000000	4194.35888671875000000000	4224.61523437500000000000	4156.92285156250000000000	4169.23046875000000000000	4172.30761718750000000000	3516.00000000000000000000	10249.00000000000000000000	10230.00000000000000000000	0.00000000000000000000	0.00000000000000000000	0.00000000000000000000	1859.00000000000000000000	779.00000000000000000000	4.00000000000000000000	4.00000000000000000000	4.00000000000000000000	4.00000000000000000000	4.00000000000000000000	4.00000000000000000000	4.00000000000000000000	4.00000000000000000000	4.00000000000000000000	4.00000000000000000000	4.00000000000000000000	4.00000000000000000000	4.00000000000000000000	4.00000000000000000000	4.00000000000000000000	4.00000000000000000000
107.00000000000000000000	0.00000000000000000000	4157.94873046875000000000	4166.15380859375000000000	4229.23046875000000000000	4183.07666015625000000000	4174.87158203125000000000	4146.66650390625000000000	4155.38427734375000000000	4146.66650390625000000000	4169.23046875000000000000	4172.30761718750000000000	4205.64111328125000000000	4150.25634765625000000000	4151.79492187500000000000	4162.56396484375000000000	3305.00000000000000000000	10247.00000000000000000000	10228.00000000000000000000	0.00000000000000000000	0.00000000000000000000	0.00000000000000000000	1859.00000000000000000000	788.00000000000000000000	4.00000000000000000000	4.00000000000000000000	4.00000000000000000000	4.00000000000000000000	4.00000000000000000000	4.00000000000000000000	4.00000000000000000000	4.00000000000000000000	4.00000000000000000000	4.00000000000000000000	4.00000000000000000000	4.00000000000000000000	4.00000000000000000000	4.00000000000000000000	4.00000000000000000000	4.00000000000000000000
108.00000000000000000000	0.00000000000000000000	4175.89746093750000000000	4177.43603515625000000000	4244.10253906250000000000	4191.28173828125000000000	4201.02539062500000000000	4144.61523437500000000000	4172.82031250000000000000	4178.46142578125000000000	4183.07666015625000000000	4161.02539062500000000000	4206.15380859375000000000	4172.30761718750000000000	4150.25634765625000000000	4177.94873046875000000000	2763.00000000000000000000	10247.00000000000000000000	10228.00000000000000000000	0.00000000000000000000	0.00000000000000000000	0.00000000000000000000	1859.00000000000000000000	796.00000000000000000000	4.00000000000000000000	4.00000000000000000000	4.00000000000000000000	4.00000000000000000000	4.00000000000000000000	4.00000000000000000000	4.00000000000000000000	4.00000000000000000000	4.00000000000000000000	4.00000000000000000000	4.00000000000000000000	4.00000000000000000000	4.00000000000000000000	4.00000000000000000000	4.00000000000000000000	4.00000000000000000000
109.00000000000000000000	0.00000000000000000000	4161.02539062500000000000	4195.89746093750000000000	4233.33300781250000000000	4183.58984375000000000000	4210.76904296875000000000	4158.46142578125000000000	4173.33300781250000000000	4185.12792968750000000000	4197.94873046875000000000	4174.35888671875000000000	4229.74365234375000000000	4170.76904296875000000000	4172.30761718750000000000	4180.00000000000000000000	2517.00000000000000000000	10248.00000000000000000000	10229.00000000000000000000	0.00000000000000000000	0.00000000000000000000	0.00000000000000000000	1859.00000000000000000000	804.00000000000000000000	4.00000000000000000000	4.00000000000000000000	4.00000000000000000000	4.00000000000000000000	4.00000000000000000000	4.00000000000000000000	4.00000000000000000000	4.00000000000000000000	4.00000000000000000000	4.00000000000000000000	4.00000000000000000000	4.00000000000000000000	4.00000000000000000000	4.00000000000000000000	4.00000000000000000000	4.00000000000000000000
110.00000000000000000000	0.00000000000000000000	4145.12792968750000000000	4173.33300781250000000000	4217.43603515625000000000	4173.33300781250000000000	4173.33300781250000000000	4152.82031250000000000000	4148.71777343750000000000	4145.12792968750000000000	4169.74365234375000000000	4165.64111328125000000000	4210.76904296875000000000	4152.30761718750000000000	4162.56396484375000000000	4155.38427734375000000000	3516.00000000000000000000	10248.00000000000000000000	10229.00000000000000000000	0.00000000000000000000	0.00000000000000000000	0.00000000000000000000	1859.00000000000000000000	813.00000000000000000000	4.00000000000000000000	4.00000000000000000000	4.00000000000000000000	4.00000000000000000000	4.00000000000000000000	4.00000000000000000000	4.00000000000000000000	4.00000000000000000000	4.00000000000000000000	4.00000000000000000000	4.00000000000000000000	4.00000000000000000000	4.00000000000000000000	4.00000000000000000000	4.00000000000000000000	4.00000000000000000000
111.00000000000000000000	0.00000000000000000000	4155.89746093750000000000	4163.58984375000000000000	4223.58984375000000000000	4162.56396484375000000000	4167.69238281250000000000	4161.02539062500000000000	4156.41015625000000000000	4144.61523437500000000000	4169.23046875000000000000	4178.46142578125000000000	4211.79492187500000000000	4151.79492187500000000000	4163.07666015625000000000	4162.05126953125000000000	3305.00000000000000000000	10247.00000000000000000000	10228.00000000000000000000	0.00000000000000000000	0.00000000000000000000	0.00000000000000000000	1859.00000000000000000000	821.00000000000000000000	4.00000000000000000000	4.00000000000000000000	4.00000000000000000000	4.00000000000000000000	4.00000000000000000000	4.00000000000000000000	4.00000000000000000000	4.00000000000000000000	4.00000000000000000000	4.00000000000000000000	4.00000000000000000000	4.00000000000000000000	4.00000000000000000000	4.00000000000000000000	4.00000000000000000000	4.00000000000000000000
112.00000000000000000000	0.00000000000000000000	4161.53857421875000000000	4173.84619140625000000000	4227.69238281250000000000	4155.89746093750000000000	4181.53857421875000000000	4171.79492187500000000000	4172.82031250000000000000	4174.35888671875000000000	4202.05126953125000000000	4210.76904296875000000000	4244.61523437500000000000	4163.07666015625000000000	4182.56396484375000000000	4189.74365234375000000000	2763.00000000000000000000	10247.00000000000000000000	10228.00000000000000000000	0.00000000000000000000	0.00000000000000000000	0.00000000000000000000	1859.00000000000000000000	829.00000000000000000000	4.00000000000000000000	4.00000000000000000000	4.00000000000000000000	4.00000000000000000000	4.00000000000000000000	4.00000000000000000000	4.00000000000000000000	4.00000000000000000000	4.00000000000000000000	4.00000000000000000000	4.00000000000000000000	4.00000000000000000000	4.00000000000000000000	4.00000000000000000000	4.00000000000000000000	4.00000000000000000000
113.00000000000000000000	0.00000000000000000000	4167.17919921875000000000	4162.05126953125000000000	4234.35888671875000000000	4175.89746093750000000000	4187.69238281250000000000	4167.17919921875000000000	4170.25634765625000000000	4180.51269531250000000000	4201.02539062500000000000	4200.51269531250000000000	4236.41015625000000000000	4176.41015625000000000000	4177.94873046875000000000	4192.30761718750000000000	2517.00000000000000000000	10247.00000000000000000000	10228.00000000000000000000	0.00000000000000000000	0.00000000000000000000	0.00000000000000000000	1859.00000000000000000000	838.00000000000000000000	4.00000000000000000000	4.00000000000000000000	4.00000000000000000000	4.00000000000000000000	4.00000000000000000000	4.00000000000000000000	4.00000000000000000000	4.00000000000000000000	4.00000000000000000000	4.00000000000000000000	4.00000000000000000000	4.00000000000000000000	4.00000000000000000000	4.00000000000000000000	4.00000000000000000000	4.00000000000000000000
114.00000000000000000000	0.00000000000000000000	4153.33300781250000000000	4161.02539062500000000000	4229.23046875000000000000	4180.00000000000000000000	4198.97412109375000000000	4162.56396484375000000000	4172.82031250000000000000	4172.82031250000000000000	4185.12792968750000000000	4181.53857421875000000000	4224.10253906250000000000	4172.30761718750000000000	4166.15380859375000000000	4173.33300781250000000000	3516.00000000000000000000	10247.00000000000000000000	10228.00000000000000000000	0.00000000000000000000	0.00000000000000000000	0.00000000000000000000	1859.00000000000000000000	846.00000000000000000000	4.00000000000000000000	4.00000000000000000000	4.00000000000000000000	4.00000000000000000000	4.00000000000000000000	4.00000000000000000000	4.00000000000000000000	4.00000000000000000000	4.00000000000000000000	4.00000000000000000000	4.00000000000000000000	4.00000000000000000000	4.00000000000000000000	4.00000000000000000000	4.00000000000000000000	4.00000000000000000000
115.00000000000000000000	0.00000000000000000000	4158.97412109375000000000	4174.35888671875000000000	4225.12792968750000000000	4158.46142578125000000000	4183.58984375000000000000	4150.25634765625000000000	4160.00000000000000000000	4145.64111328125000000000	4171.79492187500000000000	4174.87158203125000000000	4225.64111328125000000000	4156.41015625000000000000	4155.38427734375000000000	4155.89746093750000000000	3305.00000000000000000000	10248.00000000000000000000	10229.00000000000000000000	0.00000000000000000000	0.00000000000000000000	0.00000000000000000000	1859.00000000000000000000	854.00000000000000000000	4.00000000000000000000	4.00000000000000000000	4.00000000000000000000	4.00000000000000000000	4.00000000000000000000	4.00000000000000000000	4.00000000000000000000	4.00000000000000000000	4.00000000000000000000	4.00000000000000000000	4.00000000000000000000	4.00000000000000000000	4.00000000000000000000	4.00000000000000000000	4.00000000000000000000	4.00000000000000000000
116.00000000000000000000	0.00000000000000000000	4171.79492187500000000000	4191.28173828125000000000	4232.82031250000000000000	4185.12792968750000000000	4183.07666015625000000000	4160.51269531250000000000	4155.38427734375000000000	4145.12792968750000000000	4180.00000000000000000000	4185.64111328125000000000	4233.33300781250000000000	4152.30761718750000000000	4169.74365234375000000000	4167.17919921875000000000	2763.00000000000000000000	10248.00000000000000000000	10229.00000000000000000000	0.00000000000000000000	0.00000000000000000000	0.00000000000000000000	1859.00000000000000000000	863.00000000000000000000	4.00000000000000000000	4.00000000000000000000	4.00000000000000000000	4.00000000000000000000	4.00000000000000000000	4.00000000000000000000	4.00000000000000000000	4.00000000000000000000	4.00000000000000000000	4.00000000000000000000	4.00000000000000000000	4.00000000000000000000	4.00000000000000000000	4.00000000000000000000	4.00000000000000000000	4.00000000000000000000
117.00000000000000000000	0.00000000000000000000	4156.41015625000000000000	4178.97412109375000000000	4226.15380859375000000000	4197.94873046875000000000	4190.25634765625000000000	4162.56396484375000000000	4154.35888671875000000000	4157.94873046875000000000	4182.56396484375000000000	4176.92285156250000000000	4217.94873046875000000000	4151.28173828125000000000	4165.12792968750000000000	4172.30761718750000000000	2517.00000000000000000000	10248.00000000000000000000	10230.00000000000000000000	0.00000000000000000000	0.00000000000000000000	0.00000000000000000000	1859.00000000000000000000	871.00000000000000000000	4.00000000000000000000	4.00000000000000000000	4.00000000000000000000	4.00000000000000000000	4.00000000000000000000	4.00000000000000000000	4.00000000000000000000	4.00000000000000000000	4.00000000000000000000	4.00000000000000000000	4.00000000000000000000	4.00000000000000000000	4.00000000000000000000	4.00000000000000000000	4.00000000000000000000	4.00000000000000000000
118.00000000000000000000	0.00000000000000000000	4157.94873046875000000000	4155.89746093750000000000	4226.15380859375000000000	4142.56396484375000000000	4166.15380859375000000000	4136.92285156250000000000	4143.07666015625000000000	4140.00000000000000000000	4160.51269531250000000000	4159.48730468750000000000	4194.87158203125000000000	4153.33300781250000000000	4134.35888671875000000000	4170.76904296875000000000	3516.00000000000000000000	10248.00000000000000000000	10230.00000000000000000000	0.00000000000000000000	0.00000000000000000000	0.00000000000000000000	1859.00000000000000000000	880.00000000000000000000	4.00000000000000000000	4.00000000000000000000	4.00000000000000000000	4.00000000000000000000	4.00000000000000000000	4.00000000000000000000	4.00000000000000000000	4.00000000000000000000	4.00000000000000000000	4.00000000000000000000	4.00000000000000000000	4.00000000000000000000	4.00000000000000000000	4.00000000000000000000	4.00000000000000000000	4.00000000000000000000
119.00000000000000000000	0.00000000000000000000	4162.56396484375000000000	4181.53857421875000000000	4233.84619140625000000000	4146.66650390625000000000	4177.94873046875000000000	4152.82031250000000000000	4163.58984375000000000000	4148.20507812500000000000	4169.74365234375000000000	4184.10253906250000000000	4210.25634765625000000000	4163.07666015625000000000	4159.48730468750000000000	4188.20507812500000000000	3305.00000000000000000000	10248.00000000000000000000	10229.00000000000000000000	0.00000000000000000000	0.00000000000000000000	0.00000000000000000000	1859.00000000000000000000	888.00000000000000000000	4.00000000000000000000	4.00000000000000000000	4.00000000000000000000	4.00000000000000000000	4.00000000000000000000	4.00000000000000000000	4.00000000000000000000	4.00000000000000000000	4.00000000000000000000	4.00000000000000000000	4.00000000000000000000	4.00000000000000000000	4.00000000000000000000	4.00000000000000000000	4.00000000000000000000	4.00000000000000000000
120.00000000000000000000	0.00000000000000000000	4168.71777343750000000000	4199.48730468750000000000	4232.30761718750000000000	4210.25634765625000000000	4209.74365234375000000000	4170.25634765625000000000	4173.84619140625000000000	4165.64111328125000000000	4179.48730468750000000000	4183.58984375000000000000	4240.51269531250000000000	4164.10253906250000000000	4181.02539062500000000000	4176.92285156250000000000	2763.00000000000000000000	10248.00000000000000000000	10229.00000000000000000000	0.00000000000000000000	0.00000000000000000000	0.00000000000000000000	1859.00000000000000000000	896.00000000000000000000	4.00000000000000000000	4.00000000000000000000	4.00000000000000000000	4.00000000000000000000	4.00000000000000000000	4.00000000000000000000	4.00000000000000000000	4.00000000000000000000	4.00000000000000000000	4.00000000000000000000	4.00000000000000000000	4.00000000000000000000	4.00000000000000000000	4.00000000000000000000	4.00000000000000000000	4.00000000000000000000
121.00000000000000000000	0.00000000000000000000	4166.66650390625000000000	4190.76904296875000000000	4226.66650390625000000000	4201.53857421875000000000	4213.84619140625000000000	4157.43603515625000000000	4163.58984375000000000000	4157.94873046875000000000	4171.79492187500000000000	4164.61523437500000000000	4231.28173828125000000000	4151.79492187500000000000	4157.94873046875000000000	4158.46142578125000000000	2517.00000000000000000000	10248.00000000000000000000	10229.00000000000000000000	0.00000000000000000000	0.00000000000000000000	0.00000000000000000000	1859.00000000000000000000	905.00000000000000000000	4.00000000000000000000	4.00000000000000000000	4.00000000000000000000	4.00000000000000000000	4.00000000000000000000	4.00000000000000000000	4.00000000000000000000	4.00000000000000000000	4.00000000000000000000	4.00000000000000000000	4.00000000000000000000	4.00000000000000000000	4.00000000000000000000	4.00000000000000000000	4.00000000000000000000	4.00000000000000000000
122.00000000000000000000	0.00000000000000000000	4153.33300781250000000000	4192.82031250000000000000	4226.66650390625000000000	4161.53857421875000000000	4213.33300781250000000000	4164.10253906250000000000	4168.71777343750000000000	4158.97412109375000000000	4177.43603515625000000000	4178.46142578125000000000	4190.25634765625000000000	4155.38427734375000000000	4146.15380859375000000000	4172.82031250000000000000	3516.00000000000000000000	10248.00000000000000000000	10229.00000000000000000000	0.00000000000000000000	0.00000000000000000000	0.00000000000000000000	1859.00000000000000000000	913.00000000000000000000	4.00000000000000000000	4.00000000000000000000	4.00000000000000000000	4.00000000000000000000	4.00000000000000000000	4.00000000000000000000	4.00000000000000000000	4.00000000000000000000	4.00000000000000000000	4.00000000000000000000	4.00000000000000000000	4.00000000000000000000	4.00000000000000000000	4.00000000000000000000	4.00000000000000000000	4.00000000000000000000
123.00000000000000000000	0.00000000000000000000	4154.35888671875000000000	4168.71777343750000000000	4222.05126953125000000000	4145.64111328125000000000	4178.46142578125000000000	4155.89746093750000000000	4150.76904296875000000000	4146.66650390625000000000	4162.56396484375000000000	4165.12792968750000000000	4178.46142578125000000000	4148.71777343750000000000	4133.84619140625000000000	4164.10253906250000000000	3305.00000000000000000000	10248.00000000000000000000	10231.00000000000000000000	0.00000000000000000000	0.00000000000000000000	0.00000000000000000000	1859.00000000000000000000	921.00000000000000000000	4.00000000000000000000	4.00000000000000000000	4.00000000000000000000	4.00000000000000000000	4.00000000000000000000	4.00000000000000000000	4.00000000000000000000	4.00000000000000000000	4.00000000000000000000	4.00000000000000000000	4.00000000000000000000	4.00000000000000000000	4.00000000000000000000	4.00000000000000000000	4.00000000000000000000	4.00000000000000000000
124.00000000000000000000	0.00000000000000000000	4138.46142578125000000000	4137.94873046875000000000	4203.58984375000000000000	4126.66650390625000000000	4137.94873046875000000000	4130.25634765625000000000	4127.69238281250000000000	4126.66650390625000000000	4143.07666015625000000000	4135.38427734375000000000	4201.02539062500000000000	4122.56396484375000000000	4126.15380859375000000000	4135.38427734375000000000	2763.00000000000000000000	10248.00000000000000000000	10231.00000000000000000000	0.00000000000000000000	0.00000000000000000000	0.00000000000000000000	1859.00000000000000000000	930.00000000000000000000	4.00000000000000000000	4.00000000000000000000	4.00000000000000000000	4.00000000000000000000	4.00000000000000000000	4.00000000000000000000	4.00000000000000000000	4.00000000000000000000	4.00000000000000000000	4.00000000000000000000	4.00000000000000000000	4.00000000000000000000	4.00000000000000000000	4.00000000000000000000	4.00000000000000000000	4.00000000000000000000
125.00000000000000000000	0.00000000000000000000	4149.23046875000000000000	4152.82031250000000000000	4217.43603515625000000000	4143.07666015625000000000	4163.07666015625000000000	4142.56396484375000000000	4148.71777343750000000000	4141.02539062500000000000	4161.53857421875000000000	4152.30761718750000000000	4222.05126953125000000000	4143.07666015625000000000	4142.56396484375000000000	4150.76904296875000000000	2517.00000000000000000000	10246.00000000000000000000	10230.00000000000000000000	0.00000000000000000000	0.00000000000000000000	0.00000000000000000000	1859.00000000000000000000	938.00000000000000000000	4.00000000000000000000	4.00000000000000000000	4.00000000000000000000	4.00000000000000000000	4.00000000000000000000	4.00000000000000000000	4.00000000000000000000	4.00000000000000000000	4.00000000000000000000	4.00000000000000000000	4.00000000000000000000	4.00000000000000000000	4.00000000000000000000	4.00000000000000000000	4.00000000000000000000	4.00000000000000000000
126.00000000000000000000	0.00000000000000000000	4168.20507812500000000000	4177.43603515625000000000	4242.56396484375000000000	4170.25634765625000000000	4202.05126953125000000000	4171.79492187500000000000	4178.46142578125000000000	4164.61523437500000000000	4184.61523437500000000000	4183.58984375000000000000	4233.33300781250000000000	4174.87158203125000000000	4161.02539062500000000000	4180.51269531250000000000	3516.00000000000000000000	10246.00000000000000000000	10230.00000000000000000000	0.00000000000000000000	0.00000000000000000000	0.00000000000000000000	1859.00000000000000000000	946.00000000000000000000	4.00000000000000000000	4.00000000000000000000	4.00000000000000000000	4.00000000000000000000	4.00000000000000000000	4.00000000000000000000	4.00000000000000000000	4.00000000000000000000	4.00000000000000000000	4.00000000000000000000	4.00000000000000000000	4.00000000000000000000	4.00000000000000000000	4.00000000000000000000	4.00000000000000000000	4.00000000000000000000
127.00000000000000000000	0.00000000000000000000	4152.30761718750000000000	4163.58984375000000000000	4240.51269531250000000000	4152.30761718750000000000	4194.87158203125000000000	4168.20507812500000000000	4170.25634765625000000000	4162.56396484375000000000	4177.43603515625000000000	4180.00000000000000000000	4220.51269531250000000000	4162.05126953125000000000	4160.00000000000000000000	4172.30761718750000000000	52.00000000000000000000	10245.00000000000000000000	10228.00000000000000000000	0.00000000000000000000	0.00000000000000000000	0.00000000000000000000	1859.00000000000000000000	955.00000000000000000000	4.00000000000000000000	4.00000000000000000000	4.00000000000000000000	4.00000000000000000000	4.00000000000000000000	4.00000000000000000000	4.00000000000000000000	4.00000000000000000000	4.00000000000000000000	4.00000000000000000000	4.00000000000000000000	4.00000000000000000000	4.00000000000000000000	4.00000000000000000000	4.00000000000000000000	4.00000000000000000000
0.00000000000000000000	0.00000000000000000000	4159.48730468750000000000	4153.84619140625000000000	4238.46142578125000000000	4153.33300781250000000000	4183.07666015625000000000	4152.30761718750000000000	4153.84619140625000000000	4154.35888671875000000000	4159.48730468750000000000	4156.92285156250000000000	4188.71777343750000000000	4152.30761718750000000000	4147.17919921875000000000	4157.43603515625000000000	2817.00000000000000000000	10245.00000000000000000000	10228.00000000000000000000	0.00000000000000000000	0.00000000000000000000	0.00000000000000000000	1859.00000000000000000000	963.00000000000000000000	4.00000000000000000000	4.00000000000000000000	4.00000000000000000000	4.00000000000000000000	4.00000000000000000000	4.00000000000000000000	4.00000000000000000000	4.00000000000000000000	4.00000000000000000000	4.00000000000000000000	4.00000000000000000000	4.00000000000000000000	4.00000000000000000000	4.00000000000000000000	4.00000000000000000000	4.00000000000000000000
1.00000000000000000000	0.00000000000000000000	4156.92285156250000000000	4171.79492187500000000000	4221.53857421875000000000	4162.56396484375000000000	4191.79492187500000000000	4157.94873046875000000000	4157.43603515625000000000	4154.35888671875000000000	4162.56396484375000000000	4151.28173828125000000000	4179.48730468750000000000	4158.46142578125000000000	4141.02539062500000000000	4160.51269531250000000000	2869.00000000000000000000	10246.00000000000000000000	10228.00000000000000000000	0.00000000000000000000	0.00000000000000000000	0.00000000000000000000	1859.00000000000000000000	971.00000000000000000000	4.00000000000000000000	4.00000000000000000000	4.00000000000000000000	4.00000000000000000000	4.00000000000000000000	4.00000000000000000000	4.00000000000000000000	4.00000000000000000000	4.00000000000000000000	4.00000000000000000000	4.00000000000000000000	4.00000000000000000000	4.00000000000000000000	4.00000000000000000000	4.00000000000000000000	4.00000000000000000000
2.00000000000000000000	0.00000000000000000000	4148.71777343750000000000	4167.69238281250000000000	4213.33300781250000000000	4141.02539062500000000000	4180.00000000000000000000	4158.97412109375000000000	4156.41015625000000000000	4141.53857421875000000000	4162.05126953125000000000	4151.28173828125000000000	4204.10253906250000000000	4160.51269531250000000000	4137.94873046875000000000	4160.00000000000000000000	2383.00000000000000000000	10246.00000000000000000000	10228.00000000000000000000	0.00000000000000000000	0.00000000000000000000	0.00000000000000000000	1859.00000000000000000000	980.00000000000000000000	4.00000000000000000000	4.00000000000000000000	4.00000000000000000000	4.00000000000000000000	4.00000000000000000000	4.00000000000000000000	4.00000000000000000000	4.00000000000000000000	4.00000000000000000000	4.00000000000000000000	4.00000000000000000000	4.00000000000000000000	4.00000000000000000000	4.00000000000000000000	4.00000000000000000000	4.00000000000000000000
3.00000000000000000000	0.00000000000000000000	4164.61523437500000000000	4175.38427734375000000000	4236.41015625000000000000	4161.53857421875000000000	4178.46142578125000000000	4163.58984375000000000000	4166.15380859375000000000	4153.33300781250000000000	4167.69238281250000000000	4154.87158203125000000000	4240.51269531250000000000	4170.25634765625000000000	4154.87158203125000000000	4175.38427734375000000000	3501.00000000000000000000	10246.00000000000000000000	10229.00000000000000000000	0.00000000000000000000	0.00000000000000000000	0.00000000000000000000	1859.00000000000000000000	988.00000000000000000000	4.00000000000000000000	4.00000000000000000000	4.00000000000000000000	4.00000000000000000000	4.00000000000000000000	4.00000000000000000000	4.00000000000000000000	4.00000000000000000000	4.00000000000000000000	4.00000000000000000000	4.00000000000000000000	4.00000000000000000000	4.00000000000000000000	4.00000000000000000000	4.00000000000000000000	4.00000000000000000000
4.00000000000000000000	0.00000000000000000000	4157.43603515625000000000	4189.74365234375000000000	4236.41015625000000000000	4175.38427734375000000000	4185.12792968750000000000	4157.94873046875000000000	4178.97412109375000000000	4169.74365234375000000000	4177.43603515625000000000	4160.51269531250000000000	4241.02539062500000000000	4174.35888671875000000000	4167.17919921875000000000	4184.61523437500000000000	3584.00000000000000000000	10246.00000000000000000000	10229.00000000000000000000	0.00000000000000000000	0.00000000000000000000	0.00000000000000000000	1859.00000000000000000000	996.00000000000000000000	4.00000000000000000000	4.00000000000000000000	4.00000000000000000000	4.00000000000000000000	4.00000000000000000000	4.00000000000000000000	4.00000000000000000000	4.00000000000000000000	4.00000000000000000000	4.00000000000000000000	4.00000000000000000000	4.00000000000000000000	4.00000000000000000000	4.00000000000000000000	4.00000000000000000000	4.00000000000000000000
5.00000000000000000000	0.00000000000000000000	4158.97412109375000000000	4160.51269531250000000000	4230.76904296875000000000	4132.30761718750000000000	4167.69238281250000000000	4137.43603515625000000000	4163.07666015625000000000	4148.71777343750000000000	4161.02539062500000000000	4154.35888671875000000000	4203.07666015625000000000	4167.69238281250000000000	4150.25634765625000000000	4165.64111328125000000000	3415.00000000000000000000	10246.00000000000000000000	10228.00000000000000000000	0.00000000000000000000	0.00000000000000000000	0.00000000000000000000	1860.00000000000000000000	5.00000000000000000000	4.00000000000000000000	4.00000000000000000000	4.00000000000000000000	4.00000000000000000000	4.00000000000000000000	4.00000000000000000000	4.00000000000000000000	4.00000000000000000000	4.00000000000000000000	4.00000000000000000000	4.00000000000000000000	4.00000000000000000000	4.00000000000000000000	4.00000000000000000000	4.00000000000000000000	4.00000000000000000000
6.00000000000000000000	0.00000000000000000000	4163.07666015625000000000	4153.84619140625000000000	4233.33300781250000000000	4132.82031250000000000000	4176.41015625000000000000	4163.58984375000000000000	4161.53857421875000000000	4164.10253906250000000000	4170.76904296875000000000	4166.15380859375000000000	4204.10253906250000000000	4175.38427734375000000000	4152.82031250000000000000	4176.41015625000000000000	3504.00000000000000000000	10246.00000000000000000000	10228.00000000000000000000	0.00000000000000000000	0.00000000000000000000	0.00000000000000000000	1860.00000000000000000000	13.00000000000000000000	4.00000000000000000000	4.00000000000000000000	4.00000000000000000000	4.00000000000000000000	4.00000000000000000000	4.00000000000000000000	4.00000000000000000000	4.00000000000000000000	4.00000000000000000000	4.00000000000000000000	4.00000000000000000000	4.00000000000000000000	4.00000000000000000000	4.00000000000000000000	4.00000000000000000000	4.00000000000000000000
7.00000000000000000000	0.00000000000000000000	4157.94873046875000000000	4168.71777343750000000000	4227.17919921875000000000	4157.94873046875000000000	4175.38427734375000000000	4181.02539062500000000000	4162.56396484375000000000	4181.53857421875000000000	4182.05126953125000000000	4175.89746093750000000000	4224.10253906250000000000	4181.02539062500000000000	4158.46142578125000000000	4189.74365234375000000000	3455.00000000000000000000	10246.00000000000000000000	10228.00000000000000000000	0.00000000000000000000	0.00000000000000000000	0.00000000000000000000	1860.00000000000000000000	21.00000000000000000000	4.00000000000000000000	4.00000000000000000000	4.00000000000000000000	4.00000000000000000000	4.00000000000000000000	4.00000000000000000000	4.00000000000000000000	4.00000000000000000000	4.00000000000000000000	4.00000000000000000000	4.00000000000000000000	4.00000000000000000000	4.00000000000000000000	4.00000000000000000000	4.00000000000000000000	4.00000000000000000000
8.00000000000000000000	0.00000000000000000000	4170.25634765625000000000	4177.94873046875000000000	4231.28173828125000000000	4156.41015625000000000000	4173.84619140625000000000	4157.94873046875000000000	4151.28173828125000000000	4154.87158203125000000000	4168.71777343750000000000	4165.12792968750000000000	4221.02539062500000000000	4178.46142578125000000000	4151.79492187500000000000	4176.92285156250000000000	3432.00000000000000000000	10246.00000000000000000000	10228.00000000000000000000	0.00000000000000000000	0.00000000000000000000	0.00000000000000000000	1860.00000000000000000000	30.00000000000000000000	4.00000000000000000000	4.00000000000000000000	4.00000000000000000000	4.00000000000000000000	4.00000000000000000000	4.00000000000000000000	4.00000000000000000000	4.00000000000000000000	4.00000000000000000000	4.00000000000000000000	4.00000000000000000000	4.00000000000000000000	4.00000000000000000000	4.00000000000000000000	4.00000000000000000000	4.00000000000000000000
9.00000000000000000000	0.00000000000000000000	4169.74365234375000000000	4188.20507812500000000000	4235.38427734375000000000	4169.74365234375000000000	4212.82031250000000000000	4161.53857421875000000000	4162.56396484375000000000	4155.89746093750000000000	4180.51269531250000000000	4152.82031250000000000000	4213.84619140625000000000	4192.30761718750000000000	4163.58984375000000000000	4185.64111328125000000000	3144.00000000000000000000	10247.00000000000000000000	10228.00000000000000000000	0.00000000000000000000	0.00000000000000000000	0.00000000000000000000	1860.00000000000000000000	38.00000000000000000000	4.00000000000000000000	4.00000000000000000000	4.00000000000000000000	4.00000000000000000000	4.00000000000000000000	4.00000000000000000000	4.00000000000000000000	4.00000000000000000000	4.00000000000000000000	4.00000000000000000000	4.00000000000000000000	4.00000000000000000000	4.00000000000000000000	4.00000000000000000000	4.00000000000000000000	4.00000000000000000000
10.00000000000000000000	0.00000000000000000000	4162.56396484375000000000	4164.61523437500000000000	4223.58984375000000000000	4171.79492187500000000000	4188.20507812500000000000	4160.51269531250000000000	4159.48730468750000000000	4157.94873046875000000000	4172.30761718750000000000	4140.51269531250000000000	4204.61523437500000000000	4192.30761718750000000000	4151.28173828125000000000	4188.71777343750000000000	3526.00000000000000000000	10247.00000000000000000000	10228.00000000000000000000	0.00000000000000000000	0.00000000000000000000	0.00000000000000000000	1860.00000000000000000000	46.00000000000000000000	4.00000000000000000000	4.00000000000000000000	4.00000000000000000000	4.00000000000000000000	4.00000000000000000000	4.00000000000000000000	4.00000000000000000000	4.00000000000000000000	4.00000000000000000000	4.00000000000000000000	4.00000000000000000000	4.00000000000000000000	4.00000000000000000000	4.00000000000000000000	4.00000000000000000000	4.00000000000000000000
11.00000000000000000000	0.00000000000000000000	4153.84619140625000000000	4157.43603515625000000000	4213.33300781250000000000	4141.02539062500000000000	4147.69238281250000000000	4143.58984375000000000000	4145.64111328125000000000	4135.38427734375000000000	4144.61523437500000000000	4156.41015625000000000000	4221.02539062500000000000	4168.20507812500000000000	4138.97412109375000000000	4177.43603515625000000000	3310.00000000000000000000	10248.00000000000000000000	10230.00000000000000000000	0.00000000000000000000	0.00000000000000000000	0.00000000000000000000	1860.00000000000000000000	55.00000000000000000000	4.00000000000000000000	4.00000000000000000000	4.00000000000000000000	4.00000000000000000000	4.00000000000000000000	4.00000000000000000000	4.00000000000000000000	4.00000000000000000000	4.00000000000000000000	4.00000000000000000000	4.00000000000000000000	4.00000000000000000000	4.00000000000000000000	4.00000000000000000000	4.00000000000000000000	4.00000000000000000000
12.00000000000000000000	0.00000000000000000000	4166.15380859375000000000	4186.15380859375000000000	4233.84619140625000000000	4130.25634765625000000000	4180.51269531250000000000	4155.89746093750000000000	4162.56396484375000000000	4147.17919921875000000000	4152.30761718750000000000	4174.35888671875000000000	4231.28173828125000000000	4179.48730468750000000000	4161.53857421875000000000	4185.64111328125000000000	2687.00000000000000000000	10248.00000000000000000000	10230.00000000000000000000	0.00000000000000000000	0.00000000000000000000	0.00000000000000000000	1860.00000000000000000000	63.00000000000000000000	4.00000000000000000000	4.00000000000000000000	4.00000000000000000000	4.00000000000000000000	4.00000000000000000000	4.00000000000000000000	4.00000000000000000000	4.00000000000000000000	4.00000000000000000000	4.00000000000000000000	4.00000000000000000000	4.00000000000000000000	4.00000000000000000000	4.00000000000000000000	4.00000000000000000000	4.00000000000000000000
13.00000000000000000000	0.00000000000000000000	4175.89746093750000000000	4189.74365234375000000000	4243.07666015625000000000	4155.89746093750000000000	4190.25634765625000000000	4167.17919921875000000000	4176.41015625000000000000	4174.87158203125000000000	4168.20507812500000000000	4162.56396484375000000000	4196.92285156250000000000	4195.38427734375000000000	4172.30761718750000000000	4182.56396484375000000000	2714.00000000000000000000	10248.00000000000000000000	10230.00000000000000000000	0.00000000000000000000	0.00000000000000000000	0.00000000000000000000	1860.00000000000000000000	72.00000000000000000000	4.00000000000000000000	4.00000000000000000000	4.00000000000000000000	4.00000000000000000000	4.00000000000000000000	4.00000000000000000000	4.00000000000000000000	4.00000000000000000000	4.00000000000000000000	4.00000000000000000000	4.00000000000000000000	4.00000000000000000000	4.00000000000000000000	4.00000000000000000000	4.00000000000000000000	4.00000000000000000000
14.00000000000000000000	0.00000000000000000000	4155.38427734375000000000	4180.00000000000000000000	4221.53857421875000000000	4173.33300781250000000000	4172.30761718750000000000	4157.94873046875000000000	4166.66650390625000000000	4172.30761718750000000000	4170.25634765625000000000	4156.41015625000000000000	4203.58984375000000000000	4184.10253906250000000000	4159.48730468750000000000	4171.28173828125000000000	3526.00000000000000000000	10248.00000000000000000000	10230.00000000000000000000	0.00000000000000000000	0.00000000000000000000	0.00000000000000000000	1860.00000000000000000000	80.00000000000000000000	4.00000000000000000000	4.00000000000000000000	4.00000000000000000000	4.00000000000000000000	4.00000000000000000000	4.00000000000000000000	4.00000000000000000000	4.00000000000000000000	4.00000000000000000000	4.00000000000000000000	4.00000000000000000000	4.00000000000000000000	4.00000000000000000000	4.00000000000000000000	4.00000000000000000000	4.00000000000000000000
15.00000000000000000000	0.00000000000000000000	4170.76904296875000000000	4183.58984375000000000000	4232.82031250000000000000	4163.07666015625000000000	4174.87158203125000000000	4154.87158203125000000000	4153.33300781250000000000	4158.97412109375000000000	4166.66650390625000000000	4142.05126953125000000000	4233.84619140625000000000	4191.79492187500000000000	4143.58984375000000000000	4183.07666015625000000000	3310.00000000000000000000	10249.00000000000000000000	10229.00000000000000000000	0.00000000000000000000	0.00000000000000000000	0.00000000000000000000	1860.00000000000000000000	88.00000000000000000000	4.00000000000000000000	4.00000000000000000000	4.00000000000000000000	4.00000000000000000000	4.00000000000000000000	4.00000000000000000000	4.00000000000000000000	4.00000000000000000000	4.00000000000000000000	4.00000000000000000000	4.00000000000000000000	4.00000000000000000000	4.00000000000000000000	4.00000000000000000000	4.00000000000000000000	4.00000000000000000000
16.00000000000000000000	0.00000000000000000000	4175.38427734375000000000	4171.28173828125000000000	4245.64111328125000000000	4142.56396484375000000000	4171.28173828125000000000	4159.48730468750000000000	4155.89746093750000000000	4164.61523437500000000000	4167.17919921875000000000	4137.43603515625000000000	4222.05126953125000000000	4197.43603515625000000000	4146.66650390625000000000	4194.35888671875000000000	0.00000000000000000000	10249.00000000000000000000	10229.00000000000000000000	0.00000000000000000000	0.00000000000000000000	0.00000000000000000000	1860.00000000000000000000	97.00000000000000000000	4.00000000000000000000	4.00000000000000000000	4.00000000000000000000	4.00000000000000000000	4.00000000000000000000	4.00000000000000000000	4.00000000000000000000	4.00000000000000000000	4.00000000000000000000	4.00000000000000000000	4.00000000000000000000	4.00000000000000000000	4.00000000000000000000	4.00000000000000000000	4.00000000000000000000	4.00000000000000000000
17.00000000000000000000	0.00000000000000000000	4155.89746093750000000000	4148.20507812500000000000	4230.76904296875000000000	4144.61523437500000000000	4164.61523437500000000000	4155.89746093750000000000	4160.51269531250000000000	4168.71777343750000000000	4166.15380859375000000000	4168.20507812500000000000	4210.76904296875000000000	4190.76904296875000000000	4158.97412109375000000000	4186.15380859375000000000	0.00000000000000000000	10249.00000000000000000000	10228.00000000000000000000	0.00000000000000000000	0.00000000000000000000	0.00000000000000000000	1860.00000000000000000000	105.00000000000000000000	4.00000000000000000000	4.00000000000000000000	4.00000000000000000000	4.00000000000000000000	4.00000000000000000000	4.00000000000000000000	4.00000000000000000000	4.00000000000000000000	4.00000000000000000000	4.00000000000000000000	4.00000000000000000000	4.00000000000000000000	4.00000000000000000000	4.00000000000000000000	4.00000000000000000000	4.00000000000000000000
18.00000000000000000000	0.00000000000000000000	4166.66650390625000000000	4154.87158203125000000000	4225.12792968750000000000	4155.38427734375000000000	4184.61523437500000000000	4159.48730468750000000000	4173.84619140625000000000	4169.23046875000000000000	4163.58984375000000000000	4189.23046875000000000000	4193.33300781250000000000	4195.38427734375000000000	4166.66650390625000000000	4180.51269531250000000000	0.00000000000000000000	10249.00000000000000000000	10228.00000000000000000000	0.00000000000000000000	0.00000000000000000000	0.00000000000000000000	1860.00000000000000000000	113.00000000000000000000	4.00000000000000000000	4.00000000000000000000	4.00000000000000000000	4.00000000000000000000	4.00000000000000000000	4.00000000000000000000	4.00000000000000000000	4.00000000000000000000	4.00000000000000000000	4.00000000000000000000	4.00000000000000000000	4.00000000000000000000	4.00000000000000000000	4.00000000000000000000	4.00000000000000000000	4.00000000000000000000
19.00000000000000000000	0.00000000000000000000	4163.58984375000000000000	4172.82031250000000000000	4224.61523437500000000000	4135.89746093750000000000	4192.82031250000000000000	4171.28173828125000000000	4189.23046875000000000000	4186.66650390625000000000	4173.84619140625000000000	4181.02539062500000000000	4186.15380859375000000000	4196.92285156250000000000	4169.23046875000000000000	4185.12792968750000000000	0.00000000000000000000	10249.00000000000000000000	10228.00000000000000000000	0.00000000000000000000	0.00000000000000000000	0.00000000000000000000	1860.00000000000000000000	122.00000000000000000000	4.00000000000000000000	4.00000000000000000000	4.00000000000000000000	4.00000000000000000000	4.00000000000000000000	4.00000000000000000000	4.00000000000000000000	4.00000000000000000000	4.00000000000000000000	4.00000000000000000000	4.00000000000000000000	4.00000000000000000000	4.00000000000000000000	4.00000000000000000000	4.00000000000000000000	4.00000000000000000000
20.00000000000000000000	0.00000000000000000000	4159.48730468750000000000	4155.38427734375000000000	4227.69238281250000000000	4114.87158203125000000000	4161.02539062500000000000	4163.58984375000000000000	4172.82031250000000000000	4184.61523437500000000000	4176.41015625000000000000	4152.82031250000000000000	4223.07666015625000000000	4192.82031250000000000000	4151.28173828125000000000	4181.02539062500000000000	0.00000000000000000000	10249.00000000000000000000	10228.00000000000000000000	0.00000000000000000000	0.00000000000000000000	0.00000000000000000000	1860.00000000000000000000	130.00000000000000000000	4.00000000000000000000	4.00000000000000000000	4.00000000000000000000	4.00000000000000000000	4.00000000000000000000	4.00000000000000000000	4.00000000000000000000	4.00000000000000000000	4.00000000000000000000	4.00000000000000000000	4.00000000000000000000	4.00000000000000000000	4.00000000000000000000	4.00000000000000000000	4.00000000000000000000	4.00000000000000000000
21.00000000000000000000	0.00000000000000000000	4160.51269531250000000000	4146.66650390625000000000	4225.64111328125000000000	4129.74365234375000000000	4166.66650390625000000000	4165.64111328125000000000	4173.33300781250000000000	4180.51269531250000000000	4187.69238281250000000000	4158.97412109375000000000	4248.71777343750000000000	4192.82031250000000000000	4151.79492187500000000000	4178.46142578125000000000	0.00000000000000000000	10246.00000000000000000000	10227.00000000000000000000	0.00000000000000000000	0.00000000000000000000	0.00000000000000000000	1860.00000000000000000000	138.00000000000000000000	4.00000000000000000000	4.00000000000000000000	4.00000000000000000000	4.00000000000000000000	4.00000000000000000000	4.00000000000000000000	4.00000000000000000000	4.00000000000000000000	4.00000000000000000000	4.00000000000000000000	4.00000000000000000000	4.00000000000000000000	4.00000000000000000000	4.00000000000000000000	4.00000000000000000000	4.00000000000000000000
22.00000000000000000000	0.00000000000000000000	4149.74365234375000000000	4157.94873046875000000000	4209.23046875000000000000	4151.28173828125000000000	4176.41015625000000000000	4163.07666015625000000000	4187.69238281250000000000	4175.89746093750000000000	4175.89746093750000000000	4173.33300781250000000000	4218.46142578125000000000	4191.28173828125000000000	4148.20507812500000000000	4179.48730468750000000000	0.00000000000000000000	10246.00000000000000000000	10227.00000000000000000000	0.00000000000000000000	0.00000000000000000000	0.00000000000000000000	1860.00000000000000000000	147.00000000000000000000	4.00000000000000000000	4.00000000000000000000	4.00000000000000000000	4.00000000000000000000	4.00000000000000000000	4.00000000000000000000	4.00000000000000000000	4.00000000000000000000	4.00000000000000000000	4.00000000000000000000	4.00000000000000000000	4.00000000000000000000	4.00000000000000000000	4.00000000000000000000	4.00000000000000000000	4.00000000000000000000
23.00000000000000000000	0.00000000000000000000	4161.53857421875000000000	4159.48730468750000000000	4215.89746093750000000000	4142.05126953125000000000	4157.94873046875000000000	4146.15380859375000000000	4176.41015625000000000000	4163.58984375000000000000	4144.61523437500000000000	4154.87158203125000000000	4183.58984375000000000000	4189.23046875000000000000	4123.07666015625000000000	4177.43603515625000000000	0.00000000000000000000	10246.00000000000000000000	10227.00000000000000000000	0.00000000000000000000	0.00000000000000000000	0.00000000000000000000	1860.00000000000000000000	155.00000000000000000000	4.00000000000000000000	4.00000000000000000000	4.00000000000000000000	4.00000000000000000000	4.00000000000000000000	4.00000000000000000000	4.00000000000000000000	4.00000000000000000000	4.00000000000000000000	4.00000000000000000000	4.00000000000000000000	4.00000000000000000000	4.00000000000000000000	4.00000000000000000000	4.00000000000000000000	4.00000000000000000000
24.00000000000000000000	0.00000000000000000000	4168.20507812500000000000	4167.17919921875000000000	4230.25634765625000000000	4143.58984375000000000000	4185.12792968750000000000	4163.07666015625000000000	4175.38427734375000000000	4175.89746093750000000000	4168.20507812500000000000	4165.64111328125000000000	4188.20507812500000000000	4190.76904296875000000000	4136.41015625000000000000	4178.97412109375000000000	0.00000000000000000000	10246.00000000000000000000	10227.00000000000000000000	0.00000000000000000000	0.00000000000000000000	0.00000000000000000000	1860.00000000000000000000	162.00000000000000000000	4.00000000000000000000	4.00000000000000000000	4.00000000000000000000	4.00000000000000000000	4.00000000000000000000	4.00000000000000000000	4.00000000000000000000	4.00000000000000000000	4.00000000000000000000	4.00000000000000000000	4.00000000000000000000	4.00000000000000000000	4.00000000000000000000	4.00000000000000000000	4.00000000000000000000	4.00000000000000000000
25.00000000000000000000	0.00000000000000000000	4167.69238281250000000000	4179.48730468750000000000	4229.23046875000000000000	4170.76904296875000000000	4212.82031250000000000000	4181.02539062500000000000	4184.61523437500000000000	4183.58984375000000000000	4182.56396484375000000000	4180.51269531250000000000	4203.07666015625000000000	4194.87158203125000000000	4163.07666015625000000000	4178.97412109375000000000	0.00000000000000000000	10246.00000000000000000000	10228.00000000000000000000	0.00000000000000000000	0.00000000000000000000	0.00000000000000000000	1860.00000000000000000000	170.00000000000000000000	4.00000000000000000000	4.00000000000000000000	4.00000000000000000000	4.00000000000000000000	4.00000000000000000000	4.00000000000000000000	4.00000000000000000000	4.00000000000000000000	4.00000000000000000000	4.00000000000000000000	4.00000000000000000000	4.00000000000000000000	4.00000000000000000000	4.00000000000000000000	4.00000000000000000000	4.00000000000000000000
26.00000000000000000000	0.00000000000000000000	4158.97412109375000000000	4175.89746093750000000000	4215.89746093750000000000	4155.38427734375000000000	4181.02539062500000000000	4171.79492187500000000000	4185.12792968750000000000	4184.61523437500000000000	4165.12792968750000000000	4158.97412109375000000000	4225.12792968750000000000	4195.89746093750000000000	4160.00000000000000000000	4186.15380859375000000000	0.00000000000000000000	10246.00000000000000000000	10228.00000000000000000000	0.00000000000000000000	0.00000000000000000000	0.00000000000000000000	1860.00000000000000000000	177.00000000000000000000	4.00000000000000000000	4.00000000000000000000	4.00000000000000000000	4.00000000000000000000	4.00000000000000000000	4.00000000000000000000	4.00000000000000000000	4.00000000000000000000	4.00000000000000000000	4.00000000000000000000	4.00000000000000000000	4.00000000000000000000	4.00000000000000000000	4.00000000000000000000	4.00000000000000000000	4.00000000000000000000
27.00000000000000000000	0.00000000000000000000	4150.76904296875000000000	4157.94873046875000000000	4206.15380859375000000000	4120.51269531250000000000	4151.28173828125000000000	4163.07666015625000000000	4167.69238281250000000000	4176.41015625000000000000	4175.38427734375000000000	4152.30761718750000000000	4235.89746093750000000000	4198.46142578125000000000	4148.71777343750000000000	4187.69238281250000000000	0.00000000000000000000	10245.00000000000000000000	10229.00000000000000000000	0.00000000000000000000	0.00000000000000000000	0.00000000000000000000	1860.00000000000000000000	184.00000000000000000000	4.00000000000000000000	4.00000000000000000000	4.00000000000000000000	4.00000000000000000000	4.00000000000000000000	4.00000000000000000000	4.00000000000000000000	4.00000000000000000000	4.00000000000000000000	4.00000000000000000000	4.00000000000000000000	4.00000000000000000000	4.00000000000000000000	4.00000000000000000000	4.00000000000000000000	4.00000000000000000000
28.00000000000000000000	0.00000000000000000000	4171.28173828125000000000	4157.94873046875000000000	4221.02539062500000000000	4136.41015625000000000000	4176.92285156250000000000	4160.00000000000000000000	4145.64111328125000000000	4152.30761718750000000000	4182.05126953125000000000	4171.28173828125000000000	4227.17919921875000000000	4204.61523437500000000000	4154.35888671875000000000	4186.15380859375000000000	0.00000000000000000000	10245.00000000000000000000	10229.00000000000000000000	0.00000000000000000000	0.00000000000000000000	0.00000000000000000000	1860.00000000000000000000	192.00000000000000000000	4.00000000000000000000	4.00000000000000000000	4.00000000000000000000	4.00000000000000000000	4.00000000000000000000	4.00000000000000000000	4.00000000000000000000	4.00000000000000000000	4.00000000000000000000	4.00000000000000000000	4.00000000000000000000	4.00000000000000000000	4.00000000000000000000	4.00000000000000000000	4.00000000000000000000	4.00000000000000000000
29.00000000000000000000	0.00000000000000000000	4158.97412109375000000000	4181.02539062500000000000	4218.46142578125000000000	4162.56396484375000000000	4195.38427734375000000000	4155.38427734375000000000	4146.66650390625000000000	4148.71777343750000000000	4160.00000000000000000000	4177.43603515625000000000	4217.43603515625000000000	4194.35888671875000000000	4164.10253906250000000000	4184.10253906250000000000	0.00000000000000000000	10246.00000000000000000000	10227.00000000000000000000	0.00000000000000000000	0.00000000000000000000	0.00000000000000000000	1860.00000000000000000000	199.00000000000000000000	4.00000000000000000000	4.00000000000000000000	4.00000000000000000000	4.00000000000000000000	4.00000000000000000000	4.00000000000000000000	4.00000000000000000000	4.00000000000000000000	4.00000000000000000000	4.00000000000000000000	4.00000000000000000000	4.00000000000000000000	4.00000000000000000000	4.00000000000000000000	4.00000000000000000000	4.00000000000000000000
30.00000000000000000000	0.00000000000000000000	4148.71777343750000000000	4173.84619140625000000000	4207.69238281250000000000	4147.69238281250000000000	4165.64111328125000000000	4150.25634765625000000000	4153.84619140625000000000	4157.43603515625000000000	4150.76904296875000000000	4163.07666015625000000000	4193.84619140625000000000	4177.94873046875000000000	4148.20507812500000000000	4163.07666015625000000000	0.00000000000000000000	10246.00000000000000000000	10227.00000000000000000000	0.00000000000000000000	0.00000000000000000000	0.00000000000000000000	1860.00000000000000000000	206.00000000000000000000	4.00000000000000000000	4.00000000000000000000	4.00000000000000000000	4.00000000000000000000	4.00000000000000000000	4.00000000000000000000	4.00000000000000000000	4.00000000000000000000	4.00000000000000000000	4.00000000000000000000	4.00000000000000000000	4.00000000000000000000	4.00000000000000000000	4.00000000000000000000	4.00000000000000000000	4.00000000000000000000
31.00000000000000000000	0.00000000000000000000	4167.17919921875000000000	4162.05126953125000000000	4217.43603515625000000000	4131.79492187500000000000	4172.82031250000000000000	4166.66650390625000000000	4168.71777343750000000000	4174.87158203125000000000	4182.56396484375000000000	4159.48730468750000000000	4180.00000000000000000000	4182.56396484375000000000	4140.51269531250000000000	4157.94873046875000000000	0.00000000000000000000	10247.00000000000000000000	10229.00000000000000000000	0.00000000000000000000	0.00000000000000000000	0.00000000000000000000	1860.00000000000000000000	214.00000000000000000000	4.00000000000000000000	4.00000000000000000000	4.00000000000000000000	4.00000000000000000000	4.00000000000000000000	4.00000000000000000000	4.00000000000000000000	4.00000000000000000000	4.00000000000000000000	4.00000000000000000000	4.00000000000000000000	4.00000000000000000000	4.00000000000000000000	4.00000000000000000000	4.00000000000000000000	4.00000000000000000000
32.00000000000000000000	0.00000000000000000000	4158.97412109375000000000	4162.05126953125000000000	4210.25634765625000000000	4136.92285156250000000000	4191.79492187500000000000	4176.92285156250000000000	4180.00000000000000000000	4190.25634765625000000000	4195.38427734375000000000	4154.87158203125000000000	4194.35888671875000000000	4192.30761718750000000000	4142.05126953125000000000	4172.82031250000000000000	0.00000000000000000000	10247.00000000000000000000	10229.00000000000000000000	0.00000000000000000000	0.00000000000000000000	0.00000000000000000000	1860.00000000000000000000	221.00000000000000000000	4.00000000000000000000	4.00000000000000000000	4.00000000000000000000	4.00000000000000000000	4.00000000000000000000	4.00000000000000000000	4.00000000000000000000	4.00000000000000000000	4.00000000000000000000	4.00000000000000000000	4.00000000000000000000	4.00000000000000000000	4.00000000000000000000	4.00000000000000000000	4.00000000000000000000	4.00000000000000000000
33.00000000000000000000	0.00000000000000000000	4157.43603515625000000000	4150.76904296875000000000	4199.48730468750000000000	4151.28173828125000000000	4166.66650390625000000000	4155.38427734375000000000	4167.69238281250000000000	4172.30761718750000000000	4169.23046875000000000000	4153.84619140625000000000	4223.58984375000000000000	4189.74365234375000000000	4131.28173828125000000000	4175.89746093750000000000	0.00000000000000000000	10248.00000000000000000000	10227.00000000000000000000	0.00000000000000000000	0.00000000000000000000	0.00000000000000000000	1860.00000000000000000000	229.00000000000000000000	4.00000000000000000000	4.00000000000000000000	4.00000000000000000000	4.00000000000000000000	4.00000000000000000000	4.00000000000000000000	4.00000000000000000000	4.00000000000000000000	4.00000000000000000000	4.00000000000000000000	4.00000000000000000000	4.00000000000000000000	4.00000000000000000000	4.00000000000000000000	4.00000000000000000000	4.00000000000000000000
34.00000000000000000000	0.00000000000000000000	4164.61523437500000000000	4168.20507812500000000000	4207.17919921875000000000	4164.10253906250000000000	4172.82031250000000000000	4161.02539062500000000000	4168.20507812500000000000	4158.46142578125000000000	4167.17919921875000000000	4183.07666015625000000000	4250.25634765625000000000	4193.84619140625000000000	4153.33300781250000000000	4180.51269531250000000000	0.00000000000000000000	10248.00000000000000000000	10227.00000000000000000000	0.00000000000000000000	0.00000000000000000000	0.00000000000000000000	1860.00000000000000000000	236.00000000000000000000	4.00000000000000000000	4.00000000000000000000	4.00000000000000000000	4.00000000000000000000	4.00000000000000000000	4.00000000000000000000	4.00000000000000000000	4.00000000000000000000	4.00000000000000000000	4.00000000000000000000	4.00000000000000000000	4.00000000000000000000	4.00000000000000000000	4.00000000000000000000	4.00000000000000000000	4.00000000000000000000
35.00000000000000000000	0.00000000000000000000	4174.87158203125000000000	4180.51269531250000000000	4225.64111328125000000000	4137.94873046875000000000	4186.15380859375000000000	4172.82031250000000000000	4168.20507812500000000000	4163.58984375000000000000	4165.64111328125000000000	4183.58984375000000000000	4224.61523437500000000000	4210.76904296875000000000	4168.20507812500000000000	4183.07666015625000000000	0.00000000000000000000	10248.00000000000000000000	10227.00000000000000000000	0.00000000000000000000	0.00000000000000000000	0.00000000000000000000	1860.00000000000000000000	243.00000000000000000000	4.00000000000000000000	4.00000000000000000000	4.00000000000000000000	4.00000000000000000000	4.00000000000000000000	4.00000000000000000000	4.00000000000000000000	4.00000000000000000000	4.00000000000000000000	4.00000000000000000000	4.00000000000000000000	4.00000000000000000000	4.00000000000000000000	4.00000000000000000000	4.00000000000000000000	4.00000000000000000000
36.00000000000000000000	0.00000000000000000000	4180.00000000000000000000	4166.15380859375000000000	4230.76904296875000000000	4127.17919921875000000000	4190.25634765625000000000	4173.33300781250000000000	4160.51269531250000000000	4166.15380859375000000000	4164.61523437500000000000	4172.82031250000000000000	4183.58984375000000000000	4213.84619140625000000000	4157.43603515625000000000	4188.71777343750000000000	0.00000000000000000000	10248.00000000000000000000	10227.00000000000000000000	0.00000000000000000000	0.00000000000000000000	0.00000000000000000000	1860.00000000000000000000	251.00000000000000000000	4.00000000000000000000	4.00000000000000000000	4.00000000000000000000	4.00000000000000000000	4.00000000000000000000	4.00000000000000000000	4.00000000000000000000	4.00000000000000000000	4.00000000000000000000	4.00000000000000000000	4.00000000000000000000	4.00000000000000000000	4.00000000000000000000	4.00000000000000000000	4.00000000000000000000	4.00000000000000000000
37.00000000000000000000	0.00000000000000000000	4161.02539062500000000000	4158.46142578125000000000	4214.35888671875000000000	4159.48730468750000000000	4201.53857421875000000000	4172.82031250000000000000	4162.05126953125000000000	4164.10253906250000000000	4183.07666015625000000000	4175.38427734375000000000	4188.71777343750000000000	4203.58984375000000000000	4153.84619140625000000000	4192.82031250000000000000	0.00000000000000000000	10249.00000000000000000000	10227.00000000000000000000	0.00000000000000000000	0.00000000000000000000	0.00000000000000000000	1860.00000000000000000000	258.00000000000000000000	4.00000000000000000000	4.00000000000000000000	4.00000000000000000000	4.00000000000000000000	4.00000000000000000000	4.00000000000000000000	4.00000000000000000000	4.00000000000000000000	4.00000000000000000000	4.00000000000000000000	4.00000000000000000000	4.00000000000000000000	4.00000000000000000000	4.00000000000000000000	4.00000000000000000000	4.00000000000000000000
38.00000000000000000000	0.00000000000000000000	4155.38427734375000000000	4151.28173828125000000000	4199.48730468750000000000	4141.02539062500000000000	4165.64111328125000000000	4141.02539062500000000000	4143.07666015625000000000	4141.53857421875000000000	4159.48730468750000000000	4142.05126953125000000000	4213.33300781250000000000	4185.12792968750000000000	4127.69238281250000000000	4166.15380859375000000000	0.00000000000000000000	10249.00000000000000000000	10227.00000000000000000000	0.00000000000000000000	0.00000000000000000000	0.00000000000000000000	1860.00000000000000000000	265.00000000000000000000	4.00000000000000000000	4.00000000000000000000	4.00000000000000000000	4.00000000000000000000	4.00000000000000000000	4.00000000000000000000	4.00000000000000000000	4.00000000000000000000	4.00000000000000000000	4.00000000000000000000	4.00000000000000000000	4.00000000000000000000	4.00000000000000000000	4.00000000000000000000	4.00000000000000000000	4.00000000000000000000
39.00000000000000000000	0.00000000000000000000	4155.89746093750000000000	4156.41015625000000000000	4198.46142578125000000000	4109.23046875000000000000	4165.12792968750000000000	4153.84619140625000000000	4158.46142578125000000000	4150.25634765625000000000	4146.15380859375000000000	4144.61523437500000000000	4236.41015625000000000000	4175.89746093750000000000	4129.23046875000000000000	4160.00000000000000000000	0.00000000000000000000	10249.00000000000000000000	10228.00000000000000000000	0.00000000000000000000	0.00000000000000000000	0.00000000000000000000	1860.00000000000000000000	273.00000000000000000000	4.00000000000000000000	4.00000000000000000000	4.00000000000000000000	4.00000000000000000000	4.00000000000000000000	4.00000000000000000000	4.00000000000000000000	4.00000000000000000000	4.00000000000000000000	4.00000000000000000000	4.00000000000000000000	4.00000000000000000000	4.00000000000000000000	4.00000000000000000000	4.00000000000000000000	4.00000000000000000000
40.00000000000000000000	0.00000000000000000000	4162.56396484375000000000	4149.23046875000000000000	4211.79492187500000000000	4135.89746093750000000000	4198.46142578125000000000	4185.64111328125000000000	4189.23046875000000000000	4179.48730468750000000000	4167.69238281250000000000	4183.07666015625000000000	4222.05126953125000000000	4189.23046875000000000000	4154.87158203125000000000	4176.92285156250000000000	0.00000000000000000000	10249.00000000000000000000	10228.00000000000000000000	0.00000000000000000000	0.00000000000000000000	0.00000000000000000000	1860.00000000000000000000	280.00000000000000000000	4.00000000000000000000	4.00000000000000000000	4.00000000000000000000	4.00000000000000000000	4.00000000000000000000	4.00000000000000000000	4.00000000000000000000	4.00000000000000000000	4.00000000000000000000	4.00000000000000000000	4.00000000000000000000	4.00000000000000000000	4.00000000000000000000	4.00000000000000000000	4.00000000000000000000	4.00000000000000000000
41.00000000000000000000	0.00000000000000000000	4165.12792968750000000000	4134.87158203125000000000	4215.89746093750000000000	4146.15380859375000000000	4173.84619140625000000000	4164.61523437500000000000	4166.66650390625000000000	4165.12792968750000000000	4163.58984375000000000000	4160.51269531250000000000	4169.74365234375000000000	4196.41015625000000000000	4144.61523437500000000000	4169.23046875000000000000	0.00000000000000000000	10247.00000000000000000000	10227.00000000000000000000	0.00000000000000000000	0.00000000000000000000	0.00000000000000000000	1860.00000000000000000000	287.00000000000000000000	4.00000000000000000000	4.00000000000000000000	4.00000000000000000000	4.00000000000000000000	4.00000000000000000000	4.00000000000000000000	4.00000000000000000000	4.00000000000000000000	4.00000000000000000000	4.00000000000000000000	4.00000000000000000000	4.00000000000000000000	4.00000000000000000000	4.00000000000000000000	4.00000000000000000000	4.00000000000000000000
42.00000000000000000000	0.00000000000000000000	4153.33300781250000000000	4162.56396484375000000000	4208.20507812500000000000	4124.10253906250000000000	4158.46142578125000000000	4150.25634765625000000000	4147.69238281250000000000	4145.64111328125000000000	4158.97412109375000000000	4134.87158203125000000000	4166.15380859375000000000	4200.00000000000000000000	4140.00000000000000000000	4168.71777343750000000000	0.00000000000000000000	10247.00000000000000000000	10227.00000000000000000000	0.00000000000000000000	0.00000000000000000000	0.00000000000000000000	1860.00000000000000000000	295.00000000000000000000	4.00000000000000000000	4.00000000000000000000	4.00000000000000000000	4.00000000000000000000	4.00000000000000000000	4.00000000000000000000	4.00000000000000000000	4.00000000000000000000	4.00000000000000000000	4.00000000000000000000	4.00000000000000000000	4.00000000000000000000	4.00000000000000000000	4.00000000000000000000	4.00000000000000000000	4.00000000000000000000
43.00000000000000000000	0.00000000000000000000	4177.94873046875000000000	4198.46142578125000000000	4227.69238281250000000000	4136.92285156250000000000	4200.51269531250000000000	4171.28173828125000000000	4168.71777343750000000000	4163.07666015625000000000	4172.30761718750000000000	4165.64111328125000000000	4220.00000000000000000000	4213.33300781250000000000	4162.05126953125000000000	4189.74365234375000000000	0.00000000000000000000	10245.00000000000000000000	10227.00000000000000000000	0.00000000000000000000	0.00000000000000000000	0.00000000000000000000	1860.00000000000000000000	302.00000000000000000000	4.00000000000000000000	4.00000000000000000000	4.00000000000000000000	4.00000000000000000000	4.00000000000000000000	4.00000000000000000000	4.00000000000000000000	4.00000000000000000000	4.00000000000000000000	4.00000000000000000000	4.00000000000000000000	4.00000000000000000000	4.00000000000000000000	4.00000000000000000000	4.00000000000000000000	4.00000000000000000000
44.00000000000000000000	0.00000000000000000000	4180.51269531250000000000	4193.33300781250000000000	4231.28173828125000000000	4145.64111328125000000000	4210.25634765625000000000	4184.61523437500000000000	4182.56396484375000000000	4183.58984375000000000000	4182.05126953125000000000	4186.15380859375000000000	4246.15380859375000000000	4202.56396484375000000000	4163.07666015625000000000	4190.76904296875000000000	0.00000000000000000000	10245.00000000000000000000	10227.00000000000000000000	0.00000000000000000000	0.00000000000000000000	0.00000000000000000000	1860.00000000000000000000	309.00000000000000000000	4.00000000000000000000	4.00000000000000000000	4.00000000000000000000	4.00000000000000000000	4.00000000000000000000	4.00000000000000000000	4.00000000000000000000	4.00000000000000000000	4.00000000000000000000	4.00000000000000000000	4.00000000000000000000	4.00000000000000000000	4.00000000000000000000	4.00000000000000000000	4.00000000000000000000	4.00000000000000000000
45.00000000000000000000	0.00000000000000000000	4160.00000000000000000000	4168.71777343750000000000	4209.74365234375000000000	4136.41015625000000000000	4174.87158203125000000000	4174.35888671875000000000	4158.97412109375000000000	4166.15380859375000000000	4171.79492187500000000000	4165.12792968750000000000	4224.10253906250000000000	4188.71777343750000000000	4149.74365234375000000000	4167.17919921875000000000	0.00000000000000000000	10246.00000000000000000000	10226.00000000000000000000	0.00000000000000000000	0.00000000000000000000	0.00000000000000000000	1860.00000000000000000000	317.00000000000000000000	4.00000000000000000000	4.00000000000000000000	4.00000000000000000000	4.00000000000000000000	4.00000000000000000000	4.00000000000000000000	4.00000000000000000000	4.00000000000000000000	4.00000000000000000000	4.00000000000000000000	4.00000000000000000000	4.00000000000000000000	4.00000000000000000000	4.00000000000000000000	4.00000000000000000000	4.00000000000000000000
46.00000000000000000000	0.00000000000000000000	4166.66650390625000000000	4171.79492187500000000000	4208.71777343750000000000	4153.84619140625000000000	4184.61523437500000000000	4176.92285156250000000000	4153.84619140625000000000	4155.89746093750000000000	4166.66650390625000000000	4165.12792968750000000000	4202.05126953125000000000	4200.00000000000000000000	4163.07666015625000000000	4166.15380859375000000000	0.00000000000000000000	10246.00000000000000000000	10226.00000000000000000000	0.00000000000000000000	0.00000000000000000000	0.00000000000000000000	1860.00000000000000000000	324.00000000000000000000	4.00000000000000000000	4.00000000000000000000	4.00000000000000000000	4.00000000000000000000	4.00000000000000000000	4.00000000000000000000	4.00000000000000000000	4.00000000000000000000	4.00000000000000000000	4.00000000000000000000	4.00000000000000000000	4.00000000000000000000	4.00000000000000000000	4.00000000000000000000	4.00000000000000000000	4.00000000000000000000
47.00000000000000000000	0.00000000000000000000	4150.76904296875000000000	4174.35888671875000000000	4203.07666015625000000000	4158.97412109375000000000	4203.58984375000000000000	4175.89746093750000000000	4168.20507812500000000000	4163.58984375000000000000	4169.23046875000000000000	4188.20507812500000000000	4198.97412109375000000000	4203.07666015625000000000	4165.12792968750000000000	4176.41015625000000000000	0.00000000000000000000	10247.00000000000000000000	10227.00000000000000000000	0.00000000000000000000	0.00000000000000000000	0.00000000000000000000	1860.00000000000000000000	331.00000000000000000000	4.00000000000000000000	4.00000000000000000000	4.00000000000000000000	4.00000000000000000000	4.00000000000000000000	4.00000000000000000000	4.00000000000000000000	4.00000000000000000000	4.00000000000000000000	4.00000000000000000000	4.00000000000000000000	4.00000000000000000000	4.00000000000000000000	4.00000000000000000000	4.00000000000000000000	4.00000000000000000000
48.00000000000000000000	0.00000000000000000000	4149.74365234375000000000	4135.38427734375000000000	4199.48730468750000000000	4117.43603515625000000000	4163.58984375000000000000	4148.71777343750000000000	4147.69238281250000000000	4140.51269531250000000000	4153.33300781250000000000	4153.84619140625000000000	4201.53857421875000000000	4196.41015625000000000000	4127.69238281250000000000	4168.20507812500000000000	0.00000000000000000000	10247.00000000000000000000	10227.00000000000000000000	0.00000000000000000000	0.00000000000000000000	0.00000000000000000000	1860.00000000000000000000	339.00000000000000000000	4.00000000000000000000	4.00000000000000000000	4.00000000000000000000	4.00000000000000000000	4.00000000000000000000	4.00000000000000000000	4.00000000000000000000	4.00000000000000000000	4.00000000000000000000	4.00000000000000000000	4.00000000000000000000	4.00000000000000000000	4.00000000000000000000	4.00000000000000000000	4.00000000000000000000	4.00000000000000000000
49.00000000000000000000	0.00000000000000000000	4165.64111328125000000000	4132.30761718750000000000	4208.71777343750000000000	4105.12792968750000000000	4166.66650390625000000000	4156.92285156250000000000	4148.20507812500000000000	4132.82031250000000000000	4149.74365234375000000000	4129.74365234375000000000	4211.79492187500000000000	4197.94873046875000000000	4137.43603515625000000000	4167.69238281250000000000	0.00000000000000000000	10247.00000000000000000000	10229.00000000000000000000	0.00000000000000000000	0.00000000000000000000	0.00000000000000000000	1860.00000000000000000000	346.00000000000000000000	4.00000000000000000000	4.00000000000000000000	4.00000000000000000000	4.00000000000000000000	4.00000000000000000000	4.00000000000000000000	4.00000000000000000000	4.00000000000000000000	4.00000000000000000000	4.00000000000000000000	4.00000000000000000000	4.00000000000000000000	4.00000000000000000000	4.00000000000000000000	4.00000000000000000000	4.00000000000000000000
50.00000000000000000000	0.00000000000000000000	4163.58984375000000000000	4166.15380859375000000000	4211.79492187500000000000	4128.71777343750000000000	4206.15380859375000000000	4185.12792968750000000000	4180.51269531250000000000	4155.38427734375000000000	4159.48730468750000000000	4174.35888671875000000000	4213.84619140625000000000	4199.48730468750000000000	4173.33300781250000000000	4172.30761718750000000000	0.00000000000000000000	10247.00000000000000000000	10229.00000000000000000000	0.00000000000000000000	0.00000000000000000000	0.00000000000000000000	1860.00000000000000000000	353.00000000000000000000	4.00000000000000000000	4.00000000000000000000	4.00000000000000000000	4.00000000000000000000	4.00000000000000000000	4.00000000000000000000	4.00000000000000000000	4.00000000000000000000	4.00000000000000000000	4.00000000000000000000	4.00000000000000000000	4.00000000000000000000	4.00000000000000000000	4.00000000000000000000	4.00000000000000000000	4.00000000000000000000
51.00000000000000000000	0.00000000000000000000	4160.00000000000000000000	4158.46142578125000000000	4212.82031250000000000000	4128.71777343750000000000	4181.53857421875000000000	4174.35888671875000000000	4178.46142578125000000000	4164.61523437500000000000	4164.61523437500000000000	4197.94873046875000000000	4203.07666015625000000000	4192.30761718750000000000	4164.61523437500000000000	4163.58984375000000000000	0.00000000000000000000	10247.00000000000000000000	10229.00000000000000000000	0.00000000000000000000	0.00000000000000000000	0.00000000000000000000	1860.00000000000000000000	361.00000000000000000000	4.00000000000000000000	4.00000000000000000000	4.00000000000000000000	4.00000000000000000000	4.00000000000000000000	4.00000000000000000000	4.00000000000000000000	4.00000000000000000000	4.00000000000000000000	4.00000000000000000000	4.00000000000000000000	4.00000000000000000000	4.00000000000000000000	4.00000000000000000000	4.00000000000000000000	4.00000000000000000000
52.00000000000000000000	0.00000000000000000000	4156.41015625000000000000	4153.84619140625000000000	4209.74365234375000000000	4138.46142578125000000000	4167.17919921875000000000	4159.48730468750000000000	4160.00000000000000000000	4172.82031250000000000000	4183.58984375000000000000	4179.48730468750000000000	4204.10253906250000000000	4196.41015625000000000000	4165.64111328125000000000	4172.30761718750000000000	0.00000000000000000000	10247.00000000000000000000	10229.00000000000000000000	0.00000000000000000000	0.00000000000000000000	0.00000000000000000000	1860.00000000000000000000	368.00000000000000000000	4.00000000000000000000	4.00000000000000000000	4.00000000000000000000	4.00000000000000000000	4.00000000000000000000	4.00000000000000000000	4.00000000000000000000	4.00000000000000000000	4.00000000000000000000	4.00000000000000000000	4.00000000000000000000	4.00000000000000000000	4.00000000000000000000	4.00000000000000000000	4.00000000000000000000	4.00000000000000000000
53.00000000000000000000	0.00000000000000000000	4176.41015625000000000000	4174.35888671875000000000	4218.46142578125000000000	4159.48730468750000000000	4192.30761718750000000000	4171.28173828125000000000	4157.94873046875000000000	4167.69238281250000000000	4185.12792968750000000000	4167.17919921875000000000	4197.43603515625000000000	4218.97412109375000000000	4173.33300781250000000000	4193.33300781250000000000	0.00000000000000000000	10247.00000000000000000000	10230.00000000000000000000	0.00000000000000000000	0.00000000000000000000	0.00000000000000000000	1860.00000000000000000000	376.00000000000000000000	4.00000000000000000000	4.00000000000000000000	4.00000000000000000000	4.00000000000000000000	4.00000000000000000000	4.00000000000000000000	4.00000000000000000000	4.00000000000000000000	4.00000000000000000000	4.00000000000000000000	4.00000000000000000000	4.00000000000000000000	4.00000000000000000000	4.00000000000000000000	4.00000000000000000000	4.00000000000000000000
54.00000000000000000000	0.00000000000000000000	4179.48730468750000000000	4179.48730468750000000000	4222.56396484375000000000	4142.05126953125000000000	4189.23046875000000000000	4186.15380859375000000000	4161.02539062500000000000	4152.30761718750000000000	4168.20507812500000000000	4175.89746093750000000000	4211.28173828125000000000	4219.48730468750000000000	4173.84619140625000000000	4201.53857421875000000000	0.00000000000000000000	10247.00000000000000000000	10230.00000000000000000000	0.00000000000000000000	0.00000000000000000000	0.00000000000000000000	1860.00000000000000000000	383.00000000000000000000	4.00000000000000000000	4.00000000000000000000	4.00000000000000000000	4.00000000000000000000	4.00000000000000000000	4.00000000000000000000	4.00000000000000000000	4.00000000000000000000	4.00000000000000000000	4.00000000000000000000	4.00000000000000000000	4.00000000000000000000	4.00000000000000000000	4.00000000000000000000	4.00000000000000000000	4.00000000000000000000
55.00000000000000000000	0.00000000000000000000	4164.61523437500000000000	4169.23046875000000000000	4215.38427734375000000000	4131.79492187500000000000	4175.38427734375000000000	4175.89746093750000000000	4154.87158203125000000000	4155.38427734375000000000	4165.12792968750000000000	4164.10253906250000000000	4250.76904296875000000000	4213.33300781250000000000	4178.97412109375000000000	4208.71777343750000000000	0.00000000000000000000	10250.00000000000000000000	10230.00000000000000000000	0.00000000000000000000	0.00000000000000000000	0.00000000000000000000	1860.00000000000000000000	390.00000000000000000000	4.00000000000000000000	4.00000000000000000000	4.00000000000000000000	4.00000000000000000000	4.00000000000000000000	4.00000000000000000000	4.00000000000000000000	4.00000000000000000000	4.00000000000000000000	4.00000000000000000000	4.00000000000000000000	4.00000000000000000000	4.00000000000000000000	4.00000000000000000000	4.00000000000000000000	4.00000000000000000000
56.00000000000000000000	0.00000000000000000000	4173.33300781250000000000	4157.43603515625000000000	4214.87158203125000000000	4161.53857421875000000000	4184.10253906250000000000	4157.43603515625000000000	4147.69238281250000000000	4154.35888671875000000000	4158.46142578125000000000	4137.94873046875000000000	4224.61523437500000000000	4213.84619140625000000000	4166.66650390625000000000	4197.43603515625000000000	0.00000000000000000000	10250.00000000000000000000	10230.00000000000000000000	0.00000000000000000000	0.00000000000000000000	0.00000000000000000000	1860.00000000000000000000	398.00000000000000000000	4.00000000000000000000	4.00000000000000000000	4.00000000000000000000	4.00000000000000000000	4.00000000000000000000	4.00000000000000000000	4.00000000000000000000	4.00000000000000000000	4.00000000000000000000	4.00000000000000000000	4.00000000000000000000	4.00000000000000000000	4.00000000000000000000	4.00000000000000000000	4.00000000000000000000	4.00000000000000000000
57.00000000000000000000	0.00000000000000000000	4161.02539062500000000000	4145.12792968750000000000	4202.56396484375000000000	4151.28173828125000000000	4184.10253906250000000000	4161.53857421875000000000	4155.38427734375000000000	4153.33300781250000000000	4160.00000000000000000000	4155.38427734375000000000	4177.43603515625000000000	4198.46142578125000000000	4155.38427734375000000000	4167.17919921875000000000	0.00000000000000000000	10250.00000000000000000000	10230.00000000000000000000	0.00000000000000000000	0.00000000000000000000	0.00000000000000000000	1860.00000000000000000000	405.00000000000000000000	4.00000000000000000000	4.00000000000000000000	4.00000000000000000000	4.00000000000000000000	4.00000000000000000000	4.00000000000000000000	4.00000000000000000000	4.00000000000000000000	4.00000000000000000000	4.00000000000000000000	4.00000000000000000000	4.00000000000000000000	4.00000000000000000000	4.00000000000000000000	4.00000000000000000000	4.00000000000000000000
58.00000000000000000000	0.00000000000000000000	4159.48730468750000000000	4142.05126953125000000000	4204.10253906250000000000	4106.15380859375000000000	4152.82031250000000000000	4171.79492187500000000000	4157.94873046875000000000	4155.38427734375000000000	4162.56396484375000000000	4183.07666015625000000000	4188.71777343750000000000	4197.94873046875000000000	4163.58984375000000000000	4163.07666015625000000000	0.00000000000000000000	10250.00000000000000000000	10230.00000000000000000000	0.00000000000000000000	0.00000000000000000000	0.00000000000000000000	1860.00000000000000000000	412.00000000000000000000	4.00000000000000000000	4.00000000000000000000	4.00000000000000000000	4.00000000000000000000	4.00000000000000000000	4.00000000000000000000	4.00000000000000000000	4.00000000000000000000	4.00000000000000000000	4.00000000000000000000	4.00000000000000000000	4.00000000000000000000	4.00000000000000000000	4.00000000000000000000	4.00000000000000000000	4.00000000000000000000
59.00000000000000000000	0.00000000000000000000	4170.76904296875000000000	4170.25634765625000000000	4220.00000000000000000000	4126.66650390625000000000	4161.53857421875000000000	4182.05126953125000000000	4161.02539062500000000000	4155.89746093750000000000	4165.12792968750000000000	4181.02539062500000000000	4227.69238281250000000000	4210.25634765625000000000	4183.58984375000000000000	4189.23046875000000000000	0.00000000000000000000	10248.00000000000000000000	10227.00000000000000000000	0.00000000000000000000	0.00000000000000000000	0.00000000000000000000	1860.00000000000000000000	420.00000000000000000000	4.00000000000000000000	4.00000000000000000000	4.00000000000000000000	4.00000000000000000000	4.00000000000000000000	4.00000000000000000000	4.00000000000000000000	4.00000000000000000000	4.00000000000000000000	4.00000000000000000000	4.00000000000000000000	4.00000000000000000000	4.00000000000000000000	4.00000000000000000000	4.00000000000000000000	4.00000000000000000000
60.00000000000000000000	0.00000000000000000000	4161.53857421875000000000	4181.53857421875000000000	4214.35888671875000000000	4155.89746093750000000000	4193.84619140625000000000	4176.92285156250000000000	4163.07666015625000000000	4155.38427734375000000000	4173.84619140625000000000	4163.58984375000000000000	4221.53857421875000000000	4205.64111328125000000000	4178.97412109375000000000	4190.76904296875000000000	0.00000000000000000000	10248.00000000000000000000	10227.00000000000000000000	0.00000000000000000000	0.00000000000000000000	0.00000000000000000000	1860.00000000000000000000	427.00000000000000000000	4.00000000000000000000	4.00000000000000000000	4.00000000000000000000	4.00000000000000000000	4.00000000000000000000	4.00000000000000000000	4.00000000000000000000	4.00000000000000000000	4.00000000000000000000	4.00000000000000000000	4.00000000000000000000	4.00000000000000000000	4.00000000000000000000	4.00000000000000000000	4.00000000000000000000	4.00000000000000000000
61.00000000000000000000	0.00000000000000000000	4168.71777343750000000000	4162.05126953125000000000	4210.76904296875000000000	4135.38427734375000000000	4184.61523437500000000000	4162.56396484375000000000	4160.00000000000000000000	4153.33300781250000000000	4172.82031250000000000000	4164.10253906250000000000	4202.56396484375000000000	4202.05126953125000000000	4168.71777343750000000000	4178.46142578125000000000	0.00000000000000000000	10246.00000000000000000000	10228.00000000000000000000	0.00000000000000000000	0.00000000000000000000	0.00000000000000000000	1860.00000000000000000000	434.00000000000000000000	4.00000000000000000000	4.00000000000000000000	4.00000000000000000000	4.00000000000000000000	4.00000000000000000000	4.00000000000000000000	4.00000000000000000000	4.00000000000000000000	4.00000000000000000000	4.00000000000000000000	4.00000000000000000000	4.00000000000000000000	4.00000000000000000000	4.00000000000000000000	4.00000000000000000000	4.00000000000000000000
62.00000000000000000000	0.00000000000000000000	4175.38427734375000000000	4171.28173828125000000000	4218.46142578125000000000	4151.79492187500000000000	4186.15380859375000000000	4188.20507812500000000000	4177.94873046875000000000	4180.51269531250000000000	4195.38427734375000000000	4195.89746093750000000000	4236.92285156250000000000	4209.74365234375000000000	4199.48730468750000000000	4197.94873046875000000000	0.00000000000000000000	10246.00000000000000000000	10228.00000000000000000000	0.00000000000000000000	0.00000000000000000000	0.00000000000000000000	1860.00000000000000000000	442.00000000000000000000	4.00000000000000000000	4.00000000000000000000	4.00000000000000000000	4.00000000000000000000	4.00000000000000000000	4.00000000000000000000	4.00000000000000000000	4.00000000000000000000	4.00000000000000000000	4.00000000000000000000	4.00000000000000000000	4.00000000000000000000	4.00000000000000000000	4.00000000000000000000	4.00000000000000000000	4.00000000000000000000
63.00000000000000000000	0.00000000000000000000	4183.07666015625000000000	4186.66650390625000000000	4224.10253906250000000000	4188.71777343750000000000	4201.53857421875000000000	4207.69238281250000000000	4174.87158203125000000000	4192.82031250000000000000	4208.20507812500000000000	4205.12792968750000000000	4259.48730468750000000000	4216.92285156250000000000	4210.76904296875000000000	4202.56396484375000000000	0.00000000000000000000	10245.00000000000000000000	10228.00000000000000000000	0.00000000000000000000	0.00000000000000000000	0.00000000000000000000	1860.00000000000000000000	449.00000000000000000000	4.00000000000000000000	4.00000000000000000000	4.00000000000000000000	4.00000000000000000000	4.00000000000000000000	4.00000000000000000000	4.00000000000000000000	4.00000000000000000000	4.00000000000000000000	4.00000000000000000000	4.00000000000000000000	4.00000000000000000000	4.00000000000000000000	4.00000000000000000000	4.00000000000000000000	4.00000000000000000000
64.00000000000000000000	0.00000000000000000000	4177.94873046875000000000	4175.89746093750000000000	4217.43603515625000000000	4141.53857421875000000000	4180.00000000000000000000	4183.07666015625000000000	4146.15380859375000000000	4160.51269531250000000000	4175.38427734375000000000	4183.58984375000000000000	4232.30761718750000000000	4212.82031250000000000000	4180.00000000000000000000	4182.05126953125000000000	2793.00000000000000000000	10245.00000000000000000000	10228.00000000000000000000	0.00000000000000000000	0.00000000000000000000	0.00000000000000000000	1860.00000000000000000000	456.00000000000000000000	4.00000000000000000000	4.00000000000000000000	4.00000000000000000000	4.00000000000000000000	4.00000000000000000000	4.00000000000000000000	4.00000000000000000000	4.00000000000000000000	4.00000000000000000000	4.00000000000000000000	4.00000000000000000000	4.00000000000000000000	4.00000000000000000000	4.00000000000000000000	4.00000000000000000000	4.00000000000000000000
65.00000000000000000000	0.00000000000000000000	4161.02539062500000000000	4166.66650390625000000000	4213.84619140625000000000	4116.92285156250000000000	4161.02539062500000000000	4166.66650390625000000000	4145.64111328125000000000	4141.02539062500000000000	4150.76904296875000000000	4178.46142578125000000000	4203.58984375000000000000	4206.66650390625000000000	4177.94873046875000000000	4177.94873046875000000000	2768.00000000000000000000	10244.00000000000000000000	10227.00000000000000000000	0.00000000000000000000	0.00000000000000000000	0.00000000000000000000	1860.00000000000000000000	464.00000000000000000000	4.00000000000000000000	4.00000000000000000000	4.00000000000000000000	4.00000000000000000000	4.00000000000000000000	4.00000000000000000000	4.00000000000000000000	4.00000000000000000000	4.00000000000000000000	4.00000000000000000000	4.00000000000000000000	4.00000000000000000000	4.00000000000000000000	4.00000000000000000000	4.00000000000000000000	4.00000000000000000000
66.00000000000000000000	0.00000000000000000000	4175.38427734375000000000	4167.17919921875000000000	4222.56396484375000000000	4170.25634765625000000000	4178.46142578125000000000	4167.69238281250000000000	4163.58984375000000000000	4158.46142578125000000000	4163.07666015625000000000	4178.46142578125000000000	4204.10253906250000000000	4212.82031250000000000000	4195.89746093750000000000	4186.15380859375000000000	2344.00000000000000000000	10244.00000000000000000000	10227.00000000000000000000	0.00000000000000000000	0.00000000000000000000	0.00000000000000000000	1860.00000000000000000000	471.00000000000000000000	4.00000000000000000000	4.00000000000000000000	4.00000000000000000000	4.00000000000000000000	4.00000000000000000000	4.00000000000000000000	4.00000000000000000000	4.00000000000000000000	4.00000000000000000000	4.00000000000000000000	4.00000000000000000000	4.00000000000000000000	4.00000000000000000000	4.00000000000000000000	4.00000000000000000000	4.00000000000000000000
67.00000000000000000000	0.00000000000000000000	4166.15380859375000000000	4164.10253906250000000000	4213.33300781250000000000	4150.76904296875000000000	4193.84619140625000000000	4170.76904296875000000000	4174.87158203125000000000	4188.20507812500000000000	4186.66650390625000000000	4176.41015625000000000000	4220.51269531250000000000	4212.30761718750000000000	4185.64111328125000000000	4184.10253906250000000000	3462.00000000000000000000	10244.00000000000000000000	10228.00000000000000000000	0.00000000000000000000	0.00000000000000000000	0.00000000000000000000	1860.00000000000000000000	478.00000000000000000000	4.00000000000000000000	4.00000000000000000000	4.00000000000000000000	4.00000000000000000000	4.00000000000000000000	4.00000000000000000000	4.00000000000000000000	4.00000000000000000000	4.00000000000000000000	4.00000000000000000000	4.00000000000000000000	4.00000000000000000000	4.00000000000000000000	4.00000000000000000000	4.00000000000000000000	4.00000000000000000000
68.00000000000000000000	0.00000000000000000000	4164.61523437500000000000	4150.76904296875000000000	4217.94873046875000000000	4100.51269531250000000000	4180.51269531250000000000	4173.84619140625000000000	4166.15380859375000000000	4172.82031250000000000000	4174.35888671875000000000	4170.76904296875000000000	4223.58984375000000000000	4207.69238281250000000000	4164.10253906250000000000	4181.02539062500000000000	3481.00000000000000000000	10244.00000000000000000000	10228.00000000000000000000	0.00000000000000000000	0.00000000000000000000	0.00000000000000000000	1860.00000000000000000000	486.00000000000000000000	4.00000000000000000000	4.00000000000000000000	4.00000000000000000000	4.00000000000000000000	4.00000000000000000000	4.00000000000000000000	4.00000000000000000000	4.00000000000000000000	4.00000000000000000000	4.00000000000000000000	4.00000000000000000000	4.00000000000000000000	4.00000000000000000000	4.00000000000000000000	4.00000000000000000000	4.00000000000000000000
69.00000000000000000000	0.00000000000000000000	4180.00000000000000000000	4151.79492187500000000000	4231.79492187500000000000	4123.58984375000000000000	4164.61523437500000000000	4172.82031250000000000000	4154.87158203125000000000	4142.56396484375000000000	4157.94873046875000000000	4166.66650390625000000000	4220.51269531250000000000	4208.71777343750000000000	4168.71777343750000000000	4192.30761718750000000000	3357.00000000000000000000	10245.00000000000000000000	10229.00000000000000000000	0.00000000000000000000	0.00000000000000000000	0.00000000000000000000	1860.00000000000000000000	493.00000000000000000000	4.00000000000000000000	4.00000000000000000000	4.00000000000000000000	4.00000000000000000000	4.00000000000000000000	4.00000000000000000000	4.00000000000000000000	4.00000000000000000000	4.00000000000000000000	4.00000000000000000000	4.00000000000000000000	4.00000000000000000000	4.00000000000000000000	4.00000000000000000000	4.00000000000000000000	4.00000000000000000000
70.00000000000000000000	0.00000000000000000000	4165.12792968750000000000	4172.82031250000000000000	4215.38427734375000000000	4158.46142578125000000000	4171.79492187500000000000	4168.71777343750000000000	4158.46142578125000000000	4148.20507812500000000000	4171.79492187500000000000	4177.43603515625000000000	4203.07666015625000000000	4209.23046875000000000000	4177.94873046875000000000	4189.74365234375000000000	3459.00000000000000000000	10245.00000000000000000000	10229.00000000000000000000	0.00000000000000000000	0.00000000000000000000	0.00000000000000000000	1860.00000000000000000000	501.00000000000000000000	4.00000000000000000000	4.00000000000000000000	4.00000000000000000000	4.00000000000000000000	4.00000000000000000000	4.00000000000000000000	4.00000000000000000000	4.00000000000000000000	4.00000000000000000000	4.00000000000000000000	4.00000000000000000000	4.00000000000000000000	4.00000000000000000000	4.00000000000000000000	4.00000000000000000000	4.00000000000000000000
71.00000000000000000000	0.00000000000000000000	4172.82031250000000000000	4182.56396484375000000000	4215.89746093750000000000	4158.46142578125000000000	4185.12792968750000000000	4171.79492187500000000000	4167.17919921875000000000	4161.53857421875000000000	4175.38427734375000000000	4173.84619140625000000000	4194.87158203125000000000	4205.12792968750000000000	4162.56396484375000000000	4177.43603515625000000000	3415.00000000000000000000	10247.00000000000000000000	10228.00000000000000000000	0.00000000000000000000	0.00000000000000000000	0.00000000000000000000	1860.00000000000000000000	508.00000000000000000000	4.00000000000000000000	4.00000000000000000000	4.00000000000000000000	4.00000000000000000000	4.00000000000000000000	4.00000000000000000000	4.00000000000000000000	4.00000000000000000000	4.00000000000000000000	4.00000000000000000000	4.00000000000000000000	4.00000000000000000000	4.00000000000000000000	4.00000000000000000000	4.00000000000000000000	4.00000000000000000000
72.00000000000000000000	0.00000000000000000000	4182.56396484375000000000	4188.20507812500000000000	4229.74365234375000000000	4145.64111328125000000000	4195.38427734375000000000	4190.25634765625000000000	4179.48730468750000000000	4175.38427734375000000000	4171.79492187500000000000	4172.30761718750000000000	4231.79492187500000000000	4204.10253906250000000000	4161.02539062500000000000	4190.25634765625000000000	3395.00000000000000000000	10247.00000000000000000000	10228.00000000000000000000	0.00000000000000000000	0.00000000000000000000	0.00000000000000000000	1860.00000000000000000000	515.00000000000000000000	4.00000000000000000000	4.00000000000000000000	4.00000000000000000000	4.00000000000000000000	4.00000000000000000000	4.00000000000000000000	4.00000000000000000000	4.00000000000000000000	4.00000000000000000000	4.00000000000000000000	4.00000000000000000000	4.00000000000000000000	4.00000000000000000000	4.00000000000000000000	4.00000000000000000000	4.00000000000000000000
73.00000000000000000000	0.00000000000000000000	4176.41015625000000000000	4178.46142578125000000000	4226.66650390625000000000	4140.51269531250000000000	4181.02539062500000000000	4180.00000000000000000000	4165.64111328125000000000	4172.30761718750000000000	4164.10253906250000000000	4177.43603515625000000000	4246.15380859375000000000	4212.30761718750000000000	4169.74365234375000000000	4196.92285156250000000000	3096.00000000000000000000	10247.00000000000000000000	10229.00000000000000000000	0.00000000000000000000	0.00000000000000000000	0.00000000000000000000	1860.00000000000000000000	523.00000000000000000000	4.00000000000000000000	4.00000000000000000000	4.00000000000000000000	4.00000000000000000000	4.00000000000000000000	4.00000000000000000000	4.00000000000000000000	4.00000000000000000000	4.00000000000000000000	4.00000000000000000000	4.00000000000000000000	4.00000000000000000000	4.00000000000000000000	4.00000000000000000000	4.00000000000000000000	4.00000000000000000000
74.00000000000000000000	0.00000000000000000000	4172.82031250000000000000	4168.20507812500000000000	4218.97412109375000000000	4145.12792968750000000000	4169.23046875000000000000	4167.69238281250000000000	4151.28173828125000000000	4163.07666015625000000000	4163.58984375000000000000	4173.33300781250000000000	4201.53857421875000000000	4208.71777343750000000000	4170.25634765625000000000	4177.94873046875000000000	3492.00000000000000000000	10247.00000000000000000000	10229.00000000000000000000	0.00000000000000000000	0.00000000000000000000	0.00000000000000000000	1860.00000000000000000000	530.00000000000000000000	4.00000000000000000000	4.00000000000000000000	4.00000000000000000000	4.00000000000000000000	4.00000000000000000000	4.00000000000000000000	4.00000000000000000000	4.00000000000000000000	4.00000000000000000000	4.00000000000000000000	4.00000000000000000000	4.00000000000000000000	4.00000000000000000000	4.00000000000000000000	4.00000000000000000000	4.00000000000000000000
75.00000000000000000000	0.00000000000000000000	4165.64111328125000000000	4177.43603515625000000000	4216.92285156250000000000	4151.79492187500000000000	4185.12792968750000000000	4188.71777343750000000000	4167.69238281250000000000	4171.79492187500000000000	4176.92285156250000000000	4177.94873046875000000000	4179.48730468750000000000	4197.43603515625000000000	4166.15380859375000000000	4173.33300781250000000000	3270.00000000000000000000	10248.00000000000000000000	10229.00000000000000000000	0.00000000000000000000	0.00000000000000000000	0.00000000000000000000	1860.00000000000000000000	537.00000000000000000000	4.00000000000000000000	4.00000000000000000000	4.00000000000000000000	4.00000000000000000000	4.00000000000000000000	4.00000000000000000000	4.00000000000000000000	4.00000000000000000000	4.00000000000000000000	4.00000000000000000000	4.00000000000000000000	4.00000000000000000000	4.00000000000000000000	4.00000000000000000000	4.00000000000000000000	4.00000000000000000000
76.00000000000000000000	0.00000000000000000000	4175.89746093750000000000	4166.15380859375000000000	4222.56396484375000000000	4142.05126953125000000000	4174.35888671875000000000	4171.28173828125000000000	4164.61523437500000000000	4166.15380859375000000000	4167.69238281250000000000	4173.84619140625000000000	4209.23046875000000000000	4194.87158203125000000000	4153.33300781250000000000	4178.97412109375000000000	2704.00000000000000000000	10248.00000000000000000000	10229.00000000000000000000	0.00000000000000000000	0.00000000000000000000	0.00000000000000000000	1860.00000000000000000000	545.00000000000000000000	4.00000000000000000000	4.00000000000000000000	4.00000000000000000000	4.00000000000000000000	4.00000000000000000000	4.00000000000000000000	4.00000000000000000000	4.00000000000000000000	4.00000000000000000000	4.00000000000000000000	4.00000000000000000000	4.00000000000000000000	4.00000000000000000000	4.00000000000000000000	4.00000000000000000000	4.00000000000000000000
77.00000000000000000000	0.00000000000000000000	4172.82031250000000000000	4157.43603515625000000000	4217.94873046875000000000	4138.46142578125000000000	4173.84619140625000000000	4145.64111328125000000000	4156.41015625000000000000	4153.84619140625000000000	4165.64111328125000000000	4168.20507812500000000000	4236.92285156250000000000	4194.87158203125000000000	4163.07666015625000000000	4178.97412109375000000000	2727.00000000000000000000	10247.00000000000000000000	10228.00000000000000000000	0.00000000000000000000	0.00000000000000000000	0.00000000000000000000	1860.00000000000000000000	552.00000000000000000000	4.00000000000000000000	4.00000000000000000000	4.00000000000000000000	4.00000000000000000000	4.00000000000000000000	4.00000000000000000000	4.00000000000000000000	4.00000000000000000000	4.00000000000000000000	4.00000000000000000000	4.00000000000000000000	4.00000000000000000000	4.00000000000000000000	4.00000000000000000000	4.00000000000000000000	4.00000000000000000000
78.00000000000000000000	0.00000000000000000000	4173.84619140625000000000	4180.51269531250000000000	4223.58984375000000000000	4158.46142578125000000000	4203.07666015625000000000	4179.48730468750000000000	4175.38427734375000000000	4166.15380859375000000000	4180.51269531250000000000	4188.20507812500000000000	4246.66650390625000000000	4209.74365234375000000000	4181.02539062500000000000	4190.25634765625000000000	3492.00000000000000000000	10247.00000000000000000000	10228.00000000000000000000	0.00000000000000000000	0.00000000000000000000	0.00000000000000000000	1860.00000000000000000000	559.00000000000000000000	4.00000000000000000000	4.00000000000000000000	4.00000000000000000000	4.00000000000000000000	4.00000000000000000000	4.00000000000000000000	4.00000000000000000000	4.00000000000000000000	4.00000000000000000000	4.00000000000000000000	4.00000000000000000000	4.00000000000000000000	4.00000000000000000000	4.00000000000000000000	4.00000000000000000000	4.00000000000000000000
79.00000000000000000000	0.00000000000000000000	4184.10253906250000000000	4184.10253906250000000000	4234.87158203125000000000	4145.12792968750000000000	4191.28173828125000000000	4198.97412109375000000000	4180.00000000000000000000	4178.46142578125000000000	4181.02539062500000000000	4197.94873046875000000000	4224.10253906250000000000	4217.43603515625000000000	4180.51269531250000000000	4202.56396484375000000000	3270.00000000000000000000	10248.00000000000000000000	10228.00000000000000000000	0.00000000000000000000	0.00000000000000000000	0.00000000000000000000	1860.00000000000000000000	567.00000000000000000000	4.00000000000000000000	4.00000000000000000000	4.00000000000000000000	4.00000000000000000000	4.00000000000000000000	4.00000000000000000000	4.00000000000000000000	4.00000000000000000000	4.00000000000000000000	4.00000000000000000000	4.00000000000000000000	4.00000000000000000000	4.00000000000000000000	4.00000000000000000000	4.00000000000000000000	4.00000000000000000000
80.00000000000000000000	0.00000000000000000000	4164.10253906250000000000	4148.20507812500000000000	4220.00000000000000000000	4113.33300781250000000000	4154.87158203125000000000	4160.00000000000000000000	4154.35888671875000000000	4156.41015625000000000000	4161.53857421875000000000	4175.38427734375000000000	4194.35888671875000000000	4199.48730468750000000000	4177.94873046875000000000	4194.87158203125000000000	2704.00000000000000000000	10248.00000000000000000000	10228.00000000000000000000	0.00000000000000000000	0.00000000000000000000	0.00000000000000000000	1860.00000000000000000000	574.00000000000000000000	4.00000000000000000000	4.00000000000000000000	4.00000000000000000000	4.00000000000000000000	4.00000000000000000000	4.00000000000000000000	4.00000000000000000000	4.00000000000000000000	4.00000000000000000000	4.00000000000000000000	4.00000000000000000000	4.00000000000000000000	4.00000000000000000000	4.00000000000000000000	4.00000000000000000000	4.00000000000000000000
81.00000000000000000000	0.00000000000000000000	4168.20507812500000000000	4137.43603515625000000000	4214.35888671875000000000	4132.82031250000000000000	4163.07666015625000000000	4148.71777343750000000000	4154.35888671875000000000	4138.97412109375000000000	4144.10253906250000000000	4162.05126953125000000000	4205.64111328125000000000	4192.82031250000000000000	4171.79492187500000000000	4177.94873046875000000000	2727.00000000000000000000	10248.00000000000000000000	10229.00000000000000000000	0.00000000000000000000	0.00000000000000000000	0.00000000000000000000	1860.00000000000000000000	581.00000000000000000000	4.00000000000000000000	4.00000000000000000000	4.00000000000000000000	4.00000000000000000000	4.00000000000000000000	4.00000000000000000000	4.00000000000000000000	4.00000000000000000000	4.00000000000000000000	4.00000000000000000000	4.00000000000000000000	4.00000000000000000000	4.00000000000000000000	4.00000000000000000000	4.00000000000000000000	4.00000000000000000000
82.00000000000000000000	0.00000000000000000000	4175.89746093750000000000	4180.00000000000000000000	4218.97412109375000000000	4170.76904296875000000000	4203.07666015625000000000	4194.35888671875000000000	4190.25634765625000000000	4171.28173828125000000000	4166.66650390625000000000	4176.92285156250000000000	4238.46142578125000000000	4202.56396484375000000000	4176.41015625000000000000	4187.17919921875000000000	3492.00000000000000000000	10248.00000000000000000000	10229.00000000000000000000	0.00000000000000000000	0.00000000000000000000	0.00000000000000000000	1860.00000000000000000000	589.00000000000000000000	4.00000000000000000000	4.00000000000000000000	4.00000000000000000000	4.00000000000000000000	4.00000000000000000000	4.00000000000000000000	4.00000000000000000000	4.00000000000000000000	4.00000000000000000000	4.00000000000000000000	4.00000000000000000000	4.00000000000000000000	4.00000000000000000000	4.00000000000000000000	4.00000000000000000000	4.00000000000000000000
83.00000000000000000000	0.00000000000000000000	4170.76904296875000000000	4189.74365234375000000000	4218.97412109375000000000	4149.74365234375000000000	4193.84619140625000000000	4196.41015625000000000000	4189.23046875000000000000	4189.74365234375000000000	4197.43603515625000000000	4177.94873046875000000000	4248.20507812500000000000	4207.17919921875000000000	4181.02539062500000000000	4198.97412109375000000000	3270.00000000000000000000	10248.00000000000000000000	10228.00000000000000000000	0.00000000000000000000	0.00000000000000000000	0.00000000000000000000	1860.00000000000000000000	596.00000000000000000000	4.00000000000000000000	4.00000000000000000000	4.00000000000000000000	4.00000000000000000000	4.00000000000000000000	4.00000000000000000000	4.00000000000000000000	4.00000000000000000000	4.00000000000000000000	4.00000000000000000000	4.00000000000000000000	4.00000000000000000000	4.00000000000000000000	4.00000000000000000000	4.00000000000000000000	4.00000000000000000000
84.00000000000000000000	0.00000000000000000000	4176.41015625000000000000	4155.38427734375000000000	4222.05126953125000000000	4115.38427734375000000000	4164.61523437500000000000	4163.58984375000000000000	4160.51269531250000000000	4161.02539062500000000000	4188.20507812500000000000	4165.12792968750000000000	4212.82031250000000000000	4201.02539062500000000000	4174.87158203125000000000	4185.64111328125000000000	2704.00000000000000000000	10248.00000000000000000000	10228.00000000000000000000	0.00000000000000000000	0.00000000000000000000	0.00000000000000000000	1860.00000000000000000000	603.00000000000000000000	4.00000000000000000000	4.00000000000000000000	4.00000000000000000000	4.00000000000000000000	4.00000000000000000000	4.00000000000000000000	4.00000000000000000000	4.00000000000000000000	4.00000000000000000000	4.00000000000000000000	4.00000000000000000000	4.00000000000000000000	4.00000000000000000000	4.00000000000000000000	4.00000000000000000000	4.00000000000000000000
85.00000000000000000000	0.00000000000000000000	4160.00000000000000000000	4145.64111328125000000000	4207.17919921875000000000	4131.79492187500000000000	4169.74365234375000000000	4165.12792968750000000000	4152.82031250000000000000	4141.02539062500000000000	4162.56396484375000000000	4171.28173828125000000000	4189.74365234375000000000	4190.76904296875000000000	4177.94873046875000000000	4178.97412109375000000000	2727.00000000000000000000	10247.00000000000000000000	10228.00000000000000000000	0.00000000000000000000	0.00000000000000000000	0.00000000000000000000	1860.00000000000000000000	611.00000000000000000000	4.00000000000000000000	4.00000000000000000000	4.00000000000000000000	4.00000000000000000000	4.00000000000000000000	4.00000000000000000000	4.00000000000000000000	4.00000000000000000000	4.00000000000000000000	4.00000000000000000000	4.00000000000000000000	4.00000000000000000000	4.00000000000000000000	4.00000000000000000000	4.00000000000000000000	4.00000000000000000000
86.00000000000000000000	0.00000000000000000000	4165.12792968750000000000	4155.38427734375000000000	4204.61523437500000000000	4150.25634765625000000000	4167.17919921875000000000	4169.23046875000000000000	4151.28173828125000000000	4144.61523437500000000000	4151.28173828125000000000	4176.92285156250000000000	4213.33300781250000000000	4189.74365234375000000000	4178.97412109375000000000	4180.00000000000000000000	3492.00000000000000000000	10247.00000000000000000000	10228.00000000000000000000	0.00000000000000000000	0.00000000000000000000	0.00000000000000000000	1860.00000000000000000000	618.00000000000000000000	4.00000000000000000000	4.00000000000000000000	4.00000000000000000000	4.00000000000000000000	4.00000000000000000000	4.00000000000000000000	4.00000000000000000000	4.00000000000000000000	4.00000000000000000000	4.00000000000000000000	4.00000000000000000000	4.00000000000000000000	4.00000000000000000000	4.00000000000000000000	4.00000000000000000000	4.00000000000000000000
87.00000000000000000000	0.00000000000000000000	4175.38427734375000000000	4168.71777343750000000000	4212.30761718750000000000	4149.74365234375000000000	4178.46142578125000000000	4178.46142578125000000000	4165.12792968750000000000	4169.23046875000000000000	4171.79492187500000000000	4181.02539062500000000000	4234.35888671875000000000	4191.28173828125000000000	4185.64111328125000000000	4183.07666015625000000000	3270.00000000000000000000	10247.00000000000000000000	10230.00000000000000000000	0.00000000000000000000	0.00000000000000000000	0.00000000000000000000	1860.00000000000000000000	625.00000000000000000000	4.00000000000000000000	4.00000000000000000000	4.00000000000000000000	4.00000000000000000000	4.00000000000000000000	4.00000000000000000000	4.00000000000000000000	4.00000000000000000000	4.00000000000000000000	4.00000000000000000000	4.00000000000000000000	4.00000000000000000000	4.00000000000000000000	4.00000000000000000000	4.00000000000000000000	4.00000000000000000000
88.00000000000000000000	0.00000000000000000000	4167.69238281250000000000	4168.71777343750000000000	4211.79492187500000000000	4148.71777343750000000000	4195.38427734375000000000	4188.71777343750000000000	4181.02539062500000000000	4186.66650390625000000000	4192.82031250000000000000	4173.33300781250000000000	4217.43603515625000000000	4196.41015625000000000000	4190.25634765625000000000	4191.79492187500000000000	2704.00000000000000000000	10247.00000000000000000000	10230.00000000000000000000	0.00000000000000000000	0.00000000000000000000	0.00000000000000000000	1860.00000000000000000000	633.00000000000000000000	4.00000000000000000000	4.00000000000000000000	4.00000000000000000000	4.00000000000000000000	4.00000000000000000000	4.00000000000000000000	4.00000000000000000000	4.00000000000000000000	4.00000000000000000000	4.00000000000000000000	4.00000000000000000000	4.00000000000000000000	4.00000000000000000000	4.00000000000000000000	4.00000000000000000000	4.00000000000000000000
89.00000000000000000000	0.00000000000000000000	4177.94873046875000000000	4161.02539062500000000000	4221.53857421875000000000	4146.15380859375000000000	4174.87158203125000000000	4178.46142578125000000000	4167.69238281250000000000	4168.71777343750000000000	4180.00000000000000000000	4162.05126953125000000000	4212.82031250000000000000	4203.07666015625000000000	4177.43603515625000000000	4201.53857421875000000000	2727.00000000000000000000	10248.00000000000000000000	10230.00000000000000000000	0.00000000000000000000	0.00000000000000000000	0.00000000000000000000	1860.00000000000000000000	640.00000000000000000000	4.00000000000000000000	4.00000000000000000000	4.00000000000000000000	4.00000000000000000000	4.00000000000000000000	4.00000000000000000000	4.00000000000000000000	4.00000000000000000000	4.00000000000000000000	4.00000000000000000000	4.00000000000000000000	4.00000000000000000000	4.00000000000000000000	4.00000000000000000000	4.00000000000000000000	4.00000000000000000000
90.00000000000000000000	0.00000000000000000000	4171.28173828125000000000	4175.38427734375000000000	4215.89746093750000000000	4158.97412109375000000000	4168.71777343750000000000	4176.41015625000000000000	4165.64111328125000000000	4162.05126953125000000000	4171.28173828125000000000	4174.87158203125000000000	4226.66650390625000000000	4203.07666015625000000000	4175.38427734375000000000	4199.48730468750000000000	3492.00000000000000000000	10248.00000000000000000000	10230.00000000000000000000	0.00000000000000000000	0.00000000000000000000	0.00000000000000000000	1860.00000000000000000000	648.00000000000000000000	4.00000000000000000000	4.00000000000000000000	4.00000000000000000000	4.00000000000000000000	4.00000000000000000000	4.00000000000000000000	4.00000000000000000000	4.00000000000000000000	4.00000000000000000000	4.00000000000000000000	4.00000000000000000000	4.00000000000000000000	4.00000000000000000000	4.00000000000000000000	4.00000000000000000000	4.00000000000000000000
91.00000000000000000000	0.00000000000000000000	4166.15380859375000000000	4164.61523437500000000000	4208.20507812500000000000	4149.23046875000000000000	4179.48730468750000000000	4169.23046875000000000000	4167.69238281250000000000	4166.66650390625000000000	4164.61523437500000000000	4167.17919921875000000000	4209.74365234375000000000	4197.94873046875000000000	4181.53857421875000000000	4180.00000000000000000000	3270.00000000000000000000	10249.00000000000000000000	10229.00000000000000000000	0.00000000000000000000	0.00000000000000000000	0.00000000000000000000	1860.00000000000000000000	655.00000000000000000000	4.00000000000000000000	4.00000000000000000000	4.00000000000000000000	4.00000000000000000000	4.00000000000000000000	4.00000000000000000000	4.00000000000000000000	4.00000000000000000000	4.00000000000000000000	4.00000000000000000000	4.00000000000000000000	4.00000000000000000000	4.00000000000000000000	4.00000000000000000000	4.00000000000000000000	4.00000000000000000000
92.00000000000000000000	0.00000000000000000000	4169.23046875000000000000	4144.61523437500000000000	4212.30761718750000000000	4124.61523437500000000000	4189.74365234375000000000	4171.79492187500000000000	4166.66650390625000000000	4163.07666015625000000000	4163.07666015625000000000	4168.71777343750000000000	4223.58984375000000000000	4185.64111328125000000000	4199.48730468750000000000	4174.87158203125000000000	2704.00000000000000000000	10249.00000000000000000000	10229.00000000000000000000	0.00000000000000000000	0.00000000000000000000	0.00000000000000000000	1860.00000000000000000000	662.00000000000000000000	4.00000000000000000000	4.00000000000000000000	4.00000000000000000000	4.00000000000000000000	4.00000000000000000000	4.00000000000000000000	4.00000000000000000000	4.00000000000000000000	4.00000000000000000000	4.00000000000000000000	4.00000000000000000000	4.00000000000000000000	4.00000000000000000000	4.00000000000000000000	4.00000000000000000000	4.00000000000000000000
93.00000000000000000000	0.00000000000000000000	4164.10253906250000000000	4153.84619140625000000000	4200.00000000000000000000	4136.92285156250000000000	4183.58984375000000000000	4180.00000000000000000000	4166.15380859375000000000	4156.92285156250000000000	4175.38427734375000000000	4178.97412109375000000000	4234.87158203125000000000	4178.46142578125000000000	4197.43603515625000000000	4174.87158203125000000000	2727.00000000000000000000	10248.00000000000000000000	10230.00000000000000000000	0.00000000000000000000	0.00000000000000000000	0.00000000000000000000	1860.00000000000000000000	670.00000000000000000000	4.00000000000000000000	4.00000000000000000000	4.00000000000000000000	4.00000000000000000000	4.00000000000000000000	4.00000000000000000000	4.00000000000000000000	4.00000000000000000000	4.00000000000000000000	4.00000000000000000000	4.00000000000000000000	4.00000000000000000000	4.00000000000000000000	4.00000000000000000000	4.00000000000000000000	4.00000000000000000000
94.00000000000000000000	0.00000000000000000000	4177.43603515625000000000	4168.20507812500000000000	4201.02539062500000000000	4169.23046875000000000000	4168.20507812500000000000	4172.82031250000000000000	4161.02539062500000000000	4161.53857421875000000000	4182.56396484375000000000	4155.89746093750000000000	4207.17919921875000000000	4191.28173828125000000000	4175.89746093750000000000	4183.07666015625000000000	3492.00000000000000000000	10248.00000000000000000000	10230.00000000000000000000	0.00000000000000000000	0.00000000000000000000	0.00000000000000000000	1860.00000000000000000000	677.00000000000000000000	4.00000000000000000000	4.00000000000000000000	4.00000000000000000000	4.00000000000000000000	4.00000000000000000000	4.00000000000000000000	4.00000000000000000000	4.00000000000000000000	4.00000000000000000000	4.00000000000000000000	4.00000000000000000000	4.00000000000000000000	4.00000000000000000000	4.00000000000000000000	4.00000000000000000000	4.00000000000000000000
95.00000000000000000000	0.00000000000000000000	4180.51269531250000000000	4188.71777343750000000000	4216.41015625000000000000	4184.10253906250000000000	4193.33300781250000000000	4183.58984375000000000000	4175.38427734375000000000	4188.20507812500000000000	4196.41015625000000000000	4171.28173828125000000000	4224.10253906250000000000	4207.69238281250000000000	4201.53857421875000000000	4209.74365234375000000000	3270.00000000000000000000	10249.00000000000000000000	10229.00000000000000000000	0.00000000000000000000	0.00000000000000000000	0.00000000000000000000	1860.00000000000000000000	684.00000000000000000000	4.00000000000000000000	4.00000000000000000000	4.00000000000000000000	4.00000000000000000000	4.00000000000000000000	4.00000000000000000000	4.00000000000000000000	4.00000000000000000000	4.00000000000000000000	4.00000000000000000000	4.00000000000000000000	4.00000000000000000000	4.00000000000000000000	4.00000000000000000000	4.00000000000000000000	4.00000000000000000000
96.00000000000000000000	0.00000000000000000000	4179.48730468750000000000	4182.05126953125000000000	4214.35888671875000000000	4167.17919921875000000000	4198.97412109375000000000	4188.20507812500000000000	4175.38427734375000000000	4181.53857421875000000000	4183.58984375000000000000	4195.38427734375000000000	4253.84619140625000000000	4205.12792968750000000000	4213.84619140625000000000	4203.58984375000000000000	2704.00000000000000000000	10249.00000000000000000000	10229.00000000000000000000	0.00000000000000000000	0.00000000000000000000	0.00000000000000000000	1860.00000000000000000000	692.00000000000000000000	4.00000000000000000000	4.00000000000000000000	4.00000000000000000000	4.00000000000000000000	4.00000000000000000000	4.00000000000000000000	4.00000000000000000000	4.00000000000000000000	4.00000000000000000000	4.00000000000000000000	4.00000000000000000000	4.00000000000000000000	4.00000000000000000000	4.00000000000000000000	4.00000000000000000000	4.00000000000000000000
97.00000000000000000000	0.00000000000000000000	4175.89746093750000000000	4152.30761718750000000000	4203.58984375000000000000	4138.46142578125000000000	4174.87158203125000000000	4170.76904296875000000000	4158.97412109375000000000	4156.92285156250000000000	4169.23046875000000000000	4177.43603515625000000000	4232.82031250000000000000	4191.79492187500000000000	4194.35888671875000000000	4186.15380859375000000000	2727.00000000000000000000	10248.00000000000000000000	10227.00000000000000000000	0.00000000000000000000	0.00000000000000000000	0.00000000000000000000	1860.00000000000000000000	699.00000000000000000000	4.00000000000000000000	4.00000000000000000000	4.00000000000000000000	4.00000000000000000000	4.00000000000000000000	4.00000000000000000000	4.00000000000000000000	4.00000000000000000000	4.00000000000000000000	4.00000000000000000000	4.00000000000000000000	4.00000000000000000000	4.00000000000000000000	4.00000000000000000000	4.00000000000000000000	4.00000000000000000000
98.00000000000000000000	0.00000000000000000000	4161.02539062500000000000	4140.51269531250000000000	4203.07666015625000000000	4126.15380859375000000000	4164.10253906250000000000	4151.28173828125000000000	4149.23046875000000000000	4148.71777343750000000000	4170.25634765625000000000	4149.23046875000000000000	4204.61523437500000000000	4185.64111328125000000000	4190.76904296875000000000	4186.15380859375000000000	3492.00000000000000000000	10248.00000000000000000000	10227.00000000000000000000	0.00000000000000000000	0.00000000000000000000	0.00000000000000000000	1860.00000000000000000000	706.00000000000000000000	4.00000000000000000000	4.00000000000000000000	4.00000000000000000000	4.00000000000000000000	4.00000000000000000000	4.00000000000000000000	4.00000000000000000000	4.00000000000000000000	4.00000000000000000000	4.00000000000000000000	4.00000000000000000000	4.00000000000000000000	4.00000000000000000000	4.00000000000000000000	4.00000000000000000000	4.00000000000000000000
99.00000000000000000000	0.00000000000000000000	4166.66650390625000000000	4149.74365234375000000000	4204.61523437500000000000	4140.51269531250000000000	4163.58984375000000000000	4150.76904296875000000000	4141.53857421875000000000	4135.89746093750000000000	4151.79492187500000000000	4133.84619140625000000000	4215.38427734375000000000	4184.10253906250000000000	4180.00000000000000000000	4175.38427734375000000000	3270.00000000000000000000	10247.00000000000000000000	10227.00000000000000000000	0.00000000000000000000	0.00000000000000000000	0.00000000000000000000	1860.00000000000000000000	714.00000000000000000000	4.00000000000000000000	4.00000000000000000000	4.00000000000000000000	4.00000000000000000000	4.00000000000000000000	4.00000000000000000000	4.00000000000000000000	4.00000000000000000000	4.00000000000000000000	4.00000000000000000000	4.00000000000000000000	4.00000000000000000000	4.00000000000000000000	4.00000000000000000000	4.00000000000000000000	4.00000000000000000000
100.00000000000000000000	0.00000000000000000000	4171.79492187500000000000	4183.58984375000000000000	4201.02539062500000000000	4171.79492187500000000000	4200.51269531250000000000	4183.58984375000000000000	4165.64111328125000000000	4161.02539062500000000000	4179.48730468750000000000	4167.17919921875000000000	4239.48730468750000000000	4190.25634765625000000000	4190.25634765625000000000	4175.38427734375000000000	2704.00000000000000000000	10247.00000000000000000000	10227.00000000000000000000	0.00000000000000000000	0.00000000000000000000	0.00000000000000000000	1860.00000000000000000000	721.00000000000000000000	4.00000000000000000000	4.00000000000000000000	4.00000000000000000000	4.00000000000000000000	4.00000000000000000000	4.00000000000000000000	4.00000000000000000000	4.00000000000000000000	4.00000000000000000000	4.00000000000000000000	4.00000000000000000000	4.00000000000000000000	4.00000000000000000000	4.00000000000000000000	4.00000000000000000000	4.00000000000000000000
101.00000000000000000000	0.00000000000000000000	4179.48730468750000000000	4185.12792968750000000000	4210.25634765625000000000	4171.79492187500000000000	4214.35888671875000000000	4197.94873046875000000000	4185.12792968750000000000	4186.15380859375000000000	4219.48730468750000000000	4198.46142578125000000000	4234.35888671875000000000	4203.58984375000000000000	4209.74365234375000000000	4185.12792968750000000000	2727.00000000000000000000	10248.00000000000000000000	10228.00000000000000000000	0.00000000000000000000	0.00000000000000000000	0.00000000000000000000	1860.00000000000000000000	728.00000000000000000000	4.00000000000000000000	4.00000000000000000000	4.00000000000000000000	4.00000000000000000000	4.00000000000000000000	4.00000000000000000000	4.00000000000000000000	4.00000000000000000000	4.00000000000000000000	4.00000000000000000000	4.00000000000000000000	4.00000000000000000000	4.00000000000000000000	4.00000000000000000000	4.00000000000000000000	4.00000000000000000000
102.00000000000000000000	0.00000000000000000000	4170.25634765625000000000	4153.84619140625000000000	4204.61523437500000000000	4145.12792968750000000000	4162.56396484375000000000	4175.89746093750000000000	4164.61523437500000000000	4156.92285156250000000000	4182.05126953125000000000	4173.84619140625000000000	4208.20507812500000000000	4194.35888671875000000000	4189.23046875000000000000	4168.71777343750000000000	3492.00000000000000000000	10248.00000000000000000000	10228.00000000000000000000	0.00000000000000000000	0.00000000000000000000	0.00000000000000000000	1860.00000000000000000000	736.00000000000000000000	4.00000000000000000000	4.00000000000000000000	4.00000000000000000000	4.00000000000000000000	4.00000000000000000000	4.00000000000000000000	4.00000000000000000000	4.00000000000000000000	4.00000000000000000000	4.00000000000000000000	4.00000000000000000000	4.00000000000000000000	4.00000000000000000000	4.00000000000000000000	4.00000000000000000000	4.00000000000000000000
103.00000000000000000000	0.00000000000000000000	4156.41015625000000000000	4162.05126953125000000000	4193.33300781250000000000	4144.61523437500000000000	4160.51269531250000000000	4166.15380859375000000000	4156.92285156250000000000	4151.28173828125000000000	4155.89746093750000000000	4154.87158203125000000000	4222.05126953125000000000	4186.15380859375000000000	4175.89746093750000000000	4168.71777343750000000000	3270.00000000000000000000	10249.00000000000000000000	10227.00000000000000000000	0.00000000000000000000	0.00000000000000000000	0.00000000000000000000	1860.00000000000000000000	743.00000000000000000000	4.00000000000000000000	4.00000000000000000000	4.00000000000000000000	4.00000000000000000000	4.00000000000000000000	4.00000000000000000000	4.00000000000000000000	4.00000000000000000000	4.00000000000000000000	4.00000000000000000000	4.00000000000000000000	4.00000000000000000000	4.00000000000000000000	4.00000000000000000000	4.00000000000000000000	4.00000000000000000000
104.00000000000000000000	0.00000000000000000000	4184.61523437500000000000	4176.41015625000000000000	4216.41015625000000000000	4146.15380859375000000000	4212.82031250000000000000	4180.00000000000000000000	4178.97412109375000000000	4192.82031250000000000000	4199.48730468750000000000	4165.64111328125000000000	4234.35888671875000000000	4200.51269531250000000000	4191.28173828125000000000	4192.82031250000000000000	2704.00000000000000000000	10249.00000000000000000000	10227.00000000000000000000	0.00000000000000000000	0.00000000000000000000	0.00000000000000000000	1860.00000000000000000000	750.00000000000000000000	4.00000000000000000000	4.00000000000000000000	4.00000000000000000000	4.00000000000000000000	4.00000000000000000000	4.00000000000000000000	4.00000000000000000000	4.00000000000000000000	4.00000000000000000000	4.00000000000000000000	4.00000000000000000000	4.00000000000000000000	4.00000000000000000000	4.00000000000000000000	4.00000000000000000000	4.00000000000000000000
105.00000000000000000000	0.00000000000000000000	4169.23046875000000000000	4156.92285156250000000000	4209.74365234375000000000	4132.82031250000000000000	4193.84619140625000000000	4183.58984375000000000000	4176.41015625000000000000	4190.76904296875000000000	4207.69238281250000000000	4167.69238281250000000000	4210.76904296875000000000	4184.61523437500000000000	4186.15380859375000000000	4175.38427734375000000000	2727.00000000000000000000	10248.00000000000000000000	10228.00000000000000000000	0.00000000000000000000	0.00000000000000000000	0.00000000000000000000	1860.00000000000000000000	758.00000000000000000000	4.00000000000000000000	4.00000000000000000000	4.00000000000000000000	4.00000000000000000000	4.00000000000000000000	4.00000000000000000000	4.00000000000000000000	4.00000000000000000000	4.00000000000000000000	4.00000000000000000000	4.00000000000000000000	4.00000000000000000000	4.00000000000000000000	4.00000000000000000000	4.00000000000000000000	4.00000000000000000000
106.00000000000000000000	0.00000000000000000000	4144.10253906250000000000	4147.17919921875000000000	4186.15380859375000000000	4147.17919921875000000000	4146.15380859375000000000	4168.20507812500000000000	4148.71777343750000000000	4144.61523437500000000000	4155.89746093750000000000	4150.25634765625000000000	4201.53857421875000000000	4166.15380859375000000000	4164.10253906250000000000	4149.74365234375000000000	3492.00000000000000000000	10248.00000000000000000000	10228.00000000000000000000	0.00000000000000000000	0.00000000000000000000	0.00000000000000000000	1860.00000000000000000000	765.00000000000000000000	4.00000000000000000000	4.00000000000000000000	4.00000000000000000000	4.00000000000000000000	4.00000000000000000000	4.00000000000000000000	4.00000000000000000000	4.00000000000000000000	4.00000000000000000000	4.00000000000000000000	4.00000000000000000000	4.00000000000000000000	4.00000000000000000000	4.00000000000000000000	4.00000000000000000000	4.00000000000000000000
[truncated: 236 more rows]
