# Supplementary material for: Discriminating three motor imagery states of the same joint for brain-computer interface
Source: PeerJ. 2021 Aug 24;9:e12027. doi: 10.7717/peerj.12027 (PMC8395581; doi:10.7717/peerj.12027)
Supplement: Supplemental Information 1 [file peerj-09-12027-s001.zip › dataset/C/01-09-04.11.17.17.26.52.csv]

title:09	recorded:04.11.17 17.26.52	sampling:128	subject:01	labels:COUNTER INTERPOLATED AF3 F7 F3 FC5 T7 P7 O1 O2 P8 T8 FC6 F4 F8 AF4 RAW_CQ GYROX GYROY MARKER MARKER_HARDWARE SYNC TIME_STAMP_s TIME_STAMP_ms CQ_AF3 CQ_F7 CQ_F3 CQ_FC5 CQ_T7 CQ_P7 CQ_O1 CQ_O2 CQ_P8 CQ_T8 CQ_FC6 CQ_F4 CQ_F8 CQ_AF4 CQ_CMS CQ_DRL	chan:40	units:emotiv
26.00000000000000000000	0.00000000000000000000	4173.84619140625000000000	4155.89746093750000000000	6297.94873046875000000000	4205.12792968750000000000	4150.76904296875000000000	4171.79492187500000000000	4181.53857421875000000000	4166.15380859375000000000	4158.97412109375000000000	4156.41015625000000000000	4148.71777343750000000000	4201.02539062500000000000	4152.82031250000000000000	4158.97412109375000000000	0.00000000000000000000	10247.00000000000000000000	10228.00000000000000000000	0.00000000000000000000	0.00000000000000000000	0.00000000000000000000	2674.00000000000000000000	93.00000000000000000000	0.00000000000000000000	0.00000000000000000000	0.00000000000000000000	0.00000000000000000000	0.00000000000000000000	0.00000000000000000000	0.00000000000000000000	0.00000000000000000000	0.00000000000000000000	0.00000000000000000000	0.00000000000000000000	0.00000000000000000000	0.00000000000000000000	0.00000000000000000000	0.00000000000000000000	0.00000000000000000000
27.00000000000000000000	0.00000000000000000000	4175.89746093750000000000	4145.64111328125000000000	6268.20507812500000000000	4198.97412109375000000000	4143.58984375000000000000	4160.51269531250000000000	4172.82031250000000000000	4157.94873046875000000000	4161.02539062500000000000	4149.23046875000000000000	4141.53857421875000000000	4198.46142578125000000000	4140.51269531250000000000	4148.20507812500000000000	0.00000000000000000000	10250.00000000000000000000	10229.00000000000000000000	0.00000000000000000000	0.00000000000000000000	0.00000000000000000000	2674.00000000000000000000	102.00000000000000000000	0.00000000000000000000	0.00000000000000000000	0.00000000000000000000	0.00000000000000000000	0.00000000000000000000	0.00000000000000000000	0.00000000000000000000	0.00000000000000000000	0.00000000000000000000	0.00000000000000000000	0.00000000000000000000	0.00000000000000000000	0.00000000000000000000	0.00000000000000000000	0.00000000000000000000	0.00000000000000000000
28.00000000000000000000	0.00000000000000000000	4180.00000000000000000000	4145.12792968750000000000	6248.71777343750000000000	4208.71777343750000000000	4144.10253906250000000000	4156.92285156250000000000	4168.20507812500000000000	4152.30761718750000000000	4159.48730468750000000000	4140.51269531250000000000	4142.56396484375000000000	4195.89746093750000000000	4147.17919921875000000000	4142.56396484375000000000	0.00000000000000000000	10250.00000000000000000000	10229.00000000000000000000	0.00000000000000000000	0.00000000000000000000	0.00000000000000000000	2674.00000000000000000000	110.00000000000000000000	0.00000000000000000000	0.00000000000000000000	0.00000000000000000000	0.00000000000000000000	0.00000000000000000000	0.00000000000000000000	0.00000000000000000000	0.00000000000000000000	0.00000000000000000000	0.00000000000000000000	0.00000000000000000000	0.00000000000000000000	0.00000000000000000000	0.00000000000000000000	0.00000000000000000000	0.00000000000000000000
29.00000000000000000000	0.00000000000000000000	4177.94873046875000000000	4169.74365234375000000000	6231.79492187500000000000	4224.10253906250000000000	4152.30761718750000000000	4169.23046875000000000000	4174.35888671875000000000	4162.56396484375000000000	4170.76904296875000000000	4141.53857421875000000000	4174.35888671875000000000	4207.17919921875000000000	4169.23046875000000000000	4161.02539062500000000000	0.00000000000000000000	10249.00000000000000000000	10228.00000000000000000000	0.00000000000000000000	0.00000000000000000000	0.00000000000000000000	2674.00000000000000000000	118.00000000000000000000	0.00000000000000000000	0.00000000000000000000	0.00000000000000000000	0.00000000000000000000	0.00000000000000000000	0.00000000000000000000	0.00000000000000000000	0.00000000000000000000	0.00000000000000000000	0.00000000000000000000	0.00000000000000000000	0.00000000000000000000	0.00000000000000000000	0.00000000000000000000	0.00000000000000000000	0.00000000000000000000
30.00000000000000000000	0.00000000000000000000	4187.69238281250000000000	4155.89746093750000000000	6212.82031250000000000000	4205.12792968750000000000	4140.51269531250000000000	4157.43603515625000000000	4157.94873046875000000000	4150.76904296875000000000	4156.92285156250000000000	4126.15380859375000000000	4172.82031250000000000000	4205.12792968750000000000	4152.30761718750000000000	4162.56396484375000000000	0.00000000000000000000	10249.00000000000000000000	10228.00000000000000000000	0.00000000000000000000	0.00000000000000000000	0.00000000000000000000	2674.00000000000000000000	127.00000000000000000000	0.00000000000000000000	0.00000000000000000000	0.00000000000000000000	0.00000000000000000000	0.00000000000000000000	0.00000000000000000000	0.00000000000000000000	0.00000000000000000000	0.00000000000000000000	0.00000000000000000000	0.00000000000000000000	0.00000000000000000000	0.00000000000000000000	0.00000000000000000000	0.00000000000000000000	0.00000000000000000000
31.00000000000000000000	0.00000000000000000000	4180.51269531250000000000	4148.71777343750000000000	6183.58935546875000000000	4199.48730468750000000000	4144.61523437500000000000	4154.35888671875000000000	4153.84619140625000000000	4149.23046875000000000000	4153.84619140625000000000	4128.71777343750000000000	4147.69238281250000000000	4188.20507812500000000000	4135.89746093750000000000	4156.41015625000000000000	0.00000000000000000000	10248.00000000000000000000	10230.00000000000000000000	0.00000000000000000000	0.00000000000000000000	0.00000000000000000000	2674.00000000000000000000	135.00000000000000000000	0.00000000000000000000	0.00000000000000000000	0.00000000000000000000	0.00000000000000000000	0.00000000000000000000	0.00000000000000000000	0.00000000000000000000	0.00000000000000000000	0.00000000000000000000	0.00000000000000000000	0.00000000000000000000	0.00000000000000000000	0.00000000000000000000	0.00000000000000000000	0.00000000000000000000	0.00000000000000000000
32.00000000000000000000	0.00000000000000000000	4188.71777343750000000000	4168.71777343750000000000	6149.23046875000000000000	4225.12792968750000000000	4148.71777343750000000000	4158.46142578125000000000	4161.53857421875000000000	4153.84619140625000000000	4155.38427734375000000000	4127.17919921875000000000	4133.33300781250000000000	4181.53857421875000000000	4134.87158203125000000000	4156.41015625000000000000	0.00000000000000000000	10248.00000000000000000000	10230.00000000000000000000	0.00000000000000000000	0.00000000000000000000	0.00000000000000000000	2674.00000000000000000000	143.00000000000000000000	0.00000000000000000000	0.00000000000000000000	0.00000000000000000000	0.00000000000000000000	0.00000000000000000000	0.00000000000000000000	0.00000000000000000000	0.00000000000000000000	0.00000000000000000000	0.00000000000000000000	0.00000000000000000000	0.00000000000000000000	0.00000000000000000000	0.00000000000000000000	0.00000000000000000000	0.00000000000000000000
33.00000000000000000000	0.00000000000000000000	4186.15380859375000000000	4169.23046875000000000000	6115.89746093750000000000	4228.71777343750000000000	4149.74365234375000000000	4160.51269531250000000000	4172.30761718750000000000	4156.41015625000000000000	4151.28173828125000000000	4111.79492187500000000000	4129.74365234375000000000	4180.00000000000000000000	4138.97412109375000000000	4157.94873046875000000000	0.00000000000000000000	10248.00000000000000000000	10229.00000000000000000000	0.00000000000000000000	0.00000000000000000000	0.00000000000000000000	2674.00000000000000000000	152.00000000000000000000	0.00000000000000000000	0.00000000000000000000	0.00000000000000000000	0.00000000000000000000	0.00000000000000000000	0.00000000000000000000	0.00000000000000000000	0.00000000000000000000	0.00000000000000000000	0.00000000000000000000	0.00000000000000000000	0.00000000000000000000	0.00000000000000000000	0.00000000000000000000	0.00000000000000000000	0.00000000000000000000
34.00000000000000000000	0.00000000000000000000	4168.20507812500000000000	4146.15380859375000000000	6093.84619140625000000000	4209.74365234375000000000	4148.20507812500000000000	4163.07666015625000000000	4173.84619140625000000000	4157.94873046875000000000	4160.00000000000000000000	4114.87158203125000000000	4144.61523437500000000000	4182.05126953125000000000	4125.12792968750000000000	4147.69238281250000000000	0.00000000000000000000	10248.00000000000000000000	10229.00000000000000000000	0.00000000000000000000	0.00000000000000000000	0.00000000000000000000	2674.00000000000000000000	160.00000000000000000000	0.00000000000000000000	0.00000000000000000000	0.00000000000000000000	0.00000000000000000000	0.00000000000000000000	0.00000000000000000000	0.00000000000000000000	0.00000000000000000000	0.00000000000000000000	0.00000000000000000000	0.00000000000000000000	0.00000000000000000000	0.00000000000000000000	0.00000000000000000000	0.00000000000000000000	0.00000000000000000000
35.00000000000000000000	0.00000000000000000000	4184.10253906250000000000	4143.07666015625000000000	6090.25634765625000000000	4207.17919921875000000000	4138.97412109375000000000	4166.15380859375000000000	4166.15380859375000000000	4153.33300781250000000000	4165.64111328125000000000	4123.07666015625000000000	4148.20507812500000000000	4190.76904296875000000000	4109.74365234375000000000	4137.43603515625000000000	0.00000000000000000000	10249.00000000000000000000	10228.00000000000000000000	0.00000000000000000000	0.00000000000000000000	0.00000000000000000000	2674.00000000000000000000	169.00000000000000000000	0.00000000000000000000	0.00000000000000000000	0.00000000000000000000	0.00000000000000000000	0.00000000000000000000	0.00000000000000000000	0.00000000000000000000	0.00000000000000000000	0.00000000000000000000	0.00000000000000000000	0.00000000000000000000	0.00000000000000000000	0.00000000000000000000	0.00000000000000000000	0.00000000000000000000	0.00000000000000000000
36.00000000000000000000	0.00000000000000000000	4179.48730468750000000000	4158.97412109375000000000	6068.20507812500000000000	4211.28173828125000000000	4150.76904296875000000000	4174.87158203125000000000	4171.79492187500000000000	4157.43603515625000000000	4162.05126953125000000000	4125.64111328125000000000	4148.20507812500000000000	4192.30761718750000000000	4133.33300781250000000000	4147.17919921875000000000	0.00000000000000000000	10249.00000000000000000000	10228.00000000000000000000	0.00000000000000000000	0.00000000000000000000	0.00000000000000000000	2674.00000000000000000000	177.00000000000000000000	0.00000000000000000000	0.00000000000000000000	0.00000000000000000000	0.00000000000000000000	0.00000000000000000000	0.00000000000000000000	0.00000000000000000000	0.00000000000000000000	0.00000000000000000000	0.00000000000000000000	0.00000000000000000000	0.00000000000000000000	0.00000000000000000000	0.00000000000000000000	0.00000000000000000000	0.00000000000000000000
37.00000000000000000000	0.00000000000000000000	4176.92285156250000000000	4142.56396484375000000000	6028.20507812500000000000	4202.56396484375000000000	4148.20507812500000000000	4165.64111328125000000000	4165.64111328125000000000	4145.64111328125000000000	4144.61523437500000000000	4120.00000000000000000000	4154.35888671875000000000	4191.28173828125000000000	4144.10253906250000000000	4152.82031250000000000000	0.00000000000000000000	10250.00000000000000000000	10227.00000000000000000000	0.00000000000000000000	0.00000000000000000000	0.00000000000000000000	2674.00000000000000000000	185.00000000000000000000	0.00000000000000000000	0.00000000000000000000	0.00000000000000000000	0.00000000000000000000	0.00000000000000000000	0.00000000000000000000	0.00000000000000000000	0.00000000000000000000	0.00000000000000000000	0.00000000000000000000	0.00000000000000000000	0.00000000000000000000	0.00000000000000000000	0.00000000000000000000	0.00000000000000000000	0.00000000000000000000
38.00000000000000000000	0.00000000000000000000	4187.69238281250000000000	4146.15380859375000000000	5995.38427734375000000000	4211.28173828125000000000	4140.00000000000000000000	4162.56396484375000000000	4167.69238281250000000000	4143.58984375000000000000	4149.23046875000000000000	4125.12792968750000000000	4143.58984375000000000000	4195.89746093750000000000	4136.41015625000000000000	4153.33300781250000000000	0.00000000000000000000	10250.00000000000000000000	10227.00000000000000000000	0.00000000000000000000	0.00000000000000000000	0.00000000000000000000	2674.00000000000000000000	194.00000000000000000000	0.00000000000000000000	0.00000000000000000000	0.00000000000000000000	0.00000000000000000000	0.00000000000000000000	0.00000000000000000000	0.00000000000000000000	0.00000000000000000000	0.00000000000000000000	0.00000000000000000000	0.00000000000000000000	0.00000000000000000000	0.00000000000000000000	0.00000000000000000000	0.00000000000000000000	0.00000000000000000000
39.00000000000000000000	0.00000000000000000000	4178.46142578125000000000	4164.10253906250000000000	5956.41015625000000000000	4223.58984375000000000000	4141.53857421875000000000	4170.25634765625000000000	4177.43603515625000000000	4156.92285156250000000000	4167.69238281250000000000	4130.76904296875000000000	4132.30761718750000000000	4196.41015625000000000000	4130.25634765625000000000	4148.20507812500000000000	0.00000000000000000000	10247.00000000000000000000	10226.00000000000000000000	0.00000000000000000000	0.00000000000000000000	0.00000000000000000000	2674.00000000000000000000	202.00000000000000000000	0.00000000000000000000	0.00000000000000000000	0.00000000000000000000	0.00000000000000000000	0.00000000000000000000	0.00000000000000000000	0.00000000000000000000	0.00000000000000000000	0.00000000000000000000	0.00000000000000000000	0.00000000000000000000	0.00000000000000000000	0.00000000000000000000	0.00000000000000000000	0.00000000000000000000	0.00000000000000000000
40.00000000000000000000	0.00000000000000000000	4175.38427734375000000000	4140.51269531250000000000	5917.94873046875000000000	4215.89746093750000000000	4136.41015625000000000000	4164.10253906250000000000	4169.23046875000000000000	4144.61523437500000000000	4156.41015625000000000000	4120.51269531250000000000	4147.17919921875000000000	4188.20507812500000000000	4113.84619140625000000000	4137.43603515625000000000	0.00000000000000000000	10247.00000000000000000000	10226.00000000000000000000	0.00000000000000000000	0.00000000000000000000	0.00000000000000000000	2674.00000000000000000000	210.00000000000000000000	0.00000000000000000000	0.00000000000000000000	0.00000000000000000000	0.00000000000000000000	0.00000000000000000000	0.00000000000000000000	0.00000000000000000000	0.00000000000000000000	0.00000000000000000000	0.00000000000000000000	0.00000000000000000000	0.00000000000000000000	0.00000000000000000000	0.00000000000000000000	0.00000000000000000000	0.00000000000000000000
41.00000000000000000000	0.00000000000000000000	4167.69238281250000000000	4141.53857421875000000000	5887.69238281250000000000	4221.02539062500000000000	4146.15380859375000000000	4171.79492187500000000000	4177.94873046875000000000	4143.07666015625000000000	4157.94873046875000000000	4125.64111328125000000000	4155.38427734375000000000	4187.17919921875000000000	4124.10253906250000000000	4146.15380859375000000000	0.00000000000000000000	10247.00000000000000000000	10226.00000000000000000000	0.00000000000000000000	0.00000000000000000000	0.00000000000000000000	2674.00000000000000000000	219.00000000000000000000	0.00000000000000000000	0.00000000000000000000	0.00000000000000000000	0.00000000000000000000	0.00000000000000000000	0.00000000000000000000	0.00000000000000000000	0.00000000000000000000	0.00000000000000000000	0.00000000000000000000	0.00000000000000000000	0.00000000000000000000	0.00000000000000000000	0.00000000000000000000	0.00000000000000000000	0.00000000000000000000
42.00000000000000000000	0.00000000000000000000	4176.41015625000000000000	4157.94873046875000000000	5870.25634765625000000000	4224.61523437500000000000	4147.17919921875000000000	4173.84619140625000000000	4185.12792968750000000000	4156.92285156250000000000	4170.25634765625000000000	4125.64111328125000000000	4146.66650390625000000000	4194.87158203125000000000	4145.12792968750000000000	4145.12792968750000000000	0.00000000000000000000	10247.00000000000000000000	10226.00000000000000000000	0.00000000000000000000	0.00000000000000000000	0.00000000000000000000	2674.00000000000000000000	227.00000000000000000000	0.00000000000000000000	0.00000000000000000000	0.00000000000000000000	0.00000000000000000000	0.00000000000000000000	0.00000000000000000000	0.00000000000000000000	0.00000000000000000000	0.00000000000000000000	0.00000000000000000000	0.00000000000000000000	0.00000000000000000000	0.00000000000000000000	0.00000000000000000000	0.00000000000000000000	0.00000000000000000000
43.00000000000000000000	0.00000000000000000000	4185.12792968750000000000	4157.94873046875000000000	5859.48681640625000000000	4215.38427734375000000000	4150.76904296875000000000	4169.23046875000000000000	4185.12792968750000000000	4166.15380859375000000000	4182.05126953125000000000	4131.79492187500000000000	4150.25634765625000000000	4195.89746093750000000000	4150.76904296875000000000	4144.61523437500000000000	0.00000000000000000000	10245.00000000000000000000	10228.00000000000000000000	0.00000000000000000000	0.00000000000000000000	0.00000000000000000000	2674.00000000000000000000	235.00000000000000000000	0.00000000000000000000	0.00000000000000000000	0.00000000000000000000	0.00000000000000000000	0.00000000000000000000	0.00000000000000000000	0.00000000000000000000	0.00000000000000000000	0.00000000000000000000	0.00000000000000000000	0.00000000000000000000	0.00000000000000000000	0.00000000000000000000	0.00000000000000000000	0.00000000000000000000	0.00000000000000000000
44.00000000000000000000	0.00000000000000000000	4177.94873046875000000000	4163.58984375000000000000	5834.35888671875000000000	4217.43603515625000000000	4160.00000000000000000000	4172.82031250000000000000	4187.17919921875000000000	4166.15380859375000000000	4182.05126953125000000000	4148.20507812500000000000	4145.64111328125000000000	4197.94873046875000000000	4151.79492187500000000000	4165.12792968750000000000	0.00000000000000000000	10245.00000000000000000000	10228.00000000000000000000	0.00000000000000000000	0.00000000000000000000	0.00000000000000000000	2674.00000000000000000000	244.00000000000000000000	0.00000000000000000000	0.00000000000000000000	0.00000000000000000000	0.00000000000000000000	0.00000000000000000000	0.00000000000000000000	0.00000000000000000000	0.00000000000000000000	0.00000000000000000000	0.00000000000000000000	0.00000000000000000000	0.00000000000000000000	0.00000000000000000000	0.00000000000000000000	0.00000000000000000000	0.00000000000000000000
45.00000000000000000000	0.00000000000000000000	4196.41015625000000000000	4165.64111328125000000000	5816.41015625000000000000	4228.71777343750000000000	4138.97412109375000000000	4160.51269531250000000000	4173.33300781250000000000	4149.23046875000000000000	4155.89746093750000000000	4142.56396484375000000000	4141.02539062500000000000	4197.94873046875000000000	4148.71777343750000000000	4160.00000000000000000000	0.00000000000000000000	10245.00000000000000000000	10227.00000000000000000000	0.00000000000000000000	0.00000000000000000000	0.00000000000000000000	2674.00000000000000000000	252.00000000000000000000	0.00000000000000000000	0.00000000000000000000	0.00000000000000000000	0.00000000000000000000	0.00000000000000000000	0.00000000000000000000	0.00000000000000000000	0.00000000000000000000	0.00000000000000000000	0.00000000000000000000	0.00000000000000000000	0.00000000000000000000	0.00000000000000000000	0.00000000000000000000	0.00000000000000000000	0.00000000000000000000
46.00000000000000000000	0.00000000000000000000	4192.82031250000000000000	4172.82031250000000000000	5810.76904296875000000000	4242.05126953125000000000	4141.02539062500000000000	4159.48730468750000000000	4177.43603515625000000000	4154.87158203125000000000	4160.51269531250000000000	4148.20507812500000000000	4167.17919921875000000000	4195.38427734375000000000	4158.97412109375000000000	4153.84619140625000000000	0.00000000000000000000	10245.00000000000000000000	10227.00000000000000000000	0.00000000000000000000	0.00000000000000000000	0.00000000000000000000	2674.00000000000000000000	260.00000000000000000000	0.00000000000000000000	0.00000000000000000000	0.00000000000000000000	0.00000000000000000000	0.00000000000000000000	0.00000000000000000000	0.00000000000000000000	0.00000000000000000000	0.00000000000000000000	0.00000000000000000000	0.00000000000000000000	0.00000000000000000000	0.00000000000000000000	0.00000000000000000000	0.00000000000000000000	0.00000000000000000000
47.00000000000000000000	0.00000000000000000000	4180.51269531250000000000	4163.58984375000000000000	5789.74365234375000000000	4238.46142578125000000000	4155.38427734375000000000	4159.48730468750000000000	4179.48730468750000000000	4157.94873046875000000000	4168.71777343750000000000	4149.74365234375000000000	4162.56396484375000000000	4198.97412109375000000000	4158.46142578125000000000	4162.05126953125000000000	0.00000000000000000000	10248.00000000000000000000	10228.00000000000000000000	0.00000000000000000000	0.00000000000000000000	0.00000000000000000000	2674.00000000000000000000	269.00000000000000000000	0.00000000000000000000	0.00000000000000000000	0.00000000000000000000	0.00000000000000000000	0.00000000000000000000	0.00000000000000000000	0.00000000000000000000	0.00000000000000000000	0.00000000000000000000	0.00000000000000000000	0.00000000000000000000	0.00000000000000000000	0.00000000000000000000	0.00000000000000000000	0.00000000000000000000	0.00000000000000000000
48.00000000000000000000	0.00000000000000000000	4186.66650390625000000000	4153.33300781250000000000	5755.38427734375000000000	4212.30761718750000000000	4147.69238281250000000000	4160.51269531250000000000	4174.35888671875000000000	4154.35888671875000000000	4167.69238281250000000000	4151.28173828125000000000	4145.12792968750000000000	4196.92285156250000000000	4154.35888671875000000000	4156.92285156250000000000	0.00000000000000000000	10248.00000000000000000000	10228.00000000000000000000	0.00000000000000000000	0.00000000000000000000	0.00000000000000000000	2674.00000000000000000000	277.00000000000000000000	0.00000000000000000000	0.00000000000000000000	0.00000000000000000000	0.00000000000000000000	0.00000000000000000000	0.00000000000000000000	0.00000000000000000000	0.00000000000000000000	0.00000000000000000000	0.00000000000000000000	0.00000000000000000000	0.00000000000000000000	0.00000000000000000000	0.00000000000000000000	0.00000000000000000000	0.00000000000000000000
49.00000000000000000000	0.00000000000000000000	4178.97412109375000000000	4162.05126953125000000000	5726.15380859375000000000	4201.02539062500000000000	4144.10253906250000000000	4170.25634765625000000000	4185.64111328125000000000	4167.69238281250000000000	4181.02539062500000000000	4167.69238281250000000000	4158.97412109375000000000	4189.74365234375000000000	4164.61523437500000000000	4146.15380859375000000000	0.00000000000000000000	10249.00000000000000000000	10228.00000000000000000000	0.00000000000000000000	0.00000000000000000000	0.00000000000000000000	2674.00000000000000000000	285.00000000000000000000	0.00000000000000000000	0.00000000000000000000	0.00000000000000000000	0.00000000000000000000	0.00000000000000000000	0.00000000000000000000	0.00000000000000000000	0.00000000000000000000	0.00000000000000000000	0.00000000000000000000	0.00000000000000000000	0.00000000000000000000	0.00000000000000000000	0.00000000000000000000	0.00000000000000000000	0.00000000000000000000
50.00000000000000000000	0.00000000000000000000	4185.12792968750000000000	4162.05126953125000000000	5708.20507812500000000000	4219.48730468750000000000	4137.43603515625000000000	4155.38427734375000000000	4178.97412109375000000000	4159.48730468750000000000	4171.79492187500000000000	4152.82031250000000000000	4158.46142578125000000000	4191.28173828125000000000	4156.41015625000000000000	4142.56396484375000000000	0.00000000000000000000	10249.00000000000000000000	10228.00000000000000000000	0.00000000000000000000	0.00000000000000000000	0.00000000000000000000	2674.00000000000000000000	294.00000000000000000000	0.00000000000000000000	0.00000000000000000000	0.00000000000000000000	0.00000000000000000000	0.00000000000000000000	0.00000000000000000000	0.00000000000000000000	0.00000000000000000000	0.00000000000000000000	0.00000000000000000000	0.00000000000000000000	0.00000000000000000000	0.00000000000000000000	0.00000000000000000000	0.00000000000000000000	0.00000000000000000000
51.00000000000000000000	0.00000000000000000000	4185.12792968750000000000	4168.20507812500000000000	5686.15380859375000000000	4238.46142578125000000000	4147.17919921875000000000	4154.35888671875000000000	4174.87158203125000000000	4152.30761718750000000000	4166.66650390625000000000	4141.02539062500000000000	4153.33300781250000000000	4196.92285156250000000000	4154.35888671875000000000	4150.76904296875000000000	0.00000000000000000000	10248.00000000000000000000	10229.00000000000000000000	0.00000000000000000000	0.00000000000000000000	0.00000000000000000000	2674.00000000000000000000	302.00000000000000000000	0.00000000000000000000	0.00000000000000000000	0.00000000000000000000	0.00000000000000000000	0.00000000000000000000	0.00000000000000000000	0.00000000000000000000	0.00000000000000000000	0.00000000000000000000	0.00000000000000000000	0.00000000000000000000	0.00000000000000000000	0.00000000000000000000	0.00000000000000000000	0.00000000000000000000	0.00000000000000000000
52.00000000000000000000	0.00000000000000000000	4185.64111328125000000000	4163.58984375000000000000	5668.20507812500000000000	4235.89746093750000000000	4149.74365234375000000000	4161.53857421875000000000	4178.97412109375000000000	4155.38427734375000000000	4170.25634765625000000000	4145.12792968750000000000	4153.33300781250000000000	4198.97412109375000000000	4155.89746093750000000000	4152.30761718750000000000	0.00000000000000000000	10248.00000000000000000000	10229.00000000000000000000	0.00000000000000000000	0.00000000000000000000	0.00000000000000000000	2674.00000000000000000000	311.00000000000000000000	0.00000000000000000000	0.00000000000000000000	0.00000000000000000000	0.00000000000000000000	0.00000000000000000000	0.00000000000000000000	0.00000000000000000000	0.00000000000000000000	0.00000000000000000000	0.00000000000000000000	0.00000000000000000000	0.00000000000000000000	0.00000000000000000000	0.00000000000000000000	0.00000000000000000000	0.00000000000000000000
53.00000000000000000000	0.00000000000000000000	4192.82031250000000000000	4153.84619140625000000000	5657.43554687500000000000	4226.15380859375000000000	4137.94873046875000000000	4158.46142578125000000000	4181.53857421875000000000	4157.94873046875000000000	4171.28173828125000000000	4145.64111328125000000000	4148.20507812500000000000	4193.84619140625000000000	4149.74365234375000000000	4158.46142578125000000000	0.00000000000000000000	10248.00000000000000000000	10229.00000000000000000000	0.00000000000000000000	0.00000000000000000000	0.00000000000000000000	2674.00000000000000000000	319.00000000000000000000	0.00000000000000000000	0.00000000000000000000	0.00000000000000000000	0.00000000000000000000	0.00000000000000000000	0.00000000000000000000	0.00000000000000000000	0.00000000000000000000	0.00000000000000000000	0.00000000000000000000	0.00000000000000000000	0.00000000000000000000	0.00000000000000000000	0.00000000000000000000	0.00000000000000000000	0.00000000000000000000
54.00000000000000000000	0.00000000000000000000	4179.48730468750000000000	4161.53857421875000000000	5636.41015625000000000000	4220.00000000000000000000	4141.53857421875000000000	4162.56396484375000000000	4186.15380859375000000000	4160.00000000000000000000	4178.46142578125000000000	4158.46142578125000000000	4151.28173828125000000000	4188.20507812500000000000	4153.33300781250000000000	4167.17919921875000000000	0.00000000000000000000	10248.00000000000000000000	10229.00000000000000000000	0.00000000000000000000	0.00000000000000000000	0.00000000000000000000	2674.00000000000000000000	327.00000000000000000000	0.00000000000000000000	0.00000000000000000000	0.00000000000000000000	0.00000000000000000000	0.00000000000000000000	0.00000000000000000000	0.00000000000000000000	0.00000000000000000000	0.00000000000000000000	0.00000000000000000000	0.00000000000000000000	0.00000000000000000000	0.00000000000000000000	0.00000000000000000000	0.00000000000000000000	0.00000000000000000000
55.00000000000000000000	0.00000000000000000000	4187.17919921875000000000	4151.28173828125000000000	5621.02539062500000000000	4214.35888671875000000000	4134.35888671875000000000	4154.35888671875000000000	4176.92285156250000000000	4143.58984375000000000000	4174.35888671875000000000	4162.56396484375000000000	4152.82031250000000000000	4192.30761718750000000000	4152.82031250000000000000	4163.07666015625000000000	0.00000000000000000000	10247.00000000000000000000	10228.00000000000000000000	0.00000000000000000000	0.00000000000000000000	0.00000000000000000000	2674.00000000000000000000	336.00000000000000000000	0.00000000000000000000	0.00000000000000000000	0.00000000000000000000	0.00000000000000000000	0.00000000000000000000	0.00000000000000000000	0.00000000000000000000	0.00000000000000000000	0.00000000000000000000	0.00000000000000000000	0.00000000000000000000	0.00000000000000000000	0.00000000000000000000	0.00000000000000000000	0.00000000000000000000	0.00000000000000000000
56.00000000000000000000	0.00000000000000000000	4190.25634765625000000000	4150.25634765625000000000	5605.64111328125000000000	4213.84619140625000000000	4134.35888671875000000000	4158.46142578125000000000	4185.64111328125000000000	4143.58984375000000000000	4181.53857421875000000000	4171.28173828125000000000	4165.64111328125000000000	4207.69238281250000000000	4169.74365234375000000000	4178.46142578125000000000	0.00000000000000000000	10247.00000000000000000000	10228.00000000000000000000	0.00000000000000000000	0.00000000000000000000	0.00000000000000000000	2674.00000000000000000000	344.00000000000000000000	0.00000000000000000000	0.00000000000000000000	0.00000000000000000000	0.00000000000000000000	0.00000000000000000000	0.00000000000000000000	0.00000000000000000000	0.00000000000000000000	0.00000000000000000000	0.00000000000000000000	0.00000000000000000000	0.00000000000000000000	0.00000000000000000000	0.00000000000000000000	0.00000000000000000000	0.00000000000000000000
57.00000000000000000000	0.00000000000000000000	4181.53857421875000000000	4165.12792968750000000000	5570.76904296875000000000	4225.12792968750000000000	4141.02539062500000000000	4165.12792968750000000000	4191.79492187500000000000	4142.05126953125000000000	4186.15380859375000000000	4177.43603515625000000000	4179.48730468750000000000	4214.35888671875000000000	4181.02539062500000000000	4179.48730468750000000000	0.00000000000000000000	10247.00000000000000000000	10228.00000000000000000000	0.00000000000000000000	0.00000000000000000000	0.00000000000000000000	2674.00000000000000000000	352.00000000000000000000	0.00000000000000000000	0.00000000000000000000	0.00000000000000000000	0.00000000000000000000	0.00000000000000000000	0.00000000000000000000	0.00000000000000000000	0.00000000000000000000	0.00000000000000000000	0.00000000000000000000	0.00000000000000000000	0.00000000000000000000	0.00000000000000000000	0.00000000000000000000	0.00000000000000000000	0.00000000000000000000
58.00000000000000000000	0.00000000000000000000	4180.00000000000000000000	4159.48730468750000000000	5534.87158203125000000000	4228.71777343750000000000	4137.94873046875000000000	4155.89746093750000000000	4175.89746093750000000000	4117.43603515625000000000	4171.79492187500000000000	4170.25634765625000000000	4165.12792968750000000000	4194.35888671875000000000	4157.43603515625000000000	4152.82031250000000000000	0.00000000000000000000	10247.00000000000000000000	10228.00000000000000000000	0.00000000000000000000	0.00000000000000000000	0.00000000000000000000	2674.00000000000000000000	361.00000000000000000000	0.00000000000000000000	0.00000000000000000000	0.00000000000000000000	0.00000000000000000000	0.00000000000000000000	0.00000000000000000000	0.00000000000000000000	0.00000000000000000000	0.00000000000000000000	0.00000000000000000000	0.00000000000000000000	0.00000000000000000000	0.00000000000000000000	0.00000000000000000000	0.00000000000000000000	0.00000000000000000000
59.00000000000000000000	0.00000000000000000000	4170.25634765625000000000	4143.58984375000000000000	5514.87158203125000000000	4219.48730468750000000000	4137.43603515625000000000	4154.35888671875000000000	4172.82031250000000000000	4117.43603515625000000000	4171.28173828125000000000	4179.48730468750000000000	4146.66650390625000000000	4181.53857421875000000000	4144.61523437500000000000	4150.76904296875000000000	0.00000000000000000000	10247.00000000000000000000	10228.00000000000000000000	0.00000000000000000000	0.00000000000000000000	0.00000000000000000000	2674.00000000000000000000	369.00000000000000000000	0.00000000000000000000	0.00000000000000000000	0.00000000000000000000	0.00000000000000000000	0.00000000000000000000	0.00000000000000000000	0.00000000000000000000	0.00000000000000000000	0.00000000000000000000	0.00000000000000000000	0.00000000000000000000	0.00000000000000000000	0.00000000000000000000	0.00000000000000000000	0.00000000000000000000	0.00000000000000000000
60.00000000000000000000	0.00000000000000000000	4184.10253906250000000000	4139.48730468750000000000	5507.17919921875000000000	4217.94873046875000000000	4128.71777343750000000000	4155.89746093750000000000	4174.87158203125000000000	4123.07666015625000000000	4167.69238281250000000000	4172.30761718750000000000	4147.17919921875000000000	4194.87158203125000000000	4155.89746093750000000000	4157.94873046875000000000	0.00000000000000000000	10247.00000000000000000000	10228.00000000000000000000	0.00000000000000000000	0.00000000000000000000	0.00000000000000000000	2674.00000000000000000000	377.00000000000000000000	0.00000000000000000000	0.00000000000000000000	0.00000000000000000000	0.00000000000000000000	0.00000000000000000000	0.00000000000000000000	0.00000000000000000000	0.00000000000000000000	0.00000000000000000000	0.00000000000000000000	0.00000000000000000000	0.00000000000000000000	0.00000000000000000000	0.00000000000000000000	0.00000000000000000000	0.00000000000000000000
61.00000000000000000000	0.00000000000000000000	4187.69238281250000000000	4163.58984375000000000000	5491.28173828125000000000	4229.23046875000000000000	4142.05126953125000000000	4167.17919921875000000000	4187.17919921875000000000	4123.58984375000000000000	4172.30761718750000000000	4173.33300781250000000000	4171.28173828125000000000	4209.23046875000000000000	4180.51269531250000000000	4163.07666015625000000000	0.00000000000000000000	10249.00000000000000000000	10227.00000000000000000000	0.00000000000000000000	0.00000000000000000000	0.00000000000000000000	2674.00000000000000000000	386.00000000000000000000	0.00000000000000000000	0.00000000000000000000	0.00000000000000000000	0.00000000000000000000	0.00000000000000000000	0.00000000000000000000	0.00000000000000000000	0.00000000000000000000	0.00000000000000000000	0.00000000000000000000	0.00000000000000000000	0.00000000000000000000	0.00000000000000000000	0.00000000000000000000	0.00000000000000000000	0.00000000000000000000
62.00000000000000000000	0.00000000000000000000	4186.15380859375000000000	4169.23046875000000000000	5468.71777343750000000000	4223.58984375000000000000	4149.23046875000000000000	4163.58984375000000000000	4188.20507812500000000000	4121.53857421875000000000	4182.56396484375000000000	4191.28173828125000000000	4175.89746093750000000000	4215.89746093750000000000	4171.79492187500000000000	4170.25634765625000000000	0.00000000000000000000	10249.00000000000000000000	10227.00000000000000000000	0.00000000000000000000	0.00000000000000000000	0.00000000000000000000	2674.00000000000000000000	394.00000000000000000000	0.00000000000000000000	0.00000000000000000000	0.00000000000000000000	0.00000000000000000000	0.00000000000000000000	0.00000000000000000000	0.00000000000000000000	0.00000000000000000000	0.00000000000000000000	0.00000000000000000000	0.00000000000000000000	0.00000000000000000000	0.00000000000000000000	0.00000000000000000000	0.00000000000000000000	0.00000000000000000000
63.00000000000000000000	0.00000000000000000000	4204.10253906250000000000	4157.43603515625000000000	5454.35888671875000000000	4213.84619140625000000000	4133.84619140625000000000	4143.58984375000000000000	4170.25634765625000000000	4112.30761718750000000000	4173.84619140625000000000	4189.23046875000000000000	4158.97412109375000000000	4214.35888671875000000000	4153.33300781250000000000	4168.20507812500000000000	0.00000000000000000000	10248.00000000000000000000	10227.00000000000000000000	0.00000000000000000000	0.00000000000000000000	0.00000000000000000000	2674.00000000000000000000	402.00000000000000000000	0.00000000000000000000	0.00000000000000000000	0.00000000000000000000	0.00000000000000000000	0.00000000000000000000	0.00000000000000000000	0.00000000000000000000	0.00000000000000000000	0.00000000000000000000	0.00000000000000000000	0.00000000000000000000	0.00000000000000000000	0.00000000000000000000	0.00000000000000000000	0.00000000000000000000	0.00000000000000000000
64.00000000000000000000	0.00000000000000000000	4188.71777343750000000000	4172.82031250000000000000	5426.66650390625000000000	4226.15380859375000000000	4142.05126953125000000000	4146.66650390625000000000	4170.25634765625000000000	4109.74365234375000000000	4171.28173828125000000000	4189.23046875000000000000	4170.25634765625000000000	4208.71777343750000000000	4175.38427734375000000000	4167.69238281250000000000	2531.00000000000000000000	10248.00000000000000000000	10227.00000000000000000000	0.00000000000000000000	0.00000000000000000000	0.00000000000000000000	2674.00000000000000000000	411.00000000000000000000	4.00000000000000000000	0.00000000000000000000	0.00000000000000000000	0.00000000000000000000	0.00000000000000000000	0.00000000000000000000	0.00000000000000000000	0.00000000000000000000	0.00000000000000000000	0.00000000000000000000	0.00000000000000000000	0.00000000000000000000	0.00000000000000000000	0.00000000000000000000	0.00000000000000000000	0.00000000000000000000
65.00000000000000000000	0.00000000000000000000	4182.05126953125000000000	4169.23046875000000000000	5396.92285156250000000000	4226.66650390625000000000	4142.05126953125000000000	4151.79492187500000000000	4171.28173828125000000000	4100.00000000000000000000	4167.17919921875000000000	4183.07666015625000000000	4161.53857421875000000000	4202.56396484375000000000	4176.92285156250000000000	4163.58984375000000000000	2626.00000000000000000000	10247.00000000000000000000	10228.00000000000000000000	0.00000000000000000000	0.00000000000000000000	0.00000000000000000000	2674.00000000000000000000	419.00000000000000000000	4.00000000000000000000	4.00000000000000000000	0.00000000000000000000	0.00000000000000000000	0.00000000000000000000	0.00000000000000000000	0.00000000000000000000	0.00000000000000000000	0.00000000000000000000	0.00000000000000000000	0.00000000000000000000	0.00000000000000000000	0.00000000000000000000	0.00000000000000000000	0.00000000000000000000	0.00000000000000000000
66.00000000000000000000	0.00000000000000000000	4187.69238281250000000000	4163.07666015625000000000	5379.48681640625000000000	4228.71777343750000000000	4139.48730468750000000000	4157.94873046875000000000	4180.51269531250000000000	4106.66650390625000000000	4172.82031250000000000000	4183.07666015625000000000	4139.48730468750000000000	4199.48730468750000000000	4167.17919921875000000000	4163.07666015625000000000	2021.00000000000000000000	10247.00000000000000000000	10228.00000000000000000000	0.00000000000000000000	0.00000000000000000000	0.00000000000000000000	2674.00000000000000000000	427.00000000000000000000	4.00000000000000000000	4.00000000000000000000	4.00000000000000000000	0.00000000000000000000	0.00000000000000000000	0.00000000000000000000	0.00000000000000000000	0.00000000000000000000	0.00000000000000000000	0.00000000000000000000	0.00000000000000000000	0.00000000000000000000	0.00000000000000000000	0.00000000000000000000	4.00000000000000000000	0.00000000000000000000
67.00000000000000000000	0.00000000000000000000	4182.05126953125000000000	4167.69238281250000000000	5353.33300781250000000000	4232.30761718750000000000	4143.58984375000000000000	4156.92285156250000000000	4187.69238281250000000000	4116.41015625000000000000	4180.00000000000000000000	4194.87158203125000000000	4157.43603515625000000000	4197.43603515625000000000	4168.20507812500000000000	4155.38427734375000000000	3468.00000000000000000000	10246.00000000000000000000	10228.00000000000000000000	0.00000000000000000000	0.00000000000000000000	0.00000000000000000000	2674.00000000000000000000	436.00000000000000000000	4.00000000000000000000	4.00000000000000000000	4.00000000000000000000	4.00000000000000000000	0.00000000000000000000	0.00000000000000000000	0.00000000000000000000	0.00000000000000000000	0.00000000000000000000	0.00000000000000000000	0.00000000000000000000	0.00000000000000000000	0.00000000000000000000	0.00000000000000000000	4.00000000000000000000	4.00000000000000000000
68.00000000000000000000	0.00000000000000000000	4190.76904296875000000000	4158.97412109375000000000	5331.28173828125000000000	4214.35888671875000000000	4143.07666015625000000000	4153.84619140625000000000	4184.10253906250000000000	4111.79492187500000000000	4177.43603515625000000000	4196.92285156250000000000	4165.64111328125000000000	4196.41015625000000000000	4163.07666015625000000000	4145.12792968750000000000	3531.00000000000000000000	10246.00000000000000000000	10228.00000000000000000000	0.00000000000000000000	0.00000000000000000000	0.00000000000000000000	2674.00000000000000000000	444.00000000000000000000	4.00000000000000000000	4.00000000000000000000	4.00000000000000000000	4.00000000000000000000	4.00000000000000000000	0.00000000000000000000	0.00000000000000000000	0.00000000000000000000	0.00000000000000000000	0.00000000000000000000	0.00000000000000000000	0.00000000000000000000	0.00000000000000000000	0.00000000000000000000	4.00000000000000000000	4.00000000000000000000
69.00000000000000000000	0.00000000000000000000	4183.07666015625000000000	4158.46142578125000000000	5317.94873046875000000000	4210.25634765625000000000	4160.51269531250000000000	4175.38427734375000000000	4204.61523437500000000000	4129.74365234375000000000	4195.89746093750000000000	4199.48730468750000000000	4159.48730468750000000000	4199.48730468750000000000	4175.38427734375000000000	4157.94873046875000000000	3413.00000000000000000000	10246.00000000000000000000	10228.00000000000000000000	0.00000000000000000000	0.00000000000000000000	0.00000000000000000000	2674.00000000000000000000	452.00000000000000000000	4.00000000000000000000	4.00000000000000000000	4.00000000000000000000	4.00000000000000000000	4.00000000000000000000	4.00000000000000000000	0.00000000000000000000	0.00000000000000000000	0.00000000000000000000	0.00000000000000000000	0.00000000000000000000	0.00000000000000000000	0.00000000000000000000	0.00000000000000000000	4.00000000000000000000	4.00000000000000000000
70.00000000000000000000	0.00000000000000000000	4182.05126953125000000000	4145.12792968750000000000	5298.46142578125000000000	4217.94873046875000000000	4147.69238281250000000000	4169.23046875000000000000	4202.56396484375000000000	4126.15380859375000000000	4186.66650390625000000000	4184.61523437500000000000	4156.92285156250000000000	4198.46142578125000000000	4171.28173828125000000000	4159.48730468750000000000	3477.00000000000000000000	10246.00000000000000000000	10228.00000000000000000000	0.00000000000000000000	0.00000000000000000000	0.00000000000000000000	2674.00000000000000000000	461.00000000000000000000	4.00000000000000000000	4.00000000000000000000	4.00000000000000000000	4.00000000000000000000	4.00000000000000000000	4.00000000000000000000	4.00000000000000000000	0.00000000000000000000	0.00000000000000000000	0.00000000000000000000	0.00000000000000000000	0.00000000000000000000	0.00000000000000000000	0.00000000000000000000	4.00000000000000000000	4.00000000000000000000
71.00000000000000000000	0.00000000000000000000	4184.10253906250000000000	4144.61523437500000000000	5280.51269531250000000000	4218.97412109375000000000	4130.76904296875000000000	4155.38427734375000000000	4189.23046875000000000000	4111.28173828125000000000	4167.69238281250000000000	4186.15380859375000000000	4154.87158203125000000000	4193.33300781250000000000	4165.12792968750000000000	4156.92285156250000000000	3411.00000000000000000000	10247.00000000000000000000	10229.00000000000000000000	0.00000000000000000000	0.00000000000000000000	0.00000000000000000000	2674.00000000000000000000	469.00000000000000000000	4.00000000000000000000	4.00000000000000000000	4.00000000000000000000	4.00000000000000000000	4.00000000000000000000	4.00000000000000000000	4.00000000000000000000	4.00000000000000000000	0.00000000000000000000	0.00000000000000000000	0.00000000000000000000	0.00000000000000000000	0.00000000000000000000	0.00000000000000000000	4.00000000000000000000	4.00000000000000000000
72.00000000000000000000	0.00000000000000000000	4177.94873046875000000000	4172.82031250000000000000	5272.82031250000000000000	4226.15380859375000000000	4142.05126953125000000000	4162.05126953125000000000	4192.82031250000000000000	4119.48730468750000000000	4178.46142578125000000000	4207.17919921875000000000	4156.41015625000000000000	4201.53857421875000000000	4178.46142578125000000000	4161.02539062500000000000	3432.00000000000000000000	10247.00000000000000000000	10229.00000000000000000000	0.00000000000000000000	0.00000000000000000000	0.00000000000000000000	2674.00000000000000000000	477.00000000000000000000	4.00000000000000000000	4.00000000000000000000	4.00000000000000000000	4.00000000000000000000	4.00000000000000000000	4.00000000000000000000	4.00000000000000000000	4.00000000000000000000	4.00000000000000000000	0.00000000000000000000	0.00000000000000000000	0.00000000000000000000	0.00000000000000000000	0.00000000000000000000	4.00000000000000000000	4.00000000000000000000
73.00000000000000000000	0.00000000000000000000	4187.17919921875000000000	4170.76904296875000000000	5266.15380859375000000000	4230.76904296875000000000	4140.00000000000000000000	4156.92285156250000000000	4184.10253906250000000000	4115.38427734375000000000	4176.92285156250000000000	4198.46142578125000000000	4165.64111328125000000000	4204.10253906250000000000	4177.94873046875000000000	4149.23046875000000000000	3149.00000000000000000000	10248.00000000000000000000	10230.00000000000000000000	0.00000000000000000000	0.00000000000000000000	0.00000000000000000000	2674.00000000000000000000	486.00000000000000000000	4.00000000000000000000	4.00000000000000000000	4.00000000000000000000	4.00000000000000000000	4.00000000000000000000	4.00000000000000000000	4.00000000000000000000	4.00000000000000000000	4.00000000000000000000	4.00000000000000000000	0.00000000000000000000	0.00000000000000000000	0.00000000000000000000	0.00000000000000000000	4.00000000000000000000	4.00000000000000000000
74.00000000000000000000	0.00000000000000000000	4176.92285156250000000000	4153.33300781250000000000	5246.15380859375000000000	4225.64111328125000000000	4143.58984375000000000000	4155.38427734375000000000	4180.00000000000000000000	4108.71777343750000000000	4175.89746093750000000000	4191.28173828125000000000	4175.89746093750000000000	4188.20507812500000000000	4177.94873046875000000000	4143.07666015625000000000	3493.00000000000000000000	10248.00000000000000000000	10230.00000000000000000000	0.00000000000000000000	0.00000000000000000000	0.00000000000000000000	2674.00000000000000000000	494.00000000000000000000	4.00000000000000000000	4.00000000000000000000	4.00000000000000000000	4.00000000000000000000	4.00000000000000000000	4.00000000000000000000	4.00000000000000000000	4.00000000000000000000	4.00000000000000000000	4.00000000000000000000	4.00000000000000000000	0.00000000000000000000	0.00000000000000000000	0.00000000000000000000	4.00000000000000000000	4.00000000000000000000
75.00000000000000000000	0.00000000000000000000	4177.43603515625000000000	4154.35888671875000000000	5229.23046875000000000000	4207.69238281250000000000	4141.53857421875000000000	4152.30761718750000000000	4174.35888671875000000000	4095.89721679687500000000	4170.25634765625000000000	4193.33300781250000000000	4153.84619140625000000000	4181.02539062500000000000	4171.28173828125000000000	4144.10253906250000000000	3313.00000000000000000000	10248.00000000000000000000	10229.00000000000000000000	0.00000000000000000000	0.00000000000000000000	0.00000000000000000000	2674.00000000000000000000	503.00000000000000000000	4.00000000000000000000	4.00000000000000000000	4.00000000000000000000	4.00000000000000000000	4.00000000000000000000	4.00000000000000000000	4.00000000000000000000	4.00000000000000000000	4.00000000000000000000	4.00000000000000000000	4.00000000000000000000	4.00000000000000000000	0.00000000000000000000	0.00000000000000000000	4.00000000000000000000	4.00000000000000000000
76.00000000000000000000	0.00000000000000000000	4189.74365234375000000000	4175.89746093750000000000	5230.76904296875000000000	4201.02539062500000000000	4141.53857421875000000000	4160.00000000000000000000	4174.87158203125000000000	4096.41015625000000000000	4168.71777343750000000000	4200.00000000000000000000	4135.38427734375000000000	4188.71777343750000000000	4173.33300781250000000000	4156.92285156250000000000	2721.00000000000000000000	10248.00000000000000000000	10229.00000000000000000000	0.00000000000000000000	0.00000000000000000000	0.00000000000000000000	2674.00000000000000000000	511.00000000000000000000	4.00000000000000000000	4.00000000000000000000	4.00000000000000000000	4.00000000000000000000	4.00000000000000000000	4.00000000000000000000	4.00000000000000000000	4.00000000000000000000	4.00000000000000000000	4.00000000000000000000	4.00000000000000000000	4.00000000000000000000	4.00000000000000000000	0.00000000000000000000	4.00000000000000000000	4.00000000000000000000
77.00000000000000000000	0.00000000000000000000	4184.61523437500000000000	4177.43603515625000000000	5227.17919921875000000000	4223.58984375000000000000	4148.20507812500000000000	4173.84619140625000000000	4183.07666015625000000000	4111.79492187500000000000	4179.48730468750000000000	4206.66650390625000000000	4151.79492187500000000000	4193.33300781250000000000	4187.69238281250000000000	4172.30761718750000000000	2575.00000000000000000000	10249.00000000000000000000	10228.00000000000000000000	0.00000000000000000000	0.00000000000000000000	0.00000000000000000000	2674.00000000000000000000	519.00000000000000000000	4.00000000000000000000	4.00000000000000000000	4.00000000000000000000	4.00000000000000000000	4.00000000000000000000	4.00000000000000000000	4.00000000000000000000	4.00000000000000000000	4.00000000000000000000	4.00000000000000000000	4.00000000000000000000	4.00000000000000000000	4.00000000000000000000	4.00000000000000000000	4.00000000000000000000	4.00000000000000000000
78.00000000000000000000	0.00000000000000000000	4191.28173828125000000000	4152.30761718750000000000	5212.30761718750000000000	4240.00000000000000000000	4137.43603515625000000000	4162.56396484375000000000	4179.48730468750000000000	4105.64111328125000000000	4172.82031250000000000000	4193.84619140625000000000	4166.66650390625000000000	4185.12792968750000000000	4181.02539062500000000000	4161.53857421875000000000	3493.00000000000000000000	10249.00000000000000000000	10228.00000000000000000000	0.00000000000000000000	0.00000000000000000000	0.00000000000000000000	2674.00000000000000000000	528.00000000000000000000	4.00000000000000000000	4.00000000000000000000	4.00000000000000000000	4.00000000000000000000	4.00000000000000000000	4.00000000000000000000	4.00000000000000000000	4.00000000000000000000	4.00000000000000000000	4.00000000000000000000	4.00000000000000000000	4.00000000000000000000	4.00000000000000000000	4.00000000000000000000	4.00000000000000000000	4.00000000000000000000
79.00000000000000000000	0.00000000000000000000	4185.12792968750000000000	4162.56396484375000000000	5196.41015625000000000000	4236.41015625000000000000	4147.17919921875000000000	4164.10253906250000000000	4189.23046875000000000000	4109.74365234375000000000	4176.92285156250000000000	4196.92285156250000000000	4185.64111328125000000000	4178.46142578125000000000	4188.71777343750000000000	4157.43603515625000000000	3313.00000000000000000000	10250.00000000000000000000	10229.00000000000000000000	0.00000000000000000000	0.00000000000000000000	0.00000000000000000000	2674.00000000000000000000	536.00000000000000000000	4.00000000000000000000	4.00000000000000000000	4.00000000000000000000	4.00000000000000000000	4.00000000000000000000	4.00000000000000000000	4.00000000000000000000	4.00000000000000000000	4.00000000000000000000	4.00000000000000000000	4.00000000000000000000	4.00000000000000000000	4.00000000000000000000	4.00000000000000000000	4.00000000000000000000	4.00000000000000000000
80.00000000000000000000	0.00000000000000000000	4184.61523437500000000000	4165.64111328125000000000	5184.61523437500000000000	4218.46142578125000000000	4145.64111328125000000000	4163.07666015625000000000	4186.66650390625000000000	4111.28173828125000000000	4176.92285156250000000000	4196.41015625000000000000	4173.33300781250000000000	4182.56396484375000000000	4191.28173828125000000000	4162.05126953125000000000	2721.00000000000000000000	10250.00000000000000000000	10229.00000000000000000000	0.00000000000000000000	0.00000000000000000000	0.00000000000000000000	2674.00000000000000000000	544.00000000000000000000	4.00000000000000000000	4.00000000000000000000	4.00000000000000000000	4.00000000000000000000	4.00000000000000000000	4.00000000000000000000	4.00000000000000000000	4.00000000000000000000	4.00000000000000000000	4.00000000000000000000	4.00000000000000000000	4.00000000000000000000	4.00000000000000000000	4.00000000000000000000	4.00000000000000000000	4.00000000000000000000
81.00000000000000000000	0.00000000000000000000	4187.17919921875000000000	4152.30761718750000000000	5168.71777343750000000000	4204.61523437500000000000	4131.28173828125000000000	4155.38427734375000000000	4175.38427734375000000000	4104.61523437500000000000	4170.25634765625000000000	4190.25634765625000000000	4138.46142578125000000000	4177.94873046875000000000	4179.48730468750000000000	4154.87158203125000000000	2575.00000000000000000000	10247.00000000000000000000	10228.00000000000000000000	0.00000000000000000000	0.00000000000000000000	0.00000000000000000000	2674.00000000000000000000	553.00000000000000000000	4.00000000000000000000	4.00000000000000000000	4.00000000000000000000	4.00000000000000000000	4.00000000000000000000	4.00000000000000000000	4.00000000000000000000	4.00000000000000000000	4.00000000000000000000	4.00000000000000000000	4.00000000000000000000	4.00000000000000000000	4.00000000000000000000	4.00000000000000000000	4.00000000000000000000	4.00000000000000000000
82.00000000000000000000	0.00000000000000000000	4175.38427734375000000000	4165.12792968750000000000	5146.66650390625000000000	4215.89746093750000000000	4143.07666015625000000000	4164.10253906250000000000	4183.07666015625000000000	4115.89746093750000000000	4180.51269531250000000000	4207.17919921875000000000	4148.20507812500000000000	4174.35888671875000000000	4184.61523437500000000000	4148.71777343750000000000	3493.00000000000000000000	10247.00000000000000000000	10228.00000000000000000000	0.00000000000000000000	0.00000000000000000000	0.00000000000000000000	2674.00000000000000000000	561.00000000000000000000	4.00000000000000000000	4.00000000000000000000	4.00000000000000000000	4.00000000000000000000	4.00000000000000000000	4.00000000000000000000	4.00000000000000000000	4.00000000000000000000	4.00000000000000000000	4.00000000000000000000	4.00000000000000000000	4.00000000000000000000	4.00000000000000000000	4.00000000000000000000	4.00000000000000000000	4.00000000000000000000
83.00000000000000000000	0.00000000000000000000	4190.25634765625000000000	4172.30761718750000000000	5140.00000000000000000000	4224.61523437500000000000	4149.74365234375000000000	4159.48730468750000000000	4178.97412109375000000000	4117.94873046875000000000	4178.97412109375000000000	4212.30761718750000000000	4170.25634765625000000000	4182.56396484375000000000	4185.64111328125000000000	4154.35888671875000000000	3313.00000000000000000000	10248.00000000000000000000	10229.00000000000000000000	0.00000000000000000000	0.00000000000000000000	0.00000000000000000000	2674.00000000000000000000	569.00000000000000000000	4.00000000000000000000	4.00000000000000000000	4.00000000000000000000	4.00000000000000000000	4.00000000000000000000	4.00000000000000000000	4.00000000000000000000	4.00000000000000000000	4.00000000000000000000	4.00000000000000000000	4.00000000000000000000	4.00000000000000000000	4.00000000000000000000	4.00000000000000000000	4.00000000000000000000	4.00000000000000000000
84.00000000000000000000	0.00000000000000000000	4189.74365234375000000000	4175.89746093750000000000	5133.84619140625000000000	4220.51269531250000000000	4152.82031250000000000000	4158.46142578125000000000	4180.51269531250000000000	4119.48730468750000000000	4182.56396484375000000000	4216.92285156250000000000	4178.46142578125000000000	4186.66650390625000000000	4196.41015625000000000000	4176.41015625000000000000	2721.00000000000000000000	10248.00000000000000000000	10229.00000000000000000000	0.00000000000000000000	0.00000000000000000000	0.00000000000000000000	2674.00000000000000000000	578.00000000000000000000	4.00000000000000000000	4.00000000000000000000	4.00000000000000000000	4.00000000000000000000	4.00000000000000000000	4.00000000000000000000	4.00000000000000000000	4.00000000000000000000	4.00000000000000000000	4.00000000000000000000	4.00000000000000000000	4.00000000000000000000	4.00000000000000000000	4.00000000000000000000	4.00000000000000000000	4.00000000000000000000
85.00000000000000000000	0.00000000000000000000	4186.15380859375000000000	4172.30761718750000000000	5112.82031250000000000000	4215.38427734375000000000	4148.71777343750000000000	4164.61523437500000000000	4181.02539062500000000000	4116.41015625000000000000	4183.58984375000000000000	4213.33300781250000000000	4178.46142578125000000000	4178.46142578125000000000	4202.05126953125000000000	4172.30761718750000000000	2575.00000000000000000000	10248.00000000000000000000	10230.00000000000000000000	0.00000000000000000000	0.00000000000000000000	0.00000000000000000000	2674.00000000000000000000	586.00000000000000000000	4.00000000000000000000	4.00000000000000000000	4.00000000000000000000	4.00000000000000000000	4.00000000000000000000	4.00000000000000000000	4.00000000000000000000	4.00000000000000000000	4.00000000000000000000	4.00000000000000000000	4.00000000000000000000	4.00000000000000000000	4.00000000000000000000	4.00000000000000000000	4.00000000000000000000	4.00000000000000000000
86.00000000000000000000	0.00000000000000000000	4193.84619140625000000000	4166.66650390625000000000	5095.89746093750000000000	4218.46142578125000000000	4142.56396484375000000000	4164.10253906250000000000	4175.89746093750000000000	4111.79492187500000000000	4176.92285156250000000000	4196.92285156250000000000	4170.76904296875000000000	4171.28173828125000000000	4188.20507812500000000000	4153.84619140625000000000	3493.00000000000000000000	10248.00000000000000000000	10230.00000000000000000000	0.00000000000000000000	0.00000000000000000000	0.00000000000000000000	2674.00000000000000000000	594.00000000000000000000	4.00000000000000000000	4.00000000000000000000	4.00000000000000000000	4.00000000000000000000	4.00000000000000000000	4.00000000000000000000	4.00000000000000000000	4.00000000000000000000	4.00000000000000000000	4.00000000000000000000	4.00000000000000000000	4.00000000000000000000	4.00000000000000000000	4.00000000000000000000	4.00000000000000000000	4.00000000000000000000
87.00000000000000000000	0.00000000000000000000	4180.51269531250000000000	4162.56396484375000000000	5088.71777343750000000000	4216.92285156250000000000	4146.15380859375000000000	4157.94873046875000000000	4183.07666015625000000000	4122.05126953125000000000	4184.61523437500000000000	4203.58984375000000000000	4159.48730468750000000000	4178.97412109375000000000	4185.64111328125000000000	4165.64111328125000000000	3313.00000000000000000000	10249.00000000000000000000	10229.00000000000000000000	0.00000000000000000000	0.00000000000000000000	0.00000000000000000000	2674.00000000000000000000	603.00000000000000000000	4.00000000000000000000	4.00000000000000000000	4.00000000000000000000	4.00000000000000000000	4.00000000000000000000	4.00000000000000000000	4.00000000000000000000	4.00000000000000000000	4.00000000000000000000	4.00000000000000000000	4.00000000000000000000	4.00000000000000000000	4.00000000000000000000	4.00000000000000000000	4.00000000000000000000	4.00000000000000000000
88.00000000000000000000	0.00000000000000000000	4187.17919921875000000000	4139.48730468750000000000	5095.89746093750000000000	4201.02539062500000000000	4137.43603515625000000000	4144.10253906250000000000	4177.94873046875000000000	4120.00000000000000000000	4180.00000000000000000000	4207.69238281250000000000	4155.89746093750000000000	4178.97412109375000000000	4186.66650390625000000000	4169.74365234375000000000	2721.00000000000000000000	10249.00000000000000000000	10229.00000000000000000000	0.00000000000000000000	0.00000000000000000000	0.00000000000000000000	2674.00000000000000000000	611.00000000000000000000	4.00000000000000000000	4.00000000000000000000	4.00000000000000000000	4.00000000000000000000	4.00000000000000000000	4.00000000000000000000	4.00000000000000000000	4.00000000000000000000	4.00000000000000000000	4.00000000000000000000	4.00000000000000000000	4.00000000000000000000	4.00000000000000000000	4.00000000000000000000	4.00000000000000000000	4.00000000000000000000
89.00000000000000000000	0.00000000000000000000	4186.66650390625000000000	4136.92285156250000000000	5093.84619140625000000000	4199.48730468750000000000	4142.56396484375000000000	4156.41015625000000000000	4182.56396484375000000000	4124.61523437500000000000	4181.53857421875000000000	4211.28173828125000000000	4174.35888671875000000000	4170.25634765625000000000	4201.02539062500000000000	4155.89746093750000000000	2575.00000000000000000000	10246.00000000000000000000	10228.00000000000000000000	0.00000000000000000000	0.00000000000000000000	0.00000000000000000000	2674.00000000000000000000	619.00000000000000000000	4.00000000000000000000	4.00000000000000000000	4.00000000000000000000	4.00000000000000000000	4.00000000000000000000	4.00000000000000000000	4.00000000000000000000	4.00000000000000000000	4.00000000000000000000	4.00000000000000000000	4.00000000000000000000	4.00000000000000000000	4.00000000000000000000	4.00000000000000000000	4.00000000000000000000	4.00000000000000000000
90.00000000000000000000	0.00000000000000000000	4178.97412109375000000000	4146.66650390625000000000	5074.35888671875000000000	4215.38427734375000000000	4148.20507812500000000000	4164.61523437500000000000	4186.66650390625000000000	4128.71777343750000000000	4183.07666015625000000000	4213.33300781250000000000	4170.25634765625000000000	4174.87158203125000000000	4194.35888671875000000000	4145.12792968750000000000	3493.00000000000000000000	10246.00000000000000000000	10228.00000000000000000000	0.00000000000000000000	0.00000000000000000000	0.00000000000000000000	2674.00000000000000000000	628.00000000000000000000	4.00000000000000000000	4.00000000000000000000	4.00000000000000000000	4.00000000000000000000	4.00000000000000000000	4.00000000000000000000	4.00000000000000000000	4.00000000000000000000	4.00000000000000000000	4.00000000000000000000	4.00000000000000000000	4.00000000000000000000	4.00000000000000000000	4.00000000000000000000	4.00000000000000000000	4.00000000000000000000
91.00000000000000000000	0.00000000000000000000	4184.61523437500000000000	4155.89746093750000000000	5068.20507812500000000000	4223.07666015625000000000	4137.94873046875000000000	4155.89746093750000000000	4178.97412109375000000000	4123.07666015625000000000	4176.92285156250000000000	4200.00000000000000000000	4158.97412109375000000000	4177.43603515625000000000	4172.82031250000000000000	4152.82031250000000000000	3313.00000000000000000000	10246.00000000000000000000	10230.00000000000000000000	0.00000000000000000000	0.00000000000000000000	0.00000000000000000000	2674.00000000000000000000	636.00000000000000000000	4.00000000000000000000	4.00000000000000000000	4.00000000000000000000	4.00000000000000000000	4.00000000000000000000	4.00000000000000000000	4.00000000000000000000	4.00000000000000000000	4.00000000000000000000	4.00000000000000000000	4.00000000000000000000	4.00000000000000000000	4.00000000000000000000	4.00000000000000000000	4.00000000000000000000	4.00000000000000000000
92.00000000000000000000	0.00000000000000000000	4180.51269531250000000000	4168.71777343750000000000	5071.28173828125000000000	4221.53857421875000000000	4139.48730468750000000000	4159.48730468750000000000	4182.56396484375000000000	4129.23046875000000000000	4188.71777343750000000000	4195.89746093750000000000	4172.30761718750000000000	4178.97412109375000000000	4186.15380859375000000000	4165.12792968750000000000	2721.00000000000000000000	10246.00000000000000000000	10230.00000000000000000000	0.00000000000000000000	0.00000000000000000000	0.00000000000000000000	2674.00000000000000000000	644.00000000000000000000	4.00000000000000000000	4.00000000000000000000	4.00000000000000000000	4.00000000000000000000	4.00000000000000000000	4.00000000000000000000	4.00000000000000000000	4.00000000000000000000	4.00000000000000000000	4.00000000000000000000	4.00000000000000000000	4.00000000000000000000	4.00000000000000000000	4.00000000000000000000	4.00000000000000000000	4.00000000000000000000
93.00000000000000000000	0.00000000000000000000	4194.87158203125000000000	4170.76904296875000000000	5076.92285156250000000000	4226.66650390625000000000	4145.12792968750000000000	4158.97412109375000000000	4182.05126953125000000000	4128.20507812500000000000	4184.61523437500000000000	4200.51269531250000000000	4168.20507812500000000000	4189.74365234375000000000	4197.43603515625000000000	4161.02539062500000000000	2575.00000000000000000000	10245.00000000000000000000	10230.00000000000000000000	0.00000000000000000000	0.00000000000000000000	0.00000000000000000000	2674.00000000000000000000	653.00000000000000000000	4.00000000000000000000	4.00000000000000000000	4.00000000000000000000	4.00000000000000000000	4.00000000000000000000	4.00000000000000000000	4.00000000000000000000	4.00000000000000000000	4.00000000000000000000	4.00000000000000000000	4.00000000000000000000	4.00000000000000000000	4.00000000000000000000	4.00000000000000000000	4.00000000000000000000	4.00000000000000000000
94.00000000000000000000	0.00000000000000000000	4195.38427734375000000000	4181.53857421875000000000	5079.48681640625000000000	4235.38427734375000000000	4162.05126953125000000000	4163.58984375000000000000	4188.20507812500000000000	4136.41015625000000000000	4181.02539062500000000000	4219.48730468750000000000	4163.58984375000000000000	4191.79492187500000000000	4205.64111328125000000000	4172.82031250000000000000	3493.00000000000000000000	10245.00000000000000000000	10230.00000000000000000000	0.00000000000000000000	0.00000000000000000000	0.00000000000000000000	2674.00000000000000000000	661.00000000000000000000	4.00000000000000000000	4.00000000000000000000	4.00000000000000000000	4.00000000000000000000	4.00000000000000000000	4.00000000000000000000	4.00000000000000000000	4.00000000000000000000	4.00000000000000000000	4.00000000000000000000	4.00000000000000000000	4.00000000000000000000	4.00000000000000000000	4.00000000000000000000	4.00000000000000000000	4.00000000000000000000
95.00000000000000000000	0.00000000000000000000	4183.58984375000000000000	4179.48730468750000000000	5064.10253906250000000000	4225.64111328125000000000	4161.02539062500000000000	4158.97412109375000000000	4181.02539062500000000000	4134.87158203125000000000	4175.38427734375000000000	4217.94873046875000000000	4169.23046875000000000000	4179.48730468750000000000	4204.10253906250000000000	4173.33300781250000000000	3313.00000000000000000000	10244.00000000000000000000	10230.00000000000000000000	0.00000000000000000000	0.00000000000000000000	0.00000000000000000000	2674.00000000000000000000	669.00000000000000000000	4.00000000000000000000	4.00000000000000000000	4.00000000000000000000	4.00000000000000000000	4.00000000000000000000	4.00000000000000000000	4.00000000000000000000	4.00000000000000000000	4.00000000000000000000	4.00000000000000000000	4.00000000000000000000	4.00000000000000000000	4.00000000000000000000	4.00000000000000000000	4.00000000000000000000	4.00000000000000000000
96.00000000000000000000	0.00000000000000000000	4189.74365234375000000000	4160.51269531250000000000	5043.58984375000000000000	4215.38427734375000000000	4140.00000000000000000000	4143.07666015625000000000	4163.58984375000000000000	4113.84619140625000000000	4160.51269531250000000000	4187.17919921875000000000	4166.66650390625000000000	4169.23046875000000000000	4176.92285156250000000000	4147.17919921875000000000	2721.00000000000000000000	10244.00000000000000000000	10230.00000000000000000000	0.00000000000000000000	0.00000000000000000000	0.00000000000000000000	2674.00000000000000000000	678.00000000000000000000	4.00000000000000000000	4.00000000000000000000	4.00000000000000000000	4.00000000000000000000	4.00000000000000000000	4.00000000000000000000	4.00000000000000000000	4.00000000000000000000	4.00000000000000000000	4.00000000000000000000	4.00000000000000000000	4.00000000000000000000	4.00000000000000000000	4.00000000000000000000	4.00000000000000000000	4.00000000000000000000
97.00000000000000000000	0.00000000000000000000	4182.05126953125000000000	4152.82031250000000000000	5027.69238281250000000000	4217.43603515625000000000	4140.00000000000000000000	4153.33300781250000000000	4172.30761718750000000000	4113.84619140625000000000	4162.56396484375000000000	4180.00000000000000000000	4162.56396484375000000000	4172.82031250000000000000	4158.46142578125000000000	4152.82031250000000000000	2575.00000000000000000000	10245.00000000000000000000	10229.00000000000000000000	0.00000000000000000000	0.00000000000000000000	0.00000000000000000000	2674.00000000000000000000	686.00000000000000000000	4.00000000000000000000	4.00000000000000000000	4.00000000000000000000	4.00000000000000000000	4.00000000000000000000	4.00000000000000000000	4.00000000000000000000	4.00000000000000000000	4.00000000000000000000	4.00000000000000000000	4.00000000000000000000	4.00000000000000000000	4.00000000000000000000	4.00000000000000000000	4.00000000000000000000	4.00000000000000000000
98.00000000000000000000	0.00000000000000000000	4192.30761718750000000000	4139.48730468750000000000	5017.94873046875000000000	4211.28173828125000000000	4138.46142578125000000000	4160.00000000000000000000	4173.84619140625000000000	4114.35888671875000000000	4156.41015625000000000000	4184.10253906250000000000	4142.05126953125000000000	4180.51269531250000000000	4160.00000000000000000000	4175.89746093750000000000	3493.00000000000000000000	10245.00000000000000000000	10229.00000000000000000000	0.00000000000000000000	0.00000000000000000000	0.00000000000000000000	2674.00000000000000000000	695.00000000000000000000	4.00000000000000000000	4.00000000000000000000	4.00000000000000000000	4.00000000000000000000	4.00000000000000000000	4.00000000000000000000	4.00000000000000000000	4.00000000000000000000	4.00000000000000000000	4.00000000000000000000	4.00000000000000000000	4.00000000000000000000	4.00000000000000000000	4.00000000000000000000	4.00000000000000000000	4.00000000000000000000
99.00000000000000000000	0.00000000000000000000	4195.89746093750000000000	4152.82031250000000000000	5013.33300781250000000000	4212.30761718750000000000	4147.69238281250000000000	4162.56396484375000000000	4173.84619140625000000000	4125.12792968750000000000	4169.23046875000000000000	4200.00000000000000000000	4146.66650390625000000000	4176.92285156250000000000	4190.25634765625000000000	4180.51269531250000000000	3313.00000000000000000000	10246.00000000000000000000	10229.00000000000000000000	0.00000000000000000000	0.00000000000000000000	0.00000000000000000000	2674.00000000000000000000	703.00000000000000000000	4.00000000000000000000	4.00000000000000000000	4.00000000000000000000	4.00000000000000000000	4.00000000000000000000	4.00000000000000000000	4.00000000000000000000	4.00000000000000000000	4.00000000000000000000	4.00000000000000000000	4.00000000000000000000	4.00000000000000000000	4.00000000000000000000	4.00000000000000000000	4.00000000000000000000	4.00000000000000000000
100.00000000000000000000	0.00000000000000000000	4187.17919921875000000000	4169.74365234375000000000	5005.64111328125000000000	4221.02539062500000000000	4154.35888671875000000000	4157.43603515625000000000	4171.28173828125000000000	4134.87158203125000000000	4185.64111328125000000000	4206.66650390625000000000	4173.33300781250000000000	4165.12792968750000000000	4198.97412109375000000000	4165.64111328125000000000	2721.00000000000000000000	10246.00000000000000000000	10229.00000000000000000000	0.00000000000000000000	0.00000000000000000000	0.00000000000000000000	2674.00000000000000000000	711.00000000000000000000	4.00000000000000000000	4.00000000000000000000	4.00000000000000000000	4.00000000000000000000	4.00000000000000000000	4.00000000000000000000	4.00000000000000000000	4.00000000000000000000	4.00000000000000000000	4.00000000000000000000	4.00000000000000000000	4.00000000000000000000	4.00000000000000000000	4.00000000000000000000	4.00000000000000000000	4.00000000000000000000
101.00000000000000000000	0.00000000000000000000	4192.82031250000000000000	4151.79492187500000000000	4986.66650390625000000000	4217.43603515625000000000	4142.05126953125000000000	4141.02539062500000000000	4156.41015625000000000000	4118.46142578125000000000	4166.66650390625000000000	4186.66650390625000000000	4159.48730468750000000000	4157.43603515625000000000	4167.17919921875000000000	4149.74365234375000000000	2575.00000000000000000000	10246.00000000000000000000	10229.00000000000000000000	0.00000000000000000000	0.00000000000000000000	0.00000000000000000000	2674.00000000000000000000	720.00000000000000000000	4.00000000000000000000	4.00000000000000000000	4.00000000000000000000	4.00000000000000000000	4.00000000000000000000	4.00000000000000000000	4.00000000000000000000	4.00000000000000000000	4.00000000000000000000	4.00000000000000000000	4.00000000000000000000	4.00000000000000000000	4.00000000000000000000	4.00000000000000000000	4.00000000000000000000	4.00000000000000000000
102.00000000000000000000	0.00000000000000000000	4178.46142578125000000000	4155.89746093750000000000	4952.30761718750000000000	4221.53857421875000000000	4148.20507812500000000000	4148.71777343750000000000	4156.41015625000000000000	4113.33300781250000000000	4161.53857421875000000000	4184.61523437500000000000	4146.15380859375000000000	4161.02539062500000000000	4164.10253906250000000000	4151.28173828125000000000	3493.00000000000000000000	10246.00000000000000000000	10229.00000000000000000000	0.00000000000000000000	0.00000000000000000000	0.00000000000000000000	2674.00000000000000000000	728.00000000000000000000	4.00000000000000000000	4.00000000000000000000	4.00000000000000000000	4.00000000000000000000	4.00000000000000000000	4.00000000000000000000	4.00000000000000000000	4.00000000000000000000	4.00000000000000000000	4.00000000000000000000	4.00000000000000000000	4.00000000000000000000	4.00000000000000000000	4.00000000000000000000	4.00000000000000000000	4.00000000000000000000
103.00000000000000000000	0.00000000000000000000	4181.53857421875000000000	4168.20507812500000000000	4931.79492187500000000000	4233.84619140625000000000	4147.69238281250000000000	4150.25634765625000000000	4151.28173828125000000000	4112.30761718750000000000	4165.64111328125000000000	4182.05126953125000000000	4163.58984375000000000000	4160.51269531250000000000	4169.74365234375000000000	4146.15380859375000000000	3313.00000000000000000000	10248.00000000000000000000	10228.00000000000000000000	0.00000000000000000000	0.00000000000000000000	0.00000000000000000000	2674.00000000000000000000	736.00000000000000000000	4.00000000000000000000	4.00000000000000000000	4.00000000000000000000	4.00000000000000000000	4.00000000000000000000	4.00000000000000000000	4.00000000000000000000	4.00000000000000000000	4.00000000000000000000	4.00000000000000000000	4.00000000000000000000	4.00000000000000000000	4.00000000000000000000	4.00000000000000000000	4.00000000000000000000	4.00000000000000000000
104.00000000000000000000	0.00000000000000000000	4192.82031250000000000000	4174.35888671875000000000	4938.97412109375000000000	4233.84619140625000000000	4154.35888671875000000000	4153.33300781250000000000	4155.89746093750000000000	4117.94873046875000000000	4165.64111328125000000000	4185.64111328125000000000	4168.20507812500000000000	4157.94873046875000000000	4176.41015625000000000000	4151.79492187500000000000	2721.00000000000000000000	10248.00000000000000000000	10228.00000000000000000000	0.00000000000000000000	0.00000000000000000000	0.00000000000000000000	2674.00000000000000000000	745.00000000000000000000	4.00000000000000000000	4.00000000000000000000	4.00000000000000000000	4.00000000000000000000	4.00000000000000000000	4.00000000000000000000	4.00000000000000000000	4.00000000000000000000	4.00000000000000000000	4.00000000000000000000	4.00000000000000000000	4.00000000000000000000	4.00000000000000000000	4.00000000000000000000	4.00000000000000000000	4.00000000000000000000
105.00000000000000000000	0.00000000000000000000	4182.56396484375000000000	4172.82031250000000000000	4938.97412109375000000000	4216.41015625000000000000	4162.05126953125000000000	4154.35888671875000000000	4163.07666015625000000000	4125.12792968750000000000	4162.56396484375000000000	4191.28173828125000000000	4147.17919921875000000000	4162.05126953125000000000	4184.61523437500000000000	4168.71777343750000000000	2575.00000000000000000000	10248.00000000000000000000	10229.00000000000000000000	0.00000000000000000000	0.00000000000000000000	0.00000000000000000000	2674.00000000000000000000	753.00000000000000000000	4.00000000000000000000	4.00000000000000000000	4.00000000000000000000	4.00000000000000000000	4.00000000000000000000	4.00000000000000000000	4.00000000000000000000	4.00000000000000000000	4.00000000000000000000	4.00000000000000000000	4.00000000000000000000	4.00000000000000000000	4.00000000000000000000	4.00000000000000000000	4.00000000000000000000	4.00000000000000000000
106.00000000000000000000	0.00000000000000000000	4184.10253906250000000000	4149.74365234375000000000	4930.25634765625000000000	4206.15380859375000000000	4141.53857421875000000000	4145.12792968750000000000	4154.87158203125000000000	4121.02539062500000000000	4162.56396484375000000000	4173.33300781250000000000	4152.30761718750000000000	4157.43603515625000000000	4170.25634765625000000000	4157.94873046875000000000	3493.00000000000000000000	10248.00000000000000000000	10229.00000000000000000000	0.00000000000000000000	0.00000000000000000000	0.00000000000000000000	2674.00000000000000000000	761.00000000000000000000	4.00000000000000000000	4.00000000000000000000	4.00000000000000000000	4.00000000000000000000	4.00000000000000000000	4.00000000000000000000	4.00000000000000000000	4.00000000000000000000	4.00000000000000000000	4.00000000000000000000	4.00000000000000000000	4.00000000000000000000	4.00000000000000000000	4.00000000000000000000	4.00000000000000000000	4.00000000000000000000
107.00000000000000000000	0.00000000000000000000	4177.94873046875000000000	4145.64111328125000000000	4923.58984375000000000000	4220.00000000000000000000	4140.00000000000000000000	4162.56396484375000000000	4168.71777343750000000000	4133.84619140625000000000	4183.58984375000000000000	4177.43603515625000000000	4180.51269531250000000000	4152.30761718750000000000	4166.15380859375000000000	4143.58984375000000000000	3313.00000000000000000000	10249.00000000000000000000	10228.00000000000000000000	0.00000000000000000000	0.00000000000000000000	0.00000000000000000000	2674.00000000000000000000	770.00000000000000000000	4.00000000000000000000	4.00000000000000000000	4.00000000000000000000	4.00000000000000000000	4.00000000000000000000	4.00000000000000000000	4.00000000000000000000	4.00000000000000000000	4.00000000000000000000	4.00000000000000000000	4.00000000000000000000	4.00000000000000000000	4.00000000000000000000	4.00000000000000000000	4.00000000000000000000	4.00000000000000000000
108.00000000000000000000	0.00000000000000000000	4185.64111328125000000000	4145.64111328125000000000	4921.53857421875000000000	4227.17919921875000000000	4143.58984375000000000000	4167.17919921875000000000	4172.30761718750000000000	4132.30761718750000000000	4174.87158203125000000000	4182.56396484375000000000	4163.07666015625000000000	4159.48730468750000000000	4171.79492187500000000000	4148.20507812500000000000	2721.00000000000000000000	10249.00000000000000000000	10228.00000000000000000000	0.00000000000000000000	0.00000000000000000000	0.00000000000000000000	2674.00000000000000000000	778.00000000000000000000	4.00000000000000000000	4.00000000000000000000	4.00000000000000000000	4.00000000000000000000	4.00000000000000000000	4.00000000000000000000	4.00000000000000000000	4.00000000000000000000	4.00000000000000000000	4.00000000000000000000	4.00000000000000000000	4.00000000000000000000	4.00000000000000000000	4.00000000000000000000	4.00000000000000000000	4.00000000000000000000
109.00000000000000000000	0.00000000000000000000	4191.79492187500000000000	4142.56396484375000000000	4920.51269531250000000000	4218.97412109375000000000	4148.20507812500000000000	4155.38427734375000000000	4165.64111328125000000000	4127.69238281250000000000	4159.48730468750000000000	4168.71777343750000000000	4153.84619140625000000000	4163.58984375000000000000	4182.56396484375000000000	4163.58984375000000000000	2575.00000000000000000000	10248.00000000000000000000	10228.00000000000000000000	0.00000000000000000000	0.00000000000000000000	0.00000000000000000000	2674.00000000000000000000	786.00000000000000000000	4.00000000000000000000	4.00000000000000000000	4.00000000000000000000	4.00000000000000000000	4.00000000000000000000	4.00000000000000000000	4.00000000000000000000	4.00000000000000000000	4.00000000000000000000	4.00000000000000000000	4.00000000000000000000	4.00000000000000000000	4.00000000000000000000	4.00000000000000000000	4.00000000000000000000	4.00000000000000000000
110.00000000000000000000	0.00000000000000000000	4178.97412109375000000000	4141.02539062500000000000	4907.69238281250000000000	4214.87158203125000000000	4150.25634765625000000000	4151.28173828125000000000	4163.07666015625000000000	4132.30761718750000000000	4166.66650390625000000000	4152.30761718750000000000	4174.35888671875000000000	4159.48730468750000000000	4176.92285156250000000000	4157.43603515625000000000	3493.00000000000000000000	10248.00000000000000000000	10228.00000000000000000000	0.00000000000000000000	0.00000000000000000000	0.00000000000000000000	2674.00000000000000000000	795.00000000000000000000	4.00000000000000000000	4.00000000000000000000	4.00000000000000000000	4.00000000000000000000	4.00000000000000000000	4.00000000000000000000	4.00000000000000000000	4.00000000000000000000	4.00000000000000000000	4.00000000000000000000	4.00000000000000000000	4.00000000000000000000	4.00000000000000000000	4.00000000000000000000	4.00000000000000000000	4.00000000000000000000
111.00000000000000000000	0.00000000000000000000	4183.58984375000000000000	4139.48730468750000000000	4891.79492187500000000000	4209.23046875000000000000	4133.84619140625000000000	4145.12792968750000000000	4151.79492187500000000000	4118.46142578125000000000	4159.48730468750000000000	4141.02539062500000000000	4158.97412109375000000000	4150.76904296875000000000	4154.35888671875000000000	4137.94873046875000000000	3313.00000000000000000000	10248.00000000000000000000	10227.00000000000000000000	0.00000000000000000000	0.00000000000000000000	0.00000000000000000000	2674.00000000000000000000	803.00000000000000000000	4.00000000000000000000	4.00000000000000000000	4.00000000000000000000	4.00000000000000000000	4.00000000000000000000	4.00000000000000000000	4.00000000000000000000	4.00000000000000000000	4.00000000000000000000	4.00000000000000000000	4.00000000000000000000	4.00000000000000000000	4.00000000000000000000	4.00000000000000000000	4.00000000000000000000	4.00000000000000000000
112.00000000000000000000	0.00000000000000000000	4171.28173828125000000000	4147.69238281250000000000	4872.82031250000000000000	4204.61523437500000000000	4137.94873046875000000000	4150.25634765625000000000	4154.87158203125000000000	4117.43603515625000000000	4160.00000000000000000000	4155.38427734375000000000	4141.53857421875000000000	4141.53857421875000000000	4152.30761718750000000000	4141.53857421875000000000	2721.00000000000000000000	10248.00000000000000000000	10227.00000000000000000000	0.00000000000000000000	0.00000000000000000000	0.00000000000000000000	2674.00000000000000000000	811.00000000000000000000	4.00000000000000000000	4.00000000000000000000	4.00000000000000000000	4.00000000000000000000	4.00000000000000000000	4.00000000000000000000	4.00000000000000000000	4.00000000000000000000	4.00000000000000000000	4.00000000000000000000	4.00000000000000000000	4.00000000000000000000	4.00000000000000000000	4.00000000000000000000	4.00000000000000000000	4.00000000000000000000
113.00000000000000000000	0.00000000000000000000	4172.82031250000000000000	4144.61523437500000000000	4870.76904296875000000000	4205.64111328125000000000	4144.10253906250000000000	4154.35888671875000000000	4158.97412109375000000000	4126.66650390625000000000	4164.61523437500000000000	4158.97412109375000000000	4147.69238281250000000000	4148.71777343750000000000	4147.17919921875000000000	4145.64111328125000000000	2575.00000000000000000000	10249.00000000000000000000	10227.00000000000000000000	0.00000000000000000000	0.00000000000000000000	0.00000000000000000000	2674.00000000000000000000	820.00000000000000000000	4.00000000000000000000	4.00000000000000000000	4.00000000000000000000	4.00000000000000000000	4.00000000000000000000	4.00000000000000000000	4.00000000000000000000	4.00000000000000000000	4.00000000000000000000	4.00000000000000000000	4.00000000000000000000	4.00000000000000000000	4.00000000000000000000	4.00000000000000000000	4.00000000000000000000	4.00000000000000000000
114.00000000000000000000	0.00000000000000000000	4189.74365234375000000000	4158.46142578125000000000	4878.46142578125000000000	4223.58984375000000000000	4157.43603515625000000000	4168.71777343750000000000	4166.66650390625000000000	4143.07666015625000000000	4179.48730468750000000000	4161.53857421875000000000	4156.92285156250000000000	4165.12792968750000000000	4157.94873046875000000000	4155.38427734375000000000	3493.00000000000000000000	10249.00000000000000000000	10227.00000000000000000000	0.00000000000000000000	0.00000000000000000000	0.00000000000000000000	2674.00000000000000000000	828.00000000000000000000	4.00000000000000000000	4.00000000000000000000	4.00000000000000000000	4.00000000000000000000	4.00000000000000000000	4.00000000000000000000	4.00000000000000000000	4.00000000000000000000	4.00000000000000000000	4.00000000000000000000	4.00000000000000000000	4.00000000000000000000	4.00000000000000000000	4.00000000000000000000	4.00000000000000000000	4.00000000000000000000
115.00000000000000000000	0.00000000000000000000	4178.46142578125000000000	4171.79492187500000000000	4862.05126953125000000000	4233.84619140625000000000	4170.25634765625000000000	4176.92285156250000000000	4173.33300781250000000000	4149.23046875000000000000	4189.74365234375000000000	4172.30761718750000000000	4174.87158203125000000000	4168.71777343750000000000	4180.00000000000000000000	4164.10253906250000000000	3313.00000000000000000000	10247.00000000000000000000	10226.00000000000000000000	0.00000000000000000000	0.00000000000000000000	0.00000000000000000000	2674.00000000000000000000	836.00000000000000000000	4.00000000000000000000	4.00000000000000000000	4.00000000000000000000	4.00000000000000000000	4.00000000000000000000	4.00000000000000000000	4.00000000000000000000	4.00000000000000000000	4.00000000000000000000	4.00000000000000000000	4.00000000000000000000	4.00000000000000000000	4.00000000000000000000	4.00000000000000000000	4.00000000000000000000	4.00000000000000000000
116.00000000000000000000	0.00000000000000000000	4181.53857421875000000000	4152.82031250000000000000	4848.20507812500000000000	4214.35888671875000000000	4144.10253906250000000000	4154.87158203125000000000	4160.00000000000000000000	4134.35888671875000000000	4167.69238281250000000000	4156.41015625000000000000	4178.97412109375000000000	4164.61523437500000000000	4168.20507812500000000000	4152.82031250000000000000	2721.00000000000000000000	10247.00000000000000000000	10226.00000000000000000000	0.00000000000000000000	0.00000000000000000000	0.00000000000000000000	2674.00000000000000000000	845.00000000000000000000	4.00000000000000000000	4.00000000000000000000	4.00000000000000000000	4.00000000000000000000	4.00000000000000000000	4.00000000000000000000	4.00000000000000000000	4.00000000000000000000	4.00000000000000000000	4.00000000000000000000	4.00000000000000000000	4.00000000000000000000	4.00000000000000000000	4.00000000000000000000	4.00000000000000000000	4.00000000000000000000
117.00000000000000000000	0.00000000000000000000	4184.10253906250000000000	4152.30761718750000000000	4840.51269531250000000000	4208.71777343750000000000	4143.58984375000000000000	4154.87158203125000000000	4167.69238281250000000000	4148.20507812500000000000	4171.28173828125000000000	4162.56396484375000000000	4166.66650390625000000000	4172.30761718750000000000	4160.51269531250000000000	4155.38427734375000000000	2575.00000000000000000000	10246.00000000000000000000	10227.00000000000000000000	0.00000000000000000000	0.00000000000000000000	0.00000000000000000000	2674.00000000000000000000	853.00000000000000000000	4.00000000000000000000	4.00000000000000000000	4.00000000000000000000	4.00000000000000000000	4.00000000000000000000	4.00000000000000000000	4.00000000000000000000	4.00000000000000000000	4.00000000000000000000	4.00000000000000000000	4.00000000000000000000	4.00000000000000000000	4.00000000000000000000	4.00000000000000000000	4.00000000000000000000	4.00000000000000000000
118.00000000000000000000	0.00000000000000000000	4185.12792968750000000000	4151.79492187500000000000	4824.10253906250000000000	4224.10253906250000000000	4160.51269531250000000000	4161.53857421875000000000	4170.25634765625000000000	4157.43603515625000000000	4181.02539062500000000000	4173.84619140625000000000	4160.51269531250000000000	4180.00000000000000000000	4165.64111328125000000000	4161.53857421875000000000	3493.00000000000000000000	10246.00000000000000000000	10227.00000000000000000000	0.00000000000000000000	0.00000000000000000000	0.00000000000000000000	2674.00000000000000000000	861.00000000000000000000	4.00000000000000000000	4.00000000000000000000	4.00000000000000000000	4.00000000000000000000	4.00000000000000000000	4.00000000000000000000	4.00000000000000000000	4.00000000000000000000	4.00000000000000000000	4.00000000000000000000	4.00000000000000000000	4.00000000000000000000	4.00000000000000000000	4.00000000000000000000	4.00000000000000000000	4.00000000000000000000
119.00000000000000000000	0.00000000000000000000	4187.17919921875000000000	4145.64111328125000000000	4809.74365234375000000000	4236.92285156250000000000	4160.51269531250000000000	4167.69238281250000000000	4168.71777343750000000000	4154.87158203125000000000	4181.02539062500000000000	4170.76904296875000000000	4179.48730468750000000000	4176.92285156250000000000	4175.89746093750000000000	4169.74365234375000000000	3313.00000000000000000000	10246.00000000000000000000	10228.00000000000000000000	0.00000000000000000000	0.00000000000000000000	0.00000000000000000000	2674.00000000000000000000	870.00000000000000000000	4.00000000000000000000	4.00000000000000000000	4.00000000000000000000	4.00000000000000000000	4.00000000000000000000	4.00000000000000000000	4.00000000000000000000	4.00000000000000000000	4.00000000000000000000	4.00000000000000000000	4.00000000000000000000	4.00000000000000000000	4.00000000000000000000	4.00000000000000000000	4.00000000000000000000	4.00000000000000000000
120.00000000000000000000	0.00000000000000000000	4174.35888671875000000000	4150.76904296875000000000	4789.23046875000000000000	4227.69238281250000000000	4154.87158203125000000000	4178.46142578125000000000	4181.02539062500000000000	4161.53857421875000000000	4188.71777343750000000000	4170.25634765625000000000	4187.69238281250000000000	4173.33300781250000000000	4168.71777343750000000000	4172.82031250000000000000	2721.00000000000000000000	10246.00000000000000000000	10228.00000000000000000000	0.00000000000000000000	0.00000000000000000000	0.00000000000000000000	2674.00000000000000000000	878.00000000000000000000	4.00000000000000000000	4.00000000000000000000	4.00000000000000000000	4.00000000000000000000	4.00000000000000000000	4.00000000000000000000	4.00000000000000000000	4.00000000000000000000	4.00000000000000000000	4.00000000000000000000	4.00000000000000000000	4.00000000000000000000	4.00000000000000000000	4.00000000000000000000	4.00000000000000000000	4.00000000000000000000
121.00000000000000000000	0.00000000000000000000	4181.53857421875000000000	4139.48730468750000000000	4766.66650390625000000000	4205.64111328125000000000	4136.92285156250000000000	4162.05126953125000000000	4165.64111328125000000000	4138.46142578125000000000	4163.58984375000000000000	4144.10253906250000000000	4144.61523437500000000000	4165.12792968750000000000	4130.76904296875000000000	4147.69238281250000000000	2575.00000000000000000000	10247.00000000000000000000	10227.00000000000000000000	0.00000000000000000000	0.00000000000000000000	0.00000000000000000000	2674.00000000000000000000	887.00000000000000000000	4.00000000000000000000	4.00000000000000000000	4.00000000000000000000	4.00000000000000000000	4.00000000000000000000	4.00000000000000000000	4.00000000000000000000	4.00000000000000000000	4.00000000000000000000	4.00000000000000000000	4.00000000000000000000	4.00000000000000000000	4.00000000000000000000	4.00000000000000000000	4.00000000000000000000	4.00000000000000000000
122.00000000000000000000	0.00000000000000000000	4179.48730468750000000000	4143.07666015625000000000	4752.82031250000000000000	4209.74365234375000000000	4144.61523437500000000000	4159.48730468750000000000	4153.33300781250000000000	4128.71777343750000000000	4150.76904296875000000000	4137.94873046875000000000	4129.74365234375000000000	4162.05126953125000000000	4132.82031250000000000000	4148.20507812500000000000	3493.00000000000000000000	10247.00000000000000000000	10227.00000000000000000000	0.00000000000000000000	0.00000000000000000000	0.00000000000000000000	2674.00000000000000000000	895.00000000000000000000	4.00000000000000000000	4.00000000000000000000	4.00000000000000000000	4.00000000000000000000	4.00000000000000000000	4.00000000000000000000	4.00000000000000000000	4.00000000000000000000	4.00000000000000000000	4.00000000000000000000	4.00000000000000000000	4.00000000000000000000	4.00000000000000000000	4.00000000000000000000	4.00000000000000000000	4.00000000000000000000
123.00000000000000000000	0.00000000000000000000	4182.05126953125000000000	4154.87158203125000000000	4744.61523437500000000000	4216.41015625000000000000	4162.05126953125000000000	4168.71777343750000000000	4160.51269531250000000000	4145.64111328125000000000	4170.76904296875000000000	4161.02539062500000000000	4169.23046875000000000000	4175.89746093750000000000	4158.97412109375000000000	4171.79492187500000000000	3313.00000000000000000000	10246.00000000000000000000	10228.00000000000000000000	0.00000000000000000000	0.00000000000000000000	0.00000000000000000000	2674.00000000000000000000	903.00000000000000000000	4.00000000000000000000	4.00000000000000000000	4.00000000000000000000	4.00000000000000000000	4.00000000000000000000	4.00000000000000000000	4.00000000000000000000	4.00000000000000000000	4.00000000000000000000	4.00000000000000000000	4.00000000000000000000	4.00000000000000000000	4.00000000000000000000	4.00000000000000000000	4.00000000000000000000	4.00000000000000000000
124.00000000000000000000	0.00000000000000000000	4191.28173828125000000000	4159.48730468750000000000	4738.46142578125000000000	4210.25634765625000000000	4159.48730468750000000000	4164.61523437500000000000	4169.74365234375000000000	4152.30761718750000000000	4182.56396484375000000000	4169.74365234375000000000	4185.12792968750000000000	4185.12792968750000000000	4163.58984375000000000000	4177.94873046875000000000	2721.00000000000000000000	10246.00000000000000000000	10228.00000000000000000000	0.00000000000000000000	0.00000000000000000000	0.00000000000000000000	2674.00000000000000000000	912.00000000000000000000	4.00000000000000000000	4.00000000000000000000	4.00000000000000000000	4.00000000000000000000	4.00000000000000000000	4.00000000000000000000	4.00000000000000000000	4.00000000000000000000	4.00000000000000000000	4.00000000000000000000	4.00000000000000000000	4.00000000000000000000	4.00000000000000000000	4.00000000000000000000	4.00000000000000000000	4.00000000000000000000
125.00000000000000000000	0.00000000000000000000	4180.00000000000000000000	4170.25634765625000000000	4726.15380859375000000000	4219.48730468750000000000	4157.94873046875000000000	4164.10253906250000000000	4171.79492187500000000000	4147.69238281250000000000	4177.94873046875000000000	4165.64111328125000000000	4171.79492187500000000000	4181.02539062500000000000	4163.07666015625000000000	4173.84619140625000000000	2575.00000000000000000000	10247.00000000000000000000	10228.00000000000000000000	0.00000000000000000000	0.00000000000000000000	0.00000000000000000000	2674.00000000000000000000	920.00000000000000000000	4.00000000000000000000	4.00000000000000000000	4.00000000000000000000	4.00000000000000000000	4.00000000000000000000	4.00000000000000000000	4.00000000000000000000	4.00000000000000000000	4.00000000000000000000	4.00000000000000000000	4.00000000000000000000	4.00000000000000000000	4.00000000000000000000	4.00000000000000000000	4.00000000000000000000	4.00000000000000000000
126.00000000000000000000	0.00000000000000000000	4189.74365234375000000000	4160.51269531250000000000	4710.76904296875000000000	4224.61523437500000000000	4152.30761718750000000000	4157.43603515625000000000	4157.43603515625000000000	4132.82031250000000000000	4160.51269531250000000000	4152.30761718750000000000	4162.56396484375000000000	4173.84619140625000000000	4142.05126953125000000000	4162.56396484375000000000	3493.00000000000000000000	10247.00000000000000000000	10228.00000000000000000000	0.00000000000000000000	0.00000000000000000000	0.00000000000000000000	2674.00000000000000000000	928.00000000000000000000	4.00000000000000000000	4.00000000000000000000	4.00000000000000000000	4.00000000000000000000	4.00000000000000000000	4.00000000000000000000	4.00000000000000000000	4.00000000000000000000	4.00000000000000000000	4.00000000000000000000	4.00000000000000000000	4.00000000000000000000	4.00000000000000000000	4.00000000000000000000	4.00000000000000000000	4.00000000000000000000
127.00000000000000000000	0.00000000000000000000	4180.00000000000000000000	4153.84619140625000000000	4690.25634765625000000000	4211.28173828125000000000	4157.43603515625000000000	4162.56396484375000000000	4164.10253906250000000000	4143.07666015625000000000	4165.12792968750000000000	4144.61523437500000000000	4157.43603515625000000000	4172.30761718750000000000	4139.48730468750000000000	4161.02539062500000000000	52.00000000000000000000	10248.00000000000000000000	10228.00000000000000000000	0.00000000000000000000	0.00000000000000000000	0.00000000000000000000	2674.00000000000000000000	937.00000000000000000000	4.00000000000000000000	4.00000000000000000000	4.00000000000000000000	4.00000000000000000000	4.00000000000000000000	4.00000000000000000000	4.00000000000000000000	4.00000000000000000000	4.00000000000000000000	4.00000000000000000000	4.00000000000000000000	4.00000000000000000000	4.00000000000000000000	4.00000000000000000000	4.00000000000000000000	4.00000000000000000000
0.00000000000000000000	0.00000000000000000000	4171.28173828125000000000	4154.87158203125000000000	4680.00000000000000000000	4203.07666015625000000000	4155.38427734375000000000	4166.15380859375000000000	4172.30761718750000000000	4154.87158203125000000000	4170.25634765625000000000	4137.94873046875000000000	4152.82031250000000000000	4180.51269531250000000000	4160.00000000000000000000	4168.71777343750000000000	2707.00000000000000000000	10248.00000000000000000000	10228.00000000000000000000	0.00000000000000000000	0.00000000000000000000	0.00000000000000000000	2674.00000000000000000000	945.00000000000000000000	4.00000000000000000000	4.00000000000000000000	4.00000000000000000000	4.00000000000000000000	4.00000000000000000000	4.00000000000000000000	4.00000000000000000000	4.00000000000000000000	4.00000000000000000000	4.00000000000000000000	4.00000000000000000000	4.00000000000000000000	4.00000000000000000000	4.00000000000000000000	4.00000000000000000000	4.00000000000000000000
1.00000000000000000000	0.00000000000000000000	4192.82031250000000000000	4154.35888671875000000000	4684.10253906250000000000	4195.38427734375000000000	4149.74365234375000000000	4158.97412109375000000000	4165.12792968750000000000	4151.28173828125000000000	4167.69238281250000000000	4147.69238281250000000000	4167.69238281250000000000	4189.74365234375000000000	4166.15380859375000000000	4182.56396484375000000000	2630.00000000000000000000	10248.00000000000000000000	10229.00000000000000000000	0.00000000000000000000	0.00000000000000000000	0.00000000000000000000	2674.00000000000000000000	953.00000000000000000000	4.00000000000000000000	4.00000000000000000000	4.00000000000000000000	4.00000000000000000000	4.00000000000000000000	4.00000000000000000000	4.00000000000000000000	4.00000000000000000000	4.00000000000000000000	4.00000000000000000000	4.00000000000000000000	4.00000000000000000000	4.00000000000000000000	4.00000000000000000000	4.00000000000000000000	4.00000000000000000000
2.00000000000000000000	0.00000000000000000000	4185.12792968750000000000	4158.46142578125000000000	4669.23046875000000000000	4182.05126953125000000000	4155.89746093750000000000	4153.84619140625000000000	4165.64111328125000000000	4160.00000000000000000000	4184.10253906250000000000	4171.28173828125000000000	4178.97412109375000000000	4191.28173828125000000000	4166.66650390625000000000	4187.17919921875000000000	2021.00000000000000000000	10248.00000000000000000000	10229.00000000000000000000	0.00000000000000000000	0.00000000000000000000	0.00000000000000000000	2674.00000000000000000000	962.00000000000000000000	4.00000000000000000000	4.00000000000000000000	4.00000000000000000000	4.00000000000000000000	4.00000000000000000000	4.00000000000000000000	4.00000000000000000000	4.00000000000000000000	4.00000000000000000000	4.00000000000000000000	4.00000000000000000000	4.00000000000000000000	4.00000000000000000000	4.00000000000000000000	4.00000000000000000000	4.00000000000000000000
3.00000000000000000000	0.00000000000000000000	4183.58984375000000000000	4152.30761718750000000000	4655.89746093750000000000	4184.10253906250000000000	4147.69238281250000000000	4144.61523437500000000000	4157.94873046875000000000	4154.87158203125000000000	4178.97412109375000000000	4157.43603515625000000000	4166.66650390625000000000	4186.66650390625000000000	4159.48730468750000000000	4174.35888671875000000000	3474.00000000000000000000	10247.00000000000000000000	10228.00000000000000000000	0.00000000000000000000	0.00000000000000000000	0.00000000000000000000	2674.00000000000000000000	970.00000000000000000000	4.00000000000000000000	4.00000000000000000000	4.00000000000000000000	4.00000000000000000000	4.00000000000000000000	4.00000000000000000000	4.00000000000000000000	4.00000000000000000000	4.00000000000000000000	4.00000000000000000000	4.00000000000000000000	4.00000000000000000000	4.00000000000000000000	4.00000000000000000000	4.00000000000000000000	4.00000000000000000000
4.00000000000000000000	0.00000000000000000000	4190.76904296875000000000	4161.53857421875000000000	4664.10253906250000000000	4194.87158203125000000000	4158.97412109375000000000	4164.61523437500000000000	4165.12792968750000000000	4150.76904296875000000000	4168.71777343750000000000	4151.79492187500000000000	4182.05126953125000000000	4178.97412109375000000000	4166.66650390625000000000	4183.07666015625000000000	3545.00000000000000000000	10247.00000000000000000000	10228.00000000000000000000	0.00000000000000000000	0.00000000000000000000	0.00000000000000000000	2674.00000000000000000000	978.00000000000000000000	4.00000000000000000000	4.00000000000000000000	4.00000000000000000000	4.00000000000000000000	4.00000000000000000000	4.00000000000000000000	4.00000000000000000000	4.00000000000000000000	4.00000000000000000000	4.00000000000000000000	4.00000000000000000000	4.00000000000000000000	4.00000000000000000000	4.00000000000000000000	4.00000000000000000000	4.00000000000000000000
5.00000000000000000000	0.00000000000000000000	4189.74365234375000000000	4171.28173828125000000000	4667.69238281250000000000	4195.89746093750000000000	4168.71777343750000000000	4174.35888671875000000000	4170.25634765625000000000	4155.89746093750000000000	4172.30761718750000000000	4167.17919921875000000000	4190.76904296875000000000	4181.53857421875000000000	4177.43603515625000000000	4195.38427734375000000000	3423.00000000000000000000	10247.00000000000000000000	10229.00000000000000000000	0.00000000000000000000	0.00000000000000000000	0.00000000000000000000	2674.00000000000000000000	987.00000000000000000000	4.00000000000000000000	4.00000000000000000000	4.00000000000000000000	4.00000000000000000000	4.00000000000000000000	4.00000000000000000000	4.00000000000000000000	4.00000000000000000000	4.00000000000000000000	4.00000000000000000000	4.00000000000000000000	4.00000000000000000000	4.00000000000000000000	4.00000000000000000000	4.00000000000000000000	4.00000000000000000000
6.00000000000000000000	0.00000000000000000000	4192.82031250000000000000	4171.28173828125000000000	4669.74365234375000000000	4201.53857421875000000000	4161.02539062500000000000	4162.05126953125000000000	4164.61523437500000000000	4157.43603515625000000000	4173.84619140625000000000	4164.61523437500000000000	4166.15380859375000000000	4191.79492187500000000000	4177.43603515625000000000	4189.74365234375000000000	3490.00000000000000000000	10247.00000000000000000000	10229.00000000000000000000	0.00000000000000000000	0.00000000000000000000	0.00000000000000000000	2674.00000000000000000000	995.00000000000000000000	4.00000000000000000000	4.00000000000000000000	4.00000000000000000000	4.00000000000000000000	4.00000000000000000000	4.00000000000000000000	4.00000000000000000000	4.00000000000000000000	4.00000000000000000000	4.00000000000000000000	4.00000000000000000000	4.00000000000000000000	4.00000000000000000000	4.00000000000000000000	4.00000000000000000000	4.00000000000000000000
7.00000000000000000000	0.00000000000000000000	4180.00000000000000000000	4179.48730468750000000000	4672.30761718750000000000	4209.74365234375000000000	4172.30761718750000000000	4171.28173828125000000000	4174.87158203125000000000	4164.10253906250000000000	4176.41015625000000000000	4165.64111328125000000000	4178.97412109375000000000	4189.23046875000000000000	4177.43603515625000000000	4188.20507812500000000000	3413.00000000000000000000	10247.00000000000000000000	10228.00000000000000000000	0.00000000000000000000	0.00000000000000000000	0.00000000000000000000	2675.00000000000000000000	3.00000000000000000000	4.00000000000000000000	4.00000000000000000000	4.00000000000000000000	4.00000000000000000000	4.00000000000000000000	4.00000000000000000000	4.00000000000000000000	4.00000000000000000000	4.00000000000000000000	4.00000000000000000000	4.00000000000000000000	4.00000000000000000000	4.00000000000000000000	4.00000000000000000000	4.00000000000000000000	4.00000000000000000000
8.00000000000000000000	0.00000000000000000000	4184.61523437500000000000	4167.17919921875000000000	4663.58984375000000000000	4194.87158203125000000000	4160.51269531250000000000	4157.94873046875000000000	4161.53857421875000000000	4150.25634765625000000000	4162.56396484375000000000	4158.97412109375000000000	4179.48730468750000000000	4177.43603515625000000000	4157.94873046875000000000	4180.51269531250000000000	3440.00000000000000000000	10247.00000000000000000000	10228.00000000000000000000	0.00000000000000000000	0.00000000000000000000	0.00000000000000000000	2675.00000000000000000000	12.00000000000000000000	4.00000000000000000000	4.00000000000000000000	4.00000000000000000000	4.00000000000000000000	4.00000000000000000000	4.00000000000000000000	4.00000000000000000000	4.00000000000000000000	4.00000000000000000000	4.00000000000000000000	4.00000000000000000000	4.00000000000000000000	4.00000000000000000000	4.00000000000000000000	4.00000000000000000000	4.00000000000000000000
9.00000000000000000000	0.00000000000000000000	4188.20507812500000000000	4173.33300781250000000000	4649.23046875000000000000	4193.33300781250000000000	4155.38427734375000000000	4148.71777343750000000000	4155.38427734375000000000	4151.28173828125000000000	4174.35888671875000000000	4163.07666015625000000000	4156.41015625000000000000	4176.92285156250000000000	4166.66650390625000000000	4175.38427734375000000000	3144.00000000000000000000	10247.00000000000000000000	10230.00000000000000000000	0.00000000000000000000	0.00000000000000000000	0.00000000000000000000	2675.00000000000000000000	20.00000000000000000000	4.00000000000000000000	4.00000000000000000000	4.00000000000000000000	4.00000000000000000000	4.00000000000000000000	4.00000000000000000000	4.00000000000000000000	4.00000000000000000000	4.00000000000000000000	4.00000000000000000000	4.00000000000000000000	4.00000000000000000000	4.00000000000000000000	4.00000000000000000000	4.00000000000000000000	4.00000000000000000000
10.00000000000000000000	0.00000000000000000000	4184.10253906250000000000	4182.05126953125000000000	4640.00000000000000000000	4212.82031250000000000000	4168.20507812500000000000	4168.20507812500000000000	4170.76904296875000000000	4165.64111328125000000000	4188.71777343750000000000	4176.92285156250000000000	4167.69238281250000000000	4184.10253906250000000000	4182.05126953125000000000	4174.87158203125000000000	3482.00000000000000000000	10247.00000000000000000000	10230.00000000000000000000	0.00000000000000000000	0.00000000000000000000	0.00000000000000000000	2675.00000000000000000000	28.00000000000000000000	4.00000000000000000000	4.00000000000000000000	4.00000000000000000000	4.00000000000000000000	4.00000000000000000000	4.00000000000000000000	4.00000000000000000000	4.00000000000000000000	4.00000000000000000000	4.00000000000000000000	4.00000000000000000000	4.00000000000000000000	4.00000000000000000000	4.00000000000000000000	4.00000000000000000000	4.00000000000000000000
11.00000000000000000000	0.00000000000000000000	4189.23046875000000000000	4156.92285156250000000000	4637.94873046875000000000	4211.79492187500000000000	4162.05126953125000000000	4170.25634765625000000000	4167.17919921875000000000	4152.82031250000000000000	4162.05126953125000000000	4168.20507812500000000000	4173.33300781250000000000	4179.48730468750000000000	4154.35888671875000000000	4170.25634765625000000000	3300.00000000000000000000	10247.00000000000000000000	10229.00000000000000000000	0.00000000000000000000	0.00000000000000000000	0.00000000000000000000	2675.00000000000000000000	37.00000000000000000000	4.00000000000000000000	4.00000000000000000000	4.00000000000000000000	4.00000000000000000000	4.00000000000000000000	4.00000000000000000000	4.00000000000000000000	4.00000000000000000000	4.00000000000000000000	4.00000000000000000000	4.00000000000000000000	4.00000000000000000000	4.00000000000000000000	4.00000000000000000000	4.00000000000000000000	4.00000000000000000000
12.00000000000000000000	0.00000000000000000000	4171.28173828125000000000	4152.30761718750000000000	4639.48730468750000000000	4201.53857421875000000000	4164.10253906250000000000	4163.58984375000000000000	4162.05126953125000000000	4150.25634765625000000000	4160.51269531250000000000	4166.15380859375000000000	4157.94873046875000000000	4170.76904296875000000000	4149.74365234375000000000	4173.84619140625000000000	2676.00000000000000000000	10247.00000000000000000000	10229.00000000000000000000	0.00000000000000000000	0.00000000000000000000	0.00000000000000000000	2675.00000000000000000000	45.00000000000000000000	4.00000000000000000000	4.00000000000000000000	4.00000000000000000000	4.00000000000000000000	4.00000000000000000000	4.00000000000000000000	4.00000000000000000000	4.00000000000000000000	4.00000000000000000000	4.00000000000000000000	4.00000000000000000000	4.00000000000000000000	4.00000000000000000000	4.00000000000000000000	4.00000000000000000000	4.00000000000000000000
13.00000000000000000000	0.00000000000000000000	4175.89746093750000000000	4149.74365234375000000000	4645.64111328125000000000	4190.76904296875000000000	4156.92285156250000000000	4153.84619140625000000000	4153.33300781250000000000	4150.25634765625000000000	4164.61523437500000000000	4154.87158203125000000000	4158.46142578125000000000	4170.76904296875000000000	4161.53857421875000000000	4170.76904296875000000000	2575.00000000000000000000	10244.00000000000000000000	10228.00000000000000000000	0.00000000000000000000	0.00000000000000000000	0.00000000000000000000	2675.00000000000000000000	54.00000000000000000000	4.00000000000000000000	4.00000000000000000000	4.00000000000000000000	4.00000000000000000000	4.00000000000000000000	4.00000000000000000000	4.00000000000000000000	4.00000000000000000000	4.00000000000000000000	4.00000000000000000000	4.00000000000000000000	4.00000000000000000000	4.00000000000000000000	4.00000000000000000000	4.00000000000000000000	4.00000000000000000000
14.00000000000000000000	0.00000000000000000000	4188.71777343750000000000	4148.71777343750000000000	4653.84619140625000000000	4188.71777343750000000000	4154.35888671875000000000	4159.48730468750000000000	4156.92285156250000000000	4150.25634765625000000000	4161.53857421875000000000	4150.76904296875000000000	4180.00000000000000000000	4175.38427734375000000000	4176.41015625000000000000	4175.38427734375000000000	3482.00000000000000000000	10244.00000000000000000000	10228.00000000000000000000	0.00000000000000000000	0.00000000000000000000	0.00000000000000000000	2675.00000000000000000000	62.00000000000000000000	4.00000000000000000000	4.00000000000000000000	4.00000000000000000000	4.00000000000000000000	4.00000000000000000000	4.00000000000000000000	4.00000000000000000000	4.00000000000000000000	4.00000000000000000000	4.00000000000000000000	4.00000000000000000000	4.00000000000000000000	4.00000000000000000000	4.00000000000000000000	4.00000000000000000000	4.00000000000000000000
15.00000000000000000000	0.00000000000000000000	4185.12792968750000000000	4170.76904296875000000000	4663.58984375000000000000	4210.76904296875000000000	4167.17919921875000000000	4171.79492187500000000000	4165.64111328125000000000	4157.43603515625000000000	4170.76904296875000000000	4168.71777343750000000000	4172.30761718750000000000	4175.38427734375000000000	4179.48730468750000000000	4184.10253906250000000000	3300.00000000000000000000	10247.00000000000000000000	10228.00000000000000000000	0.00000000000000000000	0.00000000000000000000	0.00000000000000000000	2675.00000000000000000000	70.00000000000000000000	4.00000000000000000000	4.00000000000000000000	4.00000000000000000000	4.00000000000000000000	4.00000000000000000000	4.00000000000000000000	4.00000000000000000000	4.00000000000000000000	4.00000000000000000000	4.00000000000000000000	4.00000000000000000000	4.00000000000000000000	4.00000000000000000000	4.00000000000000000000	4.00000000000000000000	4.00000000000000000000
16.00000000000000000000	0.00000000000000000000	4194.35888671875000000000	4182.56396484375000000000	4672.30761718750000000000	4226.66650390625000000000	4170.76904296875000000000	4168.71777343750000000000	4157.94873046875000000000	4153.84619140625000000000	4170.25634765625000000000	4170.76904296875000000000	4154.87158203125000000000	4166.15380859375000000000	4156.41015625000000000000	4175.38427734375000000000	0.00000000000000000000	10247.00000000000000000000	10228.00000000000000000000	0.00000000000000000000	0.00000000000000000000	0.00000000000000000000	2675.00000000000000000000	79.00000000000000000000	4.00000000000000000000	4.00000000000000000000	4.00000000000000000000	4.00000000000000000000	4.00000000000000000000	4.00000000000000000000	4.00000000000000000000	4.00000000000000000000	4.00000000000000000000	4.00000000000000000000	4.00000000000000000000	4.00000000000000000000	4.00000000000000000000	4.00000000000000000000	4.00000000000000000000	4.00000000000000000000
17.00000000000000000000	0.00000000000000000000	4183.58984375000000000000	4182.05126953125000000000	4659.48730468750000000000	4229.74365234375000000000	4180.00000000000000000000	4172.82031250000000000000	4161.02539062500000000000	4162.05126953125000000000	4173.33300781250000000000	4173.84619140625000000000	4169.74365234375000000000	4168.71777343750000000000	4167.69238281250000000000	4180.51269531250000000000	0.00000000000000000000	10250.00000000000000000000	10229.00000000000000000000	0.00000000000000000000	0.00000000000000000000	0.00000000000000000000	2675.00000000000000000000	87.00000000000000000000	4.00000000000000000000	4.00000000000000000000	4.00000000000000000000	4.00000000000000000000	4.00000000000000000000	4.00000000000000000000	4.00000000000000000000	4.00000000000000000000	4.00000000000000000000	4.00000000000000000000	4.00000000000000000000	4.00000000000000000000	4.00000000000000000000	4.00000000000000000000	4.00000000000000000000	4.00000000000000000000
18.00000000000000000000	0.00000000000000000000	4181.53857421875000000000	4173.84619140625000000000	4644.10253906250000000000	4217.43603515625000000000	4171.28173828125000000000	4164.61523437500000000000	4152.82031250000000000000	4159.48730468750000000000	4162.56396484375000000000	4165.64111328125000000000	4156.41015625000000000000	4173.84619140625000000000	4180.00000000000000000000	4181.53857421875000000000	0.00000000000000000000	10250.00000000000000000000	10229.00000000000000000000	0.00000000000000000000	0.00000000000000000000	0.00000000000000000000	2675.00000000000000000000	95.00000000000000000000	4.00000000000000000000	4.00000000000000000000	4.00000000000000000000	4.00000000000000000000	4.00000000000000000000	4.00000000000000000000	4.00000000000000000000	4.00000000000000000000	4.00000000000000000000	4.00000000000000000000	4.00000000000000000000	4.00000000000000000000	4.00000000000000000000	4.00000000000000000000	4.00000000000000000000	4.00000000000000000000
19.00000000000000000000	0.00000000000000000000	4186.66650390625000000000	4169.23046875000000000000	4642.56396484375000000000	4188.20507812500000000000	4165.64111328125000000000	4155.89746093750000000000	4147.69238281250000000000	4154.87158203125000000000	4153.84619140625000000000	4150.76904296875000000000	4145.64111328125000000000	4164.10253906250000000000	4170.76904296875000000000	4171.79492187500000000000	0.00000000000000000000	10250.00000000000000000000	10230.00000000000000000000	0.00000000000000000000	0.00000000000000000000	0.00000000000000000000	2675.00000000000000000000	104.00000000000000000000	4.00000000000000000000	4.00000000000000000000	4.00000000000000000000	4.00000000000000000000	4.00000000000000000000	4.00000000000000000000	4.00000000000000000000	4.00000000000000000000	4.00000000000000000000	4.00000000000000000000	4.00000000000000000000	4.00000000000000000000	4.00000000000000000000	4.00000000000000000000	4.00000000000000000000	4.00000000000000000000
20.00000000000000000000	0.00000000000000000000	4183.07666015625000000000	4170.76904296875000000000	4638.97412109375000000000	4190.76904296875000000000	4175.89746093750000000000	4164.61523437500000000000	4159.48730468750000000000	4167.17919921875000000000	4167.69238281250000000000	4157.43603515625000000000	4180.51269531250000000000	4170.76904296875000000000	4174.87158203125000000000	4174.87158203125000000000	0.00000000000000000000	10250.00000000000000000000	10230.00000000000000000000	0.00000000000000000000	0.00000000000000000000	0.00000000000000000000	2675.00000000000000000000	112.00000000000000000000	4.00000000000000000000	4.00000000000000000000	4.00000000000000000000	4.00000000000000000000	4.00000000000000000000	4.00000000000000000000	4.00000000000000000000	4.00000000000000000000	4.00000000000000000000	4.00000000000000000000	4.00000000000000000000	4.00000000000000000000	4.00000000000000000000	4.00000000000000000000	4.00000000000000000000	4.00000000000000000000
21.00000000000000000000	0.00000000000000000000	4198.97412109375000000000	4170.25634765625000000000	4636.92285156250000000000	4223.58984375000000000000	4160.51269531250000000000	4168.20507812500000000000	4162.56396484375000000000	4174.35888671875000000000	4181.53857421875000000000	4170.76904296875000000000	4193.33300781250000000000	4186.15380859375000000000	4180.00000000000000000000	4181.02539062500000000000	0.00000000000000000000	10248.00000000000000000000	10230.00000000000000000000	0.00000000000000000000	0.00000000000000000000	0.00000000000000000000	2675.00000000000000000000	120.00000000000000000000	4.00000000000000000000	4.00000000000000000000	4.00000000000000000000	4.00000000000000000000	4.00000000000000000000	4.00000000000000000000	4.00000000000000000000	4.00000000000000000000	4.00000000000000000000	4.00000000000000000000	4.00000000000000000000	4.00000000000000000000	4.00000000000000000000	4.00000000000000000000	4.00000000000000000000	4.00000000000000000000
22.00000000000000000000	0.00000000000000000000	4190.25634765625000000000	4168.20507812500000000000	4631.28173828125000000000	4229.23046875000000000000	4152.82031250000000000000	4172.82031250000000000000	4170.76904296875000000000	4181.53857421875000000000	4188.20507812500000000000	4180.00000000000000000000	4178.46142578125000000000	4181.02539062500000000000	4184.10253906250000000000	4183.07666015625000000000	0.00000000000000000000	10248.00000000000000000000	10230.00000000000000000000	0.00000000000000000000	0.00000000000000000000	0.00000000000000000000	2675.00000000000000000000	129.00000000000000000000	4.00000000000000000000	4.00000000000000000000	4.00000000000000000000	4.00000000000000000000	4.00000000000000000000	4.00000000000000000000	4.00000000000000000000	4.00000000000000000000	4.00000000000000000000	4.00000000000000000000	4.00000000000000000000	4.00000000000000000000	4.00000000000000000000	4.00000000000000000000	4.00000000000000000000	4.00000000000000000000
23.00000000000000000000	0.00000000000000000000	4181.53857421875000000000	4144.10253906250000000000	4625.64111328125000000000	4197.94873046875000000000	4150.25634765625000000000	4167.69238281250000000000	4168.20507812500000000000	4167.17919921875000000000	4160.51269531250000000000	4160.00000000000000000000	4164.61523437500000000000	4173.33300781250000000000	4175.89746093750000000000	4169.23046875000000000000	0.00000000000000000000	10249.00000000000000000000	10229.00000000000000000000	0.00000000000000000000	0.00000000000000000000	0.00000000000000000000	2675.00000000000000000000	137.00000000000000000000	4.00000000000000000000	4.00000000000000000000	4.00000000000000000000	4.00000000000000000000	4.00000000000000000000	4.00000000000000000000	4.00000000000000000000	4.00000000000000000000	4.00000000000000000000	4.00000000000000000000	4.00000000000000000000	4.00000000000000000000	4.00000000000000000000	4.00000000000000000000	4.00000000000000000000	4.00000000000000000000
24.00000000000000000000	0.00000000000000000000	4187.17919921875000000000	4142.56396484375000000000	4627.69238281250000000000	4187.17919921875000000000	4149.23046875000000000000	4169.23046875000000000000	4161.53857421875000000000	4155.89746093750000000000	4141.53857421875000000000	4146.15380859375000000000	4160.51269531250000000000	4178.46142578125000000000	4173.33300781250000000000	4171.28173828125000000000	0.00000000000000000000	10249.00000000000000000000	10229.00000000000000000000	0.00000000000000000000	0.00000000000000000000	0.00000000000000000000	2675.00000000000000000000	145.00000000000000000000	4.00000000000000000000	4.00000000000000000000	4.00000000000000000000	4.00000000000000000000	4.00000000000000000000	4.00000000000000000000	4.00000000000000000000	4.00000000000000000000	4.00000000000000000000	4.00000000000000000000	4.00000000000000000000	4.00000000000000000000	4.00000000000000000000	4.00000000000000000000	4.00000000000000000000	4.00000000000000000000
25.00000000000000000000	0.00000000000000000000	4180.51269531250000000000	4161.53857421875000000000	4619.48730468750000000000	4200.00000000000000000000	4158.46142578125000000000	4174.87158203125000000000	4165.12792968750000000000	4170.25634765625000000000	4162.56396484375000000000	4159.48730468750000000000	4172.82031250000000000000	4184.10253906250000000000	4181.53857421875000000000	4186.66650390625000000000	0.00000000000000000000	10249.00000000000000000000	10228.00000000000000000000	0.00000000000000000000	0.00000000000000000000	0.00000000000000000000	2675.00000000000000000000	154.00000000000000000000	4.00000000000000000000	4.00000000000000000000	4.00000000000000000000	4.00000000000000000000	4.00000000000000000000	4.00000000000000000000	4.00000000000000000000	4.00000000000000000000	4.00000000000000000000	4.00000000000000000000	4.00000000000000000000	4.00000000000000000000	4.00000000000000000000	4.00000000000000000000	4.00000000000000000000	4.00000000000000000000
26.00000000000000000000	0.00000000000000000000	4194.87158203125000000000	4163.07666015625000000000	4620.00000000000000000000	4206.66650390625000000000	4158.46142578125000000000	4163.58984375000000000000	4161.53857421875000000000	4174.87158203125000000000	4173.33300781250000000000	4162.05126953125000000000	4181.02539062500000000000	4183.07666015625000000000	4178.97412109375000000000	4180.00000000000000000000	0.00000000000000000000	10249.00000000000000000000	10228.00000000000000000000	0.00000000000000000000	0.00000000000000000000	0.00000000000000000000	2675.00000000000000000000	162.00000000000000000000	4.00000000000000000000	4.00000000000000000000	4.00000000000000000000	4.00000000000000000000	4.00000000000000000000	4.00000000000000000000	4.00000000000000000000	4.00000000000000000000	4.00000000000000000000	4.00000000000000000000	4.00000000000000000000	4.00000000000000000000	4.00000000000000000000	4.00000000000000000000	4.00000000000000000000	4.00000000000000000000
27.00000000000000000000	0.00000000000000000000	4193.33300781250000000000	4185.12792968750000000000	4629.23046875000000000000	4219.48730468750000000000	4170.76904296875000000000	4177.43603515625000000000	4176.41015625000000000000	4187.69238281250000000000	4185.12792968750000000000	4171.28173828125000000000	4188.71777343750000000000	4186.15380859375000000000	4184.10253906250000000000	4179.48730468750000000000	0.00000000000000000000	10250.00000000000000000000	10228.00000000000000000000	0.00000000000000000000	0.00000000000000000000	0.00000000000000000000	2675.00000000000000000000	170.00000000000000000000	4.00000000000000000000	4.00000000000000000000	4.00000000000000000000	4.00000000000000000000	4.00000000000000000000	4.00000000000000000000	4.00000000000000000000	4.00000000000000000000	4.00000000000000000000	4.00000000000000000000	4.00000000000000000000	4.00000000000000000000	4.00000000000000000000	4.00000000000000000000	4.00000000000000000000	4.00000000000000000000
28.00000000000000000000	0.00000000000000000000	4187.17919921875000000000	4192.82031250000000000000	4624.10253906250000000000	4217.94873046875000000000	4177.43603515625000000000	4187.17919921875000000000	4180.00000000000000000000	4189.74365234375000000000	4184.61523437500000000000	4172.82031250000000000000	4182.56396484375000000000	4198.46142578125000000000	4182.56396484375000000000	4181.02539062500000000000	0.00000000000000000000	10250.00000000000000000000	10228.00000000000000000000	0.00000000000000000000	0.00000000000000000000	0.00000000000000000000	2675.00000000000000000000	179.00000000000000000000	4.00000000000000000000	4.00000000000000000000	4.00000000000000000000	4.00000000000000000000	4.00000000000000000000	4.00000000000000000000	4.00000000000000000000	4.00000000000000000000	4.00000000000000000000	4.00000000000000000000	4.00000000000000000000	4.00000000000000000000	4.00000000000000000000	4.00000000000000000000	4.00000000000000000000	4.00000000000000000000
29.00000000000000000000	0.00000000000000000000	4193.33300781250000000000	4169.74365234375000000000	4613.33300781250000000000	4202.05126953125000000000	4168.20507812500000000000	4171.79492187500000000000	4163.07666015625000000000	4173.33300781250000000000	4166.15380859375000000000	4164.61523437500000000000	4168.20507812500000000000	4197.94873046875000000000	4178.97412109375000000000	4175.38427734375000000000	0.00000000000000000000	10246.00000000000000000000	10226.00000000000000000000	0.00000000000000000000	0.00000000000000000000	0.00000000000000000000	2675.00000000000000000000	187.00000000000000000000	4.00000000000000000000	4.00000000000000000000	4.00000000000000000000	4.00000000000000000000	4.00000000000000000000	4.00000000000000000000	4.00000000000000000000	4.00000000000000000000	4.00000000000000000000	4.00000000000000000000	4.00000000000000000000	4.00000000000000000000	4.00000000000000000000	4.00000000000000000000	4.00000000000000000000	4.00000000000000000000
30.00000000000000000000	0.00000000000000000000	4186.15380859375000000000	4168.20507812500000000000	4602.56396484375000000000	4196.41015625000000000000	4165.12792968750000000000	4168.20507812500000000000	4164.10253906250000000000	4177.43603515625000000000	4169.23046875000000000000	4173.33300781250000000000	4164.61523437500000000000	4188.71777343750000000000	4184.61523437500000000000	4174.87158203125000000000	0.00000000000000000000	10246.00000000000000000000	10226.00000000000000000000	0.00000000000000000000	0.00000000000000000000	0.00000000000000000000	2675.00000000000000000000	196.00000000000000000000	4.00000000000000000000	4.00000000000000000000	4.00000000000000000000	4.00000000000000000000	4.00000000000000000000	4.00000000000000000000	4.00000000000000000000	4.00000000000000000000	4.00000000000000000000	4.00000000000000000000	4.00000000000000000000	4.00000000000000000000	4.00000000000000000000	4.00000000000000000000	4.00000000000000000000	4.00000000000000000000
31.00000000000000000000	0.00000000000000000000	4191.28173828125000000000	4166.15380859375000000000	4593.33300781250000000000	4190.25634765625000000000	4162.05126953125000000000	4168.20507812500000000000	4166.15380859375000000000	4178.97412109375000000000	4170.25634765625000000000	4163.07666015625000000000	4166.15380859375000000000	4188.71777343750000000000	4174.87158203125000000000	4168.71777343750000000000	0.00000000000000000000	10245.00000000000000000000	10226.00000000000000000000	0.00000000000000000000	0.00000000000000000000	0.00000000000000000000	2675.00000000000000000000	204.00000000000000000000	4.00000000000000000000	4.00000000000000000000	4.00000000000000000000	4.00000000000000000000	4.00000000000000000000	4.00000000000000000000	4.00000000000000000000	4.00000000000000000000	4.00000000000000000000	4.00000000000000000000	4.00000000000000000000	4.00000000000000000000	4.00000000000000000000	4.00000000000000000000	4.00000000000000000000	4.00000000000000000000
32.00000000000000000000	0.00000000000000000000	4180.00000000000000000000	4163.58984375000000000000	4578.97412109375000000000	4194.87158203125000000000	4167.17919921875000000000	4175.38427734375000000000	4171.79492187500000000000	4176.92285156250000000000	4164.61523437500000000000	4154.87158203125000000000	4178.46142578125000000000	4188.71777343750000000000	4177.43603515625000000000	4168.20507812500000000000	0.00000000000000000000	10245.00000000000000000000	10226.00000000000000000000	0.00000000000000000000	0.00000000000000000000	0.00000000000000000000	2675.00000000000000000000	212.00000000000000000000	4.00000000000000000000	4.00000000000000000000	4.00000000000000000000	4.00000000000000000000	4.00000000000000000000	4.00000000000000000000	4.00000000000000000000	4.00000000000000000000	4.00000000000000000000	4.00000000000000000000	4.00000000000000000000	4.00000000000000000000	4.00000000000000000000	4.00000000000000000000	4.00000000000000000000	4.00000000000000000000
33.00000000000000000000	0.00000000000000000000	4173.84619140625000000000	4158.46142578125000000000	4558.46142578125000000000	4201.53857421875000000000	4161.53857421875000000000	4172.82031250000000000000	4169.23046875000000000000	4172.30761718750000000000	4156.92285156250000000000	4157.94873046875000000000	4166.15380859375000000000	4182.56396484375000000000	4171.79492187500000000000	4166.66650390625000000000	0.00000000000000000000	10244.00000000000000000000	10228.00000000000000000000	0.00000000000000000000	0.00000000000000000000	0.00000000000000000000	2675.00000000000000000000	221.00000000000000000000	4.00000000000000000000	4.00000000000000000000	4.00000000000000000000	4.00000000000000000000	4.00000000000000000000	4.00000000000000000000	4.00000000000000000000	4.00000000000000000000	4.00000000000000000000	4.00000000000000000000	4.00000000000000000000	4.00000000000000000000	4.00000000000000000000	4.00000000000000000000	4.00000000000000000000	4.00000000000000000000
34.00000000000000000000	0.00000000000000000000	4188.20507812500000000000	4151.79492187500000000000	4547.69238281250000000000	4192.82031250000000000000	4158.46142578125000000000	4171.28173828125000000000	4167.17919921875000000000	4177.94873046875000000000	4162.05126953125000000000	4159.48730468750000000000	4153.84619140625000000000	4177.43603515625000000000	4158.97412109375000000000	4163.07666015625000000000	0.00000000000000000000	10244.00000000000000000000	10228.00000000000000000000	0.00000000000000000000	0.00000000000000000000	0.00000000000000000000	2675.00000000000000000000	229.00000000000000000000	4.00000000000000000000	4.00000000000000000000	4.00000000000000000000	4.00000000000000000000	4.00000000000000000000	4.00000000000000000000	4.00000000000000000000	4.00000000000000000000	4.00000000000000000000	4.00000000000000000000	4.00000000000000000000	4.00000000000000000000	4.00000000000000000000	4.00000000000000000000	4.00000000000000000000	4.00000000000000000000
35.00000000000000000000	0.00000000000000000000	4181.02539062500000000000	4151.79492187500000000000	4539.48730468750000000000	4195.38427734375000000000	4167.17919921875000000000	4181.02539062500000000000	4179.48730468750000000000	4202.05126953125000000000	4188.20507812500000000000	4169.23046875000000000000	4174.35888671875000000000	4181.02539062500000000000	4174.35888671875000000000	4170.76904296875000000000	0.00000000000000000000	10245.00000000000000000000	10228.00000000000000000000	0.00000000000000000000	0.00000000000000000000	0.00000000000000000000	2675.00000000000000000000	237.00000000000000000000	4.00000000000000000000	4.00000000000000000000	4.00000000000000000000	4.00000000000000000000	4.00000000000000000000	4.00000000000000000000	4.00000000000000000000	4.00000000000000000000	4.00000000000000000000	4.00000000000000000000	4.00000000000000000000	4.00000000000000000000	4.00000000000000000000	4.00000000000000000000	4.00000000000000000000	4.00000000000000000000
36.00000000000000000000	0.00000000000000000000	4189.23046875000000000000	4144.61523437500000000000	4519.48730468750000000000	4206.15380859375000000000	4153.33300781250000000000	4162.56396484375000000000	4167.17919921875000000000	4192.82031250000000000000	4180.00000000000000000000	4166.15380859375000000000	4164.61523437500000000000	4187.17919921875000000000	4173.33300781250000000000	4178.46142578125000000000	0.00000000000000000000	10245.00000000000000000000	10228.00000000000000000000	0.00000000000000000000	0.00000000000000000000	0.00000000000000000000	2675.00000000000000000000	246.00000000000000000000	4.00000000000000000000	4.00000000000000000000	4.00000000000000000000	4.00000000000000000000	4.00000000000000000000	4.00000000000000000000	4.00000000000000000000	4.00000000000000000000	4.00000000000000000000	4.00000000000000000000	4.00000000000000000000	4.00000000000000000000	4.00000000000000000000	4.00000000000000000000	4.00000000000000000000	4.00000000000000000000
37.00000000000000000000	0.00000000000000000000	4192.82031250000000000000	4158.46142578125000000000	4496.41015625000000000000	4193.33300781250000000000	4155.89746093750000000000	4152.82031250000000000000	4160.00000000000000000000	4177.94873046875000000000	4166.15380859375000000000	4165.12792968750000000000	4155.89746093750000000000	4188.71777343750000000000	4173.33300781250000000000	4180.00000000000000000000	0.00000000000000000000	10244.00000000000000000000	10228.00000000000000000000	0.00000000000000000000	0.00000000000000000000	0.00000000000000000000	2675.00000000000000000000	254.00000000000000000000	4.00000000000000000000	4.00000000000000000000	4.00000000000000000000	4.00000000000000000000	4.00000000000000000000	4.00000000000000000000	4.00000000000000000000	4.00000000000000000000	4.00000000000000000000	4.00000000000000000000	4.00000000000000000000	4.00000000000000000000	4.00000000000000000000	4.00000000000000000000	4.00000000000000000000	4.00000000000000000000
38.00000000000000000000	0.00000000000000000000	4188.20507812500000000000	4175.38427734375000000000	4490.76904296875000000000	4184.10253906250000000000	4161.53857421875000000000	4161.53857421875000000000	4165.12792968750000000000	4178.46142578125000000000	4169.23046875000000000000	4166.15380859375000000000	4176.92285156250000000000	4188.71777343750000000000	4179.48730468750000000000	4167.17919921875000000000	0.00000000000000000000	10244.00000000000000000000	10228.00000000000000000000	0.00000000000000000000	0.00000000000000000000	0.00000000000000000000	2675.00000000000000000000	262.00000000000000000000	4.00000000000000000000	4.00000000000000000000	4.00000000000000000000	4.00000000000000000000	4.00000000000000000000	4.00000000000000000000	4.00000000000000000000	4.00000000000000000000	4.00000000000000000000	4.00000000000000000000	4.00000000000000000000	4.00000000000000000000	4.00000000000000000000	4.00000000000000000000	4.00000000000000000000	4.00000000000000000000
39.00000000000000000000	0.00000000000000000000	4195.38427734375000000000	4178.97412109375000000000	4497.94873046875000000000	4206.66650390625000000000	4159.48730468750000000000	4167.69238281250000000000	4165.12792968750000000000	4176.92285156250000000000	4169.74365234375000000000	4164.61523437500000000000	4182.05126953125000000000	4190.25634765625000000000	4171.28173828125000000000	4161.02539062500000000000	0.00000000000000000000	10247.00000000000000000000	10228.00000000000000000000	0.00000000000000000000	0.00000000000000000000	0.00000000000000000000	2675.00000000000000000000	271.00000000000000000000	4.00000000000000000000	4.00000000000000000000	4.00000000000000000000	4.00000000000000000000	4.00000000000000000000	4.00000000000000000000	4.00000000000000000000	4.00000000000000000000	4.00000000000000000000	4.00000000000000000000	4.00000000000000000000	4.00000000000000000000	4.00000000000000000000	4.00000000000000000000	4.00000000000000000000	4.00000000000000000000
40.00000000000000000000	0.00000000000000000000	4181.53857421875000000000	4182.56396484375000000000	4491.79492187500000000000	4220.51269531250000000000	4166.66650390625000000000	4169.74365234375000000000	4163.58984375000000000000	4177.43603515625000000000	4167.17919921875000000000	4172.30761718750000000000	4177.94873046875000000000	4190.76904296875000000000	4167.69238281250000000000	4175.89746093750000000000	0.00000000000000000000	10247.00000000000000000000	10228.00000000000000000000	0.00000000000000000000	0.00000000000000000000	0.00000000000000000000	2675.00000000000000000000	279.00000000000000000000	4.00000000000000000000	4.00000000000000000000	4.00000000000000000000	4.00000000000000000000	4.00000000000000000000	4.00000000000000000000	4.00000000000000000000	4.00000000000000000000	4.00000000000000000000	4.00000000000000000000	4.00000000000000000000	4.00000000000000000000	4.00000000000000000000	4.00000000000000000000	4.00000000000000000000	4.00000000000000000000
41.00000000000000000000	0.00000000000000000000	4180.51269531250000000000	4151.28173828125000000000	4476.41015625000000000000	4201.02539062500000000000	4138.97412109375000000000	4149.23046875000000000000	4145.12792968750000000000	4165.64111328125000000000	4147.69238281250000000000	4152.30761718750000000000	4154.87158203125000000000	4185.64111328125000000000	4151.79492187500000000000	4167.69238281250000000000	0.00000000000000000000	10247.00000000000000000000	10229.00000000000000000000	0.00000000000000000000	0.00000000000000000000	0.00000000000000000000	2675.00000000000000000000	287.00000000000000000000	4.00000000000000000000	4.00000000000000000000	4.00000000000000000000	4.00000000000000000000	4.00000000000000000000	4.00000000000000000000	4.00000000000000000000	4.00000000000000000000	4.00000000000000000000	4.00000000000000000000	4.00000000000000000000	4.00000000000000000000	4.00000000000000000000	4.00000000000000000000	4.00000000000000000000	4.00000000000000000000
42.00000000000000000000	0.00000000000000000000	4185.12792968750000000000	4146.15380859375000000000	4468.71777343750000000000	4202.05126953125000000000	4135.89746093750000000000	4152.82031250000000000000	4154.35888671875000000000	4173.33300781250000000000	4154.87158203125000000000	4149.74365234375000000000	4144.10253906250000000000	4190.25634765625000000000	4161.02539062500000000000	4166.15380859375000000000	0.00000000000000000000	10247.00000000000000000000	10229.00000000000000000000	0.00000000000000000000	0.00000000000000000000	0.00000000000000000000	2675.00000000000000000000	296.00000000000000000000	4.00000000000000000000	4.00000000000000000000	4.00000000000000000000	4.00000000000000000000	4.00000000000000000000	4.00000000000000000000	4.00000000000000000000	4.00000000000000000000	4.00000000000000000000	4.00000000000000000000	4.00000000000000000000	4.00000000000000000000	4.00000000000000000000	4.00000000000000000000	4.00000000000000000000	4.00000000000000000000
43.00000000000000000000	0.00000000000000000000	4195.38427734375000000000	4177.43603515625000000000	4472.30761718750000000000	4218.97412109375000000000	4163.07666015625000000000	4162.56396484375000000000	4169.74365234375000000000	4185.12792968750000000000	4172.30761718750000000000	4168.71777343750000000000	4169.74365234375000000000	4205.12792968750000000000	4183.58984375000000000000	4180.51269531250000000000	0.00000000000000000000	10249.00000000000000000000	10230.00000000000000000000	0.00000000000000000000	0.00000000000000000000	0.00000000000000000000	2675.00000000000000000000	304.00000000000000000000	4.00000000000000000000	4.00000000000000000000	4.00000000000000000000	4.00000000000000000000	4.00000000000000000000	4.00000000000000000000	4.00000000000000000000	4.00000000000000000000	4.00000000000000000000	4.00000000000000000000	4.00000000000000000000	4.00000000000000000000	4.00000000000000000000	4.00000000000000000000	4.00000000000000000000	4.00000000000000000000
44.00000000000000000000	0.00000000000000000000	4206.66650390625000000000	4173.33300781250000000000	4476.92285156250000000000	4212.30761718750000000000	4158.46142578125000000000	4150.25634765625000000000	4157.94873046875000000000	4174.35888671875000000000	4158.46142578125000000000	4159.48730468750000000000	4180.00000000000000000000	4198.97412109375000000000	4165.64111328125000000000	4174.87158203125000000000	0.00000000000000000000	10249.00000000000000000000	10230.00000000000000000000	0.00000000000000000000	0.00000000000000000000	0.00000000000000000000	2675.00000000000000000000	312.00000000000000000000	4.00000000000000000000	4.00000000000000000000	4.00000000000000000000	4.00000000000000000000	4.00000000000000000000	4.00000000000000000000	4.00000000000000000000	4.00000000000000000000	4.00000000000000000000	4.00000000000000000000	4.00000000000000000000	4.00000000000000000000	4.00000000000000000000	4.00000000000000000000	4.00000000000000000000	4.00000000000000000000
45.00000000000000000000	0.00000000000000000000	4182.05126953125000000000	4152.82031250000000000000	4459.48730468750000000000	4201.53857421875000000000	4157.94873046875000000000	4158.46142578125000000000	4157.94873046875000000000	4175.38427734375000000000	4153.33300781250000000000	4156.41015625000000000000	4170.25634765625000000000	4188.71777343750000000000	4139.48730468750000000000	4166.15380859375000000000	0.00000000000000000000	10247.00000000000000000000	10229.00000000000000000000	0.00000000000000000000	0.00000000000000000000	0.00000000000000000000	2675.00000000000000000000	320.00000000000000000000	4.00000000000000000000	4.00000000000000000000	4.00000000000000000000	4.00000000000000000000	4.00000000000000000000	4.00000000000000000000	4.00000000000000000000	4.00000000000000000000	4.00000000000000000000	4.00000000000000000000	4.00000000000000000000	4.00000000000000000000	4.00000000000000000000	4.00000000000000000000	4.00000000000000000000	4.00000000000000000000
46.00000000000000000000	0.00000000000000000000	4180.00000000000000000000	4138.97412109375000000000	4443.58984375000000000000	4199.48730468750000000000	4151.79492187500000000000	4158.46142578125000000000	4152.30761718750000000000	4168.71777343750000000000	4147.17919921875000000000	4152.30761718750000000000	4165.64111328125000000000	4190.25634765625000000000	4132.82031250000000000000	4156.92285156250000000000	0.00000000000000000000	10247.00000000000000000000	10229.00000000000000000000	0.00000000000000000000	0.00000000000000000000	0.00000000000000000000	2675.00000000000000000000	327.00000000000000000000	4.00000000000000000000	4.00000000000000000000	4.00000000000000000000	4.00000000000000000000	4.00000000000000000000	4.00000000000000000000	4.00000000000000000000	4.00000000000000000000	4.00000000000000000000	4.00000000000000000000	4.00000000000000000000	4.00000000000000000000	4.00000000000000000000	4.00000000000000000000	4.00000000000000000000	4.00000000000000000000
47.00000000000000000000	0.00000000000000000000	4187.17919921875000000000	4148.20507812500000000000	4440.00000000000000000000	4207.17919921875000000000	4145.64111328125000000000	4155.38427734375000000000	4151.79492187500000000000	4168.71777343750000000000	4153.33300781250000000000	4149.74365234375000000000	4156.41015625000000000000	4186.15380859375000000000	4161.53857421875000000000	4162.56396484375000000000	0.00000000000000000000	10247.00000000000000000000	10229.00000000000000000000	0.00000000000000000000	0.00000000000000000000	0.00000000000000000000	2675.00000000000000000000	334.00000000000000000000	4.00000000000000000000	4.00000000000000000000	4.00000000000000000000	4.00000000000000000000	4.00000000000000000000	4.00000000000000000000	4.00000000000000000000	4.00000000000000000000	4.00000000000000000000	4.00000000000000000000	4.00000000000000000000	4.00000000000000000000	4.00000000000000000000	4.00000000000000000000	4.00000000000000000000	4.00000000000000000000
48.00000000000000000000	0.00000000000000000000	4177.43603515625000000000	4150.76904296875000000000	4424.61523437500000000000	4200.00000000000000000000	4149.74365234375000000000	4160.00000000000000000000	4155.89746093750000000000	4176.41015625000000000000	4164.10253906250000000000	4155.38427734375000000000	4134.87158203125000000000	4184.61523437500000000000	4172.30761718750000000000	4168.20507812500000000000	0.00000000000000000000	10247.00000000000000000000	10229.00000000000000000000	0.00000000000000000000	0.00000000000000000000	0.00000000000000000000	2675.00000000000000000000	342.00000000000000000000	4.00000000000000000000	4.00000000000000000000	4.00000000000000000000	4.00000000000000000000	4.00000000000000000000	4.00000000000000000000	4.00000000000000000000	4.00000000000000000000	4.00000000000000000000	4.00000000000000000000	4.00000000000000000000	4.00000000000000000000	4.00000000000000000000	4.00000000000000000000	4.00000000000000000000	4.00000000000000000000
49.00000000000000000000	0.00000000000000000000	4185.12792968750000000000	4138.97412109375000000000	4418.46142578125000000000	4190.25634765625000000000	4146.66650390625000000000	4152.30761718750000000000	4149.23046875000000000000	4165.64111328125000000000	4152.30761718750000000000	4156.92285156250000000000	4146.15380859375000000000	4190.25634765625000000000	4145.64111328125000000000	4155.38427734375000000000	0.00000000000000000000	10248.00000000000000000000	10228.00000000000000000000	0.00000000000000000000	0.00000000000000000000	0.00000000000000000000	2675.00000000000000000000	349.00000000000000000000	4.00000000000000000000	4.00000000000000000000	4.00000000000000000000	4.00000000000000000000	4.00000000000000000000	4.00000000000000000000	4.00000000000000000000	4.00000000000000000000	4.00000000000000000000	4.00000000000000000000	4.00000000000000000000	4.00000000000000000000	4.00000000000000000000	4.00000000000000000000	4.00000000000000000000	4.00000000000000000000
50.00000000000000000000	0.00000000000000000000	4180.51269531250000000000	4156.41015625000000000000	4417.43554687500000000000	4212.82031250000000000000	4151.28173828125000000000	4151.79492187500000000000	4155.38427734375000000000	4167.69238281250000000000	4150.76904296875000000000	4173.33300781250000000000	4175.89746093750000000000	4193.33300781250000000000	4148.71777343750000000000	4160.51269531250000000000	0.00000000000000000000	10248.00000000000000000000	10228.00000000000000000000	0.00000000000000000000	0.00000000000000000000	0.00000000000000000000	2675.00000000000000000000	356.00000000000000000000	4.00000000000000000000	4.00000000000000000000	4.00000000000000000000	4.00000000000000000000	4.00000000000000000000	4.00000000000000000000	4.00000000000000000000	4.00000000000000000000	4.00000000000000000000	4.00000000000000000000	4.00000000000000000000	4.00000000000000000000	4.00000000000000000000	4.00000000000000000000	4.00000000000000000000	4.00000000000000000000
51.00000000000000000000	0.00000000000000000000	4184.10253906250000000000	4157.43603515625000000000	4409.23046875000000000000	4212.30761718750000000000	4144.10253906250000000000	4146.66650390625000000000	4147.69238281250000000000	4165.12792968750000000000	4150.76904296875000000000	4167.17919921875000000000	4168.20507812500000000000	4190.76904296875000000000	4155.89746093750000000000	4160.51269531250000000000	0.00000000000000000000	10249.00000000000000000000	10227.00000000000000000000	0.00000000000000000000	0.00000000000000000000	0.00000000000000000000	2675.00000000000000000000	364.00000000000000000000	4.00000000000000000000	4.00000000000000000000	4.00000000000000000000	4.00000000000000000000	4.00000000000000000000	4.00000000000000000000	4.00000000000000000000	4.00000000000000000000	4.00000000000000000000	4.00000000000000000000	4.00000000000000000000	4.00000000000000000000	4.00000000000000000000	4.00000000000000000000	4.00000000000000000000	4.00000000000000000000
52.00000000000000000000	0.00000000000000000000	4182.56396484375000000000	4149.74365234375000000000	4396.92285156250000000000	4191.79492187500000000000	4146.66650390625000000000	4155.38427734375000000000	4145.12792968750000000000	4169.23046875000000000000	4162.56396484375000000000	4158.46142578125000000000	4168.71777343750000000000	4184.10253906250000000000	4164.10253906250000000000	4150.25634765625000000000	0.00000000000000000000	10249.00000000000000000000	10227.00000000000000000000	0.00000000000000000000	0.00000000000000000000	0.00000000000000000000	2675.00000000000000000000	371.00000000000000000000	4.00000000000000000000	4.00000000000000000000	4.00000000000000000000	4.00000000000000000000	4.00000000000000000000	4.00000000000000000000	4.00000000000000000000	4.00000000000000000000	4.00000000000000000000	4.00000000000000000000	4.00000000000000000000	4.00000000000000000000	4.00000000000000000000	4.00000000000000000000	4.00000000000000000000	4.00000000000000000000
53.00000000000000000000	0.00000000000000000000	4172.30761718750000000000	4158.46142578125000000000	4392.30761718750000000000	4201.53857421875000000000	4161.53857421875000000000	4171.28173828125000000000	4157.94873046875000000000	4182.56396484375000000000	4172.30761718750000000000	4168.71777343750000000000	4171.28173828125000000000	4183.58984375000000000000	4175.89746093750000000000	4157.94873046875000000000	0.00000000000000000000	10250.00000000000000000000	10227.00000000000000000000	0.00000000000000000000	0.00000000000000000000	0.00000000000000000000	2675.00000000000000000000	379.00000000000000000000	4.00000000000000000000	4.00000000000000000000	4.00000000000000000000	4.00000000000000000000	4.00000000000000000000	4.00000000000000000000	4.00000000000000000000	4.00000000000000000000	4.00000000000000000000	4.00000000000000000000	4.00000000000000000000	4.00000000000000000000	4.00000000000000000000	4.00000000000000000000	4.00000000000000000000	4.00000000000000000000
54.00000000000000000000	0.00000000000000000000	4188.71777343750000000000	4157.43603515625000000000	4408.20507812500000000000	4213.33300781250000000000	4156.92285156250000000000	4161.53857421875000000000	4156.92285156250000000000	4177.43603515625000000000	4157.43603515625000000000	4169.23046875000000000000	4145.12792968750000000000	4191.79492187500000000000	4157.94873046875000000000	4172.30761718750000000000	0.00000000000000000000	10250.00000000000000000000	10227.00000000000000000000	0.00000000000000000000	0.00000000000000000000	0.00000000000000000000	2675.00000000000000000000	386.00000000000000000000	4.00000000000000000000	4.00000000000000000000	4.00000000000000000000	4.00000000000000000000	4.00000000000000000000	4.00000000000000000000	4.00000000000000000000	4.00000000000000000000	4.00000000000000000000	4.00000000000000000000	4.00000000000000000000	4.00000000000000000000	4.00000000000000000000	4.00000000000000000000	4.00000000000000000000	4.00000000000000000000
55.00000000000000000000	0.00000000000000000000	4182.05126953125000000000	4161.02539062500000000000	4410.25634765625000000000	4207.69238281250000000000	4156.41015625000000000000	4161.53857421875000000000	4162.56396484375000000000	4181.53857421875000000000	4166.66650390625000000000	4177.43603515625000000000	4151.28173828125000000000	4200.00000000000000000000	4152.30761718750000000000	4178.46142578125000000000	0.00000000000000000000	10247.00000000000000000000	10227.00000000000000000000	0.00000000000000000000	0.00000000000000000000	0.00000000000000000000	2675.00000000000000000000	393.00000000000000000000	4.00000000000000000000	4.00000000000000000000	4.00000000000000000000	4.00000000000000000000	4.00000000000000000000	4.00000000000000000000	4.00000000000000000000	4.00000000000000000000	4.00000000000000000000	4.00000000000000000000	4.00000000000000000000	4.00000000000000000000	4.00000000000000000000	4.00000000000000000000	4.00000000000000000000	4.00000000000000000000
56.00000000000000000000	0.00000000000000000000	4178.97412109375000000000	4161.02539062500000000000	4404.10253906250000000000	4202.56396484375000000000	4157.43603515625000000000	4168.71777343750000000000	4162.56396484375000000000	4182.56396484375000000000	4176.41015625000000000000	4185.12792968750000000000	4179.48730468750000000000	4201.53857421875000000000	4167.69238281250000000000	4175.38427734375000000000	0.00000000000000000000	10247.00000000000000000000	10227.00000000000000000000	0.00000000000000000000	0.00000000000000000000	0.00000000000000000000	2675.00000000000000000000	401.00000000000000000000	4.00000000000000000000	4.00000000000000000000	4.00000000000000000000	4.00000000000000000000	4.00000000000000000000	4.00000000000000000000	4.00000000000000000000	4.00000000000000000000	4.00000000000000000000	4.00000000000000000000	4.00000000000000000000	4.00000000000000000000	4.00000000000000000000	4.00000000000000000000	4.00000000000000000000	4.00000000000000000000
57.00000000000000000000	0.00000000000000000000	4189.23046875000000000000	4162.56396484375000000000	4409.74365234375000000000	4203.58984375000000000000	4169.74365234375000000000	4173.33300781250000000000	4160.51269531250000000000	4180.51269531250000000000	4168.71777343750000000000	4189.74365234375000000000	4182.56396484375000000000	4194.35888671875000000000	4185.64111328125000000000	4173.84619140625000000000	0.00000000000000000000	10246.00000000000000000000	10229.00000000000000000000	0.00000000000000000000	0.00000000000000000000	0.00000000000000000000	2675.00000000000000000000	408.00000000000000000000	4.00000000000000000000	4.00000000000000000000	4.00000000000000000000	4.00000000000000000000	4.00000000000000000000	4.00000000000000000000	4.00000000000000000000	4.00000000000000000000	4.00000000000000000000	4.00000000000000000000	4.00000000000000000000	4.00000000000000000000	4.00000000000000000000	4.00000000000000000000	4.00000000000000000000	4.00000000000000000000
58.00000000000000000000	0.00000000000000000000	4178.97412109375000000000	4162.05126953125000000000	4400.51269531250000000000	4205.64111328125000000000	4172.82031250000000000000	4171.79492187500000000000	4158.97412109375000000000	4182.05126953125000000000	4166.15380859375000000000	4188.20507812500000000000	4172.30761718750000000000	4187.17919921875000000000	4180.00000000000000000000	4165.12792968750000000000	0.00000000000000000000	10246.00000000000000000000	10229.00000000000000000000	0.00000000000000000000	0.00000000000000000000	0.00000000000000000000	2675.00000000000000000000	415.00000000000000000000	4.00000000000000000000	4.00000000000000000000	4.00000000000000000000	4.00000000000000000000	4.00000000000000000000	4.00000000000000000000	4.00000000000000000000	4.00000000000000000000	4.00000000000000000000	4.00000000000000000000	4.00000000000000000000	4.00000000000000000000	4.00000000000000000000	4.00000000000000000000	4.00000000000000000000	4.00000000000000000000
59.00000000000000000000	0.00000000000000000000	4178.97412109375000000000	4159.48730468750000000000	4386.15380859375000000000	4213.33300781250000000000	4154.87158203125000000000	4161.53857421875000000000	4150.25634765625000000000	4178.46142578125000000000	4166.15380859375000000000	4172.30761718750000000000	4159.48730468750000000000	4189.23046875000000000000	4151.79492187500000000000	4163.58984375000000000000	0.00000000000000000000	10247.00000000000000000000	10230.00000000000000000000	0.00000000000000000000	0.00000000000000000000	0.00000000000000000000	2675.00000000000000000000	423.00000000000000000000	4.00000000000000000000	4.00000000000000000000	4.00000000000000000000	4.00000000000000000000	4.00000000000000000000	4.00000000000000000000	4.00000000000000000000	4.00000000000000000000	4.00000000000000000000	4.00000000000000000000	4.00000000000000000000	4.00000000000000000000	4.00000000000000000000	4.00000000000000000000	4.00000000000000000000	4.00000000000000000000
60.00000000000000000000	0.00000000000000000000	4173.84619140625000000000	4172.82031250000000000000	4382.05126953125000000000	4220.00000000000000000000	4166.15380859375000000000	4170.25634765625000000000	4160.51269531250000000000	4188.20507812500000000000	4181.53857421875000000000	4186.15380859375000000000	4156.41015625000000000000	4193.84619140625000000000	4157.94873046875000000000	4184.61523437500000000000	0.00000000000000000000	10247.00000000000000000000	10230.00000000000000000000	0.00000000000000000000	0.00000000000000000000	0.00000000000000000000	2675.00000000000000000000	430.00000000000000000000	4.00000000000000000000	4.00000000000000000000	4.00000000000000000000	4.00000000000000000000	4.00000000000000000000	4.00000000000000000000	4.00000000000000000000	4.00000000000000000000	4.00000000000000000000	4.00000000000000000000	4.00000000000000000000	4.00000000000000000000	4.00000000000000000000	4.00000000000000000000	4.00000000000000000000	4.00000000000000000000
61.00000000000000000000	0.00000000000000000000	4180.51269531250000000000	4164.61523437500000000000	4376.41015625000000000000	4211.79492187500000000000	4162.56396484375000000000	4165.12792968750000000000	4155.89746093750000000000	4177.94873046875000000000	4167.17919921875000000000	4190.76904296875000000000	4157.43603515625000000000	4194.35888671875000000000	4168.20507812500000000000	4178.46142578125000000000	0.00000000000000000000	10248.00000000000000000000	10232.00000000000000000000	0.00000000000000000000	0.00000000000000000000	0.00000000000000000000	2675.00000000000000000000	437.00000000000000000000	4.00000000000000000000	4.00000000000000000000	4.00000000000000000000	4.00000000000000000000	4.00000000000000000000	4.00000000000000000000	4.00000000000000000000	4.00000000000000000000	4.00000000000000000000	4.00000000000000000000	4.00000000000000000000	4.00000000000000000000	4.00000000000000000000	4.00000000000000000000	4.00000000000000000000	4.00000000000000000000
62.00000000000000000000	0.00000000000000000000	4186.66650390625000000000	4155.89746093750000000000	4357.43554687500000000000	4204.10253906250000000000	4145.64111328125000000000	4157.43603515625000000000	4146.66650390625000000000	4164.61523437500000000000	4147.17919921875000000000	4180.51269531250000000000	4169.74365234375000000000	4195.38427734375000000000	4176.92285156250000000000	4165.64111328125000000000	0.00000000000000000000	10248.00000000000000000000	10232.00000000000000000000	0.00000000000000000000	0.00000000000000000000	0.00000000000000000000	2675.00000000000000000000	445.00000000000000000000	4.00000000000000000000	4.00000000000000000000	4.00000000000000000000	4.00000000000000000000	4.00000000000000000000	4.00000000000000000000	4.00000000000000000000	4.00000000000000000000	4.00000000000000000000	4.00000000000000000000	4.00000000000000000000	4.00000000000000000000	4.00000000000000000000	4.00000000000000000000	4.00000000000000000000	4.00000000000000000000
63.00000000000000000000	0.00000000000000000000	4172.30761718750000000000	4165.64111328125000000000	4340.00000000000000000000	4199.48730468750000000000	4157.94873046875000000000	4164.10253906250000000000	4154.35888671875000000000	4174.35888671875000000000	4162.05126953125000000000	4190.76904296875000000000	4188.71777343750000000000	4202.56396484375000000000	4193.33300781250000000000	4182.56396484375000000000	0.00000000000000000000	10249.00000000000000000000	10230.00000000000000000000	0.00000000000000000000	0.00000000000000000000	0.00000000000000000000	2675.00000000000000000000	452.00000000000000000000	4.00000000000000000000	4.00000000000000000000	4.00000000000000000000	4.00000000000000000000	4.00000000000000000000	4.00000000000000000000	4.00000000000000000000	4.00000000000000000000	4.00000000000000000000	4.00000000000000000000	4.00000000000000000000	4.00000000000000000000	4.00000000000000000000	4.00000000000000000000	4.00000000000000000000	4.00000000000000000000
64.00000000000000000000	0.00000000000000000000	4185.12792968750000000000	4156.92285156250000000000	4351.79492187500000000000	4192.82031250000000000000	4157.94873046875000000000	4154.87158203125000000000	4143.07666015625000000000	4169.23046875000000000000	4153.84619140625000000000	4182.56396484375000000000	4177.94873046875000000000	4212.30761718750000000000	4178.97412109375000000000	4189.23046875000000000000	2738.00000000000000000000	10249.00000000000000000000	10230.00000000000000000000	0.00000000000000000000	0.00000000000000000000	0.00000000000000000000	2675.00000000000000000000	459.00000000000000000000	4.00000000000000000000	4.00000000000000000000	4.00000000000000000000	4.00000000000000000000	4.00000000000000000000	4.00000000000000000000	4.00000000000000000000	4.00000000000000000000	4.00000000000000000000	4.00000000000000000000	4.00000000000000000000	4.00000000000000000000	4.00000000000000000000	4.00000000000000000000	4.00000000000000000000	4.00000000000000000000
65.00000000000000000000	0.00000000000000000000	4187.17919921875000000000	4158.46142578125000000000	4364.61523437500000000000	4202.05126953125000000000	4162.05126953125000000000	4155.89746093750000000000	4144.61523437500000000000	4168.71777343750000000000	4145.64111328125000000000	4177.43603515625000000000	4171.79492187500000000000	4212.82031250000000000000	4170.76904296875000000000	4185.64111328125000000000	2413.00000000000000000000	10248.00000000000000000000	10231.00000000000000000000	0.00000000000000000000	0.00000000000000000000	0.00000000000000000000	2675.00000000000000000000	467.00000000000000000000	4.00000000000000000000	4.00000000000000000000	4.00000000000000000000	4.00000000000000000000	4.00000000000000000000	4.00000000000000000000	4.00000000000000000000	4.00000000000000000000	4.00000000000000000000	4.00000000000000000000	4.00000000000000000000	4.00000000000000000000	4.00000000000000000000	4.00000000000000000000	4.00000000000000000000	4.00000000000000000000
66.00000000000000000000	0.00000000000000000000	4177.94873046875000000000	4158.97412109375000000000	4346.15380859375000000000	4213.84619140625000000000	4161.02539062500000000000	4156.92285156250000000000	4148.71777343750000000000	4166.15380859375000000000	4150.76904296875000000000	4174.35888671875000000000	4176.92285156250000000000	4204.10253906250000000000	4176.92285156250000000000	4177.94873046875000000000	2002.00000000000000000000	10248.00000000000000000000	10231.00000000000000000000	0.00000000000000000000	0.00000000000000000000	0.00000000000000000000	2675.00000000000000000000	474.00000000000000000000	4.00000000000000000000	4.00000000000000000000	4.00000000000000000000	4.00000000000000000000	4.00000000000000000000	4.00000000000000000000	4.00000000000000000000	4.00000000000000000000	4.00000000000000000000	4.00000000000000000000	4.00000000000000000000	4.00000000000000000000	4.00000000000000000000	4.00000000000000000000	4.00000000000000000000	4.00000000000000000000
67.00000000000000000000	0.00000000000000000000	4184.61523437500000000000	4161.53857421875000000000	4329.74365234375000000000	4214.87158203125000000000	4146.66650390625000000000	4151.28173828125000000000	4145.64111328125000000000	4165.64111328125000000000	4156.92285156250000000000	4160.00000000000000000000	4165.64111328125000000000	4201.53857421875000000000	4185.64111328125000000000	4181.53857421875000000000	3461.00000000000000000000	10249.00000000000000000000	10229.00000000000000000000	0.00000000000000000000	0.00000000000000000000	0.00000000000000000000	2675.00000000000000000000	481.00000000000000000000	4.00000000000000000000	4.00000000000000000000	4.00000000000000000000	4.00000000000000000000	4.00000000000000000000	4.00000000000000000000	4.00000000000000000000	4.00000000000000000000	4.00000000000000000000	4.00000000000000000000	4.00000000000000000000	4.00000000000000000000	4.00000000000000000000	4.00000000000000000000	4.00000000000000000000	4.00000000000000000000
68.00000000000000000000	0.00000000000000000000	4181.53857421875000000000	4177.43603515625000000000	4323.58984375000000000000	4211.28173828125000000000	4154.35888671875000000000	4156.41015625000000000000	4154.35888671875000000000	4181.53857421875000000000	4169.74365234375000000000	4162.56396484375000000000	4167.17919921875000000000	4206.15380859375000000000	4191.28173828125000000000	4196.92285156250000000000	3533.00000000000000000000	10249.00000000000000000000	10229.00000000000000000000	0.00000000000000000000	0.00000000000000000000	0.00000000000000000000	2675.00000000000000000000	489.00000000000000000000	4.00000000000000000000	4.00000000000000000000	4.00000000000000000000	4.00000000000000000000	4.00000000000000000000	4.00000000000000000000	4.00000000000000000000	4.00000000000000000000	4.00000000000000000000	4.00000000000000000000	4.00000000000000000000	4.00000000000000000000	4.00000000000000000000	4.00000000000000000000	4.00000000000000000000	4.00000000000000000000
69.00000000000000000000	0.00000000000000000000	4184.10253906250000000000	4160.00000000000000000000	4308.20507812500000000000	4201.02539062500000000000	4161.02539062500000000000	4151.28173828125000000000	4146.15380859375000000000	4170.76904296875000000000	4155.89746093750000000000	4155.38427734375000000000	4177.94873046875000000000	4199.48730468750000000000	4171.28173828125000000000	4183.07666015625000000000	3410.00000000000000000000	10248.00000000000000000000	10229.00000000000000000000	0.00000000000000000000	0.00000000000000000000	0.00000000000000000000	2675.00000000000000000000	496.00000000000000000000	4.00000000000000000000	4.00000000000000000000	4.00000000000000000000	4.00000000000000000000	4.00000000000000000000	4.00000000000000000000	4.00000000000000000000	4.00000000000000000000	4.00000000000000000000	4.00000000000000000000	4.00000000000000000000	4.00000000000000000000	4.00000000000000000000	4.00000000000000000000	4.00000000000000000000	4.00000000000000000000
70.00000000000000000000	0.00000000000000000000	4172.30761718750000000000	4146.66650390625000000000	4282.05126953125000000000	4202.05126953125000000000	4158.46142578125000000000	4152.82031250000000000000	4143.58984375000000000000	4159.48730468750000000000	4146.66650390625000000000	4140.00000000000000000000	4174.87158203125000000000	4187.17919921875000000000	4168.20507812500000000000	4168.71777343750000000000	3481.00000000000000000000	10248.00000000000000000000	10229.00000000000000000000	0.00000000000000000000	0.00000000000000000000	0.00000000000000000000	2675.00000000000000000000	504.00000000000000000000	4.00000000000000000000	4.00000000000000000000	4.00000000000000000000	4.00000000000000000000	4.00000000000000000000	4.00000000000000000000	4.00000000000000000000	4.00000000000000000000	4.00000000000000000000	4.00000000000000000000	4.00000000000000000000	4.00000000000000000000	4.00000000000000000000	4.00000000000000000000	4.00000000000000000000	4.00000000000000000000
71.00000000000000000000	0.00000000000000000000	4174.35888671875000000000	4160.00000000000000000000	4268.71777343750000000000	4210.76904296875000000000	4148.20507812500000000000	4150.25634765625000000000	4147.17919921875000000000	4162.56396484375000000000	4151.79492187500000000000	4129.23046875000000000000	4159.48730468750000000000	4186.15380859375000000000	4176.41015625000000000000	4164.61523437500000000000	3404.00000000000000000000	10248.00000000000000000000	10229.00000000000000000000	0.00000000000000000000	0.00000000000000000000	0.00000000000000000000	2675.00000000000000000000	511.00000000000000000000	4.00000000000000000000	4.00000000000000000000	4.00000000000000000000	4.00000000000000000000	4.00000000000000000000	4.00000000000000000000	4.00000000000000000000	4.00000000000000000000	4.00000000000000000000	4.00000000000000000000	4.00000000000000000000	4.00000000000000000000	4.00000000000000000000	4.00000000000000000000	4.00000000000000000000	4.00000000000000000000
72.00000000000000000000	0.00000000000000000000	4189.23046875000000000000	4167.69238281250000000000	4278.46142578125000000000	4209.74365234375000000000	4145.12792968750000000000	4144.10253906250000000000	4145.64111328125000000000	4163.58984375000000000000	4153.84619140625000000000	4126.66650390625000000000	4163.58984375000000000000	4192.30761718750000000000	4174.87158203125000000000	4163.58984375000000000000	3423.00000000000000000000	10248.00000000000000000000	10229.00000000000000000000	0.00000000000000000000	0.00000000000000000000	0.00000000000000000000	2675.00000000000000000000	518.00000000000000000000	4.00000000000000000000	4.00000000000000000000	4.00000000000000000000	4.00000000000000000000	4.00000000000000000000	4.00000000000000000000	4.00000000000000000000	4.00000000000000000000	4.00000000000000000000	4.00000000000000000000	4.00000000000000000000	4.00000000000000000000	4.00000000000000000000	4.00000000000000000000	4.00000000000000000000	4.00000000000000000000
73.00000000000000000000	0.00000000000000000000	4172.30761718750000000000	4162.56396484375000000000	4280.00000000000000000000	4211.28173828125000000000	4156.41015625000000000000	4153.84619140625000000000	4150.76904296875000000000	4169.74365234375000000000	4155.38427734375000000000	4125.64111328125000000000	4183.07666015625000000000	4196.92285156250000000000	4177.43603515625000000000	4176.41015625000000000000	3122.00000000000000000000	10250.00000000000000000000	10229.00000000000000000000	0.00000000000000000000	0.00000000000000000000	0.00000000000000000000	2675.00000000000000000000	526.00000000000000000000	4.00000000000000000000	4.00000000000000000000	4.00000000000000000000	4.00000000000000000000	4.00000000000000000000	4.00000000000000000000	4.00000000000000000000	4.00000000000000000000	4.00000000000000000000	4.00000000000000000000	4.00000000000000000000	4.00000000000000000000	4.00000000000000000000	4.00000000000000000000	4.00000000000000000000	4.00000000000000000000
74.00000000000000000000	0.00000000000000000000	4178.46142578125000000000	4153.33300781250000000000	4269.74365234375000000000	4210.25634765625000000000	4157.94873046875000000000	4151.79492187500000000000	4146.15380859375000000000	4163.58984375000000000000	4145.12792968750000000000	4117.43603515625000000000	4175.89746093750000000000	4195.38427734375000000000	4175.89746093750000000000	4178.97412109375000000000	3474.00000000000000000000	10250.00000000000000000000	10229.00000000000000000000	0.00000000000000000000	0.00000000000000000000	0.00000000000000000000	2675.00000000000000000000	533.00000000000000000000	4.00000000000000000000	4.00000000000000000000	4.00000000000000000000	4.00000000000000000000	4.00000000000000000000	4.00000000000000000000	4.00000000000000000000	4.00000000000000000000	4.00000000000000000000	4.00000000000000000000	4.00000000000000000000	4.00000000000000000000	4.00000000000000000000	4.00000000000000000000	4.00000000000000000000	4.00000000000000000000
75.00000000000000000000	0.00000000000000000000	4189.23046875000000000000	4177.43603515625000000000	4263.58984375000000000000	4206.66650390625000000000	4172.30761718750000000000	4160.51269531250000000000	4154.35888671875000000000	4171.79492187500000000000	4157.43603515625000000000	4137.94873046875000000000	4171.28173828125000000000	4197.43603515625000000000	4192.82031250000000000000	4183.07666015625000000000	3303.00000000000000000000	10249.00000000000000000000	10231.00000000000000000000	0.00000000000000000000	0.00000000000000000000	0.00000000000000000000	2675.00000000000000000000	540.00000000000000000000	4.00000000000000000000	4.00000000000000000000	4.00000000000000000000	4.00000000000000000000	4.00000000000000000000	4.00000000000000000000	4.00000000000000000000	4.00000000000000000000	4.00000000000000000000	4.00000000000000000000	4.00000000000000000000	4.00000000000000000000	4.00000000000000000000	4.00000000000000000000	4.00000000000000000000	4.00000000000000000000
76.00000000000000000000	0.00000000000000000000	4184.61523437500000000000	4190.76904296875000000000	4257.43603515625000000000	4210.76904296875000000000	4165.64111328125000000000	4165.12792968750000000000	4157.94873046875000000000	4182.56396484375000000000	4171.79492187500000000000	4151.28173828125000000000	4171.79492187500000000000	4210.76904296875000000000	4197.94873046875000000000	4184.61523437500000000000	2703.00000000000000000000	10249.00000000000000000000	10231.00000000000000000000	0.00000000000000000000	0.00000000000000000000	0.00000000000000000000	2675.00000000000000000000	548.00000000000000000000	4.00000000000000000000	4.00000000000000000000	4.00000000000000000000	4.00000000000000000000	4.00000000000000000000	4.00000000000000000000	4.00000000000000000000	4.00000000000000000000	4.00000000000000000000	4.00000000000000000000	4.00000000000000000000	4.00000000000000000000	4.00000000000000000000	4.00000000000000000000	4.00000000000000000000	4.00000000000000000000
77.00000000000000000000	0.00000000000000000000	4183.07666015625000000000	4172.82031250000000000000	4250.25634765625000000000	4213.33300781250000000000	4145.12792968750000000000	4151.79492187500000000000	4151.28173828125000000000	4177.43603515625000000000	4161.02539062500000000000	4131.28173828125000000000	4167.69238281250000000000	4204.61523437500000000000	4176.41015625000000000000	4172.30761718750000000000	2574.00000000000000000000	10247.00000000000000000000	10229.00000000000000000000	0.00000000000000000000	0.00000000000000000000	0.00000000000000000000	2675.00000000000000000000	555.00000000000000000000	4.00000000000000000000	4.00000000000000000000	4.00000000000000000000	4.00000000000000000000	4.00000000000000000000	4.00000000000000000000	4.00000000000000000000	4.00000000000000000000	4.00000000000000000000	4.00000000000000000000	4.00000000000000000000	4.00000000000000000000	4.00000000000000000000	4.00000000000000000000	4.00000000000000000000	4.00000000000000000000
78.00000000000000000000	0.00000000000000000000	4172.30761718750000000000	4177.94873046875000000000	4249.23046875000000000000	4214.35888671875000000000	4166.66650390625000000000	4166.15380859375000000000	4169.23046875000000000000	4190.76904296875000000000	4172.30761718750000000000	4135.89746093750000000000	4183.58984375000000000000	4192.30761718750000000000	4178.46142578125000000000	4173.84619140625000000000	3474.00000000000000000000	10247.00000000000000000000	10229.00000000000000000000	0.00000000000000000000	0.00000000000000000000	0.00000000000000000000	2675.00000000000000000000	562.00000000000000000000	4.00000000000000000000	4.00000000000000000000	4.00000000000000000000	4.00000000000000000000	4.00000000000000000000	4.00000000000000000000	4.00000000000000000000	4.00000000000000000000	4.00000000000000000000	4.00000000000000000000	4.00000000000000000000	4.00000000000000000000	4.00000000000000000000	4.00000000000000000000	4.00000000000000000000	4.00000000000000000000
79.00000000000000000000	0.00000000000000000000	4191.79492187500000000000	4182.56396484375000000000	4266.15380859375000000000	4222.05126953125000000000	4173.33300781250000000000	4176.41015625000000000000	4175.38427734375000000000	4196.92285156250000000000	4185.12792968750000000000	4143.07666015625000000000	4185.12792968750000000000	4201.53857421875000000000	4178.97412109375000000000	4179.48730468750000000000	3303.00000000000000000000	10248.00000000000000000000	10230.00000000000000000000	0.00000000000000000000	0.00000000000000000000	0.00000000000000000000	2675.00000000000000000000	570.00000000000000000000	4.00000000000000000000	4.00000000000000000000	4.00000000000000000000	4.00000000000000000000	4.00000000000000000000	4.00000000000000000000	4.00000000000000000000	4.00000000000000000000	4.00000000000000000000	4.00000000000000000000	4.00000000000000000000	4.00000000000000000000	4.00000000000000000000	4.00000000000000000000	4.00000000000000000000	4.00000000000000000000
80.00000000000000000000	0.00000000000000000000	4192.30761718750000000000	4178.46142578125000000000	4274.35888671875000000000	4228.71777343750000000000	4161.53857421875000000000	4168.71777343750000000000	4166.15380859375000000000	4188.71777343750000000000	4177.94873046875000000000	4138.46142578125000000000	4181.02539062500000000000	4201.02539062500000000000	4178.46142578125000000000	4178.97412109375000000000	2703.00000000000000000000	10248.00000000000000000000	10230.00000000000000000000	0.00000000000000000000	0.00000000000000000000	0.00000000000000000000	2675.00000000000000000000	577.00000000000000000000	4.00000000000000000000	4.00000000000000000000	4.00000000000000000000	4.00000000000000000000	4.00000000000000000000	4.00000000000000000000	4.00000000000000000000	4.00000000000000000000	4.00000000000000000000	4.00000000000000000000	4.00000000000000000000	4.00000000000000000000	4.00000000000000000000	4.00000000000000000000	4.00000000000000000000	4.00000000000000000000
81.00000000000000000000	0.00000000000000000000	4171.79492187500000000000	4172.82031250000000000000	4267.69238281250000000000	4218.46142578125000000000	4161.02539062500000000000	4155.89746093750000000000	4156.41015625000000000000	4175.38427734375000000000	4157.94873046875000000000	4132.82031250000000000000	4171.28173828125000000000	4190.25634765625000000000	4172.82031250000000000000	4174.87158203125000000000	2574.00000000000000000000	10246.00000000000000000000	10230.00000000000000000000	0.00000000000000000000	0.00000000000000000000	0.00000000000000000000	2675.00000000000000000000	584.00000000000000000000	4.00000000000000000000	4.00000000000000000000	4.00000000000000000000	4.00000000000000000000	4.00000000000000000000	4.00000000000000000000	4.00000000000000000000	4.00000000000000000000	4.00000000000000000000	4.00000000000000000000	4.00000000000000000000	4.00000000000000000000	4.00000000000000000000	4.00000000000000000000	4.00000000000000000000	4.00000000000000000000
82.00000000000000000000	0.00000000000000000000	4184.61523437500000000000	4165.12792968750000000000	4275.38427734375000000000	4210.25634765625000000000	4168.20507812500000000000	4150.25634765625000000000	4154.35888671875000000000	4167.17919921875000000000	4144.61523437500000000000	4123.58984375000000000000	4139.48730468750000000000	4193.84619140625000000000	4150.25634765625000000000	4170.76904296875000000000	3474.00000000000000000000	10246.00000000000000000000	10230.00000000000000000000	0.00000000000000000000	0.00000000000000000000	0.00000000000000000000	2675.00000000000000000000	592.00000000000000000000	4.00000000000000000000	4.00000000000000000000	4.00000000000000000000	4.00000000000000000000	4.00000000000000000000	4.00000000000000000000	4.00000000000000000000	4.00000000000000000000	4.00000000000000000000	4.00000000000000000000	4.00000000000000000000	4.00000000000000000000	4.00000000000000000000	4.00000000000000000000	4.00000000000000000000	4.00000000000000000000
83.00000000000000000000	0.00000000000000000000	4183.07666015625000000000	4179.48730468750000000000	4278.46142578125000000000	4225.12792968750000000000	4188.71777343750000000000	4169.23046875000000000000	4169.74365234375000000000	4184.61523437500000000000	4158.97412109375000000000	4128.71777343750000000000	4149.74365234375000000000	4199.48730468750000000000	4155.89746093750000000000	4172.30761718750000000000	3303.00000000000000000000	10247.00000000000000000000	10229.00000000000000000000	0.00000000000000000000	0.00000000000000000000	0.00000000000000000000	2675.00000000000000000000	599.00000000000000000000	4.00000000000000000000	4.00000000000000000000	4.00000000000000000000	4.00000000000000000000	4.00000000000000000000	4.00000000000000000000	4.00000000000000000000	4.00000000000000000000	4.00000000000000000000	4.00000000000000000000	4.00000000000000000000	4.00000000000000000000	4.00000000000000000000	4.00000000000000000000	4.00000000000000000000	4.00000000000000000000
84.00000000000000000000	0.00000000000000000000	4181.02539062500000000000	4182.56396484375000000000	4271.28173828125000000000	4230.25634765625000000000	4177.43603515625000000000	4172.30761718750000000000	4165.64111328125000000000	4184.10253906250000000000	4158.97412109375000000000	4129.74365234375000000000	4185.64111328125000000000	4196.41015625000000000000	4172.30761718750000000000	4164.61523437500000000000	2703.00000000000000000000	10247.00000000000000000000	10229.00000000000000000000	0.00000000000000000000	0.00000000000000000000	0.00000000000000000000	2675.00000000000000000000	606.00000000000000000000	4.00000000000000000000	4.00000000000000000000	4.00000000000000000000	4.00000000000000000000	4.00000000000000000000	4.00000000000000000000	4.00000000000000000000	4.00000000000000000000	4.00000000000000000000	4.00000000000000000000	4.00000000000000000000	4.00000000000000000000	4.00000000000000000000	4.00000000000000000000	4.00000000000000000000	4.00000000000000000000
85.00000000000000000000	0.00000000000000000000	4181.02539062500000000000	4177.43603515625000000000	4269.23046875000000000000	4220.51269531250000000000	4162.05126953125000000000	4169.23046875000000000000	4164.61523437500000000000	4183.58984375000000000000	4166.66650390625000000000	4133.84619140625000000000	4183.58984375000000000000	4194.35888671875000000000	4171.79492187500000000000	4167.69238281250000000000	2574.00000000000000000000	10245.00000000000000000000	10230.00000000000000000000	0.00000000000000000000	0.00000000000000000000	0.00000000000000000000	2675.00000000000000000000	614.00000000000000000000	4.00000000000000000000	4.00000000000000000000	4.00000000000000000000	4.00000000000000000000	4.00000000000000000000	4.00000000000000000000	4.00000000000000000000	4.00000000000000000000	4.00000000000000000000	4.00000000000000000000	4.00000000000000000000	4.00000000000000000000	4.00000000000000000000	4.00000000000000000000	4.00000000000000000000	4.00000000000000000000
86.00000000000000000000	0.00000000000000000000	4172.30761718750000000000	4174.87158203125000000000	4256.41015625000000000000	4220.51269531250000000000	4168.71777343750000000000	4172.82031250000000000000	4172.30761718750000000000	4192.82031250000000000000	4183.07666015625000000000	4134.35888671875000000000	4161.53857421875000000000	4194.87158203125000000000	4150.76904296875000000000	4176.92285156250000000000	3474.00000000000000000000	10245.00000000000000000000	10230.00000000000000000000	0.00000000000000000000	0.00000000000000000000	0.00000000000000000000	2675.00000000000000000000	621.00000000000000000000	4.00000000000000000000	4.00000000000000000000	4.00000000000000000000	4.00000000000000000000	4.00000000000000000000	4.00000000000000000000	4.00000000000000000000	4.00000000000000000000	4.00000000000000000000	4.00000000000000000000	4.00000000000000000000	4.00000000000000000000	4.00000000000000000000	4.00000000000000000000	4.00000000000000000000	4.00000000000000000000
87.00000000000000000000	0.00000000000000000000	4181.02539062500000000000	4170.25634765625000000000	4240.00000000000000000000	4224.10253906250000000000	4171.28173828125000000000	4173.33300781250000000000	4168.71777343750000000000	4187.69238281250000000000	4170.25634765625000000000	4127.17919921875000000000	4165.12792968750000000000	4189.23046875000000000000	4147.17919921875000000000	4168.71777343750000000000	3303.00000000000000000000	10246.00000000000000000000	10229.00000000000000000000	0.00000000000000000000	0.00000000000000000000	0.00000000000000000000	2675.00000000000000000000	629.00000000000000000000	4.00000000000000000000	4.00000000000000000000	4.00000000000000000000	4.00000000000000000000	4.00000000000000000000	4.00000000000000000000	4.00000000000000000000	4.00000000000000000000	4.00000000000000000000	4.00000000000000000000	4.00000000000000000000	4.00000000000000000000	4.00000000000000000000	4.00000000000000000000	4.00000000000000000000	4.00000000000000000000
88.00000000000000000000	0.00000000000000000000	4178.46142578125000000000	4183.07666015625000000000	4240.00000000000000000000	4233.33300781250000000000	4182.56396484375000000000	4182.05126953125000000000	4177.43603515625000000000	4193.33300781250000000000	4173.84619140625000000000	4142.56396484375000000000	4185.12792968750000000000	4184.61523437500000000000	4185.12792968750000000000	4166.66650390625000000000	2703.00000000000000000000	10246.00000000000000000000	10229.00000000000000000000	0.00000000000000000000	0.00000000000000000000	0.00000000000000000000	2675.00000000000000000000	636.00000000000000000000	4.00000000000000000000	4.00000000000000000000	4.00000000000000000000	4.00000000000000000000	4.00000000000000000000	4.00000000000000000000	4.00000000000000000000	4.00000000000000000000	4.00000000000000000000	4.00000000000000000000	4.00000000000000000000	4.00000000000000000000	4.00000000000000000000	4.00000000000000000000	4.00000000000000000000	4.00000000000000000000
89.00000000000000000000	0.00000000000000000000	4180.51269531250000000000	4180.51269531250000000000	4247.17919921875000000000	4232.82031250000000000000	4174.35888671875000000000	4172.82031250000000000000	4170.76904296875000000000	4186.66650390625000000000	4178.97412109375000000000	4140.00000000000000000000	4167.69238281250000000000	4182.56396484375000000000	4178.97412109375000000000	4165.64111328125000000000	2574.00000000000000000000	10246.00000000000000000000	10229.00000000000000000000	0.00000000000000000000	0.00000000000000000000	0.00000000000000000000	2675.00000000000000000000	643.00000000000000000000	4.00000000000000000000	4.00000000000000000000	4.00000000000000000000	4.00000000000000000000	4.00000000000000000000	4.00000000000000000000	4.00000000000000000000	4.00000000000000000000	4.00000000000000000000	4.00000000000000000000	4.00000000000000000000	4.00000000000000000000	4.00000000000000000000	4.00000000000000000000	4.00000000000000000000	4.00000000000000000000
90.00000000000000000000	0.00000000000000000000	4183.07666015625000000000	4173.84619140625000000000	4241.53857421875000000000	4220.00000000000000000000	4169.23046875000000000000	4170.25634765625000000000	4162.56396484375000000000	4181.02539062500000000000	4180.51269531250000000000	4132.82031250000000000000	4152.30761718750000000000	4175.38427734375000000000	4153.84619140625000000000	4168.20507812500000000000	3474.00000000000000000000	10246.00000000000000000000	10229.00000000000000000000	0.00000000000000000000	0.00000000000000000000	0.00000000000000000000	2675.00000000000000000000	651.00000000000000000000	4.00000000000000000000	4.00000000000000000000	4.00000000000000000000	4.00000000000000000000	4.00000000000000000000	4.00000000000000000000	4.00000000000000000000	4.00000000000000000000	4.00000000000000000000	4.00000000000000000000	4.00000000000000000000	4.00000000000000000000	4.00000000000000000000	4.00000000000000000000	4.00000000000000000000	4.00000000000000000000
91.00000000000000000000	0.00000000000000000000	4173.33300781250000000000	4179.48730468750000000000	4227.69238281250000000000	4223.07666015625000000000	4181.02539062500000000000	4177.94873046875000000000	4166.15380859375000000000	4185.64111328125000000000	4180.00000000000000000000	4138.46142578125000000000	4173.33300781250000000000	4169.74365234375000000000	4168.20507812500000000000	4172.82031250000000000000	3303.00000000000000000000	10248.00000000000000000000	10230.00000000000000000000	0.00000000000000000000	0.00000000000000000000	0.00000000000000000000	2675.00000000000000000000	658.00000000000000000000	4.00000000000000000000	4.00000000000000000000	4.00000000000000000000	4.00000000000000000000	4.00000000000000000000	4.00000000000000000000	4.00000000000000000000	4.00000000000000000000	4.00000000000000000000	4.00000000000000000000	4.00000000000000000000	4.00000000000000000000	4.00000000000000000000	4.00000000000000000000	4.00000000000000000000	4.00000000000000000000
92.00000000000000000000	0.00000000000000000000	4177.43603515625000000000	4177.94873046875000000000	4224.61523437500000000000	4234.35888671875000000000	4173.84619140625000000000	4171.79492187500000000000	4160.51269531250000000000	4176.92285156250000000000	4164.61523437500000000000	4131.28173828125000000000	4182.05126953125000000000	4171.79492187500000000000	4176.41015625000000000000	4171.28173828125000000000	2703.00000000000000000000	10248.00000000000000000000	10230.00000000000000000000	0.00000000000000000000	0.00000000000000000000	0.00000000000000000000	2675.00000000000000000000	665.00000000000000000000	4.00000000000000000000	4.00000000000000000000	4.00000000000000000000	4.00000000000000000000	4.00000000000000000000	4.00000000000000000000	4.00000000000000000000	4.00000000000000000000	4.00000000000000000000	4.00000000000000000000	4.00000000000000000000	4.00000000000000000000	4.00000000000000000000	4.00000000000000000000	4.00000000000000000000	4.00000000000000000000
93.00000000000000000000	0.00000000000000000000	4168.71777343750000000000	4176.92285156250000000000	4224.10253906250000000000	4228.71777343750000000000	4169.74365234375000000000	4177.94873046875000000000	4168.71777343750000000000	4183.58984375000000000000	4173.33300781250000000000	4141.02539062500000000000	4176.41015625000000000000	4185.64111328125000000000	4179.48730468750000000000	4179.48730468750000000000	2574.00000000000000000000	10248.00000000000000000000	10228.00000000000000000000	0.00000000000000000000	0.00000000000000000000	0.00000000000000000000	2675.00000000000000000000	673.00000000000000000000	4.00000000000000000000	4.00000000000000000000	4.00000000000000000000	4.00000000000000000000	4.00000000000000000000	4.00000000000000000000	4.00000000000000000000	4.00000000000000000000	4.00000000000000000000	4.00000000000000000000	4.00000000000000000000	4.00000000000000000000	4.00000000000000000000	4.00000000000000000000	4.00000000000000000000	4.00000000000000000000
94.00000000000000000000	0.00000000000000000000	4179.48730468750000000000	4163.58984375000000000000	4221.53857421875000000000	4216.92285156250000000000	4160.00000000000000000000	4167.69238281250000000000	4164.10253906250000000000	4183.58984375000000000000	4173.84619140625000000000	4140.00000000000000000000	4167.69238281250000000000	4196.41015625000000000000	4167.17919921875000000000	4177.43603515625000000000	3474.00000000000000000000	10248.00000000000000000000	10228.00000000000000000000	0.00000000000000000000	0.00000000000000000000	0.00000000000000000000	2675.00000000000000000000	680.00000000000000000000	4.00000000000000000000	4.00000000000000000000	4.00000000000000000000	4.00000000000000000000	4.00000000000000000000	4.00000000000000000000	4.00000000000000000000	4.00000000000000000000	4.00000000000000000000	4.00000000000000000000	4.00000000000000000000	4.00000000000000000000	4.00000000000000000000	4.00000000000000000000	4.00000000000000000000	4.00000000000000000000
95.00000000000000000000	0.00000000000000000000	4194.87158203125000000000	4176.41015625000000000000	4220.00000000000000000000	4232.82031250000000000000	4166.66650390625000000000	4159.48730468750000000000	4157.43603515625000000000	4181.53857421875000000000	4170.76904296875000000000	4136.92285156250000000000	4185.64111328125000000000	4191.79492187500000000000	4155.89746093750000000000	4185.12792968750000000000	3303.00000000000000000000	10247.00000000000000000000	10227.00000000000000000000	0.00000000000000000000	0.00000000000000000000	0.00000000000000000000	2675.00000000000000000000	687.00000000000000000000	4.00000000000000000000	4.00000000000000000000	4.00000000000000000000	4.00000000000000000000	4.00000000000000000000	4.00000000000000000000	4.00000000000000000000	4.00000000000000000000	4.00000000000000000000	4.00000000000000000000	4.00000000000000000000	4.00000000000000000000	4.00000000000000000000	4.00000000000000000000	4.00000000000000000000	4.00000000000000000000
96.00000000000000000000	0.00000000000000000000	4178.97412109375000000000	4194.35888671875000000000	4211.28173828125000000000	4247.17919921875000000000	4186.15380859375000000000	4176.41015625000000000000	4167.17919921875000000000	4191.79492187500000000000	4182.05126953125000000000	4158.97412109375000000000	4198.97412109375000000000	4189.74365234375000000000	4174.87158203125000000000	4193.33300781250000000000	2703.00000000000000000000	10247.00000000000000000000	10227.00000000000000000000	0.00000000000000000000	0.00000000000000000000	0.00000000000000000000	2675.00000000000000000000	695.00000000000000000000	4.00000000000000000000	4.00000000000000000000	4.00000000000000000000	4.00000000000000000000	4.00000000000000000000	4.00000000000000000000	4.00000000000000000000	4.00000000000000000000	4.00000000000000000000	4.00000000000000000000	4.00000000000000000000	4.00000000000000000000	4.00000000000000000000	4.00000000000000000000	4.00000000000000000000	4.00000000000000000000
97.00000000000000000000	0.00000000000000000000	4187.17919921875000000000	4175.38427734375000000000	4210.76904296875000000000	4237.43603515625000000000	4177.43603515625000000000	4175.38427734375000000000	4164.61523437500000000000	4187.69238281250000000000	4180.00000000000000000000	4154.35888671875000000000	4166.66650390625000000000	4194.35888671875000000000	4192.30761718750000000000	4182.56396484375000000000	2574.00000000000000000000	10248.00000000000000000000	10228.00000000000000000000	0.00000000000000000000	0.00000000000000000000	0.00000000000000000000	2675.00000000000000000000	702.00000000000000000000	4.00000000000000000000	4.00000000000000000000	4.00000000000000000000	4.00000000000000000000	4.00000000000000000000	4.00000000000000000000	4.00000000000000000000	4.00000000000000000000	4.00000000000000000000	4.00000000000000000000	4.00000000000000000000	4.00000000000000000000	4.00000000000000000000	4.00000000000000000000	4.00000000000000000000	4.00000000000000000000
98.00000000000000000000	0.00000000000000000000	4188.71777343750000000000	4176.92285156250000000000	4202.56396484375000000000	4237.94873046875000000000	4175.38427734375000000000	4172.82031250000000000000	4169.74365234375000000000	4193.84619140625000000000	4189.23046875000000000000	4151.79492187500000000000	4172.82031250000000000000	4193.84619140625000000000	4191.28173828125000000000	4195.38427734375000000000	3474.00000000000000000000	10248.00000000000000000000	10228.00000000000000000000	0.00000000000000000000	0.00000000000000000000	0.00000000000000000000	2675.00000000000000000000	709.00000000000000000000	4.00000000000000000000	4.00000000000000000000	4.00000000000000000000	4.00000000000000000000	4.00000000000000000000	4.00000000000000000000	4.00000000000000000000	4.00000000000000000000	4.00000000000000000000	4.00000000000000000000	4.00000000000000000000	4.00000000000000000000	4.00000000000000000000	4.00000000000000000000	4.00000000000000000000	4.00000000000000000000
99.00000000000000000000	0.00000000000000000000	4184.61523437500000000000	4185.64111328125000000000	4178.97412109375000000000	4229.74365234375000000000	4172.30761718750000000000	4173.84619140625000000000	4168.71777343750000000000	4195.38427734375000000000	4187.17919921875000000000	4159.48730468750000000000	4198.46142578125000000000	4185.64111328125000000000	4170.76904296875000000000	4190.25634765625000000000	3303.00000000000000000000	10248.00000000000000000000	10228.00000000000000000000	0.00000000000000000000	0.00000000000000000000	0.00000000000000000000	2675.00000000000000000000	717.00000000000000000000	4.00000000000000000000	4.00000000000000000000	4.00000000000000000000	4.00000000000000000000	4.00000000000000000000	4.00000000000000000000	4.00000000000000000000	4.00000000000000000000	4.00000000000000000000	4.00000000000000000000	4.00000000000000000000	4.00000000000000000000	4.00000000000000000000	4.00000000000000000000	4.00000000000000000000	4.00000000000000000000
100.00000000000000000000	0.00000000000000000000	4188.71777343750000000000	4186.15380859375000000000	4166.66650390625000000000	4224.10253906250000000000	4172.30761718750000000000	4176.92285156250000000000	4168.71777343750000000000	4188.20507812500000000000	4177.43603515625000000000	4158.97412109375000000000	4184.10253906250000000000	4177.43603515625000000000	4169.23046875000000000000	4168.71777343750000000000	2703.00000000000000000000	10248.00000000000000000000	10228.00000000000000000000	0.00000000000000000000	0.00000000000000000000	0.00000000000000000000	2675.00000000000000000000	724.00000000000000000000	4.00000000000000000000	4.00000000000000000000	4.00000000000000000000	4.00000000000000000000	4.00000000000000000000	4.00000000000000000000	4.00000000000000000000	4.00000000000000000000	4.00000000000000000000	4.00000000000000000000	4.00000000000000000000	4.00000000000000000000	4.00000000000000000000	4.00000000000000000000	4.00000000000000000000	4.00000000000000000000
101.00000000000000000000	0.00000000000000000000	4181.53857421875000000000	4178.46142578125000000000	4162.56396484375000000000	4228.71777343750000000000	4181.53857421875000000000	4178.97412109375000000000	4178.97412109375000000000	4193.33300781250000000000	4186.15380859375000000000	4162.05126953125000000000	4174.35888671875000000000	4182.05126953125000000000	4186.15380859375000000000	4177.43603515625000000000	2574.00000000000000000000	10248.00000000000000000000	10228.00000000000000000000	0.00000000000000000000	0.00000000000000000000	0.00000000000000000000	2675.00000000000000000000	731.00000000000000000000	4.00000000000000000000	4.00000000000000000000	4.00000000000000000000	4.00000000000000000000	4.00000000000000000000	4.00000000000000000000	4.00000000000000000000	4.00000000000000000000	4.00000000000000000000	4.00000000000000000000	4.00000000000000000000	4.00000000000000000000	4.00000000000000000000	4.00000000000000000000	4.00000000000000000000	4.00000000000000000000
102.00000000000000000000	0.00000000000000000000	4191.79492187500000000000	4158.97412109375000000000	4164.61523437500000000000	4217.94873046875000000000	4170.76904296875000000000	4169.74365234375000000000	4170.76904296875000000000	4187.17919921875000000000	4174.87158203125000000000	4151.79492187500000000000	4183.07666015625000000000	4190.25634765625000000000	4181.02539062500000000000	4183.07666015625000000000	3474.00000000000000000000	10248.00000000000000000000	10228.00000000000000000000	0.00000000000000000000	0.00000000000000000000	0.00000000000000000000	2675.00000000000000000000	739.00000000000000000000	4.00000000000000000000	4.00000000000000000000	4.00000000000000000000	4.00000000000000000000	4.00000000000000000000	4.00000000000000000000	4.00000000000000000000	4.00000000000000000000	4.00000000000000000000	4.00000000000000000000	4.00000000000000000000	4.00000000000000000000	4.00000000000000000000	4.00000000000000000000	4.00000000000000000000	4.00000000000000000000
103.00000000000000000000	0.00000000000000000000	4184.10253906250000000000	4179.48730468750000000000	4154.87158203125000000000	4225.64111328125000000000	4170.76904296875000000000	4176.41015625000000000000	4169.23046875000000000000	4188.71777343750000000000	4167.17919921875000000000	4151.79492187500000000000	4183.58984375000000000000	4194.87158203125000000000	4181.53857421875000000000	4186.15380859375000000000	3303.00000000000000000000	10246.00000000000000000000	10228.00000000000000000000	0.00000000000000000000	0.00000000000000000000	0.00000000000000000000	2675.00000000000000000000	746.00000000000000000000	4.00000000000000000000	4.00000000000000000000	4.00000000000000000000	4.00000000000000000000	4.00000000000000000000	4.00000000000000000000	4.00000000000000000000	4.00000000000000000000	4.00000000000000000000	4.00000000000000000000	4.00000000000000000000	4.00000000000000000000	4.00000000000000000000	4.00000000000000000000	4.00000000000000000000	4.00000000000000000000
104.00000000000000000000	0.00000000000000000000	4178.46142578125000000000	4195.89746093750000000000	4133.84619140625000000000	4242.56396484375000000000	4166.15380859375000000000	4171.79492187500000000000	4170.25634765625000000000	4187.17919921875000000000	4168.20507812500000000000	4160.51269531250000000000	4167.17919921875000000000	4194.87158203125000000000	4174.35888671875000000000	4190.25634765625000000000	2703.00000000000000000000	10246.00000000000000000000	10228.00000000000000000000	0.00000000000000000000	0.00000000000000000000	0.00000000000000000000	2675.00000000000000000000	753.00000000000000000000	4.00000000000000000000	4.00000000000000000000	4.00000000000000000000	4.00000000000000000000	4.00000000000000000000	4.00000000000000000000	4.00000000000000000000	4.00000000000000000000	4.00000000000000000000	4.00000000000000000000	4.00000000000000000000	4.00000000000000000000	4.00000000000000000000	4.00000000000000000000	4.00000000000000000000	4.00000000000000000000
105.00000000000000000000	0.00000000000000000000	4188.71777343750000000000	4177.94873046875000000000	4131.28173828125000000000	4219.48730468750000000000	4156.92285156250000000000	4163.07666015625000000000	4170.76904296875000000000	4181.02539062500000000000	4167.17919921875000000000	4160.00000000000000000000	4173.33300781250000000000	4192.82031250000000000000	4168.20507812500000000000	4184.61523437500000000000	2574.00000000000000000000	10247.00000000000000000000	10228.00000000000000000000	0.00000000000000000000	0.00000000000000000000	0.00000000000000000000	2675.00000000000000000000	761.00000000000000000000	4.00000000000000000000	4.00000000000000000000	4.00000000000000000000	4.00000000000000000000	4.00000000000000000000	4.00000000000000000000	4.00000000000000000000	4.00000000000000000000	4.00000000000000000000	4.00000000000000000000	4.00000000000000000000	4.00000000000000000000	4.00000000000000000000	4.00000000000000000000	4.00000000000000000000	4.00000000000000000000
106.00000000000000000000	0.00000000000000000000	4181.02539062500000000000	4169.74365234375000000000	4130.25634765625000000000	4204.61523437500000000000	4167.69238281250000000000	4174.87158203125000000000	4175.89746093750000000000	4187.17919921875000000000	4173.33300781250000000000	4157.43603515625000000000	4189.23046875000000000000	4200.51269531250000000000	4187.69238281250000000000	4176.41015625000000000000	3474.00000000000000000000	10247.00000000000000000000	10228.00000000000000000000	0.00000000000000000000	0.00000000000000000000	0.00000000000000000000	2675.00000000000000000000	768.00000000000000000000	4.00000000000000000000	4.00000000000000000000	4.00000000000000000000	4.00000000000000000000	4.00000000000000000000	4.00000000000000000000	4.00000000000000000000	4.00000000000000000000	4.00000000000000000000	4.00000000000000000000	4.00000000000000000000	4.00000000000000000000	4.00000000000000000000	4.00000000000000000000	4.00000000000000000000	4.00000000000000000000
107.00000000000000000000	0.00000000000000000000	4190.76904296875000000000	4168.20507812500000000000	4120.00000000000000000000	4227.69238281250000000000	4163.07666015625000000000	4161.02539062500000000000	4163.07666015625000000000	4177.43603515625000000000	4161.02539062500000000000	4152.30761718750000000000	4183.58984375000000000000	4205.12792968750000000000	4180.00000000000000000000	4170.76904296875000000000	3303.00000000000000000000	10247.00000000000000000000	10228.00000000000000000000	0.00000000000000000000	0.00000000000000000000	0.00000000000000000000	2675.00000000000000000000	775.00000000000000000000	4.00000000000000000000	4.00000000000000000000	4.00000000000000000000	4.00000000000000000000	4.00000000000000000000	4.00000000000000000000	4.00000000000000000000	4.00000000000000000000	4.00000000000000000000	4.00000000000000000000	4.00000000000000000000	4.00000000000000000000	4.00000000000000000000	4.00000000000000000000	4.00000000000000000000	4.00000000000000000000
108.00000000000000000000	0.00000000000000000000	4188.71777343750000000000	4176.92285156250000000000	4112.82031250000000000000	4231.28173828125000000000	4158.46142578125000000000	4151.79492187500000000000	4165.64111328125000000000	4180.00000000000000000000	4158.46142578125000000000	4172.30761718750000000000	4184.10253906250000000000	4197.43603515625000000000	4180.51269531250000000000	4180.00000000000000000000	2703.00000000000000000000	10247.00000000000000000000	10228.00000000000000000000	0.00000000000000000000	0.00000000000000000000	0.00000000000000000000	2675.00000000000000000000	783.00000000000000000000	4.00000000000000000000	4.00000000000000000000	4.00000000000000000000	4.00000000000000000000	4.00000000000000000000	4.00000000000000000000	4.00000000000000000000	4.00000000000000000000	4.00000000000000000000	4.00000000000000000000	4.00000000000000000000	4.00000000000000000000	4.00000000000000000000	4.00000000000000000000	4.00000000000000000000	4.00000000000000000000
109.00000000000000000000	0.00000000000000000000	4182.56396484375000000000	4178.46142578125000000000	4113.84619140625000000000	4216.41015625000000000000	4156.41015625000000000000	4160.51269531250000000000	4170.25634765625000000000	4189.74365234375000000000	4169.23046875000000000000	4178.97412109375000000000	4175.89746093750000000000	4201.53857421875000000000	4193.33300781250000000000	4188.20507812500000000000	2574.00000000000000000000	10247.00000000000000000000	10228.00000000000000000000	0.00000000000000000000	0.00000000000000000000	0.00000000000000000000	2675.00000000000000000000	790.00000000000000000000	4.00000000000000000000	4.00000000000000000000	4.00000000000000000000	4.00000000000000000000	4.00000000000000000000	4.00000000000000000000	4.00000000000000000000	4.00000000000000000000	4.00000000000000000000	4.00000000000000000000	4.00000000000000000000	4.00000000000000000000	4.00000000000000000000	4.00000000000000000000	4.00000000000000000000	4.00000000000000000000
110.00000000000000000000	0.00000000000000000000	4192.30761718750000000000	4175.38427734375000000000	4115.38427734375000000000	4225.12792968750000000000	4153.84619140625000000000	4167.17919921875000000000	4164.10253906250000000000	4182.56396484375000000000	4176.41015625000000000000	4166.66650390625000000000	4169.23046875000000000000	4208.20507812500000000000	4183.58984375000000000000	4189.23046875000000000000	3474.00000000000000000000	10247.00000000000000000000	10228.00000000000000000000	0.00000000000000000000	0.00000000000000000000	0.00000000000000000000	2675.00000000000000000000	797.00000000000000000000	4.00000000000000000000	4.00000000000000000000	4.00000000000000000000	4.00000000000000000000	4.00000000000000000000	4.00000000000000000000	4.00000000000000000000	4.00000000000000000000	4.00000000000000000000	4.00000000000000000000	4.00000000000000000000	4.00000000000000000000	4.00000000000000000000	4.00000000000000000000	4.00000000000000000000	4.00000000000000000000
111.00000000000000000000	0.00000000000000000000	4186.66650390625000000000	4187.17919921875000000000	4113.84619140625000000000	4236.41015625000000000000	4166.66650390625000000000	4176.41015625000000000000	4172.82031250000000000000	4182.56396484375000000000	4180.00000000000000000000	4182.05126953125000000000	4187.69238281250000000000	4206.66650390625000000000	4185.12792968750000000000	4195.89746093750000000000	3303.00000000000000000000	10247.00000000000000000000	10228.00000000000000000000	0.00000000000000000000	0.00000000000000000000	0.00000000000000000000	2675.00000000000000000000	805.00000000000000000000	4.00000000000000000000	4.00000000000000000000	4.00000000000000000000	4.00000000000000000000	4.00000000000000000000	4.00000000000000000000	4.00000000000000000000	4.00000000000000000000	4.00000000000000000000	4.00000000000000000000	4.00000000000000000000	4.00000000000000000000	4.00000000000000000000	4.00000000000000000000	4.00000000000000000000	4.00000000000000000000
112.00000000000000000000	0.00000000000000000000	4193.84619140625000000000	4174.87158203125000000000	4119.48730468750000000000	4217.43603515625000000000	4161.02539062500000000000	4166.66650390625000000000	4167.69238281250000000000	4176.41015625000000000000	4161.02539062500000000000	4178.46142578125000000000	4180.00000000000000000000	4207.69238281250000000000	4186.15380859375000000000	4187.69238281250000000000	2703.00000000000000000000	10247.00000000000000000000	10228.00000000000000000000	0.00000000000000000000	0.00000000000000000000	0.00000000000000000000	2675.00000000000000000000	812.00000000000000000000	4.00000000000000000000	4.00000000000000000000	4.00000000000000000000	4.00000000000000000000	4.00000000000000000000	4.00000000000000000000	4.00000000000000000000	4.00000000000000000000	4.00000000000000000000	4.00000000000000000000	4.00000000000000000000	4.00000000000000000000	4.00000000000000000000	4.00000000000000000000	4.00000000000000000000	4.00000000000000000000
113.00000000000000000000	0.00000000000000000000	4184.61523437500000000000	4160.51269531250000000000	4119.48730468750000000000	4208.71777343750000000000	4157.43603515625000000000	4160.00000000000000000000	4162.56396484375000000000	4173.84619140625000000000	4157.43603515625000000000	4161.53857421875000000000	4164.10253906250000000000	4199.48730468750000000000	4183.58984375000000000000	4172.30761718750000000000	2574.00000000000000000000	10247.00000000000000000000	10228.00000000000000000000	0.00000000000000000000	0.00000000000000000000	0.00000000000000000000	2675.00000000000000000000	820.00000000000000000000	4.00000000000000000000	4.00000000000000000000	4.00000000000000000000	4.00000000000000000000	4.00000000000000000000	4.00000000000000000000	4.00000000000000000000	4.00000000000000000000	4.00000000000000000000	4.00000000000000000000	4.00000000000000000000	4.00000000000000000000	4.00000000000000000000	4.00000000000000000000	4.00000000000000000000	4.00000000000000000000
114.00000000000000000000	0.00000000000000000000	4171.79492187500000000000	4161.02539062500000000000	4120.51269531250000000000	4216.41015625000000000000	4162.56396484375000000000	4158.46142578125000000000	4160.51269531250000000000	4170.76904296875000000000	4156.92285156250000000000	4164.10253906250000000000	4168.20507812500000000000	4188.71777343750000000000	4172.82031250000000000000	4160.00000000000000000000	3474.00000000000000000000	10247.00000000000000000000	10228.00000000000000000000	0.00000000000000000000	0.00000000000000000000	0.00000000000000000000	2675.00000000000000000000	827.00000000000000000000	4.00000000000000000000	4.00000000000000000000	4.00000000000000000000	4.00000000000000000000	4.00000000000000000000	4.00000000000000000000	4.00000000000000000000	4.00000000000000000000	4.00000000000000000000	4.00000000000000000000	4.00000000000000000000	4.00000000000000000000	4.00000000000000000000	4.00000000000000000000	4.00000000000000000000	4.00000000000000000000
115.00000000000000000000	0.00000000000000000000	4191.28173828125000000000	4169.74365234375000000000	4135.89746093750000000000	4217.94873046875000000000	4164.10253906250000000000	4162.05126953125000000000	4161.53857421875000000000	4172.30761718750000000000	4147.69238281250000000000	4171.28173828125000000000	4173.33300781250000000000	4198.97412109375000000000	4161.02539062500000000000	4168.20507812500000000000	3303.00000000000000000000	10247.00000000000000000000	10228.00000000000000000000	0.00000000000000000000	0.00000000000000000000	0.00000000000000000000	2675.00000000000000000000	834.00000000000000000000	4.00000000000000000000	4.00000000000000000000	4.00000000000000000000	4.00000000000000000000	4.00000000000000000000	4.00000000000000000000	4.00000000000000000000	4.00000000000000000000	4.00000000000000000000	4.00000000000000000000	4.00000000000000000000	4.00000000000000000000	4.00000000000000000000	4.00000000000000000000	4.00000000000000000000	4.00000000000000000000
116.00000000000000000000	0.00000000000000000000	4190.25634765625000000000	4185.12792968750000000000	4134.87158203125000000000	4225.12792968750000000000	4173.84619140625000000000	4179.48730468750000000000	4179.48730468750000000000	4194.35888671875000000000	4167.69238281250000000000	4177.94873046875000000000	4178.46142578125000000000	4213.84619140625000000000	4170.25634765625000000000	4196.41015625000000000000	2703.00000000000000000000	10247.00000000000000000000	10228.00000000000000000000	0.00000000000000000000	0.00000000000000000000	0.00000000000000000000	2675.00000000000000000000	842.00000000000000000000	4.00000000000000000000	4.00000000000000000000	4.00000000000000000000	4.00000000000000000000	4.00000000000000000000	4.00000000000000000000	4.00000000000000000000	4.00000000000000000000	4.00000000000000000000	4.00000000000000000000	4.00000000000000000000	4.00000000000000000000	4.00000000000000000000	4.00000000000000000000	4.00000000000000000000	4.00000000000000000000
117.00000000000000000000	0.00000000000000000000	4189.74365234375000000000	4165.12792968750000000000	4124.10253906250000000000	4213.84619140625000000000	4161.53857421875000000000	4171.79492187500000000000	4176.41015625000000000000	4188.71777343750000000000	4175.38427734375000000000	4170.25634765625000000000	4171.28173828125000000000	4204.61523437500000000000	4173.84619140625000000000	4187.69238281250000000000	2574.00000000000000000000	10247.00000000000000000000	10229.00000000000000000000	0.00000000000000000000	0.00000000000000000000	0.00000000000000000000	2675.00000000000000000000	849.00000000000000000000	4.00000000000000000000	4.00000000000000000000	4.00000000000000000000	4.00000000000000000000	4.00000000000000000000	4.00000000000000000000	4.00000000000000000000	4.00000000000000000000	4.00000000000000000000	4.00000000000000000000	4.00000000000000000000	4.00000000000000000000	4.00000000000000000000	4.00000000000000000000	4.00000000000000000000	4.00000000000000000000
118.00000000000000000000	0.00000000000000000000	4187.17919921875000000000	4153.84619140625000000000	4121.02539062500000000000	4204.10253906250000000000	4156.41015625000000000000	4165.64111328125000000000	4175.38427734375000000000	4186.15380859375000000000	4174.87158203125000000000	4177.43603515625000000000	4176.92285156250000000000	4193.84619140625000000000	4185.12792968750000000000	4167.17919921875000000000	3474.00000000000000000000	10247.00000000000000000000	10229.00000000000000000000	0.00000000000000000000	0.00000000000000000000	0.00000000000000000000	2675.00000000000000000000	856.00000000000000000000	4.00000000000000000000	4.00000000000000000000	4.00000000000000000000	4.00000000000000000000	4.00000000000000000000	4.00000000000000000000	4.00000000000000000000	4.00000000000000000000	4.00000000000000000000	4.00000000000000000000	4.00000000000000000000	4.00000000000000000000	4.00000000000000000000	4.00000000000000000000	4.00000000000000000000	4.00000000000000000000
119.00000000000000000000	0.00000000000000000000	4184.10253906250000000000	4177.43603515625000000000	4116.92285156250000000000	4215.89746093750000000000	4166.15380859375000000000	4170.25634765625000000000	4178.97412109375000000000	4195.89746093750000000000	4180.00000000000000000000	4198.46142578125000000000	4193.84619140625000000000	4205.64111328125000000000	4192.82031250000000000000	4172.82031250000000000000	3303.00000000000000000000	10247.00000000000000000000	10228.00000000000000000000	0.00000000000000000000	0.00000000000000000000	0.00000000000000000000	2675.00000000000000000000	864.00000000000000000000	4.00000000000000000000	4.00000000000000000000	4.00000000000000000000	4.00000000000000000000	4.00000000000000000000	4.00000000000000000000	4.00000000000000000000	4.00000000000000000000	4.00000000000000000000	4.00000000000000000000	4.00000000000000000000	4.00000000000000000000	4.00000000000000000000	4.00000000000000000000	4.00000000000000000000	4.00000000000000000000
120.00000000000000000000	0.00000000000000000000	4196.92285156250000000000	4190.25634765625000000000	4124.10253906250000000000	4221.02539062500000000000	4171.79492187500000000000	4163.58984375000000000000	4169.23046875000000000000	4189.74365234375000000000	4173.33300781250000000000	4202.05126953125000000000	4190.76904296875000000000	4210.76904296875000000000	4187.17919921875000000000	4187.69238281250000000000	2703.00000000000000000000	10247.00000000000000000000	10228.00000000000000000000	0.00000000000000000000	0.00000000000000000000	0.00000000000000000000	2675.00000000000000000000	871.00000000000000000000	4.00000000000000000000	4.00000000000000000000	4.00000000000000000000	4.00000000000000000000	4.00000000000000000000	4.00000000000000000000	4.00000000000000000000	4.00000000000000000000	4.00000000000000000000	4.00000000000000000000	4.00000000000000000000	4.00000000000000000000	4.00000000000000000000	4.00000000000000000000	4.00000000000000000000	4.00000000000000000000
121.00000000000000000000	0.00000000000000000000	4181.53857421875000000000	4188.71777343750000000000	4123.07666015625000000000	4223.58984375000000000000	4181.02539062500000000000	4167.17919921875000000000	4174.87158203125000000000	4195.89746093750000000000	4185.64111328125000000000	4205.64111328125000000000	4186.66650390625000000000	4193.84619140625000000000	4195.89746093750000000000	4194.35888671875000000000	2574.00000000000000000000	10247.00000000000000000000	10227.00000000000000000000	0.00000000000000000000	0.00000000000000000000	0.00000000000000000000	2675.00000000000000000000	878.00000000000000000000	4.00000000000000000000	4.00000000000000000000	4.00000000000000000000	4.00000000000000000000	4.00000000000000000000	4.00000000000000000000	4.00000000000000000000	4.00000000000000000000	4.00000000000000000000	4.00000000000000000000	4.00000000000000000000	4.00000000000000000000	4.00000000000000000000	4.00000000000000000000	4.00000000000000000000	4.00000000000000000000
122.00000000000000000000	0.00000000000000000000	4178.97412109375000000000	4164.61523437500000000000	4102.56396484375000000000	4216.41015625000000000000	4165.64111328125000000000	4163.58984375000000000000	4173.84619140625000000000	4194.35888671875000000000	4183.07666015625000000000	4194.35888671875000000000	4173.84619140625000000000	4181.02539062500000000000	4184.10253906250000000000	4173.84619140625000000000	3474.00000000000000000000	10247.00000000000000000000	10227.00000000000000000000	0.00000000000000000000	0.00000000000000000000	0.00000000000000000000	2675.00000000000000000000	886.00000000000000000000	4.00000000000000000000	4.00000000000000000000	4.00000000000000000000	4.00000000000000000000	4.00000000000000000000	4.00000000000000000000	4.00000000000000000000	4.00000000000000000000	4.00000000000000000000	4.00000000000000000000	4.00000000000000000000	4.00000000000000000000	4.00000000000000000000	4.00000000000000000000	4.00000000000000000000	4.00000000000000000000
123.00000000000000000000	0.00000000000000000000	4186.15380859375000000000	4153.33300781250000000000	4097.94873046875000000000	4197.94873046875000000000	4156.92285156250000000000	4166.15380859375000000000	4175.38427734375000000000	4189.74365234375000000000	4165.12792968750000000000	4190.25634765625000000000	4162.56396484375000000000	4189.23046875000000000000	4178.46142578125000000000	4164.61523437500000000000	3303.00000000000000000000	10248.00000000000000000000	10227.00000000000000000000	0.00000000000000000000	0.00000000000000000000	0.00000000000000000000	2675.00000000000000000000	893.00000000000000000000	4.00000000000000000000	4.00000000000000000000	4.00000000000000000000	4.00000000000000000000	4.00000000000000000000	4.00000000000000000000	4.00000000000000000000	4.00000000000000000000	4.00000000000000000000	4.00000000000000000000	4.00000000000000000000	4.00000000000000000000	4.00000000000000000000	4.00000000000000000000	4.00000000000000000000	4.00000000000000000000
124.00000000000000000000	0.00000000000000000000	4178.46142578125000000000	4163.58984375000000000000	4108.20507812500000000000	4196.41015625000000000000	4169.74365234375000000000	4176.41015625000000000000	4183.58984375000000000000	4190.76904296875000000000	4164.61523437500000000000	4198.46142578125000000000	4175.38427734375000000000	4206.66650390625000000000	4180.51269531250000000000	4170.25634765625000000000	2703.00000000000000000000	10248.00000000000000000000	10227.00000000000000000000	0.00000000000000000000	0.00000000000000000000	0.00000000000000000000	2675.00000000000000000000	900.00000000000000000000	4.00000000000000000000	4.00000000000000000000	4.00000000000000000000	4.00000000000000000000	4.00000000000000000000	4.00000000000000000000	4.00000000000000000000	4.00000000000000000000	4.00000000000000000000	4.00000000000000000000	4.00000000000000000000	4.00000000000000000000	4.00000000000000000000	4.00000000000000000000	4.00000000000000000000	4.00000000000000000000
125.00000000000000000000	0.00000000000000000000	4186.66650390625000000000	4165.12792968750000000000	4106.15380859375000000000	4208.20507812500000000000	4169.23046875000000000000	4176.92285156250000000000	4180.00000000000000000000	4187.17919921875000000000	4166.66650390625000000000	4189.23046875000000000000	4181.53857421875000000000	4208.71777343750000000000	4164.61523437500000000000	4165.64111328125000000000	2574.00000000000000000000	10248.00000000000000000000	10228.00000000000000000000	0.00000000000000000000	0.00000000000000000000	0.00000000000000000000	2675.00000000000000000000	908.00000000000000000000	4.00000000000000000000	4.00000000000000000000	4.00000000000000000000	4.00000000000000000000	4.00000000000000000000	4.00000000000000000000	4.00000000000000000000	4.00000000000000000000	4.00000000000000000000	4.00000000000000000000	4.00000000000000000000	4.00000000000000000000	4.00000000000000000000	4.00000000000000000000	4.00000000000000000000	4.00000000000000000000
126.00000000000000000000	0.00000000000000000000	4179.48730468750000000000	4162.56396484375000000000	4089.74340820312500000000	4207.17919921875000000000	4170.25634765625000000000	4183.58984375000000000000	4185.64111328125000000000	4196.92285156250000000000	4174.35888671875000000000	4189.74365234375000000000	4175.89746093750000000000	4201.53857421875000000000	4174.35888671875000000000	4175.38427734375000000000	3474.00000000000000000000	10248.00000000000000000000	10228.00000000000000000000	0.00000000000000000000	0.00000000000000000000	0.00000000000000000000	2675.00000000000000000000	915.00000000000000000000	4.00000000000000000000	4.00000000000000000000	4.00000000000000000000	4.00000000000000000000	4.00000000000000000000	4.00000000000000000000	4.00000000000000000000	4.00000000000000000000	4.00000000000000000000	4.00000000000000000000	4.00000000000000000000	4.00000000000000000000	4.00000000000000000000	4.00000000000000000000	4.00000000000000000000	4.00000000000000000000
127.00000000000000000000	0.00000000000000000000	4181.02539062500000000000	4149.23046875000000000000	4087.17944335937500000000	4199.48730468750000000000	4152.82031250000000000000	4168.20507812500000000000	4180.00000000000000000000	4191.79492187500000000000	4169.23046875000000000000	4186.66650390625000000000	4180.00000000000000000000	4203.58984375000000000000	4183.58984375000000000000	4185.64111328125000000000	52.00000000000000000000	10244.00000000000000000000	10229.00000000000000000000	0.00000000000000000000	0.00000000000000000000	0.00000000000000000000	2675.00000000000000000000	922.00000000000000000000	4.00000000000000000000	4.00000000000000000000	4.00000000000000000000	4.00000000000000000000	4.00000000000000000000	4.00000000000000000000	4.00000000000000000000	4.00000000000000000000	4.00000000000000000000	4.00000000000000000000	4.00000000000000000000	4.00000000000000000000	4.00000000000000000000	4.00000000000000000000	4.00000000000000000000	4.00000000000000000000
0.00000000000000000000	0.00000000000000000000	4189.23046875000000000000	4158.46142578125000000000	4093.33325195312500000000	4205.12792968750000000000	4151.28173828125000000000	4160.00000000000000000000	4181.02539062500000000000	4191.28173828125000000000	4168.71777343750000000000	4191.79492187500000000000	4182.05126953125000000000	4207.69238281250000000000	4180.00000000000000000000	4183.07666015625000000000	2773.00000000000000000000	10244.00000000000000000000	10229.00000000000000000000	0.00000000000000000000	0.00000000000000000000	0.00000000000000000000	2675.00000000000000000000	930.00000000000000000000	4.00000000000000000000	4.00000000000000000000	4.00000000000000000000	4.00000000000000000000	4.00000000000000000000	4.00000000000000000000	4.00000000000000000000	4.00000000000000000000	4.00000000000000000000	4.00000000000000000000	4.00000000000000000000	4.00000000000000000000	4.00000000000000000000	4.00000000000000000000	4.00000000000000000000	4.00000000000000000000
1.00000000000000000000	0.00000000000000000000	4184.10253906250000000000	4177.43603515625000000000	4089.23071289062500000000	4213.84619140625000000000	4176.92285156250000000000	4177.43603515625000000000	4191.28173828125000000000	4206.15380859375000000000	4177.94873046875000000000	4209.23046875000000000000	4163.07666015625000000000	4213.33300781250000000000	4175.38427734375000000000	4177.43603515625000000000	2571.00000000000000000000	10246.00000000000000000000	10229.00000000000000000000	0.00000000000000000000	0.00000000000000000000	0.00000000000000000000	2675.00000000000000000000	937.00000000000000000000	4.00000000000000000000	4.00000000000000000000	4.00000000000000000000	4.00000000000000000000	4.00000000000000000000	4.00000000000000000000	4.00000000000000000000	4.00000000000000000000	4.00000000000000000000	4.00000000000000000000	4.00000000000000000000	4.00000000000000000000	4.00000000000000000000	4.00000000000000000000	4.00000000000000000000	4.00000000000000000000
2.00000000000000000000	0.00000000000000000000	4196.41015625000000000000	4163.58984375000000000000	4093.84594726562500000000	4216.41015625000000000000	4171.28173828125000000000	4173.84619140625000000000	4184.61523437500000000000	4199.48730468750000000000	4170.25634765625000000000	4205.64111328125000000000	4170.25634765625000000000	4220.00000000000000000000	4171.79492187500000000000	4180.51269531250000000000	2013.00000000000000000000	10246.00000000000000000000	10229.00000000000000000000	0.00000000000000000000	0.00000000000000000000	0.00000000000000000000	2675.00000000000000000000	944.00000000000000000000	4.00000000000000000000	4.00000000000000000000	4.00000000000000000000	4.00000000000000000000	4.00000000000000000000	4.00000000000000000000	4.00000000000000000000	4.00000000000000000000	4.00000000000000000000	4.00000000000000000000	4.00000000000000000000	4.00000000000000000000	4.00000000000000000000	4.00000000000000000000	4.00000000000000000000	4.00000000000000000000
3.00000000000000000000	0.00000000000000000000	4190.25634765625000000000	4157.94873046875000000000	4104.61523437500000000000	4207.69238281250000000000	4161.53857421875000000000	4173.33300781250000000000	4188.71777343750000000000	4196.92285156250000000000	4177.43603515625000000000	4213.84619140625000000000	4210.25634765625000000000	4218.46142578125000000000	4197.94873046875000000000	4193.33300781250000000000	3454.00000000000000000000	10248.00000000000000000000	10228.00000000000000000000	0.00000000000000000000	0.00000000000000000000	0.00000000000000000000	2675.00000000000000000000	952.00000000000000000000	4.00000000000000000000	4.00000000000000000000	4.00000000000000000000	4.00000000000000000000	4.00000000000000000000	4.00000000000000000000	4.00000000000000000000	4.00000000000000000000	4.00000000000000000000	4.00000000000000000000	4.00000000000000000000	4.00000000000000000000	4.00000000000000000000	4.00000000000000000000	4.00000000000000000000	4.00000000000000000000
4.00000000000000000000	0.00000000000000000000	4186.15380859375000000000	4160.51269531250000000000	4110.76904296875000000000	4196.41015625000000000000	4156.41015625000000000000	4171.28173828125000000000	4185.64111328125000000000	4190.76904296875000000000	4173.84619140625000000000	4203.58984375000000000000	4195.38427734375000000000	4213.84619140625000000000	4202.05126953125000000000	4187.17919921875000000000	3546.00000000000000000000	10248.00000000000000000000	10228.00000000000000000000	0.00000000000000000000	0.00000000000000000000	0.00000000000000000000	2675.00000000000000000000	959.00000000000000000000	4.00000000000000000000	4.00000000000000000000	4.00000000000000000000	4.00000000000000000000	4.00000000000000000000	4.00000000000000000000	4.00000000000000000000	4.00000000000000000000	4.00000000000000000000	4.00000000000000000000	4.00000000000000000000	4.00000000000000000000	4.00000000000000000000	4.00000000000000000000	4.00000000000000000000	4.00000000000000000000
5.00000000000000000000	0.00000000000000000000	4194.35888671875000000000	4172.30761718750000000000	4117.94873046875000000000	4213.84619140625000000000	4164.10253906250000000000	4170.25634765625000000000	4183.07666015625000000000	4190.25634765625000000000	4166.66650390625000000000	4190.25634765625000000000	4173.33300781250000000000	4216.41015625000000000000	4180.51269531250000000000	4189.74365234375000000000	3410.00000000000000000000	10249.00000000000000000000	10229.00000000000000000000	0.00000000000000000000	0.00000000000000000000	0.00000000000000000000	2675.00000000000000000000	967.00000000000000000000	4.00000000000000000000	4.00000000000000000000	4.00000000000000000000	4.00000000000000000000	4.00000000000000000000	4.00000000000000000000	4.00000000000000000000	4.00000000000000000000	4.00000000000000000000	4.00000000000000000000	4.00000000000000000000	4.00000000000000000000	4.00000000000000000000	4.00000000000000000000	4.00000000000000000000	4.00000000000000000000
6.00000000000000000000	0.00000000000000000000	4194.35888671875000000000	4181.02539062500000000000	4122.56396484375000000000	4229.23046875000000000000	4173.84619140625000000000	4176.41015625000000000000	4194.87158203125000000000	4202.05126953125000000000	4183.07666015625000000000	4210.25634765625000000000	4192.30761718750000000000	4226.15380859375000000000	4178.46142578125000000000	4204.61523437500000000000	3470.00000000000000000000	10249.00000000000000000000	10229.00000000000000000000	0.00000000000000000000	0.00000000000000000000	0.00000000000000000000	2675.00000000000000000000	974.00000000000000000000	4.00000000000000000000	4.00000000000000000000	4.00000000000000000000	4.00000000000000000000	4.00000000000000000000	4.00000000000000000000	4.00000000000000000000	4.00000000000000000000	4.00000000000000000000	4.00000000000000000000	4.00000000000000000000	4.00000000000000000000	4.00000000000000000000	4.00000000000000000000	4.00000000000000000000	4.00000000000000000000
7.00000000000000000000	0.00000000000000000000	4204.10253906250000000000	4166.15380859375000000000	4122.56396484375000000000	4206.15380859375000000000	4157.94873046875000000000	4171.28173828125000000000	4188.71777343750000000000	4194.35888671875000000000	4180.51269531250000000000	4208.71777343750000000000	4174.35888671875000000000	4223.07666015625000000000	4173.84619140625000000000	4187.69238281250000000000	3408.00000000000000000000	10250.00000000000000000000	10230.00000000000000000000	0.00000000000000000000	0.00000000000000000000	0.00000000000000000000	2675.00000000000000000000	981.00000000000000000000	4.00000000000000000000	4.00000000000000000000	4.00000000000000000000	4.00000000000000000000	4.00000000000000000000	4.00000000000000000000	4.00000000000000000000	4.00000000000000000000	4.00000000000000000000	4.00000000000000000000	4.00000000000000000000	4.00000000000000000000	4.00000000000000000000	4.00000000000000000000	4.00000000000000000000	4.00000000000000000000
8.00000000000000000000	0.00000000000000000000	4189.74365234375000000000	4172.82031250000000000000	4108.71777343750000000000	4196.92285156250000000000	4165.12792968750000000000	4176.41015625000000000000	4188.20507812500000000000	4195.89746093750000000000	4178.97412109375000000000	4201.53857421875000000000	4165.12792968750000000000	4216.41015625000000000000	4180.00000000000000000000	4174.35888671875000000000	3428.00000000000000000000	10250.00000000000000000000	10230.00000000000000000000	0.00000000000000000000	0.00000000000000000000	0.00000000000000000000	2675.00000000000000000000	989.00000000000000000000	4.00000000000000000000	4.00000000000000000000	4.00000000000000000000	4.00000000000000000000	4.00000000000000000000	4.00000000000000000000	4.00000000000000000000	4.00000000000000000000	4.00000000000000000000	4.00000000000000000000	4.00000000000000000000	4.00000000000000000000	4.00000000000000000000	4.00000000000000000000	4.00000000000000000000	4.00000000000000000000
9.00000000000000000000	0.00000000000000000000	4187.17919921875000000000	4178.46142578125000000000	4095.38452148437500000000	4198.97412109375000000000	4169.23046875000000000000	4169.23046875000000000000	4186.15380859375000000000	4196.41015625000000000000	4173.33300781250000000000	4201.53857421875000000000	4202.56396484375000000000	4216.92285156250000000000	4193.33300781250000000000	4185.12792968750000000000	3132.00000000000000000000	10250.00000000000000000000	10229.00000000000000000000	0.00000000000000000000	0.00000000000000000000	0.00000000000000000000	2675.00000000000000000000	996.00000000000000000000	4.00000000000000000000	4.00000000000000000000	4.00000000000000000000	4.00000000000000000000	4.00000000000000000000	4.00000000000000000000	4.00000000000000000000	4.00000000000000000000	4.00000000000000000000	4.00000000000000000000	4.00000000000000000000	4.00000000000000000000	4.00000000000000000000	4.00000000000000000000	4.00000000000000000000	4.00000000000000000000
10.00000000000000000000	0.00000000000000000000	4199.48730468750000000000	4160.51269531250000000000	4090.76904296875000000000	4179.48730468750000000000	4154.87158203125000000000	4158.46142578125000000000	4180.51269531250000000000	4192.82031250000000000000	4167.17919921875000000000	4198.97412109375000000000	4209.23046875000000000000	4214.87158203125000000000	4196.41015625000000000000	4192.30761718750000000000	3479.00000000000000000000	10250.00000000000000000000	10229.00000000000000000000	0.00000000000000000000	0.00000000000000000000	0.00000000000000000000	2676.00000000000000000000	3.00000000000000000000	4.00000000000000000000	4.00000000000000000000	4.00000000000000000000	4.00000000000000000000	4.00000000000000000000	4.00000000000000000000	4.00000000000000000000	4.00000000000000000000	4.00000000000000000000	4.00000000000000000000	4.00000000000000000000	4.00000000000000000000	4.00000000000000000000	4.00000000000000000000	4.00000000000000000000	4.00000000000000000000
11.00000000000000000000	0.00000000000000000000	4188.20507812500000000000	4162.56396484375000000000	4083.58959960937500000000	4177.43603515625000000000	4161.53857421875000000000	4172.30761718750000000000	4190.25634765625000000000	4206.15380859375000000000	4182.05126953125000000000	4203.58984375000000000000	4176.41015625000000000000	4219.48730468750000000000	4188.71777343750000000000	4189.23046875000000000000	3306.00000000000000000000	10249.00000000000000000000	10231.00000000000000000000	0.00000000000000000000	0.00000000000000000000	0.00000000000000000000	2676.00000000000000000000	11.00000000000000000000	4.00000000000000000000	4.00000000000000000000	4.00000000000000000000	4.00000000000000000000	4.00000000000000000000	4.00000000000000000000	4.00000000000000000000	4.00000000000000000000	4.00000000000000000000	4.00000000000000000000	4.00000000000000000000	4.00000000000000000000	4.00000000000000000000	4.00000000000000000000	4.00000000000000000000	4.00000000000000000000
12.00000000000000000000	0.00000000000000000000	4195.38427734375000000000	4168.20507812500000000000	4082.05126953125000000000	4180.51269531250000000000	4160.00000000000000000000	4171.28173828125000000000	4182.56396484375000000000	4195.38427734375000000000	4172.82031250000000000000	4197.94873046875000000000	4164.10253906250000000000	4220.00000000000000000000	4169.74365234375000000000	4175.38427734375000000000	2709.00000000000000000000	10249.00000000000000000000	10231.00000000000000000000	0.00000000000000000000	0.00000000000000000000	0.00000000000000000000	2676.00000000000000000000	18.00000000000000000000	4.00000000000000000000	4.00000000000000000000	4.00000000000000000000	4.00000000000000000000	4.00000000000000000000	4.00000000000000000000	4.00000000000000000000	4.00000000000000000000	4.00000000000000000000	4.00000000000000000000	4.00000000000000000000	4.00000000000000000000	4.00000000000000000000	4.00000000000000000000	4.00000000000000000000	4.00000000000000000000
13.00000000000000000000	0.00000000000000000000	4191.79492187500000000000	4169.74365234375000000000	4080.00000000000000000000	4171.28173828125000000000	4150.25634765625000000000	4161.53857421875000000000	4171.79492187500000000000	4178.97412109375000000000	4157.94873046875000000000	4191.79492187500000000000	4174.35888671875000000000	4207.69238281250000000000	4173.84619140625000000000	4168.71777343750000000000	2590.00000000000000000000	10249.00000000000000000000	10230.00000000000000000000	0.00000000000000000000	0.00000000000000000000	0.00000000000000000000	2676.00000000000000000000	25.00000000000000000000	4.00000000000000000000	4.00000000000000000000	4.00000000000000000000	4.00000000000000000000	4.00000000000000000000	4.00000000000000000000	4.00000000000000000000	4.00000000000000000000	4.00000000000000000000	4.00000000000000000000	4.00000000000000000000	4.00000000000000000000	4.00000000000000000000	4.00000000000000000000	4.00000000000000000000	4.00000000000000000000
14.00000000000000000000	0.00000000000000000000	4184.61523437500000000000	4166.66650390625000000000	4071.79467773437500000000	4173.33300781250000000000	4145.64111328125000000000	4157.94873046875000000000	4171.79492187500000000000	4176.41015625000000000000	4153.84619140625000000000	4181.53857421875000000000	4169.74365234375000000000	4203.07666015625000000000	4172.30761718750000000000	4167.69238281250000000000	3479.00000000000000000000	10249.00000000000000000000	10230.00000000000000000000	0.00000000000000000000	0.00000000000000000000	0.00000000000000000000	2676.00000000000000000000	33.00000000000000000000	4.00000000000000000000	4.00000000000000000000	4.00000000000000000000	4.00000000000000000000	4.00000000000000000000	4.00000000000000000000	4.00000000000000000000	4.00000000000000000000	4.00000000000000000000	4.00000000000000000000	4.00000000000000000000	4.00000000000000000000	4.00000000000000000000	4.00000000000000000000	4.00000000000000000000	4.00000000000000000000
15.00000000000000000000	0.00000000000000000000	4190.25634765625000000000	4164.61523437500000000000	4065.12817382812500000000	4180.51269531250000000000	4154.35888671875000000000	4166.15380859375000000000	4182.56396484375000000000	4186.66650390625000000000	4159.48730468750000000000	4181.53857421875000000000	4176.92285156250000000000	4207.69238281250000000000	4160.51269531250000000000	4177.43603515625000000000	3306.00000000000000000000	10249.00000000000000000000	10229.00000000000000000000	0.00000000000000000000	0.00000000000000000000	0.00000000000000000000	2676.00000000000000000000	40.00000000000000000000	4.00000000000000000000	4.00000000000000000000	4.00000000000000000000	4.00000000000000000000	4.00000000000000000000	4.00000000000000000000	4.00000000000000000000	4.00000000000000000000	4.00000000000000000000	4.00000000000000000000	4.00000000000000000000	4.00000000000000000000	4.00000000000000000000	4.00000000000000000000	4.00000000000000000000	4.00000000000000000000
16.00000000000000000000	0.00000000000000000000	4178.46142578125000000000	4166.15380859375000000000	4050.76904296875000000000	4173.84619140625000000000	4166.66650390625000000000	4174.87158203125000000000	4194.87158203125000000000	4207.69238281250000000000	4175.89746093750000000000	4201.02539062500000000000	4192.82031250000000000000	4210.25634765625000000000	4171.79492187500000000000	4187.69238281250000000000	0.00000000000000000000	10249.00000000000000000000	10229.00000000000000000000	0.00000000000000000000	0.00000000000000000000	0.00000000000000000000	2676.00000000000000000000	47.00000000000000000000	4.00000000000000000000	4.00000000000000000000	4.00000000000000000000	4.00000000000000000000	4.00000000000000000000	4.00000000000000000000	4.00000000000000000000	4.00000000000000000000	4.00000000000000000000	4.00000000000000000000	4.00000000000000000000	4.00000000000000000000	4.00000000000000000000	4.00000000000000000000	4.00000000000000000000	4.00000000000000000000
17.00000000000000000000	0.00000000000000000000	4184.10253906250000000000	4152.30761718750000000000	4036.41015625000000000000	4157.43603515625000000000	4145.64111328125000000000	4155.89746093750000000000	4181.02539062500000000000	4198.46142578125000000000	4164.61523437500000000000	4186.66650390625000000000	4166.66650390625000000000	4201.53857421875000000000	4166.15380859375000000000	4160.51269531250000000000	0.00000000000000000000	10248.00000000000000000000	10229.00000000000000000000	0.00000000000000000000	0.00000000000000000000	0.00000000000000000000	2676.00000000000000000000	55.00000000000000000000	4.00000000000000000000	4.00000000000000000000	4.00000000000000000000	4.00000000000000000000	4.00000000000000000000	4.00000000000000000000	4.00000000000000000000	4.00000000000000000000	4.00000000000000000000	4.00000000000000000000	4.00000000000000000000	4.00000000000000000000	4.00000000000000000000	4.00000000000000000000	4.00000000000000000000	4.00000000000000000000
18.00000000000000000000	0.00000000000000000000	4183.58984375000000000000	4157.94873046875000000000	4025.12817382812500000000	4158.97412109375000000000	4140.00000000000000000000	4154.35888671875000000000	4183.07666015625000000000	4191.28173828125000000000	4155.38427734375000000000	4170.76904296875000000000	4141.53857421875000000000	4190.25634765625000000000	4155.89746093750000000000	4143.58984375000000000000	0.00000000000000000000	10248.00000000000000000000	10229.00000000000000000000	0.00000000000000000000	0.00000000000000000000	0.00000000000000000000	2676.00000000000000000000	62.00000000000000000000	4.00000000000000000000	4.00000000000000000000	4.00000000000000000000	4.00000000000000000000	4.00000000000000000000	4.00000000000000000000	4.00000000000000000000	4.00000000000000000000	4.00000000000000000000	4.00000000000000000000	4.00000000000000000000	4.00000000000000000000	4.00000000000000000000	4.00000000000000000000	4.00000000000000000000	4.00000000000000000000
19.00000000000000000000	0.00000000000000000000	4181.53857421875000000000	4167.17919921875000000000	4012.82031250000000000000	4163.07666015625000000000	4155.89746093750000000000	4168.20507812500000000000	4191.28173828125000000000	4194.35888671875000000000	4157.43603515625000000000	4183.07666015625000000000	4152.82031250000000000000	4192.82031250000000000000	4147.69238281250000000000	4156.41015625000000000000	0.00000000000000000000	10249.00000000000000000000	10228.00000000000000000000	0.00000000000000000000	0.00000000000000000000	0.00000000000000000000	2676.00000000000000000000	69.00000000000000000000	4.00000000000000000000	4.00000000000000000000	4.00000000000000000000	4.00000000000000000000	4.00000000000000000000	4.00000000000000000000	4.00000000000000000000	4.00000000000000000000	4.00000000000000000000	4.00000000000000000000	4.00000000000000000000	4.00000000000000000000	4.00000000000000000000	4.00000000000000000000	4.00000000000000000000	4.00000000000000000000
20.00000000000000000000	0.00000000000000000000	4192.30761718750000000000	4166.15380859375000000000	4008.71777343750000000000	4156.41015625000000000000	4166.66650390625000000000	4172.82031250000000000000	4182.05126953125000000000	4189.74365234375000000000	4158.97412109375000000000	4191.79492187500000000000	4173.33300781250000000000	4198.97412109375000000000	4152.82031250000000000000	4168.20507812500000000000	0.00000000000000000000	10249.00000000000000000000	10228.00000000000000000000	0.00000000000000000000	0.00000000000000000000	0.00000000000000000000	2676.00000000000000000000	77.00000000000000000000	4.00000000000000000000	4.00000000000000000000	4.00000000000000000000	4.00000000000000000000	4.00000000000000000000	4.00000000000000000000	4.00000000000000000000	4.00000000000000000000	4.00000000000000000000	4.00000000000000000000	4.00000000000000000000	4.00000000000000000000	4.00000000000000000000	4.00000000000000000000	4.00000000000000000000	4.00000000000000000000
21.00000000000000000000	0.00000000000000000000	4176.92285156250000000000	4173.84619140625000000000	4001.53833007812500000000	4161.02539062500000000000	4170.76904296875000000000	4176.41015625000000000000	4180.00000000000000000000	4192.30761718750000000000	4167.17919921875000000000	4188.71777343750000000000	4183.58984375000000000000	4193.84619140625000000000	4177.94873046875000000000	4165.64111328125000000000	0.00000000000000000000	10246.00000000000000000000	10227.00000000000000000000	0.00000000000000000000	0.00000000000000000000	0.00000000000000000000	2676.00000000000000000000	84.00000000000000000000	4.00000000000000000000	4.00000000000000000000	4.00000000000000000000	4.00000000000000000000	4.00000000000000000000	4.00000000000000000000	4.00000000000000000000	4.00000000000000000000	4.00000000000000000000	4.00000000000000000000	4.00000000000000000000	4.00000000000000000000	4.00000000000000000000	4.00000000000000000000	4.00000000000000000000	4.00000000000000000000
22.00000000000000000000	0.00000000000000000000	4180.00000000000000000000	4158.97412109375000000000	3989.74340820312500000000	4165.12792968750000000000	4147.69238281250000000000	4163.58984375000000000000	4170.25634765625000000000	4183.07666015625000000000	4153.84619140625000000000	4165.12792968750000000000	4170.25634765625000000000	4190.25634765625000000000	4161.02539062500000000000	4147.69238281250000000000	0.00000000000000000000	10246.00000000000000000000	10227.00000000000000000000	0.00000000000000000000	0.00000000000000000000	0.00000000000000000000	2676.00000000000000000000	91.00000000000000000000	4.00000000000000000000	4.00000000000000000000	4.00000000000000000000	4.00000000000000000000	4.00000000000000000000	4.00000000000000000000	4.00000000000000000000	4.00000000000000000000	4.00000000000000000000	4.00000000000000000000	4.00000000000000000000	4.00000000000000000000	4.00000000000000000000	4.00000000000000000000	4.00000000000000000000	4.00000000000000000000
23.00000000000000000000	0.00000000000000000000	4184.61523437500000000000	4155.89746093750000000000	3985.12817382812500000000	4162.05126953125000000000	4155.38427734375000000000	4171.28173828125000000000	4177.94873046875000000000	4184.61523437500000000000	4160.51269531250000000000	4173.33300781250000000000	4175.89746093750000000000	4194.35888671875000000000	4151.79492187500000000000	4153.84619140625000000000	0.00000000000000000000	10245.00000000000000000000	10227.00000000000000000000	0.00000000000000000000	0.00000000000000000000	0.00000000000000000000	2676.00000000000000000000	99.00000000000000000000	4.00000000000000000000	4.00000000000000000000	4.00000000000000000000	4.00000000000000000000	4.00000000000000000000	4.00000000000000000000	4.00000000000000000000	4.00000000000000000000	4.00000000000000000000	4.00000000000000000000	4.00000000000000000000	4.00000000000000000000	4.00000000000000000000	4.00000000000000000000	4.00000000000000000000	4.00000000000000000000
24.00000000000000000000	0.00000000000000000000	4178.46142578125000000000	4163.07666015625000000000	3974.87158203125000000000	4153.33300781250000000000	4177.94873046875000000000	4184.10253906250000000000	4185.12792968750000000000	4185.12792968750000000000	4168.71777343750000000000	4193.33300781250000000000	4168.71777343750000000000	4195.89746093750000000000	4165.12792968750000000000	4165.12792968750000000000	0.00000000000000000000	10245.00000000000000000000	10227.00000000000000000000	0.00000000000000000000	0.00000000000000000000	0.00000000000000000000	2676.00000000000000000000	106.00000000000000000000	4.00000000000000000000	4.00000000000000000000	4.00000000000000000000	4.00000000000000000000	4.00000000000000000000	4.00000000000000000000	4.00000000000000000000	4.00000000000000000000	4.00000000000000000000	4.00000000000000000000	4.00000000000000000000	4.00000000000000000000	4.00000000000000000000	4.00000000000000000000	4.00000000000000000000	4.00000000000000000000
25.00000000000000000000	0.00000000000000000000	4188.71777343750000000000	4162.56396484375000000000	3967.17944335937500000000	4157.94873046875000000000	4167.69238281250000000000	4173.84619140625000000000	4172.82031250000000000000	4169.23046875000000000000	4154.35888671875000000000	4180.51269531250000000000	4135.89746093750000000000	4191.28173828125000000000	4162.05126953125000000000	4160.00000000000000000000	0.00000000000000000000	10244.00000000000000000000	10228.00000000000000000000	0.00000000000000000000	0.00000000000000000000	0.00000000000000000000	2676.00000000000000000000	114.00000000000000000000	4.00000000000000000000	4.00000000000000000000	4.00000000000000000000	4.00000000000000000000	4.00000000000000000000	4.00000000000000000000	4.00000000000000000000	4.00000000000000000000	4.00000000000000000000	4.00000000000000000000	4.00000000000000000000	4.00000000000000000000	4.00000000000000000000	4.00000000000000000000	4.00000000000000000000	4.00000000000000000000
26.00000000000000000000	0.00000000000000000000	4185.64111328125000000000	4174.35888671875000000000	3961.53833007812500000000	4174.35888671875000000000	4166.66650390625000000000	4177.43603515625000000000	4180.51269531250000000000	4183.07666015625000000000	4167.69238281250000000000	4186.66650390625000000000	4167.69238281250000000000	4191.79492187500000000000	4172.30761718750000000000	4169.23046875000000000000	0.00000000000000000000	10244.00000000000000000000	10228.00000000000000000000	0.00000000000000000000	0.00000000000000000000	0.00000000000000000000	2676.00000000000000000000	121.00000000000000000000	4.00000000000000000000	4.00000000000000000000	4.00000000000000000000	4.00000000000000000000	4.00000000000000000000	4.00000000000000000000	4.00000000000000000000	4.00000000000000000000	4.00000000000000000000	4.00000000000000000000	4.00000000000000000000	4.00000000000000000000	4.00000000000000000000	4.00000000000000000000	4.00000000000000000000	4.00000000000000000000
27.00000000000000000000	0.00000000000000000000	4194.35888671875000000000	4171.79492187500000000000	3956.92309570312500000000	4174.35888671875000000000	4162.56396484375000000000	4172.82031250000000000000	4178.46142578125000000000	4191.28173828125000000000	4168.71777343750000000000	4189.74365234375000000000	4203.07666015625000000000	4197.43603515625000000000	4169.23046875000000000000	4171.79492187500000000000	0.00000000000000000000	10246.00000000000000000000	10228.00000000000000000000	0.00000000000000000000	0.00000000000000000000	0.00000000000000000000	2676.00000000000000000000	128.00000000000000000000	4.00000000000000000000	4.00000000000000000000	4.00000000000000000000	4.00000000000000000000	4.00000000000000000000	4.00000000000000000000	4.00000000000000000000	4.00000000000000000000	4.00000000000000000000	4.00000000000000000000	4.00000000000000000000	4.00000000000000000000	4.00000000000000000000	4.00000000000000000000	4.00000000000000000000	4.00000000000000000000
28.00000000000000000000	0.00000000000000000000	4194.87158203125000000000	4172.30761718750000000000	3954.35888671875000000000	4169.23046875000000000000	4164.61523437500000000000	4171.28173828125000000000	4176.41015625000000000000	4190.25634765625000000000	4158.46142578125000000000	4184.10253906250000000000	4186.66650390625000000000	4205.64111328125000000000	4161.02539062500000000000	4177.94873046875000000000	0.00000000000000000000	10246.00000000000000000000	10228.00000000000000000000	0.00000000000000000000	0.00000000000000000000	0.00000000000000000000	2676.00000000000000000000	136.00000000000000000000	4.00000000000000000000	4.00000000000000000000	4.00000000000000000000	4.00000000000000000000	4.00000000000000000000	4.00000000000000000000	4.00000000000000000000	4.00000000000000000000	4.00000000000000000000	4.00000000000000000000	4.00000000000000000000	4.00000000000000000000	4.00000000000000000000	4.00000000000000000000	4.00000000000000000000	4.00000000000000000000
29.00000000000000000000	0.00000000000000000000	4184.61523437500000000000	4176.41015625000000000000	3948.71777343750000000000	4165.64111328125000000000	4174.35888671875000000000	4176.92285156250000000000	4185.12792968750000000000	4196.92285156250000000000	4169.23046875000000000000	4187.17919921875000000000	4184.10253906250000000000	4219.48730468750000000000	4171.28173828125000000000	4191.79492187500000000000	0.00000000000000000000	10246.00000000000000000000	10230.00000000000000000000	0.00000000000000000000	0.00000000000000000000	0.00000000000000000000	2676.00000000000000000000	143.00000000000000000000	4.00000000000000000000	4.00000000000000000000	4.00000000000000000000	4.00000000000000000000	4.00000000000000000000	4.00000000000000000000	4.00000000000000000000	4.00000000000000000000	4.00000000000000000000	4.00000000000000000000	4.00000000000000000000	4.00000000000000000000	4.00000000000000000000	4.00000000000000000000	4.00000000000000000000	4.00000000000000000000
30.00000000000000000000	0.00000000000000000000	4194.35888671875000000000	4171.28173828125000000000	3941.53833007812500000000	4162.56396484375000000000	4169.74365234375000000000	4167.17919921875000000000	4179.48730468750000000000	4192.82031250000000000000	4171.28173828125000000000	4187.17919921875000000000	4183.07666015625000000000	4213.84619140625000000000	4179.48730468750000000000	4181.02539062500000000000	0.00000000000000000000	10246.00000000000000000000	10230.00000000000000000000	0.00000000000000000000	0.00000000000000000000	0.00000000000000000000	2676.00000000000000000000	150.00000000000000000000	4.00000000000000000000	4.00000000000000000000	4.00000000000000000000	4.00000000000000000000	4.00000000000000000000	4.00000000000000000000	4.00000000000000000000	4.00000000000000000000	4.00000000000000000000	4.00000000000000000000	4.00000000000000000000	4.00000000000000000000	4.00000000000000000000	4.00000000000000000000	4.00000000000000000000	4.00000000000000000000
31.00000000000000000000	0.00000000000000000000	4186.15380859375000000000	4176.92285156250000000000	3925.12817382812500000000	4162.56396484375000000000	4168.20507812500000000000	4168.20507812500000000000	4175.38427734375000000000	4184.61523437500000000000	4166.15380859375000000000	4186.15380859375000000000	4163.07666015625000000000	4194.87158203125000000000	4178.46142578125000000000	4166.15380859375000000000	0.00000000000000000000	10247.00000000000000000000	10231.00000000000000000000	0.00000000000000000000	0.00000000000000000000	0.00000000000000000000	2676.00000000000000000000	158.00000000000000000000	4.00000000000000000000	4.00000000000000000000	4.00000000000000000000	4.00000000000000000000	4.00000000000000000000	4.00000000000000000000	4.00000000000000000000	4.00000000000000000000	4.00000000000000000000	4.00000000000000000000	4.00000000000000000000	4.00000000000000000000	4.00000000000000000000	4.00000000000000000000	4.00000000000000000000	4.00000000000000000000
32.00000000000000000000	0.00000000000000000000	4189.74365234375000000000	4168.20507812500000000000	3917.94873046875000000000	4157.94873046875000000000	4163.07666015625000000000	4170.76904296875000000000	4170.76904296875000000000	4173.84619140625000000000	4160.00000000000000000000	4177.43603515625000000000	4166.15380859375000000000	4192.30761718750000000000	4165.64111328125000000000	4167.69238281250000000000	0.00000000000000000000	10247.00000000000000000000	10231.00000000000000000000	0.00000000000000000000	0.00000000000000000000	0.00000000000000000000	2676.00000000000000000000	165.00000000000000000000	4.00000000000000000000	4.00000000000000000000	4.00000000000000000000	4.00000000000000000000	4.00000000000000000000	4.00000000000000000000	4.00000000000000000000	4.00000000000000000000	4.00000000000000000000	4.00000000000000000000	4.00000000000000000000	4.00000000000000000000	4.00000000000000000000	4.00000000000000000000	4.00000000000000000000	4.00000000000000000000
33.00000000000000000000	0.00000000000000000000	4195.38427734375000000000	4164.61523437500000000000	3923.58959960937500000000	4168.71777343750000000000	4170.76904296875000000000	4180.00000000000000000000	4183.07666015625000000000	4185.64111328125000000000	4169.74365234375000000000	4185.12792968750000000000	4192.30761718750000000000	4197.43603515625000000000	4166.66650390625000000000	4183.07666015625000000000	0.00000000000000000000	10247.00000000000000000000	10231.00000000000000000000	0.00000000000000000000	0.00000000000000000000	0.00000000000000000000	2676.00000000000000000000	172.00000000000000000000	4.00000000000000000000	4.00000000000000000000	4.00000000000000000000	4.00000000000000000000	4.00000000000000000000	4.00000000000000000000	4.00000000000000000000	4.00000000000000000000	4.00000000000000000000	4.00000000000000000000	4.00000000000000000000	4.00000000000000000000	4.00000000000000000000	4.00000000000000000000	4.00000000000000000000	4.00000000000000000000
34.00000000000000000000	0.00000000000000000000	4185.12792968750000000000	4170.76904296875000000000	3920.51269531250000000000	4176.92285156250000000000	4174.35888671875000000000	4183.58984375000000000000	4187.69238281250000000000	4192.82031250000000000000	4172.82031250000000000000	4188.20507812500000000000	4187.69238281250000000000	4201.53857421875000000000	4154.87158203125000000000	4182.56396484375000000000	0.00000000000000000000	10247.00000000000000000000	10231.00000000000000000000	0.00000000000000000000	0.00000000000000000000	0.00000000000000000000	2676.00000000000000000000	180.00000000000000000000	4.00000000000000000000	4.00000000000000000000	4.00000000000000000000	4.00000000000000000000	4.00000000000000000000	4.00000000000000000000	4.00000000000000000000	4.00000000000000000000	4.00000000000000000000	4.00000000000000000000	4.00000000000000000000	4.00000000000000000000	4.00000000000000000000	4.00000000000000000000	4.00000000000000000000	4.00000000000000000000
35.00000000000000000000	0.00000000000000000000	4193.33300781250000000000	4163.58984375000000000000	3919.48706054687500000000	4150.76904296875000000000	4156.92285156250000000000	4166.15380859375000000000	4168.20507812500000000000	4172.30761718750000000000	4158.97412109375000000000	4167.69238281250000000000	4173.84619140625000000000	4201.53857421875000000000	4123.58984375000000000000	4165.64111328125000000000	0.00000000000000000000	10247.00000000000000000000	10229.00000000000000000000	0.00000000000000000000	0.00000000000000000000	0.00000000000000000000	2676.00000000000000000000	187.00000000000000000000	4.00000000000000000000	4.00000000000000000000	4.00000000000000000000	4.00000000000000000000	4.00000000000000000000	4.00000000000000000000	4.00000000000000000000	4.00000000000000000000	4.00000000000000000000	4.00000000000000000000	4.00000000000000000000	4.00000000000000000000	4.00000000000000000000	4.00000000000000000000	4.00000000000000000000	4.00000000000000000000
36.00000000000000000000	0.00000000000000000000	4185.12792968750000000000	4171.28173828125000000000	3916.41015625000000000000	4144.10253906250000000000	4160.51269531250000000000	4164.61523437500000000000	4171.79492187500000000000	4175.38427734375000000000	4161.02539062500000000000	4167.17919921875000000000	4171.79492187500000000000	4198.97412109375000000000	4129.74365234375000000000	4167.17919921875000000000	0.00000000000000000000	10247.00000000000000000000	10229.00000000000000000000	0.00000000000000000000	0.00000000000000000000	0.00000000000000000000	2676.00000000000000000000	194.00000000000000000000	4.00000000000000000000	4.00000000000000000000	4.00000000000000000000	4.00000000000000000000	4.00000000000000000000	4.00000000000000000000	4.00000000000000000000	4.00000000000000000000	4.00000000000000000000	4.00000000000000000000	4.00000000000000000000	4.00000000000000000000	4.00000000000000000000	4.00000000000000000000	4.00000000000000000000	4.00000000000000000000
37.00000000000000000000	0.00000000000000000000	4184.10253906250000000000	4168.20507812500000000000	3905.64086914062500000000	4169.74365234375000000000	4156.41015625000000000000	4163.07666015625000000000	4175.89746093750000000000	4176.41015625000000000000	4150.76904296875000000000	4162.05126953125000000000	4149.23046875000000000000	4192.82031250000000000000	4143.58984375000000000000	4164.10253906250000000000	0.00000000000000000000	10247.00000000000000000000	10226.00000000000000000000	0.00000000000000000000	0.00000000000000000000	0.00000000000000000000	2676.00000000000000000000	202.00000000000000000000	4.00000000000000000000	4.00000000000000000000	4.00000000000000000000	4.00000000000000000000	4.00000000000000000000	4.00000000000000000000	4.00000000000000000000	4.00000000000000000000	4.00000000000000000000	4.00000000000000000000	4.00000000000000000000	4.00000000000000000000	4.00000000000000000000	4.00000000000000000000	4.00000000000000000000	4.00000000000000000000
38.00000000000000000000	0.00000000000000000000	4195.38427734375000000000	4159.48730468750000000000	3904.10253906250000000000	4182.05126953125000000000	4161.53857421875000000000	4170.76904296875000000000	4177.43603515625000000000	4177.94873046875000000000	4155.38427734375000000000	4162.05126953125000000000	4153.84619140625000000000	4194.87158203125000000000	4146.15380859375000000000	4172.30761718750000000000	0.00000000000000000000	10247.00000000000000000000	10226.00000000000000000000	0.00000000000000000000	0.00000000000000000000	0.00000000000000000000	2676.00000000000000000000	209.00000000000000000000	4.00000000000000000000	4.00000000000000000000	4.00000000000000000000	4.00000000000000000000	4.00000000000000000000	4.00000000000000000000	4.00000000000000000000	4.00000000000000000000	4.00000000000000000000	4.00000000000000000000	4.00000000000000000000	4.00000000000000000000	4.00000000000000000000	4.00000000000000000000	4.00000000000000000000	4.00000000000000000000
39.00000000000000000000	0.00000000000000000000	4194.87158203125000000000	4165.64111328125000000000	3909.74340820312500000000	4177.94873046875000000000	4185.64111328125000000000	4180.51269531250000000000	4184.10253906250000000000	4195.38427734375000000000	4186.15380859375000000000	4181.02539062500000000000	4190.76904296875000000000	4211.28173828125000000000	4150.25634765625000000000	4198.97412109375000000000	0.00000000000000000000	10246.00000000000000000000	10227.00000000000000000000	0.00000000000000000000	0.00000000000000000000	0.00000000000000000000	2676.00000000000000000000	216.00000000000000000000	4.00000000000000000000	4.00000000000000000000	4.00000000000000000000	4.00000000000000000000	4.00000000000000000000	4.00000000000000000000	4.00000000000000000000	4.00000000000000000000	4.00000000000000000000	4.00000000000000000000	4.00000000000000000000	4.00000000000000000000	4.00000000000000000000	4.00000000000000000000	4.00000000000000000000	4.00000000000000000000
39.00000000000000000000	0.00000000000000000000	4194.87158203125000000000	4165.64111328125000000000	3909.74340820312500000000	4177.94873046875000000000	4185.64111328125000000000	4180.51269531250000000000	4184.10253906250000000000	4195.38427734375000000000	4186.15380859375000000000	4181.02539062500000000000	4190.76904296875000000000	4211.28173828125000000000	4150.25634765625000000000	4198.97412109375000000000	0.00000000000000000000	10246.00000000000000000000	10227.00000000000000000000	0.00000000000000000000	0.00000000000000000000	0.00000000000000000000	2676.00000000000000000000	224.00000000000000000000	4.00000000000000000000	4.00000000000000000000	4.00000000000000000000	4.00000000000000000000	4.00000000000000000000	4.00000000000000000000	4.00000000000000000000	4.00000000000000000000	4.00000000000000000000	4.00000000000000000000	4.00000000000000000000	4.00000000000000000000	4.00000000000000000000	4.00000000000000000000	4.00000000000000000000	4.00000000000000000000
40.00000000000000000000	0.00000000000000000000	4201.53857421875000000000	4163.58984375000000000000	3906.15380859375000000000	4165.64111328125000000000	4173.33300781250000000000	4164.61523437500000000000	4174.35888671875000000000	4185.64111328125000000000	4172.82031250000000000000	4163.58984375000000000000	4183.58984375000000000000	4212.82031250000000000000	4138.97412109375000000000	4186.15380859375000000000	0.00000000000000000000	10246.00000000000000000000	10227.00000000000000000000	0.00000000000000000000	0.00000000000000000000	0.00000000000000000000	2676.00000000000000000000	231.00000000000000000000	4.00000000000000000000	4.00000000000000000000	4.00000000000000000000	4.00000000000000000000	4.00000000000000000000	4.00000000000000000000	4.00000000000000000000	4.00000000000000000000	4.00000000000000000000	4.00000000000000000000	4.00000000000000000000	4.00000000000000000000	4.00000000000000000000	4.00000000000000000000	4.00000000000000000000	4.00000000000000000000
41.00000000000000000000	0.00000000000000000000	4185.12792968750000000000	4166.15380859375000000000	3882.56396484375000000000	4153.84619140625000000000	4157.94873046875000000000	4165.64111328125000000000	4171.79492187500000000000	4173.33300781250000000000	4153.33300781250000000000	4137.94873046875000000000	4168.71777343750000000000	4196.41015625000000000000	4130.76904296875000000000	4157.94873046875000000000	0.00000000000000000000	10247.00000000000000000000	10228.00000000000000000000	0.00000000000000000000	0.00000000000000000000	0.00000000000000000000	2676.00000000000000000000	238.00000000000000000000	4.00000000000000000000	4.00000000000000000000	4.00000000000000000000	4.00000000000000000000	4.00000000000000000000	4.00000000000000000000	4.00000000000000000000	4.00000000000000000000	4.00000000000000000000	4.00000000000000000000	4.00000000000000000000	4.00000000000000000000	4.00000000000000000000	4.00000000000000000000	4.00000000000000000000	4.00000000000000000000
42.00000000000000000000	0.00000000000000000000	4185.64111328125000000000	4160.51269531250000000000	3868.20507812500000000000	4155.38427734375000000000	4159.48730468750000000000	4166.15380859375000000000	4167.17919921875000000000	4168.20507812500000000000	4151.79492187500000000000	4133.84619140625000000000	4169.74365234375000000000	4194.87158203125000000000	4130.25634765625000000000	4156.92285156250000000000	0.00000000000000000000	10247.00000000000000000000	10228.00000000000000000000	0.00000000000000000000	0.00000000000000000000	0.00000000000000000000	2676.00000000000000000000	246.00000000000000000000	4.00000000000000000000	4.00000000000000000000	4.00000000000000000000	4.00000000000000000000	4.00000000000000000000	4.00000000000000000000	4.00000000000000000000	4.00000000000000000000	4.00000000000000000000	4.00000000000000000000	4.00000000000000000000	4.00000000000000000000	4.00000000000000000000	4.00000000000000000000	4.00000000000000000000	4.00000000000000000000
43.00000000000000000000	0.00000000000000000000	4204.61523437500000000000	4169.23046875000000000000	3878.97436523437500000000	4180.51269531250000000000	4175.89746093750000000000	4166.15380859375000000000	4168.20507812500000000000	4173.84619140625000000000	4163.07666015625000000000	4144.61523437500000000000	4164.10253906250000000000	4208.71777343750000000000	4145.64111328125000000000	4184.10253906250000000000	0.00000000000000000000	10248.00000000000000000000	10227.00000000000000000000	0.00000000000000000000	0.00000000000000000000	0.00000000000000000000	2676.00000000000000000000	253.00000000000000000000	4.00000000000000000000	4.00000000000000000000	4.00000000000000000000	4.00000000000000000000	4.00000000000000000000	4.00000000000000000000	4.00000000000000000000	4.00000000000000000000	4.00000000000000000000	4.00000000000000000000	4.00000000000000000000	4.00000000000000000000	4.00000000000000000000	4.00000000000000000000	4.00000000000000000000	4.00000000000000000000
44.00000000000000000000	0.00000000000000000000	4194.35888671875000000000	4187.17919921875000000000	3876.92309570312500000000	4196.92285156250000000000	4178.46142578125000000000	4171.79492187500000000000	4171.28173828125000000000	4181.02539062500000000000	4171.79492187500000000000	4154.35888671875000000000	4164.10253906250000000000	4213.33300781250000000000	4150.76904296875000000000	4197.43603515625000000000	0.00000000000000000000	10248.00000000000000000000	10227.00000000000000000000	0.00000000000000000000	0.00000000000000000000	0.00000000000000000000	2676.00000000000000000000	261.00000000000000000000	4.00000000000000000000	4.00000000000000000000	4.00000000000000000000	4.00000000000000000000	4.00000000000000000000	4.00000000000000000000	4.00000000000000000000	4.00000000000000000000	4.00000000000000000000	4.00000000000000000000	4.00000000000000000000	4.00000000000000000000	4.00000000000000000000	4.00000000000000000000	4.00000000000000000000	4.00000000000000000000
45.00000000000000000000	0.00000000000000000000	4191.79492187500000000000	4169.74365234375000000000	3857.94873046875000000000	4180.00000000000000000000	4152.82031250000000000000	4158.46142578125000000000	4152.30761718750000000000	4162.05126953125000000000	4145.64111328125000000000	4131.28173828125000000000	4165.12792968750000000000	4198.46142578125000000000	4131.79492187500000000000	4174.87158203125000000000	0.00000000000000000000	10247.00000000000000000000	10228.00000000000000000000	0.00000000000000000000	0.00000000000000000000	0.00000000000000000000	2676.00000000000000000000	268.00000000000000000000	4.00000000000000000000	4.00000000000000000000	4.00000000000000000000	4.00000000000000000000	4.00000000000000000000	4.00000000000000000000	4.00000000000000000000	4.00000000000000000000	4.00000000000000000000	4.00000000000000000000	4.00000000000000000000	4.00000000000000000000	4.00000000000000000000	4.00000000000000000000	4.00000000000000000000	4.00000000000000000000
46.00000000000000000000	0.00000000000000000000	4190.25634765625000000000	4162.56396484375000000000	3850.25634765625000000000	4165.64111328125000000000	4166.66650390625000000000	4160.51269531250000000000	4157.43603515625000000000	4162.56396484375000000000	4145.64111328125000000000	4124.61523437500000000000	4174.35888671875000000000	4190.25634765625000000000	4146.66650390625000000000	4168.71777343750000000000	0.00000000000000000000	10247.00000000000000000000	10228.00000000000000000000	0.00000000000000000000	0.00000000000000000000	0.00000000000000000000	2676.00000000000000000000	275.00000000000000000000	4.00000000000000000000	4.00000000000000000000	4.00000000000000000000	4.00000000000000000000	4.00000000000000000000	4.00000000000000000000	4.00000000000000000000	4.00000000000000000000	4.00000000000000000000	4.00000000000000000000	4.00000000000000000000	4.00000000000000000000	4.00000000000000000000	4.00000000000000000000	4.00000000000000000000	4.00000000000000000000
47.00000000000000000000	0.00000000000000000000	4198.97412109375000000000	4169.23046875000000000000	3859.48706054687500000000	4167.69238281250000000000	4182.05126953125000000000	4164.61523437500000000000	4167.17919921875000000000	4170.76904296875000000000	4163.07666015625000000000	4135.89746093750000000000	4190.25634765625000000000	4202.05126953125000000000	4159.48730468750000000000	4181.53857421875000000000	0.00000000000000000000	10247.00000000000000000000	10228.00000000000000000000	0.00000000000000000000	0.00000000000000000000	0.00000000000000000000	2676.00000000000000000000	283.00000000000000000000	4.00000000000000000000	4.00000000000000000000	4.00000000000000000000	4.00000000000000000000	4.00000000000000000000	4.00000000000000000000	4.00000000000000000000	4.00000000000000000000	4.00000000000000000000	4.00000000000000000000	4.00000000000000000000	4.00000000000000000000	4.00000000000000000000	4.00000000000000000000	4.00000000000000000000	4.00000000000000000000
48.00000000000000000000	0.00000000000000000000	4206.66650390625000000000	4173.84619140625000000000	3867.17944335937500000000	4174.87158203125000000000	4172.30761718750000000000	4165.12792968750000000000	4164.61523437500000000000	4169.74365234375000000000	4162.05126953125000000000	4146.66650390625000000000	4189.74365234375000000000	4214.35888671875000000000	4155.38427734375000000000	4202.05126953125000000000	0.00000000000000000000	10247.00000000000000000000	10228.00000000000000000000	0.00000000000000000000	0.00000000000000000000	0.00000000000000000000	2676.00000000000000000000	290.00000000000000000000	4.00000000000000000000	4.00000000000000000000	4.00000000000000000000	4.00000000000000000000	4.00000000000000000000	4.00000000000000000000	4.00000000000000000000	4.00000000000000000000	4.00000000000000000000	4.00000000000000000000	4.00000000000000000000	4.00000000000000000000	4.00000000000000000000	4.00000000000000000000	4.00000000000000000000	4.00000000000000000000
49.00000000000000000000	0.00000000000000000000	4189.74365234375000000000	4173.33300781250000000000	3860.51269531250000000000	4173.33300781250000000000	4172.30761718750000000000	4171.79492187500000000000	4169.23046875000000000000	4174.87158203125000000000	4162.05126953125000000000	4152.82031250000000000000	4166.66650390625000000000	4210.76904296875000000000	4164.10253906250000000000	4209.74365234375000000000	0.00000000000000000000	10247.00000000000000000000	10229.00000000000000000000	0.00000000000000000000	0.00000000000000000000	0.00000000000000000000	2676.00000000000000000000	297.00000000000000000000	4.00000000000000000000	4.00000000000000000000	4.00000000000000000000	4.00000000000000000000	4.00000000000000000000	4.00000000000000000000	4.00000000000000000000	4.00000000000000000000	4.00000000000000000000	4.00000000000000000000	4.00000000000000000000	4.00000000000000000000	4.00000000000000000000	4.00000000000000000000	4.00000000000000000000	4.00000000000000000000
50.00000000000000000000	0.00000000000000000000	4197.94873046875000000000	4161.02539062500000000000	3866.15380859375000000000	4165.12792968750000000000	4160.51269531250000000000	4164.10253906250000000000	4165.64111328125000000000	4167.17919921875000000000	4157.43603515625000000000	4132.82031250000000000000	4157.43603515625000000000	4201.02539062500000000000	4155.89746093750000000000	4186.66650390625000000000	0.00000000000000000000	10247.00000000000000000000	10229.00000000000000000000	0.00000000000000000000	0.00000000000000000000	0.00000000000000000000	2676.00000000000000000000	305.00000000000000000000	4.00000000000000000000	4.00000000000000000000	4.00000000000000000000	4.00000000000000000000	4.00000000000000000000	4.00000000000000000000	4.00000000000000000000	4.00000000000000000000	4.00000000000000000000	4.00000000000000000000	4.00000000000000000000	4.00000000000000000000	4.00000000000000000000	4.00000000000000000000	4.00000000000000000000	4.00000000000000000000
51.00000000000000000000	0.00000000000000000000	4194.35888671875000000000	4169.23046875000000000000	3876.41015625000000000000	4170.76904296875000000000	4163.58984375000000000000	4173.33300781250000000000	4172.82031250000000000000	4168.71777343750000000000	4161.53857421875000000000	4137.94873046875000000000	4189.74365234375000000000	4198.97412109375000000000	4158.46142578125000000000	4186.66650390625000000000	0.00000000000000000000	10247.00000000000000000000	10230.00000000000000000000	0.00000000000000000000	0.00000000000000000000	0.00000000000000000000	2676.00000000000000000000	312.00000000000000000000	4.00000000000000000000	4.00000000000000000000	4.00000000000000000000	4.00000000000000000000	4.00000000000000000000	4.00000000000000000000	4.00000000000000000000	4.00000000000000000000	4.00000000000000000000	4.00000000000000000000	4.00000000000000000000	4.00000000000000000000	4.00000000000000000000	4.00000000000000000000	4.00000000000000000000	4.00000000000000000000
52.00000000000000000000	0.00000000000000000000	4187.17919921875000000000	4165.12792968750000000000	3872.82031250000000000000	4169.74365234375000000000	4170.25634765625000000000	4175.38427734375000000000	4173.84619140625000000000	4171.28173828125000000000	4164.10253906250000000000	4150.76904296875000000000	4190.25634765625000000000	4200.51269531250000000000	4164.61523437500000000000	4194.87158203125000000000	0.00000000000000000000	10247.00000000000000000000	10230.00000000000000000000	0.00000000000000000000	0.00000000000000000000	0.00000000000000000000	2676.00000000000000000000	319.00000000000000000000	4.00000000000000000000	4.00000000000000000000	4.00000000000000000000	4.00000000000000000000	4.00000000000000000000	4.00000000000000000000	4.00000000000000000000	4.00000000000000000000	4.00000000000000000000	4.00000000000000000000	4.00000000000000000000	4.00000000000000000000	4.00000000000000000000	4.00000000000000000000	4.00000000000000000000	4.00000000000000000000
53.00000000000000000000	0.00000000000000000000	4196.41015625000000000000	4149.23046875000000000000	3868.71777343750000000000	4160.51269531250000000000	4162.05126953125000000000	4163.58984375000000000000	4166.66650390625000000000	4166.15380859375000000000	4160.51269531250000000000	4137.43603515625000000000	4161.02539062500000000000	4192.30761718750000000000	4145.12792968750000000000	4170.76904296875000000000	0.00000000000000000000	10249.00000000000000000000	10230.00000000000000000000	0.00000000000000000000	0.00000000000000000000	0.00000000000000000000	2676.00000000000000000000	327.00000000000000000000	4.00000000000000000000	4.00000000000000000000	4.00000000000000000000	4.00000000000000000000	4.00000000000000000000	4.00000000000000000000	4.00000000000000000000	4.00000000000000000000	4.00000000000000000000	4.00000000000000000000	4.00000000000000000000	4.00000000000000000000	4.00000000000000000000	4.00000000000000000000	4.00000000000000000000	4.00000000000000000000
54.00000000000000000000	0.00000000000000000000	4182.56396484375000000000	4160.00000000000000000000	3862.56396484375000000000	4170.25634765625000000000	4165.64111328125000000000	4171.79492187500000000000	4176.92285156250000000000	4177.43603515625000000000	4162.05126953125000000000	4136.92285156250000000000	4170.76904296875000000000	4183.07666015625000000000	4138.46142578125000000000	4153.84619140625000000000	0.00000000000000000000	10249.00000000000000000000	10230.00000000000000000000	0.00000000000000000000	0.00000000000000000000	0.00000000000000000000	2676.00000000000000000000	334.00000000000000000000	4.00000000000000000000	4.00000000000000000000	4.00000000000000000000	4.00000000000000000000	4.00000000000000000000	4.00000000000000000000	4.00000000000000000000	4.00000000000000000000	4.00000000000000000000	4.00000000000000000000	4.00000000000000000000	4.00000000000000000000	4.00000000000000000000	4.00000000000000000000	4.00000000000000000000	4.00000000000000000000
55.00000000000000000000	0.00000000000000000000	4190.76904296875000000000	4167.69238281250000000000	3868.20507812500000000000	4176.41015625000000000000	4163.07666015625000000000	4169.74365234375000000000	4175.38427734375000000000	4183.58984375000000000000	4155.89746093750000000000	4145.12792968750000000000	4170.76904296875000000000	4188.71777343750000000000	4149.74365234375000000000	4170.25634765625000000000	0.00000000000000000000	10248.00000000000000000000	10229.00000000000000000000	0.00000000000000000000	0.00000000000000000000	0.00000000000000000000	2676.00000000000000000000	341.00000000000000000000	4.00000000000000000000	4.00000000000000000000	4.00000000000000000000	4.00000000000000000000	4.00000000000000000000	4.00000000000000000000	4.00000000000000000000	4.00000000000000000000	4.00000000000000000000	4.00000000000000000000	4.00000000000000000000	4.00000000000000000000	4.00000000000000000000	4.00000000000000000000	4.00000000000000000000	4.00000000000000000000
56.00000000000000000000	0.00000000000000000000	4199.48730468750000000000	4170.76904296875000000000	3885.64086914062500000000	4180.51269531250000000000	4173.33300781250000000000	4170.76904296875000000000	4179.48730468750000000000	4191.79492187500000000000	4170.76904296875000000000	4156.92285156250000000000	4161.53857421875000000000	4203.07666015625000000000	4175.89746093750000000000	4193.33300781250000000000	0.00000000000000000000	10248.00000000000000000000	10229.00000000000000000000	0.00000000000000000000	0.00000000000000000000	0.00000000000000000000	2676.00000000000000000000	349.00000000000000000000	4.00000000000000000000	4.00000000000000000000	4.00000000000000000000	4.00000000000000000000	4.00000000000000000000	4.00000000000000000000	4.00000000000000000000	4.00000000000000000000	4.00000000000000000000	4.00000000000000000000	4.00000000000000000000	4.00000000000000000000	4.00000000000000000000	4.00000000000000000000	4.00000000000000000000	4.00000000000000000000
57.00000000000000000000	0.00000000000000000000	4194.35888671875000000000	4164.10253906250000000000	3894.87158203125000000000	4195.89746093750000000000	4178.97412109375000000000	4175.38427734375000000000	4178.97412109375000000000	4190.25634765625000000000	4175.89746093750000000000	4156.92285156250000000000	4180.00000000000000000000	4208.71777343750000000000	4178.97412109375000000000	4188.20507812500000000000	0.00000000000000000000	10249.00000000000000000000	10228.00000000000000000000	0.00000000000000000000	0.00000000000000000000	0.00000000000000000000	2676.00000000000000000000	356.00000000000000000000	4.00000000000000000000	4.00000000000000000000	4.00000000000000000000	4.00000000000000000000	4.00000000000000000000	4.00000000000000000000	4.00000000000000000000	4.00000000000000000000	4.00000000000000000000	4.00000000000000000000	4.00000000000000000000	4.00000000000000000000	4.00000000000000000000	4.00000000000000000000	4.00000000000000000000	4.00000000000000000000
58.00000000000000000000	0.00000000000000000000	4196.41015625000000000000	4154.87158203125000000000	3903.58959960937500000000	4188.71777343750000000000	4160.51269531250000000000	4160.51269531250000000000	4162.05126953125000000000	4173.33300781250000000000	4157.43603515625000000000	4149.23046875000000000000	4190.25634765625000000000	4207.17919921875000000000	4163.58984375000000000000	4186.66650390625000000000	0.00000000000000000000	10249.00000000000000000000	10228.00000000000000000000	0.00000000000000000000	0.00000000000000000000	0.00000000000000000000	2676.00000000000000000000	363.00000000000000000000	4.00000000000000000000	4.00000000000000000000	4.00000000000000000000	4.00000000000000000000	4.00000000000000000000	4.00000000000000000000	4.00000000000000000000	4.00000000000000000000	4.00000000000000000000	4.00000000000000000000	4.00000000000000000000	4.00000000000000000000	4.00000000000000000000	4.00000000000000000000	4.00000000000000000000	4.00000000000000000000
59.00000000000000000000	0.00000000000000000000	4187.69238281250000000000	4168.20507812500000000000	3912.30761718750000000000	4156.92285156250000000000	4164.61523437500000000000	4161.02539062500000000000	4164.61523437500000000000	4175.89746093750000000000	4164.10253906250000000000	4154.35888671875000000000	4184.10253906250000000000	4210.25634765625000000000	4182.05126953125000000000	4203.07666015625000000000	0.00000000000000000000	10248.00000000000000000000	10229.00000000000000000000	0.00000000000000000000	0.00000000000000000000	0.00000000000000000000	2676.00000000000000000000	371.00000000000000000000	4.00000000000000000000	4.00000000000000000000	4.00000000000000000000	4.00000000000000000000	4.00000000000000000000	4.00000000000000000000	4.00000000000000000000	4.00000000000000000000	4.00000000000000000000	4.00000000000000000000	4.00000000000000000000	4.00000000000000000000	4.00000000000000000000	4.00000000000000000000	4.00000000000000000000	4.00000000000000000000
60.00000000000000000000	0.00000000000000000000	4197.94873046875000000000	4167.69238281250000000000	3914.87158203125000000000	4154.87158203125000000000	4171.28173828125000000000	4171.79492187500000000000	4164.61523437500000000000	4176.92285156250000000000	4167.69238281250000000000	4145.12792968750000000000	4173.84619140625000000000	4207.17919921875000000000	4182.56396484375000000000	4194.87158203125000000000	0.00000000000000000000	10248.00000000000000000000	10229.00000000000000000000	0.00000000000000000000	0.00000000000000000000	0.00000000000000000000	2676.00000000000000000000	378.00000000000000000000	4.00000000000000000000	4.00000000000000000000	4.00000000000000000000	4.00000000000000000000	4.00000000000000000000	4.00000000000000000000	4.00000000000000000000	4.00000000000000000000	4.00000000000000000000	4.00000000000000000000	4.00000000000000000000	4.00000000000000000000	4.00000000000000000000	4.00000000000000000000	4.00000000000000000000	4.00000000000000000000
61.00000000000000000000	0.00000000000000000000	4197.94873046875000000000	4170.25634765625000000000	3909.74340820312500000000	4188.71777343750000000000	4173.84619140625000000000	4179.48730468750000000000	4169.74365234375000000000	4183.07666015625000000000	4171.28173828125000000000	4152.82031250000000000000	4175.89746093750000000000	4196.92285156250000000000	4173.84619140625000000000	4192.82031250000000000000	0.00000000000000000000	10248.00000000000000000000	10228.00000000000000000000	0.00000000000000000000	0.00000000000000000000	0.00000000000000000000	2676.00000000000000000000	385.00000000000000000000	4.00000000000000000000	4.00000000000000000000	4.00000000000000000000	4.00000000000000000000	4.00000000000000000000	4.00000000000000000000	4.00000000000000000000	4.00000000000000000000	4.00000000000000000000	4.00000000000000000000	4.00000000000000000000	4.00000000000000000000	4.00000000000000000000	4.00000000000000000000	4.00000000000000000000	4.00000000000000000000
62.00000000000000000000	0.00000000000000000000	4187.69238281250000000000	4176.41015625000000000000	3907.17944335937500000000	4194.87158203125000000000	4171.79492187500000000000	4171.79492187500000000000	4172.82031250000000000000	4188.20507812500000000000	4174.35888671875000000000	4169.74365234375000000000	4175.38427734375000000000	4202.05126953125000000000	4182.05126953125000000000	4198.46142578125000000000	0.00000000000000000000	10248.00000000000000000000	10228.00000000000000000000	0.00000000000000000000	0.00000000000000000000	0.00000000000000000000	2676.00000000000000000000	393.00000000000000000000	4.00000000000000000000	4.00000000000000000000	4.00000000000000000000	4.00000000000000000000	4.00000000000000000000	4.00000000000000000000	4.00000000000000000000	4.00000000000000000000	4.00000000000000000000	4.00000000000000000000	4.00000000000000000000	4.00000000000000000000	4.00000000000000000000	4.00000000000000000000	4.00000000000000000000	4.00000000000000000000
63.00000000000000000000	0.00000000000000000000	4198.97412109375000000000	4173.33300781250000000000	3913.84594726562500000000	4182.05126953125000000000	4165.64111328125000000000	4165.12792968750000000000	4164.61523437500000000000	4179.48730468750000000000	4165.12792968750000000000	4163.07666015625000000000	4167.17919921875000000000	4207.17919921875000000000	4174.87158203125000000000	4177.43603515625000000000	0.00000000000000000000	10248.00000000000000000000	10227.00000000000000000000	0.00000000000000000000	0.00000000000000000000	0.00000000000000000000	2676.00000000000000000000	400.00000000000000000000	4.00000000000000000000	4.00000000000000000000	4.00000000000000000000	4.00000000000000000000	4.00000000000000000000	4.00000000000000000000	4.00000000000000000000	4.00000000000000000000	4.00000000000000000000	4.00000000000000000000	4.00000000000000000000	4.00000000000000000000	4.00000000000000000000	4.00000000000000000000	4.00000000000000000000	4.00000000000000000000
64.00000000000000000000	0.00000000000000000000	4192.30761718750000000000	4177.94873046875000000000	3915.38452148437500000000	4188.20507812500000000000	4175.89746093750000000000	4176.92285156250000000000	4170.25634765625000000000	4183.58984375000000000000	4165.64111328125000000000	4160.51269531250000000000	4175.38427734375000000000	4202.56396484375000000000	4164.10253906250000000000	4176.41015625000000000000	2788.00000000000000000000	10248.00000000000000000000	10227.00000000000000000000	0.00000000000000000000	0.00000000000000000000	0.00000000000000000000	2676.00000000000000000000	407.00000000000000000000	4.00000000000000000000	4.00000000000000000000	4.00000000000000000000	4.00000000000000000000	4.00000000000000000000	4.00000000000000000000	4.00000000000000000000	4.00000000000000000000	4.00000000000000000000	4.00000000000000000000	4.00000000000000000000	4.00000000000000000000	4.00000000000000000000	4.00000000000000000000	4.00000000000000000000	4.00000000000000000000
65.00000000000000000000	0.00000000000000000000	4194.35888671875000000000	4161.53857421875000000000	3922.56396484375000000000	4177.94873046875000000000	4167.69238281250000000000	4164.10253906250000000000	4166.66650390625000000000	4174.87158203125000000000	4155.38427734375000000000	4147.17919921875000000000	4183.07666015625000000000	4207.17919921875000000000	4168.20507812500000000000	4198.46142578125000000000	2619.00000000000000000000	10248.00000000000000000000	10228.00000000000000000000	0.00000000000000000000	0.00000000000000000000	0.00000000000000000000	2676.00000000000000000000	415.00000000000000000000	4.00000000000000000000	4.00000000000000000000	4.00000000000000000000	4.00000000000000000000	4.00000000000000000000	4.00000000000000000000	4.00000000000000000000	4.00000000000000000000	4.00000000000000000000	4.00000000000000000000	4.00000000000000000000	4.00000000000000000000	4.00000000000000000000	4.00000000000000000000	4.00000000000000000000	4.00000000000000000000
66.00000000000000000000	0.00000000000000000000	4194.35888671875000000000	4156.92285156250000000000	3934.35888671875000000000	4168.20507812500000000000	4163.58984375000000000000	4161.53857421875000000000	4168.71777343750000000000	4170.25634765625000000000	4155.89746093750000000000	4144.10253906250000000000	4192.30761718750000000000	4210.76904296875000000000	4195.89746093750000000000	4205.12792968750000000000	2013.00000000000000000000	10248.00000000000000000000	10228.00000000000000000000	0.00000000000000000000	0.00000000000000000000	0.00000000000000000000	2676.00000000000000000000	422.00000000000000000000	4.00000000000000000000	4.00000000000000000000	4.00000000000000000000	4.00000000000000000000	4.00000000000000000000	4.00000000000000000000	4.00000000000000000000	4.00000000000000000000	4.00000000000000000000	4.00000000000000000000	4.00000000000000000000	4.00000000000000000000	4.00000000000000000000	4.00000000000000000000	4.00000000000000000000	4.00000000000000000000
67.00000000000000000000	0.00000000000000000000	4182.56396484375000000000	4167.17919921875000000000	3924.61523437500000000000	4185.64111328125000000000	4166.15380859375000000000	4168.20507812500000000000	4165.64111328125000000000	4171.79492187500000000000	4161.02539062500000000000	4153.33300781250000000000	4172.82031250000000000000	4198.46142578125000000000	4183.58984375000000000000	4183.58984375000000000000	3450.00000000000000000000	10247.00000000000000000000	10229.00000000000000000000	0.00000000000000000000	0.00000000000000000000	0.00000000000000000000	2676.00000000000000000000	429.00000000000000000000	4.00000000000000000000	4.00000000000000000000	4.00000000000000000000	4.00000000000000000000	4.00000000000000000000	4.00000000000000000000	4.00000000000000000000	4.00000000000000000000	4.00000000000000000000	4.00000000000000000000	4.00000000000000000000	4.00000000000000000000	4.00000000000000000000	4.00000000000000000000	4.00000000000000000000	4.00000000000000000000
68.00000000000000000000	0.00000000000000000000	4194.87158203125000000000	4162.05126953125000000000	3910.76904296875000000000	4185.12792968750000000000	4157.94873046875000000000	4151.79492187500000000000	4144.61523437500000000000	4156.41015625000000000000	4141.53857421875000000000	4142.56396484375000000000	4138.97412109375000000000	4185.12792968750000000000	4140.00000000000000000000	4165.64111328125000000000	3526.00000000000000000000	10247.00000000000000000000	10229.00000000000000000000	0.00000000000000000000	0.00000000000000000000	0.00000000000000000000	2676.00000000000000000000	437.00000000000000000000	4.00000000000000000000	4.00000000000000000000	4.00000000000000000000	4.00000000000000000000	4.00000000000000000000	4.00000000000000000000	4.00000000000000000000	4.00000000000000000000	4.00000000000000000000	4.00000000000000000000	4.00000000000000000000	4.00000000000000000000	4.00000000000000000000	4.00000000000000000000	4.00000000000000000000	4.00000000000000000000
69.00000000000000000000	0.00000000000000000000	4187.69238281250000000000	4165.12792968750000000000	3906.15380859375000000000	4174.87158203125000000000	4166.66650390625000000000	4155.89746093750000000000	4149.23046875000000000000	4162.56396484375000000000	4144.10253906250000000000	4147.17919921875000000000	4158.46142578125000000000	4188.71777343750000000000	4148.71777343750000000000	4176.41015625000000000000	3392.00000000000000000000	10247.00000000000000000000	10229.00000000000000000000	0.00000000000000000000	0.00000000000000000000	0.00000000000000000000	2676.00000000000000000000	444.00000000000000000000	4.00000000000000000000	4.00000000000000000000	4.00000000000000000000	4.00000000000000000000	4.00000000000000000000	4.00000000000000000000	4.00000000000000000000	4.00000000000000000000	4.00000000000000000000	4.00000000000000000000	4.00000000000000000000	4.00000000000000000000	4.00000000000000000000	4.00000000000000000000	4.00000000000000000000	4.00000000000000000000
70.00000000000000000000	0.00000000000000000000	4188.71777343750000000000	4158.97412109375000000000	3892.82031250000000000000	4183.07666015625000000000	4161.53857421875000000000	4163.07666015625000000000	4152.30761718750000000000	4166.15380859375000000000	4154.35888671875000000000	4159.48730468750000000000	4183.07666015625000000000	4199.48730468750000000000	4164.10253906250000000000	4178.97412109375000000000	3476.00000000000000000000	10247.00000000000000000000	10229.00000000000000000000	0.00000000000000000000	0.00000000000000000000	0.00000000000000000000	2676.00000000000000000000	451.00000000000000000000	4.00000000000000000000	4.00000000000000000000	4.00000000000000000000	4.00000000000000000000	4.00000000000000000000	4.00000000000000000000	4.00000000000000000000	4.00000000000000000000	4.00000000000000000000	4.00000000000000000000	4.00000000000000000000	4.00000000000000000000	4.00000000000000000000	4.00000000000000000000	4.00000000000000000000	4.00000000000000000000
71.00000000000000000000	0.00000000000000000000	4193.84619140625000000000	4156.92285156250000000000	3863.07690429687500000000	4184.10253906250000000000	4162.05126953125000000000	4163.07666015625000000000	4148.71777343750000000000	4169.23046875000000000000	4159.48730468750000000000	4164.61523437500000000000	4174.35888671875000000000	4199.48730468750000000000	4167.69238281250000000000	4180.51269531250000000000	3399.00000000000000000000	10245.00000000000000000000	10230.00000000000000000000	0.00000000000000000000	0.00000000000000000000	0.00000000000000000000	2676.00000000000000000000	459.00000000000000000000	4.00000000000000000000	4.00000000000000000000	4.00000000000000000000	4.00000000000000000000	4.00000000000000000000	4.00000000000000000000	4.00000000000000000000	4.00000000000000000000	4.00000000000000000000	4.00000000000000000000	4.00000000000000000000	4.00000000000000000000	4.00000000000000000000	4.00000000000000000000	4.00000000000000000000	4.00000000000000000000
72.00000000000000000000	0.00000000000000000000	4178.46142578125000000000	4157.43603515625000000000	3839.48706054687500000000	4166.15380859375000000000	4167.17919921875000000000	4159.48730468750000000000	4146.66650390625000000000	4173.33300781250000000000	4156.92285156250000000000	4159.48730468750000000000	4167.17919921875000000000	4191.28173828125000000000	4171.28173828125000000000	4183.07666015625000000000	3431.00000000000000000000	10245.00000000000000000000	10230.00000000000000000000	0.00000000000000000000	0.00000000000000000000	0.00000000000000000000	2676.00000000000000000000	466.00000000000000000000	4.00000000000000000000	4.00000000000000000000	4.00000000000000000000	4.00000000000000000000	4.00000000000000000000	4.00000000000000000000	4.00000000000000000000	4.00000000000000000000	4.00000000000000000000	4.00000000000000000000	4.00000000000000000000	4.00000000000000000000	4.00000000000000000000	4.00000000000000000000	4.00000000000000000000	4.00000000000000000000
73.00000000000000000000	0.00000000000000000000	4189.23046875000000000000	4153.33300781250000000000	3844.61523437500000000000	4166.66650390625000000000	4154.87158203125000000000	4154.35888671875000000000	4141.02539062500000000000	4160.51269531250000000000	4141.53857421875000000000	4147.69238281250000000000	4157.94873046875000000000	4190.25634765625000000000	4151.79492187500000000000	4173.84619140625000000000	3136.00000000000000000000	10246.00000000000000000000	10229.00000000000000000000	0.00000000000000000000	0.00000000000000000000	0.00000000000000000000	2676.00000000000000000000	473.00000000000000000000	4.00000000000000000000	4.00000000000000000000	4.00000000000000000000	4.00000000000000000000	4.00000000000000000000	4.00000000000000000000	4.00000000000000000000	4.00000000000000000000	4.00000000000000000000	4.00000000000000000000	4.00000000000000000000	4.00000000000000000000	4.00000000000000000000	4.00000000000000000000	4.00000000000000000000	4.00000000000000000000
74.00000000000000000000	0.00000000000000000000	4195.89746093750000000000	4177.94873046875000000000	3854.87158203125000000000	4191.28173828125000000000	4169.74365234375000000000	4169.23046875000000000000	4156.92285156250000000000	4171.79492187500000000000	4159.48730468750000000000	4168.71777343750000000000	4158.97412109375000000000	4205.64111328125000000000	4148.71777343750000000000	4181.02539062500000000000	3493.00000000000000000000	10246.00000000000000000000	10229.00000000000000000000	0.00000000000000000000	0.00000000000000000000	0.00000000000000000000	2676.00000000000000000000	481.00000000000000000000	4.00000000000000000000	4.00000000000000000000	4.00000000000000000000	4.00000000000000000000	4.00000000000000000000	4.00000000000000000000	4.00000000000000000000	4.00000000000000000000	4.00000000000000000000	4.00000000000000000000	4.00000000000000000000	4.00000000000000000000	4.00000000000000000000	4.00000000000000000000	4.00000000000000000000	4.00000000000000000000
75.00000000000000000000	0.00000000000000000000	4196.92285156250000000000	4183.07666015625000000000	3866.15380859375000000000	4191.28173828125000000000	4176.41015625000000000000	4166.15380859375000000000	4156.92285156250000000000	4180.00000000000000000000	4165.12792968750000000000	4174.35888671875000000000	4176.92285156250000000000	4209.74365234375000000000	4167.17919921875000000000	4186.66650390625000000000	3293.00000000000000000000	10245.00000000000000000000	10229.00000000000000000000	0.00000000000000000000	0.00000000000000000000	0.00000000000000000000	2676.00000000000000000000	488.00000000000000000000	4.00000000000000000000	4.00000000000000000000	4.00000000000000000000	4.00000000000000000000	4.00000000000000000000	4.00000000000000000000	4.00000000000000000000	4.00000000000000000000	4.00000000000000000000	4.00000000000000000000	4.00000000000000000000	4.00000000000000000000	4.00000000000000000000	4.00000000000000000000	4.00000000000000000000	4.00000000000000000000
76.00000000000000000000	0.00000000000000000000	4190.76904296875000000000	4157.94873046875000000000	3882.56396484375000000000	4181.53857421875000000000	4166.15380859375000000000	4155.89746093750000000000	4148.20507812500000000000	4172.82031250000000000000	4156.41015625000000000000	4161.53857421875000000000	4177.43603515625000000000	4193.33300781250000000000	4184.61523437500000000000	4177.43603515625000000000	2672.00000000000000000000	10245.00000000000000000000	10229.00000000000000000000	0.00000000000000000000	0.00000000000000000000	0.00000000000000000000	2676.00000000000000000000	496.00000000000000000000	4.00000000000000000000	4.00000000000000000000	4.00000000000000000000	4.00000000000000000000	4.00000000000000000000	4.00000000000000000000	4.00000000000000000000	4.00000000000000000000	4.00000000000000000000	4.00000000000000000000	4.00000000000000000000	4.00000000000000000000	4.00000000000000000000	4.00000000000000000000	4.00000000000000000000	4.00000000000000000000
77.00000000000000000000	0.00000000000000000000	4178.46142578125000000000	4149.74365234375000000000	3885.64086914062500000000	4185.64111328125000000000	4165.64111328125000000000	4160.51269531250000000000	4149.74365234375000000000	4173.33300781250000000000	4165.64111328125000000000	4166.66650390625000000000	4162.56396484375000000000	4190.76904296875000000000	4177.94873046875000000000	4170.76904296875000000000	2579.00000000000000000000	10245.00000000000000000000	10229.00000000000000000000	0.00000000000000000000	0.00000000000000000000	0.00000000000000000000	2676.00000000000000000000	503.00000000000000000000	4.00000000000000000000	4.00000000000000000000	4.00000000000000000000	4.00000000000000000000	4.00000000000000000000	4.00000000000000000000	4.00000000000000000000	4.00000000000000000000	4.00000000000000000000	4.00000000000000000000	4.00000000000000000000	4.00000000000000000000	4.00000000000000000000	4.00000000000000000000	4.00000000000000000000	4.00000000000000000000
78.00000000000000000000	0.00000000000000000000	4191.79492187500000000000	4159.48730468750000000000	3887.69213867187500000000	4177.43603515625000000000	4160.00000000000000000000	4156.41015625000000000000	4144.10253906250000000000	4166.15380859375000000000	4156.41015625000000000000	4152.82031250000000000000	4164.61523437500000000000	4196.92285156250000000000	4153.84619140625000000000	4177.94873046875000000000	3493.00000000000000000000	10245.00000000000000000000	10229.00000000000000000000	0.00000000000000000000	0.00000000000000000000	0.00000000000000000000	2676.00000000000000000000	510.00000000000000000000	4.00000000000000000000	4.00000000000000000000	4.00000000000000000000	4.00000000000000000000	4.00000000000000000000	4.00000000000000000000	4.00000000000000000000	4.00000000000000000000	4.00000000000000000000	4.00000000000000000000	4.00000000000000000000	4.00000000000000000000	4.00000000000000000000	4.00000000000000000000	4.00000000000000000000	4.00000000000000000000
79.00000000000000000000	0.00000000000000000000	4184.10253906250000000000	4177.94873046875000000000	3890.25634765625000000000	4171.28173828125000000000	4170.25634765625000000000	4164.61523437500000000000	4156.92285156250000000000	4169.23046875000000000000	4155.38427734375000000000	4143.58984375000000000000	4173.33300781250000000000	4195.89746093750000000000	4167.17919921875000000000	4189.23046875000000000000	3293.00000000000000000000	10248.00000000000000000000	10229.00000000000000000000	0.00000000000000000000	0.00000000000000000000	0.00000000000000000000	2676.00000000000000000000	518.00000000000000000000	4.00000000000000000000	4.00000000000000000000	4.00000000000000000000	4.00000000000000000000	4.00000000000000000000	4.00000000000000000000	4.00000000000000000000	4.00000000000000000000	4.00000000000000000000	4.00000000000000000000	4.00000000000000000000	4.00000000000000000000	4.00000000000000000000	4.00000000000000000000	4.00000000000000000000	4.00000000000000000000
80.00000000000000000000	0.00000000000000000000	4182.05126953125000000000	4170.25634765625000000000	3886.66650390625000000000	4187.69238281250000000000	4168.71777343750000000000	4164.10253906250000000000	4163.58984375000000000000	4174.35888671875000000000	4164.10253906250000000000	4147.17919921875000000000	4155.38427734375000000000	4199.48730468750000000000	4172.82031250000000000000	4180.00000000000000000000	2672.00000000000000000000	10248.00000000000000000000	10229.00000000000000000000	0.00000000000000000000	0.00000000000000000000	0.00000000000000000000	2676.00000000000000000000	525.00000000000000000000	4.00000000000000000000	4.00000000000000000000	4.00000000000000000000	4.00000000000000000000	4.00000000000000000000	4.00000000000000000000	4.00000000000000000000	4.00000000000000000000	4.00000000000000000000	4.00000000000000000000	4.00000000000000000000	4.00000000000000000000	4.00000000000000000000	4.00000000000000000000	4.00000000000000000000	4.00000000000000000000
81.00000000000000000000	0.00000000000000000000	4192.30761718750000000000	4157.94873046875000000000	3886.66650390625000000000	4199.48730468750000000000	4158.46142578125000000000	4156.92285156250000000000	4156.92285156250000000000	4174.35888671875000000000	4161.02539062500000000000	4148.20507812500000000000	4163.58984375000000000000	4206.15380859375000000000	4163.58984375000000000000	4180.00000000000000000000	2579.00000000000000000000	10248.00000000000000000000	10229.00000000000000000000	0.00000000000000000000	0.00000000000000000000	0.00000000000000000000	2676.00000000000000000000	532.00000000000000000000	4.00000000000000000000	4.00000000000000000000	4.00000000000000000000	4.00000000000000000000	4.00000000000000000000	4.00000000000000000000	4.00000000000000000000	4.00000000000000000000	4.00000000000000000000	4.00000000000000000000	4.00000000000000000000	4.00000000000000000000	4.00000000000000000000	4.00000000000000000000	4.00000000000000000000	4.00000000000000000000
82.00000000000000000000	0.00000000000000000000	4183.07666015625000000000	4167.69238281250000000000	3886.15380859375000000000	4187.17919921875000000000	4168.71777343750000000000	4162.05126953125000000000	4158.46142578125000000000	4173.33300781250000000000	4154.87158203125000000000	4145.64111328125000000000	4201.53857421875000000000	4205.64111328125000000000	4181.53857421875000000000	4190.25634765625000000000	3493.00000000000000000000	10248.00000000000000000000	10229.00000000000000000000	0.00000000000000000000	0.00000000000000000000	0.00000000000000000000	2676.00000000000000000000	540.00000000000000000000	4.00000000000000000000	4.00000000000000000000	4.00000000000000000000	4.00000000000000000000	4.00000000000000000000	4.00000000000000000000	4.00000000000000000000	4.00000000000000000000	4.00000000000000000000	4.00000000000000000000	4.00000000000000000000	4.00000000000000000000	4.00000000000000000000	4.00000000000000000000	4.00000000000000000000	4.00000000000000000000
83.00000000000000000000	0.00000000000000000000	4190.76904296875000000000	4167.69238281250000000000	3891.79467773437500000000	4167.17919921875000000000	4172.30761718750000000000	4156.41015625000000000000	4155.38427734375000000000	4164.10253906250000000000	4152.82031250000000000000	4132.82031250000000000000	4185.12792968750000000000	4200.51269531250000000000	4182.56396484375000000000	4180.00000000000000000000	3293.00000000000000000000	10248.00000000000000000000	10227.00000000000000000000	0.00000000000000000000	0.00000000000000000000	0.00000000000000000000	2676.00000000000000000000	547.00000000000000000000	4.00000000000000000000	4.00000000000000000000	4.00000000000000000000	4.00000000000000000000	4.00000000000000000000	4.00000000000000000000	4.00000000000000000000	4.00000000000000000000	4.00000000000000000000	4.00000000000000000000	4.00000000000000000000	4.00000000000000000000	4.00000000000000000000	4.00000000000000000000	4.00000000000000000000	4.00000000000000000000
84.00000000000000000000	0.00000000000000000000	4186.66650390625000000000	4171.28173828125000000000	3892.30761718750000000000	4173.33300781250000000000	4180.51269531250000000000	4172.30761718750000000000	4167.69238281250000000000	4183.58984375000000000000	4176.92285156250000000000	4136.92285156250000000000	4164.61523437500000000000	4200.51269531250000000000	4173.33300781250000000000	4184.10253906250000000000	2672.00000000000000000000	10248.00000000000000000000	10227.00000000000000000000	0.00000000000000000000	0.00000000000000000000	0.00000000000000000000	2676.00000000000000000000	554.00000000000000000000	4.00000000000000000000	4.00000000000000000000	4.00000000000000000000	4.00000000000000000000	4.00000000000000000000	4.00000000000000000000	4.00000000000000000000	4.00000000000000000000	4.00000000000000000000	4.00000000000000000000	4.00000000000000000000	4.00000000000000000000	4.00000000000000000000	4.00000000000000000000	4.00000000000000000000	4.00000000000000000000
85.00000000000000000000	0.00000000000000000000	4180.00000000000000000000	4167.17919921875000000000	3876.41015625000000000000	4187.17919921875000000000	4176.41015625000000000000	4182.56396484375000000000	4169.74365234375000000000	4190.76904296875000000000	4182.05126953125000000000	4138.46142578125000000000	4182.05126953125000000000	4200.00000000000000000000	4168.71777343750000000000	4186.66650390625000000000	2579.00000000000000000000	10247.00000000000000000000	10227.00000000000000000000	0.00000000000000000000	0.00000000000000000000	0.00000000000000000000	2676.00000000000000000000	562.00000000000000000000	4.00000000000000000000	4.00000000000000000000	4.00000000000000000000	4.00000000000000000000	4.00000000000000000000	4.00000000000000000000	4.00000000000000000000	4.00000000000000000000	4.00000000000000000000	4.00000000000000000000	4.00000000000000000000	4.00000000000000000000	4.00000000000000000000	4.00000000000000000000	4.00000000000000000000	4.00000000000000000000
86.00000000000000000000	0.00000000000000000000	4185.64111328125000000000	4163.07666015625000000000	3870.25634765625000000000	4188.71777343750000000000	4165.12792968750000000000	4171.28173828125000000000	4161.53857421875000000000	4177.43603515625000000000	4171.79492187500000000000	4142.56396484375000000000	4180.00000000000000000000	4193.84619140625000000000	4176.41015625000000000000	4179.48730468750000000000	3493.00000000000000000000	10247.00000000000000000000	10227.00000000000000000000	0.00000000000000000000	0.00000000000000000000	0.00000000000000000000	2676.00000000000000000000	569.00000000000000000000	4.00000000000000000000	4.00000000000000000000	4.00000000000000000000	4.00000000000000000000	4.00000000000000000000	4.00000000000000000000	4.00000000000000000000	4.00000000000000000000	4.00000000000000000000	4.00000000000000000000	4.00000000000000000000	4.00000000000000000000	4.00000000000000000000	4.00000000000000000000	4.00000000000000000000	4.00000000000000000000
87.00000000000000000000	0.00000000000000000000	4177.94873046875000000000	4168.71777343750000000000	3860.51269531250000000000	4192.82031250000000000000	4174.87158203125000000000	4168.20507812500000000000	4166.15380859375000000000	4184.61523437500000000000	4179.48730468750000000000	4154.35888671875000000000	4158.46142578125000000000	4193.84619140625000000000	4187.17919921875000000000	4182.05126953125000000000	3293.00000000000000000000	10247.00000000000000000000	10227.00000000000000000000	0.00000000000000000000	0.00000000000000000000	0.00000000000000000000	2676.00000000000000000000	576.00000000000000000000	4.00000000000000000000	4.00000000000000000000	4.00000000000000000000	4.00000000000000000000	4.00000000000000000000	4.00000000000000000000	4.00000000000000000000	4.00000000000000000000	4.00000000000000000000	4.00000000000000000000	4.00000000000000000000	4.00000000000000000000	4.00000000000000000000	4.00000000000000000000	4.00000000000000000000	4.00000000000000000000
88.00000000000000000000	0.00000000000000000000	4186.66650390625000000000	4151.79492187500000000000	3849.74340820312500000000	4177.43603515625000000000	4175.89746093750000000000	4162.56396484375000000000	4157.43603515625000000000	4182.56396484375000000000	4167.69238281250000000000	4134.87158203125000000000	4161.53857421875000000000	4195.89746093750000000000	4170.76904296875000000000	4172.82031250000000000000	2672.00000000000000000000	10247.00000000000000000000	10227.00000000000000000000	0.00000000000000000000	0.00000000000000000000	0.00000000000000000000	2676.00000000000000000000	584.00000000000000000000	4.00000000000000000000	4.00000000000000000000	4.00000000000000000000	4.00000000000000000000	4.00000000000000000000	4.00000000000000000000	4.00000000000000000000	4.00000000000000000000	4.00000000000000000000	4.00000000000000000000	4.00000000000000000000	4.00000000000000000000	4.00000000000000000000	4.00000000000000000000	4.00000000000000000000	4.00000000000000000000
89.00000000000000000000	0.00000000000000000000	4183.07666015625000000000	4151.79492187500000000000	3848.20507812500000000000	4152.30761718750000000000	4182.56396484375000000000	4174.87158203125000000000	4162.05126953125000000000	4186.15380859375000000000	4172.30761718750000000000	4137.43603515625000000000	4193.84619140625000000000	4192.82031250000000000000	4169.74365234375000000000	4178.97412109375000000000	2579.00000000000000000000	10248.00000000000000000000	10227.00000000000000000000	0.00000000000000000000	0.00000000000000000000	0.00000000000000000000	2676.00000000000000000000	591.00000000000000000000	4.00000000000000000000	4.00000000000000000000	4.00000000000000000000	4.00000000000000000000	4.00000000000000000000	4.00000000000000000000	4.00000000000000000000	4.00000000000000000000	4.00000000000000000000	4.00000000000000000000	4.00000000000000000000	4.00000000000000000000	4.00000000000000000000	4.00000000000000000000	4.00000000000000000000	4.00000000000000000000
90.00000000000000000000	0.00000000000000000000	4173.84619140625000000000	4162.05126953125000000000	3835.38452148437500000000	4156.41015625000000000000	4174.35888671875000000000	4180.51269531250000000000	4167.69238281250000000000	4191.79492187500000000000	4189.74365234375000000000	4152.30761718750000000000	4187.17919921875000000000	4188.20507812500000000000	4172.82031250000000000000	4185.64111328125000000000	3493.00000000000000000000	10248.00000000000000000000	10227.00000000000000000000	0.00000000000000000000	0.00000000000000000000	0.00000000000000000000	2676.00000000000000000000	598.00000000000000000000	4.00000000000000000000	4.00000000000000000000	4.00000000000000000000	4.00000000000000000000	4.00000000000000000000	4.00000000000000000000	4.00000000000000000000	4.00000000000000000000	4.00000000000000000000	4.00000000000000000000	4.00000000000000000000	4.00000000000000000000	4.00000000000000000000	4.00000000000000000000	4.00000000000000000000	4.00000000000000000000
91.00000000000000000000	0.00000000000000000000	4180.51269531250000000000	4162.05126953125000000000	3818.46142578125000000000	4181.53857421875000000000	4156.41015625000000000000	4166.15380859375000000000	4157.43603515625000000000	4182.56396484375000000000	4177.94873046875000000000	4134.35888671875000000000	4156.92285156250000000000	4184.10253906250000000000	4165.12792968750000000000	4168.71777343750000000000	3293.00000000000000000000	10247.00000000000000000000	10227.00000000000000000000	0.00000000000000000000	0.00000000000000000000	0.00000000000000000000	2676.00000000000000000000	606.00000000000000000000	4.00000000000000000000	4.00000000000000000000	4.00000000000000000000	4.00000000000000000000	4.00000000000000000000	4.00000000000000000000	4.00000000000000000000	4.00000000000000000000	4.00000000000000000000	4.00000000000000000000	4.00000000000000000000	4.00000000000000000000	4.00000000000000000000	4.00000000000000000000	4.00000000000000000000	4.00000000000000000000
92.00000000000000000000	0.00000000000000000000	4174.87158203125000000000	4171.79492187500000000000	3815.38452148437500000000	4195.38427734375000000000	4170.25634765625000000000	4168.20507812500000000000	4160.00000000000000000000	4185.64111328125000000000	4169.23046875000000000000	4130.76904296875000000000	4166.66650390625000000000	4188.71777343750000000000	4176.41015625000000000000	4166.66650390625000000000	2672.00000000000000000000	10247.00000000000000000000	10227.00000000000000000000	0.00000000000000000000	0.00000000000000000000	0.00000000000000000000	2676.00000000000000000000	613.00000000000000000000	4.00000000000000000000	4.00000000000000000000	4.00000000000000000000	4.00000000000000000000	4.00000000000000000000	4.00000000000000000000	4.00000000000000000000	4.00000000000000000000	4.00000000000000000000	4.00000000000000000000	4.00000000000000000000	4.00000000000000000000	4.00000000000000000000	4.00000000000000000000	4.00000000000000000000	4.00000000000000000000
93.00000000000000000000	0.00000000000000000000	4186.15380859375000000000	4170.76904296875000000000	3824.10253906250000000000	4182.56396484375000000000	4178.97412109375000000000	4172.30761718750000000000	4157.94873046875000000000	4181.53857421875000000000	4160.51269531250000000000	4138.97412109375000000000	4177.43603515625000000000	4191.28173828125000000000	4175.38427734375000000000	4174.87158203125000000000	2579.00000000000000000000	10248.00000000000000000000	10226.00000000000000000000	0.00000000000000000000	0.00000000000000000000	0.00000000000000000000	2676.00000000000000000000	620.00000000000000000000	4.00000000000000000000	4.00000000000000000000	4.00000000000000000000	4.00000000000000000000	4.00000000000000000000	4.00000000000000000000	4.00000000000000000000	4.00000000000000000000	4.00000000000000000000	4.00000000000000000000	4.00000000000000000000	4.00000000000000000000	4.00000000000000000000	4.00000000000000000000	4.00000000000000000000	4.00000000000000000000
94.00000000000000000000	0.00000000000000000000	4177.94873046875000000000	4161.02539062500000000000	3815.89746093750000000000	4167.17919921875000000000	4182.05126953125000000000	4173.84619140625000000000	4157.94873046875000000000	4176.92285156250000000000	4161.02539062500000000000	4135.38427734375000000000	4167.17919921875000000000	4177.94873046875000000000	4161.02539062500000000000	4173.33300781250000000000	3493.00000000000000000000	10248.00000000000000000000	10226.00000000000000000000	0.00000000000000000000	0.00000000000000000000	0.00000000000000000000	2676.00000000000000000000	628.00000000000000000000	4.00000000000000000000	4.00000000000000000000	4.00000000000000000000	4.00000000000000000000	4.00000000000000000000	4.00000000000000000000	4.00000000000000000000	4.00000000000000000000	4.00000000000000000000	4.00000000000000000000	4.00000000000000000000	4.00000000000000000000	4.00000000000000000000	4.00000000000000000000	4.00000000000000000000	4.00000000000000000000
95.00000000000000000000	0.00000000000000000000	4162.05126953125000000000	4137.43603515625000000000	3794.87158203125000000000	4160.00000000000000000000	4167.69238281250000000000	4166.15380859375000000000	4154.35888671875000000000	4170.76904296875000000000	4160.00000000000000000000	4113.84619140625000000000	4158.97412109375000000000	4171.28173828125000000000	4136.92285156250000000000	4162.05126953125000000000	3293.00000000000000000000	10247.00000000000000000000	10226.00000000000000000000	0.00000000000000000000	0.00000000000000000000	0.00000000000000000000	2676.00000000000000000000	635.00000000000000000000	4.00000000000000000000	4.00000000000000000000	4.00000000000000000000	4.00000000000000000000	4.00000000000000000000	4.00000000000000000000	4.00000000000000000000	4.00000000000000000000	4.00000000000000000000	4.00000000000000000000	4.00000000000000000000	4.00000000000000000000	4.00000000000000000000	4.00000000000000000000	4.00000000000000000000	4.00000000000000000000
96.00000000000000000000	0.00000000000000000000	4176.92285156250000000000	4134.87158203125000000000	3796.41015625000000000000	4157.94873046875000000000	4155.89746093750000000000	4160.00000000000000000000	4152.82031250000000000000	4167.17919921875000000000	4152.30761718750000000000	4106.15380859375000000000	4163.07666015625000000000	4182.05126953125000000000	4132.30761718750000000000	4171.79492187500000000000	2672.00000000000000000000	10247.00000000000000000000	10226.00000000000000000000	0.00000000000000000000	0.00000000000000000000	0.00000000000000000000	2676.00000000000000000000	642.00000000000000000000	4.00000000000000000000	4.00000000000000000000	4.00000000000000000000	4.00000000000000000000	4.00000000000000000000	4.00000000000000000000	4.00000000000000000000	4.00000000000000000000	4.00000000000000000000	4.00000000000000000000	4.00000000000000000000	4.00000000000000000000	4.00000000000000000000	4.00000000000000000000	4.00000000000000000000	4.00000000000000000000
97.00000000000000000000	0.00000000000000000000	4176.92285156250000000000	4170.76904296875000000000	3805.12817382812500000000	4169.74365234375000000000	4178.97412109375000000000	4171.28173828125000000000	4168.71777343750000000000	4182.56396484375000000000	4163.07666015625000000000	4132.30761718750000000000	4171.28173828125000000000	4192.82031250000000000000	4156.41015625000000000000	4189.74365234375000000000	2579.00000000000000000000	10246.00000000000000000000	10227.00000000000000000000	0.00000000000000000000	0.00000000000000000000	0.00000000000000000000	2676.00000000000000000000	650.00000000000000000000	4.00000000000000000000	4.00000000000000000000	4.00000000000000000000	4.00000000000000000000	4.00000000000000000000	4.00000000000000000000	4.00000000000000000000	4.00000000000000000000	4.00000000000000000000	4.00000000000000000000	4.00000000000000000000	4.00000000000000000000	4.00000000000000000000	4.00000000000000000000	4.00000000000000000000	4.00000000000000000000
98.00000000000000000000	0.00000000000000000000	4184.10253906250000000000	4175.89746093750000000000	3811.79467773437500000000	4177.43603515625000000000	4183.07666015625000000000	4168.20507812500000000000	4163.07666015625000000000	4179.48730468750000000000	4161.53857421875000000000	4133.84619140625000000000	4157.94873046875000000000	4195.89746093750000000000	4138.97412109375000000000	4174.35888671875000000000	3493.00000000000000000000	10246.00000000000000000000	10227.00000000000000000000	0.00000000000000000000	0.00000000000000000000	0.00000000000000000000	2676.00000000000000000000	657.00000000000000000000	4.00000000000000000000	4.00000000000000000000	4.00000000000000000000	4.00000000000000000000	4.00000000000000000000	4.00000000000000000000	4.00000000000000000000	4.00000000000000000000	4.00000000000000000000	4.00000000000000000000	4.00000000000000000000	4.00000000000000000000	4.00000000000000000000	4.00000000000000000000	4.00000000000000000000	4.00000000000000000000
99.00000000000000000000	0.00000000000000000000	4181.02539062500000000000	4167.69238281250000000000	3818.46142578125000000000	4175.38427734375000000000	4173.84619140625000000000	4163.07666015625000000000	4154.87158203125000000000	4171.28173828125000000000	4162.05126953125000000000	4126.66650390625000000000	4155.89746093750000000000	4192.82031250000000000000	4112.82031250000000000000	4168.20507812500000000000	3293.00000000000000000000	10246.00000000000000000000	10228.00000000000000000000	0.00000000000000000000	0.00000000000000000000	0.00000000000000000000	2676.00000000000000000000	665.00000000000000000000	4.00000000000000000000	4.00000000000000000000	4.00000000000000000000	4.00000000000000000000	4.00000000000000000000	4.00000000000000000000	4.00000000000000000000	4.00000000000000000000	4.00000000000000000000	4.00000000000000000000	4.00000000000000000000	4.00000000000000000000	4.00000000000000000000	4.00000000000000000000	4.00000000000000000000	4.00000000000000000000
100.00000000000000000000	0.00000000000000000000	4166.66650390625000000000	4162.56396484375000000000	3821.53833007812500000000	4168.20507812500000000000	4165.64111328125000000000	4158.46142578125000000000	4151.28173828125000000000	4168.71777343750000000000	4158.46142578125000000000	4129.74365234375000000000	4163.58984375000000000000	4190.76904296875000000000	4122.56396484375000000000	4180.00000000000000000000	2672.00000000000000000000	10246.00000000000000000000	10228.00000000000000000000	0.00000000000000000000	0.00000000000000000000	0.00000000000000000000	2676.00000000000000000000	672.00000000000000000000	4.00000000000000000000	4.00000000000000000000	4.00000000000000000000	4.00000000000000000000	4.00000000000000000000	4.00000000000000000000	4.00000000000000000000	4.00000000000000000000	4.00000000000000000000	4.00000000000000000000	4.00000000000000000000	4.00000000000000000000	4.00000000000000000000	4.00000000000000000000	4.00000000000000000000	4.00000000000000000000
101.00000000000000000000	0.00000000000000000000	4178.97412109375000000000	4156.41015625000000000000	3825.12817382812500000000	4165.64111328125000000000	4165.64111328125000000000	4160.51269531250000000000	4149.74365234375000000000	4168.20507812500000000000	4151.79492187500000000000	4133.84619140625000000000	4160.51269531250000000000	4192.82031250000000000000	4144.10253906250000000000	4177.94873046875000000000	2579.00000000000000000000	10247.00000000000000000000	10226.00000000000000000000	0.00000000000000000000	0.00000000000000000000	0.00000000000000000000	2676.00000000000000000000	679.00000000000000000000	4.00000000000000000000	4.00000000000000000000	4.00000000000000000000	4.00000000000000000000	4.00000000000000000000	4.00000000000000000000	4.00000000000000000000	4.00000000000000000000	4.00000000000000000000	4.00000000000000000000	4.00000000000000000000	4.00000000000000000000	4.00000000000000000000	4.00000000000000000000	4.00000000000000000000	4.00000000000000000000
102.00000000000000000000	0.00000000000000000000	4175.89746093750000000000	4175.38427734375000000000	3816.41015625000000000000	4172.30761718750000000000	4186.66650390625000000000	4178.46142578125000000000	4162.56396484375000000000	4180.51269531250000000000	4170.76904296875000000000	4147.69238281250000000000	4174.87158203125000000000	4193.84619140625000000000	4158.46142578125000000000	4178.46142578125000000000	3493.00000000000000000000	10247.00000000000000000000	10226.00000000000000000000	0.00000000000000000000	0.00000000000000000000	0.00000000000000000000	2676.00000000000000000000	687.00000000000000000000	4.00000000000000000000	4.00000000000000000000	4.00000000000000000000	4.00000000000000000000	4.00000000000000000000	4.00000000000000000000	4.00000000000000000000	4.00000000000000000000	4.00000000000000000000	4.00000000000000000000	4.00000000000000000000	4.00000000000000000000	4.00000000000000000000	4.00000000000000000000	4.00000000000000000000	4.00000000000000000000
103.00000000000000000000	0.00000000000000000000	4178.97412109375000000000	4179.48730468750000000000	3804.10253906250000000000	4180.00000000000000000000	4180.51269531250000000000	4169.23046875000000000000	4152.30761718750000000000	4167.69238281250000000000	4166.66650390625000000000	4138.46142578125000000000	4170.76904296875000000000	4187.17919921875000000000	4137.94873046875000000000	4174.87158203125000000000	3293.00000000000000000000	10247.00000000000000000000	10228.00000000000000000000	0.00000000000000000000	0.00000000000000000000	0.00000000000000000000	2676.00000000000000000000	694.00000000000000000000	4.00000000000000000000	4.00000000000000000000	4.00000000000000000000	4.00000000000000000000	4.00000000000000000000	4.00000000000000000000	4.00000000000000000000	4.00000000000000000000	4.00000000000000000000	4.00000000000000000000	4.00000000000000000000	4.00000000000000000000	4.00000000000000000000	4.00000000000000000000	4.00000000000000000000	4.00000000000000000000
104.00000000000000000000	0.00000000000000000000	4181.53857421875000000000	4168.20507812500000000000	3795.38452148437500000000	4190.25634765625000000000	4168.20507812500000000000	4160.00000000000000000000	4143.58984375000000000000	4157.43603515625000000000	4149.23046875000000000000	4130.76904296875000000000	4151.79492187500000000000	4180.51269531250000000000	4127.69238281250000000000	4170.76904296875000000000	2672.00000000000000000000	10247.00000000000000000000	10228.00000000000000000000	0.00000000000000000000	0.00000000000000000000	0.00000000000000000000	2676.00000000000000000000	701.00000000000000000000	4.00000000000000000000	4.00000000000000000000	4.00000000000000000000	4.00000000000000000000	4.00000000000000000000	4.00000000000000000000	4.00000000000000000000	4.00000000000000000000	4.00000000000000000000	4.00000000000000000000	4.00000000000000000000	4.00000000000000000000	4.00000000000000000000	4.00000000000000000000	4.00000000000000000000	4.00000000000000000000
105.00000000000000000000	0.00000000000000000000	4168.71777343750000000000	4163.07666015625000000000	3783.07690429687500000000	4182.56396484375000000000	4173.84619140625000000000	4161.53857421875000000000	4148.71777343750000000000	4160.51269531250000000000	4146.66650390625000000000	4138.46142578125000000000	4151.28173828125000000000	4182.05126953125000000000	4134.87158203125000000000	4166.66650390625000000000	2579.00000000000000000000	10248.00000000000000000000	10229.00000000000000000000	0.00000000000000000000	0.00000000000000000000	0.00000000000000000000	2676.00000000000000000000	709.00000000000000000000	4.00000000000000000000	4.00000000000000000000	4.00000000000000000000	4.00000000000000000000	4.00000000000000000000	4.00000000000000000000	4.00000000000000000000	4.00000000000000000000	4.00000000000000000000	4.00000000000000000000	4.00000000000000000000	4.00000000000000000000	4.00000000000000000000	4.00000000000000000000	4.00000000000000000000	4.00000000000000000000
106.00000000000000000000	0.00000000000000000000	4171.79492187500000000000	4157.43603515625000000000	3776.92309570312500000000	4162.56396484375000000000	4173.33300781250000000000	4155.89746093750000000000	4145.64111328125000000000	4155.89746093750000000000	4150.25634765625000000000	4131.79492187500000000000	4150.25634765625000000000	4176.41015625000000000000	4122.05126953125000000000	4151.79492187500000000000	3493.00000000000000000000	10248.00000000000000000000	10229.00000000000000000000	0.00000000000000000000	0.00000000000000000000	0.00000000000000000000	2676.00000000000000000000	716.00000000000000000000	4.00000000000000000000	4.00000000000000000000	4.00000000000000000000	4.00000000000000000000	4.00000000000000000000	4.00000000000000000000	4.00000000000000000000	4.00000000000000000000	4.00000000000000000000	4.00000000000000000000	4.00000000000000000000	4.00000000000000000000	4.00000000000000000000	4.00000000000000000000	4.00000000000000000000	4.00000000000000000000
107.00000000000000000000	0.00000000000000000000	4167.69238281250000000000	4168.71777343750000000000	3782.56396484375000000000	4171.28173828125000000000	4182.05126953125000000000	4173.84619140625000000000	4158.97412109375000000000	4173.84619140625000000000	4170.76904296875000000000	4146.15380859375000000000	4169.74365234375000000000	4180.00000000000000000000	4137.43603515625000000000	4164.10253906250000000000	3293.00000000000000000000	10248.00000000000000000000	10229.00000000000000000000	0.00000000000000000000	0.00000000000000000000	0.00000000000000000000	2676.00000000000000000000	723.00000000000000000000	4.00000000000000000000	4.00000000000000000000	4.00000000000000000000	4.00000000000000000000	4.00000000000000000000	4.00000000000000000000	4.00000000000000000000	4.00000000000000000000	4.00000000000000000000	4.00000000000000000000	4.00000000000000000000	4.00000000000000000000	4.00000000000000000000	4.00000000000000000000	4.00000000000000000000	4.00000000000000000000
108.00000000000000000000	0.00000000000000000000	4175.89746093750000000000	4170.25634765625000000000	3794.35888671875000000000	4182.56396484375000000000	4182.56396484375000000000	4180.51269531250000000000	4163.58984375000000000000	4180.00000000000000000000	4172.82031250000000000000	4161.53857421875000000000	4180.51269531250000000000	4197.94873046875000000000	4152.82031250000000000000	4185.12792968750000000000	2672.00000000000000000000	10248.00000000000000000000	10229.00000000000000000000	0.00000000000000000000	0.00000000000000000000	0.00000000000000000000	2676.00000000000000000000	731.00000000000000000000	4.00000000000000000000	4.00000000000000000000	4.00000000000000000000	4.00000000000000000000	4.00000000000000000000	4.00000000000000000000	4.00000000000000000000	4.00000000000000000000	4.00000000000000000000	4.00000000000000000000	4.00000000000000000000	4.00000000000000000000	4.00000000000000000000	4.00000000000000000000	4.00000000000000000000	4.00000000000000000000
109.00000000000000000000	0.00000000000000000000	4175.38427734375000000000	4161.02539062500000000000	3791.79467773437500000000	4174.35888671875000000000	4178.97412109375000000000	4171.28173828125000000000	4153.84619140625000000000	4167.17919921875000000000	4157.43603515625000000000	4151.79492187500000000000	4163.58984375000000000000	4192.82031250000000000000	4136.92285156250000000000	4177.43603515625000000000	2579.00000000000000000000	10249.00000000000000000000	10229.00000000000000000000	0.00000000000000000000	0.00000000000000000000	0.00000000000000000000	2676.00000000000000000000	738.00000000000000000000	4.00000000000000000000	4.00000000000000000000	4.00000000000000000000	4.00000000000000000000	4.00000000000000000000	4.00000000000000000000	4.00000000000000000000	4.00000000000000000000	4.00000000000000000000	4.00000000000000000000	4.00000000000000000000	4.00000000000000000000	4.00000000000000000000	4.00000000000000000000	4.00000000000000000000	4.00000000000000000000
110.00000000000000000000	0.00000000000000000000	4156.92285156250000000000	4164.10253906250000000000	3783.07690429687500000000	4169.23046875000000000000	4174.35888671875000000000	4169.74365234375000000000	4151.79492187500000000000	4166.15380859375000000000	4158.97412109375000000000	4138.97412109375000000000	4154.87158203125000000000	4175.38427734375000000000	4127.69238281250000000000	4158.46142578125000000000	3493.00000000000000000000	10249.00000000000000000000	10229.00000000000000000000	0.00000000000000000000	0.00000000000000000000	0.00000000000000000000	2676.00000000000000000000	745.00000000000000000000	4.00000000000000000000	4.00000000000000000000	4.00000000000000000000	4.00000000000000000000	4.00000000000000000000	4.00000000000000000000	4.00000000000000000000	4.00000000000000000000	4.00000000000000000000	4.00000000000000000000	4.00000000000000000000	4.00000000000000000000	4.00000000000000000000	4.00000000000000000000	4.00000000000000000000	4.00000000000000000000
111.00000000000000000000	0.00000000000000000000	4169.74365234375000000000	4160.51269531250000000000	3795.89746093750000000000	4169.23046875000000000000	4162.05126953125000000000	4163.07666015625000000000	4149.74365234375000000000	4160.51269531250000000000	4159.48730468750000000000	4133.33300781250000000000	4148.71777343750000000000	4176.41015625000000000000	4126.66650390625000000000	4156.92285156250000000000	3293.00000000000000000000	10250.00000000000000000000	10227.00000000000000000000	0.00000000000000000000	0.00000000000000000000	0.00000000000000000000	2676.00000000000000000000	753.00000000000000000000	4.00000000000000000000	4.00000000000000000000	4.00000000000000000000	4.00000000000000000000	4.00000000000000000000	4.00000000000000000000	4.00000000000000000000	4.00000000000000000000	4.00000000000000000000	4.00000000000000000000	4.00000000000000000000	4.00000000000000000000	4.00000000000000000000	4.00000000000000000000	4.00000000000000000000	4.00000000000000000000
112.00000000000000000000	0.00000000000000000000	4170.76904296875000000000	4156.92285156250000000000	3802.05126953125000000000	4175.38427734375000000000	4175.89746093750000000000	4165.64111328125000000000	4155.38427734375000000000	4167.69238281250000000000	4164.10253906250000000000	4151.79492187500000000000	4158.46142578125000000000	4186.15380859375000000000	4142.56396484375000000000	4173.84619140625000000000	2672.00000000000000000000	10250.00000000000000000000	10227.00000000000000000000	0.00000000000000000000	0.00000000000000000000	0.00000000000000000000	2676.00000000000000000000	760.00000000000000000000	4.00000000000000000000	4.00000000000000000000	4.00000000000000000000	4.00000000000000000000	4.00000000000000000000	4.00000000000000000000	4.00000000000000000000	4.00000000000000000000	4.00000000000000000000	4.00000000000000000000	4.00000000000000000000	4.00000000000000000000	4.00000000000000000000	4.00000000000000000000	4.00000000000000000000	4.00000000000000000000
113.00000000000000000000	0.00000000000000000000	4170.25634765625000000000	4155.38427734375000000000	3790.76904296875000000000	4178.46142578125000000000	4175.89746093750000000000	4163.07666015625000000000	4148.20507812500000000000	4170.25634765625000000000	4158.97412109375000000000	4164.61523437500000000000	4170.25634765625000000000	4187.69238281250000000000	4144.61523437500000000000	4169.23046875000000000000	2579.00000000000000000000	10247.00000000000000000000	10229.00000000000000000000	0.00000000000000000000	0.00000000000000000000	0.00000000000000000000	2676.00000000000000000000	767.00000000000000000000	4.00000000000000000000	4.00000000000000000000	4.00000000000000000000	4.00000000000000000000	4.00000000000000000000	4.00000000000000000000	4.00000000000000000000	4.00000000000000000000	4.00000000000000000000	4.00000000000000000000	4.00000000000000000000	4.00000000000000000000	4.00000000000000000000	4.00000000000000000000	4.00000000000000000000	4.00000000000000000000
114.00000000000000000000	0.00000000000000000000	4170.25634765625000000000	4160.51269531250000000000	3783.58959960937500000000	4173.33300781250000000000	4163.58984375000000000000	4164.61523437500000000000	4149.74365234375000000000	4163.07666015625000000000	4152.30761718750000000000	4163.58984375000000000000	4166.66650390625000000000	4181.02539062500000000000	4134.35888671875000000000	4164.10253906250000000000	3493.00000000000000000000	10247.00000000000000000000	10229.00000000000000000000	0.00000000000000000000	0.00000000000000000000	0.00000000000000000000	2676.00000000000000000000	775.00000000000000000000	4.00000000000000000000	4.00000000000000000000	4.00000000000000000000	4.00000000000000000000	4.00000000000000000000	4.00000000000000000000	4.00000000000000000000	4.00000000000000000000	4.00000000000000000000	4.00000000000000000000	4.00000000000000000000	4.00000000000000000000	4.00000000000000000000	4.00000000000000000000	4.00000000000000000000	4.00000000000000000000
115.00000000000000000000	0.00000000000000000000	4160.00000000000000000000	4162.05126953125000000000	3775.89746093750000000000	4171.79492187500000000000	4168.20507812500000000000	4169.23046875000000000000	4160.00000000000000000000	4162.05126953125000000000	4151.28173828125000000000	4157.94873046875000000000	4162.05126953125000000000	4178.46142578125000000000	4137.43603515625000000000	4168.20507812500000000000	3293.00000000000000000000	10247.00000000000000000000	10230.00000000000000000000	0.00000000000000000000	0.00000000000000000000	0.00000000000000000000	2676.00000000000000000000	782.00000000000000000000	4.00000000000000000000	4.00000000000000000000	4.00000000000000000000	4.00000000000000000000	4.00000000000000000000	4.00000000000000000000	4.00000000000000000000	4.00000000000000000000	4.00000000000000000000	4.00000000000000000000	4.00000000000000000000	4.00000000000000000000	4.00000000000000000000	4.00000000000000000000	4.00000000000000000000	4.00000000000000000000
116.00000000000000000000	0.00000000000000000000	4172.82031250000000000000	4160.00000000000000000000	3780.51269531250000000000	4174.35888671875000000000	4164.61523437500000000000	4158.97412109375000000000	4149.74365234375000000000	4154.87158203125000000000	4136.92285156250000000000	4143.07666015625000000000	4168.20507812500000000000	4188.20507812500000000000	4150.25634765625000000000	4165.64111328125000000000	2672.00000000000000000000	10247.00000000000000000000	10230.00000000000000000000	0.00000000000000000000	0.00000000000000000000	0.00000000000000000000	2676.00000000000000000000	789.00000000000000000000	4.00000000000000000000	4.00000000000000000000	4.00000000000000000000	4.00000000000000000000	4.00000000000000000000	4.00000000000000000000	4.00000000000000000000	4.00000000000000000000	4.00000000000000000000	4.00000000000000000000	4.00000000000000000000	4.00000000000000000000	4.00000000000000000000	4.00000000000000000000	4.00000000000000000000	4.00000000000000000000
117.00000000000000000000	0.00000000000000000000	4164.61523437500000000000	4176.92285156250000000000	3788.20507812500000000000	4180.00000000000000000000	4172.30761718750000000000	4168.20507812500000000000	4155.38427734375000000000	4168.20507812500000000000	4152.82031250000000000000	4162.05126953125000000000	4177.94873046875000000000	4201.02539062500000000000	4179.48730468750000000000	4177.94873046875000000000	2579.00000000000000000000	10245.00000000000000000000	10229.00000000000000000000	0.00000000000000000000	0.00000000000000000000	0.00000000000000000000	2676.00000000000000000000	797.00000000000000000000	4.00000000000000000000	4.00000000000000000000	4.00000000000000000000	4.00000000000000000000	4.00000000000000000000	4.00000000000000000000	4.00000000000000000000	4.00000000000000000000	4.00000000000000000000	4.00000000000000000000	4.00000000000000000000	4.00000000000000000000	4.00000000000000000000	4.00000000000000000000	4.00000000000000000000	4.00000000000000000000
118.00000000000000000000	0.00000000000000000000	4154.35888671875000000000	4154.35888671875000000000	3769.74340820312500000000	4174.35888671875000000000	4164.10253906250000000000	4163.58984375000000000000	4153.84619140625000000000	4167.17919921875000000000	4162.56396484375000000000	4165.64111328125000000000	4154.35888671875000000000	4192.30761718750000000000	4163.58984375000000000000	4170.76904296875000000000	3493.00000000000000000000	10245.00000000000000000000	10229.00000000000000000000	0.00000000000000000000	0.00000000000000000000	0.00000000000000000000	2676.00000000000000000000	804.00000000000000000000	4.00000000000000000000	4.00000000000000000000	4.00000000000000000000	4.00000000000000000000	4.00000000000000000000	4.00000000000000000000	4.00000000000000000000	4.00000000000000000000	4.00000000000000000000	4.00000000000000000000	4.00000000000000000000	4.00000000000000000000	4.00000000000000000000	4.00000000000000000000	4.00000000000000000000	4.00000000000000000000
119.00000000000000000000	0.00000000000000000000	4161.02539062500000000000	4137.43603515625000000000	3748.71777343750000000000	4169.23046875000000000000	4152.30761718750000000000	4154.35888671875000000000	4142.56396484375000000000	4152.30761718750000000000	4155.38427734375000000000	4149.74365234375000000000	4144.10253906250000000000	4174.87158203125000000000	4125.64111328125000000000	4147.69238281250000000000	3293.00000000000000000000	10245.00000000000000000000	10229.00000000000000000000	0.00000000000000000000	0.00000000000000000000	0.00000000000000000000	2676.00000000000000000000	811.00000000000000000000	4.00000000000000000000	4.00000000000000000000	4.00000000000000000000	4.00000000000000000000	4.00000000000000000000	4.00000000000000000000	4.00000000000000000000	4.00000000000000000000	4.00000000000000000000	4.00000000000000000000	4.00000000000000000000	4.00000000000000000000	4.00000000000000000000	4.00000000000000000000	4.00000000000000000000	4.00000000000000000000
120.00000000000000000000	0.00000000000000000000	4160.51269531250000000000	4174.35888671875000000000	3756.92309570312500000000	4173.33300781250000000000	4173.84619140625000000000	4172.30761718750000000000	4156.41015625000000000000	4163.58984375000000000000	4169.23046875000000000000	4166.66650390625000000000	4174.35888671875000000000	4187.69238281250000000000	4146.15380859375000000000	4164.61523437500000000000	2672.00000000000000000000	10245.00000000000000000000	10229.00000000000000000000	0.00000000000000000000	0.00000000000000000000	0.00000000000000000000	2676.00000000000000000000	819.00000000000000000000	4.00000000000000000000	4.00000000000000000000	4.00000000000000000000	4.00000000000000000000	4.00000000000000000000	4.00000000000000000000	4.00000000000000000000	4.00000000000000000000	4.00000000000000000000	4.00000000000000000000	4.00000000000000000000	4.00000000000000000000	4.00000000000000000000	4.00000000000000000000	4.00000000000000000000	4.00000000000000000000
121.00000000000000000000	0.00000000000000000000	4175.89746093750000000000	4174.35888671875000000000	3778.46142578125000000000	4169.74365234375000000000	4175.89746093750000000000	4168.71777343750000000000	4160.00000000000000000000	4164.61523437500000000000	4160.00000000000000000000	4166.66650390625000000000	4178.46142578125000000000	4204.61523437500000000000	4177.94873046875000000000	4191.79492187500000000000	2579.00000000000000000000	10247.00000000000000000000	10229.00000000000000000000	0.00000000000000000000	0.00000000000000000000	0.00000000000000000000	2676.00000000000000000000	826.00000000000000000000	4.00000000000000000000	4.00000000000000000000	4.00000000000000000000	4.00000000000000000000	4.00000000000000000000	4.00000000000000000000	4.00000000000000000000	4.00000000000000000000	4.00000000000000000000	4.00000000000000000000	4.00000000000000000000	4.00000000000000000000	4.00000000000000000000	4.00000000000000000000	4.00000000000000000000	4.00000000000000000000
122.00000000000000000000	0.00000000000000000000	4172.82031250000000000000	4161.53857421875000000000	3773.33325195312500000000	4176.92285156250000000000	4169.74365234375000000000	4165.12792968750000000000	4159.48730468750000000000	4165.64111328125000000000	4152.82031250000000000000	4163.58984375000000000000	4171.79492187500000000000	4191.28173828125000000000	4188.20507812500000000000	4191.28173828125000000000	3493.00000000000000000000	10247.00000000000000000000	10229.00000000000000000000	0.00000000000000000000	0.00000000000000000000	0.00000000000000000000	2676.00000000000000000000	833.00000000000000000000	4.00000000000000000000	4.00000000000000000000	4.00000000000000000000	4.00000000000000000000	4.00000000000000000000	4.00000000000000000000	4.00000000000000000000	4.00000000000000000000	4.00000000000000000000	4.00000000000000000000	4.00000000000000000000	4.00000000000000000000	4.00000000000000000000	4.00000000000000000000	4.00000000000000000000	4.00000000000000000000
123.00000000000000000000	0.00000000000000000000	4169.23046875000000000000	4173.33300781250000000000	3761.53833007812500000000	4189.74365234375000000000	4168.20507812500000000000	4167.17919921875000000000	4154.35888671875000000000	4163.58984375000000000000	4154.87158203125000000000	4168.20507812500000000000	4171.79492187500000000000	4178.46142578125000000000	4167.69238281250000000000	4172.82031250000000000000	3293.00000000000000000000	10248.00000000000000000000	10229.00000000000000000000	0.00000000000000000000	0.00000000000000000000	0.00000000000000000000	2676.00000000000000000000	841.00000000000000000000	4.00000000000000000000	4.00000000000000000000	4.00000000000000000000	4.00000000000000000000	4.00000000000000000000	4.00000000000000000000	4.00000000000000000000	4.00000000000000000000	4.00000000000000000000	4.00000000000000000000	4.00000000000000000000	4.00000000000000000000	4.00000000000000000000	4.00000000000000000000	4.00000000000000000000	4.00000000000000000000
124.00000000000000000000	0.00000000000000000000	4171.28173828125000000000	4174.35888671875000000000	3764.61523437500000000000	4186.15380859375000000000	4162.56396484375000000000	4157.43603515625000000000	4148.20507812500000000000	4154.87158203125000000000	4143.58984375000000000000	4157.94873046875000000000	4155.38427734375000000000	4181.02539062500000000000	4152.30761718750000000000	4170.25634765625000000000	2672.00000000000000000000	10248.00000000000000000000	10229.00000000000000000000	0.00000000000000000000	0.00000000000000000000	0.00000000000000000000	2676.00000000000000000000	848.00000000000000000000	4.00000000000000000000	4.00000000000000000000	4.00000000000000000000	4.00000000000000000000	4.00000000000000000000	4.00000000000000000000	4.00000000000000000000	4.00000000000000000000	4.00000000000000000000	4.00000000000000000000	4.00000000000000000000	4.00000000000000000000	4.00000000000000000000	4.00000000000000000000	4.00000000000000000000	4.00000000000000000000
125.00000000000000000000	0.00000000000000000000	4152.82031250000000000000	4159.48730468750000000000	3756.41015625000000000000	4173.84619140625000000000	4164.10253906250000000000	4156.41015625000000000000	4152.82031250000000000000	4158.97412109375000000000	4144.61523437500000000000	4151.28173828125000000000	4144.61523437500000000000	4180.00000000000000000000	4164.61523437500000000000	4168.20507812500000000000	2579.00000000000000000000	10250.00000000000000000000	10229.00000000000000000000	0.00000000000000000000	0.00000000000000000000	0.00000000000000000000	2676.00000000000000000000	855.00000000000000000000	4.00000000000000000000	4.00000000000000000000	4.00000000000000000000	4.00000000000000000000	4.00000000000000000000	4.00000000000000000000	4.00000000000000000000	4.00000000000000000000	4.00000000000000000000	4.00000000000000000000	4.00000000000000000000	4.00000000000000000000	4.00000000000000000000	4.00000000000000000000	4.00000000000000000000	4.00000000000000000000
126.00000000000000000000	0.00000000000000000000	4166.66650390625000000000	4152.82031250000000000000	3754.35888671875000000000	4164.61523437500000000000	4166.15380859375000000000	4153.84619140625000000000	4149.74365234375000000000	4157.43603515625000000000	4148.71777343750000000000	4147.17919921875000000000	4157.94873046875000000000	4174.87158203125000000000	4170.25634765625000000000	4155.38427734375000000000	3493.00000000000000000000	10250.00000000000000000000	10229.00000000000000000000	0.00000000000000000000	0.00000000000000000000	0.00000000000000000000	2676.00000000000000000000	863.00000000000000000000	4.00000000000000000000	4.00000000000000000000	4.00000000000000000000	4.00000000000000000000	4.00000000000000000000	4.00000000000000000000	4.00000000000000000000	4.00000000000000000000	4.00000000000000000000	4.00000000000000000000	4.00000000000000000000	4.00000000000000000000	4.00000000000000000000	4.00000000000000000000	4.00000000000000000000	4.00000000000000000000
127.00000000000000000000	0.00000000000000000000	4174.35888671875000000000	4174.87158203125000000000	3765.12817382812500000000	4170.25634765625000000000	4178.97412109375000000000	4164.61523437500000000000	4160.00000000000000000000	4161.53857421875000000000	4156.92285156250000000000	4161.53857421875000000000	4175.89746093750000000000	4170.76904296875000000000	4180.00000000000000000000	4167.69238281250000000000	52.00000000000000000000	10249.00000000000000000000	10229.00000000000000000000	0.00000000000000000000	0.00000000000000000000	0.00000000000000000000	2676.00000000000000000000	870.00000000000000000000	4.00000000000000000000	4.00000000000000000000	4.00000000000000000000	4.00000000000000000000	4.00000000000000000000	4.00000000000000000000	4.00000000000000000000	4.00000000000000000000	4.00000000000000000000	4.00000000000000000000	4.00000000000000000000	4.00000000000000000000	4.00000000000000000000	4.00000000000000000000	4.00000000000000000000	4.00000000000000000000
0.00000000000000000000	0.00000000000000000000	4163.58984375000000000000	4175.89746093750000000000	3765.12817382812500000000	4180.51269531250000000000	4176.41015625000000000000	4169.23046875000000000000	4160.00000000000000000000	4160.00000000000000000000	4150.76904296875000000000	4170.25634765625000000000	4164.61523437500000000000	4171.28173828125000000000	4175.89746093750000000000	4169.74365234375000000000	2792.00000000000000000000	10249.00000000000000000000	10229.00000000000000000000	0.00000000000000000000	0.00000000000000000000	0.00000000000000000000	2676.00000000000000000000	877.00000000000000000000	4.00000000000000000000	4.00000000000000000000	4.00000000000000000000	4.00000000000000000000	4.00000000000000000000	4.00000000000000000000	4.00000000000000000000	4.00000000000000000000	4.00000000000000000000	4.00000000000000000000	4.00000000000000000000	4.00000000000000000000	4.00000000000000000000	4.00000000000000000000	4.00000000000000000000	4.00000000000000000000
1.00000000000000000000	0.00000000000000000000	4167.17919921875000000000	4153.84619140625000000000	3760.51269531250000000000	4173.84619140625000000000	4162.05126953125000000000	4160.51269531250000000000	4146.15380859375000000000	4153.84619140625000000000	4148.20507812500000000000	4159.48730468750000000000	4144.61523437500000000000	4174.87158203125000000000	4162.56396484375000000000	4158.97412109375000000000	2607.00000000000000000000	10248.00000000000000000000	10230.00000000000000000000	0.00000000000000000000	0.00000000000000000000	0.00000000000000000000	2676.00000000000000000000	885.00000000000000000000	4.00000000000000000000	4.00000000000000000000	4.00000000000000000000	4.00000000000000000000	4.00000000000000000000	4.00000000000000000000	4.00000000000000000000	4.00000000000000000000	4.00000000000000000000	4.00000000000000000000	4.00000000000000000000	4.00000000000000000000	4.00000000000000000000	4.00000000000000000000	4.00000000000000000000	4.00000000000000000000
2.00000000000000000000	0.00000000000000000000	4158.46142578125000000000	4160.00000000000000000000	3757.94873046875000000000	4162.56396484375000000000	4168.71777343750000000000	4166.15380859375000000000	4157.43603515625000000000	4166.15380859375000000000	4174.35888671875000000000	4169.74365234375000000000	4162.05126953125000000000	4182.05126953125000000000	4172.30761718750000000000	4172.82031250000000000000	2018.00000000000000000000	10248.00000000000000000000	10230.00000000000000000000	0.00000000000000000000	0.00000000000000000000	0.00000000000000000000	2676.00000000000000000000	892.00000000000000000000	4.00000000000000000000	4.00000000000000000000	4.00000000000000000000	4.00000000000000000000	4.00000000000000000000	4.00000000000000000000	4.00000000000000000000	4.00000000000000000000	4.00000000000000000000	4.00000000000000000000	4.00000000000000000000	4.00000000000000000000	4.00000000000000000000	4.00000000000000000000	4.00000000000000000000	4.00000000000000000000
3.00000000000000000000	0.00000000000000000000	4169.23046875000000000000	4177.43603515625000000000	3766.66650390625000000000	4171.28173828125000000000	4173.84619140625000000000	4166.66650390625000000000	4162.56396484375000000000	4169.74365234375000000000	4175.38427734375000000000	4178.46142578125000000000	4168.71777343750000000000	4189.74365234375000000000	4183.07666015625000000000	4172.30761718750000000000	3445.00000000000000000000	10248.00000000000000000000	10228.00000000000000000000	0.00000000000000000000	0.00000000000000000000	0.00000000000000000000	2676.00000000000000000000	899.00000000000000000000	4.00000000000000000000	4.00000000000000000000	4.00000000000000000000	4.00000000000000000000	4.00000000000000000000	4.00000000000000000000	4.00000000000000000000	4.00000000000000000000	4.00000000000000000000	4.00000000000000000000	4.00000000000000000000	4.00000000000000000000	4.00000000000000000000	4.00000000000000000000	4.00000000000000000000	4.00000000000000000000
4.00000000000000000000	0.00000000000000000000	4170.76904296875000000000	4186.15380859375000000000	3767.17944335937500000000	4184.61523437500000000000	4190.76904296875000000000	4174.87158203125000000000	4166.66650390625000000000	4175.38427734375000000000	4166.66650390625000000000	4176.92285156250000000000	4156.41015625000000000000	4188.20507812500000000000	4194.87158203125000000000	4165.12792968750000000000	3525.00000000000000000000	10248.00000000000000000000	10228.00000000000000000000	0.00000000000000000000	0.00000000000000000000	0.00000000000000000000	2676.00000000000000000000	907.00000000000000000000	4.00000000000000000000	4.00000000000000000000	4.00000000000000000000	4.00000000000000000000	4.00000000000000000000	4.00000000000000000000	4.00000000000000000000	4.00000000000000000000	4.00000000000000000000	4.00000000000000000000	4.00000000000000000000	4.00000000000000000000	4.00000000000000000000	4.00000000000000000000	4.00000000000000000000	4.00000000000000000000
5.00000000000000000000	0.00000000000000000000	4153.33300781250000000000	4162.56396484375000000000	3740.51269531250000000000	4165.12792968750000000000	4185.12792968750000000000	4171.79492187500000000000	4161.53857421875000000000	4165.12792968750000000000	4155.38427734375000000000	4171.28173828125000000000	4154.87158203125000000000	4174.35888671875000000000	4177.94873046875000000000	4164.61523437500000000000	3392.00000000000000000000	10250.00000000000000000000	10228.00000000000000000000	0.00000000000000000000	0.00000000000000000000	0.00000000000000000000	2676.00000000000000000000	914.00000000000000000000	4.00000000000000000000	4.00000000000000000000	4.00000000000000000000	4.00000000000000000000	4.00000000000000000000	4.00000000000000000000	4.00000000000000000000	4.00000000000000000000	4.00000000000000000000	4.00000000000000000000	4.00000000000000000000	4.00000000000000000000	4.00000000000000000000	4.00000000000000000000	4.00000000000000000000	4.00000000000000000000
6.00000000000000000000	0.00000000000000000000	4156.41015625000000000000	4147.17919921875000000000	3727.17944335937500000000	4147.17919921875000000000	4163.07666015625000000000	4164.10253906250000000000	4151.79492187500000000000	4148.71777343750000000000	4141.53857421875000000000	4167.17919921875000000000	4155.89746093750000000000	4165.64111328125000000000	4155.89746093750000000000	4157.94873046875000000000	3477.00000000000000000000	10250.00000000000000000000	10228.00000000000000000000	0.00000000000000000000	0.00000000000000000000	0.00000000000000000000	2676.00000000000000000000	921.00000000000000000000	4.00000000000000000000	4.00000000000000000000	4.00000000000000000000	4.00000000000000000000	4.00000000000000000000	4.00000000000000000000	4.00000000000000000000	4.00000000000000000000	4.00000000000000000000	4.00000000000000000000	4.00000000000000000000	4.00000000000000000000	4.00000000000000000000	4.00000000000000000000	4.00000000000000000000	4.00000000000000000000
7.00000000000000000000	0.00000000000000000000	4155.89746093750000000000	4178.97412109375000000000	3736.92309570312500000000	4177.43603515625000000000	4182.56396484375000000000	4183.07666015625000000000	4171.28173828125000000000	4173.84619140625000000000	4163.07666015625000000000	4180.00000000000000000000	4171.79492187500000000000	4184.10253906250000000000	4186.66650390625000000000	4165.12792968750000000000	3389.00000000000000000000	10248.00000000000000000000	10227.00000000000000000000	0.00000000000000000000	0.00000000000000000000	0.00000000000000000000	2676.00000000000000000000	929.00000000000000000000	4.00000000000000000000	4.00000000000000000000	4.00000000000000000000	4.00000000000000000000	4.00000000000000000000	4.00000000000000000000	4.00000000000000000000	4.00000000000000000000	4.00000000000000000000	4.00000000000000000000	4.00000000000000000000	4.00000000000000000000	4.00000000000000000000	4.00000000000000000000	4.00000000000000000000	4.00000000000000000000
8.00000000000000000000	0.00000000000000000000	4166.15380859375000000000	4180.00000000000000000000	3743.07690429687500000000	4196.41015625000000000000	4184.10253906250000000000	4173.33300781250000000000	4171.28173828125000000000	4182.05126953125000000000	4171.79492187500000000000	4175.38427734375000000000	4176.92285156250000000000	4200.51269531250000000000	4200.51269531250000000000	4174.87158203125000000000	3418.00000000000000000000	10248.00000000000000000000	10227.00000000000000000000	0.00000000000000000000	0.00000000000000000000	0.00000000000000000000	2676.00000000000000000000	936.00000000000000000000	4.00000000000000000000	4.00000000000000000000	4.00000000000000000000	4.00000000000000000000	4.00000000000000000000	4.00000000000000000000	4.00000000000000000000	4.00000000000000000000	4.00000000000000000000	4.00000000000000000000	4.00000000000000000000	4.00000000000000000000	4.00000000000000000000	4.00000000000000000000	4.00000000000000000000	4.00000000000000000000
9.00000000000000000000	0.00000000000000000000	4170.76904296875000000000	4168.71777343750000000000	3744.61523437500000000000	4183.58984375000000000000	4175.89746093750000000000	4165.64111328125000000000	4167.17919921875000000000	4176.92285156250000000000	4166.15380859375000000000	4172.82031250000000000000	4166.15380859375000000000	4198.97412109375000000000	4189.74365234375000000000	4181.02539062500000000000	3132.00000000000000000000	10247.00000000000000000000	10227.00000000000000000000	0.00000000000000000000	0.00000000000000000000	0.00000000000000000000	2676.00000000000000000000	943.00000000000000000000	4.00000000000000000000	4.00000000000000000000	4.00000000000000000000	4.00000000000000000000	4.00000000000000000000	4.00000000000000000000	4.00000000000000000000	4.00000000000000000000	4.00000000000000000000	4.00000000000000000000	4.00000000000000000000	4.00000000000000000000	4.00000000000000000000	4.00000000000000000000	4.00000000000000000000	4.00000000000000000000
10.00000000000000000000	0.00000000000000000000	4169.74365234375000000000	4174.87158203125000000000	3754.35888671875000000000	4177.94873046875000000000	4178.46142578125000000000	4176.92285156250000000000	4171.28173828125000000000	4177.43603515625000000000	4168.20507812500000000000	4179.48730468750000000000	4157.43603515625000000000	4203.07666015625000000000	4189.74365234375000000000	4183.58984375000000000000	3476.00000000000000000000	10247.00000000000000000000	10227.00000000000000000000	0.00000000000000000000	0.00000000000000000000	0.00000000000000000000	2676.00000000000000000000	951.00000000000000000000	4.00000000000000000000	4.00000000000000000000	4.00000000000000000000	4.00000000000000000000	4.00000000000000000000	4.00000000000000000000	4.00000000000000000000	4.00000000000000000000	4.00000000000000000000	4.00000000000000000000	4.00000000000000000000	4.00000000000000000000	4.00000000000000000000	4.00000000000000000000	4.00000000000000000000	4.00000000000000000000
11.00000000000000000000	0.00000000000000000000	4179.48730468750000000000	4168.20507812500000000000	3764.10253906250000000000	4172.82031250000000000000	4169.74365234375000000000	4170.25634765625000000000	4159.48730468750000000000	4165.12792968750000000000	4161.53857421875000000000	4174.87158203125000000000	4167.17919921875000000000	4201.02539062500000000000	4188.71777343750000000000	4177.43603515625000000000	3298.00000000000000000000	10246.00000000000000000000	10225.00000000000000000000	0.00000000000000000000	0.00000000000000000000	0.00000000000000000000	2676.00000000000000000000	958.00000000000000000000	4.00000000000000000000	4.00000000000000000000	4.00000000000000000000	4.00000000000000000000	4.00000000000000000000	4.00000000000000000000	4.00000000000000000000	4.00000000000000000000	4.00000000000000000000	4.00000000000000000000	4.00000000000000000000	4.00000000000000000000	4.00000000000000000000	4.00000000000000000000	4.00000000000000000000	4.00000000000000000000
12.00000000000000000000	0.00000000000000000000	4167.17919921875000000000	4175.38427734375000000000	3760.51269531250000000000	4181.02539062500000000000	4180.00000000000000000000	4166.15380859375000000000	4158.46142578125000000000	4169.74365234375000000000	4169.23046875000000000000	4185.64111328125000000000	4192.30761718750000000000	4190.76904296875000000000	4202.56396484375000000000	4184.61523437500000000000	2699.00000000000000000000	10246.00000000000000000000	10225.00000000000000000000	0.00000000000000000000	0.00000000000000000000	0.00000000000000000000	2676.00000000000000000000	965.00000000000000000000	4.00000000000000000000	4.00000000000000000000	4.00000000000000000000	4.00000000000000000000	4.00000000000000000000	4.00000000000000000000	4.00000000000000000000	4.00000000000000000000	4.00000000000000000000	4.00000000000000000000	4.00000000000000000000	4.00000000000000000000	4.00000000000000000000	4.00000000000000000000	4.00000000000000000000	4.00000000000000000000
13.00000000000000000000	0.00000000000000000000	4168.20507812500000000000	4174.35888671875000000000	3761.02563476562500000000	4189.23046875000000000000	4179.48730468750000000000	4164.61523437500000000000	4152.30761718750000000000	4167.69238281250000000000	4163.07666015625000000000	4178.46142578125000000000	4178.97412109375000000000	4192.30761718750000000000	4198.46142578125000000000	4187.17919921875000000000	2573.00000000000000000000	10245.00000000000000000000	10227.00000000000000000000	0.00000000000000000000	0.00000000000000000000	0.00000000000000000000	2676.00000000000000000000	973.00000000000000000000	4.00000000000000000000	4.00000000000000000000	4.00000000000000000000	4.00000000000000000000	4.00000000000000000000	4.00000000000000000000	4.00000000000000000000	4.00000000000000000000	4.00000000000000000000	4.00000000000000000000	4.00000000000000000000	4.00000000000000000000	4.00000000000000000000	4.00000000000000000000	4.00000000000000000000	4.00000000000000000000
14.00000000000000000000	0.00000000000000000000	4168.20507812500000000000	4161.02539062500000000000	3763.58959960937500000000	4174.35888671875000000000	4171.28173828125000000000	4166.15380859375000000000	4149.74365234375000000000	4156.92285156250000000000	4148.20507812500000000000	4168.20507812500000000000	4155.89746093750000000000	4197.94873046875000000000	4175.89746093750000000000	4178.97412109375000000000	3476.00000000000000000000	10245.00000000000000000000	10227.00000000000000000000	0.00000000000000000000	0.00000000000000000000	0.00000000000000000000	2676.00000000000000000000	980.00000000000000000000	4.00000000000000000000	4.00000000000000000000	4.00000000000000000000	4.00000000000000000000	4.00000000000000000000	4.00000000000000000000	4.00000000000000000000	4.00000000000000000000	4.00000000000000000000	4.00000000000000000000	4.00000000000000000000	4.00000000000000000000	4.00000000000000000000	4.00000000000000000000	4.00000000000000000000	4.00000000000000000000
15.00000000000000000000	0.00000000000000000000	4157.94873046875000000000	4156.92285156250000000000	3757.43579101562500000000	4169.23046875000000000000	4165.64111328125000000000	4157.43603515625000000000	4153.33300781250000000000	4153.33300781250000000000	4145.64111328125000000000	4171.28173828125000000000	4148.71777343750000000000	4194.87158203125000000000	4168.20507812500000000000	4166.15380859375000000000	3298.00000000000000000000	10247.00000000000000000000	10227.00000000000000000000	0.00000000000000000000	0.00000000000000000000	0.00000000000000000000	2676.00000000000000000000	988.00000000000000000000	4.00000000000000000000	4.00000000000000000000	4.00000000000000000000	4.00000000000000000000	4.00000000000000000000	4.00000000000000000000	4.00000000000000000000	4.00000000000000000000	4.00000000000000000000	4.00000000000000000000	4.00000000000000000000	4.00000000000000000000	4.00000000000000000000	4.00000000000000000000	4.00000000000000000000	4.00000000000000000000
16.00000000000000000000	0.00000000000000000000	4168.71777343750000000000	4156.92285156250000000000	3763.58959960937500000000	4181.02539062500000000000	4152.30761718750000000000	4147.69238281250000000000	4147.69238281250000000000	4145.64111328125000000000	4134.87158203125000000000	4155.89746093750000000000	4148.20507812500000000000	4180.51269531250000000000	4176.92285156250000000000	4160.00000000000000000000	0.00000000000000000000	10247.00000000000000000000	10227.00000000000000000000	0.00000000000000000000	0.00000000000000000000	0.00000000000000000000	2676.00000000000000000000	995.00000000000000000000	4.00000000000000000000	4.00000000000000000000	4.00000000000000000000	4.00000000000000000000	4.00000000000000000000	4.00000000000000000000	4.00000000000000000000	4.00000000000000000000	4.00000000000000000000	4.00000000000000000000	4.00000000000000000000	4.00000000000000000000	4.00000000000000000000	4.00000000000000000000	4.00000000000000000000	4.00000000000000000000
17.00000000000000000000	0.00000000000000000000	4154.87158203125000000000	4163.07666015625000000000	3773.84594726562500000000	4180.51269531250000000000	4162.05126953125000000000	4164.10253906250000000000	4156.92285156250000000000	4154.35888671875000000000	4134.87158203125000000000	4155.38427734375000000000	4171.28173828125000000000	4165.12792968750000000000	4197.94873046875000000000	4166.15380859375000000000	0.00000000000000000000	10246.00000000000000000000	10228.00000000000000000000	0.00000000000000000000	0.00000000000000000000	0.00000000000000000000	2677.00000000000000000000	2.00000000000000000000	4.00000000000000000000	4.00000000000000000000	4.00000000000000000000	4.00000000000000000000	4.00000000000000000000	4.00000000000000000000	4.00000000000000000000	4.00000000000000000000	4.00000000000000000000	4.00000000000000000000	4.00000000000000000000	4.00000000000000000000	4.00000000000000000000	4.00000000000000000000	4.00000000000000000000	4.00000000000000000000
18.00000000000000000000	0.00000000000000000000	4156.41015625000000000000	4161.02539062500000000000	3779.48706054687500000000	4165.64111328125000000000	4167.17919921875000000000	4163.58984375000000000000	4160.00000000000000000000	4161.02539062500000000000	4136.41015625000000000000	4163.07666015625000000000	4171.28173828125000000000	4164.61523437500000000000	4189.23046875000000000000	4158.46142578125000000000	0.00000000000000000000	10246.00000000000000000000	10228.00000000000000000000	0.00000000000000000000	0.00000000000000000000	0.00000000000000000000	2677.00000000000000000000	10.00000000000000000000	4.00000000000000000000	4.00000000000000000000	4.00000000000000000000	4.00000000000000000000	4.00000000000000000000	4.00000000000000000000	4.00000000000000000000	4.00000000000000000000	4.00000000000000000000	4.00000000000000000000	4.00000000000000000000	4.00000000000000000000	4.00000000000000000000	4.00000000000000000000	4.00000000000000000000	4.00000000000000000000
19.00000000000000000000	0.00000000000000000000	4170.76904296875000000000	4163.07666015625000000000	3794.35888671875000000000	4168.71777343750000000000	4168.71777343750000000000	4162.56396484375000000000	4166.15380859375000000000	4170.76904296875000000000	4146.15380859375000000000	4172.82031250000000000000	4151.28173828125000000000	4175.38427734375000000000	4184.10253906250000000000	4163.07666015625000000000	0.00000000000000000000	10248.00000000000000000000	10229.00000000000000000000	0.00000000000000000000	0.00000000000000000000	0.00000000000000000000	2677.00000000000000000000	17.00000000000000000000	4.00000000000000000000	4.00000000000000000000	4.00000000000000000000	4.00000000000000000000	4.00000000000000000000	4.00000000000000000000	4.00000000000000000000	4.00000000000000000000	4.00000000000000000000	4.00000000000000000000	4.00000000000000000000	4.00000000000000000000	4.00000000000000000000	4.00000000000000000000	4.00000000000000000000	4.00000000000000000000
20.00000000000000000000	0.00000000000000000000	4158.97412109375000000000	4160.00000000000000000000	3804.10253906250000000000	4175.38427734375000000000	4170.25634765625000000000	4168.71777343750000000000	4173.33300781250000000000	4181.53857421875000000000	4160.00000000000000000000	4183.58984375000000000000	4160.00000000000000000000	4183.58984375000000000000	4196.92285156250000000000	4174.87158203125000000000	0.00000000000000000000	10248.00000000000000000000	10229.00000000000000000000	0.00000000000000000000	0.00000000000000000000	0.00000000000000000000	2677.00000000000000000000	24.00000000000000000000	4.00000000000000000000	4.00000000000000000000	4.00000000000000000000	4.00000000000000000000	4.00000000000000000000	4.00000000000000000000	4.00000000000000000000	4.00000000000000000000	4.00000000000000000000	4.00000000000000000000	4.00000000000000000000	4.00000000000000000000	4.00000000000000000000	4.00000000000000000000	4.00000000000000000000	4.00000000000000000000
21.00000000000000000000	0.00000000000000000000	4164.10253906250000000000	4154.87158203125000000000	3801.53833007812500000000	4170.76904296875000000000	4162.05126953125000000000	4160.00000000000000000000	4162.05126953125000000000	4171.79492187500000000000	4151.28173828125000000000	4175.89746093750000000000	4174.87158203125000000000	4183.07666015625000000000	4189.23046875000000000000	4158.97412109375000000000	0.00000000000000000000	10248.00000000000000000000	10228.00000000000000000000	0.00000000000000000000	0.00000000000000000000	0.00000000000000000000	2677.00000000000000000000	32.00000000000000000000	4.00000000000000000000	4.00000000000000000000	4.00000000000000000000	4.00000000000000000000	4.00000000000000000000	4.00000000000000000000	4.00000000000000000000	4.00000000000000000000	4.00000000000000000000	4.00000000000000000000	4.00000000000000000000	4.00000000000000000000	4.00000000000000000000	4.00000000000000000000	4.00000000000000000000	4.00000000000000000000
22.00000000000000000000	0.00000000000000000000	4156.41015625000000000000	4174.87158203125000000000	3788.20507812500000000000	4172.82031250000000000000	4174.87158203125000000000	4172.82031250000000000000	4165.12792968750000000000	4173.33300781250000000000	4156.92285156250000000000	4184.10253906250000000000	4165.64111328125000000000	4173.33300781250000000000	4191.79492187500000000000	4147.17919921875000000000	0.00000000000000000000	10248.00000000000000000000	10228.00000000000000000000	0.00000000000000000000	0.00000000000000000000	0.00000000000000000000	2677.00000000000000000000	39.00000000000000000000	4.00000000000000000000	4.00000000000000000000	4.00000000000000000000	4.00000000000000000000	4.00000000000000000000	4.00000000000000000000	4.00000000000000000000	4.00000000000000000000	4.00000000000000000000	4.00000000000000000000	4.00000000000000000000	4.00000000000000000000	4.00000000000000000000	4.00000000000000000000	4.00000000000000000000	4.00000000000000000000
23.00000000000000000000	0.00000000000000000000	4154.35888671875000000000	4167.69238281250000000000	3786.66650390625000000000	4168.20507812500000000000	4178.97412109375000000000	4180.00000000000000000000	4165.12792968750000000000	4172.82031250000000000000	4156.92285156250000000000	4183.58984375000000000000	4159.48730468750000000000	4172.82031250000000000000	4197.43603515625000000000	4150.25634765625000000000	0.00000000000000000000	10248.00000000000000000000	10228.00000000000000000000	0.00000000000000000000	0.00000000000000000000	0.00000000000000000000	2677.00000000000000000000	46.00000000000000000000	4.00000000000000000000	4.00000000000000000000	4.00000000000000000000	4.00000000000000000000	4.00000000000000000000	4.00000000000000000000	4.00000000000000000000	4.00000000000000000000	4.00000000000000000000	4.00000000000000000000	4.00000000000000000000	4.00000000000000000000	4.00000000000000000000	4.00000000000000000000	4.00000000000000000000	4.00000000000000000000
24.00000000000000000000	0.00000000000000000000	4170.76904296875000000000	4160.00000000000000000000	3798.46142578125000000000	4172.82031250000000000000	4178.46142578125000000000	4171.79492187500000000000	4168.20507812500000000000	4173.84619140625000000000	4157.43603515625000000000	4174.35888671875000000000	4176.41015625000000000000	4188.20507812500000000000	4205.64111328125000000000	4173.84619140625000000000	0.00000000000000000000	10248.00000000000000000000	10228.00000000000000000000	0.00000000000000000000	0.00000000000000000000	0.00000000000000000000	2677.00000000000000000000	54.00000000000000000000	4.00000000000000000000	4.00000000000000000000	4.00000000000000000000	4.00000000000000000000	4.00000000000000000000	4.00000000000000000000	4.00000000000000000000	4.00000000000000000000	4.00000000000000000000	4.00000000000000000000	4.00000000000000000000	4.00000000000000000000	4.00000000000000000000	4.00000000000000000000	4.00000000000000000000	4.00000000000000000000
25.00000000000000000000	0.00000000000000000000	4167.69238281250000000000	4180.51269531250000000000	3790.76904296875000000000	4189.74365234375000000000	4184.61523437500000000000	4170.25634765625000000000	4178.46142578125000000000	4182.05126953125000000000	4166.66650390625000000000	4184.61523437500000000000	4175.38427734375000000000	4197.43603515625000000000	4216.92285156250000000000	4186.66650390625000000000	0.00000000000000000000	10247.00000000000000000000	10228.00000000000000000000	0.00000000000000000000	0.00000000000000000000	0.00000000000000000000	2677.00000000000000000000	61.00000000000000000000	4.00000000000000000000	4.00000000000000000000	4.00000000000000000000	4.00000000000000000000	4.00000000000000000000	4.00000000000000000000	4.00000000000000000000	4.00000000000000000000	4.00000000000000000000	4.00000000000000000000	4.00000000000000000000	4.00000000000000000000	4.00000000000000000000	4.00000000000000000000	4.00000000000000000000	4.00000000000000000000
26.00000000000000000000	0.00000000000000000000	4170.25634765625000000000	4181.53857421875000000000	3776.41015625000000000000	4186.66650390625000000000	4169.23046875000000000000	4161.02539062500000000000	4164.61523437500000000000	4166.66650390625000000000	4149.74365234375000000000	4180.00000000000000000000	4155.89746093750000000000	4186.66650390625000000000	4204.61523437500000000000	4160.51269531250000000000	0.00000000000000000000	10247.00000000000000000000	10228.00000000000000000000	0.00000000000000000000	0.00000000000000000000	0.00000000000000000000	2677.00000000000000000000	68.00000000000000000000	4.00000000000000000000	4.00000000000000000000	4.00000000000000000000	4.00000000000000000000	4.00000000000000000000	4.00000000000000000000	4.00000000000000000000	4.00000000000000000000	4.00000000000000000000	4.00000000000000000000	4.00000000000000000000	4.00000000000000000000	4.00000000000000000000	4.00000000000000000000	4.00000000000000000000	4.00000000000000000000
27.00000000000000000000	0.00000000000000000000	4163.07666015625000000000	4183.58984375000000000000	3776.92309570312500000000	4175.38427734375000000000	4173.33300781250000000000	4167.69238281250000000000	4165.64111328125000000000	4169.74365234375000000000	4152.82031250000000000000	4178.97412109375000000000	4174.35888671875000000000	4183.07666015625000000000	4206.66650390625000000000	4157.43603515625000000000	0.00000000000000000000	10247.00000000000000000000	10227.00000000000000000000	0.00000000000000000000	0.00000000000000000000	0.00000000000000000000	2677.00000000000000000000	76.00000000000000000000	4.00000000000000000000	4.00000000000000000000	4.00000000000000000000	4.00000000000000000000	4.00000000000000000000	4.00000000000000000000	4.00000000000000000000	4.00000000000000000000	4.00000000000000000000	4.00000000000000000000	4.00000000000000000000	4.00000000000000000000	4.00000000000000000000	4.00000000000000000000	4.00000000000000000000	4.00000000000000000000
28.00000000000000000000	0.00000000000000000000	4163.58984375000000000000	4173.33300781250000000000	3782.05126953125000000000	4162.05126953125000000000	4180.00000000000000000000	4169.74365234375000000000	4166.66650390625000000000	4176.41015625000000000000	4160.51269531250000000000	4180.51269531250000000000	4180.51269531250000000000	4194.35888671875000000000	4205.12792968750000000000	4170.76904296875000000000	0.00000000000000000000	10247.00000000000000000000	10227.00000000000000000000	0.00000000000000000000	0.00000000000000000000	0.00000000000000000000	2677.00000000000000000000	83.00000000000000000000	4.00000000000000000000	4.00000000000000000000	4.00000000000000000000	4.00000000000000000000	4.00000000000000000000	4.00000000000000000000	4.00000000000000000000	4.00000000000000000000	4.00000000000000000000	4.00000000000000000000	4.00000000000000000000	4.00000000000000000000	4.00000000000000000000	4.00000000000000000000	4.00000000000000000000	4.00000000000000000000
29.00000000000000000000	0.00000000000000000000	4166.66650390625000000000	4160.00000000000000000000	3776.92309570312500000000	4161.02539062500000000000	4173.33300781250000000000	4163.58984375000000000000	4160.00000000000000000000	4166.66650390625000000000	4160.00000000000000000000	4180.00000000000000000000	4167.69238281250000000000	4190.76904296875000000000	4200.51269531250000000000	4159.48730468750000000000	0.00000000000000000000	10247.00000000000000000000	10228.00000000000000000000	0.00000000000000000000	0.00000000000000000000	0.00000000000000000000	2677.00000000000000000000	90.00000000000000000000	4.00000000000000000000	4.00000000000000000000	4.00000000000000000000	4.00000000000000000000	4.00000000000000000000	4.00000000000000000000	4.00000000000000000000	4.00000000000000000000	4.00000000000000000000	4.00000000000000000000	4.00000000000000000000	4.00000000000000000000	4.00000000000000000000	4.00000000000000000000	4.00000000000000000000	4.00000000000000000000
30.00000000000000000000	0.00000000000000000000	4154.35888671875000000000	4162.05126953125000000000	3768.20507812500000000000	4177.43603515625000000000	4175.89746093750000000000	4171.28173828125000000000	4167.17919921875000000000	4170.25634765625000000000	4169.74365234375000000000	4191.79492187500000000000	4178.97412109375000000000	4185.64111328125000000000	4212.30761718750000000000	4160.51269531250000000000	0.00000000000000000000	10247.00000000000000000000	10228.00000000000000000000	0.00000000000000000000	0.00000000000000000000	0.00000000000000000000	2677.00000000000000000000	98.00000000000000000000	4.00000000000000000000	4.00000000000000000000	4.00000000000000000000	4.00000000000000000000	4.00000000000000000000	4.00000000000000000000	4.00000000000000000000	4.00000000000000000000	4.00000000000000000000	4.00000000000000000000	4.00000000000000000000	4.00000000000000000000	4.00000000000000000000	4.00000000000000000000	4.00000000000000000000	4.00000000000000000000
31.00000000000000000000	0.00000000000000000000	4174.87158203125000000000	4150.25634765625000000000	3784.61523437500000000000	4175.38427734375000000000	4168.20507812500000000000	4164.10253906250000000000	4163.58984375000000000000	4168.71777343750000000000	4160.51269531250000000000	4193.33300781250000000000	4172.30761718750000000000	4197.43603515625000000000	4203.58984375000000000000	4183.07666015625000000000	0.00000000000000000000	10249.00000000000000000000	10227.00000000000000000000	0.00000000000000000000	0.00000000000000000000	0.00000000000000000000	2677.00000000000000000000	105.00000000000000000000	4.00000000000000000000	4.00000000000000000000	4.00000000000000000000	4.00000000000000000000	4.00000000000000000000	4.00000000000000000000	4.00000000000000000000	4.00000000000000000000	4.00000000000000000000	4.00000000000000000000	4.00000000000000000000	4.00000000000000000000	4.00000000000000000000	4.00000000000000000000	4.00000000000000000000	4.00000000000000000000
32.00000000000000000000	0.00000000000000000000	4176.92285156250000000000	4162.05126953125000000000	3809.74340820312500000000	4160.00000000000000000000	4175.38427734375000000000	4161.53857421875000000000	4167.69238281250000000000	4176.41015625000000000000	4164.10253906250000000000	4193.84619140625000000000	4164.10253906250000000000	4207.17919921875000000000	4202.05126953125000000000	4196.92285156250000000000	0.00000000000000000000	10249.00000000000000000000	10227.00000000000000000000	0.00000000000000000000	0.00000000000000000000	0.00000000000000000000	2677.00000000000000000000	112.00000000000000000000	4.00000000000000000000	4.00000000000000000000	4.00000000000000000000	4.00000000000000000000	4.00000000000000000000	4.00000000000000000000	4.00000000000000000000	4.00000000000000000000	4.00000000000000000000	4.00000000000000000000	4.00000000000000000000	4.00000000000000000000	4.00000000000000000000	4.00000000000000000000	4.00000000000000000000	4.00000000000000000000
33.00000000000000000000	0.00000000000000000000	4164.61523437500000000000	4178.46142578125000000000	3809.23071289062500000000	4161.02539062500000000000	4175.89746093750000000000	4163.07666015625000000000	4167.69238281250000000000	4176.41015625000000000000	4166.66650390625000000000	4182.56396484375000000000	4175.38427734375000000000	4202.05126953125000000000	4210.25634765625000000000	4180.00000000000000000000	0.00000000000000000000	10249.00000000000000000000	10226.00000000000000000000	0.00000000000000000000	0.00000000000000000000	0.00000000000000000000	2677.00000000000000000000	120.00000000000000000000	4.00000000000000000000	4.00000000000000000000	4.00000000000000000000	4.00000000000000000000	4.00000000000000000000	4.00000000000000000000	4.00000000000000000000	4.00000000000000000000	4.00000000000000000000	4.00000000000000000000	4.00000000000000000000	4.00000000000000000000	4.00000000000000000000	4.00000000000000000000	4.00000000000000000000	4.00000000000000000000
34.00000000000000000000	0.00000000000000000000	4174.87158203125000000000	4172.30761718750000000000	3804.10253906250000000000	4173.84619140625000000000	4168.20507812500000000000	4166.66650390625000000000	4164.10253906250000000000	4170.25634765625000000000	4158.97412109375000000000	4180.51269531250000000000	4179.48730468750000000000	4195.38427734375000000000	4217.43603515625000000000	4167.69238281250000000000	0.00000000000000000000	10249.00000000000000000000	10226.00000000000000000000	0.00000000000000000000	0.00000000000000000000	0.00000000000000000000	2677.00000000000000000000	127.00000000000000000000	4.00000000000000000000	4.00000000000000000000	4.00000000000000000000	4.00000000000000000000	4.00000000000000000000	4.00000000000000000000	4.00000000000000000000	4.00000000000000000000	4.00000000000000000000	4.00000000000000000000	4.00000000000000000000	4.00000000000000000000	4.00000000000000000000	4.00000000000000000000	4.00000000000000000000	4.00000000000000000000
35.00000000000000000000	0.00000000000000000000	4169.74365234375000000000	4176.92285156250000000000	3809.23071289062500000000	4176.92285156250000000000	4180.51269531250000000000	4174.35888671875000000000	4177.94873046875000000000	4185.12792968750000000000	4170.76904296875000000000	4194.35888671875000000000	4177.94873046875000000000	4204.61523437500000000000	4226.66650390625000000000	4187.69238281250000000000	0.00000000000000000000	10248.00000000000000000000	10228.00000000000000000000	0.00000000000000000000	0.00000000000000000000	0.00000000000000000000	2677.00000000000000000000	134.00000000000000000000	4.00000000000000000000	4.00000000000000000000	4.00000000000000000000	4.00000000000000000000	4.00000000000000000000	4.00000000000000000000	4.00000000000000000000	4.00000000000000000000	4.00000000000000000000	4.00000000000000000000	4.00000000000000000000	4.00000000000000000000	4.00000000000000000000	4.00000000000000000000	4.00000000000000000000	4.00000000000000000000
36.00000000000000000000	0.00000000000000000000	4173.33300781250000000000	4173.84619140625000000000	3815.38452148437500000000	4166.66650390625000000000	4175.89746093750000000000	4161.02539062500000000000	4176.41015625000000000000	4185.64111328125000000000	4169.23046875000000000000	4182.05126953125000000000	4177.43603515625000000000	4204.10253906250000000000	4206.15380859375000000000	4194.87158203125000000000	0.00000000000000000000	10248.00000000000000000000	10228.00000000000000000000	0.00000000000000000000	0.00000000000000000000	0.00000000000000000000	2677.00000000000000000000	142.00000000000000000000	4.00000000000000000000	4.00000000000000000000	4.00000000000000000000	4.00000000000000000000	4.00000000000000000000	4.00000000000000000000	4.00000000000000000000	4.00000000000000000000	4.00000000000000000000	4.00000000000000000000	4.00000000000000000000	4.00000000000000000000	4.00000000000000000000	4.00000000000000000000	4.00000000000000000000	4.00000000000000000000
37.00000000000000000000	0.00000000000000000000	4168.20507812500000000000	4164.10253906250000000000	3802.56396484375000000000	4163.07666015625000000000	4179.48730468750000000000	4164.10253906250000000000	4176.92285156250000000000	4184.61523437500000000000	4168.20507812500000000000	4185.64111328125000000000	4176.41015625000000000000	4189.74365234375000000000	4198.97412109375000000000	4182.56396484375000000000	0.00000000000000000000	10247.00000000000000000000	10228.00000000000000000000	0.00000000000000000000	0.00000000000000000000	0.00000000000000000000	2677.00000000000000000000	149.00000000000000000000	4.00000000000000000000	4.00000000000000000000	4.00000000000000000000	4.00000000000000000000	4.00000000000000000000	4.00000000000000000000	4.00000000000000000000	4.00000000000000000000	4.00000000000000000000	4.00000000000000000000	4.00000000000000000000	4.00000000000000000000	4.00000000000000000000	4.00000000000000000000	4.00000000000000000000	4.00000000000000000000
38.00000000000000000000	0.00000000000000000000	4160.51269531250000000000	4149.74365234375000000000	3780.51269531250000000000	4154.87158203125000000000	4181.53857421875000000000	4168.71777343750000000000	4174.87158203125000000000	4175.89746093750000000000	4165.12792968750000000000	4188.20507812500000000000	4146.15380859375000000000	4186.15380859375000000000	4209.23046875000000000000	4157.94873046875000000000	0.00000000000000000000	10247.00000000000000000000	10228.00000000000000000000	0.00000000000000000000	0.00000000000000000000	0.00000000000000000000	2677.00000000000000000000	157.00000000000000000000	4.00000000000000000000	4.00000000000000000000	4.00000000000000000000	4.00000000000000000000	4.00000000000000000000	4.00000000000000000000	4.00000000000000000000	4.00000000000000000000	4.00000000000000000000	4.00000000000000000000	4.00000000000000000000	4.00000000000000000000	4.00000000000000000000	4.00000000000000000000	4.00000000000000000000	4.00000000000000000000
39.00000000000000000000	0.00000000000000000000	4173.33300781250000000000	4156.92285156250000000000	3790.76904296875000000000	4148.20507812500000000000	4176.41015625000000000000	4164.61523437500000000000	4171.28173828125000000000	4168.20507812500000000000	4160.00000000000000000000	4181.02539062500000000000	4145.12792968750000000000	4190.25634765625000000000	4215.38427734375000000000	4153.84619140625000000000	0.00000000000000000000	10248.00000000000000000000	10229.00000000000000000000	0.00000000000000000000	0.00000000000000000000	0.00000000000000000000	2677.00000000000000000000	165.00000000000000000000	4.00000000000000000000	4.00000000000000000000	4.00000000000000000000	4.00000000000000000000	4.00000000000000000000	4.00000000000000000000	4.00000000000000000000	4.00000000000000000000	4.00000000000000000000	4.00000000000000000000	4.00000000000000000000	4.00000000000000000000	4.00000000000000000000	4.00000000000000000000	4.00000000000000000000	4.00000000000000000000
40.00000000000000000000	0.00000000000000000000	4170.76904296875000000000	4184.10253906250000000000	3806.15380859375000000000	4161.02539062500000000000	4188.20507812500000000000	4175.89746093750000000000	4182.05126953125000000000	4191.79492187500000000000	4177.94873046875000000000	4205.12792968750000000000	4191.79492187500000000000	4193.84619140625000000000	4220.51269531250000000000	4188.71777343750000000000	0.00000000000000000000	10248.00000000000000000000	10229.00000000000000000000	0.00000000000000000000	0.00000000000000000000	0.00000000000000000000	2677.00000000000000000000	173.00000000000000000000	4.00000000000000000000	4.00000000000000000000	4.00000000000000000000	4.00000000000000000000	4.00000000000000000000	4.00000000000000000000	4.00000000000000000000	4.00000000000000000000	4.00000000000000000000	4.00000000000000000000	4.00000000000000000000	4.00000000000000000000	4.00000000000000000000	4.00000000000000000000	4.00000000000000000000	4.00000000000000000000
41.00000000000000000000	0.00000000000000000000	4176.41015625000000000000	4182.56396484375000000000	3804.10253906250000000000	4169.74365234375000000000	4185.64111328125000000000	4176.92285156250000000000	4177.43603515625000000000	4192.82031250000000000000	4177.94873046875000000000	4207.69238281250000000000	4190.25634765625000000000	4197.94873046875000000000	4217.43603515625000000000	4200.00000000000000000000	0.00000000000000000000	10248.00000000000000000000	10230.00000000000000000000	0.00000000000000000000	0.00000000000000000000	0.00000000000000000000	2677.00000000000000000000	182.00000000000000000000	4.00000000000000000000	4.00000000000000000000	4.00000000000000000000	4.00000000000000000000	4.00000000000000000000	4.00000000000000000000	4.00000000000000000000	4.00000000000000000000	4.00000000000000000000	4.00000000000000000000	4.00000000000000000000	4.00000000000000000000	4.00000000000000000000	4.00000000000000000000	4.00000000000000000000	4.00000000000000000000
42.00000000000000000000	0.00000000000000000000	4171.79492187500000000000	4185.12792968750000000000	3795.89746093750000000000	4173.84619140625000000000	4186.15380859375000000000	4175.38427734375000000000	4176.41015625000000000000	4179.48730468750000000000	4174.35888671875000000000	4196.92285156250000000000	4175.38427734375000000000	4196.92285156250000000000	4234.87158203125000000000	4188.71777343750000000000	0.00000000000000000000	10248.00000000000000000000	10230.00000000000000000000	0.00000000000000000000	0.00000000000000000000	0.00000000000000000000	2677.00000000000000000000	190.00000000000000000000	4.00000000000000000000	4.00000000000000000000	4.00000000000000000000	4.00000000000000000000	4.00000000000000000000	4.00000000000000000000	4.00000000000000000000	4.00000000000000000000	4.00000000000000000000	4.00000000000000000000	4.00000000000000000000	4.00000000000000000000	4.00000000000000000000	4.00000000000000000000	4.00000000000000000000	4.00000000000000000000
43.00000000000000000000	0.00000000000000000000	4166.66650390625000000000	4190.76904296875000000000	3797.43579101562500000000	4176.41015625000000000000	4186.66650390625000000000	4169.23046875000000000000	4176.41015625000000000000	4179.48730468750000000000	4178.97412109375000000000	4201.53857421875000000000	4184.10253906250000000000	4199.48730468750000000000	4237.43603515625000000000	4186.15380859375000000000	0.00000000000000000000	10249.00000000000000000000	10230.00000000000000000000	0.00000000000000000000	0.00000000000000000000	0.00000000000000000000	2677.00000000000000000000	198.00000000000000000000	4.00000000000000000000	4.00000000000000000000	4.00000000000000000000	4.00000000000000000000	4.00000000000000000000	4.00000000000000000000	4.00000000000000000000	4.00000000000000000000	4.00000000000000000000	4.00000000000000000000	4.00000000000000000000	4.00000000000000000000	4.00000000000000000000	4.00000000000000000000	4.00000000000000000000	4.00000000000000000000
44.00000000000000000000	0.00000000000000000000	4180.51269531250000000000	4178.46142578125000000000	3809.74340820312500000000	4166.15380859375000000000	4177.94873046875000000000	4164.10253906250000000000	4169.74365234375000000000	4181.53857421875000000000	4171.79492187500000000000	4196.41015625000000000000	4169.74365234375000000000	4208.20507812500000000000	4217.43603515625000000000	4188.20507812500000000000	0.00000000000000000000	10249.00000000000000000000	10230.00000000000000000000	0.00000000000000000000	0.00000000000000000000	0.00000000000000000000	2677.00000000000000000000	207.00000000000000000000	4.00000000000000000000	4.00000000000000000000	4.00000000000000000000	4.00000000000000000000	4.00000000000000000000	4.00000000000000000000	4.00000000000000000000	4.00000000000000000000	4.00000000000000000000	4.00000000000000000000	4.00000000000000000000	4.00000000000000000000	4.00000000000000000000	4.00000000000000000000	4.00000000000000000000	4.00000000000000000000
[truncated: 236 more rows]
