# Supplementary material for: Discriminating three motor imagery states of the same joint for brain-computer interface
Source: PeerJ. 2021 Aug 24;9:e12027. doi: 10.7717/peerj.12027 (PMC8395581; doi:10.7717/peerj.12027)
Supplement: Supplemental Information 1 [file peerj-09-12027-s001.zip › dataset/C/01-09-04.11.17.17.33.10.csv]

title:09	recorded:04.11.17 17.33.10	sampling:128	subject:01	labels:COUNTER INTERPOLATED AF3 F7 F3 FC5 T7 P7 O1 O2 P8 T8 FC6 F4 F8 AF4 RAW_CQ GYROX GYROY MARKER MARKER_HARDWARE SYNC TIME_STAMP_s TIME_STAMP_ms CQ_AF3 CQ_F7 CQ_F3 CQ_FC5 CQ_T7 CQ_P7 CQ_O1 CQ_O2 CQ_P8 CQ_T8 CQ_FC6 CQ_F4 CQ_F8 CQ_AF4 CQ_CMS CQ_DRL	chan:40	units:emotiv
18.00000000000000000000	0.00000000000000000000	4168.20507812500000000000	4171.79492187500000000000	4158.46142578125000000000	4150.25634765625000000000	4170.25634765625000000000	4162.56396484375000000000	4159.48730468750000000000	4151.28173828125000000000	4153.84619140625000000000	4170.76904296875000000000	4157.94873046875000000000	4179.48730468750000000000	4186.15380859375000000000	4176.92285156250000000000	0.00000000000000000000	10249.00000000000000000000	10227.00000000000000000000	0.00000000000000000000	0.00000000000000000000	0.00000000000000000000	3052.00000000000000000000	291.00000000000000000000	0.00000000000000000000	0.00000000000000000000	0.00000000000000000000	0.00000000000000000000	0.00000000000000000000	0.00000000000000000000	0.00000000000000000000	0.00000000000000000000	0.00000000000000000000	0.00000000000000000000	0.00000000000000000000	0.00000000000000000000	0.00000000000000000000	0.00000000000000000000	0.00000000000000000000	0.00000000000000000000
19.00000000000000000000	0.00000000000000000000	4145.64111328125000000000	4148.71777343750000000000	4128.71777343750000000000	4149.23046875000000000000	4147.69238281250000000000	4140.51269531250000000000	4147.17919921875000000000	4141.53857421875000000000	4124.61523437500000000000	4146.66650390625000000000	4144.10253906250000000000	4163.58984375000000000000	4177.94873046875000000000	4154.87158203125000000000	0.00000000000000000000	10248.00000000000000000000	10226.00000000000000000000	0.00000000000000000000	0.00000000000000000000	0.00000000000000000000	3052.00000000000000000000	300.00000000000000000000	0.00000000000000000000	0.00000000000000000000	0.00000000000000000000	0.00000000000000000000	0.00000000000000000000	0.00000000000000000000	0.00000000000000000000	0.00000000000000000000	0.00000000000000000000	0.00000000000000000000	0.00000000000000000000	0.00000000000000000000	0.00000000000000000000	0.00000000000000000000	0.00000000000000000000	0.00000000000000000000
20.00000000000000000000	0.00000000000000000000	4171.79492187500000000000	4146.66650390625000000000	4141.02539062500000000000	4149.23046875000000000000	4158.97412109375000000000	4128.71777343750000000000	4143.07666015625000000000	4147.17919921875000000000	4120.51269531250000000000	4134.87158203125000000000	4141.53857421875000000000	4166.66650390625000000000	4163.58984375000000000000	4159.48730468750000000000	0.00000000000000000000	10248.00000000000000000000	10226.00000000000000000000	0.00000000000000000000	0.00000000000000000000	0.00000000000000000000	3052.00000000000000000000	308.00000000000000000000	0.00000000000000000000	0.00000000000000000000	0.00000000000000000000	0.00000000000000000000	0.00000000000000000000	0.00000000000000000000	0.00000000000000000000	0.00000000000000000000	0.00000000000000000000	0.00000000000000000000	0.00000000000000000000	0.00000000000000000000	0.00000000000000000000	0.00000000000000000000	0.00000000000000000000	0.00000000000000000000
21.00000000000000000000	0.00000000000000000000	4156.41015625000000000000	4177.94873046875000000000	4151.79492187500000000000	4147.69238281250000000000	4203.58984375000000000000	4166.66650390625000000000	4172.82031250000000000000	4182.05126953125000000000	4169.23046875000000000000	4171.79492187500000000000	4160.51269531250000000000	4183.07666015625000000000	4183.07666015625000000000	4182.05126953125000000000	0.00000000000000000000	10248.00000000000000000000	10227.00000000000000000000	0.00000000000000000000	0.00000000000000000000	0.00000000000000000000	3052.00000000000000000000	316.00000000000000000000	0.00000000000000000000	0.00000000000000000000	0.00000000000000000000	0.00000000000000000000	0.00000000000000000000	0.00000000000000000000	0.00000000000000000000	0.00000000000000000000	0.00000000000000000000	0.00000000000000000000	0.00000000000000000000	0.00000000000000000000	0.00000000000000000000	0.00000000000000000000	0.00000000000000000000	0.00000000000000000000
22.00000000000000000000	0.00000000000000000000	4168.71777343750000000000	4159.48730468750000000000	4145.64111328125000000000	4149.23046875000000000000	4174.87158203125000000000	4169.74365234375000000000	4175.38427734375000000000	4174.35888671875000000000	4162.05126953125000000000	4161.02539062500000000000	4143.07666015625000000000	4177.94873046875000000000	4169.23046875000000000000	4154.35888671875000000000	0.00000000000000000000	10248.00000000000000000000	10227.00000000000000000000	0.00000000000000000000	0.00000000000000000000	0.00000000000000000000	3052.00000000000000000000	325.00000000000000000000	0.00000000000000000000	0.00000000000000000000	0.00000000000000000000	0.00000000000000000000	0.00000000000000000000	0.00000000000000000000	0.00000000000000000000	0.00000000000000000000	0.00000000000000000000	0.00000000000000000000	0.00000000000000000000	0.00000000000000000000	0.00000000000000000000	0.00000000000000000000	0.00000000000000000000	0.00000000000000000000
23.00000000000000000000	0.00000000000000000000	4171.79492187500000000000	4160.00000000000000000000	4161.53857421875000000000	4157.94873046875000000000	4164.61523437500000000000	4171.79492187500000000000	4171.79492187500000000000	4164.61523437500000000000	4147.17919921875000000000	4148.20507812500000000000	4141.53857421875000000000	4173.84619140625000000000	4174.87158203125000000000	4158.46142578125000000000	0.00000000000000000000	10248.00000000000000000000	10228.00000000000000000000	0.00000000000000000000	0.00000000000000000000	0.00000000000000000000	3052.00000000000000000000	333.00000000000000000000	0.00000000000000000000	0.00000000000000000000	0.00000000000000000000	0.00000000000000000000	0.00000000000000000000	0.00000000000000000000	0.00000000000000000000	0.00000000000000000000	0.00000000000000000000	0.00000000000000000000	0.00000000000000000000	0.00000000000000000000	0.00000000000000000000	0.00000000000000000000	0.00000000000000000000	0.00000000000000000000
24.00000000000000000000	0.00000000000000000000	4155.38427734375000000000	4180.00000000000000000000	4174.35888671875000000000	4164.10253906250000000000	4183.07666015625000000000	4167.69238281250000000000	4159.48730468750000000000	4157.43603515625000000000	4149.74365234375000000000	4161.53857421875000000000	4151.28173828125000000000	4178.46142578125000000000	4190.25634765625000000000	4183.07666015625000000000	0.00000000000000000000	10248.00000000000000000000	10228.00000000000000000000	0.00000000000000000000	0.00000000000000000000	0.00000000000000000000	3052.00000000000000000000	340.00000000000000000000	0.00000000000000000000	0.00000000000000000000	0.00000000000000000000	0.00000000000000000000	0.00000000000000000000	0.00000000000000000000	0.00000000000000000000	0.00000000000000000000	0.00000000000000000000	0.00000000000000000000	0.00000000000000000000	0.00000000000000000000	0.00000000000000000000	0.00000000000000000000	0.00000000000000000000	0.00000000000000000000
25.00000000000000000000	0.00000000000000000000	4172.82031250000000000000	4163.58984375000000000000	4169.74365234375000000000	4160.51269531250000000000	4157.43603515625000000000	4135.89746093750000000000	4148.71777343750000000000	4143.07666015625000000000	4133.33300781250000000000	4147.17919921875000000000	4140.51269531250000000000	4172.30761718750000000000	4168.71777343750000000000	4167.69238281250000000000	0.00000000000000000000	10248.00000000000000000000	10227.00000000000000000000	0.00000000000000000000	0.00000000000000000000	0.00000000000000000000	3052.00000000000000000000	349.00000000000000000000	0.00000000000000000000	0.00000000000000000000	0.00000000000000000000	0.00000000000000000000	0.00000000000000000000	0.00000000000000000000	0.00000000000000000000	0.00000000000000000000	0.00000000000000000000	0.00000000000000000000	0.00000000000000000000	0.00000000000000000000	0.00000000000000000000	0.00000000000000000000	0.00000000000000000000	0.00000000000000000000
26.00000000000000000000	0.00000000000000000000	4161.02539062500000000000	4180.51269531250000000000	4162.56396484375000000000	4163.07666015625000000000	4180.51269531250000000000	4157.43603515625000000000	4188.20507812500000000000	4184.61523437500000000000	4165.12792968750000000000	4166.66650390625000000000	4172.30761718750000000000	4184.61523437500000000000	4189.74365234375000000000	4182.05126953125000000000	0.00000000000000000000	10248.00000000000000000000	10227.00000000000000000000	0.00000000000000000000	0.00000000000000000000	0.00000000000000000000	3052.00000000000000000000	357.00000000000000000000	0.00000000000000000000	0.00000000000000000000	0.00000000000000000000	0.00000000000000000000	0.00000000000000000000	0.00000000000000000000	0.00000000000000000000	0.00000000000000000000	0.00000000000000000000	0.00000000000000000000	0.00000000000000000000	0.00000000000000000000	0.00000000000000000000	0.00000000000000000000	0.00000000000000000000	0.00000000000000000000
27.00000000000000000000	0.00000000000000000000	4172.30761718750000000000	4184.10253906250000000000	4157.43603515625000000000	4161.53857421875000000000	4200.51269531250000000000	4173.84619140625000000000	4178.97412109375000000000	4183.58984375000000000000	4171.79492187500000000000	4180.51269531250000000000	4178.46142578125000000000	4191.79492187500000000000	4196.41015625000000000000	4185.12792968750000000000	0.00000000000000000000	10247.00000000000000000000	10228.00000000000000000000	0.00000000000000000000	0.00000000000000000000	0.00000000000000000000	3052.00000000000000000000	365.00000000000000000000	0.00000000000000000000	0.00000000000000000000	0.00000000000000000000	0.00000000000000000000	0.00000000000000000000	0.00000000000000000000	0.00000000000000000000	0.00000000000000000000	0.00000000000000000000	0.00000000000000000000	0.00000000000000000000	0.00000000000000000000	0.00000000000000000000	0.00000000000000000000	0.00000000000000000000	0.00000000000000000000
28.00000000000000000000	0.00000000000000000000	4166.66650390625000000000	4170.76904296875000000000	4145.12792968750000000000	4162.56396484375000000000	4187.69238281250000000000	4176.92285156250000000000	4161.53857421875000000000	4157.43603515625000000000	4157.43603515625000000000	4172.82031250000000000000	4157.43603515625000000000	4176.41015625000000000000	4192.30761718750000000000	4166.66650390625000000000	0.00000000000000000000	10247.00000000000000000000	10228.00000000000000000000	0.00000000000000000000	0.00000000000000000000	0.00000000000000000000	3052.00000000000000000000	374.00000000000000000000	0.00000000000000000000	0.00000000000000000000	0.00000000000000000000	0.00000000000000000000	0.00000000000000000000	0.00000000000000000000	0.00000000000000000000	0.00000000000000000000	0.00000000000000000000	0.00000000000000000000	0.00000000000000000000	0.00000000000000000000	0.00000000000000000000	0.00000000000000000000	0.00000000000000000000	0.00000000000000000000
29.00000000000000000000	0.00000000000000000000	4150.76904296875000000000	4170.25634765625000000000	4135.38427734375000000000	4161.53857421875000000000	4186.15380859375000000000	4178.46142578125000000000	4175.38427734375000000000	4164.61523437500000000000	4158.97412109375000000000	4163.58984375000000000000	4159.48730468750000000000	4172.30761718750000000000	4198.46142578125000000000	4160.51269531250000000000	0.00000000000000000000	10246.00000000000000000000	10229.00000000000000000000	0.00000000000000000000	0.00000000000000000000	0.00000000000000000000	3052.00000000000000000000	382.00000000000000000000	0.00000000000000000000	0.00000000000000000000	0.00000000000000000000	0.00000000000000000000	0.00000000000000000000	0.00000000000000000000	0.00000000000000000000	0.00000000000000000000	0.00000000000000000000	0.00000000000000000000	0.00000000000000000000	0.00000000000000000000	0.00000000000000000000	0.00000000000000000000	0.00000000000000000000	0.00000000000000000000
30.00000000000000000000	0.00000000000000000000	4176.41015625000000000000	4172.30761718750000000000	4144.10253906250000000000	4151.28173828125000000000	4190.25634765625000000000	4159.48730468750000000000	4156.41015625000000000000	4155.38427734375000000000	4147.69238281250000000000	4154.35888671875000000000	4155.89746093750000000000	4180.51269531250000000000	4185.64111328125000000000	4168.20507812500000000000	0.00000000000000000000	10246.00000000000000000000	10229.00000000000000000000	0.00000000000000000000	0.00000000000000000000	0.00000000000000000000	3052.00000000000000000000	390.00000000000000000000	0.00000000000000000000	0.00000000000000000000	0.00000000000000000000	0.00000000000000000000	0.00000000000000000000	0.00000000000000000000	0.00000000000000000000	0.00000000000000000000	0.00000000000000000000	0.00000000000000000000	0.00000000000000000000	0.00000000000000000000	0.00000000000000000000	0.00000000000000000000	0.00000000000000000000	0.00000000000000000000
31.00000000000000000000	0.00000000000000000000	4154.35888671875000000000	4192.82031250000000000000	4142.56396484375000000000	4164.61523437500000000000	4196.92285156250000000000	4167.17919921875000000000	4155.89746093750000000000	4163.07666015625000000000	4170.25634765625000000000	4185.64111328125000000000	4176.41015625000000000000	4192.82031250000000000000	4205.64111328125000000000	4198.46142578125000000000	0.00000000000000000000	10247.00000000000000000000	10228.00000000000000000000	0.00000000000000000000	0.00000000000000000000	0.00000000000000000000	3052.00000000000000000000	399.00000000000000000000	0.00000000000000000000	0.00000000000000000000	0.00000000000000000000	0.00000000000000000000	0.00000000000000000000	0.00000000000000000000	0.00000000000000000000	0.00000000000000000000	0.00000000000000000000	0.00000000000000000000	0.00000000000000000000	0.00000000000000000000	0.00000000000000000000	0.00000000000000000000	0.00000000000000000000	0.00000000000000000000
32.00000000000000000000	0.00000000000000000000	4164.10253906250000000000	4172.82031250000000000000	4145.64111328125000000000	4174.87158203125000000000	4162.56396484375000000000	4162.05126953125000000000	4163.58984375000000000000	4169.74365234375000000000	4174.35888671875000000000	4182.56396484375000000000	4188.71777343750000000000	4191.79492187500000000000	4207.17919921875000000000	4188.71777343750000000000	0.00000000000000000000	10247.00000000000000000000	10228.00000000000000000000	0.00000000000000000000	0.00000000000000000000	0.00000000000000000000	3052.00000000000000000000	407.00000000000000000000	0.00000000000000000000	0.00000000000000000000	0.00000000000000000000	0.00000000000000000000	0.00000000000000000000	0.00000000000000000000	0.00000000000000000000	0.00000000000000000000	0.00000000000000000000	0.00000000000000000000	0.00000000000000000000	0.00000000000000000000	0.00000000000000000000	0.00000000000000000000	0.00000000000000000000	0.00000000000000000000
33.00000000000000000000	0.00000000000000000000	4176.92285156250000000000	4169.23046875000000000000	4165.64111328125000000000	4170.25634765625000000000	4175.38427734375000000000	4170.76904296875000000000	4187.17919921875000000000	4180.51269531250000000000	4167.69238281250000000000	4174.35888671875000000000	4181.53857421875000000000	4190.76904296875000000000	4197.43603515625000000000	4176.41015625000000000000	0.00000000000000000000	10248.00000000000000000000	10228.00000000000000000000	0.00000000000000000000	0.00000000000000000000	0.00000000000000000000	3052.00000000000000000000	415.00000000000000000000	0.00000000000000000000	0.00000000000000000000	0.00000000000000000000	0.00000000000000000000	0.00000000000000000000	0.00000000000000000000	0.00000000000000000000	0.00000000000000000000	0.00000000000000000000	0.00000000000000000000	0.00000000000000000000	0.00000000000000000000	0.00000000000000000000	0.00000000000000000000	0.00000000000000000000	0.00000000000000000000
34.00000000000000000000	0.00000000000000000000	4151.79492187500000000000	4190.25634765625000000000	4154.87158203125000000000	4165.12792968750000000000	4213.33300781250000000000	4186.66650390625000000000	4193.33300781250000000000	4171.79492187500000000000	4167.17919921875000000000	4182.05126953125000000000	4168.20507812500000000000	4191.79492187500000000000	4191.28173828125000000000	4180.00000000000000000000	0.00000000000000000000	10248.00000000000000000000	10228.00000000000000000000	0.00000000000000000000	0.00000000000000000000	0.00000000000000000000	3052.00000000000000000000	422.00000000000000000000	0.00000000000000000000	0.00000000000000000000	0.00000000000000000000	0.00000000000000000000	0.00000000000000000000	0.00000000000000000000	0.00000000000000000000	0.00000000000000000000	0.00000000000000000000	0.00000000000000000000	0.00000000000000000000	0.00000000000000000000	0.00000000000000000000	0.00000000000000000000	0.00000000000000000000	0.00000000000000000000
35.00000000000000000000	0.00000000000000000000	4170.76904296875000000000	4171.28173828125000000000	4138.97412109375000000000	4149.74365234375000000000	4187.69238281250000000000	4163.58984375000000000000	4154.35888671875000000000	4135.38427734375000000000	4146.66650390625000000000	4156.41015625000000000000	4153.33300781250000000000	4182.05126953125000000000	4170.25634765625000000000	4163.58984375000000000000	0.00000000000000000000	10246.00000000000000000000	10227.00000000000000000000	0.00000000000000000000	0.00000000000000000000	0.00000000000000000000	3052.00000000000000000000	429.00000000000000000000	0.00000000000000000000	0.00000000000000000000	0.00000000000000000000	0.00000000000000000000	0.00000000000000000000	0.00000000000000000000	0.00000000000000000000	0.00000000000000000000	0.00000000000000000000	0.00000000000000000000	0.00000000000000000000	0.00000000000000000000	0.00000000000000000000	0.00000000000000000000	0.00000000000000000000	0.00000000000000000000
36.00000000000000000000	0.00000000000000000000	4158.97412109375000000000	4183.07666015625000000000	4147.69238281250000000000	4161.02539062500000000000	4193.84619140625000000000	4171.28173828125000000000	4169.23046875000000000000	4173.33300781250000000000	4174.87158203125000000000	4170.76904296875000000000	4176.92285156250000000000	4196.92285156250000000000	4203.58984375000000000000	4182.05126953125000000000	0.00000000000000000000	10246.00000000000000000000	10227.00000000000000000000	0.00000000000000000000	0.00000000000000000000	0.00000000000000000000	3052.00000000000000000000	437.00000000000000000000	0.00000000000000000000	0.00000000000000000000	0.00000000000000000000	0.00000000000000000000	0.00000000000000000000	0.00000000000000000000	0.00000000000000000000	0.00000000000000000000	0.00000000000000000000	0.00000000000000000000	0.00000000000000000000	0.00000000000000000000	0.00000000000000000000	0.00000000000000000000	0.00000000000000000000	0.00000000000000000000
37.00000000000000000000	0.00000000000000000000	4164.10253906250000000000	4188.71777343750000000000	4171.28173828125000000000	4180.51269531250000000000	4185.12792968750000000000	4172.82031250000000000000	4178.46142578125000000000	4195.38427734375000000000	4184.61523437500000000000	4181.53857421875000000000	4184.61523437500000000000	4214.35888671875000000000	4212.82031250000000000000	4193.33300781250000000000	0.00000000000000000000	10246.00000000000000000000	10227.00000000000000000000	0.00000000000000000000	0.00000000000000000000	0.00000000000000000000	3052.00000000000000000000	444.00000000000000000000	0.00000000000000000000	0.00000000000000000000	0.00000000000000000000	0.00000000000000000000	0.00000000000000000000	0.00000000000000000000	0.00000000000000000000	0.00000000000000000000	0.00000000000000000000	0.00000000000000000000	0.00000000000000000000	0.00000000000000000000	0.00000000000000000000	0.00000000000000000000	0.00000000000000000000	0.00000000000000000000
38.00000000000000000000	0.00000000000000000000	4177.94873046875000000000	4180.51269531250000000000	4190.25634765625000000000	4178.97412109375000000000	4167.69238281250000000000	4167.17919921875000000000	4162.56396484375000000000	4167.69238281250000000000	4168.71777343750000000000	4168.71777343750000000000	4171.79492187500000000000	4205.12792968750000000000	4186.15380859375000000000	4184.10253906250000000000	0.00000000000000000000	10246.00000000000000000000	10227.00000000000000000000	0.00000000000000000000	0.00000000000000000000	0.00000000000000000000	3052.00000000000000000000	451.00000000000000000000	0.00000000000000000000	0.00000000000000000000	0.00000000000000000000	0.00000000000000000000	0.00000000000000000000	0.00000000000000000000	0.00000000000000000000	0.00000000000000000000	0.00000000000000000000	0.00000000000000000000	0.00000000000000000000	0.00000000000000000000	0.00000000000000000000	0.00000000000000000000	0.00000000000000000000	0.00000000000000000000
39.00000000000000000000	0.00000000000000000000	4155.38427734375000000000	4182.05126953125000000000	4178.46142578125000000000	4168.20507812500000000000	4195.38427734375000000000	4175.89746093750000000000	4169.74365234375000000000	4161.53857421875000000000	4172.82031250000000000000	4177.43603515625000000000	4167.69238281250000000000	4196.41015625000000000000	4182.05126953125000000000	4179.48730468750000000000	0.00000000000000000000	10246.00000000000000000000	10229.00000000000000000000	0.00000000000000000000	0.00000000000000000000	0.00000000000000000000	3052.00000000000000000000	459.00000000000000000000	0.00000000000000000000	0.00000000000000000000	0.00000000000000000000	0.00000000000000000000	0.00000000000000000000	0.00000000000000000000	0.00000000000000000000	0.00000000000000000000	0.00000000000000000000	0.00000000000000000000	0.00000000000000000000	0.00000000000000000000	0.00000000000000000000	0.00000000000000000000	0.00000000000000000000	0.00000000000000000000
40.00000000000000000000	0.00000000000000000000	4174.87158203125000000000	4172.30761718750000000000	4170.76904296875000000000	4154.87158203125000000000	4197.43603515625000000000	4169.74365234375000000000	4174.87158203125000000000	4163.07666015625000000000	4165.64111328125000000000	4170.76904296875000000000	4163.07666015625000000000	4193.33300781250000000000	4171.79492187500000000000	4162.56396484375000000000	0.00000000000000000000	10246.00000000000000000000	10229.00000000000000000000	0.00000000000000000000	0.00000000000000000000	0.00000000000000000000	3052.00000000000000000000	466.00000000000000000000	0.00000000000000000000	0.00000000000000000000	0.00000000000000000000	0.00000000000000000000	0.00000000000000000000	0.00000000000000000000	0.00000000000000000000	0.00000000000000000000	0.00000000000000000000	0.00000000000000000000	0.00000000000000000000	0.00000000000000000000	0.00000000000000000000	0.00000000000000000000	0.00000000000000000000	0.00000000000000000000
41.00000000000000000000	0.00000000000000000000	4163.07666015625000000000	4193.84619140625000000000	4174.35888671875000000000	4168.71777343750000000000	4200.51269531250000000000	4185.12792968750000000000	4192.30761718750000000000	4185.64111328125000000000	4185.64111328125000000000	4178.97412109375000000000	4182.05126953125000000000	4198.97412109375000000000	4197.94873046875000000000	4181.53857421875000000000	0.00000000000000000000	10247.00000000000000000000	10229.00000000000000000000	0.00000000000000000000	0.00000000000000000000	0.00000000000000000000	3052.00000000000000000000	473.00000000000000000000	0.00000000000000000000	0.00000000000000000000	0.00000000000000000000	0.00000000000000000000	0.00000000000000000000	0.00000000000000000000	0.00000000000000000000	0.00000000000000000000	0.00000000000000000000	0.00000000000000000000	0.00000000000000000000	0.00000000000000000000	0.00000000000000000000	0.00000000000000000000	0.00000000000000000000	0.00000000000000000000
42.00000000000000000000	0.00000000000000000000	4160.00000000000000000000	4195.89746093750000000000	4169.74365234375000000000	4187.69238281250000000000	4195.38427734375000000000	4183.07666015625000000000	4174.35888671875000000000	4169.74365234375000000000	4180.51269531250000000000	4173.33300781250000000000	4180.00000000000000000000	4204.61523437500000000000	4210.76904296875000000000	4194.35888671875000000000	0.00000000000000000000	10247.00000000000000000000	10229.00000000000000000000	0.00000000000000000000	0.00000000000000000000	0.00000000000000000000	3052.00000000000000000000	481.00000000000000000000	0.00000000000000000000	0.00000000000000000000	0.00000000000000000000	0.00000000000000000000	0.00000000000000000000	0.00000000000000000000	0.00000000000000000000	0.00000000000000000000	0.00000000000000000000	0.00000000000000000000	0.00000000000000000000	0.00000000000000000000	0.00000000000000000000	0.00000000000000000000	0.00000000000000000000	0.00000000000000000000
43.00000000000000000000	0.00000000000000000000	4170.25634765625000000000	4182.56396484375000000000	4162.56396484375000000000	4175.38427734375000000000	4179.48730468750000000000	4167.69238281250000000000	4161.02539062500000000000	4148.20507812500000000000	4160.51269531250000000000	4158.46142578125000000000	4168.71777343750000000000	4196.92285156250000000000	4189.74365234375000000000	4175.89746093750000000000	0.00000000000000000000	10248.00000000000000000000	10230.00000000000000000000	0.00000000000000000000	0.00000000000000000000	0.00000000000000000000	3052.00000000000000000000	488.00000000000000000000	0.00000000000000000000	0.00000000000000000000	0.00000000000000000000	0.00000000000000000000	0.00000000000000000000	0.00000000000000000000	0.00000000000000000000	0.00000000000000000000	0.00000000000000000000	0.00000000000000000000	0.00000000000000000000	0.00000000000000000000	0.00000000000000000000	0.00000000000000000000	0.00000000000000000000	0.00000000000000000000
44.00000000000000000000	0.00000000000000000000	4152.82031250000000000000	4187.17919921875000000000	4165.64111328125000000000	4166.15380859375000000000	4184.10253906250000000000	4176.41015625000000000000	4189.23046875000000000000	4187.69238281250000000000	4190.76904296875000000000	4176.92285156250000000000	4181.53857421875000000000	4188.71777343750000000000	4186.15380859375000000000	4173.33300781250000000000	0.00000000000000000000	10248.00000000000000000000	10230.00000000000000000000	0.00000000000000000000	0.00000000000000000000	0.00000000000000000000	3052.00000000000000000000	495.00000000000000000000	0.00000000000000000000	0.00000000000000000000	0.00000000000000000000	0.00000000000000000000	0.00000000000000000000	0.00000000000000000000	0.00000000000000000000	0.00000000000000000000	0.00000000000000000000	0.00000000000000000000	0.00000000000000000000	0.00000000000000000000	0.00000000000000000000	0.00000000000000000000	0.00000000000000000000	0.00000000000000000000
45.00000000000000000000	0.00000000000000000000	4184.10253906250000000000	4180.00000000000000000000	4183.58984375000000000000	4173.33300781250000000000	4193.33300781250000000000	4180.51269531250000000000	4183.58984375000000000000	4194.35888671875000000000	4202.05126953125000000000	4180.51269531250000000000	4184.61523437500000000000	4187.69238281250000000000	4190.76904296875000000000	4183.58984375000000000000	0.00000000000000000000	10248.00000000000000000000	10231.00000000000000000000	0.00000000000000000000	0.00000000000000000000	0.00000000000000000000	3052.00000000000000000000	503.00000000000000000000	0.00000000000000000000	0.00000000000000000000	0.00000000000000000000	0.00000000000000000000	0.00000000000000000000	0.00000000000000000000	0.00000000000000000000	0.00000000000000000000	0.00000000000000000000	0.00000000000000000000	0.00000000000000000000	0.00000000000000000000	0.00000000000000000000	0.00000000000000000000	0.00000000000000000000	0.00000000000000000000
46.00000000000000000000	0.00000000000000000000	4171.28173828125000000000	4196.92285156250000000000	4179.48730468750000000000	4175.38427734375000000000	4218.46142578125000000000	4196.41015625000000000000	4178.46142578125000000000	4178.46142578125000000000	4196.41015625000000000000	4181.02539062500000000000	4190.76904296875000000000	4193.84619140625000000000	4215.38427734375000000000	4207.17919921875000000000	0.00000000000000000000	10248.00000000000000000000	10231.00000000000000000000	0.00000000000000000000	0.00000000000000000000	0.00000000000000000000	3052.00000000000000000000	512.00000000000000000000	0.00000000000000000000	0.00000000000000000000	0.00000000000000000000	0.00000000000000000000	0.00000000000000000000	0.00000000000000000000	0.00000000000000000000	0.00000000000000000000	0.00000000000000000000	0.00000000000000000000	0.00000000000000000000	0.00000000000000000000	0.00000000000000000000	0.00000000000000000000	0.00000000000000000000	0.00000000000000000000
47.00000000000000000000	0.00000000000000000000	4158.97412109375000000000	4194.35888671875000000000	4166.66650390625000000000	4157.94873046875000000000	4194.87158203125000000000	4183.07666015625000000000	4172.82031250000000000000	4172.30761718750000000000	4180.00000000000000000000	4159.48730468750000000000	4178.46142578125000000000	4193.33300781250000000000	4204.61523437500000000000	4198.46142578125000000000	0.00000000000000000000	10249.00000000000000000000	10230.00000000000000000000	0.00000000000000000000	0.00000000000000000000	0.00000000000000000000	3052.00000000000000000000	520.00000000000000000000	0.00000000000000000000	0.00000000000000000000	0.00000000000000000000	0.00000000000000000000	0.00000000000000000000	0.00000000000000000000	0.00000000000000000000	0.00000000000000000000	0.00000000000000000000	0.00000000000000000000	0.00000000000000000000	0.00000000000000000000	0.00000000000000000000	0.00000000000000000000	0.00000000000000000000	0.00000000000000000000
48.00000000000000000000	0.00000000000000000000	4180.00000000000000000000	4180.00000000000000000000	4186.66650390625000000000	4167.17919921875000000000	4177.43603515625000000000	4162.56396484375000000000	4168.71777343750000000000	4178.97412109375000000000	4182.05126953125000000000	4151.79492187500000000000	4166.15380859375000000000	4189.74365234375000000000	4187.17919921875000000000	4179.48730468750000000000	0.00000000000000000000	10249.00000000000000000000	10230.00000000000000000000	0.00000000000000000000	0.00000000000000000000	0.00000000000000000000	3052.00000000000000000000	528.00000000000000000000	0.00000000000000000000	0.00000000000000000000	0.00000000000000000000	0.00000000000000000000	0.00000000000000000000	0.00000000000000000000	0.00000000000000000000	0.00000000000000000000	0.00000000000000000000	0.00000000000000000000	0.00000000000000000000	0.00000000000000000000	0.00000000000000000000	0.00000000000000000000	0.00000000000000000000	0.00000000000000000000
49.00000000000000000000	0.00000000000000000000	4160.00000000000000000000	4183.07666015625000000000	4184.61523437500000000000	4192.82031250000000000000	4200.51269531250000000000	4173.84619140625000000000	4173.84619140625000000000	4182.56396484375000000000	4198.97412109375000000000	4182.05126953125000000000	4189.23046875000000000000	4192.30761718750000000000	4196.92285156250000000000	4180.51269531250000000000	0.00000000000000000000	10249.00000000000000000000	10231.00000000000000000000	0.00000000000000000000	0.00000000000000000000	0.00000000000000000000	3052.00000000000000000000	537.00000000000000000000	0.00000000000000000000	0.00000000000000000000	0.00000000000000000000	0.00000000000000000000	0.00000000000000000000	0.00000000000000000000	0.00000000000000000000	0.00000000000000000000	0.00000000000000000000	0.00000000000000000000	0.00000000000000000000	0.00000000000000000000	0.00000000000000000000	0.00000000000000000000	0.00000000000000000000	0.00000000000000000000
50.00000000000000000000	0.00000000000000000000	4171.79492187500000000000	4163.07666015625000000000	4160.51269531250000000000	4171.79492187500000000000	4176.92285156250000000000	4168.20507812500000000000	4156.92285156250000000000	4156.41015625000000000000	4166.66650390625000000000	4157.94873046875000000000	4180.51269531250000000000	4186.66650390625000000000	4168.20507812500000000000	4161.02539062500000000000	0.00000000000000000000	10249.00000000000000000000	10231.00000000000000000000	0.00000000000000000000	0.00000000000000000000	0.00000000000000000000	3052.00000000000000000000	545.00000000000000000000	0.00000000000000000000	0.00000000000000000000	0.00000000000000000000	0.00000000000000000000	0.00000000000000000000	0.00000000000000000000	0.00000000000000000000	0.00000000000000000000	0.00000000000000000000	0.00000000000000000000	0.00000000000000000000	0.00000000000000000000	0.00000000000000000000	0.00000000000000000000	0.00000000000000000000	0.00000000000000000000
51.00000000000000000000	0.00000000000000000000	4160.00000000000000000000	4175.38427734375000000000	4154.35888671875000000000	4149.74365234375000000000	4186.15380859375000000000	4190.76904296875000000000	4174.87158203125000000000	4167.17919921875000000000	4171.28173828125000000000	4144.10253906250000000000	4162.56396484375000000000	4189.23046875000000000000	4170.25634765625000000000	4167.69238281250000000000	0.00000000000000000000	10248.00000000000000000000	10229.00000000000000000000	0.00000000000000000000	0.00000000000000000000	0.00000000000000000000	3052.00000000000000000000	553.00000000000000000000	0.00000000000000000000	0.00000000000000000000	0.00000000000000000000	0.00000000000000000000	0.00000000000000000000	0.00000000000000000000	0.00000000000000000000	0.00000000000000000000	0.00000000000000000000	0.00000000000000000000	0.00000000000000000000	0.00000000000000000000	0.00000000000000000000	0.00000000000000000000	0.00000000000000000000	0.00000000000000000000
52.00000000000000000000	0.00000000000000000000	4151.79492187500000000000	4186.66650390625000000000	4157.94873046875000000000	4153.33300781250000000000	4212.82031250000000000000	4193.84619140625000000000	4186.66650390625000000000	4179.48730468750000000000	4195.38427734375000000000	4160.51269531250000000000	4166.66650390625000000000	4194.35888671875000000000	4187.17919921875000000000	4179.48730468750000000000	0.00000000000000000000	10248.00000000000000000000	10229.00000000000000000000	0.00000000000000000000	0.00000000000000000000	0.00000000000000000000	3052.00000000000000000000	562.00000000000000000000	0.00000000000000000000	0.00000000000000000000	0.00000000000000000000	0.00000000000000000000	0.00000000000000000000	0.00000000000000000000	0.00000000000000000000	0.00000000000000000000	0.00000000000000000000	0.00000000000000000000	0.00000000000000000000	0.00000000000000000000	0.00000000000000000000	0.00000000000000000000	0.00000000000000000000	0.00000000000000000000
53.00000000000000000000	0.00000000000000000000	4175.38427734375000000000	4172.82031250000000000000	4166.66650390625000000000	4168.20507812500000000000	4193.84619140625000000000	4162.05126953125000000000	4175.38427734375000000000	4173.84619140625000000000	4182.56396484375000000000	4152.30761718750000000000	4175.38427734375000000000	4193.33300781250000000000	4178.46142578125000000000	4175.89746093750000000000	0.00000000000000000000	10248.00000000000000000000	10229.00000000000000000000	0.00000000000000000000	0.00000000000000000000	0.00000000000000000000	3052.00000000000000000000	570.00000000000000000000	0.00000000000000000000	0.00000000000000000000	0.00000000000000000000	0.00000000000000000000	0.00000000000000000000	0.00000000000000000000	0.00000000000000000000	0.00000000000000000000	0.00000000000000000000	0.00000000000000000000	0.00000000000000000000	0.00000000000000000000	0.00000000000000000000	0.00000000000000000000	0.00000000000000000000	0.00000000000000000000
54.00000000000000000000	0.00000000000000000000	4156.41015625000000000000	4172.30761718750000000000	4159.48730468750000000000	4174.87158203125000000000	4185.12792968750000000000	4171.28173828125000000000	4185.12792968750000000000	4187.69238281250000000000	4186.15380859375000000000	4158.46142578125000000000	4189.23046875000000000000	4202.05126953125000000000	4185.12792968750000000000	4188.71777343750000000000	0.00000000000000000000	10248.00000000000000000000	10229.00000000000000000000	0.00000000000000000000	0.00000000000000000000	0.00000000000000000000	3052.00000000000000000000	578.00000000000000000000	0.00000000000000000000	0.00000000000000000000	0.00000000000000000000	0.00000000000000000000	0.00000000000000000000	0.00000000000000000000	0.00000000000000000000	0.00000000000000000000	0.00000000000000000000	0.00000000000000000000	0.00000000000000000000	0.00000000000000000000	0.00000000000000000000	0.00000000000000000000	0.00000000000000000000	0.00000000000000000000
55.00000000000000000000	0.00000000000000000000	4172.30761718750000000000	4154.35888671875000000000	4154.87158203125000000000	4162.56396484375000000000	4169.23046875000000000000	4168.71777343750000000000	4168.71777343750000000000	4173.84619140625000000000	4179.48730468750000000000	4158.46142578125000000000	4177.43603515625000000000	4200.51269531250000000000	4169.74365234375000000000	4176.92285156250000000000	0.00000000000000000000	10245.00000000000000000000	10229.00000000000000000000	0.00000000000000000000	0.00000000000000000000	0.00000000000000000000	3052.00000000000000000000	587.00000000000000000000	0.00000000000000000000	0.00000000000000000000	0.00000000000000000000	0.00000000000000000000	0.00000000000000000000	0.00000000000000000000	0.00000000000000000000	0.00000000000000000000	0.00000000000000000000	0.00000000000000000000	0.00000000000000000000	0.00000000000000000000	0.00000000000000000000	0.00000000000000000000	0.00000000000000000000	0.00000000000000000000
56.00000000000000000000	0.00000000000000000000	4168.20507812500000000000	4173.84619140625000000000	4163.58984375000000000000	4171.79492187500000000000	4175.89746093750000000000	4174.35888671875000000000	4171.79492187500000000000	4172.82031250000000000000	4183.58984375000000000000	4162.05126953125000000000	4173.84619140625000000000	4194.87158203125000000000	4175.89746093750000000000	4169.74365234375000000000	0.00000000000000000000	10245.00000000000000000000	10229.00000000000000000000	0.00000000000000000000	0.00000000000000000000	0.00000000000000000000	3052.00000000000000000000	594.00000000000000000000	0.00000000000000000000	0.00000000000000000000	0.00000000000000000000	0.00000000000000000000	0.00000000000000000000	0.00000000000000000000	0.00000000000000000000	0.00000000000000000000	0.00000000000000000000	0.00000000000000000000	0.00000000000000000000	0.00000000000000000000	0.00000000000000000000	0.00000000000000000000	0.00000000000000000000	0.00000000000000000000
57.00000000000000000000	0.00000000000000000000	4152.82031250000000000000	4188.71777343750000000000	4169.23046875000000000000	4168.71777343750000000000	4187.17919921875000000000	4178.97412109375000000000	4176.41015625000000000000	4169.23046875000000000000	4176.92285156250000000000	4157.43603515625000000000	4170.76904296875000000000	4192.30761718750000000000	4186.15380859375000000000	4165.12792968750000000000	0.00000000000000000000	10246.00000000000000000000	10229.00000000000000000000	0.00000000000000000000	0.00000000000000000000	0.00000000000000000000	3052.00000000000000000000	601.00000000000000000000	0.00000000000000000000	0.00000000000000000000	0.00000000000000000000	0.00000000000000000000	0.00000000000000000000	0.00000000000000000000	0.00000000000000000000	0.00000000000000000000	0.00000000000000000000	0.00000000000000000000	0.00000000000000000000	0.00000000000000000000	0.00000000000000000000	0.00000000000000000000	0.00000000000000000000	0.00000000000000000000
58.00000000000000000000	0.00000000000000000000	4175.89746093750000000000	4162.05126953125000000000	4180.00000000000000000000	4143.07666015625000000000	4186.66650390625000000000	4168.71777343750000000000	4165.64111328125000000000	4154.35888671875000000000	4161.02539062500000000000	4149.74365234375000000000	4161.53857421875000000000	4188.20507812500000000000	4167.69238281250000000000	4163.58984375000000000000	0.00000000000000000000	10246.00000000000000000000	10229.00000000000000000000	0.00000000000000000000	0.00000000000000000000	0.00000000000000000000	3052.00000000000000000000	609.00000000000000000000	0.00000000000000000000	0.00000000000000000000	0.00000000000000000000	0.00000000000000000000	0.00000000000000000000	0.00000000000000000000	0.00000000000000000000	0.00000000000000000000	0.00000000000000000000	0.00000000000000000000	0.00000000000000000000	0.00000000000000000000	0.00000000000000000000	0.00000000000000000000	0.00000000000000000000	0.00000000000000000000
59.00000000000000000000	0.00000000000000000000	4157.94873046875000000000	4171.28173828125000000000	4174.35888671875000000000	4166.15380859375000000000	4207.17919921875000000000	4190.76904296875000000000	4187.17919921875000000000	4184.10253906250000000000	4198.97412109375000000000	4180.00000000000000000000	4192.30761718750000000000	4194.35888671875000000000	4178.97412109375000000000	4192.30761718750000000000	0.00000000000000000000	10246.00000000000000000000	10229.00000000000000000000	0.00000000000000000000	0.00000000000000000000	0.00000000000000000000	3052.00000000000000000000	616.00000000000000000000	0.00000000000000000000	0.00000000000000000000	0.00000000000000000000	0.00000000000000000000	0.00000000000000000000	0.00000000000000000000	0.00000000000000000000	0.00000000000000000000	0.00000000000000000000	0.00000000000000000000	0.00000000000000000000	0.00000000000000000000	0.00000000000000000000	0.00000000000000000000	0.00000000000000000000	0.00000000000000000000
60.00000000000000000000	0.00000000000000000000	4169.74365234375000000000	4176.92285156250000000000	4168.20507812500000000000	4196.92285156250000000000	4184.61523437500000000000	4177.94873046875000000000	4178.46142578125000000000	4185.12792968750000000000	4197.43603515625000000000	4173.84619140625000000000	4189.23046875000000000000	4192.30761718750000000000	4165.12792968750000000000	4183.58984375000000000000	0.00000000000000000000	10246.00000000000000000000	10229.00000000000000000000	0.00000000000000000000	0.00000000000000000000	0.00000000000000000000	3052.00000000000000000000	623.00000000000000000000	0.00000000000000000000	0.00000000000000000000	0.00000000000000000000	0.00000000000000000000	0.00000000000000000000	0.00000000000000000000	0.00000000000000000000	0.00000000000000000000	0.00000000000000000000	0.00000000000000000000	0.00000000000000000000	0.00000000000000000000	0.00000000000000000000	0.00000000000000000000	0.00000000000000000000	0.00000000000000000000
61.00000000000000000000	0.00000000000000000000	4172.30761718750000000000	4184.10253906250000000000	4176.92285156250000000000	4183.58984375000000000000	4178.46142578125000000000	4166.15380859375000000000	4175.89746093750000000000	4183.07666015625000000000	4182.56396484375000000000	4169.74365234375000000000	4169.74365234375000000000	4191.79492187500000000000	4150.76904296875000000000	4174.87158203125000000000	0.00000000000000000000	10246.00000000000000000000	10228.00000000000000000000	0.00000000000000000000	0.00000000000000000000	0.00000000000000000000	3052.00000000000000000000	631.00000000000000000000	0.00000000000000000000	0.00000000000000000000	0.00000000000000000000	0.00000000000000000000	0.00000000000000000000	0.00000000000000000000	0.00000000000000000000	0.00000000000000000000	0.00000000000000000000	0.00000000000000000000	0.00000000000000000000	0.00000000000000000000	0.00000000000000000000	0.00000000000000000000	0.00000000000000000000	0.00000000000000000000
62.00000000000000000000	0.00000000000000000000	4163.58984375000000000000	4195.38427734375000000000	4179.48730468750000000000	4164.10253906250000000000	4206.15380859375000000000	4181.02539062500000000000	4189.74365234375000000000	4190.25634765625000000000	4193.33300781250000000000	4183.07666015625000000000	4177.43603515625000000000	4205.12792968750000000000	4162.56396484375000000000	4186.66650390625000000000	0.00000000000000000000	10246.00000000000000000000	10228.00000000000000000000	0.00000000000000000000	0.00000000000000000000	0.00000000000000000000	3052.00000000000000000000	638.00000000000000000000	0.00000000000000000000	0.00000000000000000000	0.00000000000000000000	0.00000000000000000000	0.00000000000000000000	0.00000000000000000000	0.00000000000000000000	0.00000000000000000000	0.00000000000000000000	0.00000000000000000000	0.00000000000000000000	0.00000000000000000000	0.00000000000000000000	0.00000000000000000000	0.00000000000000000000	0.00000000000000000000
63.00000000000000000000	0.00000000000000000000	4187.69238281250000000000	4187.17919921875000000000	4188.71777343750000000000	4167.69238281250000000000	4204.10253906250000000000	4187.17919921875000000000	4181.02539062500000000000	4168.71777343750000000000	4185.12792968750000000000	4166.66650390625000000000	4185.64111328125000000000	4209.74365234375000000000	4167.17919921875000000000	4181.02539062500000000000	0.00000000000000000000	10246.00000000000000000000	10228.00000000000000000000	0.00000000000000000000	0.00000000000000000000	0.00000000000000000000	3052.00000000000000000000	646.00000000000000000000	0.00000000000000000000	0.00000000000000000000	0.00000000000000000000	0.00000000000000000000	0.00000000000000000000	0.00000000000000000000	0.00000000000000000000	0.00000000000000000000	0.00000000000000000000	0.00000000000000000000	0.00000000000000000000	0.00000000000000000000	0.00000000000000000000	0.00000000000000000000	0.00000000000000000000	0.00000000000000000000
64.00000000000000000000	0.00000000000000000000	4163.07666015625000000000	4191.79492187500000000000	4191.28173828125000000000	4186.66650390625000000000	4204.61523437500000000000	4198.46142578125000000000	4193.33300781250000000000	4185.12792968750000000000	4200.51269531250000000000	4174.87158203125000000000	4201.02539062500000000000	4213.84619140625000000000	4180.51269531250000000000	4190.25634765625000000000	2555.00000000000000000000	10246.00000000000000000000	10228.00000000000000000000	0.00000000000000000000	0.00000000000000000000	0.00000000000000000000	3052.00000000000000000000	654.00000000000000000000	4.00000000000000000000	0.00000000000000000000	0.00000000000000000000	0.00000000000000000000	0.00000000000000000000	0.00000000000000000000	0.00000000000000000000	0.00000000000000000000	0.00000000000000000000	0.00000000000000000000	0.00000000000000000000	0.00000000000000000000	0.00000000000000000000	0.00000000000000000000	0.00000000000000000000	0.00000000000000000000
65.00000000000000000000	0.00000000000000000000	4169.23046875000000000000	4177.94873046875000000000	4180.51269531250000000000	4192.82031250000000000000	4187.17919921875000000000	4174.35888671875000000000	4184.61523437500000000000	4188.71777343750000000000	4194.87158203125000000000	4177.43603515625000000000	4188.71777343750000000000	4210.25634765625000000000	4161.53857421875000000000	4188.71777343750000000000	2467.00000000000000000000	10247.00000000000000000000	10228.00000000000000000000	0.00000000000000000000	0.00000000000000000000	0.00000000000000000000	3052.00000000000000000000	662.00000000000000000000	4.00000000000000000000	4.00000000000000000000	0.00000000000000000000	0.00000000000000000000	0.00000000000000000000	0.00000000000000000000	0.00000000000000000000	0.00000000000000000000	0.00000000000000000000	0.00000000000000000000	0.00000000000000000000	0.00000000000000000000	0.00000000000000000000	0.00000000000000000000	0.00000000000000000000	0.00000000000000000000
66.00000000000000000000	0.00000000000000000000	4173.33300781250000000000	4179.48730468750000000000	4165.12792968750000000000	4180.00000000000000000000	4195.38427734375000000000	4172.30761718750000000000	4178.46142578125000000000	4182.56396484375000000000	4187.69238281250000000000	4185.64111328125000000000	4181.53857421875000000000	4203.58984375000000000000	4166.15380859375000000000	4194.87158203125000000000	1439.00000000000000000000	10247.00000000000000000000	10228.00000000000000000000	0.00000000000000000000	0.00000000000000000000	0.00000000000000000000	3052.00000000000000000000	670.00000000000000000000	4.00000000000000000000	4.00000000000000000000	4.00000000000000000000	0.00000000000000000000	0.00000000000000000000	0.00000000000000000000	0.00000000000000000000	0.00000000000000000000	0.00000000000000000000	0.00000000000000000000	0.00000000000000000000	0.00000000000000000000	0.00000000000000000000	0.00000000000000000000	4.00000000000000000000	0.00000000000000000000
67.00000000000000000000	0.00000000000000000000	4153.33300781250000000000	4186.15380859375000000000	4146.15380859375000000000	4164.10253906250000000000	4205.64111328125000000000	4190.76904296875000000000	4189.23046875000000000000	4188.20507812500000000000	4193.33300781250000000000	4191.28173828125000000000	4186.66650390625000000000	4204.10253906250000000000	4175.89746093750000000000	4190.76904296875000000000	3487.00000000000000000000	10247.00000000000000000000	10228.00000000000000000000	0.00000000000000000000	0.00000000000000000000	0.00000000000000000000	3052.00000000000000000000	679.00000000000000000000	4.00000000000000000000	4.00000000000000000000	4.00000000000000000000	4.00000000000000000000	0.00000000000000000000	0.00000000000000000000	0.00000000000000000000	0.00000000000000000000	0.00000000000000000000	0.00000000000000000000	0.00000000000000000000	0.00000000000000000000	0.00000000000000000000	0.00000000000000000000	4.00000000000000000000	4.00000000000000000000
68.00000000000000000000	0.00000000000000000000	4177.94873046875000000000	4170.25634765625000000000	4146.15380859375000000000	4164.10253906250000000000	4176.92285156250000000000	4173.33300781250000000000	4180.00000000000000000000	4172.82031250000000000000	4174.35888671875000000000	4163.58984375000000000000	4168.20507812500000000000	4194.35888671875000000000	4142.56396484375000000000	4156.92285156250000000000	3541.00000000000000000000	10247.00000000000000000000	10228.00000000000000000000	0.00000000000000000000	0.00000000000000000000	0.00000000000000000000	3052.00000000000000000000	687.00000000000000000000	4.00000000000000000000	4.00000000000000000000	4.00000000000000000000	4.00000000000000000000	4.00000000000000000000	0.00000000000000000000	0.00000000000000000000	0.00000000000000000000	0.00000000000000000000	0.00000000000000000000	0.00000000000000000000	0.00000000000000000000	0.00000000000000000000	0.00000000000000000000	4.00000000000000000000	4.00000000000000000000
69.00000000000000000000	0.00000000000000000000	4167.17919921875000000000	4193.33300781250000000000	4157.43603515625000000000	4177.94873046875000000000	4200.00000000000000000000	4180.00000000000000000000	4196.41015625000000000000	4188.20507812500000000000	4191.79492187500000000000	4180.00000000000000000000	4184.61523437500000000000	4198.46142578125000000000	4169.23046875000000000000	4178.97412109375000000000	3419.00000000000000000000	10250.00000000000000000000	10227.00000000000000000000	0.00000000000000000000	0.00000000000000000000	0.00000000000000000000	3052.00000000000000000000	695.00000000000000000000	4.00000000000000000000	4.00000000000000000000	4.00000000000000000000	4.00000000000000000000	4.00000000000000000000	4.00000000000000000000	0.00000000000000000000	0.00000000000000000000	0.00000000000000000000	0.00000000000000000000	0.00000000000000000000	0.00000000000000000000	0.00000000000000000000	0.00000000000000000000	4.00000000000000000000	4.00000000000000000000
70.00000000000000000000	0.00000000000000000000	4174.87158203125000000000	4194.87158203125000000000	4164.10253906250000000000	4174.87158203125000000000	4206.66650390625000000000	4174.87158203125000000000	4191.79492187500000000000	4193.33300781250000000000	4190.25634765625000000000	4179.48730468750000000000	4201.02539062500000000000	4211.79492187500000000000	4195.38427734375000000000	4200.51269531250000000000	3486.00000000000000000000	10250.00000000000000000000	10227.00000000000000000000	0.00000000000000000000	0.00000000000000000000	0.00000000000000000000	3052.00000000000000000000	703.00000000000000000000	4.00000000000000000000	4.00000000000000000000	4.00000000000000000000	4.00000000000000000000	4.00000000000000000000	4.00000000000000000000	4.00000000000000000000	0.00000000000000000000	0.00000000000000000000	0.00000000000000000000	0.00000000000000000000	0.00000000000000000000	0.00000000000000000000	0.00000000000000000000	4.00000000000000000000	4.00000000000000000000
71.00000000000000000000	0.00000000000000000000	4174.35888671875000000000	4186.15380859375000000000	4165.12792968750000000000	4173.33300781250000000000	4184.10253906250000000000	4171.28173828125000000000	4182.56396484375000000000	4190.76904296875000000000	4185.12792968750000000000	4167.17919921875000000000	4187.69238281250000000000	4211.28173828125000000000	4183.07666015625000000000	4182.05126953125000000000	3401.00000000000000000000	10248.00000000000000000000	10227.00000000000000000000	0.00000000000000000000	0.00000000000000000000	0.00000000000000000000	3052.00000000000000000000	711.00000000000000000000	4.00000000000000000000	4.00000000000000000000	4.00000000000000000000	4.00000000000000000000	4.00000000000000000000	4.00000000000000000000	4.00000000000000000000	4.00000000000000000000	0.00000000000000000000	0.00000000000000000000	0.00000000000000000000	0.00000000000000000000	0.00000000000000000000	0.00000000000000000000	4.00000000000000000000	4.00000000000000000000
72.00000000000000000000	0.00000000000000000000	4148.71777343750000000000	4193.84619140625000000000	4153.33300781250000000000	4180.00000000000000000000	4185.12792968750000000000	4180.51269531250000000000	4183.07666015625000000000	4188.20507812500000000000	4201.02539062500000000000	4185.12792968750000000000	4178.46142578125000000000	4206.15380859375000000000	4165.64111328125000000000	4170.25634765625000000000	3447.00000000000000000000	10248.00000000000000000000	10227.00000000000000000000	0.00000000000000000000	0.00000000000000000000	0.00000000000000000000	3052.00000000000000000000	719.00000000000000000000	4.00000000000000000000	4.00000000000000000000	4.00000000000000000000	4.00000000000000000000	4.00000000000000000000	4.00000000000000000000	4.00000000000000000000	4.00000000000000000000	4.00000000000000000000	0.00000000000000000000	0.00000000000000000000	0.00000000000000000000	0.00000000000000000000	0.00000000000000000000	4.00000000000000000000	4.00000000000000000000
73.00000000000000000000	0.00000000000000000000	4178.46142578125000000000	4174.87158203125000000000	4152.30761718750000000000	4173.33300781250000000000	4184.61523437500000000000	4169.74365234375000000000	4162.05126953125000000000	4158.46142578125000000000	4181.53857421875000000000	4180.51269531250000000000	4181.02539062500000000000	4202.05126953125000000000	4152.30761718750000000000	4173.84619140625000000000	3146.00000000000000000000	10249.00000000000000000000	10227.00000000000000000000	0.00000000000000000000	0.00000000000000000000	0.00000000000000000000	3052.00000000000000000000	726.00000000000000000000	4.00000000000000000000	4.00000000000000000000	4.00000000000000000000	4.00000000000000000000	4.00000000000000000000	4.00000000000000000000	4.00000000000000000000	4.00000000000000000000	4.00000000000000000000	4.00000000000000000000	0.00000000000000000000	0.00000000000000000000	0.00000000000000000000	0.00000000000000000000	4.00000000000000000000	4.00000000000000000000
74.00000000000000000000	0.00000000000000000000	4165.12792968750000000000	4181.02539062500000000000	4150.25634765625000000000	4169.23046875000000000000	4198.97412109375000000000	4182.56396484375000000000	4178.46142578125000000000	4168.71777343750000000000	4173.33300781250000000000	4182.56396484375000000000	4191.28173828125000000000	4196.92285156250000000000	4184.61523437500000000000	4184.61523437500000000000	3502.00000000000000000000	10249.00000000000000000000	10227.00000000000000000000	0.00000000000000000000	0.00000000000000000000	0.00000000000000000000	3052.00000000000000000000	734.00000000000000000000	4.00000000000000000000	4.00000000000000000000	4.00000000000000000000	4.00000000000000000000	4.00000000000000000000	4.00000000000000000000	4.00000000000000000000	4.00000000000000000000	4.00000000000000000000	4.00000000000000000000	4.00000000000000000000	0.00000000000000000000	0.00000000000000000000	0.00000000000000000000	4.00000000000000000000	4.00000000000000000000
75.00000000000000000000	0.00000000000000000000	4158.46142578125000000000	4174.35888671875000000000	4149.74365234375000000000	4163.07666015625000000000	4189.74365234375000000000	4180.51269531250000000000	4181.02539062500000000000	4173.33300781250000000000	4165.12792968750000000000	4169.23046875000000000000	4173.33300781250000000000	4189.23046875000000000000	4184.61523437500000000000	4162.56396484375000000000	3317.00000000000000000000	10248.00000000000000000000	10227.00000000000000000000	0.00000000000000000000	0.00000000000000000000	0.00000000000000000000	3052.00000000000000000000	742.00000000000000000000	4.00000000000000000000	4.00000000000000000000	4.00000000000000000000	4.00000000000000000000	4.00000000000000000000	4.00000000000000000000	4.00000000000000000000	4.00000000000000000000	4.00000000000000000000	4.00000000000000000000	4.00000000000000000000	4.00000000000000000000	0.00000000000000000000	0.00000000000000000000	4.00000000000000000000	4.00000000000000000000
76.00000000000000000000	0.00000000000000000000	4172.82031250000000000000	4169.74365234375000000000	4163.07666015625000000000	4160.51269531250000000000	4184.61523437500000000000	4179.48730468750000000000	4171.28173828125000000000	4168.20507812500000000000	4176.41015625000000000000	4173.33300781250000000000	4171.79492187500000000000	4199.48730468750000000000	4173.84619140625000000000	4169.23046875000000000000	2679.00000000000000000000	10248.00000000000000000000	10227.00000000000000000000	0.00000000000000000000	0.00000000000000000000	0.00000000000000000000	3052.00000000000000000000	750.00000000000000000000	4.00000000000000000000	4.00000000000000000000	4.00000000000000000000	4.00000000000000000000	4.00000000000000000000	4.00000000000000000000	4.00000000000000000000	4.00000000000000000000	4.00000000000000000000	4.00000000000000000000	4.00000000000000000000	4.00000000000000000000	4.00000000000000000000	0.00000000000000000000	4.00000000000000000000	4.00000000000000000000
77.00000000000000000000	0.00000000000000000000	4157.94873046875000000000	4191.28173828125000000000	4155.89746093750000000000	4178.46142578125000000000	4197.94873046875000000000	4183.58984375000000000000	4180.51269531250000000000	4193.33300781250000000000	4208.20507812500000000000	4208.71777343750000000000	4196.41015625000000000000	4215.89746093750000000000	4192.82031250000000000000	4198.46142578125000000000	2596.00000000000000000000	10249.00000000000000000000	10229.00000000000000000000	0.00000000000000000000	0.00000000000000000000	0.00000000000000000000	3052.00000000000000000000	758.00000000000000000000	4.00000000000000000000	4.00000000000000000000	4.00000000000000000000	4.00000000000000000000	4.00000000000000000000	4.00000000000000000000	4.00000000000000000000	4.00000000000000000000	4.00000000000000000000	4.00000000000000000000	4.00000000000000000000	4.00000000000000000000	4.00000000000000000000	4.00000000000000000000	4.00000000000000000000	4.00000000000000000000
78.00000000000000000000	0.00000000000000000000	4178.97412109375000000000	4184.10253906250000000000	4154.35888671875000000000	4186.66650390625000000000	4184.10253906250000000000	4165.12792968750000000000	4177.94873046875000000000	4195.38427734375000000000	4197.43603515625000000000	4202.56396484375000000000	4192.30761718750000000000	4214.35888671875000000000	4180.00000000000000000000	4176.92285156250000000000	3502.00000000000000000000	10249.00000000000000000000	10229.00000000000000000000	0.00000000000000000000	0.00000000000000000000	0.00000000000000000000	3052.00000000000000000000	767.00000000000000000000	4.00000000000000000000	4.00000000000000000000	4.00000000000000000000	4.00000000000000000000	4.00000000000000000000	4.00000000000000000000	4.00000000000000000000	4.00000000000000000000	4.00000000000000000000	4.00000000000000000000	4.00000000000000000000	4.00000000000000000000	4.00000000000000000000	4.00000000000000000000	4.00000000000000000000	4.00000000000000000000
79.00000000000000000000	0.00000000000000000000	4165.64111328125000000000	4191.28173828125000000000	4156.92285156250000000000	4182.56396484375000000000	4193.84619140625000000000	4187.17919921875000000000	4197.43603515625000000000	4197.43603515625000000000	4203.58984375000000000000	4205.12792968750000000000	4203.58984375000000000000	4215.89746093750000000000	4181.02539062500000000000	4174.35888671875000000000	3317.00000000000000000000	10247.00000000000000000000	10229.00000000000000000000	0.00000000000000000000	0.00000000000000000000	0.00000000000000000000	3052.00000000000000000000	775.00000000000000000000	4.00000000000000000000	4.00000000000000000000	4.00000000000000000000	4.00000000000000000000	4.00000000000000000000	4.00000000000000000000	4.00000000000000000000	4.00000000000000000000	4.00000000000000000000	4.00000000000000000000	4.00000000000000000000	4.00000000000000000000	4.00000000000000000000	4.00000000000000000000	4.00000000000000000000	4.00000000000000000000
80.00000000000000000000	0.00000000000000000000	4160.00000000000000000000	4181.02539062500000000000	4138.97412109375000000000	4177.94873046875000000000	4182.56396484375000000000	4183.07666015625000000000	4186.66650390625000000000	4176.92285156250000000000	4190.25634765625000000000	4193.84619140625000000000	4192.82031250000000000000	4205.64111328125000000000	4182.05126953125000000000	4174.35888671875000000000	2679.00000000000000000000	10247.00000000000000000000	10229.00000000000000000000	0.00000000000000000000	0.00000000000000000000	0.00000000000000000000	3052.00000000000000000000	783.00000000000000000000	4.00000000000000000000	4.00000000000000000000	4.00000000000000000000	4.00000000000000000000	4.00000000000000000000	4.00000000000000000000	4.00000000000000000000	4.00000000000000000000	4.00000000000000000000	4.00000000000000000000	4.00000000000000000000	4.00000000000000000000	4.00000000000000000000	4.00000000000000000000	4.00000000000000000000	4.00000000000000000000
81.00000000000000000000	0.00000000000000000000	4173.84619140625000000000	4166.15380859375000000000	4142.05126953125000000000	4169.74365234375000000000	4177.43603515625000000000	4163.58984375000000000000	4174.87158203125000000000	4175.38427734375000000000	4171.28173828125000000000	4177.94873046875000000000	4168.71777343750000000000	4196.41015625000000000000	4185.64111328125000000000	4168.71777343750000000000	2596.00000000000000000000	10247.00000000000000000000	10228.00000000000000000000	0.00000000000000000000	0.00000000000000000000	0.00000000000000000000	3052.00000000000000000000	792.00000000000000000000	4.00000000000000000000	4.00000000000000000000	4.00000000000000000000	4.00000000000000000000	4.00000000000000000000	4.00000000000000000000	4.00000000000000000000	4.00000000000000000000	4.00000000000000000000	4.00000000000000000000	4.00000000000000000000	4.00000000000000000000	4.00000000000000000000	4.00000000000000000000	4.00000000000000000000	4.00000000000000000000
82.00000000000000000000	0.00000000000000000000	4155.89746093750000000000	4182.05126953125000000000	4155.89746093750000000000	4166.66650390625000000000	4211.79492187500000000000	4185.64111328125000000000	4198.46142578125000000000	4213.33300781250000000000	4202.05126953125000000000	4204.10253906250000000000	4186.66650390625000000000	4214.35888671875000000000	4202.56396484375000000000	4186.15380859375000000000	3502.00000000000000000000	10247.00000000000000000000	10228.00000000000000000000	0.00000000000000000000	0.00000000000000000000	0.00000000000000000000	3052.00000000000000000000	800.00000000000000000000	4.00000000000000000000	4.00000000000000000000	4.00000000000000000000	4.00000000000000000000	4.00000000000000000000	4.00000000000000000000	4.00000000000000000000	4.00000000000000000000	4.00000000000000000000	4.00000000000000000000	4.00000000000000000000	4.00000000000000000000	4.00000000000000000000	4.00000000000000000000	4.00000000000000000000	4.00000000000000000000
83.00000000000000000000	0.00000000000000000000	4178.46142578125000000000	4182.05126953125000000000	4161.02539062500000000000	4183.07666015625000000000	4197.94873046875000000000	4177.43603515625000000000	4181.53857421875000000000	4194.87158203125000000000	4195.38427734375000000000	4204.10253906250000000000	4192.30761718750000000000	4220.00000000000000000000	4181.53857421875000000000	4183.07666015625000000000	3317.00000000000000000000	10248.00000000000000000000	10228.00000000000000000000	0.00000000000000000000	0.00000000000000000000	0.00000000000000000000	3052.00000000000000000000	808.00000000000000000000	4.00000000000000000000	4.00000000000000000000	4.00000000000000000000	4.00000000000000000000	4.00000000000000000000	4.00000000000000000000	4.00000000000000000000	4.00000000000000000000	4.00000000000000000000	4.00000000000000000000	4.00000000000000000000	4.00000000000000000000	4.00000000000000000000	4.00000000000000000000	4.00000000000000000000	4.00000000000000000000
84.00000000000000000000	0.00000000000000000000	4168.71777343750000000000	4195.89746093750000000000	4149.74365234375000000000	4207.69238281250000000000	4184.61523437500000000000	4176.41015625000000000000	4178.46142578125000000000	4185.64111328125000000000	4187.17919921875000000000	4197.94873046875000000000	4198.46142578125000000000	4213.33300781250000000000	4185.12792968750000000000	4181.02539062500000000000	2679.00000000000000000000	10248.00000000000000000000	10228.00000000000000000000	0.00000000000000000000	0.00000000000000000000	0.00000000000000000000	3052.00000000000000000000	816.00000000000000000000	4.00000000000000000000	4.00000000000000000000	4.00000000000000000000	4.00000000000000000000	4.00000000000000000000	4.00000000000000000000	4.00000000000000000000	4.00000000000000000000	4.00000000000000000000	4.00000000000000000000	4.00000000000000000000	4.00000000000000000000	4.00000000000000000000	4.00000000000000000000	4.00000000000000000000	4.00000000000000000000
85.00000000000000000000	0.00000000000000000000	4161.02539062500000000000	4186.15380859375000000000	4131.28173828125000000000	4183.07666015625000000000	4172.30761718750000000000	4168.71777343750000000000	4172.82031250000000000000	4174.87158203125000000000	4176.92285156250000000000	4183.58984375000000000000	4183.58984375000000000000	4208.20507812500000000000	4175.89746093750000000000	4163.58984375000000000000	2596.00000000000000000000	10246.00000000000000000000	10228.00000000000000000000	0.00000000000000000000	0.00000000000000000000	0.00000000000000000000	3052.00000000000000000000	823.00000000000000000000	4.00000000000000000000	4.00000000000000000000	4.00000000000000000000	4.00000000000000000000	4.00000000000000000000	4.00000000000000000000	4.00000000000000000000	4.00000000000000000000	4.00000000000000000000	4.00000000000000000000	4.00000000000000000000	4.00000000000000000000	4.00000000000000000000	4.00000000000000000000	4.00000000000000000000	4.00000000000000000000
86.00000000000000000000	0.00000000000000000000	4178.46142578125000000000	4176.41015625000000000000	4136.41015625000000000000	4155.89746093750000000000	4180.00000000000000000000	4160.00000000000000000000	4159.48730468750000000000	4148.71777343750000000000	4160.00000000000000000000	4168.71777343750000000000	4153.84619140625000000000	4204.61523437500000000000	4163.58984375000000000000	4162.56396484375000000000	3502.00000000000000000000	10246.00000000000000000000	10228.00000000000000000000	0.00000000000000000000	0.00000000000000000000	0.00000000000000000000	3052.00000000000000000000	830.00000000000000000000	4.00000000000000000000	4.00000000000000000000	4.00000000000000000000	4.00000000000000000000	4.00000000000000000000	4.00000000000000000000	4.00000000000000000000	4.00000000000000000000	4.00000000000000000000	4.00000000000000000000	4.00000000000000000000	4.00000000000000000000	4.00000000000000000000	4.00000000000000000000	4.00000000000000000000	4.00000000000000000000
87.00000000000000000000	0.00000000000000000000	4153.33300781250000000000	4197.94873046875000000000	4143.58984375000000000000	4180.51269531250000000000	4222.05126953125000000000	4186.15380859375000000000	4184.61523437500000000000	4183.07666015625000000000	4180.51269531250000000000	4190.25634765625000000000	4178.97412109375000000000	4216.92285156250000000000	4204.10253906250000000000	4193.33300781250000000000	3317.00000000000000000000	10247.00000000000000000000	10229.00000000000000000000	0.00000000000000000000	0.00000000000000000000	0.00000000000000000000	3052.00000000000000000000	838.00000000000000000000	4.00000000000000000000	4.00000000000000000000	4.00000000000000000000	4.00000000000000000000	4.00000000000000000000	4.00000000000000000000	4.00000000000000000000	4.00000000000000000000	4.00000000000000000000	4.00000000000000000000	4.00000000000000000000	4.00000000000000000000	4.00000000000000000000	4.00000000000000000000	4.00000000000000000000	4.00000000000000000000
88.00000000000000000000	0.00000000000000000000	4170.76904296875000000000	4173.33300781250000000000	4147.17919921875000000000	4182.05126953125000000000	4192.30761718750000000000	4175.38427734375000000000	4179.48730468750000000000	4198.46142578125000000000	4182.05126953125000000000	4187.69238281250000000000	4195.38427734375000000000	4224.61523437500000000000	4198.46142578125000000000	4180.00000000000000000000	2679.00000000000000000000	10247.00000000000000000000	10229.00000000000000000000	0.00000000000000000000	0.00000000000000000000	0.00000000000000000000	3052.00000000000000000000	845.00000000000000000000	4.00000000000000000000	4.00000000000000000000	4.00000000000000000000	4.00000000000000000000	4.00000000000000000000	4.00000000000000000000	4.00000000000000000000	4.00000000000000000000	4.00000000000000000000	4.00000000000000000000	4.00000000000000000000	4.00000000000000000000	4.00000000000000000000	4.00000000000000000000	4.00000000000000000000	4.00000000000000000000
89.00000000000000000000	0.00000000000000000000	4172.82031250000000000000	4175.38427734375000000000	4153.33300781250000000000	4179.48730468750000000000	4174.87158203125000000000	4171.28173828125000000000	4176.92285156250000000000	4183.58984375000000000000	4193.33300781250000000000	4191.28173828125000000000	4188.20507812500000000000	4226.15380859375000000000	4181.53857421875000000000	4179.48730468750000000000	2596.00000000000000000000	10247.00000000000000000000	10228.00000000000000000000	0.00000000000000000000	0.00000000000000000000	0.00000000000000000000	3052.00000000000000000000	852.00000000000000000000	4.00000000000000000000	4.00000000000000000000	4.00000000000000000000	4.00000000000000000000	4.00000000000000000000	4.00000000000000000000	4.00000000000000000000	4.00000000000000000000	4.00000000000000000000	4.00000000000000000000	4.00000000000000000000	4.00000000000000000000	4.00000000000000000000	4.00000000000000000000	4.00000000000000000000	4.00000000000000000000
90.00000000000000000000	0.00000000000000000000	4170.25634765625000000000	4202.56396484375000000000	4162.05126953125000000000	4199.48730468750000000000	4189.23046875000000000000	4181.53857421875000000000	4183.58984375000000000000	4175.38427734375000000000	4192.82031250000000000000	4195.38427734375000000000	4181.53857421875000000000	4234.87158203125000000000	4181.53857421875000000000	4193.33300781250000000000	3502.00000000000000000000	10247.00000000000000000000	10228.00000000000000000000	0.00000000000000000000	0.00000000000000000000	0.00000000000000000000	3052.00000000000000000000	860.00000000000000000000	4.00000000000000000000	4.00000000000000000000	4.00000000000000000000	4.00000000000000000000	4.00000000000000000000	4.00000000000000000000	4.00000000000000000000	4.00000000000000000000	4.00000000000000000000	4.00000000000000000000	4.00000000000000000000	4.00000000000000000000	4.00000000000000000000	4.00000000000000000000	4.00000000000000000000	4.00000000000000000000
91.00000000000000000000	0.00000000000000000000	4180.51269531250000000000	4189.23046875000000000000	4164.61523437500000000000	4189.23046875000000000000	4173.84619140625000000000	4172.30761718750000000000	4172.30761718750000000000	4170.76904296875000000000	4161.53857421875000000000	4174.35888671875000000000	4172.82031250000000000000	4230.25634765625000000000	4172.82031250000000000000	4174.35888671875000000000	3317.00000000000000000000	10249.00000000000000000000	10229.00000000000000000000	0.00000000000000000000	0.00000000000000000000	0.00000000000000000000	3052.00000000000000000000	867.00000000000000000000	4.00000000000000000000	4.00000000000000000000	4.00000000000000000000	4.00000000000000000000	4.00000000000000000000	4.00000000000000000000	4.00000000000000000000	4.00000000000000000000	4.00000000000000000000	4.00000000000000000000	4.00000000000000000000	4.00000000000000000000	4.00000000000000000000	4.00000000000000000000	4.00000000000000000000	4.00000000000000000000
92.00000000000000000000	0.00000000000000000000	4148.71777343750000000000	4188.20507812500000000000	4151.28173828125000000000	4173.33300781250000000000	4195.38427734375000000000	4174.87158203125000000000	4176.92285156250000000000	4178.46142578125000000000	4173.84619140625000000000	4177.94873046875000000000	4182.56396484375000000000	4223.07666015625000000000	4194.87158203125000000000	4176.41015625000000000000	2679.00000000000000000000	10249.00000000000000000000	10229.00000000000000000000	0.00000000000000000000	0.00000000000000000000	0.00000000000000000000	3052.00000000000000000000	875.00000000000000000000	4.00000000000000000000	4.00000000000000000000	4.00000000000000000000	4.00000000000000000000	4.00000000000000000000	4.00000000000000000000	4.00000000000000000000	4.00000000000000000000	4.00000000000000000000	4.00000000000000000000	4.00000000000000000000	4.00000000000000000000	4.00000000000000000000	4.00000000000000000000	4.00000000000000000000	4.00000000000000000000
93.00000000000000000000	0.00000000000000000000	4172.82031250000000000000	4182.05126953125000000000	4158.46142578125000000000	4177.94873046875000000000	4203.58984375000000000000	4163.58984375000000000000	4172.30761718750000000000	4173.33300781250000000000	4181.53857421875000000000	4176.92285156250000000000	4188.20507812500000000000	4229.74365234375000000000	4201.53857421875000000000	4185.64111328125000000000	2596.00000000000000000000	10248.00000000000000000000	10228.00000000000000000000	0.00000000000000000000	0.00000000000000000000	0.00000000000000000000	3052.00000000000000000000	882.00000000000000000000	4.00000000000000000000	4.00000000000000000000	4.00000000000000000000	4.00000000000000000000	4.00000000000000000000	4.00000000000000000000	4.00000000000000000000	4.00000000000000000000	4.00000000000000000000	4.00000000000000000000	4.00000000000000000000	4.00000000000000000000	4.00000000000000000000	4.00000000000000000000	4.00000000000000000000	4.00000000000000000000
94.00000000000000000000	0.00000000000000000000	4177.94873046875000000000	4183.58984375000000000000	4169.74365234375000000000	4189.74365234375000000000	4188.71777343750000000000	4173.84619140625000000000	4185.64111328125000000000	4193.33300781250000000000	4184.61523437500000000000	4191.79492187500000000000	4193.33300781250000000000	4242.05126953125000000000	4196.41015625000000000000	4189.23046875000000000000	3502.00000000000000000000	10248.00000000000000000000	10228.00000000000000000000	0.00000000000000000000	0.00000000000000000000	0.00000000000000000000	3052.00000000000000000000	890.00000000000000000000	4.00000000000000000000	4.00000000000000000000	4.00000000000000000000	4.00000000000000000000	4.00000000000000000000	4.00000000000000000000	4.00000000000000000000	4.00000000000000000000	4.00000000000000000000	4.00000000000000000000	4.00000000000000000000	4.00000000000000000000	4.00000000000000000000	4.00000000000000000000	4.00000000000000000000	4.00000000000000000000
95.00000000000000000000	0.00000000000000000000	4164.61523437500000000000	4197.43603515625000000000	4164.10253906250000000000	4188.20507812500000000000	4185.64111328125000000000	4188.71777343750000000000	4194.87158203125000000000	4202.05126953125000000000	4191.28173828125000000000	4206.66650390625000000000	4194.35888671875000000000	4245.64111328125000000000	4191.79492187500000000000	4184.10253906250000000000	3317.00000000000000000000	10247.00000000000000000000	10230.00000000000000000000	0.00000000000000000000	0.00000000000000000000	0.00000000000000000000	3052.00000000000000000000	899.00000000000000000000	4.00000000000000000000	4.00000000000000000000	4.00000000000000000000	4.00000000000000000000	4.00000000000000000000	4.00000000000000000000	4.00000000000000000000	4.00000000000000000000	4.00000000000000000000	4.00000000000000000000	4.00000000000000000000	4.00000000000000000000	4.00000000000000000000	4.00000000000000000000	4.00000000000000000000	4.00000000000000000000
96.00000000000000000000	0.00000000000000000000	4182.56396484375000000000	4192.30761718750000000000	4161.02539062500000000000	4182.56396484375000000000	4184.10253906250000000000	4170.25634765625000000000	4177.43603515625000000000	4175.89746093750000000000	4181.53857421875000000000	4190.76904296875000000000	4182.05126953125000000000	4235.38427734375000000000	4180.51269531250000000000	4171.79492187500000000000	2679.00000000000000000000	10247.00000000000000000000	10230.00000000000000000000	0.00000000000000000000	0.00000000000000000000	0.00000000000000000000	3052.00000000000000000000	907.00000000000000000000	4.00000000000000000000	4.00000000000000000000	4.00000000000000000000	4.00000000000000000000	4.00000000000000000000	4.00000000000000000000	4.00000000000000000000	4.00000000000000000000	4.00000000000000000000	4.00000000000000000000	4.00000000000000000000	4.00000000000000000000	4.00000000000000000000	4.00000000000000000000	4.00000000000000000000	4.00000000000000000000
97.00000000000000000000	0.00000000000000000000	4152.30761718750000000000	4178.46142578125000000000	4144.61523437500000000000	4188.71777343750000000000	4188.71777343750000000000	4167.69238281250000000000	4178.46142578125000000000	4181.53857421875000000000	4186.15380859375000000000	4189.74365234375000000000	4171.79492187500000000000	4229.74365234375000000000	4182.56396484375000000000	4175.38427734375000000000	2596.00000000000000000000	10247.00000000000000000000	10230.00000000000000000000	0.00000000000000000000	0.00000000000000000000	0.00000000000000000000	3052.00000000000000000000	915.00000000000000000000	4.00000000000000000000	4.00000000000000000000	4.00000000000000000000	4.00000000000000000000	4.00000000000000000000	4.00000000000000000000	4.00000000000000000000	4.00000000000000000000	4.00000000000000000000	4.00000000000000000000	4.00000000000000000000	4.00000000000000000000	4.00000000000000000000	4.00000000000000000000	4.00000000000000000000	4.00000000000000000000
98.00000000000000000000	0.00000000000000000000	4160.00000000000000000000	4148.20507812500000000000	4132.30761718750000000000	4176.41015625000000000000	4170.25634765625000000000	4160.00000000000000000000	4159.48730468750000000000	4163.58984375000000000000	4160.00000000000000000000	4165.12792968750000000000	4155.38427734375000000000	4222.05126953125000000000	4156.92285156250000000000	4163.07666015625000000000	3502.00000000000000000000	10247.00000000000000000000	10230.00000000000000000000	0.00000000000000000000	0.00000000000000000000	0.00000000000000000000	3052.00000000000000000000	924.00000000000000000000	4.00000000000000000000	4.00000000000000000000	4.00000000000000000000	4.00000000000000000000	4.00000000000000000000	4.00000000000000000000	4.00000000000000000000	4.00000000000000000000	4.00000000000000000000	4.00000000000000000000	4.00000000000000000000	4.00000000000000000000	4.00000000000000000000	4.00000000000000000000	4.00000000000000000000	4.00000000000000000000
99.00000000000000000000	0.00000000000000000000	4171.28173828125000000000	4164.61523437500000000000	4146.15380859375000000000	4164.61523437500000000000	4180.00000000000000000000	4169.23046875000000000000	4164.61523437500000000000	4154.87158203125000000000	4154.87158203125000000000	4166.15380859375000000000	4176.41015625000000000000	4222.05126953125000000000	4161.53857421875000000000	4169.74365234375000000000	3317.00000000000000000000	10246.00000000000000000000	10227.00000000000000000000	0.00000000000000000000	0.00000000000000000000	0.00000000000000000000	3052.00000000000000000000	932.00000000000000000000	4.00000000000000000000	4.00000000000000000000	4.00000000000000000000	4.00000000000000000000	4.00000000000000000000	4.00000000000000000000	4.00000000000000000000	4.00000000000000000000	4.00000000000000000000	4.00000000000000000000	4.00000000000000000000	4.00000000000000000000	4.00000000000000000000	4.00000000000000000000	4.00000000000000000000	4.00000000000000000000
100.00000000000000000000	0.00000000000000000000	4160.00000000000000000000	4178.46142578125000000000	4154.35888671875000000000	4174.35888671875000000000	4190.25634765625000000000	4174.87158203125000000000	4186.15380859375000000000	4172.30761718750000000000	4176.92285156250000000000	4189.74365234375000000000	4190.76904296875000000000	4232.30761718750000000000	4181.53857421875000000000	4186.15380859375000000000	2679.00000000000000000000	10246.00000000000000000000	10227.00000000000000000000	0.00000000000000000000	0.00000000000000000000	0.00000000000000000000	3052.00000000000000000000	939.00000000000000000000	4.00000000000000000000	4.00000000000000000000	4.00000000000000000000	4.00000000000000000000	4.00000000000000000000	4.00000000000000000000	4.00000000000000000000	4.00000000000000000000	4.00000000000000000000	4.00000000000000000000	4.00000000000000000000	4.00000000000000000000	4.00000000000000000000	4.00000000000000000000	4.00000000000000000000	4.00000000000000000000
101.00000000000000000000	0.00000000000000000000	4176.41015625000000000000	4152.82031250000000000000	4155.38427734375000000000	4181.02539062500000000000	4168.20507812500000000000	4156.92285156250000000000	4177.94873046875000000000	4169.74365234375000000000	4169.23046875000000000000	4164.61523437500000000000	4159.48730468750000000000	4227.69238281250000000000	4161.53857421875000000000	4166.15380859375000000000	2596.00000000000000000000	10246.00000000000000000000	10227.00000000000000000000	0.00000000000000000000	0.00000000000000000000	0.00000000000000000000	3052.00000000000000000000	947.00000000000000000000	4.00000000000000000000	4.00000000000000000000	4.00000000000000000000	4.00000000000000000000	4.00000000000000000000	4.00000000000000000000	4.00000000000000000000	4.00000000000000000000	4.00000000000000000000	4.00000000000000000000	4.00000000000000000000	4.00000000000000000000	4.00000000000000000000	4.00000000000000000000	4.00000000000000000000	4.00000000000000000000
102.00000000000000000000	0.00000000000000000000	4156.41015625000000000000	4172.30761718750000000000	4155.38427734375000000000	4176.41015625000000000000	4183.07666015625000000000	4169.74365234375000000000	4182.56396484375000000000	4174.87158203125000000000	4171.28173828125000000000	4158.97412109375000000000	4166.66650390625000000000	4224.10253906250000000000	4169.23046875000000000000	4158.97412109375000000000	3502.00000000000000000000	10246.00000000000000000000	10227.00000000000000000000	0.00000000000000000000	0.00000000000000000000	0.00000000000000000000	3052.00000000000000000000	955.00000000000000000000	4.00000000000000000000	4.00000000000000000000	4.00000000000000000000	4.00000000000000000000	4.00000000000000000000	4.00000000000000000000	4.00000000000000000000	4.00000000000000000000	4.00000000000000000000	4.00000000000000000000	4.00000000000000000000	4.00000000000000000000	4.00000000000000000000	4.00000000000000000000	4.00000000000000000000	4.00000000000000000000
103.00000000000000000000	0.00000000000000000000	4166.15380859375000000000	4176.92285156250000000000	4164.10253906250000000000	4171.28173828125000000000	4180.51269531250000000000	4159.48730468750000000000	4161.02539062500000000000	4150.25634765625000000000	4150.76904296875000000000	4151.79492187500000000000	4172.30761718750000000000	4223.07666015625000000000	4165.64111328125000000000	4156.92285156250000000000	3317.00000000000000000000	10248.00000000000000000000	10229.00000000000000000000	0.00000000000000000000	0.00000000000000000000	0.00000000000000000000	3052.00000000000000000000	963.00000000000000000000	4.00000000000000000000	4.00000000000000000000	4.00000000000000000000	4.00000000000000000000	4.00000000000000000000	4.00000000000000000000	4.00000000000000000000	4.00000000000000000000	4.00000000000000000000	4.00000000000000000000	4.00000000000000000000	4.00000000000000000000	4.00000000000000000000	4.00000000000000000000	4.00000000000000000000	4.00000000000000000000
104.00000000000000000000	0.00000000000000000000	4171.28173828125000000000	4165.64111328125000000000	4177.94873046875000000000	4177.94873046875000000000	4183.58984375000000000000	4159.48730468750000000000	4162.05126953125000000000	4156.92285156250000000000	4156.92285156250000000000	4145.12792968750000000000	4169.74365234375000000000	4224.61523437500000000000	4168.71777343750000000000	4172.30761718750000000000	2679.00000000000000000000	10248.00000000000000000000	10229.00000000000000000000	0.00000000000000000000	0.00000000000000000000	0.00000000000000000000	3052.00000000000000000000	970.00000000000000000000	4.00000000000000000000	4.00000000000000000000	4.00000000000000000000	4.00000000000000000000	4.00000000000000000000	4.00000000000000000000	4.00000000000000000000	4.00000000000000000000	4.00000000000000000000	4.00000000000000000000	4.00000000000000000000	4.00000000000000000000	4.00000000000000000000	4.00000000000000000000	4.00000000000000000000	4.00000000000000000000
105.00000000000000000000	0.00000000000000000000	4153.33300781250000000000	4164.61523437500000000000	4167.69238281250000000000	4175.89746093750000000000	4188.20507812500000000000	4177.94873046875000000000	4185.12792968750000000000	4191.28173828125000000000	4184.10253906250000000000	4159.48730468750000000000	4183.58984375000000000000	4226.66650390625000000000	4180.00000000000000000000	4180.00000000000000000000	2596.00000000000000000000	10249.00000000000000000000	10229.00000000000000000000	0.00000000000000000000	0.00000000000000000000	0.00000000000000000000	3052.00000000000000000000	977.00000000000000000000	4.00000000000000000000	4.00000000000000000000	4.00000000000000000000	4.00000000000000000000	4.00000000000000000000	4.00000000000000000000	4.00000000000000000000	4.00000000000000000000	4.00000000000000000000	4.00000000000000000000	4.00000000000000000000	4.00000000000000000000	4.00000000000000000000	4.00000000000000000000	4.00000000000000000000	4.00000000000000000000
106.00000000000000000000	0.00000000000000000000	4178.46142578125000000000	4173.33300781250000000000	4157.94873046875000000000	4174.87158203125000000000	4176.41015625000000000000	4170.25634765625000000000	4171.28173828125000000000	4173.84619140625000000000	4169.74365234375000000000	4159.48730468750000000000	4183.07666015625000000000	4227.17919921875000000000	4170.25634765625000000000	4171.79492187500000000000	3502.00000000000000000000	10249.00000000000000000000	10229.00000000000000000000	0.00000000000000000000	0.00000000000000000000	0.00000000000000000000	3052.00000000000000000000	985.00000000000000000000	4.00000000000000000000	4.00000000000000000000	4.00000000000000000000	4.00000000000000000000	4.00000000000000000000	4.00000000000000000000	4.00000000000000000000	4.00000000000000000000	4.00000000000000000000	4.00000000000000000000	4.00000000000000000000	4.00000000000000000000	4.00000000000000000000	4.00000000000000000000	4.00000000000000000000	4.00000000000000000000
107.00000000000000000000	0.00000000000000000000	4165.12792968750000000000	4206.15380859375000000000	4149.23046875000000000000	4190.76904296875000000000	4204.10253906250000000000	4176.41015625000000000000	4175.89746093750000000000	4172.82031250000000000000	4182.05126953125000000000	4172.82031250000000000000	4191.79492187500000000000	4235.89746093750000000000	4193.33300781250000000000	4192.30761718750000000000	3317.00000000000000000000	10249.00000000000000000000	10231.00000000000000000000	0.00000000000000000000	0.00000000000000000000	0.00000000000000000000	3052.00000000000000000000	994.00000000000000000000	4.00000000000000000000	4.00000000000000000000	4.00000000000000000000	4.00000000000000000000	4.00000000000000000000	4.00000000000000000000	4.00000000000000000000	4.00000000000000000000	4.00000000000000000000	4.00000000000000000000	4.00000000000000000000	4.00000000000000000000	4.00000000000000000000	4.00000000000000000000	4.00000000000000000000	4.00000000000000000000
108.00000000000000000000	0.00000000000000000000	4164.61523437500000000000	4173.84619140625000000000	4142.05126953125000000000	4171.28173828125000000000	4177.43603515625000000000	4156.41015625000000000000	4158.97412109375000000000	4156.41015625000000000000	4165.64111328125000000000	4143.58984375000000000000	4172.82031250000000000000	4224.61523437500000000000	4173.84619140625000000000	4168.71777343750000000000	2679.00000000000000000000	10249.00000000000000000000	10231.00000000000000000000	0.00000000000000000000	0.00000000000000000000	0.00000000000000000000	3053.00000000000000000000	1.00000000000000000000	4.00000000000000000000	4.00000000000000000000	4.00000000000000000000	4.00000000000000000000	4.00000000000000000000	4.00000000000000000000	4.00000000000000000000	4.00000000000000000000	4.00000000000000000000	4.00000000000000000000	4.00000000000000000000	4.00000000000000000000	4.00000000000000000000	4.00000000000000000000	4.00000000000000000000	4.00000000000000000000
109.00000000000000000000	0.00000000000000000000	4172.30761718750000000000	4149.74365234375000000000	4158.97412109375000000000	4154.35888671875000000000	4163.07666015625000000000	4158.46142578125000000000	4156.92285156250000000000	4146.15380859375000000000	4151.79492187500000000000	4127.69238281250000000000	4168.71777343750000000000	4217.94873046875000000000	4162.56396484375000000000	4156.41015625000000000000	2596.00000000000000000000	10250.00000000000000000000	10229.00000000000000000000	0.00000000000000000000	0.00000000000000000000	0.00000000000000000000	3053.00000000000000000000	9.00000000000000000000	4.00000000000000000000	4.00000000000000000000	4.00000000000000000000	4.00000000000000000000	4.00000000000000000000	4.00000000000000000000	4.00000000000000000000	4.00000000000000000000	4.00000000000000000000	4.00000000000000000000	4.00000000000000000000	4.00000000000000000000	4.00000000000000000000	4.00000000000000000000	4.00000000000000000000	4.00000000000000000000
110.00000000000000000000	0.00000000000000000000	4160.51269531250000000000	4182.56396484375000000000	4169.23046875000000000000	4182.05126953125000000000	4203.58984375000000000000	4183.07666015625000000000	4182.56396484375000000000	4176.92285156250000000000	4185.64111328125000000000	4172.82031250000000000000	4204.61523437500000000000	4236.41015625000000000000	4206.66650390625000000000	4191.79492187500000000000	3502.00000000000000000000	10250.00000000000000000000	10229.00000000000000000000	0.00000000000000000000	0.00000000000000000000	0.00000000000000000000	3053.00000000000000000000	18.00000000000000000000	4.00000000000000000000	4.00000000000000000000	4.00000000000000000000	4.00000000000000000000	4.00000000000000000000	4.00000000000000000000	4.00000000000000000000	4.00000000000000000000	4.00000000000000000000	4.00000000000000000000	4.00000000000000000000	4.00000000000000000000	4.00000000000000000000	4.00000000000000000000	4.00000000000000000000	4.00000000000000000000
111.00000000000000000000	0.00000000000000000000	4185.12792968750000000000	4181.02539062500000000000	4171.28173828125000000000	4190.25634765625000000000	4189.74365234375000000000	4163.58984375000000000000	4171.79492187500000000000	4177.94873046875000000000	4182.56396484375000000000	4180.00000000000000000000	4196.92285156250000000000	4235.89746093750000000000	4200.00000000000000000000	4187.69238281250000000000	3317.00000000000000000000	10248.00000000000000000000	10228.00000000000000000000	0.00000000000000000000	0.00000000000000000000	0.00000000000000000000	3053.00000000000000000000	26.00000000000000000000	4.00000000000000000000	4.00000000000000000000	4.00000000000000000000	4.00000000000000000000	4.00000000000000000000	4.00000000000000000000	4.00000000000000000000	4.00000000000000000000	4.00000000000000000000	4.00000000000000000000	4.00000000000000000000	4.00000000000000000000	4.00000000000000000000	4.00000000000000000000	4.00000000000000000000	4.00000000000000000000
112.00000000000000000000	0.00000000000000000000	4162.05126953125000000000	4186.66650390625000000000	4162.56396484375000000000	4180.51269531250000000000	4188.20507812500000000000	4168.20507812500000000000	4183.58984375000000000000	4181.53857421875000000000	4186.66650390625000000000	4180.00000000000000000000	4188.20507812500000000000	4228.20507812500000000000	4185.12792968750000000000	4180.00000000000000000000	2679.00000000000000000000	10248.00000000000000000000	10228.00000000000000000000	0.00000000000000000000	0.00000000000000000000	0.00000000000000000000	3053.00000000000000000000	33.00000000000000000000	4.00000000000000000000	4.00000000000000000000	4.00000000000000000000	4.00000000000000000000	4.00000000000000000000	4.00000000000000000000	4.00000000000000000000	4.00000000000000000000	4.00000000000000000000	4.00000000000000000000	4.00000000000000000000	4.00000000000000000000	4.00000000000000000000	4.00000000000000000000	4.00000000000000000000	4.00000000000000000000
113.00000000000000000000	0.00000000000000000000	4161.53857421875000000000	4174.87158203125000000000	4151.28173828125000000000	4168.71777343750000000000	4179.48730468750000000000	4162.56396484375000000000	4175.89746093750000000000	4161.02539062500000000000	4174.87158203125000000000	4166.66650390625000000000	4181.02539062500000000000	4218.46142578125000000000	4166.66650390625000000000	4159.48730468750000000000	2596.00000000000000000000	10250.00000000000000000000	10228.00000000000000000000	0.00000000000000000000	0.00000000000000000000	0.00000000000000000000	3053.00000000000000000000	41.00000000000000000000	4.00000000000000000000	4.00000000000000000000	4.00000000000000000000	4.00000000000000000000	4.00000000000000000000	4.00000000000000000000	4.00000000000000000000	4.00000000000000000000	4.00000000000000000000	4.00000000000000000000	4.00000000000000000000	4.00000000000000000000	4.00000000000000000000	4.00000000000000000000	4.00000000000000000000	4.00000000000000000000
114.00000000000000000000	0.00000000000000000000	4181.53857421875000000000	4168.71777343750000000000	4167.69238281250000000000	4165.64111328125000000000	4167.69238281250000000000	4162.05126953125000000000	4165.12792968750000000000	4153.84619140625000000000	4157.94873046875000000000	4151.28173828125000000000	4175.38427734375000000000	4209.74365234375000000000	4166.66650390625000000000	4152.82031250000000000000	3502.00000000000000000000	10250.00000000000000000000	10228.00000000000000000000	0.00000000000000000000	0.00000000000000000000	0.00000000000000000000	3053.00000000000000000000	50.00000000000000000000	4.00000000000000000000	4.00000000000000000000	4.00000000000000000000	4.00000000000000000000	4.00000000000000000000	4.00000000000000000000	4.00000000000000000000	4.00000000000000000000	4.00000000000000000000	4.00000000000000000000	4.00000000000000000000	4.00000000000000000000	4.00000000000000000000	4.00000000000000000000	4.00000000000000000000	4.00000000000000000000
115.00000000000000000000	0.00000000000000000000	4162.05126953125000000000	4196.41015625000000000000	4182.05126953125000000000	4182.05126953125000000000	4196.92285156250000000000	4186.15380859375000000000	4184.10253906250000000000	4187.17919921875000000000	4179.48730468750000000000	4164.61523437500000000000	4188.20507812500000000000	4214.35888671875000000000	4198.46142578125000000000	4176.92285156250000000000	3317.00000000000000000000	10250.00000000000000000000	10226.00000000000000000000	0.00000000000000000000	0.00000000000000000000	0.00000000000000000000	3053.00000000000000000000	58.00000000000000000000	4.00000000000000000000	4.00000000000000000000	4.00000000000000000000	4.00000000000000000000	4.00000000000000000000	4.00000000000000000000	4.00000000000000000000	4.00000000000000000000	4.00000000000000000000	4.00000000000000000000	4.00000000000000000000	4.00000000000000000000	4.00000000000000000000	4.00000000000000000000	4.00000000000000000000	4.00000000000000000000
116.00000000000000000000	0.00000000000000000000	4180.00000000000000000000	4182.56396484375000000000	4175.89746093750000000000	4190.25634765625000000000	4196.92285156250000000000	4167.69238281250000000000	4170.25634765625000000000	4174.87158203125000000000	4172.82031250000000000000	4157.43603515625000000000	4183.07666015625000000000	4208.71777343750000000000	4188.20507812500000000000	4168.71777343750000000000	2679.00000000000000000000	10250.00000000000000000000	10226.00000000000000000000	0.00000000000000000000	0.00000000000000000000	0.00000000000000000000	3053.00000000000000000000	66.00000000000000000000	4.00000000000000000000	4.00000000000000000000	4.00000000000000000000	4.00000000000000000000	4.00000000000000000000	4.00000000000000000000	4.00000000000000000000	4.00000000000000000000	4.00000000000000000000	4.00000000000000000000	4.00000000000000000000	4.00000000000000000000	4.00000000000000000000	4.00000000000000000000	4.00000000000000000000	4.00000000000000000000
117.00000000000000000000	0.00000000000000000000	4167.17919921875000000000	4181.53857421875000000000	4147.17919921875000000000	4181.53857421875000000000	4195.38427734375000000000	4168.20507812500000000000	4173.33300781250000000000	4166.15380859375000000000	4166.15380859375000000000	4166.15380859375000000000	4181.02539062500000000000	4203.58984375000000000000	4176.92285156250000000000	4166.15380859375000000000	2596.00000000000000000000	10247.00000000000000000000	10226.00000000000000000000	0.00000000000000000000	0.00000000000000000000	0.00000000000000000000	3053.00000000000000000000	74.00000000000000000000	4.00000000000000000000	4.00000000000000000000	4.00000000000000000000	4.00000000000000000000	4.00000000000000000000	4.00000000000000000000	4.00000000000000000000	4.00000000000000000000	4.00000000000000000000	4.00000000000000000000	4.00000000000000000000	4.00000000000000000000	4.00000000000000000000	4.00000000000000000000	4.00000000000000000000	4.00000000000000000000
118.00000000000000000000	0.00000000000000000000	4165.64111328125000000000	4179.48730468750000000000	4126.66650390625000000000	4164.61523437500000000000	4183.07666015625000000000	4168.20507812500000000000	4170.76904296875000000000	4164.61523437500000000000	4156.92285156250000000000	4168.20507812500000000000	4173.84619140625000000000	4203.58984375000000000000	4163.07666015625000000000	4157.94873046875000000000	3502.00000000000000000000	10247.00000000000000000000	10226.00000000000000000000	0.00000000000000000000	0.00000000000000000000	0.00000000000000000000	3053.00000000000000000000	82.00000000000000000000	4.00000000000000000000	4.00000000000000000000	4.00000000000000000000	4.00000000000000000000	4.00000000000000000000	4.00000000000000000000	4.00000000000000000000	4.00000000000000000000	4.00000000000000000000	4.00000000000000000000	4.00000000000000000000	4.00000000000000000000	4.00000000000000000000	4.00000000000000000000	4.00000000000000000000	4.00000000000000000000
119.00000000000000000000	0.00000000000000000000	4178.97412109375000000000	4162.56396484375000000000	4137.43603515625000000000	4166.66650390625000000000	4155.89746093750000000000	4151.79492187500000000000	4157.43603515625000000000	4156.92285156250000000000	4148.71777343750000000000	4160.51269531250000000000	4167.69238281250000000000	4193.84619140625000000000	4147.17919921875000000000	4139.48730468750000000000	3317.00000000000000000000	10245.00000000000000000000	10228.00000000000000000000	0.00000000000000000000	0.00000000000000000000	0.00000000000000000000	3053.00000000000000000000	89.00000000000000000000	4.00000000000000000000	4.00000000000000000000	4.00000000000000000000	4.00000000000000000000	4.00000000000000000000	4.00000000000000000000	4.00000000000000000000	4.00000000000000000000	4.00000000000000000000	4.00000000000000000000	4.00000000000000000000	4.00000000000000000000	4.00000000000000000000	4.00000000000000000000	4.00000000000000000000	4.00000000000000000000
120.00000000000000000000	0.00000000000000000000	4149.23046875000000000000	4170.25634765625000000000	4138.97412109375000000000	4181.02539062500000000000	4162.05126953125000000000	4162.05126953125000000000	4171.28173828125000000000	4168.20507812500000000000	4158.97412109375000000000	4162.05126953125000000000	4169.74365234375000000000	4186.15380859375000000000	4149.23046875000000000000	4138.97412109375000000000	2679.00000000000000000000	10245.00000000000000000000	10228.00000000000000000000	0.00000000000000000000	0.00000000000000000000	0.00000000000000000000	3053.00000000000000000000	97.00000000000000000000	4.00000000000000000000	4.00000000000000000000	4.00000000000000000000	4.00000000000000000000	4.00000000000000000000	4.00000000000000000000	4.00000000000000000000	4.00000000000000000000	4.00000000000000000000	4.00000000000000000000	4.00000000000000000000	4.00000000000000000000	4.00000000000000000000	4.00000000000000000000	4.00000000000000000000	4.00000000000000000000
121.00000000000000000000	0.00000000000000000000	4171.28173828125000000000	4171.79492187500000000000	4148.71777343750000000000	4168.71777343750000000000	4177.43603515625000000000	4169.74365234375000000000	4177.43603515625000000000	4173.84619140625000000000	4153.33300781250000000000	4141.02539062500000000000	4165.64111328125000000000	4191.28173828125000000000	4150.76904296875000000000	4136.41015625000000000000	2596.00000000000000000000	10245.00000000000000000000	10228.00000000000000000000	0.00000000000000000000	0.00000000000000000000	0.00000000000000000000	3053.00000000000000000000	104.00000000000000000000	4.00000000000000000000	4.00000000000000000000	4.00000000000000000000	4.00000000000000000000	4.00000000000000000000	4.00000000000000000000	4.00000000000000000000	4.00000000000000000000	4.00000000000000000000	4.00000000000000000000	4.00000000000000000000	4.00000000000000000000	4.00000000000000000000	4.00000000000000000000	4.00000000000000000000	4.00000000000000000000
122.00000000000000000000	0.00000000000000000000	4170.76904296875000000000	4189.23046875000000000000	4166.66650390625000000000	4163.07666015625000000000	4206.66650390625000000000	4186.66650390625000000000	4188.71777343750000000000	4187.69238281250000000000	4175.89746093750000000000	4166.66650390625000000000	4187.69238281250000000000	4205.64111328125000000000	4186.66650390625000000000	4156.41015625000000000000	3502.00000000000000000000	10245.00000000000000000000	10228.00000000000000000000	0.00000000000000000000	0.00000000000000000000	0.00000000000000000000	3053.00000000000000000000	111.00000000000000000000	4.00000000000000000000	4.00000000000000000000	4.00000000000000000000	4.00000000000000000000	4.00000000000000000000	4.00000000000000000000	4.00000000000000000000	4.00000000000000000000	4.00000000000000000000	4.00000000000000000000	4.00000000000000000000	4.00000000000000000000	4.00000000000000000000	4.00000000000000000000	4.00000000000000000000	4.00000000000000000000
123.00000000000000000000	0.00000000000000000000	4162.05126953125000000000	4182.56396484375000000000	4160.51269531250000000000	4170.25634765625000000000	4188.71777343750000000000	4173.84619140625000000000	4176.92285156250000000000	4170.76904296875000000000	4171.79492187500000000000	4183.07666015625000000000	4186.15380859375000000000	4206.66650390625000000000	4175.89746093750000000000	4160.00000000000000000000	3317.00000000000000000000	10244.00000000000000000000	10229.00000000000000000000	0.00000000000000000000	0.00000000000000000000	0.00000000000000000000	3053.00000000000000000000	120.00000000000000000000	4.00000000000000000000	4.00000000000000000000	4.00000000000000000000	4.00000000000000000000	4.00000000000000000000	4.00000000000000000000	4.00000000000000000000	4.00000000000000000000	4.00000000000000000000	4.00000000000000000000	4.00000000000000000000	4.00000000000000000000	4.00000000000000000000	4.00000000000000000000	4.00000000000000000000	4.00000000000000000000
124.00000000000000000000	0.00000000000000000000	4176.41015625000000000000	4167.17919921875000000000	4161.02539062500000000000	4173.84619140625000000000	4159.48730468750000000000	4155.89746093750000000000	4167.69238281250000000000	4155.38427734375000000000	4143.07666015625000000000	4154.35888671875000000000	4160.51269531250000000000	4197.94873046875000000000	4136.92285156250000000000	4147.17919921875000000000	2679.00000000000000000000	10244.00000000000000000000	10229.00000000000000000000	0.00000000000000000000	0.00000000000000000000	0.00000000000000000000	3053.00000000000000000000	127.00000000000000000000	4.00000000000000000000	4.00000000000000000000	4.00000000000000000000	4.00000000000000000000	4.00000000000000000000	4.00000000000000000000	4.00000000000000000000	4.00000000000000000000	4.00000000000000000000	4.00000000000000000000	4.00000000000000000000	4.00000000000000000000	4.00000000000000000000	4.00000000000000000000	4.00000000000000000000	4.00000000000000000000
125.00000000000000000000	0.00000000000000000000	4156.92285156250000000000	4183.58984375000000000000	4173.84619140625000000000	4176.92285156250000000000	4178.46142578125000000000	4180.51269531250000000000	4189.23046875000000000000	4178.46142578125000000000	4163.58984375000000000000	4166.15380859375000000000	4173.84619140625000000000	4202.56396484375000000000	4162.56396484375000000000	4158.46142578125000000000	2596.00000000000000000000	10246.00000000000000000000	10229.00000000000000000000	0.00000000000000000000	0.00000000000000000000	0.00000000000000000000	3053.00000000000000000000	135.00000000000000000000	4.00000000000000000000	4.00000000000000000000	4.00000000000000000000	4.00000000000000000000	4.00000000000000000000	4.00000000000000000000	4.00000000000000000000	4.00000000000000000000	4.00000000000000000000	4.00000000000000000000	4.00000000000000000000	4.00000000000000000000	4.00000000000000000000	4.00000000000000000000	4.00000000000000000000	4.00000000000000000000
126.00000000000000000000	0.00000000000000000000	4178.46142578125000000000	4178.46142578125000000000	4180.00000000000000000000	4179.48730468750000000000	4170.76904296875000000000	4175.38427734375000000000	4173.84619140625000000000	4166.66650390625000000000	4164.10253906250000000000	4168.71777343750000000000	4182.05126953125000000000	4204.10253906250000000000	4172.30761718750000000000	4155.89746093750000000000	3502.00000000000000000000	10246.00000000000000000000	10229.00000000000000000000	0.00000000000000000000	0.00000000000000000000	0.00000000000000000000	3053.00000000000000000000	144.00000000000000000000	4.00000000000000000000	4.00000000000000000000	4.00000000000000000000	4.00000000000000000000	4.00000000000000000000	4.00000000000000000000	4.00000000000000000000	4.00000000000000000000	4.00000000000000000000	4.00000000000000000000	4.00000000000000000000	4.00000000000000000000	4.00000000000000000000	4.00000000000000000000	4.00000000000000000000	4.00000000000000000000
127.00000000000000000000	0.00000000000000000000	4174.87158203125000000000	4190.25634765625000000000	4166.15380859375000000000	4196.92285156250000000000	4187.69238281250000000000	4175.89746093750000000000	4172.82031250000000000000	4168.71777343750000000000	4168.71777343750000000000	4171.79492187500000000000	4187.69238281250000000000	4206.15380859375000000000	4184.10253906250000000000	4162.05126953125000000000	52.00000000000000000000	10246.00000000000000000000	10228.00000000000000000000	0.00000000000000000000	0.00000000000000000000	0.00000000000000000000	3053.00000000000000000000	152.00000000000000000000	4.00000000000000000000	4.00000000000000000000	4.00000000000000000000	4.00000000000000000000	4.00000000000000000000	4.00000000000000000000	4.00000000000000000000	4.00000000000000000000	4.00000000000000000000	4.00000000000000000000	4.00000000000000000000	4.00000000000000000000	4.00000000000000000000	4.00000000000000000000	4.00000000000000000000	4.00000000000000000000
0.00000000000000000000	0.00000000000000000000	4165.12792968750000000000	4190.76904296875000000000	4152.82031250000000000000	4190.25634765625000000000	4200.51269531250000000000	4171.79492187500000000000	4174.35888671875000000000	4174.35888671875000000000	4176.41015625000000000000	4182.05126953125000000000	4185.64111328125000000000	4211.79492187500000000000	4185.12792968750000000000	4161.02539062500000000000	2569.00000000000000000000	10246.00000000000000000000	10228.00000000000000000000	0.00000000000000000000	0.00000000000000000000	0.00000000000000000000	3053.00000000000000000000	159.00000000000000000000	4.00000000000000000000	4.00000000000000000000	4.00000000000000000000	4.00000000000000000000	4.00000000000000000000	4.00000000000000000000	4.00000000000000000000	4.00000000000000000000	4.00000000000000000000	4.00000000000000000000	4.00000000000000000000	4.00000000000000000000	4.00000000000000000000	4.00000000000000000000	4.00000000000000000000	4.00000000000000000000
1.00000000000000000000	0.00000000000000000000	4190.76904296875000000000	4181.53857421875000000000	4166.66650390625000000000	4171.28173828125000000000	4181.02539062500000000000	4162.05126953125000000000	4167.17919921875000000000	4157.43603515625000000000	4162.05126953125000000000	4184.61523437500000000000	4171.79492187500000000000	4212.30761718750000000000	4156.41015625000000000000	4154.87158203125000000000	2455.00000000000000000000	10246.00000000000000000000	10229.00000000000000000000	0.00000000000000000000	0.00000000000000000000	0.00000000000000000000	3053.00000000000000000000	168.00000000000000000000	4.00000000000000000000	4.00000000000000000000	4.00000000000000000000	4.00000000000000000000	4.00000000000000000000	4.00000000000000000000	4.00000000000000000000	4.00000000000000000000	4.00000000000000000000	4.00000000000000000000	4.00000000000000000000	4.00000000000000000000	4.00000000000000000000	4.00000000000000000000	4.00000000000000000000	4.00000000000000000000
2.00000000000000000000	0.00000000000000000000	4172.30761718750000000000	4213.84619140625000000000	4178.97412109375000000000	4197.43603515625000000000	4192.30761718750000000000	4194.35888671875000000000	4194.35888671875000000000	4175.89746093750000000000	4175.89746093750000000000	4200.51269531250000000000	4187.17919921875000000000	4223.07666015625000000000	4175.89746093750000000000	4183.58984375000000000000	1439.00000000000000000000	10246.00000000000000000000	10229.00000000000000000000	0.00000000000000000000	0.00000000000000000000	0.00000000000000000000	3053.00000000000000000000	176.00000000000000000000	4.00000000000000000000	4.00000000000000000000	4.00000000000000000000	4.00000000000000000000	4.00000000000000000000	4.00000000000000000000	4.00000000000000000000	4.00000000000000000000	4.00000000000000000000	4.00000000000000000000	4.00000000000000000000	4.00000000000000000000	4.00000000000000000000	4.00000000000000000000	4.00000000000000000000	4.00000000000000000000
2.00000000000000000000	0.00000000000000000000	4172.30761718750000000000	4213.84619140625000000000	4178.97412109375000000000	4197.43603515625000000000	4192.30761718750000000000	4194.35888671875000000000	4194.35888671875000000000	4175.89746093750000000000	4175.89746093750000000000	4200.51269531250000000000	4187.17919921875000000000	4223.07666015625000000000	4175.89746093750000000000	4183.58984375000000000000	1439.00000000000000000000	10246.00000000000000000000	10229.00000000000000000000	0.00000000000000000000	0.00000000000000000000	0.00000000000000000000	3053.00000000000000000000	185.00000000000000000000	4.00000000000000000000	4.00000000000000000000	4.00000000000000000000	4.00000000000000000000	4.00000000000000000000	4.00000000000000000000	4.00000000000000000000	4.00000000000000000000	4.00000000000000000000	4.00000000000000000000	4.00000000000000000000	4.00000000000000000000	4.00000000000000000000	4.00000000000000000000	4.00000000000000000000	4.00000000000000000000
3.00000000000000000000	0.00000000000000000000	4183.07666015625000000000	4206.66650390625000000000	4188.71777343750000000000	4209.23046875000000000000	4181.02539062500000000000	4186.66650390625000000000	4184.61523437500000000000	4180.51269531250000000000	4169.74365234375000000000	4185.12792968750000000000	4192.30761718750000000000	4226.15380859375000000000	4187.69238281250000000000	4187.69238281250000000000	3482.00000000000000000000	10247.00000000000000000000	10230.00000000000000000000	0.00000000000000000000	0.00000000000000000000	0.00000000000000000000	3053.00000000000000000000	193.00000000000000000000	4.00000000000000000000	4.00000000000000000000	4.00000000000000000000	4.00000000000000000000	4.00000000000000000000	4.00000000000000000000	4.00000000000000000000	4.00000000000000000000	4.00000000000000000000	4.00000000000000000000	4.00000000000000000000	4.00000000000000000000	4.00000000000000000000	4.00000000000000000000	4.00000000000000000000	4.00000000000000000000
4.00000000000000000000	0.00000000000000000000	4177.43603515625000000000	4188.20507812500000000000	4187.69238281250000000000	4187.17919921875000000000	4182.56396484375000000000	4172.82031250000000000000	4174.35888671875000000000	4181.02539062500000000000	4167.69238281250000000000	4176.41015625000000000000	4187.17919921875000000000	4222.56396484375000000000	4191.28173828125000000000	4180.00000000000000000000	3550.00000000000000000000	10247.00000000000000000000	10230.00000000000000000000	0.00000000000000000000	0.00000000000000000000	0.00000000000000000000	3053.00000000000000000000	201.00000000000000000000	4.00000000000000000000	4.00000000000000000000	4.00000000000000000000	4.00000000000000000000	4.00000000000000000000	4.00000000000000000000	4.00000000000000000000	4.00000000000000000000	4.00000000000000000000	4.00000000000000000000	4.00000000000000000000	4.00000000000000000000	4.00000000000000000000	4.00000000000000000000	4.00000000000000000000	4.00000000000000000000
5.00000000000000000000	0.00000000000000000000	4162.05126953125000000000	4173.33300781250000000000	4168.71777343750000000000	4173.84619140625000000000	4193.84619140625000000000	4176.41015625000000000000	4182.56396484375000000000	4186.66650390625000000000	4176.41015625000000000000	4181.53857421875000000000	4184.61523437500000000000	4227.69238281250000000000	4185.12792968750000000000	4175.89746093750000000000	3409.00000000000000000000	10247.00000000000000000000	10226.00000000000000000000	0.00000000000000000000	0.00000000000000000000	0.00000000000000000000	3053.00000000000000000000	210.00000000000000000000	4.00000000000000000000	4.00000000000000000000	4.00000000000000000000	4.00000000000000000000	4.00000000000000000000	4.00000000000000000000	4.00000000000000000000	4.00000000000000000000	4.00000000000000000000	4.00000000000000000000	4.00000000000000000000	4.00000000000000000000	4.00000000000000000000	4.00000000000000000000	4.00000000000000000000	4.00000000000000000000
6.00000000000000000000	0.00000000000000000000	4184.61523437500000000000	4159.48730468750000000000	4169.74365234375000000000	4184.10253906250000000000	4175.38427734375000000000	4166.15380859375000000000	4175.89746093750000000000	4178.97412109375000000000	4170.25634765625000000000	4186.15380859375000000000	4187.69238281250000000000	4223.07666015625000000000	4167.69238281250000000000	4173.84619140625000000000	3488.00000000000000000000	10247.00000000000000000000	10226.00000000000000000000	0.00000000000000000000	0.00000000000000000000	0.00000000000000000000	3053.00000000000000000000	218.00000000000000000000	4.00000000000000000000	4.00000000000000000000	4.00000000000000000000	4.00000000000000000000	4.00000000000000000000	4.00000000000000000000	4.00000000000000000000	4.00000000000000000000	4.00000000000000000000	4.00000000000000000000	4.00000000000000000000	4.00000000000000000000	4.00000000000000000000	4.00000000000000000000	4.00000000000000000000	4.00000000000000000000
7.00000000000000000000	0.00000000000000000000	4162.56396484375000000000	4189.23046875000000000000	4169.74365234375000000000	4197.43603515625000000000	4180.51269531250000000000	4178.46142578125000000000	4185.12792968750000000000	4191.79492187500000000000	4189.74365234375000000000	4213.33300781250000000000	4203.07666015625000000000	4205.12792968750000000000	4181.53857421875000000000	4184.61523437500000000000	3415.00000000000000000000	10247.00000000000000000000	10227.00000000000000000000	0.00000000000000000000	0.00000000000000000000	0.00000000000000000000	3053.00000000000000000000	225.00000000000000000000	4.00000000000000000000	4.00000000000000000000	4.00000000000000000000	4.00000000000000000000	4.00000000000000000000	4.00000000000000000000	4.00000000000000000000	4.00000000000000000000	4.00000000000000000000	4.00000000000000000000	4.00000000000000000000	4.00000000000000000000	4.00000000000000000000	4.00000000000000000000	4.00000000000000000000	4.00000000000000000000
8.00000000000000000000	0.00000000000000000000	4173.33300781250000000000	4188.71777343750000000000	4165.12792968750000000000	4184.61523437500000000000	4182.56396484375000000000	4178.46142578125000000000	4174.35888671875000000000	4174.87158203125000000000	4181.53857421875000000000	4201.53857421875000000000	4184.10253906250000000000	4190.76904296875000000000	4168.71777343750000000000	4166.15380859375000000000	3437.00000000000000000000	10247.00000000000000000000	10227.00000000000000000000	0.00000000000000000000	0.00000000000000000000	0.00000000000000000000	3053.00000000000000000000	233.00000000000000000000	4.00000000000000000000	4.00000000000000000000	4.00000000000000000000	4.00000000000000000000	4.00000000000000000000	4.00000000000000000000	4.00000000000000000000	4.00000000000000000000	4.00000000000000000000	4.00000000000000000000	4.00000000000000000000	4.00000000000000000000	4.00000000000000000000	4.00000000000000000000	4.00000000000000000000	4.00000000000000000000
9.00000000000000000000	0.00000000000000000000	4173.84619140625000000000	4177.43603515625000000000	4165.64111328125000000000	4174.35888671875000000000	4188.20507812500000000000	4174.35888671875000000000	4168.71777343750000000000	4157.94873046875000000000	4165.12792968750000000000	4181.02539062500000000000	4175.89746093750000000000	4194.35888671875000000000	4166.66650390625000000000	4162.05126953125000000000	3134.00000000000000000000	10249.00000000000000000000	10229.00000000000000000000	0.00000000000000000000	0.00000000000000000000	0.00000000000000000000	3053.00000000000000000000	240.00000000000000000000	4.00000000000000000000	4.00000000000000000000	4.00000000000000000000	4.00000000000000000000	4.00000000000000000000	4.00000000000000000000	4.00000000000000000000	4.00000000000000000000	4.00000000000000000000	4.00000000000000000000	4.00000000000000000000	4.00000000000000000000	4.00000000000000000000	4.00000000000000000000	4.00000000000000000000	4.00000000000000000000
10.00000000000000000000	0.00000000000000000000	4149.23046875000000000000	4172.30761718750000000000	4160.00000000000000000000	4180.00000000000000000000	4181.02539062500000000000	4163.07666015625000000000	4169.74365234375000000000	4163.07666015625000000000	4157.43603515625000000000	4167.17919921875000000000	4188.20507812500000000000	4198.97412109375000000000	4168.71777343750000000000	4175.38427734375000000000	3511.00000000000000000000	10249.00000000000000000000	10229.00000000000000000000	0.00000000000000000000	0.00000000000000000000	0.00000000000000000000	3053.00000000000000000000	247.00000000000000000000	4.00000000000000000000	4.00000000000000000000	4.00000000000000000000	4.00000000000000000000	4.00000000000000000000	4.00000000000000000000	4.00000000000000000000	4.00000000000000000000	4.00000000000000000000	4.00000000000000000000	4.00000000000000000000	4.00000000000000000000	4.00000000000000000000	4.00000000000000000000	4.00000000000000000000	4.00000000000000000000
11.00000000000000000000	0.00000000000000000000	4176.41015625000000000000	4167.69238281250000000000	4172.82031250000000000000	4190.76904296875000000000	4169.23046875000000000000	4158.46142578125000000000	4164.10253906250000000000	4163.07666015625000000000	4152.30761718750000000000	4156.92285156250000000000	4177.94873046875000000000	4198.97412109375000000000	4143.58984375000000000000	4173.33300781250000000000	3327.00000000000000000000	10250.00000000000000000000	10229.00000000000000000000	0.00000000000000000000	0.00000000000000000000	0.00000000000000000000	3053.00000000000000000000	255.00000000000000000000	4.00000000000000000000	4.00000000000000000000	4.00000000000000000000	4.00000000000000000000	4.00000000000000000000	4.00000000000000000000	4.00000000000000000000	4.00000000000000000000	4.00000000000000000000	4.00000000000000000000	4.00000000000000000000	4.00000000000000000000	4.00000000000000000000	4.00000000000000000000	4.00000000000000000000	4.00000000000000000000
12.00000000000000000000	0.00000000000000000000	4171.28173828125000000000	4200.00000000000000000000	4178.97412109375000000000	4200.00000000000000000000	4199.48730468750000000000	4191.28173828125000000000	4192.82031250000000000000	4183.07666015625000000000	4186.15380859375000000000	4198.46142578125000000000	4181.02539062500000000000	4210.25634765625000000000	4163.58984375000000000000	4182.56396484375000000000	2670.00000000000000000000	10250.00000000000000000000	10229.00000000000000000000	0.00000000000000000000	0.00000000000000000000	0.00000000000000000000	3053.00000000000000000000	262.00000000000000000000	4.00000000000000000000	4.00000000000000000000	4.00000000000000000000	4.00000000000000000000	4.00000000000000000000	4.00000000000000000000	4.00000000000000000000	4.00000000000000000000	4.00000000000000000000	4.00000000000000000000	4.00000000000000000000	4.00000000000000000000	4.00000000000000000000	4.00000000000000000000	4.00000000000000000000	4.00000000000000000000
13.00000000000000000000	0.00000000000000000000	4179.48730468750000000000	4200.51269531250000000000	4167.17919921875000000000	4202.05126953125000000000	4182.56396484375000000000	4183.07666015625000000000	4188.20507812500000000000	4172.30761718750000000000	4173.33300781250000000000	4206.66650390625000000000	4178.46142578125000000000	4210.76904296875000000000	4174.87158203125000000000	4171.79492187500000000000	2606.00000000000000000000	10249.00000000000000000000	10227.00000000000000000000	0.00000000000000000000	0.00000000000000000000	0.00000000000000000000	3053.00000000000000000000	269.00000000000000000000	4.00000000000000000000	4.00000000000000000000	4.00000000000000000000	4.00000000000000000000	4.00000000000000000000	4.00000000000000000000	4.00000000000000000000	4.00000000000000000000	4.00000000000000000000	4.00000000000000000000	4.00000000000000000000	4.00000000000000000000	4.00000000000000000000	4.00000000000000000000	4.00000000000000000000	4.00000000000000000000
14.00000000000000000000	0.00000000000000000000	4181.53857421875000000000	4190.25634765625000000000	4161.02539062500000000000	4197.94873046875000000000	4177.94873046875000000000	4178.97412109375000000000	4179.48730468750000000000	4171.28173828125000000000	4164.61523437500000000000	4190.76904296875000000000	4191.28173828125000000000	4213.84619140625000000000	4180.51269531250000000000	4181.02539062500000000000	3511.00000000000000000000	10249.00000000000000000000	10227.00000000000000000000	0.00000000000000000000	0.00000000000000000000	0.00000000000000000000	3053.00000000000000000000	277.00000000000000000000	4.00000000000000000000	4.00000000000000000000	4.00000000000000000000	4.00000000000000000000	4.00000000000000000000	4.00000000000000000000	4.00000000000000000000	4.00000000000000000000	4.00000000000000000000	4.00000000000000000000	4.00000000000000000000	4.00000000000000000000	4.00000000000000000000	4.00000000000000000000	4.00000000000000000000	4.00000000000000000000
15.00000000000000000000	0.00000000000000000000	4158.46142578125000000000	4183.07666015625000000000	4148.20507812500000000000	4181.02539062500000000000	4206.66650390625000000000	4191.28173828125000000000	4190.76904296875000000000	4197.94873046875000000000	4195.89746093750000000000	4192.82031250000000000000	4210.25634765625000000000	4223.58984375000000000000	4187.69238281250000000000	4196.41015625000000000000	3327.00000000000000000000	10251.00000000000000000000	10229.00000000000000000000	0.00000000000000000000	0.00000000000000000000	0.00000000000000000000	3053.00000000000000000000	284.00000000000000000000	4.00000000000000000000	4.00000000000000000000	4.00000000000000000000	4.00000000000000000000	4.00000000000000000000	4.00000000000000000000	4.00000000000000000000	4.00000000000000000000	4.00000000000000000000	4.00000000000000000000	4.00000000000000000000	4.00000000000000000000	4.00000000000000000000	4.00000000000000000000	4.00000000000000000000	4.00000000000000000000
16.00000000000000000000	0.00000000000000000000	4179.48730468750000000000	4170.76904296875000000000	4136.92285156250000000000	4178.97412109375000000000	4187.69238281250000000000	4176.92285156250000000000	4183.07666015625000000000	4189.74365234375000000000	4185.64111328125000000000	4182.05126953125000000000	4186.15380859375000000000	4210.76904296875000000000	4172.30761718750000000000	4170.25634765625000000000	0.00000000000000000000	10251.00000000000000000000	10229.00000000000000000000	0.00000000000000000000	0.00000000000000000000	0.00000000000000000000	3053.00000000000000000000	292.00000000000000000000	4.00000000000000000000	4.00000000000000000000	4.00000000000000000000	4.00000000000000000000	4.00000000000000000000	4.00000000000000000000	4.00000000000000000000	4.00000000000000000000	4.00000000000000000000	4.00000000000000000000	4.00000000000000000000	4.00000000000000000000	4.00000000000000000000	4.00000000000000000000	4.00000000000000000000	4.00000000000000000000
17.00000000000000000000	0.00000000000000000000	4165.64111328125000000000	4200.00000000000000000000	4135.89746093750000000000	4203.07666015625000000000	4195.89746093750000000000	4187.17919921875000000000	4196.92285156250000000000	4194.35888671875000000000	4190.76904296875000000000	4207.69238281250000000000	4189.74365234375000000000	4209.74365234375000000000	4192.30761718750000000000	4178.97412109375000000000	0.00000000000000000000	10249.00000000000000000000	10229.00000000000000000000	0.00000000000000000000	0.00000000000000000000	0.00000000000000000000	3053.00000000000000000000	299.00000000000000000000	4.00000000000000000000	4.00000000000000000000	4.00000000000000000000	4.00000000000000000000	4.00000000000000000000	4.00000000000000000000	4.00000000000000000000	4.00000000000000000000	4.00000000000000000000	4.00000000000000000000	4.00000000000000000000	4.00000000000000000000	4.00000000000000000000	4.00000000000000000000	4.00000000000000000000	4.00000000000000000000
18.00000000000000000000	0.00000000000000000000	4173.84619140625000000000	4201.02539062500000000000	4146.66650390625000000000	4203.58984375000000000000	4197.43603515625000000000	4174.87158203125000000000	4178.97412109375000000000	4175.38427734375000000000	4183.07666015625000000000	4202.05126953125000000000	4200.00000000000000000000	4222.05126953125000000000	4192.82031250000000000000	4191.28173828125000000000	0.00000000000000000000	10249.00000000000000000000	10229.00000000000000000000	0.00000000000000000000	0.00000000000000000000	0.00000000000000000000	3053.00000000000000000000	306.00000000000000000000	4.00000000000000000000	4.00000000000000000000	4.00000000000000000000	4.00000000000000000000	4.00000000000000000000	4.00000000000000000000	4.00000000000000000000	4.00000000000000000000	4.00000000000000000000	4.00000000000000000000	4.00000000000000000000	4.00000000000000000000	4.00000000000000000000	4.00000000000000000000	4.00000000000000000000	4.00000000000000000000
19.00000000000000000000	0.00000000000000000000	4188.71777343750000000000	4197.94873046875000000000	4162.05126953125000000000	4193.33300781250000000000	4187.69238281250000000000	4166.15380859375000000000	4163.58984375000000000000	4158.46142578125000000000	4169.23046875000000000000	4178.97412109375000000000	4191.28173828125000000000	4222.05126953125000000000	4186.66650390625000000000	4193.84619140625000000000	0.00000000000000000000	10249.00000000000000000000	10229.00000000000000000000	0.00000000000000000000	0.00000000000000000000	0.00000000000000000000	3053.00000000000000000000	314.00000000000000000000	4.00000000000000000000	4.00000000000000000000	4.00000000000000000000	4.00000000000000000000	4.00000000000000000000	4.00000000000000000000	4.00000000000000000000	4.00000000000000000000	4.00000000000000000000	4.00000000000000000000	4.00000000000000000000	4.00000000000000000000	4.00000000000000000000	4.00000000000000000000	4.00000000000000000000	4.00000000000000000000
20.00000000000000000000	0.00000000000000000000	4168.71777343750000000000	4210.25634765625000000000	4162.56396484375000000000	4195.89746093750000000000	4199.48730468750000000000	4186.15380859375000000000	4181.53857421875000000000	4173.84619140625000000000	4184.61523437500000000000	4203.07666015625000000000	4195.38427734375000000000	4225.12792968750000000000	4198.97412109375000000000	4206.15380859375000000000	0.00000000000000000000	10249.00000000000000000000	10229.00000000000000000000	0.00000000000000000000	0.00000000000000000000	0.00000000000000000000	3053.00000000000000000000	321.00000000000000000000	4.00000000000000000000	4.00000000000000000000	4.00000000000000000000	4.00000000000000000000	4.00000000000000000000	4.00000000000000000000	4.00000000000000000000	4.00000000000000000000	4.00000000000000000000	4.00000000000000000000	4.00000000000000000000	4.00000000000000000000	4.00000000000000000000	4.00000000000000000000	4.00000000000000000000	4.00000000000000000000
21.00000000000000000000	0.00000000000000000000	4187.69238281250000000000	4184.61523437500000000000	4162.05126953125000000000	4188.71777343750000000000	4183.07666015625000000000	4172.82031250000000000000	4173.33300781250000000000	4161.02539062500000000000	4173.84619140625000000000	4190.76904296875000000000	4189.23046875000000000000	4227.69238281250000000000	4181.53857421875000000000	4193.33300781250000000000	0.00000000000000000000	10249.00000000000000000000	10229.00000000000000000000	0.00000000000000000000	0.00000000000000000000	0.00000000000000000000	3053.00000000000000000000	328.00000000000000000000	4.00000000000000000000	4.00000000000000000000	4.00000000000000000000	4.00000000000000000000	4.00000000000000000000	4.00000000000000000000	4.00000000000000000000	4.00000000000000000000	4.00000000000000000000	4.00000000000000000000	4.00000000000000000000	4.00000000000000000000	4.00000000000000000000	4.00000000000000000000	4.00000000000000000000	4.00000000000000000000
22.00000000000000000000	0.00000000000000000000	4171.79492187500000000000	4182.05126953125000000000	4156.41015625000000000000	4195.38427734375000000000	4178.97412109375000000000	4182.05126953125000000000	4187.17919921875000000000	4181.02539062500000000000	4184.10253906250000000000	4182.05126953125000000000	4188.71777343750000000000	4223.58984375000000000000	4190.76904296875000000000	4190.25634765625000000000	0.00000000000000000000	10249.00000000000000000000	10229.00000000000000000000	0.00000000000000000000	0.00000000000000000000	0.00000000000000000000	3053.00000000000000000000	336.00000000000000000000	4.00000000000000000000	4.00000000000000000000	4.00000000000000000000	4.00000000000000000000	4.00000000000000000000	4.00000000000000000000	4.00000000000000000000	4.00000000000000000000	4.00000000000000000000	4.00000000000000000000	4.00000000000000000000	4.00000000000000000000	4.00000000000000000000	4.00000000000000000000	4.00000000000000000000	4.00000000000000000000
23.00000000000000000000	0.00000000000000000000	4172.82031250000000000000	4179.48730468750000000000	4153.33300781250000000000	4208.71777343750000000000	4178.46142578125000000000	4191.28173828125000000000	4191.79492187500000000000	4199.48730468750000000000	4193.84619140625000000000	4191.79492187500000000000	4186.66650390625000000000	4219.48730468750000000000	4190.25634765625000000000	4188.71777343750000000000	0.00000000000000000000	10249.00000000000000000000	10228.00000000000000000000	0.00000000000000000000	0.00000000000000000000	0.00000000000000000000	3053.00000000000000000000	344.00000000000000000000	4.00000000000000000000	4.00000000000000000000	4.00000000000000000000	4.00000000000000000000	4.00000000000000000000	4.00000000000000000000	4.00000000000000000000	4.00000000000000000000	4.00000000000000000000	4.00000000000000000000	4.00000000000000000000	4.00000000000000000000	4.00000000000000000000	4.00000000000000000000	4.00000000000000000000	4.00000000000000000000
24.00000000000000000000	0.00000000000000000000	4185.64111328125000000000	4182.05126953125000000000	4167.17919921875000000000	4201.02539062500000000000	4190.76904296875000000000	4183.07666015625000000000	4185.64111328125000000000	4193.33300781250000000000	4192.82031250000000000000	4200.51269531250000000000	4196.41015625000000000000	4218.46142578125000000000	4176.41015625000000000000	4186.66650390625000000000	0.00000000000000000000	10249.00000000000000000000	10228.00000000000000000000	0.00000000000000000000	0.00000000000000000000	0.00000000000000000000	3053.00000000000000000000	352.00000000000000000000	4.00000000000000000000	4.00000000000000000000	4.00000000000000000000	4.00000000000000000000	4.00000000000000000000	4.00000000000000000000	4.00000000000000000000	4.00000000000000000000	4.00000000000000000000	4.00000000000000000000	4.00000000000000000000	4.00000000000000000000	4.00000000000000000000	4.00000000000000000000	4.00000000000000000000	4.00000000000000000000
25.00000000000000000000	0.00000000000000000000	4162.56396484375000000000	4205.12792968750000000000	4165.12792968750000000000	4184.10253906250000000000	4206.66650390625000000000	4184.61523437500000000000	4194.87158203125000000000	4196.41015625000000000000	4192.30761718750000000000	4207.17919921875000000000	4203.58984375000000000000	4217.43603515625000000000	4183.58984375000000000000	4187.17919921875000000000	0.00000000000000000000	10248.00000000000000000000	10228.00000000000000000000	0.00000000000000000000	0.00000000000000000000	0.00000000000000000000	3053.00000000000000000000	361.00000000000000000000	4.00000000000000000000	4.00000000000000000000	4.00000000000000000000	4.00000000000000000000	4.00000000000000000000	4.00000000000000000000	4.00000000000000000000	4.00000000000000000000	4.00000000000000000000	4.00000000000000000000	4.00000000000000000000	4.00000000000000000000	4.00000000000000000000	4.00000000000000000000	4.00000000000000000000	4.00000000000000000000
26.00000000000000000000	0.00000000000000000000	4183.07666015625000000000	4188.20507812500000000000	4157.94873046875000000000	4176.41015625000000000000	4174.35888671875000000000	4174.87158203125000000000	4176.41015625000000000000	4176.41015625000000000000	4167.17919921875000000000	4173.84619140625000000000	4174.87158203125000000000	4208.71777343750000000000	4167.69238281250000000000	4178.97412109375000000000	0.00000000000000000000	10248.00000000000000000000	10228.00000000000000000000	0.00000000000000000000	0.00000000000000000000	0.00000000000000000000	3053.00000000000000000000	369.00000000000000000000	4.00000000000000000000	4.00000000000000000000	4.00000000000000000000	4.00000000000000000000	4.00000000000000000000	4.00000000000000000000	4.00000000000000000000	4.00000000000000000000	4.00000000000000000000	4.00000000000000000000	4.00000000000000000000	4.00000000000000000000	4.00000000000000000000	4.00000000000000000000	4.00000000000000000000	4.00000000000000000000
27.00000000000000000000	0.00000000000000000000	4172.82031250000000000000	4188.71777343750000000000	4155.38427734375000000000	4198.97412109375000000000	4178.46142578125000000000	4192.82031250000000000000	4185.12792968750000000000	4185.64111328125000000000	4191.28173828125000000000	4173.84619140625000000000	4185.64111328125000000000	4215.38427734375000000000	4178.97412109375000000000	4206.66650390625000000000	0.00000000000000000000	10248.00000000000000000000	10228.00000000000000000000	0.00000000000000000000	0.00000000000000000000	0.00000000000000000000	3053.00000000000000000000	377.00000000000000000000	4.00000000000000000000	4.00000000000000000000	4.00000000000000000000	4.00000000000000000000	4.00000000000000000000	4.00000000000000000000	4.00000000000000000000	4.00000000000000000000	4.00000000000000000000	4.00000000000000000000	4.00000000000000000000	4.00000000000000000000	4.00000000000000000000	4.00000000000000000000	4.00000000000000000000	4.00000000000000000000
28.00000000000000000000	0.00000000000000000000	4169.23046875000000000000	4196.92285156250000000000	4148.71777343750000000000	4214.35888671875000000000	4193.33300781250000000000	4188.20507812500000000000	4184.61523437500000000000	4186.15380859375000000000	4206.66650390625000000000	4195.38427734375000000000	4210.76904296875000000000	4222.56396484375000000000	4195.38427734375000000000	4205.12792968750000000000	0.00000000000000000000	10248.00000000000000000000	10228.00000000000000000000	0.00000000000000000000	0.00000000000000000000	0.00000000000000000000	3053.00000000000000000000	386.00000000000000000000	4.00000000000000000000	4.00000000000000000000	4.00000000000000000000	4.00000000000000000000	4.00000000000000000000	4.00000000000000000000	4.00000000000000000000	4.00000000000000000000	4.00000000000000000000	4.00000000000000000000	4.00000000000000000000	4.00000000000000000000	4.00000000000000000000	4.00000000000000000000	4.00000000000000000000	4.00000000000000000000
29.00000000000000000000	0.00000000000000000000	4187.17919921875000000000	4195.89746093750000000000	4150.25634765625000000000	4198.97412109375000000000	4189.23046875000000000000	4172.30761718750000000000	4169.23046875000000000000	4169.74365234375000000000	4189.74365234375000000000	4198.97412109375000000000	4207.69238281250000000000	4217.43603515625000000000	4189.74365234375000000000	4174.87158203125000000000	0.00000000000000000000	10247.00000000000000000000	10229.00000000000000000000	0.00000000000000000000	0.00000000000000000000	0.00000000000000000000	3053.00000000000000000000	394.00000000000000000000	4.00000000000000000000	4.00000000000000000000	4.00000000000000000000	4.00000000000000000000	4.00000000000000000000	4.00000000000000000000	4.00000000000000000000	4.00000000000000000000	4.00000000000000000000	4.00000000000000000000	4.00000000000000000000	4.00000000000000000000	4.00000000000000000000	4.00000000000000000000	4.00000000000000000000	4.00000000000000000000
29.00000000000000000000	0.00000000000000000000	4187.17919921875000000000	4195.89746093750000000000	4150.25634765625000000000	4198.97412109375000000000	4189.23046875000000000000	4172.30761718750000000000	4169.23046875000000000000	4169.74365234375000000000	4189.74365234375000000000	4198.97412109375000000000	4207.69238281250000000000	4217.43603515625000000000	4189.74365234375000000000	4174.87158203125000000000	0.00000000000000000000	10247.00000000000000000000	10229.00000000000000000000	0.00000000000000000000	0.00000000000000000000	0.00000000000000000000	3053.00000000000000000000	402.00000000000000000000	4.00000000000000000000	4.00000000000000000000	4.00000000000000000000	4.00000000000000000000	4.00000000000000000000	4.00000000000000000000	4.00000000000000000000	4.00000000000000000000	4.00000000000000000000	4.00000000000000000000	4.00000000000000000000	4.00000000000000000000	4.00000000000000000000	4.00000000000000000000	4.00000000000000000000	4.00000000000000000000
30.00000000000000000000	0.00000000000000000000	4165.12792968750000000000	4205.12792968750000000000	4153.84619140625000000000	4197.43603515625000000000	4199.48730468750000000000	4194.35888671875000000000	4191.28173828125000000000	4191.79492187500000000000	4201.02539062500000000000	4195.89746093750000000000	4195.89746093750000000000	4222.05126953125000000000	4188.71777343750000000000	4180.51269531250000000000	0.00000000000000000000	10247.00000000000000000000	10229.00000000000000000000	0.00000000000000000000	0.00000000000000000000	0.00000000000000000000	3053.00000000000000000000	411.00000000000000000000	4.00000000000000000000	4.00000000000000000000	4.00000000000000000000	4.00000000000000000000	4.00000000000000000000	4.00000000000000000000	4.00000000000000000000	4.00000000000000000000	4.00000000000000000000	4.00000000000000000000	4.00000000000000000000	4.00000000000000000000	4.00000000000000000000	4.00000000000000000000	4.00000000000000000000	4.00000000000000000000
31.00000000000000000000	0.00000000000000000000	4180.00000000000000000000	4184.10253906250000000000	4152.30761718750000000000	4196.41015625000000000000	4183.58984375000000000000	4183.07666015625000000000	4187.17919921875000000000	4187.69238281250000000000	4182.56396484375000000000	4166.15380859375000000000	4169.74365234375000000000	4218.46142578125000000000	4165.64111328125000000000	4175.89746093750000000000	0.00000000000000000000	10246.00000000000000000000	10230.00000000000000000000	0.00000000000000000000	0.00000000000000000000	0.00000000000000000000	3053.00000000000000000000	419.00000000000000000000	4.00000000000000000000	4.00000000000000000000	4.00000000000000000000	4.00000000000000000000	4.00000000000000000000	4.00000000000000000000	4.00000000000000000000	4.00000000000000000000	4.00000000000000000000	4.00000000000000000000	4.00000000000000000000	4.00000000000000000000	4.00000000000000000000	4.00000000000000000000	4.00000000000000000000	4.00000000000000000000
32.00000000000000000000	0.00000000000000000000	4171.79492187500000000000	4180.51269531250000000000	4146.66650390625000000000	4184.61523437500000000000	4191.79492187500000000000	4184.61523437500000000000	4185.12792968750000000000	4193.33300781250000000000	4186.15380859375000000000	4176.41015625000000000000	4182.56396484375000000000	4216.92285156250000000000	4183.07666015625000000000	4185.64111328125000000000	0.00000000000000000000	10246.00000000000000000000	10230.00000000000000000000	0.00000000000000000000	0.00000000000000000000	0.00000000000000000000	3053.00000000000000000000	428.00000000000000000000	4.00000000000000000000	4.00000000000000000000	4.00000000000000000000	4.00000000000000000000	4.00000000000000000000	4.00000000000000000000	4.00000000000000000000	4.00000000000000000000	4.00000000000000000000	4.00000000000000000000	4.00000000000000000000	4.00000000000000000000	4.00000000000000000000	4.00000000000000000000	4.00000000000000000000	4.00000000000000000000
33.00000000000000000000	0.00000000000000000000	4167.17919921875000000000	4184.10253906250000000000	4147.69238281250000000000	4180.00000000000000000000	4195.38427734375000000000	4191.79492187500000000000	4176.92285156250000000000	4198.46142578125000000000	4205.12792968750000000000	4189.23046875000000000000	4207.17919921875000000000	4227.17919921875000000000	4203.07666015625000000000	4201.53857421875000000000	0.00000000000000000000	10249.00000000000000000000	10231.00000000000000000000	0.00000000000000000000	0.00000000000000000000	0.00000000000000000000	3053.00000000000000000000	436.00000000000000000000	4.00000000000000000000	4.00000000000000000000	4.00000000000000000000	4.00000000000000000000	4.00000000000000000000	4.00000000000000000000	4.00000000000000000000	4.00000000000000000000	4.00000000000000000000	4.00000000000000000000	4.00000000000000000000	4.00000000000000000000	4.00000000000000000000	4.00000000000000000000	4.00000000000000000000	4.00000000000000000000
34.00000000000000000000	0.00000000000000000000	4184.10253906250000000000	4185.64111328125000000000	4159.48730468750000000000	4186.15380859375000000000	4176.41015625000000000000	4174.35888671875000000000	4164.61523437500000000000	4175.89746093750000000000	4190.25634765625000000000	4178.97412109375000000000	4207.69238281250000000000	4226.15380859375000000000	4188.20507812500000000000	4193.84619140625000000000	0.00000000000000000000	10249.00000000000000000000	10231.00000000000000000000	0.00000000000000000000	0.00000000000000000000	0.00000000000000000000	3053.00000000000000000000	444.00000000000000000000	4.00000000000000000000	4.00000000000000000000	4.00000000000000000000	4.00000000000000000000	4.00000000000000000000	4.00000000000000000000	4.00000000000000000000	4.00000000000000000000	4.00000000000000000000	4.00000000000000000000	4.00000000000000000000	4.00000000000000000000	4.00000000000000000000	4.00000000000000000000	4.00000000000000000000	4.00000000000000000000
35.00000000000000000000	0.00000000000000000000	4158.46142578125000000000	4196.92285156250000000000	4149.74365234375000000000	4189.23046875000000000000	4181.53857421875000000000	4173.33300781250000000000	4188.20507812500000000000	4183.07666015625000000000	4188.71777343750000000000	4189.74365234375000000000	4200.00000000000000000000	4219.48730468750000000000	4179.48730468750000000000	4185.64111328125000000000	0.00000000000000000000	10250.00000000000000000000	10231.00000000000000000000	0.00000000000000000000	0.00000000000000000000	0.00000000000000000000	3053.00000000000000000000	453.00000000000000000000	4.00000000000000000000	4.00000000000000000000	4.00000000000000000000	4.00000000000000000000	4.00000000000000000000	4.00000000000000000000	4.00000000000000000000	4.00000000000000000000	4.00000000000000000000	4.00000000000000000000	4.00000000000000000000	4.00000000000000000000	4.00000000000000000000	4.00000000000000000000	4.00000000000000000000	4.00000000000000000000
36.00000000000000000000	0.00000000000000000000	4177.94873046875000000000	4170.25634765625000000000	4151.28173828125000000000	4177.94873046875000000000	4170.25634765625000000000	4172.82031250000000000000	4190.76904296875000000000	4186.66650390625000000000	4184.10253906250000000000	4168.71777343750000000000	4170.25634765625000000000	4215.89746093750000000000	4150.76904296875000000000	4166.15380859375000000000	0.00000000000000000000	10250.00000000000000000000	10231.00000000000000000000	0.00000000000000000000	0.00000000000000000000	0.00000000000000000000	3053.00000000000000000000	460.00000000000000000000	4.00000000000000000000	4.00000000000000000000	4.00000000000000000000	4.00000000000000000000	4.00000000000000000000	4.00000000000000000000	4.00000000000000000000	4.00000000000000000000	4.00000000000000000000	4.00000000000000000000	4.00000000000000000000	4.00000000000000000000	4.00000000000000000000	4.00000000000000000000	4.00000000000000000000	4.00000000000000000000
37.00000000000000000000	0.00000000000000000000	4173.33300781250000000000	4170.76904296875000000000	4162.56396484375000000000	4188.71777343750000000000	4188.71777343750000000000	4195.89746093750000000000	4192.30761718750000000000	4190.25634765625000000000	4187.69238281250000000000	4156.92285156250000000000	4176.41015625000000000000	4219.48730468750000000000	4165.12792968750000000000	4177.43603515625000000000	0.00000000000000000000	10251.00000000000000000000	10230.00000000000000000000	0.00000000000000000000	0.00000000000000000000	0.00000000000000000000	3053.00000000000000000000	468.00000000000000000000	4.00000000000000000000	4.00000000000000000000	4.00000000000000000000	4.00000000000000000000	4.00000000000000000000	4.00000000000000000000	4.00000000000000000000	4.00000000000000000000	4.00000000000000000000	4.00000000000000000000	4.00000000000000000000	4.00000000000000000000	4.00000000000000000000	4.00000000000000000000	4.00000000000000000000	4.00000000000000000000
38.00000000000000000000	0.00000000000000000000	4151.28173828125000000000	4181.53857421875000000000	4145.64111328125000000000	4191.79492187500000000000	4196.41015625000000000000	4191.79492187500000000000	4180.51269531250000000000	4176.41015625000000000000	4171.28173828125000000000	4151.79492187500000000000	4194.35888671875000000000	4212.82031250000000000000	4182.56396484375000000000	4183.07666015625000000000	0.00000000000000000000	10251.00000000000000000000	10230.00000000000000000000	0.00000000000000000000	0.00000000000000000000	0.00000000000000000000	3053.00000000000000000000	475.00000000000000000000	4.00000000000000000000	4.00000000000000000000	4.00000000000000000000	4.00000000000000000000	4.00000000000000000000	4.00000000000000000000	4.00000000000000000000	4.00000000000000000000	4.00000000000000000000	4.00000000000000000000	4.00000000000000000000	4.00000000000000000000	4.00000000000000000000	4.00000000000000000000	4.00000000000000000000	4.00000000000000000000
39.00000000000000000000	0.00000000000000000000	4171.79492187500000000000	4163.07666015625000000000	4134.35888671875000000000	4158.46142578125000000000	4170.76904296875000000000	4165.12792968750000000000	4164.61523437500000000000	4158.97412109375000000000	4157.94873046875000000000	4138.46142578125000000000	4180.51269531250000000000	4202.56396484375000000000	4160.00000000000000000000	4163.07666015625000000000	0.00000000000000000000	10251.00000000000000000000	10231.00000000000000000000	0.00000000000000000000	0.00000000000000000000	0.00000000000000000000	3053.00000000000000000000	482.00000000000000000000	4.00000000000000000000	4.00000000000000000000	4.00000000000000000000	4.00000000000000000000	4.00000000000000000000	4.00000000000000000000	4.00000000000000000000	4.00000000000000000000	4.00000000000000000000	4.00000000000000000000	4.00000000000000000000	4.00000000000000000000	4.00000000000000000000	4.00000000000000000000	4.00000000000000000000	4.00000000000000000000
40.00000000000000000000	0.00000000000000000000	4156.92285156250000000000	4171.28173828125000000000	4125.64111328125000000000	4156.41015625000000000000	4180.51269531250000000000	4175.38427734375000000000	4184.61523437500000000000	4181.53857421875000000000	4189.23046875000000000000	4167.69238281250000000000	4182.56396484375000000000	4213.33300781250000000000	4163.58984375000000000000	4168.20507812500000000000	0.00000000000000000000	10251.00000000000000000000	10231.00000000000000000000	0.00000000000000000000	0.00000000000000000000	0.00000000000000000000	3053.00000000000000000000	490.00000000000000000000	4.00000000000000000000	4.00000000000000000000	4.00000000000000000000	4.00000000000000000000	4.00000000000000000000	4.00000000000000000000	4.00000000000000000000	4.00000000000000000000	4.00000000000000000000	4.00000000000000000000	4.00000000000000000000	4.00000000000000000000	4.00000000000000000000	4.00000000000000000000	4.00000000000000000000	4.00000000000000000000
41.00000000000000000000	0.00000000000000000000	4174.87158203125000000000	4171.79492187500000000000	4120.51269531250000000000	4182.56396484375000000000	4170.76904296875000000000	4167.69238281250000000000	4180.51269531250000000000	4184.61523437500000000000	4177.94873046875000000000	4174.87158203125000000000	4175.38427734375000000000	4219.48730468750000000000	4155.38427734375000000000	4169.23046875000000000000	0.00000000000000000000	10251.00000000000000000000	10230.00000000000000000000	0.00000000000000000000	0.00000000000000000000	0.00000000000000000000	3053.00000000000000000000	497.00000000000000000000	4.00000000000000000000	4.00000000000000000000	4.00000000000000000000	4.00000000000000000000	4.00000000000000000000	4.00000000000000000000	4.00000000000000000000	4.00000000000000000000	4.00000000000000000000	4.00000000000000000000	4.00000000000000000000	4.00000000000000000000	4.00000000000000000000	4.00000000000000000000	4.00000000000000000000	4.00000000000000000000
42.00000000000000000000	0.00000000000000000000	4173.84619140625000000000	4179.48730468750000000000	4125.64111328125000000000	4189.74365234375000000000	4171.79492187500000000000	4173.33300781250000000000	4182.56396484375000000000	4189.23046875000000000000	4175.38427734375000000000	4171.28173828125000000000	4171.28173828125000000000	4220.51269531250000000000	4164.61523437500000000000	4177.94873046875000000000	0.00000000000000000000	10251.00000000000000000000	10230.00000000000000000000	0.00000000000000000000	0.00000000000000000000	0.00000000000000000000	3053.00000000000000000000	504.00000000000000000000	4.00000000000000000000	4.00000000000000000000	4.00000000000000000000	4.00000000000000000000	4.00000000000000000000	4.00000000000000000000	4.00000000000000000000	4.00000000000000000000	4.00000000000000000000	4.00000000000000000000	4.00000000000000000000	4.00000000000000000000	4.00000000000000000000	4.00000000000000000000	4.00000000000000000000	4.00000000000000000000
43.00000000000000000000	0.00000000000000000000	4152.82031250000000000000	4175.89746093750000000000	4130.25634765625000000000	4174.87158203125000000000	4182.56396484375000000000	4176.41015625000000000000	4177.94873046875000000000	4183.07666015625000000000	4183.07666015625000000000	4158.97412109375000000000	4186.15380859375000000000	4220.51269531250000000000	4177.43603515625000000000	4178.97412109375000000000	0.00000000000000000000	10248.00000000000000000000	10230.00000000000000000000	0.00000000000000000000	0.00000000000000000000	0.00000000000000000000	3053.00000000000000000000	512.00000000000000000000	4.00000000000000000000	4.00000000000000000000	4.00000000000000000000	4.00000000000000000000	4.00000000000000000000	4.00000000000000000000	4.00000000000000000000	4.00000000000000000000	4.00000000000000000000	4.00000000000000000000	4.00000000000000000000	4.00000000000000000000	4.00000000000000000000	4.00000000000000000000	4.00000000000000000000	4.00000000000000000000
44.00000000000000000000	0.00000000000000000000	4175.89746093750000000000	4156.41015625000000000000	4146.15380859375000000000	4175.38427734375000000000	4173.33300781250000000000	4157.94873046875000000000	4164.61523437500000000000	4171.28173828125000000000	4156.92285156250000000000	4134.87158203125000000000	4184.10253906250000000000	4213.84619140625000000000	4166.15380859375000000000	4168.71777343750000000000	0.00000000000000000000	10248.00000000000000000000	10230.00000000000000000000	0.00000000000000000000	0.00000000000000000000	0.00000000000000000000	3053.00000000000000000000	519.00000000000000000000	4.00000000000000000000	4.00000000000000000000	4.00000000000000000000	4.00000000000000000000	4.00000000000000000000	4.00000000000000000000	4.00000000000000000000	4.00000000000000000000	4.00000000000000000000	4.00000000000000000000	4.00000000000000000000	4.00000000000000000000	4.00000000000000000000	4.00000000000000000000	4.00000000000000000000	4.00000000000000000000
45.00000000000000000000	0.00000000000000000000	4161.02539062500000000000	4179.48730468750000000000	4146.15380859375000000000	4189.74365234375000000000	4182.05126953125000000000	4172.30761718750000000000	4187.69238281250000000000	4192.30761718750000000000	4165.64111328125000000000	4161.53857421875000000000	4185.12792968750000000000	4214.87158203125000000000	4175.89746093750000000000	4174.87158203125000000000	0.00000000000000000000	10247.00000000000000000000	10230.00000000000000000000	0.00000000000000000000	0.00000000000000000000	0.00000000000000000000	3053.00000000000000000000	526.00000000000000000000	4.00000000000000000000	4.00000000000000000000	4.00000000000000000000	4.00000000000000000000	4.00000000000000000000	4.00000000000000000000	4.00000000000000000000	4.00000000000000000000	4.00000000000000000000	4.00000000000000000000	4.00000000000000000000	4.00000000000000000000	4.00000000000000000000	4.00000000000000000000	4.00000000000000000000	4.00000000000000000000
46.00000000000000000000	0.00000000000000000000	4171.28173828125000000000	4182.56396484375000000000	4136.41015625000000000000	4177.43603515625000000000	4166.66650390625000000000	4165.12792968750000000000	4170.76904296875000000000	4169.74365234375000000000	4166.66650390625000000000	4167.69238281250000000000	4173.84619140625000000000	4214.87158203125000000000	4165.12792968750000000000	4156.41015625000000000000	0.00000000000000000000	10247.00000000000000000000	10230.00000000000000000000	0.00000000000000000000	0.00000000000000000000	0.00000000000000000000	3053.00000000000000000000	534.00000000000000000000	4.00000000000000000000	4.00000000000000000000	4.00000000000000000000	4.00000000000000000000	4.00000000000000000000	4.00000000000000000000	4.00000000000000000000	4.00000000000000000000	4.00000000000000000000	4.00000000000000000000	4.00000000000000000000	4.00000000000000000000	4.00000000000000000000	4.00000000000000000000	4.00000000000000000000	4.00000000000000000000
47.00000000000000000000	0.00000000000000000000	4179.48730468750000000000	4188.71777343750000000000	4144.61523437500000000000	4172.82031250000000000000	4188.20507812500000000000	4176.92285156250000000000	4167.69238281250000000000	4169.74365234375000000000	4178.46142578125000000000	4169.74365234375000000000	4177.94873046875000000000	4221.53857421875000000000	4183.07666015625000000000	4170.76904296875000000000	0.00000000000000000000	10248.00000000000000000000	10228.00000000000000000000	0.00000000000000000000	0.00000000000000000000	0.00000000000000000000	3053.00000000000000000000	541.00000000000000000000	4.00000000000000000000	4.00000000000000000000	4.00000000000000000000	4.00000000000000000000	4.00000000000000000000	4.00000000000000000000	4.00000000000000000000	4.00000000000000000000	4.00000000000000000000	4.00000000000000000000	4.00000000000000000000	4.00000000000000000000	4.00000000000000000000	4.00000000000000000000	4.00000000000000000000	4.00000000000000000000
48.00000000000000000000	0.00000000000000000000	4168.71777343750000000000	4204.61523437500000000000	4150.76904296875000000000	4190.25634765625000000000	4215.38427734375000000000	4202.05126953125000000000	4188.71777343750000000000	4197.43603515625000000000	4194.35888671875000000000	4181.53857421875000000000	4197.43603515625000000000	4235.89746093750000000000	4208.20507812500000000000	4198.46142578125000000000	0.00000000000000000000	10248.00000000000000000000	10228.00000000000000000000	0.00000000000000000000	0.00000000000000000000	0.00000000000000000000	3053.00000000000000000000	548.00000000000000000000	4.00000000000000000000	4.00000000000000000000	4.00000000000000000000	4.00000000000000000000	4.00000000000000000000	4.00000000000000000000	4.00000000000000000000	4.00000000000000000000	4.00000000000000000000	4.00000000000000000000	4.00000000000000000000	4.00000000000000000000	4.00000000000000000000	4.00000000000000000000	4.00000000000000000000	4.00000000000000000000
49.00000000000000000000	0.00000000000000000000	4189.23046875000000000000	4188.71777343750000000000	4154.35888671875000000000	4191.28173828125000000000	4174.87158203125000000000	4169.74365234375000000000	4165.12792968750000000000	4165.64111328125000000000	4157.94873046875000000000	4149.23046875000000000000	4181.02539062500000000000	4227.17919921875000000000	4176.92285156250000000000	4174.35888671875000000000	0.00000000000000000000	10247.00000000000000000000	10228.00000000000000000000	0.00000000000000000000	0.00000000000000000000	0.00000000000000000000	3053.00000000000000000000	556.00000000000000000000	4.00000000000000000000	4.00000000000000000000	4.00000000000000000000	4.00000000000000000000	4.00000000000000000000	4.00000000000000000000	4.00000000000000000000	4.00000000000000000000	4.00000000000000000000	4.00000000000000000000	4.00000000000000000000	4.00000000000000000000	4.00000000000000000000	4.00000000000000000000	4.00000000000000000000	4.00000000000000000000
50.00000000000000000000	0.00000000000000000000	4164.61523437500000000000	4195.38427734375000000000	4155.89746093750000000000	4188.20507812500000000000	4176.92285156250000000000	4162.05126953125000000000	4167.69238281250000000000	4165.12792968750000000000	4166.66650390625000000000	4150.25634765625000000000	4176.41015625000000000000	4218.46142578125000000000	4181.02539062500000000000	4175.38427734375000000000	0.00000000000000000000	10247.00000000000000000000	10228.00000000000000000000	0.00000000000000000000	0.00000000000000000000	0.00000000000000000000	3053.00000000000000000000	563.00000000000000000000	4.00000000000000000000	4.00000000000000000000	4.00000000000000000000	4.00000000000000000000	4.00000000000000000000	4.00000000000000000000	4.00000000000000000000	4.00000000000000000000	4.00000000000000000000	4.00000000000000000000	4.00000000000000000000	4.00000000000000000000	4.00000000000000000000	4.00000000000000000000	4.00000000000000000000	4.00000000000000000000
51.00000000000000000000	0.00000000000000000000	4171.79492187500000000000	4188.71777343750000000000	4158.97412109375000000000	4182.05126953125000000000	4194.35888671875000000000	4179.48730468750000000000	4183.58984375000000000000	4189.23046875000000000000	4190.25634765625000000000	4169.74365234375000000000	4186.15380859375000000000	4225.12792968750000000000	4195.38427734375000000000	4188.71777343750000000000	0.00000000000000000000	10246.00000000000000000000	10228.00000000000000000000	0.00000000000000000000	0.00000000000000000000	0.00000000000000000000	3053.00000000000000000000	570.00000000000000000000	4.00000000000000000000	4.00000000000000000000	4.00000000000000000000	4.00000000000000000000	4.00000000000000000000	4.00000000000000000000	4.00000000000000000000	4.00000000000000000000	4.00000000000000000000	4.00000000000000000000	4.00000000000000000000	4.00000000000000000000	4.00000000000000000000	4.00000000000000000000	4.00000000000000000000	4.00000000000000000000
52.00000000000000000000	0.00000000000000000000	4183.58984375000000000000	4194.35888671875000000000	4163.58984375000000000000	4182.05126953125000000000	4196.92285156250000000000	4201.02539062500000000000	4195.89746093750000000000	4191.28173828125000000000	4192.82031250000000000000	4182.05126953125000000000	4201.02539062500000000000	4232.30761718750000000000	4192.30761718750000000000	4190.25634765625000000000	0.00000000000000000000	10246.00000000000000000000	10228.00000000000000000000	0.00000000000000000000	0.00000000000000000000	0.00000000000000000000	3053.00000000000000000000	579.00000000000000000000	4.00000000000000000000	4.00000000000000000000	4.00000000000000000000	4.00000000000000000000	4.00000000000000000000	4.00000000000000000000	4.00000000000000000000	4.00000000000000000000	4.00000000000000000000	4.00000000000000000000	4.00000000000000000000	4.00000000000000000000	4.00000000000000000000	4.00000000000000000000	4.00000000000000000000	4.00000000000000000000
53.00000000000000000000	0.00000000000000000000	4162.05126953125000000000	4206.66650390625000000000	4151.28173828125000000000	4187.69238281250000000000	4200.00000000000000000000	4201.02539062500000000000	4192.30761718750000000000	4182.56396484375000000000	4195.89746093750000000000	4182.56396484375000000000	4198.46142578125000000000	4225.64111328125000000000	4185.64111328125000000000	4182.05126953125000000000	0.00000000000000000000	10246.00000000000000000000	10228.00000000000000000000	0.00000000000000000000	0.00000000000000000000	0.00000000000000000000	3053.00000000000000000000	587.00000000000000000000	4.00000000000000000000	4.00000000000000000000	4.00000000000000000000	4.00000000000000000000	4.00000000000000000000	4.00000000000000000000	4.00000000000000000000	4.00000000000000000000	4.00000000000000000000	4.00000000000000000000	4.00000000000000000000	4.00000000000000000000	4.00000000000000000000	4.00000000000000000000	4.00000000000000000000	4.00000000000000000000
54.00000000000000000000	0.00000000000000000000	4177.94873046875000000000	4173.33300781250000000000	4144.10253906250000000000	4175.38427734375000000000	4186.15380859375000000000	4170.76904296875000000000	4166.66650390625000000000	4163.07666015625000000000	4172.30761718750000000000	4148.20507812500000000000	4165.12792968750000000000	4203.58984375000000000000	4168.20507812500000000000	4160.00000000000000000000	0.00000000000000000000	10246.00000000000000000000	10228.00000000000000000000	0.00000000000000000000	0.00000000000000000000	0.00000000000000000000	3053.00000000000000000000	596.00000000000000000000	4.00000000000000000000	4.00000000000000000000	4.00000000000000000000	4.00000000000000000000	4.00000000000000000000	4.00000000000000000000	4.00000000000000000000	4.00000000000000000000	4.00000000000000000000	4.00000000000000000000	4.00000000000000000000	4.00000000000000000000	4.00000000000000000000	4.00000000000000000000	4.00000000000000000000	4.00000000000000000000
55.00000000000000000000	0.00000000000000000000	4159.48730468750000000000	4174.35888671875000000000	4141.53857421875000000000	4174.35888671875000000000	4200.51269531250000000000	4183.58984375000000000000	4184.61523437500000000000	4177.43603515625000000000	4180.51269531250000000000	4153.33300781250000000000	4181.02539062500000000000	4205.12792968750000000000	4190.25634765625000000000	4177.94873046875000000000	0.00000000000000000000	10246.00000000000000000000	10228.00000000000000000000	0.00000000000000000000	0.00000000000000000000	0.00000000000000000000	3053.00000000000000000000	604.00000000000000000000	4.00000000000000000000	4.00000000000000000000	4.00000000000000000000	4.00000000000000000000	4.00000000000000000000	4.00000000000000000000	4.00000000000000000000	4.00000000000000000000	4.00000000000000000000	4.00000000000000000000	4.00000000000000000000	4.00000000000000000000	4.00000000000000000000	4.00000000000000000000	4.00000000000000000000	4.00000000000000000000
56.00000000000000000000	0.00000000000000000000	4165.12792968750000000000	4189.74365234375000000000	4140.51269531250000000000	4188.71777343750000000000	4196.92285156250000000000	4178.97412109375000000000	4181.53857421875000000000	4178.46142578125000000000	4192.82031250000000000000	4166.15380859375000000000	4202.56396484375000000000	4222.56396484375000000000	4204.10253906250000000000	4188.71777343750000000000	0.00000000000000000000	10246.00000000000000000000	10228.00000000000000000000	0.00000000000000000000	0.00000000000000000000	0.00000000000000000000	3053.00000000000000000000	612.00000000000000000000	4.00000000000000000000	4.00000000000000000000	4.00000000000000000000	4.00000000000000000000	4.00000000000000000000	4.00000000000000000000	4.00000000000000000000	4.00000000000000000000	4.00000000000000000000	4.00000000000000000000	4.00000000000000000000	4.00000000000000000000	4.00000000000000000000	4.00000000000000000000	4.00000000000000000000	4.00000000000000000000
57.00000000000000000000	0.00000000000000000000	4181.02539062500000000000	4194.87158203125000000000	4151.28173828125000000000	4187.17919921875000000000	4188.71777343750000000000	4171.28173828125000000000	4170.76904296875000000000	4176.92285156250000000000	4190.76904296875000000000	4170.76904296875000000000	4198.46142578125000000000	4230.76904296875000000000	4200.51269531250000000000	4184.10253906250000000000	0.00000000000000000000	10247.00000000000000000000	10227.00000000000000000000	0.00000000000000000000	0.00000000000000000000	0.00000000000000000000	3053.00000000000000000000	621.00000000000000000000	4.00000000000000000000	4.00000000000000000000	4.00000000000000000000	4.00000000000000000000	4.00000000000000000000	4.00000000000000000000	4.00000000000000000000	4.00000000000000000000	4.00000000000000000000	4.00000000000000000000	4.00000000000000000000	4.00000000000000000000	4.00000000000000000000	4.00000000000000000000	4.00000000000000000000	4.00000000000000000000
58.00000000000000000000	0.00000000000000000000	4163.58984375000000000000	4198.46142578125000000000	4151.28173828125000000000	4170.25634765625000000000	4198.97412109375000000000	4193.84619140625000000000	4188.20507812500000000000	4193.84619140625000000000	4195.38427734375000000000	4177.94873046875000000000	4197.43603515625000000000	4233.84619140625000000000	4193.33300781250000000000	4185.64111328125000000000	0.00000000000000000000	10247.00000000000000000000	10227.00000000000000000000	0.00000000000000000000	0.00000000000000000000	0.00000000000000000000	3053.00000000000000000000	629.00000000000000000000	4.00000000000000000000	4.00000000000000000000	4.00000000000000000000	4.00000000000000000000	4.00000000000000000000	4.00000000000000000000	4.00000000000000000000	4.00000000000000000000	4.00000000000000000000	4.00000000000000000000	4.00000000000000000000	4.00000000000000000000	4.00000000000000000000	4.00000000000000000000	4.00000000000000000000	4.00000000000000000000
59.00000000000000000000	0.00000000000000000000	4184.61523437500000000000	4189.74365234375000000000	4154.35888671875000000000	4167.69238281250000000000	4189.23046875000000000000	4188.20507812500000000000	4176.41015625000000000000	4178.46142578125000000000	4180.51269531250000000000	4157.94873046875000000000	4186.15380859375000000000	4226.66650390625000000000	4179.48730468750000000000	4176.92285156250000000000	0.00000000000000000000	10247.00000000000000000000	10227.00000000000000000000	0.00000000000000000000	0.00000000000000000000	0.00000000000000000000	3053.00000000000000000000	637.00000000000000000000	4.00000000000000000000	4.00000000000000000000	4.00000000000000000000	4.00000000000000000000	4.00000000000000000000	4.00000000000000000000	4.00000000000000000000	4.00000000000000000000	4.00000000000000000000	4.00000000000000000000	4.00000000000000000000	4.00000000000000000000	4.00000000000000000000	4.00000000000000000000	4.00000000000000000000	4.00000000000000000000
60.00000000000000000000	0.00000000000000000000	4165.12792968750000000000	4191.28173828125000000000	4155.89746093750000000000	4191.79492187500000000000	4203.58984375000000000000	4189.23046875000000000000	4179.48730468750000000000	4187.17919921875000000000	4191.79492187500000000000	4166.66650390625000000000	4188.71777343750000000000	4224.10253906250000000000	4213.33300781250000000000	4190.76904296875000000000	0.00000000000000000000	10247.00000000000000000000	10227.00000000000000000000	0.00000000000000000000	0.00000000000000000000	0.00000000000000000000	3053.00000000000000000000	646.00000000000000000000	4.00000000000000000000	4.00000000000000000000	4.00000000000000000000	4.00000000000000000000	4.00000000000000000000	4.00000000000000000000	4.00000000000000000000	4.00000000000000000000	4.00000000000000000000	4.00000000000000000000	4.00000000000000000000	4.00000000000000000000	4.00000000000000000000	4.00000000000000000000	4.00000000000000000000	4.00000000000000000000
61.00000000000000000000	0.00000000000000000000	4159.48730468750000000000	4167.17919921875000000000	4153.33300781250000000000	4199.48730468750000000000	4187.69238281250000000000	4169.74365234375000000000	4171.79492187500000000000	4180.00000000000000000000	4183.58984375000000000000	4158.97412109375000000000	4186.15380859375000000000	4226.15380859375000000000	4206.66650390625000000000	4186.66650390625000000000	0.00000000000000000000	10247.00000000000000000000	10227.00000000000000000000	0.00000000000000000000	0.00000000000000000000	0.00000000000000000000	3053.00000000000000000000	654.00000000000000000000	4.00000000000000000000	4.00000000000000000000	4.00000000000000000000	4.00000000000000000000	4.00000000000000000000	4.00000000000000000000	4.00000000000000000000	4.00000000000000000000	4.00000000000000000000	4.00000000000000000000	4.00000000000000000000	4.00000000000000000000	4.00000000000000000000	4.00000000000000000000	4.00000000000000000000	4.00000000000000000000
62.00000000000000000000	0.00000000000000000000	4177.94873046875000000000	4169.74365234375000000000	4162.05126953125000000000	4189.74365234375000000000	4173.84619140625000000000	4164.61523437500000000000	4166.15380859375000000000	4165.12792968750000000000	4177.43603515625000000000	4149.23046875000000000000	4191.79492187500000000000	4232.30761718750000000000	4184.61523437500000000000	4179.48730468750000000000	0.00000000000000000000	10247.00000000000000000000	10227.00000000000000000000	0.00000000000000000000	0.00000000000000000000	0.00000000000000000000	3053.00000000000000000000	662.00000000000000000000	4.00000000000000000000	4.00000000000000000000	4.00000000000000000000	4.00000000000000000000	4.00000000000000000000	4.00000000000000000000	4.00000000000000000000	4.00000000000000000000	4.00000000000000000000	4.00000000000000000000	4.00000000000000000000	4.00000000000000000000	4.00000000000000000000	4.00000000000000000000	4.00000000000000000000	4.00000000000000000000
63.00000000000000000000	0.00000000000000000000	4160.51269531250000000000	4189.74365234375000000000	4154.87158203125000000000	4177.94873046875000000000	4191.79492187500000000000	4185.12792968750000000000	4185.12792968750000000000	4192.82031250000000000000	4201.02539062500000000000	4175.89746093750000000000	4208.71777343750000000000	4234.35888671875000000000	4198.46142578125000000000	4189.23046875000000000000	0.00000000000000000000	10248.00000000000000000000	10225.00000000000000000000	0.00000000000000000000	0.00000000000000000000	0.00000000000000000000	3053.00000000000000000000	671.00000000000000000000	4.00000000000000000000	4.00000000000000000000	4.00000000000000000000	4.00000000000000000000	4.00000000000000000000	4.00000000000000000000	4.00000000000000000000	4.00000000000000000000	4.00000000000000000000	4.00000000000000000000	4.00000000000000000000	4.00000000000000000000	4.00000000000000000000	4.00000000000000000000	4.00000000000000000000	4.00000000000000000000
64.00000000000000000000	0.00000000000000000000	4182.05126953125000000000	4163.07666015625000000000	4154.87158203125000000000	4161.53857421875000000000	4175.38427734375000000000	4173.33300781250000000000	4177.43603515625000000000	4190.25634765625000000000	4187.69238281250000000000	4170.76904296875000000000	4185.12792968750000000000	4227.17919921875000000000	4175.38427734375000000000	4172.82031250000000000000	2567.00000000000000000000	10248.00000000000000000000	10225.00000000000000000000	0.00000000000000000000	0.00000000000000000000	0.00000000000000000000	3053.00000000000000000000	679.00000000000000000000	4.00000000000000000000	4.00000000000000000000	4.00000000000000000000	4.00000000000000000000	4.00000000000000000000	4.00000000000000000000	4.00000000000000000000	4.00000000000000000000	4.00000000000000000000	4.00000000000000000000	4.00000000000000000000	4.00000000000000000000	4.00000000000000000000	4.00000000000000000000	4.00000000000000000000	4.00000000000000000000
65.00000000000000000000	0.00000000000000000000	4173.84619140625000000000	4188.20507812500000000000	4169.74365234375000000000	4181.02539062500000000000	4195.89746093750000000000	4188.71777343750000000000	4185.12792968750000000000	4190.76904296875000000000	4203.07666015625000000000	4181.53857421875000000000	4185.64111328125000000000	4235.89746093750000000000	4195.38427734375000000000	4185.12792968750000000000	2453.00000000000000000000	10249.00000000000000000000	10226.00000000000000000000	0.00000000000000000000	0.00000000000000000000	0.00000000000000000000	3053.00000000000000000000	687.00000000000000000000	4.00000000000000000000	4.00000000000000000000	4.00000000000000000000	4.00000000000000000000	4.00000000000000000000	4.00000000000000000000	4.00000000000000000000	4.00000000000000000000	4.00000000000000000000	4.00000000000000000000	4.00000000000000000000	4.00000000000000000000	4.00000000000000000000	4.00000000000000000000	4.00000000000000000000	4.00000000000000000000
66.00000000000000000000	0.00000000000000000000	4170.76904296875000000000	4207.69238281250000000000	4178.46142578125000000000	4207.69238281250000000000	4209.23046875000000000000	4186.66650390625000000000	4173.33300781250000000000	4180.51269531250000000000	4200.00000000000000000000	4181.02539062500000000000	4196.92285156250000000000	4240.51269531250000000000	4217.94873046875000000000	4202.05126953125000000000	1438.00000000000000000000	10249.00000000000000000000	10226.00000000000000000000	0.00000000000000000000	0.00000000000000000000	0.00000000000000000000	3053.00000000000000000000	696.00000000000000000000	4.00000000000000000000	4.00000000000000000000	4.00000000000000000000	4.00000000000000000000	4.00000000000000000000	4.00000000000000000000	4.00000000000000000000	4.00000000000000000000	4.00000000000000000000	4.00000000000000000000	4.00000000000000000000	4.00000000000000000000	4.00000000000000000000	4.00000000000000000000	4.00000000000000000000	4.00000000000000000000
67.00000000000000000000	0.00000000000000000000	4185.64111328125000000000	4175.89746093750000000000	4178.46142578125000000000	4204.61523437500000000000	4182.05126953125000000000	4163.07666015625000000000	4158.97412109375000000000	4165.64111328125000000000	4161.02539062500000000000	4148.71777343750000000000	4185.64111328125000000000	4231.28173828125000000000	4182.56396484375000000000	4188.71777343750000000000	3459.00000000000000000000	10248.00000000000000000000	10227.00000000000000000000	0.00000000000000000000	0.00000000000000000000	0.00000000000000000000	3053.00000000000000000000	704.00000000000000000000	4.00000000000000000000	4.00000000000000000000	4.00000000000000000000	4.00000000000000000000	4.00000000000000000000	4.00000000000000000000	4.00000000000000000000	4.00000000000000000000	4.00000000000000000000	4.00000000000000000000	4.00000000000000000000	4.00000000000000000000	4.00000000000000000000	4.00000000000000000000	4.00000000000000000000	4.00000000000000000000
68.00000000000000000000	0.00000000000000000000	4156.92285156250000000000	4166.15380859375000000000	4160.00000000000000000000	4189.23046875000000000000	4176.41015625000000000000	4180.00000000000000000000	4185.12792968750000000000	4189.23046875000000000000	4174.87158203125000000000	4144.61523437500000000000	4191.79492187500000000000	4232.82031250000000000000	4169.23046875000000000000	4174.35888671875000000000	3531.00000000000000000000	10248.00000000000000000000	10227.00000000000000000000	0.00000000000000000000	0.00000000000000000000	0.00000000000000000000	3053.00000000000000000000	712.00000000000000000000	4.00000000000000000000	4.00000000000000000000	4.00000000000000000000	4.00000000000000000000	4.00000000000000000000	4.00000000000000000000	4.00000000000000000000	4.00000000000000000000	4.00000000000000000000	4.00000000000000000000	4.00000000000000000000	4.00000000000000000000	4.00000000000000000000	4.00000000000000000000	4.00000000000000000000	4.00000000000000000000
69.00000000000000000000	0.00000000000000000000	4173.84619140625000000000	4160.00000000000000000000	4158.97412109375000000000	4173.33300781250000000000	4166.66650390625000000000	4184.61523437500000000000	4183.07666015625000000000	4189.74365234375000000000	4190.25634765625000000000	4136.92285156250000000000	4186.66650390625000000000	4235.38427734375000000000	4169.74365234375000000000	4158.46142578125000000000	3407.00000000000000000000	10248.00000000000000000000	10228.00000000000000000000	0.00000000000000000000	0.00000000000000000000	0.00000000000000000000	3053.00000000000000000000	721.00000000000000000000	4.00000000000000000000	4.00000000000000000000	4.00000000000000000000	4.00000000000000000000	4.00000000000000000000	4.00000000000000000000	4.00000000000000000000	4.00000000000000000000	4.00000000000000000000	4.00000000000000000000	4.00000000000000000000	4.00000000000000000000	4.00000000000000000000	4.00000000000000000000	4.00000000000000000000	4.00000000000000000000
70.00000000000000000000	0.00000000000000000000	4174.35888671875000000000	4184.10253906250000000000	4177.43603515625000000000	4177.94873046875000000000	4188.71777343750000000000	4181.02539062500000000000	4184.10253906250000000000	4193.84619140625000000000	4201.53857421875000000000	4155.89746093750000000000	4186.15380859375000000000	4240.00000000000000000000	4188.71777343750000000000	4181.02539062500000000000	3482.00000000000000000000	10248.00000000000000000000	10228.00000000000000000000	0.00000000000000000000	0.00000000000000000000	0.00000000000000000000	3053.00000000000000000000	728.00000000000000000000	4.00000000000000000000	4.00000000000000000000	4.00000000000000000000	4.00000000000000000000	4.00000000000000000000	4.00000000000000000000	4.00000000000000000000	4.00000000000000000000	4.00000000000000000000	4.00000000000000000000	4.00000000000000000000	4.00000000000000000000	4.00000000000000000000	4.00000000000000000000	4.00000000000000000000	4.00000000000000000000
71.00000000000000000000	0.00000000000000000000	4166.66650390625000000000	4187.69238281250000000000	4177.94873046875000000000	4175.38427734375000000000	4193.33300781250000000000	4161.53857421875000000000	4184.10253906250000000000	4182.05126953125000000000	4180.51269531250000000000	4160.51269531250000000000	4183.07666015625000000000	4242.05126953125000000000	4189.23046875000000000000	4193.33300781250000000000	3397.00000000000000000000	10249.00000000000000000000	10228.00000000000000000000	0.00000000000000000000	0.00000000000000000000	0.00000000000000000000	3053.00000000000000000000	735.00000000000000000000	4.00000000000000000000	4.00000000000000000000	4.00000000000000000000	4.00000000000000000000	4.00000000000000000000	4.00000000000000000000	4.00000000000000000000	4.00000000000000000000	4.00000000000000000000	4.00000000000000000000	4.00000000000000000000	4.00000000000000000000	4.00000000000000000000	4.00000000000000000000	4.00000000000000000000	4.00000000000000000000
72.00000000000000000000	0.00000000000000000000	4178.97412109375000000000	4158.46142578125000000000	4170.76904296875000000000	4169.74365234375000000000	4167.69238281250000000000	4158.46142578125000000000	4180.00000000000000000000	4170.25634765625000000000	4158.46142578125000000000	4128.20507812500000000000	4177.94873046875000000000	4232.82031250000000000000	4168.71777343750000000000	4172.30761718750000000000	3430.00000000000000000000	10249.00000000000000000000	10228.00000000000000000000	0.00000000000000000000	0.00000000000000000000	0.00000000000000000000	3053.00000000000000000000	743.00000000000000000000	4.00000000000000000000	4.00000000000000000000	4.00000000000000000000	4.00000000000000000000	4.00000000000000000000	4.00000000000000000000	4.00000000000000000000	4.00000000000000000000	4.00000000000000000000	4.00000000000000000000	4.00000000000000000000	4.00000000000000000000	4.00000000000000000000	4.00000000000000000000	4.00000000000000000000	4.00000000000000000000
73.00000000000000000000	0.00000000000000000000	4154.35888671875000000000	4165.64111328125000000000	4163.07666015625000000000	4186.15380859375000000000	4177.94873046875000000000	4188.20507812500000000000	4193.84619140625000000000	4205.12792968750000000000	4201.02539062500000000000	4145.64111328125000000000	4192.30761718750000000000	4228.71777343750000000000	4177.94873046875000000000	4168.71777343750000000000	3144.00000000000000000000	10249.00000000000000000000	10228.00000000000000000000	0.00000000000000000000	0.00000000000000000000	0.00000000000000000000	3053.00000000000000000000	750.00000000000000000000	4.00000000000000000000	4.00000000000000000000	4.00000000000000000000	4.00000000000000000000	4.00000000000000000000	4.00000000000000000000	4.00000000000000000000	4.00000000000000000000	4.00000000000000000000	4.00000000000000000000	4.00000000000000000000	4.00000000000000000000	4.00000000000000000000	4.00000000000000000000	4.00000000000000000000	4.00000000000000000000
74.00000000000000000000	0.00000000000000000000	4174.87158203125000000000	4169.23046875000000000000	4162.56396484375000000000	4190.76904296875000000000	4173.84619140625000000000	4169.23046875000000000000	4174.87158203125000000000	4205.64111328125000000000	4206.15380859375000000000	4154.87158203125000000000	4179.48730468750000000000	4225.12792968750000000000	4174.35888671875000000000	4162.05126953125000000000	3491.00000000000000000000	10249.00000000000000000000	10228.00000000000000000000	0.00000000000000000000	0.00000000000000000000	0.00000000000000000000	3053.00000000000000000000	757.00000000000000000000	4.00000000000000000000	4.00000000000000000000	4.00000000000000000000	4.00000000000000000000	4.00000000000000000000	4.00000000000000000000	4.00000000000000000000	4.00000000000000000000	4.00000000000000000000	4.00000000000000000000	4.00000000000000000000	4.00000000000000000000	4.00000000000000000000	4.00000000000000000000	4.00000000000000000000	4.00000000000000000000
75.00000000000000000000	0.00000000000000000000	4179.48730468750000000000	4192.82031250000000000000	4172.82031250000000000000	4189.74365234375000000000	4189.74365234375000000000	4169.23046875000000000000	4176.92285156250000000000	4196.41015625000000000000	4194.35888671875000000000	4152.82031250000000000000	4188.71777343750000000000	4236.92285156250000000000	4190.76904296875000000000	4187.17919921875000000000	3298.00000000000000000000	10250.00000000000000000000	10229.00000000000000000000	0.00000000000000000000	0.00000000000000000000	0.00000000000000000000	3053.00000000000000000000	765.00000000000000000000	4.00000000000000000000	4.00000000000000000000	4.00000000000000000000	4.00000000000000000000	4.00000000000000000000	4.00000000000000000000	4.00000000000000000000	4.00000000000000000000	4.00000000000000000000	4.00000000000000000000	4.00000000000000000000	4.00000000000000000000	4.00000000000000000000	4.00000000000000000000	4.00000000000000000000	4.00000000000000000000
76.00000000000000000000	0.00000000000000000000	4168.20507812500000000000	4196.92285156250000000000	4176.41015625000000000000	4187.69238281250000000000	4204.10253906250000000000	4182.05126953125000000000	4173.33300781250000000000	4178.46142578125000000000	4186.66650390625000000000	4151.28173828125000000000	4206.15380859375000000000	4246.66650390625000000000	4193.33300781250000000000	4200.51269531250000000000	2657.00000000000000000000	10250.00000000000000000000	10229.00000000000000000000	0.00000000000000000000	0.00000000000000000000	0.00000000000000000000	3053.00000000000000000000	772.00000000000000000000	4.00000000000000000000	4.00000000000000000000	4.00000000000000000000	4.00000000000000000000	4.00000000000000000000	4.00000000000000000000	4.00000000000000000000	4.00000000000000000000	4.00000000000000000000	4.00000000000000000000	4.00000000000000000000	4.00000000000000000000	4.00000000000000000000	4.00000000000000000000	4.00000000000000000000	4.00000000000000000000
77.00000000000000000000	0.00000000000000000000	4180.51269531250000000000	4164.61523437500000000000	4163.58984375000000000000	4175.38427734375000000000	4174.87158203125000000000	4166.15380859375000000000	4146.66650390625000000000	4150.76904296875000000000	4162.05126953125000000000	4133.33300781250000000000	4181.53857421875000000000	4222.56396484375000000000	4161.53857421875000000000	4171.79492187500000000000	2587.00000000000000000000	10249.00000000000000000000	10229.00000000000000000000	0.00000000000000000000	0.00000000000000000000	0.00000000000000000000	3053.00000000000000000000	779.00000000000000000000	4.00000000000000000000	4.00000000000000000000	4.00000000000000000000	4.00000000000000000000	4.00000000000000000000	4.00000000000000000000	4.00000000000000000000	4.00000000000000000000	4.00000000000000000000	4.00000000000000000000	4.00000000000000000000	4.00000000000000000000	4.00000000000000000000	4.00000000000000000000	4.00000000000000000000	4.00000000000000000000
78.00000000000000000000	0.00000000000000000000	4152.82031250000000000000	4173.84619140625000000000	4140.51269531250000000000	4177.43603515625000000000	4173.84619140625000000000	4176.92285156250000000000	4167.17919921875000000000	4177.43603515625000000000	4180.51269531250000000000	4147.69238281250000000000	4172.30761718750000000000	4216.92285156250000000000	4180.51269531250000000000	4178.97412109375000000000	3491.00000000000000000000	10249.00000000000000000000	10229.00000000000000000000	0.00000000000000000000	0.00000000000000000000	0.00000000000000000000	3053.00000000000000000000	787.00000000000000000000	4.00000000000000000000	4.00000000000000000000	4.00000000000000000000	4.00000000000000000000	4.00000000000000000000	4.00000000000000000000	4.00000000000000000000	4.00000000000000000000	4.00000000000000000000	4.00000000000000000000	4.00000000000000000000	4.00000000000000000000	4.00000000000000000000	4.00000000000000000000	4.00000000000000000000	4.00000000000000000000
79.00000000000000000000	0.00000000000000000000	4170.25634765625000000000	4175.89746093750000000000	4147.17919921875000000000	4187.17919921875000000000	4174.87158203125000000000	4172.30761718750000000000	4173.33300781250000000000	4191.79492187500000000000	4197.94873046875000000000	4155.89746093750000000000	4184.10253906250000000000	4236.41015625000000000000	4188.71777343750000000000	4187.17919921875000000000	3298.00000000000000000000	10248.00000000000000000000	10228.00000000000000000000	0.00000000000000000000	0.00000000000000000000	0.00000000000000000000	3053.00000000000000000000	794.00000000000000000000	4.00000000000000000000	4.00000000000000000000	4.00000000000000000000	4.00000000000000000000	4.00000000000000000000	4.00000000000000000000	4.00000000000000000000	4.00000000000000000000	4.00000000000000000000	4.00000000000000000000	4.00000000000000000000	4.00000000000000000000	4.00000000000000000000	4.00000000000000000000	4.00000000000000000000	4.00000000000000000000
80.00000000000000000000	0.00000000000000000000	4177.43603515625000000000	4174.35888671875000000000	4161.02539062500000000000	4194.35888671875000000000	4183.58984375000000000000	4172.82031250000000000000	4181.02539062500000000000	4193.84619140625000000000	4206.66650390625000000000	4161.02539062500000000000	4199.48730468750000000000	4240.00000000000000000000	4177.94873046875000000000	4181.53857421875000000000	2657.00000000000000000000	10248.00000000000000000000	10228.00000000000000000000	0.00000000000000000000	0.00000000000000000000	0.00000000000000000000	3053.00000000000000000000	801.00000000000000000000	4.00000000000000000000	4.00000000000000000000	4.00000000000000000000	4.00000000000000000000	4.00000000000000000000	4.00000000000000000000	4.00000000000000000000	4.00000000000000000000	4.00000000000000000000	4.00000000000000000000	4.00000000000000000000	4.00000000000000000000	4.00000000000000000000	4.00000000000000000000	4.00000000000000000000	4.00000000000000000000
81.00000000000000000000	0.00000000000000000000	4162.05126953125000000000	4175.89746093750000000000	4150.25634765625000000000	4194.87158203125000000000	4184.61523437500000000000	4182.05126953125000000000	4188.20507812500000000000	4188.71777343750000000000	4198.97412109375000000000	4157.94873046875000000000	4190.25634765625000000000	4232.82031250000000000000	4167.17919921875000000000	4173.84619140625000000000	2587.00000000000000000000	10248.00000000000000000000	10232.00000000000000000000	0.00000000000000000000	0.00000000000000000000	0.00000000000000000000	3053.00000000000000000000	809.00000000000000000000	4.00000000000000000000	4.00000000000000000000	4.00000000000000000000	4.00000000000000000000	4.00000000000000000000	4.00000000000000000000	4.00000000000000000000	4.00000000000000000000	4.00000000000000000000	4.00000000000000000000	4.00000000000000000000	4.00000000000000000000	4.00000000000000000000	4.00000000000000000000	4.00000000000000000000	4.00000000000000000000
82.00000000000000000000	0.00000000000000000000	4185.64111328125000000000	4171.79492187500000000000	4153.33300781250000000000	4191.28173828125000000000	4177.94873046875000000000	4171.28173828125000000000	4174.35888671875000000000	4173.84619140625000000000	4185.12792968750000000000	4151.28173828125000000000	4174.87158203125000000000	4230.25634765625000000000	4165.64111328125000000000	4172.82031250000000000000	3491.00000000000000000000	10248.00000000000000000000	10232.00000000000000000000	0.00000000000000000000	0.00000000000000000000	0.00000000000000000000	3053.00000000000000000000	816.00000000000000000000	4.00000000000000000000	4.00000000000000000000	4.00000000000000000000	4.00000000000000000000	4.00000000000000000000	4.00000000000000000000	4.00000000000000000000	4.00000000000000000000	4.00000000000000000000	4.00000000000000000000	4.00000000000000000000	4.00000000000000000000	4.00000000000000000000	4.00000000000000000000	4.00000000000000000000	4.00000000000000000000
83.00000000000000000000	0.00000000000000000000	4166.66650390625000000000	4192.30761718750000000000	4157.94873046875000000000	4189.74365234375000000000	4214.87158203125000000000	4192.82031250000000000000	4195.38427734375000000000	4202.05126953125000000000	4210.76904296875000000000	4176.41015625000000000000	4195.89746093750000000000	4234.87158203125000000000	4201.02539062500000000000	4194.35888671875000000000	3298.00000000000000000000	10249.00000000000000000000	10232.00000000000000000000	0.00000000000000000000	0.00000000000000000000	0.00000000000000000000	3053.00000000000000000000	823.00000000000000000000	4.00000000000000000000	4.00000000000000000000	4.00000000000000000000	4.00000000000000000000	4.00000000000000000000	4.00000000000000000000	4.00000000000000000000	4.00000000000000000000	4.00000000000000000000	4.00000000000000000000	4.00000000000000000000	4.00000000000000000000	4.00000000000000000000	4.00000000000000000000	4.00000000000000000000	4.00000000000000000000
84.00000000000000000000	0.00000000000000000000	4173.33300781250000000000	4188.20507812500000000000	4152.82031250000000000000	4182.05126953125000000000	4210.76904296875000000000	4193.84619140625000000000	4188.71777343750000000000	4197.43603515625000000000	4197.94873046875000000000	4161.02539062500000000000	4188.20507812500000000000	4231.28173828125000000000	4192.82031250000000000000	4189.23046875000000000000	2657.00000000000000000000	10249.00000000000000000000	10232.00000000000000000000	0.00000000000000000000	0.00000000000000000000	0.00000000000000000000	3053.00000000000000000000	831.00000000000000000000	4.00000000000000000000	4.00000000000000000000	4.00000000000000000000	4.00000000000000000000	4.00000000000000000000	4.00000000000000000000	4.00000000000000000000	4.00000000000000000000	4.00000000000000000000	4.00000000000000000000	4.00000000000000000000	4.00000000000000000000	4.00000000000000000000	4.00000000000000000000	4.00000000000000000000	4.00000000000000000000
85.00000000000000000000	0.00000000000000000000	4175.89746093750000000000	4180.00000000000000000000	4147.69238281250000000000	4181.02539062500000000000	4183.07666015625000000000	4177.94873046875000000000	4169.74365234375000000000	4180.51269531250000000000	4186.66650390625000000000	4145.64111328125000000000	4175.38427734375000000000	4227.17919921875000000000	4174.35888671875000000000	4182.56396484375000000000	2587.00000000000000000000	10250.00000000000000000000	10232.00000000000000000000	0.00000000000000000000	0.00000000000000000000	0.00000000000000000000	3053.00000000000000000000	839.00000000000000000000	4.00000000000000000000	4.00000000000000000000	4.00000000000000000000	4.00000000000000000000	4.00000000000000000000	4.00000000000000000000	4.00000000000000000000	4.00000000000000000000	4.00000000000000000000	4.00000000000000000000	4.00000000000000000000	4.00000000000000000000	4.00000000000000000000	4.00000000000000000000	4.00000000000000000000	4.00000000000000000000
86.00000000000000000000	0.00000000000000000000	4156.41015625000000000000	4176.41015625000000000000	4134.87158203125000000000	4185.64111328125000000000	4170.25634765625000000000	4173.84619140625000000000	4172.82031250000000000000	4184.10253906250000000000	4199.48730468750000000000	4159.48730468750000000000	4184.61523437500000000000	4232.82031250000000000000	4172.30761718750000000000	4175.89746093750000000000	3491.00000000000000000000	10250.00000000000000000000	10232.00000000000000000000	0.00000000000000000000	0.00000000000000000000	0.00000000000000000000	3053.00000000000000000000	847.00000000000000000000	4.00000000000000000000	4.00000000000000000000	4.00000000000000000000	4.00000000000000000000	4.00000000000000000000	4.00000000000000000000	4.00000000000000000000	4.00000000000000000000	4.00000000000000000000	4.00000000000000000000	4.00000000000000000000	4.00000000000000000000	4.00000000000000000000	4.00000000000000000000	4.00000000000000000000	4.00000000000000000000
87.00000000000000000000	0.00000000000000000000	4182.05126953125000000000	4165.12792968750000000000	4148.71777343750000000000	4186.15380859375000000000	4172.82031250000000000000	4173.84619140625000000000	4171.28173828125000000000	4165.12792968750000000000	4184.61523437500000000000	4161.53857421875000000000	4182.56396484375000000000	4238.46142578125000000000	4165.64111328125000000000	4164.61523437500000000000	3298.00000000000000000000	10249.00000000000000000000	10232.00000000000000000000	0.00000000000000000000	0.00000000000000000000	0.00000000000000000000	3053.00000000000000000000	856.00000000000000000000	4.00000000000000000000	4.00000000000000000000	4.00000000000000000000	4.00000000000000000000	4.00000000000000000000	4.00000000000000000000	4.00000000000000000000	4.00000000000000000000	4.00000000000000000000	4.00000000000000000000	4.00000000000000000000	4.00000000000000000000	4.00000000000000000000	4.00000000000000000000	4.00000000000000000000	4.00000000000000000000
88.00000000000000000000	0.00000000000000000000	4168.20507812500000000000	4182.05126953125000000000	4168.71777343750000000000	4194.87158203125000000000	4213.84619140625000000000	4197.94873046875000000000	4186.15380859375000000000	4166.15380859375000000000	4191.28173828125000000000	4177.43603515625000000000	4194.35888671875000000000	4251.28173828125000000000	4191.79492187500000000000	4194.87158203125000000000	2657.00000000000000000000	10249.00000000000000000000	10232.00000000000000000000	0.00000000000000000000	0.00000000000000000000	0.00000000000000000000	3053.00000000000000000000	864.00000000000000000000	4.00000000000000000000	4.00000000000000000000	4.00000000000000000000	4.00000000000000000000	4.00000000000000000000	4.00000000000000000000	4.00000000000000000000	4.00000000000000000000	4.00000000000000000000	4.00000000000000000000	4.00000000000000000000	4.00000000000000000000	4.00000000000000000000	4.00000000000000000000	4.00000000000000000000	4.00000000000000000000
89.00000000000000000000	0.00000000000000000000	4168.71777343750000000000	4167.69238281250000000000	4167.69238281250000000000	4185.64111328125000000000	4202.05126953125000000000	4181.53857421875000000000	4171.28173828125000000000	4167.69238281250000000000	4186.66650390625000000000	4164.10253906250000000000	4191.28173828125000000000	4249.74365234375000000000	4180.51269531250000000000	4195.89746093750000000000	2587.00000000000000000000	10248.00000000000000000000	10232.00000000000000000000	0.00000000000000000000	0.00000000000000000000	0.00000000000000000000	3053.00000000000000000000	872.00000000000000000000	4.00000000000000000000	4.00000000000000000000	4.00000000000000000000	4.00000000000000000000	4.00000000000000000000	4.00000000000000000000	4.00000000000000000000	4.00000000000000000000	4.00000000000000000000	4.00000000000000000000	4.00000000000000000000	4.00000000000000000000	4.00000000000000000000	4.00000000000000000000	4.00000000000000000000	4.00000000000000000000
90.00000000000000000000	0.00000000000000000000	4172.82031250000000000000	4161.53857421875000000000	4166.66650390625000000000	4176.92285156250000000000	4180.00000000000000000000	4167.17919921875000000000	4167.17919921875000000000	4182.05126953125000000000	4188.71777343750000000000	4158.97412109375000000000	4187.69238281250000000000	4243.58984375000000000000	4163.07666015625000000000	4182.05126953125000000000	3491.00000000000000000000	10248.00000000000000000000	10232.00000000000000000000	0.00000000000000000000	0.00000000000000000000	0.00000000000000000000	3053.00000000000000000000	881.00000000000000000000	4.00000000000000000000	4.00000000000000000000	4.00000000000000000000	4.00000000000000000000	4.00000000000000000000	4.00000000000000000000	4.00000000000000000000	4.00000000000000000000	4.00000000000000000000	4.00000000000000000000	4.00000000000000000000	4.00000000000000000000	4.00000000000000000000	4.00000000000000000000	4.00000000000000000000	4.00000000000000000000
91.00000000000000000000	0.00000000000000000000	4157.94873046875000000000	4176.41015625000000000000	4162.56396484375000000000	4191.79492187500000000000	4183.07666015625000000000	4180.00000000000000000000	4188.20507812500000000000	4197.43603515625000000000	4201.53857421875000000000	4180.51269531250000000000	4201.02539062500000000000	4255.38427734375000000000	4165.64111328125000000000	4190.76904296875000000000	3298.00000000000000000000	10247.00000000000000000000	10230.00000000000000000000	0.00000000000000000000	0.00000000000000000000	0.00000000000000000000	3053.00000000000000000000	889.00000000000000000000	4.00000000000000000000	4.00000000000000000000	4.00000000000000000000	4.00000000000000000000	4.00000000000000000000	4.00000000000000000000	4.00000000000000000000	4.00000000000000000000	4.00000000000000000000	4.00000000000000000000	4.00000000000000000000	4.00000000000000000000	4.00000000000000000000	4.00000000000000000000	4.00000000000000000000	4.00000000000000000000
92.00000000000000000000	0.00000000000000000000	4185.64111328125000000000	4158.97412109375000000000	4169.74365234375000000000	4183.07666015625000000000	4164.10253906250000000000	4168.71777343750000000000	4173.33300781250000000000	4170.25634765625000000000	4176.41015625000000000000	4166.15380859375000000000	4189.23046875000000000000	4254.35888671875000000000	4141.53857421875000000000	4179.48730468750000000000	2657.00000000000000000000	10247.00000000000000000000	10230.00000000000000000000	0.00000000000000000000	0.00000000000000000000	0.00000000000000000000	3053.00000000000000000000	897.00000000000000000000	4.00000000000000000000	4.00000000000000000000	4.00000000000000000000	4.00000000000000000000	4.00000000000000000000	4.00000000000000000000	4.00000000000000000000	4.00000000000000000000	4.00000000000000000000	4.00000000000000000000	4.00000000000000000000	4.00000000000000000000	4.00000000000000000000	4.00000000000000000000	4.00000000000000000000	4.00000000000000000000
93.00000000000000000000	0.00000000000000000000	4168.71777343750000000000	4172.30761718750000000000	4183.07666015625000000000	4170.25634765625000000000	4195.89746093750000000000	4184.10253906250000000000	4180.00000000000000000000	4178.46142578125000000000	4189.74365234375000000000	4170.76904296875000000000	4185.12792968750000000000	4243.07666015625000000000	4162.05126953125000000000	4186.66650390625000000000	2587.00000000000000000000	10247.00000000000000000000	10228.00000000000000000000	0.00000000000000000000	0.00000000000000000000	0.00000000000000000000	3053.00000000000000000000	906.00000000000000000000	4.00000000000000000000	4.00000000000000000000	4.00000000000000000000	4.00000000000000000000	4.00000000000000000000	4.00000000000000000000	4.00000000000000000000	4.00000000000000000000	4.00000000000000000000	4.00000000000000000000	4.00000000000000000000	4.00000000000000000000	4.00000000000000000000	4.00000000000000000000	4.00000000000000000000	4.00000000000000000000
94.00000000000000000000	0.00000000000000000000	4165.64111328125000000000	4182.05126953125000000000	4190.25634765625000000000	4181.53857421875000000000	4207.17919921875000000000	4183.58984375000000000000	4179.48730468750000000000	4186.66650390625000000000	4193.33300781250000000000	4164.61523437500000000000	4172.30761718750000000000	4229.74365234375000000000	4171.79492187500000000000	4184.10253906250000000000	3491.00000000000000000000	10247.00000000000000000000	10228.00000000000000000000	0.00000000000000000000	0.00000000000000000000	0.00000000000000000000	3053.00000000000000000000	914.00000000000000000000	4.00000000000000000000	4.00000000000000000000	4.00000000000000000000	4.00000000000000000000	4.00000000000000000000	4.00000000000000000000	4.00000000000000000000	4.00000000000000000000	4.00000000000000000000	4.00000000000000000000	4.00000000000000000000	4.00000000000000000000	4.00000000000000000000	4.00000000000000000000	4.00000000000000000000	4.00000000000000000000
95.00000000000000000000	0.00000000000000000000	4178.97412109375000000000	4182.56396484375000000000	4195.89746093750000000000	4195.89746093750000000000	4182.56396484375000000000	4176.41015625000000000000	4170.76904296875000000000	4174.87158203125000000000	4175.89746093750000000000	4157.94873046875000000000	4171.28173828125000000000	4221.53857421875000000000	4148.71777343750000000000	4170.25634765625000000000	3298.00000000000000000000	10246.00000000000000000000	10227.00000000000000000000	0.00000000000000000000	0.00000000000000000000	0.00000000000000000000	3053.00000000000000000000	922.00000000000000000000	4.00000000000000000000	4.00000000000000000000	4.00000000000000000000	4.00000000000000000000	4.00000000000000000000	4.00000000000000000000	4.00000000000000000000	4.00000000000000000000	4.00000000000000000000	4.00000000000000000000	4.00000000000000000000	4.00000000000000000000	4.00000000000000000000	4.00000000000000000000	4.00000000000000000000	4.00000000000000000000
96.00000000000000000000	0.00000000000000000000	4161.53857421875000000000	4184.61523437500000000000	4187.69238281250000000000	4186.15380859375000000000	4198.46142578125000000000	4194.87158203125000000000	4189.23046875000000000000	4196.92285156250000000000	4199.48730468750000000000	4189.74365234375000000000	4198.46142578125000000000	4226.66650390625000000000	4156.92285156250000000000	4176.41015625000000000000	2657.00000000000000000000	10246.00000000000000000000	10227.00000000000000000000	0.00000000000000000000	0.00000000000000000000	0.00000000000000000000	3053.00000000000000000000	931.00000000000000000000	4.00000000000000000000	4.00000000000000000000	4.00000000000000000000	4.00000000000000000000	4.00000000000000000000	4.00000000000000000000	4.00000000000000000000	4.00000000000000000000	4.00000000000000000000	4.00000000000000000000	4.00000000000000000000	4.00000000000000000000	4.00000000000000000000	4.00000000000000000000	4.00000000000000000000	4.00000000000000000000
97.00000000000000000000	0.00000000000000000000	4176.41015625000000000000	4150.25634765625000000000	4179.48730468750000000000	4165.12792968750000000000	4183.58984375000000000000	4183.58984375000000000000	4183.07666015625000000000	4201.02539062500000000000	4196.41015625000000000000	4176.92285156250000000000	4187.69238281250000000000	4220.51269531250000000000	4156.41015625000000000000	4170.25634765625000000000	2587.00000000000000000000	10246.00000000000000000000	10228.00000000000000000000	0.00000000000000000000	0.00000000000000000000	0.00000000000000000000	3053.00000000000000000000	939.00000000000000000000	4.00000000000000000000	4.00000000000000000000	4.00000000000000000000	4.00000000000000000000	4.00000000000000000000	4.00000000000000000000	4.00000000000000000000	4.00000000000000000000	4.00000000000000000000	4.00000000000000000000	4.00000000000000000000	4.00000000000000000000	4.00000000000000000000	4.00000000000000000000	4.00000000000000000000	4.00000000000000000000
98.00000000000000000000	0.00000000000000000000	4162.56396484375000000000	4158.97412109375000000000	4177.43603515625000000000	4178.46142578125000000000	4174.35888671875000000000	4184.61523437500000000000	4183.58984375000000000000	4193.33300781250000000000	4188.20507812500000000000	4168.71777343750000000000	4177.43603515625000000000	4215.89746093750000000000	4169.23046875000000000000	4178.46142578125000000000	3491.00000000000000000000	10246.00000000000000000000	10228.00000000000000000000	0.00000000000000000000	0.00000000000000000000	0.00000000000000000000	3053.00000000000000000000	947.00000000000000000000	4.00000000000000000000	4.00000000000000000000	4.00000000000000000000	4.00000000000000000000	4.00000000000000000000	4.00000000000000000000	4.00000000000000000000	4.00000000000000000000	4.00000000000000000000	4.00000000000000000000	4.00000000000000000000	4.00000000000000000000	4.00000000000000000000	4.00000000000000000000	4.00000000000000000000	4.00000000000000000000
99.00000000000000000000	0.00000000000000000000	4168.20507812500000000000	4174.35888671875000000000	4185.12792968750000000000	4183.07666015625000000000	4193.84619140625000000000	4185.64111328125000000000	4182.56396484375000000000	4176.41015625000000000000	4180.51269531250000000000	4176.41015625000000000000	4179.48730468750000000000	4223.58984375000000000000	4168.71777343750000000000	4178.46142578125000000000	3298.00000000000000000000	10246.00000000000000000000	10227.00000000000000000000	0.00000000000000000000	0.00000000000000000000	0.00000000000000000000	3053.00000000000000000000	956.00000000000000000000	4.00000000000000000000	4.00000000000000000000	4.00000000000000000000	4.00000000000000000000	4.00000000000000000000	4.00000000000000000000	4.00000000000000000000	4.00000000000000000000	4.00000000000000000000	4.00000000000000000000	4.00000000000000000000	4.00000000000000000000	4.00000000000000000000	4.00000000000000000000	4.00000000000000000000	4.00000000000000000000
100.00000000000000000000	0.00000000000000000000	4184.10253906250000000000	4171.28173828125000000000	4200.00000000000000000000	4167.17919921875000000000	4214.35888671875000000000	4186.66650390625000000000	4186.66650390625000000000	4186.66650390625000000000	4179.48730468750000000000	4172.82031250000000000000	4185.12792968750000000000	4232.30761718750000000000	4171.79492187500000000000	4180.00000000000000000000	2657.00000000000000000000	10246.00000000000000000000	10227.00000000000000000000	0.00000000000000000000	0.00000000000000000000	0.00000000000000000000	3053.00000000000000000000	964.00000000000000000000	4.00000000000000000000	4.00000000000000000000	4.00000000000000000000	4.00000000000000000000	4.00000000000000000000	4.00000000000000000000	4.00000000000000000000	4.00000000000000000000	4.00000000000000000000	4.00000000000000000000	4.00000000000000000000	4.00000000000000000000	4.00000000000000000000	4.00000000000000000000	4.00000000000000000000	4.00000000000000000000
101.00000000000000000000	0.00000000000000000000	4151.79492187500000000000	4179.48730468750000000000	4198.97412109375000000000	4173.33300781250000000000	4197.43603515625000000000	4190.25634765625000000000	4192.30761718750000000000	4213.33300781250000000000	4195.38427734375000000000	4175.89746093750000000000	4196.41015625000000000000	4237.43603515625000000000	4188.71777343750000000000	4191.79492187500000000000	2587.00000000000000000000	10245.00000000000000000000	10227.00000000000000000000	0.00000000000000000000	0.00000000000000000000	0.00000000000000000000	3053.00000000000000000000	971.00000000000000000000	4.00000000000000000000	4.00000000000000000000	4.00000000000000000000	4.00000000000000000000	4.00000000000000000000	4.00000000000000000000	4.00000000000000000000	4.00000000000000000000	4.00000000000000000000	4.00000000000000000000	4.00000000000000000000	4.00000000000000000000	4.00000000000000000000	4.00000000000000000000	4.00000000000000000000	4.00000000000000000000
102.00000000000000000000	0.00000000000000000000	4169.23046875000000000000	4160.00000000000000000000	4200.51269531250000000000	4178.46142578125000000000	4150.25634765625000000000	4160.00000000000000000000	4167.17919921875000000000	4179.48730468750000000000	4168.71777343750000000000	4153.84619140625000000000	4176.41015625000000000000	4228.71777343750000000000	4153.33300781250000000000	4166.15380859375000000000	3491.00000000000000000000	10245.00000000000000000000	10227.00000000000000000000	0.00000000000000000000	0.00000000000000000000	0.00000000000000000000	3053.00000000000000000000	979.00000000000000000000	4.00000000000000000000	4.00000000000000000000	4.00000000000000000000	4.00000000000000000000	4.00000000000000000000	4.00000000000000000000	4.00000000000000000000	4.00000000000000000000	4.00000000000000000000	4.00000000000000000000	4.00000000000000000000	4.00000000000000000000	4.00000000000000000000	4.00000000000000000000	4.00000000000000000000	4.00000000000000000000
103.00000000000000000000	0.00000000000000000000	4167.17919921875000000000	4162.56396484375000000000	4201.53857421875000000000	4173.84619140625000000000	4180.51269531250000000000	4169.74365234375000000000	4182.56396484375000000000	4175.89746093750000000000	4164.61523437500000000000	4161.53857421875000000000	4172.30761718750000000000	4230.25634765625000000000	4158.97412109375000000000	4164.61523437500000000000	3298.00000000000000000000	10246.00000000000000000000	10229.00000000000000000000	0.00000000000000000000	0.00000000000000000000	0.00000000000000000000	3053.00000000000000000000	986.00000000000000000000	4.00000000000000000000	4.00000000000000000000	4.00000000000000000000	4.00000000000000000000	4.00000000000000000000	4.00000000000000000000	4.00000000000000000000	4.00000000000000000000	4.00000000000000000000	4.00000000000000000000	4.00000000000000000000	4.00000000000000000000	4.00000000000000000000	4.00000000000000000000	4.00000000000000000000	4.00000000000000000000
104.00000000000000000000	0.00000000000000000000	4162.56396484375000000000	4168.20507812500000000000	4188.71777343750000000000	4168.20507812500000000000	4200.51269531250000000000	4187.69238281250000000000	4187.69238281250000000000	4188.71777343750000000000	4170.25634765625000000000	4171.28173828125000000000	4176.41015625000000000000	4236.41015625000000000000	4188.71777343750000000000	4167.17919921875000000000	2657.00000000000000000000	10246.00000000000000000000	10229.00000000000000000000	0.00000000000000000000	0.00000000000000000000	0.00000000000000000000	3053.00000000000000000000	993.00000000000000000000	4.00000000000000000000	4.00000000000000000000	4.00000000000000000000	4.00000000000000000000	4.00000000000000000000	4.00000000000000000000	4.00000000000000000000	4.00000000000000000000	4.00000000000000000000	4.00000000000000000000	4.00000000000000000000	4.00000000000000000000	4.00000000000000000000	4.00000000000000000000	4.00000000000000000000	4.00000000000000000000
105.00000000000000000000	0.00000000000000000000	4177.94873046875000000000	4161.02539062500000000000	4185.12792968750000000000	4164.10253906250000000000	4174.87158203125000000000	4176.92285156250000000000	4168.71777343750000000000	4175.38427734375000000000	4156.92285156250000000000	4154.87158203125000000000	4173.33300781250000000000	4230.76904296875000000000	4180.00000000000000000000	4154.87158203125000000000	2587.00000000000000000000	10247.00000000000000000000	10229.00000000000000000000	0.00000000000000000000	0.00000000000000000000	0.00000000000000000000	3054.00000000000000000000	1.00000000000000000000	4.00000000000000000000	4.00000000000000000000	4.00000000000000000000	4.00000000000000000000	4.00000000000000000000	4.00000000000000000000	4.00000000000000000000	4.00000000000000000000	4.00000000000000000000	4.00000000000000000000	4.00000000000000000000	4.00000000000000000000	4.00000000000000000000	4.00000000000000000000	4.00000000000000000000	4.00000000000000000000
106.00000000000000000000	0.00000000000000000000	4151.28173828125000000000	4159.48730468750000000000	4175.89746093750000000000	4156.41015625000000000000	4175.89746093750000000000	4168.20507812500000000000	4174.87158203125000000000	4185.12792968750000000000	4172.30761718750000000000	4162.05126953125000000000	4189.23046875000000000000	4225.64111328125000000000	4179.48730468750000000000	4167.17919921875000000000	3491.00000000000000000000	10247.00000000000000000000	10229.00000000000000000000	0.00000000000000000000	0.00000000000000000000	0.00000000000000000000	3054.00000000000000000000	8.00000000000000000000	4.00000000000000000000	4.00000000000000000000	4.00000000000000000000	4.00000000000000000000	4.00000000000000000000	4.00000000000000000000	4.00000000000000000000	4.00000000000000000000	4.00000000000000000000	4.00000000000000000000	4.00000000000000000000	4.00000000000000000000	4.00000000000000000000	4.00000000000000000000	4.00000000000000000000	4.00000000000000000000
107.00000000000000000000	0.00000000000000000000	4169.74365234375000000000	4142.05126953125000000000	4176.92285156250000000000	4149.23046875000000000000	4166.66650390625000000000	4148.71777343750000000000	4161.02539062500000000000	4180.00000000000000000000	4165.64111328125000000000	4157.43603515625000000000	4188.71777343750000000000	4220.51269531250000000000	4177.94873046875000000000	4172.82031250000000000000	3298.00000000000000000000	10248.00000000000000000000	10229.00000000000000000000	0.00000000000000000000	0.00000000000000000000	0.00000000000000000000	3054.00000000000000000000	15.00000000000000000000	4.00000000000000000000	4.00000000000000000000	4.00000000000000000000	4.00000000000000000000	4.00000000000000000000	4.00000000000000000000	4.00000000000000000000	4.00000000000000000000	4.00000000000000000000	4.00000000000000000000	4.00000000000000000000	4.00000000000000000000	4.00000000000000000000	4.00000000000000000000	4.00000000000000000000	4.00000000000000000000
108.00000000000000000000	0.00000000000000000000	4172.82031250000000000000	4167.69238281250000000000	4191.28173828125000000000	4166.15380859375000000000	4185.64111328125000000000	4165.12792968750000000000	4174.35888671875000000000	4185.12792968750000000000	4166.15380859375000000000	4172.30761718750000000000	4183.58984375000000000000	4226.66650390625000000000	4190.76904296875000000000	4188.20507812500000000000	2657.00000000000000000000	10248.00000000000000000000	10229.00000000000000000000	0.00000000000000000000	0.00000000000000000000	0.00000000000000000000	3054.00000000000000000000	23.00000000000000000000	4.00000000000000000000	4.00000000000000000000	4.00000000000000000000	4.00000000000000000000	4.00000000000000000000	4.00000000000000000000	4.00000000000000000000	4.00000000000000000000	4.00000000000000000000	4.00000000000000000000	4.00000000000000000000	4.00000000000000000000	4.00000000000000000000	4.00000000000000000000	4.00000000000000000000	4.00000000000000000000
109.00000000000000000000	0.00000000000000000000	4166.15380859375000000000	4184.61523437500000000000	4189.74365234375000000000	4180.51269531250000000000	4189.23046875000000000000	4179.48730468750000000000	4187.69238281250000000000	4178.46142578125000000000	4165.64111328125000000000	4176.92285156250000000000	4170.76904296875000000000	4231.79492187500000000000	4175.89746093750000000000	4184.61523437500000000000	2587.00000000000000000000	10248.00000000000000000000	10229.00000000000000000000	0.00000000000000000000	0.00000000000000000000	0.00000000000000000000	3054.00000000000000000000	30.00000000000000000000	4.00000000000000000000	4.00000000000000000000	4.00000000000000000000	4.00000000000000000000	4.00000000000000000000	4.00000000000000000000	4.00000000000000000000	4.00000000000000000000	4.00000000000000000000	4.00000000000000000000	4.00000000000000000000	4.00000000000000000000	4.00000000000000000000	4.00000000000000000000	4.00000000000000000000	4.00000000000000000000
110.00000000000000000000	0.00000000000000000000	4180.00000000000000000000	4162.56396484375000000000	4190.25634765625000000000	4168.20507812500000000000	4162.56396484375000000000	4173.33300781250000000000	4170.76904296875000000000	4154.35888671875000000000	4146.15380859375000000000	4144.10253906250000000000	4165.12792968750000000000	4225.64111328125000000000	4164.61523437500000000000	4166.66650390625000000000	3491.00000000000000000000	10248.00000000000000000000	10229.00000000000000000000	0.00000000000000000000	0.00000000000000000000	0.00000000000000000000	3054.00000000000000000000	38.00000000000000000000	4.00000000000000000000	4.00000000000000000000	4.00000000000000000000	4.00000000000000000000	4.00000000000000000000	4.00000000000000000000	4.00000000000000000000	4.00000000000000000000	4.00000000000000000000	4.00000000000000000000	4.00000000000000000000	4.00000000000000000000	4.00000000000000000000	4.00000000000000000000	4.00000000000000000000	4.00000000000000000000
111.00000000000000000000	0.00000000000000000000	4152.82031250000000000000	4170.25634765625000000000	4185.64111328125000000000	4160.51269531250000000000	4186.15380859375000000000	4182.05126953125000000000	4173.33300781250000000000	4168.20507812500000000000	4163.07666015625000000000	4146.66650390625000000000	4196.92285156250000000000	4228.20507812500000000000	4206.15380859375000000000	4177.43603515625000000000	3298.00000000000000000000	10248.00000000000000000000	10229.00000000000000000000	0.00000000000000000000	0.00000000000000000000	0.00000000000000000000	3054.00000000000000000000	46.00000000000000000000	4.00000000000000000000	4.00000000000000000000	4.00000000000000000000	4.00000000000000000000	4.00000000000000000000	4.00000000000000000000	4.00000000000000000000	4.00000000000000000000	4.00000000000000000000	4.00000000000000000000	4.00000000000000000000	4.00000000000000000000	4.00000000000000000000	4.00000000000000000000	4.00000000000000000000	4.00000000000000000000
112.00000000000000000000	0.00000000000000000000	4171.28173828125000000000	4164.10253906250000000000	4185.12792968750000000000	4164.10253906250000000000	4194.87158203125000000000	4171.28173828125000000000	4169.74365234375000000000	4176.41015625000000000000	4172.82031250000000000000	4153.33300781250000000000	4200.00000000000000000000	4230.76904296875000000000	4204.10253906250000000000	4169.74365234375000000000	2657.00000000000000000000	10248.00000000000000000000	10229.00000000000000000000	0.00000000000000000000	0.00000000000000000000	0.00000000000000000000	3054.00000000000000000000	54.00000000000000000000	4.00000000000000000000	4.00000000000000000000	4.00000000000000000000	4.00000000000000000000	4.00000000000000000000	4.00000000000000000000	4.00000000000000000000	4.00000000000000000000	4.00000000000000000000	4.00000000000000000000	4.00000000000000000000	4.00000000000000000000	4.00000000000000000000	4.00000000000000000000	4.00000000000000000000	4.00000000000000000000
113.00000000000000000000	0.00000000000000000000	4172.82031250000000000000	4154.87158203125000000000	4185.12792968750000000000	4170.25634765625000000000	4187.69238281250000000000	4187.69238281250000000000	4192.30761718750000000000	4187.17919921875000000000	4185.12792968750000000000	4173.84619140625000000000	4187.17919921875000000000	4234.35888671875000000000	4191.28173828125000000000	4168.71777343750000000000	2587.00000000000000000000	10248.00000000000000000000	10229.00000000000000000000	0.00000000000000000000	0.00000000000000000000	0.00000000000000000000	3054.00000000000000000000	63.00000000000000000000	4.00000000000000000000	4.00000000000000000000	4.00000000000000000000	4.00000000000000000000	4.00000000000000000000	4.00000000000000000000	4.00000000000000000000	4.00000000000000000000	4.00000000000000000000	4.00000000000000000000	4.00000000000000000000	4.00000000000000000000	4.00000000000000000000	4.00000000000000000000	4.00000000000000000000	4.00000000000000000000
114.00000000000000000000	0.00000000000000000000	4159.48730468750000000000	4153.84619140625000000000	4177.94873046875000000000	4166.66650390625000000000	4180.00000000000000000000	4201.02539062500000000000	4204.61523437500000000000	4191.79492187500000000000	4190.25634765625000000000	4187.69238281250000000000	4182.05126953125000000000	4244.61523437500000000000	4187.69238281250000000000	4178.97412109375000000000	3491.00000000000000000000	10248.00000000000000000000	10229.00000000000000000000	0.00000000000000000000	0.00000000000000000000	0.00000000000000000000	3054.00000000000000000000	71.00000000000000000000	4.00000000000000000000	4.00000000000000000000	4.00000000000000000000	4.00000000000000000000	4.00000000000000000000	4.00000000000000000000	4.00000000000000000000	4.00000000000000000000	4.00000000000000000000	4.00000000000000000000	4.00000000000000000000	4.00000000000000000000	4.00000000000000000000	4.00000000000000000000	4.00000000000000000000	4.00000000000000000000
115.00000000000000000000	0.00000000000000000000	4184.61523437500000000000	4153.84619140625000000000	4192.30761718750000000000	4157.43603515625000000000	4166.15380859375000000000	4174.35888671875000000000	4186.15380859375000000000	4187.17919921875000000000	4180.00000000000000000000	4169.74365234375000000000	4172.30761718750000000000	4240.51269531250000000000	4172.82031250000000000000	4180.00000000000000000000	3298.00000000000000000000	10246.00000000000000000000	10227.00000000000000000000	0.00000000000000000000	0.00000000000000000000	0.00000000000000000000	3054.00000000000000000000	79.00000000000000000000	4.00000000000000000000	4.00000000000000000000	4.00000000000000000000	4.00000000000000000000	4.00000000000000000000	4.00000000000000000000	4.00000000000000000000	4.00000000000000000000	4.00000000000000000000	4.00000000000000000000	4.00000000000000000000	4.00000000000000000000	4.00000000000000000000	4.00000000000000000000	4.00000000000000000000	4.00000000000000000000
116.00000000000000000000	0.00000000000000000000	4162.56396484375000000000	4172.82031250000000000000	4200.00000000000000000000	4166.66650390625000000000	4189.23046875000000000000	4170.76904296875000000000	4190.76904296875000000000	4203.07666015625000000000	4191.79492187500000000000	4173.84619140625000000000	4184.10253906250000000000	4223.58984375000000000000	4186.66650390625000000000	4191.79492187500000000000	2657.00000000000000000000	10246.00000000000000000000	10227.00000000000000000000	0.00000000000000000000	0.00000000000000000000	0.00000000000000000000	3054.00000000000000000000	88.00000000000000000000	4.00000000000000000000	4.00000000000000000000	4.00000000000000000000	4.00000000000000000000	4.00000000000000000000	4.00000000000000000000	4.00000000000000000000	4.00000000000000000000	4.00000000000000000000	4.00000000000000000000	4.00000000000000000000	4.00000000000000000000	4.00000000000000000000	4.00000000000000000000	4.00000000000000000000	4.00000000000000000000
117.00000000000000000000	0.00000000000000000000	4174.35888671875000000000	4170.76904296875000000000	4200.51269531250000000000	4183.07666015625000000000	4193.33300781250000000000	4160.51269531250000000000	4176.41015625000000000000	4187.69238281250000000000	4174.35888671875000000000	4169.23046875000000000000	4192.30761718750000000000	4218.46142578125000000000	4192.82031250000000000000	4195.89746093750000000000	2587.00000000000000000000	10246.00000000000000000000	10229.00000000000000000000	0.00000000000000000000	0.00000000000000000000	0.00000000000000000000	3054.00000000000000000000	96.00000000000000000000	4.00000000000000000000	4.00000000000000000000	4.00000000000000000000	4.00000000000000000000	4.00000000000000000000	4.00000000000000000000	4.00000000000000000000	4.00000000000000000000	4.00000000000000000000	4.00000000000000000000	4.00000000000000000000	4.00000000000000000000	4.00000000000000000000	4.00000000000000000000	4.00000000000000000000	4.00000000000000000000
118.00000000000000000000	0.00000000000000000000	4184.10253906250000000000	4191.28173828125000000000	4201.02539062500000000000	4194.87158203125000000000	4193.33300781250000000000	4179.48730468750000000000	4190.76904296875000000000	4206.15380859375000000000	4190.76904296875000000000	4180.51269531250000000000	4208.71777343750000000000	4240.00000000000000000000	4211.79492187500000000000	4211.79492187500000000000	3491.00000000000000000000	10246.00000000000000000000	10229.00000000000000000000	0.00000000000000000000	0.00000000000000000000	0.00000000000000000000	3054.00000000000000000000	104.00000000000000000000	4.00000000000000000000	4.00000000000000000000	4.00000000000000000000	4.00000000000000000000	4.00000000000000000000	4.00000000000000000000	4.00000000000000000000	4.00000000000000000000	4.00000000000000000000	4.00000000000000000000	4.00000000000000000000	4.00000000000000000000	4.00000000000000000000	4.00000000000000000000	4.00000000000000000000	4.00000000000000000000
119.00000000000000000000	0.00000000000000000000	4163.07666015625000000000	4188.71777343750000000000	4177.94873046875000000000	4185.64111328125000000000	4190.25634765625000000000	4203.58984375000000000000	4218.46142578125000000000	4231.79492187500000000000	4214.87158203125000000000	4195.38427734375000000000	4206.15380859375000000000	4246.66650390625000000000	4209.74365234375000000000	4197.43603515625000000000	3298.00000000000000000000	10248.00000000000000000000	10229.00000000000000000000	0.00000000000000000000	0.00000000000000000000	0.00000000000000000000	3054.00000000000000000000	111.00000000000000000000	4.00000000000000000000	4.00000000000000000000	4.00000000000000000000	4.00000000000000000000	4.00000000000000000000	4.00000000000000000000	4.00000000000000000000	4.00000000000000000000	4.00000000000000000000	4.00000000000000000000	4.00000000000000000000	4.00000000000000000000	4.00000000000000000000	4.00000000000000000000	4.00000000000000000000	4.00000000000000000000
120.00000000000000000000	0.00000000000000000000	4175.89746093750000000000	4151.28173828125000000000	4168.20507812500000000000	4166.15380859375000000000	4179.48730468750000000000	4186.15380859375000000000	4197.43603515625000000000	4192.30761718750000000000	4176.92285156250000000000	4175.38427734375000000000	4170.25634765625000000000	4223.58984375000000000000	4171.79492187500000000000	4155.89746093750000000000	2657.00000000000000000000	10248.00000000000000000000	10229.00000000000000000000	0.00000000000000000000	0.00000000000000000000	0.00000000000000000000	3054.00000000000000000000	118.00000000000000000000	4.00000000000000000000	4.00000000000000000000	4.00000000000000000000	4.00000000000000000000	4.00000000000000000000	4.00000000000000000000	4.00000000000000000000	4.00000000000000000000	4.00000000000000000000	4.00000000000000000000	4.00000000000000000000	4.00000000000000000000	4.00000000000000000000	4.00000000000000000000	4.00000000000000000000	4.00000000000000000000
121.00000000000000000000	0.00000000000000000000	4159.48730468750000000000	4171.28173828125000000000	4178.97412109375000000000	4174.87158203125000000000	4196.92285156250000000000	4190.76904296875000000000	4198.97412109375000000000	4188.20507812500000000000	4177.43603515625000000000	4183.07666015625000000000	4182.05126953125000000000	4223.58984375000000000000	4189.74365234375000000000	4174.35888671875000000000	2587.00000000000000000000	10247.00000000000000000000	10228.00000000000000000000	0.00000000000000000000	0.00000000000000000000	0.00000000000000000000	3054.00000000000000000000	126.00000000000000000000	4.00000000000000000000	4.00000000000000000000	4.00000000000000000000	4.00000000000000000000	4.00000000000000000000	4.00000000000000000000	4.00000000000000000000	4.00000000000000000000	4.00000000000000000000	4.00000000000000000000	4.00000000000000000000	4.00000000000000000000	4.00000000000000000000	4.00000000000000000000	4.00000000000000000000	4.00000000000000000000
122.00000000000000000000	0.00000000000000000000	4172.30761718750000000000	4165.12792968750000000000	4194.87158203125000000000	4175.38427734375000000000	4179.48730468750000000000	4183.07666015625000000000	4206.15380859375000000000	4199.48730468750000000000	4186.15380859375000000000	4185.12792968750000000000	4197.43603515625000000000	4236.92285156250000000000	4200.51269531250000000000	4191.79492187500000000000	3491.00000000000000000000	10247.00000000000000000000	10228.00000000000000000000	0.00000000000000000000	0.00000000000000000000	0.00000000000000000000	3054.00000000000000000000	133.00000000000000000000	4.00000000000000000000	4.00000000000000000000	4.00000000000000000000	4.00000000000000000000	4.00000000000000000000	4.00000000000000000000	4.00000000000000000000	4.00000000000000000000	4.00000000000000000000	4.00000000000000000000	4.00000000000000000000	4.00000000000000000000	4.00000000000000000000	4.00000000000000000000	4.00000000000000000000	4.00000000000000000000
123.00000000000000000000	0.00000000000000000000	4173.84619140625000000000	4153.33300781250000000000	4203.58984375000000000000	4172.30761718750000000000	4179.48730468750000000000	4179.48730468750000000000	4212.82031250000000000000	4204.61523437500000000000	4191.79492187500000000000	4192.30761718750000000000	4200.00000000000000000000	4240.51269531250000000000	4203.07666015625000000000	4191.79492187500000000000	3298.00000000000000000000	10246.00000000000000000000	10230.00000000000000000000	0.00000000000000000000	0.00000000000000000000	0.00000000000000000000	3054.00000000000000000000	141.00000000000000000000	4.00000000000000000000	4.00000000000000000000	4.00000000000000000000	4.00000000000000000000	4.00000000000000000000	4.00000000000000000000	4.00000000000000000000	4.00000000000000000000	4.00000000000000000000	4.00000000000000000000	4.00000000000000000000	4.00000000000000000000	4.00000000000000000000	4.00000000000000000000	4.00000000000000000000	4.00000000000000000000
124.00000000000000000000	0.00000000000000000000	4153.84619140625000000000	4168.71777343750000000000	4200.00000000000000000000	4186.15380859375000000000	4189.74365234375000000000	4181.02539062500000000000	4209.74365234375000000000	4214.35888671875000000000	4208.20507812500000000000	4201.02539062500000000000	4202.05126953125000000000	4243.58984375000000000000	4209.23046875000000000000	4192.82031250000000000000	2657.00000000000000000000	10246.00000000000000000000	10230.00000000000000000000	0.00000000000000000000	0.00000000000000000000	0.00000000000000000000	3054.00000000000000000000	149.00000000000000000000	4.00000000000000000000	4.00000000000000000000	4.00000000000000000000	4.00000000000000000000	4.00000000000000000000	4.00000000000000000000	4.00000000000000000000	4.00000000000000000000	4.00000000000000000000	4.00000000000000000000	4.00000000000000000000	4.00000000000000000000	4.00000000000000000000	4.00000000000000000000	4.00000000000000000000	4.00000000000000000000
125.00000000000000000000	0.00000000000000000000	4185.12792968750000000000	4176.41015625000000000000	4212.82031250000000000000	4193.33300781250000000000	4173.84619140625000000000	4174.87158203125000000000	4196.41015625000000000000	4210.25634765625000000000	4203.58984375000000000000	4190.76904296875000000000	4185.12792968750000000000	4250.25634765625000000000	4192.82031250000000000000	4193.84619140625000000000	2587.00000000000000000000	10246.00000000000000000000	10229.00000000000000000000	0.00000000000000000000	0.00000000000000000000	0.00000000000000000000	3054.00000000000000000000	157.00000000000000000000	4.00000000000000000000	4.00000000000000000000	4.00000000000000000000	4.00000000000000000000	4.00000000000000000000	4.00000000000000000000	4.00000000000000000000	4.00000000000000000000	4.00000000000000000000	4.00000000000000000000	4.00000000000000000000	4.00000000000000000000	4.00000000000000000000	4.00000000000000000000	4.00000000000000000000	4.00000000000000000000
126.00000000000000000000	0.00000000000000000000	4172.30761718750000000000	4203.07666015625000000000	4220.51269531250000000000	4187.69238281250000000000	4205.64111328125000000000	4203.07666015625000000000	4211.79492187500000000000	4212.30761718750000000000	4205.64111328125000000000	4213.33300781250000000000	4191.79492187500000000000	4264.10253906250000000000	4213.84619140625000000000	4218.46142578125000000000	3491.00000000000000000000	10246.00000000000000000000	10229.00000000000000000000	0.00000000000000000000	0.00000000000000000000	0.00000000000000000000	3054.00000000000000000000	165.00000000000000000000	4.00000000000000000000	4.00000000000000000000	4.00000000000000000000	4.00000000000000000000	4.00000000000000000000	4.00000000000000000000	4.00000000000000000000	4.00000000000000000000	4.00000000000000000000	4.00000000000000000000	4.00000000000000000000	4.00000000000000000000	4.00000000000000000000	4.00000000000000000000	4.00000000000000000000	4.00000000000000000000
127.00000000000000000000	0.00000000000000000000	4172.82031250000000000000	4187.17919921875000000000	4212.82031250000000000000	4174.35888671875000000000	4203.07666015625000000000	4183.58984375000000000000	4179.48730468750000000000	4168.20507812500000000000	4166.66650390625000000000	4189.23046875000000000000	4185.64111328125000000000	4256.41015625000000000000	4200.51269531250000000000	4201.53857421875000000000	52.00000000000000000000	10247.00000000000000000000	10230.00000000000000000000	0.00000000000000000000	0.00000000000000000000	0.00000000000000000000	3054.00000000000000000000	174.00000000000000000000	4.00000000000000000000	4.00000000000000000000	4.00000000000000000000	4.00000000000000000000	4.00000000000000000000	4.00000000000000000000	4.00000000000000000000	4.00000000000000000000	4.00000000000000000000	4.00000000000000000000	4.00000000000000000000	4.00000000000000000000	4.00000000000000000000	4.00000000000000000000	4.00000000000000000000	4.00000000000000000000
0.00000000000000000000	0.00000000000000000000	4179.48730468750000000000	4173.33300781250000000000	4210.25634765625000000000	4191.79492187500000000000	4180.00000000000000000000	4168.71777343750000000000	4159.48730468750000000000	4151.79492187500000000000	4148.20507812500000000000	4149.74365234375000000000	4179.48730468750000000000	4245.12792968750000000000	4178.97412109375000000000	4190.25634765625000000000	2545.00000000000000000000	10247.00000000000000000000	10230.00000000000000000000	0.00000000000000000000	0.00000000000000000000	0.00000000000000000000	3054.00000000000000000000	182.00000000000000000000	4.00000000000000000000	4.00000000000000000000	4.00000000000000000000	4.00000000000000000000	4.00000000000000000000	4.00000000000000000000	4.00000000000000000000	4.00000000000000000000	4.00000000000000000000	4.00000000000000000000	4.00000000000000000000	4.00000000000000000000	4.00000000000000000000	4.00000000000000000000	4.00000000000000000000	4.00000000000000000000
1.00000000000000000000	0.00000000000000000000	4157.43603515625000000000	4190.25634765625000000000	4206.15380859375000000000	4204.10253906250000000000	4188.20507812500000000000	4196.41015625000000000000	4187.69238281250000000000	4191.79492187500000000000	4182.56396484375000000000	4169.23046875000000000000	4200.51269531250000000000	4254.35888671875000000000	4202.05126953125000000000	4208.20507812500000000000	2439.00000000000000000000	10246.00000000000000000000	10230.00000000000000000000	0.00000000000000000000	0.00000000000000000000	0.00000000000000000000	3054.00000000000000000000	190.00000000000000000000	4.00000000000000000000	4.00000000000000000000	4.00000000000000000000	4.00000000000000000000	4.00000000000000000000	4.00000000000000000000	4.00000000000000000000	4.00000000000000000000	4.00000000000000000000	4.00000000000000000000	4.00000000000000000000	4.00000000000000000000	4.00000000000000000000	4.00000000000000000000	4.00000000000000000000	4.00000000000000000000
2.00000000000000000000	0.00000000000000000000	4174.87158203125000000000	4168.71777343750000000000	4208.71777343750000000000	4171.79492187500000000000	4178.97412109375000000000	4184.61523437500000000000	4184.61523437500000000000	4189.23046875000000000000	4175.89746093750000000000	4182.56396484375000000000	4197.43603515625000000000	4246.15380859375000000000	4197.43603515625000000000	4185.12792968750000000000	1429.00000000000000000000	10246.00000000000000000000	10230.00000000000000000000	0.00000000000000000000	0.00000000000000000000	0.00000000000000000000	3054.00000000000000000000	198.00000000000000000000	4.00000000000000000000	4.00000000000000000000	4.00000000000000000000	4.00000000000000000000	4.00000000000000000000	4.00000000000000000000	4.00000000000000000000	4.00000000000000000000	4.00000000000000000000	4.00000000000000000000	4.00000000000000000000	4.00000000000000000000	4.00000000000000000000	4.00000000000000000000	4.00000000000000000000	4.00000000000000000000
3.00000000000000000000	0.00000000000000000000	4163.07666015625000000000	4167.17919921875000000000	4221.02539062500000000000	4166.66650390625000000000	4197.94873046875000000000	4195.89746093750000000000	4204.61523437500000000000	4190.76904296875000000000	4183.07666015625000000000	4207.17919921875000000000	4199.48730468750000000000	4242.05126953125000000000	4198.46142578125000000000	4178.97412109375000000000	3448.00000000000000000000	10246.00000000000000000000	10227.00000000000000000000	0.00000000000000000000	0.00000000000000000000	0.00000000000000000000	3054.00000000000000000000	206.00000000000000000000	4.00000000000000000000	4.00000000000000000000	4.00000000000000000000	4.00000000000000000000	4.00000000000000000000	4.00000000000000000000	4.00000000000000000000	4.00000000000000000000	4.00000000000000000000	4.00000000000000000000	4.00000000000000000000	4.00000000000000000000	4.00000000000000000000	4.00000000000000000000	4.00000000000000000000	4.00000000000000000000
4.00000000000000000000	0.00000000000000000000	4172.30761718750000000000	4170.76904296875000000000	4232.82031250000000000000	4186.15380859375000000000	4198.46142578125000000000	4205.64111328125000000000	4213.84619140625000000000	4196.41015625000000000000	4194.35888671875000000000	4212.82031250000000000000	4201.02539062500000000000	4257.43603515625000000000	4198.97412109375000000000	4188.20507812500000000000	3533.00000000000000000000	10246.00000000000000000000	10227.00000000000000000000	0.00000000000000000000	0.00000000000000000000	0.00000000000000000000	3054.00000000000000000000	214.00000000000000000000	4.00000000000000000000	4.00000000000000000000	4.00000000000000000000	4.00000000000000000000	4.00000000000000000000	4.00000000000000000000	4.00000000000000000000	4.00000000000000000000	4.00000000000000000000	4.00000000000000000000	4.00000000000000000000	4.00000000000000000000	4.00000000000000000000	4.00000000000000000000	4.00000000000000000000	4.00000000000000000000
5.00000000000000000000	0.00000000000000000000	4185.12792968750000000000	4169.74365234375000000000	4236.41015625000000000000	4185.64111328125000000000	4182.05126953125000000000	4190.25634765625000000000	4199.48730468750000000000	4206.15380859375000000000	4192.82031250000000000000	4202.05126953125000000000	4200.51269531250000000000	4264.10253906250000000000	4206.66650390625000000000	4197.94873046875000000000	3143.00000000000000000000	10247.00000000000000000000	10227.00000000000000000000	0.00000000000000000000	0.00000000000000000000	0.00000000000000000000	3054.00000000000000000000	223.00000000000000000000	4.00000000000000000000	4.00000000000000000000	4.00000000000000000000	4.00000000000000000000	4.00000000000000000000	4.00000000000000000000	4.00000000000000000000	4.00000000000000000000	4.00000000000000000000	4.00000000000000000000	4.00000000000000000000	4.00000000000000000000	4.00000000000000000000	4.00000000000000000000	4.00000000000000000000	4.00000000000000000000
6.00000000000000000000	0.00000000000000000000	4160.51269531250000000000	4171.28173828125000000000	4222.56396484375000000000	4186.15380859375000000000	4188.71777343750000000000	4180.00000000000000000000	4197.94873046875000000000	4214.35888671875000000000	4193.84619140625000000000	4202.56396484375000000000	4201.53857421875000000000	4263.58984375000000000000	4214.87158203125000000000	4213.84619140625000000000	3462.00000000000000000000	10247.00000000000000000000	10227.00000000000000000000	0.00000000000000000000	0.00000000000000000000	0.00000000000000000000	3054.00000000000000000000	231.00000000000000000000	4.00000000000000000000	4.00000000000000000000	4.00000000000000000000	4.00000000000000000000	4.00000000000000000000	4.00000000000000000000	4.00000000000000000000	4.00000000000000000000	4.00000000000000000000	4.00000000000000000000	4.00000000000000000000	4.00000000000000000000	4.00000000000000000000	4.00000000000000000000	4.00000000000000000000	4.00000000000000000000
7.00000000000000000000	0.00000000000000000000	4180.00000000000000000000	4146.15380859375000000000	4217.94873046875000000000	4181.02539062500000000000	4168.71777343750000000000	4167.17919921875000000000	4183.58984375000000000000	4180.00000000000000000000	4160.00000000000000000000	4169.23046875000000000000	4177.94873046875000000000	4258.46142578125000000000	4177.43603515625000000000	4200.51269531250000000000	3376.00000000000000000000	10247.00000000000000000000	10226.00000000000000000000	0.00000000000000000000	0.00000000000000000000	0.00000000000000000000	3054.00000000000000000000	239.00000000000000000000	4.00000000000000000000	4.00000000000000000000	4.00000000000000000000	4.00000000000000000000	4.00000000000000000000	4.00000000000000000000	4.00000000000000000000	4.00000000000000000000	4.00000000000000000000	4.00000000000000000000	4.00000000000000000000	4.00000000000000000000	4.00000000000000000000	4.00000000000000000000	4.00000000000000000000	4.00000000000000000000
8.00000000000000000000	0.00000000000000000000	4171.79492187500000000000	4160.00000000000000000000	4219.48730468750000000000	4172.30761718750000000000	4185.12792968750000000000	4187.69238281250000000000	4201.53857421875000000000	4189.74365234375000000000	4170.76904296875000000000	4177.43603515625000000000	4185.12792968750000000000	4256.92285156250000000000	4178.97412109375000000000	4196.41015625000000000000	3411.00000000000000000000	10247.00000000000000000000	10226.00000000000000000000	0.00000000000000000000	0.00000000000000000000	0.00000000000000000000	3054.00000000000000000000	248.00000000000000000000	4.00000000000000000000	4.00000000000000000000	4.00000000000000000000	4.00000000000000000000	4.00000000000000000000	4.00000000000000000000	4.00000000000000000000	4.00000000000000000000	4.00000000000000000000	4.00000000000000000000	4.00000000000000000000	4.00000000000000000000	4.00000000000000000000	4.00000000000000000000	4.00000000000000000000	4.00000000000000000000
9.00000000000000000000	0.00000000000000000000	4170.76904296875000000000	4178.46142578125000000000	4221.02539062500000000000	4177.43603515625000000000	4203.07666015625000000000	4185.12792968750000000000	4197.94873046875000000000	4197.94873046875000000000	4186.15380859375000000000	4195.38427734375000000000	4192.30761718750000000000	4248.20507812500000000000	4181.02539062500000000000	4182.56396484375000000000	3119.00000000000000000000	10244.00000000000000000000	10226.00000000000000000000	0.00000000000000000000	0.00000000000000000000	0.00000000000000000000	3054.00000000000000000000	256.00000000000000000000	4.00000000000000000000	4.00000000000000000000	4.00000000000000000000	4.00000000000000000000	4.00000000000000000000	4.00000000000000000000	4.00000000000000000000	4.00000000000000000000	4.00000000000000000000	4.00000000000000000000	4.00000000000000000000	4.00000000000000000000	4.00000000000000000000	4.00000000000000000000	4.00000000000000000000	4.00000000000000000000
10.00000000000000000000	0.00000000000000000000	4176.41015625000000000000	4162.05126953125000000000	4228.71777343750000000000	4182.56396484375000000000	4176.41015625000000000000	4166.66650390625000000000	4168.20507812500000000000	4163.58984375000000000000	4162.05126953125000000000	4171.28173828125000000000	4172.82031250000000000000	4229.74365234375000000000	4155.89746093750000000000	4161.53857421875000000000	3484.00000000000000000000	10244.00000000000000000000	10226.00000000000000000000	0.00000000000000000000	0.00000000000000000000	0.00000000000000000000	3054.00000000000000000000	263.00000000000000000000	4.00000000000000000000	4.00000000000000000000	4.00000000000000000000	4.00000000000000000000	4.00000000000000000000	4.00000000000000000000	4.00000000000000000000	4.00000000000000000000	4.00000000000000000000	4.00000000000000000000	4.00000000000000000000	4.00000000000000000000	4.00000000000000000000	4.00000000000000000000	4.00000000000000000000	4.00000000000000000000
11.00000000000000000000	0.00000000000000000000	4146.15380859375000000000	4158.97412109375000000000	4226.15380859375000000000	4183.58984375000000000000	4174.35888671875000000000	4179.48730468750000000000	4175.38427734375000000000	4161.53857421875000000000	4161.02539062500000000000	4174.35888671875000000000	4174.35888671875000000000	4227.69238281250000000000	4173.33300781250000000000	4171.79492187500000000000	3308.00000000000000000000	10246.00000000000000000000	10227.00000000000000000000	0.00000000000000000000	0.00000000000000000000	0.00000000000000000000	3054.00000000000000000000	271.00000000000000000000	4.00000000000000000000	4.00000000000000000000	4.00000000000000000000	4.00000000000000000000	4.00000000000000000000	4.00000000000000000000	4.00000000000000000000	4.00000000000000000000	4.00000000000000000000	4.00000000000000000000	4.00000000000000000000	4.00000000000000000000	4.00000000000000000000	4.00000000000000000000	4.00000000000000000000	4.00000000000000000000
12.00000000000000000000	0.00000000000000000000	4172.82031250000000000000	4169.74365234375000000000	4240.51269531250000000000	4177.94873046875000000000	4191.28173828125000000000	4186.15380859375000000000	4177.94873046875000000000	4169.74365234375000000000	4167.69238281250000000000	4187.17919921875000000000	4185.64111328125000000000	4233.84619140625000000000	4201.02539062500000000000	4180.00000000000000000000	2655.00000000000000000000	10246.00000000000000000000	10227.00000000000000000000	0.00000000000000000000	0.00000000000000000000	0.00000000000000000000	3054.00000000000000000000	278.00000000000000000000	4.00000000000000000000	4.00000000000000000000	4.00000000000000000000	4.00000000000000000000	4.00000000000000000000	4.00000000000000000000	4.00000000000000000000	4.00000000000000000000	4.00000000000000000000	4.00000000000000000000	4.00000000000000000000	4.00000000000000000000	4.00000000000000000000	4.00000000000000000000	4.00000000000000000000	4.00000000000000000000
13.00000000000000000000	0.00000000000000000000	4171.79492187500000000000	4193.84619140625000000000	4262.05126953125000000000	4178.97412109375000000000	4217.43603515625000000000	4207.17919921875000000000	4196.41015625000000000000	4201.53857421875000000000	4203.58984375000000000000	4207.69238281250000000000	4209.74365234375000000000	4242.05126953125000000000	4225.12792968750000000000	4194.35888671875000000000	2579.00000000000000000000	10247.00000000000000000000	10228.00000000000000000000	0.00000000000000000000	0.00000000000000000000	0.00000000000000000000	3054.00000000000000000000	285.00000000000000000000	4.00000000000000000000	4.00000000000000000000	4.00000000000000000000	4.00000000000000000000	4.00000000000000000000	4.00000000000000000000	4.00000000000000000000	4.00000000000000000000	4.00000000000000000000	4.00000000000000000000	4.00000000000000000000	4.00000000000000000000	4.00000000000000000000	4.00000000000000000000	4.00000000000000000000	4.00000000000000000000
14.00000000000000000000	0.00000000000000000000	4163.58984375000000000000	4172.82031250000000000000	4255.38427734375000000000	4182.05126953125000000000	4200.51269531250000000000	4198.97412109375000000000	4200.00000000000000000000	4213.84619140625000000000	4211.79492187500000000000	4206.15380859375000000000	4206.66650390625000000000	4242.56396484375000000000	4209.23046875000000000000	4185.12792968750000000000	3484.00000000000000000000	10247.00000000000000000000	10228.00000000000000000000	0.00000000000000000000	0.00000000000000000000	0.00000000000000000000	3054.00000000000000000000	293.00000000000000000000	4.00000000000000000000	4.00000000000000000000	4.00000000000000000000	4.00000000000000000000	4.00000000000000000000	4.00000000000000000000	4.00000000000000000000	4.00000000000000000000	4.00000000000000000000	4.00000000000000000000	4.00000000000000000000	4.00000000000000000000	4.00000000000000000000	4.00000000000000000000	4.00000000000000000000	4.00000000000000000000
15.00000000000000000000	0.00000000000000000000	4185.64111328125000000000	4164.61523437500000000000	4249.74365234375000000000	4197.43603515625000000000	4181.53857421875000000000	4182.56396484375000000000	4194.35888671875000000000	4195.89746093750000000000	4190.25634765625000000000	4197.43603515625000000000	4183.07666015625000000000	4236.92285156250000000000	4187.69238281250000000000	4171.79492187500000000000	3308.00000000000000000000	10247.00000000000000000000	10226.00000000000000000000	0.00000000000000000000	0.00000000000000000000	0.00000000000000000000	3054.00000000000000000000	300.00000000000000000000	4.00000000000000000000	4.00000000000000000000	4.00000000000000000000	4.00000000000000000000	4.00000000000000000000	4.00000000000000000000	4.00000000000000000000	4.00000000000000000000	4.00000000000000000000	4.00000000000000000000	4.00000000000000000000	4.00000000000000000000	4.00000000000000000000	4.00000000000000000000	4.00000000000000000000	4.00000000000000000000
16.00000000000000000000	0.00000000000000000000	4170.25634765625000000000	4217.43603515625000000000	4254.87158203125000000000	4222.56396484375000000000	4214.35888671875000000000	4207.17919921875000000000	4217.43603515625000000000	4209.74365234375000000000	4208.20507812500000000000	4220.00000000000000000000	4195.38427734375000000000	4248.20507812500000000000	4208.71777343750000000000	4197.94873046875000000000	0.00000000000000000000	10247.00000000000000000000	10226.00000000000000000000	0.00000000000000000000	0.00000000000000000000	0.00000000000000000000	3054.00000000000000000000	307.00000000000000000000	4.00000000000000000000	4.00000000000000000000	4.00000000000000000000	4.00000000000000000000	4.00000000000000000000	4.00000000000000000000	4.00000000000000000000	4.00000000000000000000	4.00000000000000000000	4.00000000000000000000	4.00000000000000000000	4.00000000000000000000	4.00000000000000000000	4.00000000000000000000	4.00000000000000000000	4.00000000000000000000
17.00000000000000000000	0.00000000000000000000	4185.12792968750000000000	4200.00000000000000000000	4254.87158203125000000000	4202.56396484375000000000	4205.64111328125000000000	4189.23046875000000000000	4196.41015625000000000000	4203.07666015625000000000	4191.28173828125000000000	4201.02539062500000000000	4198.97412109375000000000	4255.38427734375000000000	4195.89746093750000000000	4204.61523437500000000000	0.00000000000000000000	10248.00000000000000000000	10228.00000000000000000000	0.00000000000000000000	0.00000000000000000000	0.00000000000000000000	3054.00000000000000000000	315.00000000000000000000	4.00000000000000000000	4.00000000000000000000	4.00000000000000000000	4.00000000000000000000	4.00000000000000000000	4.00000000000000000000	4.00000000000000000000	4.00000000000000000000	4.00000000000000000000	4.00000000000000000000	4.00000000000000000000	4.00000000000000000000	4.00000000000000000000	4.00000000000000000000	4.00000000000000000000	4.00000000000000000000
18.00000000000000000000	0.00000000000000000000	4176.41015625000000000000	4171.79492187500000000000	4233.84619140625000000000	4180.00000000000000000000	4198.46142578125000000000	4178.97412109375000000000	4184.61523437500000000000	4204.61523437500000000000	4186.15380859375000000000	4196.41015625000000000000	4201.02539062500000000000	4253.33300781250000000000	4194.87158203125000000000	4202.05126953125000000000	0.00000000000000000000	10248.00000000000000000000	10228.00000000000000000000	0.00000000000000000000	0.00000000000000000000	0.00000000000000000000	3054.00000000000000000000	322.00000000000000000000	4.00000000000000000000	4.00000000000000000000	4.00000000000000000000	4.00000000000000000000	4.00000000000000000000	4.00000000000000000000	4.00000000000000000000	4.00000000000000000000	4.00000000000000000000	4.00000000000000000000	4.00000000000000000000	4.00000000000000000000	4.00000000000000000000	4.00000000000000000000	4.00000000000000000000	4.00000000000000000000
19.00000000000000000000	0.00000000000000000000	4164.61523437500000000000	4178.97412109375000000000	4207.17919921875000000000	4184.10253906250000000000	4202.05126953125000000000	4191.28173828125000000000	4200.51269531250000000000	4211.79492187500000000000	4204.61523437500000000000	4202.05126953125000000000	4200.51269531250000000000	4244.61523437500000000000	4190.25634765625000000000	4187.17919921875000000000	0.00000000000000000000	10248.00000000000000000000	10229.00000000000000000000	0.00000000000000000000	0.00000000000000000000	0.00000000000000000000	3054.00000000000000000000	329.00000000000000000000	4.00000000000000000000	4.00000000000000000000	4.00000000000000000000	4.00000000000000000000	4.00000000000000000000	4.00000000000000000000	4.00000000000000000000	4.00000000000000000000	4.00000000000000000000	4.00000000000000000000	4.00000000000000000000	4.00000000000000000000	4.00000000000000000000	4.00000000000000000000	4.00000000000000000000	4.00000000000000000000
20.00000000000000000000	0.00000000000000000000	4177.43603515625000000000	4172.82031250000000000000	4201.02539062500000000000	4181.53857421875000000000	4192.82031250000000000000	4187.69238281250000000000	4202.05126953125000000000	4192.30761718750000000000	4191.28173828125000000000	4179.48730468750000000000	4179.48730468750000000000	4224.61523437500000000000	4152.82031250000000000000	4162.56396484375000000000	0.00000000000000000000	10248.00000000000000000000	10229.00000000000000000000	0.00000000000000000000	0.00000000000000000000	0.00000000000000000000	3054.00000000000000000000	337.00000000000000000000	4.00000000000000000000	4.00000000000000000000	4.00000000000000000000	4.00000000000000000000	4.00000000000000000000	4.00000000000000000000	4.00000000000000000000	4.00000000000000000000	4.00000000000000000000	4.00000000000000000000	4.00000000000000000000	4.00000000000000000000	4.00000000000000000000	4.00000000000000000000	4.00000000000000000000	4.00000000000000000000
21.00000000000000000000	0.00000000000000000000	4145.12792968750000000000	4174.87158203125000000000	4190.76904296875000000000	4178.46142578125000000000	4204.61523437500000000000	4201.53857421875000000000	4196.41015625000000000000	4181.53857421875000000000	4180.00000000000000000000	4177.94873046875000000000	4168.20507812500000000000	4212.82031250000000000000	4148.71777343750000000000	4155.89746093750000000000	0.00000000000000000000	10247.00000000000000000000	10229.00000000000000000000	0.00000000000000000000	0.00000000000000000000	0.00000000000000000000	3054.00000000000000000000	345.00000000000000000000	4.00000000000000000000	4.00000000000000000000	4.00000000000000000000	4.00000000000000000000	4.00000000000000000000	4.00000000000000000000	4.00000000000000000000	4.00000000000000000000	4.00000000000000000000	4.00000000000000000000	4.00000000000000000000	4.00000000000000000000	4.00000000000000000000	4.00000000000000000000	4.00000000000000000000	4.00000000000000000000
22.00000000000000000000	0.00000000000000000000	4162.56396484375000000000	4173.84619140625000000000	4190.76904296875000000000	4181.53857421875000000000	4195.89746093750000000000	4203.58984375000000000000	4176.92285156250000000000	4170.76904296875000000000	4173.84619140625000000000	4174.35888671875000000000	4157.43603515625000000000	4209.23046875000000000000	4151.28173828125000000000	4140.00000000000000000000	0.00000000000000000000	10247.00000000000000000000	10229.00000000000000000000	0.00000000000000000000	0.00000000000000000000	0.00000000000000000000	3054.00000000000000000000	352.00000000000000000000	4.00000000000000000000	4.00000000000000000000	4.00000000000000000000	4.00000000000000000000	4.00000000000000000000	4.00000000000000000000	4.00000000000000000000	4.00000000000000000000	4.00000000000000000000	4.00000000000000000000	4.00000000000000000000	4.00000000000000000000	4.00000000000000000000	4.00000000000000000000	4.00000000000000000000	4.00000000000000000000
23.00000000000000000000	0.00000000000000000000	4172.30761718750000000000	4195.38427734375000000000	4205.12792968750000000000	4198.97412109375000000000	4202.56396484375000000000	4208.71777343750000000000	4197.43603515625000000000	4198.97412109375000000000	4208.71777343750000000000	4193.33300781250000000000	4173.84619140625000000000	4220.00000000000000000000	4177.94873046875000000000	4160.51269531250000000000	0.00000000000000000000	10246.00000000000000000000	10229.00000000000000000000	0.00000000000000000000	0.00000000000000000000	0.00000000000000000000	3054.00000000000000000000	361.00000000000000000000	4.00000000000000000000	4.00000000000000000000	4.00000000000000000000	4.00000000000000000000	4.00000000000000000000	4.00000000000000000000	4.00000000000000000000	4.00000000000000000000	4.00000000000000000000	4.00000000000000000000	4.00000000000000000000	4.00000000000000000000	4.00000000000000000000	4.00000000000000000000	4.00000000000000000000	4.00000000000000000000
24.00000000000000000000	0.00000000000000000000	4156.41015625000000000000	4182.05126953125000000000	4199.48730468750000000000	4197.43603515625000000000	4187.69238281250000000000	4194.35888671875000000000	4200.51269531250000000000	4209.23046875000000000000	4214.35888671875000000000	4195.38427734375000000000	4182.05126953125000000000	4227.69238281250000000000	4177.43603515625000000000	4181.02539062500000000000	0.00000000000000000000	10246.00000000000000000000	10229.00000000000000000000	0.00000000000000000000	0.00000000000000000000	0.00000000000000000000	3054.00000000000000000000	369.00000000000000000000	4.00000000000000000000	4.00000000000000000000	4.00000000000000000000	4.00000000000000000000	4.00000000000000000000	4.00000000000000000000	4.00000000000000000000	4.00000000000000000000	4.00000000000000000000	4.00000000000000000000	4.00000000000000000000	4.00000000000000000000	4.00000000000000000000	4.00000000000000000000	4.00000000000000000000	4.00000000000000000000
25.00000000000000000000	0.00000000000000000000	4174.87158203125000000000	4145.64111328125000000000	4195.38427734375000000000	4174.35888671875000000000	4164.61523437500000000000	4170.25634765625000000000	4168.71777343750000000000	4167.69238281250000000000	4168.71777343750000000000	4168.71777343750000000000	4174.87158203125000000000	4222.05126953125000000000	4147.69238281250000000000	4168.71777343750000000000	0.00000000000000000000	10245.00000000000000000000	10230.00000000000000000000	0.00000000000000000000	0.00000000000000000000	0.00000000000000000000	3054.00000000000000000000	377.00000000000000000000	4.00000000000000000000	4.00000000000000000000	4.00000000000000000000	4.00000000000000000000	4.00000000000000000000	4.00000000000000000000	4.00000000000000000000	4.00000000000000000000	4.00000000000000000000	4.00000000000000000000	4.00000000000000000000	4.00000000000000000000	4.00000000000000000000	4.00000000000000000000	4.00000000000000000000	4.00000000000000000000
26.00000000000000000000	0.00000000000000000000	4160.51269531250000000000	4175.38427734375000000000	4191.28173828125000000000	4184.61523437500000000000	4206.66650390625000000000	4195.38427734375000000000	4190.25634765625000000000	4173.84619140625000000000	4184.10253906250000000000	4197.94873046875000000000	4202.05126953125000000000	4229.23046875000000000000	4185.64111328125000000000	4181.02539062500000000000	0.00000000000000000000	10245.00000000000000000000	10230.00000000000000000000	0.00000000000000000000	0.00000000000000000000	0.00000000000000000000	3054.00000000000000000000	386.00000000000000000000	4.00000000000000000000	4.00000000000000000000	4.00000000000000000000	4.00000000000000000000	4.00000000000000000000	4.00000000000000000000	4.00000000000000000000	4.00000000000000000000	4.00000000000000000000	4.00000000000000000000	4.00000000000000000000	4.00000000000000000000	4.00000000000000000000	4.00000000000000000000	4.00000000000000000000	4.00000000000000000000
27.00000000000000000000	0.00000000000000000000	4176.92285156250000000000	4183.58984375000000000000	4182.05126953125000000000	4191.79492187500000000000	4209.74365234375000000000	4198.46142578125000000000	4194.87158203125000000000	4183.07666015625000000000	4193.84619140625000000000	4203.58984375000000000000	4196.41015625000000000000	4232.82031250000000000000	4197.94873046875000000000	4176.41015625000000000000	0.00000000000000000000	10245.00000000000000000000	10232.00000000000000000000	0.00000000000000000000	0.00000000000000000000	0.00000000000000000000	3054.00000000000000000000	394.00000000000000000000	4.00000000000000000000	4.00000000000000000000	4.00000000000000000000	4.00000000000000000000	4.00000000000000000000	4.00000000000000000000	4.00000000000000000000	4.00000000000000000000	4.00000000000000000000	4.00000000000000000000	4.00000000000000000000	4.00000000000000000000	4.00000000000000000000	4.00000000000000000000	4.00000000000000000000	4.00000000000000000000
28.00000000000000000000	0.00000000000000000000	4176.92285156250000000000	4174.87158203125000000000	4170.76904296875000000000	4175.89746093750000000000	4194.87158203125000000000	4186.15380859375000000000	4181.53857421875000000000	4179.48730468750000000000	4183.58984375000000000000	4188.71777343750000000000	4180.00000000000000000000	4225.12792968750000000000	4182.05126953125000000000	4172.82031250000000000000	0.00000000000000000000	10245.00000000000000000000	10232.00000000000000000000	0.00000000000000000000	0.00000000000000000000	0.00000000000000000000	3054.00000000000000000000	402.00000000000000000000	4.00000000000000000000	4.00000000000000000000	4.00000000000000000000	4.00000000000000000000	4.00000000000000000000	4.00000000000000000000	4.00000000000000000000	4.00000000000000000000	4.00000000000000000000	4.00000000000000000000	4.00000000000000000000	4.00000000000000000000	4.00000000000000000000	4.00000000000000000000	4.00000000000000000000	4.00000000000000000000
29.00000000000000000000	0.00000000000000000000	4153.84619140625000000000	4181.53857421875000000000	4152.82031250000000000000	4175.89746093750000000000	4199.48730468750000000000	4183.58984375000000000000	4180.51269531250000000000	4183.07666015625000000000	4189.74365234375000000000	4195.89746093750000000000	4187.17919921875000000000	4221.02539062500000000000	4180.51269531250000000000	4175.89746093750000000000	0.00000000000000000000	10245.00000000000000000000	10232.00000000000000000000	0.00000000000000000000	0.00000000000000000000	0.00000000000000000000	3054.00000000000000000000	411.00000000000000000000	4.00000000000000000000	4.00000000000000000000	4.00000000000000000000	4.00000000000000000000	4.00000000000000000000	4.00000000000000000000	4.00000000000000000000	4.00000000000000000000	4.00000000000000000000	4.00000000000000000000	4.00000000000000000000	4.00000000000000000000	4.00000000000000000000	4.00000000000000000000	4.00000000000000000000	4.00000000000000000000
30.00000000000000000000	0.00000000000000000000	4179.48730468750000000000	4184.61523437500000000000	4161.02539062500000000000	4187.17919921875000000000	4192.30761718750000000000	4184.10253906250000000000	4178.97412109375000000000	4182.05126953125000000000	4194.35888671875000000000	4196.41015625000000000000	4182.56396484375000000000	4225.64111328125000000000	4173.33300781250000000000	4169.23046875000000000000	0.00000000000000000000	10245.00000000000000000000	10232.00000000000000000000	0.00000000000000000000	0.00000000000000000000	0.00000000000000000000	3054.00000000000000000000	419.00000000000000000000	4.00000000000000000000	4.00000000000000000000	4.00000000000000000000	4.00000000000000000000	4.00000000000000000000	4.00000000000000000000	4.00000000000000000000	4.00000000000000000000	4.00000000000000000000	4.00000000000000000000	4.00000000000000000000	4.00000000000000000000	4.00000000000000000000	4.00000000000000000000	4.00000000000000000000	4.00000000000000000000
31.00000000000000000000	0.00000000000000000000	4165.12792968750000000000	4203.58984375000000000000	4166.15380859375000000000	4193.33300781250000000000	4202.56396484375000000000	4207.69238281250000000000	4200.00000000000000000000	4203.58984375000000000000	4213.84619140625000000000	4212.30761718750000000000	4185.64111328125000000000	4232.30761718750000000000	4180.00000000000000000000	4175.38427734375000000000	0.00000000000000000000	10243.00000000000000000000	10231.00000000000000000000	0.00000000000000000000	0.00000000000000000000	0.00000000000000000000	3054.00000000000000000000	427.00000000000000000000	4.00000000000000000000	4.00000000000000000000	4.00000000000000000000	4.00000000000000000000	4.00000000000000000000	4.00000000000000000000	4.00000000000000000000	4.00000000000000000000	4.00000000000000000000	4.00000000000000000000	4.00000000000000000000	4.00000000000000000000	4.00000000000000000000	4.00000000000000000000	4.00000000000000000000	4.00000000000000000000
32.00000000000000000000	0.00000000000000000000	4168.20507812500000000000	4190.76904296875000000000	4150.25634765625000000000	4185.64111328125000000000	4190.76904296875000000000	4186.15380859375000000000	4183.58984375000000000000	4190.76904296875000000000	4190.25634765625000000000	4203.07666015625000000000	4177.43603515625000000000	4217.94873046875000000000	4156.92285156250000000000	4152.82031250000000000000	0.00000000000000000000	10243.00000000000000000000	10231.00000000000000000000	0.00000000000000000000	0.00000000000000000000	0.00000000000000000000	3054.00000000000000000000	436.00000000000000000000	4.00000000000000000000	4.00000000000000000000	4.00000000000000000000	4.00000000000000000000	4.00000000000000000000	4.00000000000000000000	4.00000000000000000000	4.00000000000000000000	4.00000000000000000000	4.00000000000000000000	4.00000000000000000000	4.00000000000000000000	4.00000000000000000000	4.00000000000000000000	4.00000000000000000000	4.00000000000000000000
33.00000000000000000000	0.00000000000000000000	4168.71777343750000000000	4177.94873046875000000000	4143.58984375000000000000	4178.46142578125000000000	4190.25634765625000000000	4173.84619140625000000000	4174.87158203125000000000	4180.00000000000000000000	4173.33300781250000000000	4193.33300781250000000000	4171.28173828125000000000	4207.17919921875000000000	4152.30761718750000000000	4148.20507812500000000000	0.00000000000000000000	10246.00000000000000000000	10230.00000000000000000000	0.00000000000000000000	0.00000000000000000000	0.00000000000000000000	3054.00000000000000000000	444.00000000000000000000	4.00000000000000000000	4.00000000000000000000	4.00000000000000000000	4.00000000000000000000	4.00000000000000000000	4.00000000000000000000	4.00000000000000000000	4.00000000000000000000	4.00000000000000000000	4.00000000000000000000	4.00000000000000000000	4.00000000000000000000	4.00000000000000000000	4.00000000000000000000	4.00000000000000000000	4.00000000000000000000
34.00000000000000000000	0.00000000000000000000	4146.66650390625000000000	4170.76904296875000000000	4140.51269531250000000000	4166.66650390625000000000	4197.94873046875000000000	4188.20507812500000000000	4189.74365234375000000000	4191.79492187500000000000	4179.48730468750000000000	4190.25634765625000000000	4174.87158203125000000000	4212.30761718750000000000	4169.23046875000000000000	4171.28173828125000000000	0.00000000000000000000	10246.00000000000000000000	10230.00000000000000000000	0.00000000000000000000	0.00000000000000000000	0.00000000000000000000	3054.00000000000000000000	451.00000000000000000000	4.00000000000000000000	4.00000000000000000000	4.00000000000000000000	4.00000000000000000000	4.00000000000000000000	4.00000000000000000000	4.00000000000000000000	4.00000000000000000000	4.00000000000000000000	4.00000000000000000000	4.00000000000000000000	4.00000000000000000000	4.00000000000000000000	4.00000000000000000000	4.00000000000000000000	4.00000000000000000000
35.00000000000000000000	0.00000000000000000000	4169.74365234375000000000	4143.07666015625000000000	4151.28173828125000000000	4152.30761718750000000000	4166.66650390625000000000	4168.71777343750000000000	4178.97412109375000000000	4183.58984375000000000000	4163.07666015625000000000	4170.76904296875000000000	4166.15380859375000000000	4210.76904296875000000000	4153.84619140625000000000	4163.07666015625000000000	0.00000000000000000000	10246.00000000000000000000	10229.00000000000000000000	0.00000000000000000000	0.00000000000000000000	0.00000000000000000000	3054.00000000000000000000	459.00000000000000000000	4.00000000000000000000	4.00000000000000000000	4.00000000000000000000	4.00000000000000000000	4.00000000000000000000	4.00000000000000000000	4.00000000000000000000	4.00000000000000000000	4.00000000000000000000	4.00000000000000000000	4.00000000000000000000	4.00000000000000000000	4.00000000000000000000	4.00000000000000000000	4.00000000000000000000	4.00000000000000000000
36.00000000000000000000	0.00000000000000000000	4162.05126953125000000000	4161.02539062500000000000	4166.66650390625000000000	4173.33300781250000000000	4184.61523437500000000000	4183.58984375000000000000	4193.84619140625000000000	4196.41015625000000000000	4185.64111328125000000000	4200.51269531250000000000	4174.35888671875000000000	4218.46142578125000000000	4162.05126953125000000000	4167.69238281250000000000	0.00000000000000000000	10246.00000000000000000000	10229.00000000000000000000	0.00000000000000000000	0.00000000000000000000	0.00000000000000000000	3054.00000000000000000000	466.00000000000000000000	4.00000000000000000000	4.00000000000000000000	4.00000000000000000000	4.00000000000000000000	4.00000000000000000000	4.00000000000000000000	4.00000000000000000000	4.00000000000000000000	4.00000000000000000000	4.00000000000000000000	4.00000000000000000000	4.00000000000000000000	4.00000000000000000000	4.00000000000000000000	4.00000000000000000000	4.00000000000000000000
37.00000000000000000000	0.00000000000000000000	4170.76904296875000000000	4168.20507812500000000000	4173.84619140625000000000	4189.74365234375000000000	4191.28173828125000000000	4188.71777343750000000000	4191.28173828125000000000	4186.15380859375000000000	4184.61523437500000000000	4201.53857421875000000000	4169.74365234375000000000	4223.58984375000000000000	4152.82031250000000000000	4162.56396484375000000000	0.00000000000000000000	10247.00000000000000000000	10229.00000000000000000000	0.00000000000000000000	0.00000000000000000000	0.00000000000000000000	3054.00000000000000000000	473.00000000000000000000	4.00000000000000000000	4.00000000000000000000	4.00000000000000000000	4.00000000000000000000	4.00000000000000000000	4.00000000000000000000	4.00000000000000000000	4.00000000000000000000	4.00000000000000000000	4.00000000000000000000	4.00000000000000000000	4.00000000000000000000	4.00000000000000000000	4.00000000000000000000	4.00000000000000000000	4.00000000000000000000
38.00000000000000000000	0.00000000000000000000	4175.89746093750000000000	4167.17919921875000000000	4169.23046875000000000000	4186.66650390625000000000	4177.94873046875000000000	4181.53857421875000000000	4188.71777343750000000000	4180.51269531250000000000	4169.23046875000000000000	4182.56396484375000000000	4176.41015625000000000000	4217.94873046875000000000	4155.38427734375000000000	4157.94873046875000000000	0.00000000000000000000	10247.00000000000000000000	10229.00000000000000000000	0.00000000000000000000	0.00000000000000000000	0.00000000000000000000	3054.00000000000000000000	481.00000000000000000000	4.00000000000000000000	4.00000000000000000000	4.00000000000000000000	4.00000000000000000000	4.00000000000000000000	4.00000000000000000000	4.00000000000000000000	4.00000000000000000000	4.00000000000000000000	4.00000000000000000000	4.00000000000000000000	4.00000000000000000000	4.00000000000000000000	4.00000000000000000000	4.00000000000000000000	4.00000000000000000000
39.00000000000000000000	0.00000000000000000000	4150.25634765625000000000	4174.87158203125000000000	4150.76904296875000000000	4183.07666015625000000000	4189.74365234375000000000	4185.64111328125000000000	4195.38427734375000000000	4191.28173828125000000000	4183.58984375000000000000	4203.07666015625000000000	4192.30761718750000000000	4209.23046875000000000000	4189.74365234375000000000	4164.61523437500000000000	0.00000000000000000000	10248.00000000000000000000	10229.00000000000000000000	0.00000000000000000000	0.00000000000000000000	0.00000000000000000000	3054.00000000000000000000	488.00000000000000000000	4.00000000000000000000	4.00000000000000000000	4.00000000000000000000	4.00000000000000000000	4.00000000000000000000	4.00000000000000000000	4.00000000000000000000	4.00000000000000000000	4.00000000000000000000	4.00000000000000000000	4.00000000000000000000	4.00000000000000000000	4.00000000000000000000	4.00000000000000000000	4.00000000000000000000	4.00000000000000000000
40.00000000000000000000	0.00000000000000000000	4173.33300781250000000000	4164.61523437500000000000	4150.25634765625000000000	4177.43603515625000000000	4179.48730468750000000000	4169.74365234375000000000	4171.28173828125000000000	4169.23046875000000000000	4166.66650390625000000000	4195.89746093750000000000	4168.71777343750000000000	4194.87158203125000000000	4176.41015625000000000000	4142.56396484375000000000	0.00000000000000000000	10248.00000000000000000000	10229.00000000000000000000	0.00000000000000000000	0.00000000000000000000	0.00000000000000000000	3054.00000000000000000000	495.00000000000000000000	4.00000000000000000000	4.00000000000000000000	4.00000000000000000000	4.00000000000000000000	4.00000000000000000000	4.00000000000000000000	4.00000000000000000000	4.00000000000000000000	4.00000000000000000000	4.00000000000000000000	4.00000000000000000000	4.00000000000000000000	4.00000000000000000000	4.00000000000000000000	4.00000000000000000000	4.00000000000000000000
41.00000000000000000000	0.00000000000000000000	4163.07666015625000000000	4187.17919921875000000000	4151.28173828125000000000	4183.58984375000000000000	4192.30761718750000000000	4185.64111328125000000000	4183.07666015625000000000	4189.74365234375000000000	4171.79492187500000000000	4201.53857421875000000000	4175.38427734375000000000	4199.48730468750000000000	4172.30761718750000000000	4149.23046875000000000000	0.00000000000000000000	10249.00000000000000000000	10229.00000000000000000000	0.00000000000000000000	0.00000000000000000000	0.00000000000000000000	3054.00000000000000000000	503.00000000000000000000	4.00000000000000000000	4.00000000000000000000	4.00000000000000000000	4.00000000000000000000	4.00000000000000000000	4.00000000000000000000	4.00000000000000000000	4.00000000000000000000	4.00000000000000000000	4.00000000000000000000	4.00000000000000000000	4.00000000000000000000	4.00000000000000000000	4.00000000000000000000	4.00000000000000000000	4.00000000000000000000
42.00000000000000000000	0.00000000000000000000	4163.58984375000000000000	4185.64111328125000000000	4142.05126953125000000000	4185.64111328125000000000	4194.87158203125000000000	4191.79492187500000000000	4185.64111328125000000000	4197.43603515625000000000	4183.07666015625000000000	4211.79492187500000000000	4188.20507812500000000000	4207.69238281250000000000	4167.17919921875000000000	4158.46142578125000000000	0.00000000000000000000	10249.00000000000000000000	10229.00000000000000000000	0.00000000000000000000	0.00000000000000000000	0.00000000000000000000	3054.00000000000000000000	511.00000000000000000000	4.00000000000000000000	4.00000000000000000000	4.00000000000000000000	4.00000000000000000000	4.00000000000000000000	4.00000000000000000000	4.00000000000000000000	4.00000000000000000000	4.00000000000000000000	4.00000000000000000000	4.00000000000000000000	4.00000000000000000000	4.00000000000000000000	4.00000000000000000000	4.00000000000000000000	4.00000000000000000000
43.00000000000000000000	0.00000000000000000000	4176.92285156250000000000	4172.82031250000000000000	4150.76904296875000000000	4187.69238281250000000000	4186.15380859375000000000	4188.71777343750000000000	4175.89746093750000000000	4179.48730468750000000000	4181.02539062500000000000	4202.05126953125000000000	4176.92285156250000000000	4203.07666015625000000000	4152.82031250000000000000	4149.74365234375000000000	0.00000000000000000000	10250.00000000000000000000	10229.00000000000000000000	0.00000000000000000000	0.00000000000000000000	0.00000000000000000000	3054.00000000000000000000	519.00000000000000000000	4.00000000000000000000	4.00000000000000000000	4.00000000000000000000	4.00000000000000000000	4.00000000000000000000	4.00000000000000000000	4.00000000000000000000	4.00000000000000000000	4.00000000000000000000	4.00000000000000000000	4.00000000000000000000	4.00000000000000000000	4.00000000000000000000	4.00000000000000000000	4.00000000000000000000	4.00000000000000000000
44.00000000000000000000	0.00000000000000000000	4158.46142578125000000000	4192.82031250000000000000	4166.15380859375000000000	4198.46142578125000000000	4189.23046875000000000000	4192.30761718750000000000	4189.74365234375000000000	4191.79492187500000000000	4183.58984375000000000000	4200.00000000000000000000	4171.28173828125000000000	4212.82031250000000000000	4159.48730468750000000000	4157.43603515625000000000	0.00000000000000000000	10250.00000000000000000000	10229.00000000000000000000	0.00000000000000000000	0.00000000000000000000	0.00000000000000000000	3054.00000000000000000000	527.00000000000000000000	4.00000000000000000000	4.00000000000000000000	4.00000000000000000000	4.00000000000000000000	4.00000000000000000000	4.00000000000000000000	4.00000000000000000000	4.00000000000000000000	4.00000000000000000000	4.00000000000000000000	4.00000000000000000000	4.00000000000000000000	4.00000000000000000000	4.00000000000000000000	4.00000000000000000000	4.00000000000000000000
45.00000000000000000000	0.00000000000000000000	4187.17919921875000000000	4199.48730468750000000000	4194.35888671875000000000	4206.66650390625000000000	4170.76904296875000000000	4177.43603515625000000000	4188.20507812500000000000	4193.84619140625000000000	4164.61523437500000000000	4190.25634765625000000000	4162.05126953125000000000	4228.20507812500000000000	4170.76904296875000000000	4167.69238281250000000000	0.00000000000000000000	10250.00000000000000000000	10229.00000000000000000000	0.00000000000000000000	0.00000000000000000000	0.00000000000000000000	3054.00000000000000000000	536.00000000000000000000	4.00000000000000000000	4.00000000000000000000	4.00000000000000000000	4.00000000000000000000	4.00000000000000000000	4.00000000000000000000	4.00000000000000000000	4.00000000000000000000	4.00000000000000000000	4.00000000000000000000	4.00000000000000000000	4.00000000000000000000	4.00000000000000000000	4.00000000000000000000	4.00000000000000000000	4.00000000000000000000
46.00000000000000000000	0.00000000000000000000	4173.84619140625000000000	4198.46142578125000000000	4203.58984375000000000000	4202.05126953125000000000	4184.10253906250000000000	4183.07666015625000000000	4191.28173828125000000000	4200.51269531250000000000	4166.66650390625000000000	4200.51269531250000000000	4180.51269531250000000000	4227.17919921875000000000	4194.35888671875000000000	4182.05126953125000000000	0.00000000000000000000	10250.00000000000000000000	10229.00000000000000000000	0.00000000000000000000	0.00000000000000000000	0.00000000000000000000	3054.00000000000000000000	544.00000000000000000000	4.00000000000000000000	4.00000000000000000000	4.00000000000000000000	4.00000000000000000000	4.00000000000000000000	4.00000000000000000000	4.00000000000000000000	4.00000000000000000000	4.00000000000000000000	4.00000000000000000000	4.00000000000000000000	4.00000000000000000000	4.00000000000000000000	4.00000000000000000000	4.00000000000000000000	4.00000000000000000000
47.00000000000000000000	0.00000000000000000000	4157.43603515625000000000	4161.02539062500000000000	4184.61523437500000000000	4172.82031250000000000000	4183.58984375000000000000	4165.12792968750000000000	4167.17919921875000000000	4183.58984375000000000000	4158.46142578125000000000	4187.69238281250000000000	4193.84619140625000000000	4215.38427734375000000000	4160.00000000000000000000	4163.58984375000000000000	0.00000000000000000000	10251.00000000000000000000	10228.00000000000000000000	0.00000000000000000000	0.00000000000000000000	0.00000000000000000000	3054.00000000000000000000	552.00000000000000000000	4.00000000000000000000	4.00000000000000000000	4.00000000000000000000	4.00000000000000000000	4.00000000000000000000	4.00000000000000000000	4.00000000000000000000	4.00000000000000000000	4.00000000000000000000	4.00000000000000000000	4.00000000000000000000	4.00000000000000000000	4.00000000000000000000	4.00000000000000000000	4.00000000000000000000	4.00000000000000000000
48.00000000000000000000	0.00000000000000000000	4182.05126953125000000000	4156.41015625000000000000	4193.33300781250000000000	4171.79492187500000000000	4184.10253906250000000000	4164.61523437500000000000	4157.43603515625000000000	4168.71777343750000000000	4154.87158203125000000000	4177.94873046875000000000	4199.48730468750000000000	4215.38427734375000000000	4134.87158203125000000000	4157.43603515625000000000	0.00000000000000000000	10251.00000000000000000000	10228.00000000000000000000	0.00000000000000000000	0.00000000000000000000	0.00000000000000000000	3054.00000000000000000000	561.00000000000000000000	4.00000000000000000000	4.00000000000000000000	4.00000000000000000000	4.00000000000000000000	4.00000000000000000000	4.00000000000000000000	4.00000000000000000000	4.00000000000000000000	4.00000000000000000000	4.00000000000000000000	4.00000000000000000000	4.00000000000000000000	4.00000000000000000000	4.00000000000000000000	4.00000000000000000000	4.00000000000000000000
49.00000000000000000000	0.00000000000000000000	4170.25634765625000000000	4197.94873046875000000000	4201.02539062500000000000	4201.02539062500000000000	4201.53857421875000000000	4200.00000000000000000000	4183.58984375000000000000	4186.66650390625000000000	4178.46142578125000000000	4203.58984375000000000000	4218.97412109375000000000	4213.84619140625000000000	4168.71777343750000000000	4170.25634765625000000000	0.00000000000000000000	10250.00000000000000000000	10229.00000000000000000000	0.00000000000000000000	0.00000000000000000000	0.00000000000000000000	3054.00000000000000000000	569.00000000000000000000	4.00000000000000000000	4.00000000000000000000	4.00000000000000000000	4.00000000000000000000	4.00000000000000000000	4.00000000000000000000	4.00000000000000000000	4.00000000000000000000	4.00000000000000000000	4.00000000000000000000	4.00000000000000000000	4.00000000000000000000	4.00000000000000000000	4.00000000000000000000	4.00000000000000000000	4.00000000000000000000
50.00000000000000000000	0.00000000000000000000	4178.97412109375000000000	4181.02539062500000000000	4185.64111328125000000000	4190.25634765625000000000	4162.56396484375000000000	4176.92285156250000000000	4158.97412109375000000000	4158.97412109375000000000	4152.82031250000000000000	4175.38427734375000000000	4207.17919921875000000000	4186.66650390625000000000	4145.64111328125000000000	4134.87158203125000000000	0.00000000000000000000	10250.00000000000000000000	10229.00000000000000000000	0.00000000000000000000	0.00000000000000000000	0.00000000000000000000	3054.00000000000000000000	576.00000000000000000000	4.00000000000000000000	4.00000000000000000000	4.00000000000000000000	4.00000000000000000000	4.00000000000000000000	4.00000000000000000000	4.00000000000000000000	4.00000000000000000000	4.00000000000000000000	4.00000000000000000000	4.00000000000000000000	4.00000000000000000000	4.00000000000000000000	4.00000000000000000000	4.00000000000000000000	4.00000000000000000000
51.00000000000000000000	0.00000000000000000000	4163.58984375000000000000	4177.94873046875000000000	4182.05126953125000000000	4179.48730468750000000000	4168.20507812500000000000	4176.41015625000000000000	4159.48730468750000000000	4162.05126953125000000000	4157.94873046875000000000	4173.33300781250000000000	4208.71777343750000000000	4178.97412109375000000000	4141.53857421875000000000	4134.35888671875000000000	0.00000000000000000000	10250.00000000000000000000	10228.00000000000000000000	0.00000000000000000000	0.00000000000000000000	0.00000000000000000000	3054.00000000000000000000	584.00000000000000000000	4.00000000000000000000	4.00000000000000000000	4.00000000000000000000	4.00000000000000000000	4.00000000000000000000	4.00000000000000000000	4.00000000000000000000	4.00000000000000000000	4.00000000000000000000	4.00000000000000000000	4.00000000000000000000	4.00000000000000000000	4.00000000000000000000	4.00000000000000000000	4.00000000000000000000	4.00000000000000000000
52.00000000000000000000	0.00000000000000000000	4156.41015625000000000000	4191.79492187500000000000	4192.30761718750000000000	4192.30761718750000000000	4191.28173828125000000000	4185.64111328125000000000	4177.43603515625000000000	4190.25634765625000000000	4177.94873046875000000000	4197.94873046875000000000	4216.92285156250000000000	4188.71777343750000000000	4166.66650390625000000000	4154.87158203125000000000	0.00000000000000000000	10250.00000000000000000000	10228.00000000000000000000	0.00000000000000000000	0.00000000000000000000	0.00000000000000000000	3054.00000000000000000000	591.00000000000000000000	4.00000000000000000000	4.00000000000000000000	4.00000000000000000000	4.00000000000000000000	4.00000000000000000000	4.00000000000000000000	4.00000000000000000000	4.00000000000000000000	4.00000000000000000000	4.00000000000000000000	4.00000000000000000000	4.00000000000000000000	4.00000000000000000000	4.00000000000000000000	4.00000000000000000000	4.00000000000000000000
53.00000000000000000000	0.00000000000000000000	4170.76904296875000000000	4184.61523437500000000000	4190.25634765625000000000	4197.43603515625000000000	4176.41015625000000000000	4162.56396484375000000000	4165.12792968750000000000	4178.46142578125000000000	4163.07666015625000000000	4188.20507812500000000000	4205.64111328125000000000	4182.05126953125000000000	4153.84619140625000000000	4138.46142578125000000000	0.00000000000000000000	10248.00000000000000000000	10228.00000000000000000000	0.00000000000000000000	0.00000000000000000000	0.00000000000000000000	3054.00000000000000000000	598.00000000000000000000	4.00000000000000000000	4.00000000000000000000	4.00000000000000000000	4.00000000000000000000	4.00000000000000000000	4.00000000000000000000	4.00000000000000000000	4.00000000000000000000	4.00000000000000000000	4.00000000000000000000	4.00000000000000000000	4.00000000000000000000	4.00000000000000000000	4.00000000000000000000	4.00000000000000000000	4.00000000000000000000
54.00000000000000000000	0.00000000000000000000	4152.82031250000000000000	4198.97412109375000000000	4173.33300781250000000000	4200.00000000000000000000	4192.30761718750000000000	4176.41015625000000000000	4183.07666015625000000000	4186.15380859375000000000	4182.56396484375000000000	4196.92285156250000000000	4214.35888671875000000000	4184.61523437500000000000	4151.79492187500000000000	4133.33300781250000000000	0.00000000000000000000	10248.00000000000000000000	10228.00000000000000000000	0.00000000000000000000	0.00000000000000000000	0.00000000000000000000	3054.00000000000000000000	606.00000000000000000000	4.00000000000000000000	4.00000000000000000000	4.00000000000000000000	4.00000000000000000000	4.00000000000000000000	4.00000000000000000000	4.00000000000000000000	4.00000000000000000000	4.00000000000000000000	4.00000000000000000000	4.00000000000000000000	4.00000000000000000000	4.00000000000000000000	4.00000000000000000000	4.00000000000000000000	4.00000000000000000000
55.00000000000000000000	0.00000000000000000000	4182.05126953125000000000	4194.87158203125000000000	4182.05126953125000000000	4193.33300781250000000000	4190.76904296875000000000	4183.58984375000000000000	4189.74365234375000000000	4194.35888671875000000000	4181.53857421875000000000	4192.30761718750000000000	4214.35888671875000000000	4190.25634765625000000000	4155.38427734375000000000	4132.30761718750000000000	0.00000000000000000000	10248.00000000000000000000	10230.00000000000000000000	0.00000000000000000000	0.00000000000000000000	0.00000000000000000000	3054.00000000000000000000	613.00000000000000000000	4.00000000000000000000	4.00000000000000000000	4.00000000000000000000	4.00000000000000000000	4.00000000000000000000	4.00000000000000000000	4.00000000000000000000	4.00000000000000000000	4.00000000000000000000	4.00000000000000000000	4.00000000000000000000	4.00000000000000000000	4.00000000000000000000	4.00000000000000000000	4.00000000000000000000	4.00000000000000000000
56.00000000000000000000	0.00000000000000000000	4177.43603515625000000000	4198.46142578125000000000	4196.41015625000000000000	4189.74365234375000000000	4190.25634765625000000000	4185.12792968750000000000	4184.10253906250000000000	4198.46142578125000000000	4175.89746093750000000000	4185.12792968750000000000	4213.84619140625000000000	4193.84619140625000000000	4176.92285156250000000000	4148.71777343750000000000	0.00000000000000000000	10248.00000000000000000000	10230.00000000000000000000	0.00000000000000000000	0.00000000000000000000	0.00000000000000000000	3054.00000000000000000000	621.00000000000000000000	4.00000000000000000000	4.00000000000000000000	4.00000000000000000000	4.00000000000000000000	4.00000000000000000000	4.00000000000000000000	4.00000000000000000000	4.00000000000000000000	4.00000000000000000000	4.00000000000000000000	4.00000000000000000000	4.00000000000000000000	4.00000000000000000000	4.00000000000000000000	4.00000000000000000000	4.00000000000000000000
57.00000000000000000000	0.00000000000000000000	4155.89746093750000000000	4195.38427734375000000000	4185.12792968750000000000	4189.74365234375000000000	4183.58984375000000000000	4172.82031250000000000000	4160.00000000000000000000	4183.07666015625000000000	4173.84619140625000000000	4175.89746093750000000000	4209.23046875000000000000	4197.94873046875000000000	4176.92285156250000000000	4157.94873046875000000000	0.00000000000000000000	10247.00000000000000000000	10231.00000000000000000000	0.00000000000000000000	0.00000000000000000000	0.00000000000000000000	3054.00000000000000000000	630.00000000000000000000	4.00000000000000000000	4.00000000000000000000	4.00000000000000000000	4.00000000000000000000	4.00000000000000000000	4.00000000000000000000	4.00000000000000000000	4.00000000000000000000	4.00000000000000000000	4.00000000000000000000	4.00000000000000000000	4.00000000000000000000	4.00000000000000000000	4.00000000000000000000	4.00000000000000000000	4.00000000000000000000
58.00000000000000000000	0.00000000000000000000	4173.33300781250000000000	4168.20507812500000000000	4181.02539062500000000000	4184.61523437500000000000	4157.94873046875000000000	4153.33300781250000000000	4142.05126953125000000000	4165.12792968750000000000	4157.43603515625000000000	4168.20507812500000000000	4202.56396484375000000000	4190.25634765625000000000	4159.48730468750000000000	4142.56396484375000000000	0.00000000000000000000	10247.00000000000000000000	10231.00000000000000000000	0.00000000000000000000	0.00000000000000000000	0.00000000000000000000	3054.00000000000000000000	637.00000000000000000000	4.00000000000000000000	4.00000000000000000000	4.00000000000000000000	4.00000000000000000000	4.00000000000000000000	4.00000000000000000000	4.00000000000000000000	4.00000000000000000000	4.00000000000000000000	4.00000000000000000000	4.00000000000000000000	4.00000000000000000000	4.00000000000000000000	4.00000000000000000000	4.00000000000000000000	4.00000000000000000000
59.00000000000000000000	0.00000000000000000000	4150.25634765625000000000	4166.66650390625000000000	4173.84619140625000000000	4178.97412109375000000000	4174.87158203125000000000	4173.84619140625000000000	4170.76904296875000000000	4186.66650390625000000000	4176.41015625000000000000	4199.48730468750000000000	4215.89746093750000000000	4184.61523437500000000000	4182.05126953125000000000	4135.89746093750000000000	0.00000000000000000000	10249.00000000000000000000	10232.00000000000000000000	0.00000000000000000000	0.00000000000000000000	0.00000000000000000000	3054.00000000000000000000	645.00000000000000000000	4.00000000000000000000	4.00000000000000000000	4.00000000000000000000	4.00000000000000000000	4.00000000000000000000	4.00000000000000000000	4.00000000000000000000	4.00000000000000000000	4.00000000000000000000	4.00000000000000000000	4.00000000000000000000	4.00000000000000000000	4.00000000000000000000	4.00000000000000000000	4.00000000000000000000	4.00000000000000000000
60.00000000000000000000	0.00000000000000000000	4162.05126953125000000000	4150.25634765625000000000	4165.64111328125000000000	4161.02539062500000000000	4181.02539062500000000000	4178.97412109375000000000	4164.61523437500000000000	4168.71777343750000000000	4175.38427734375000000000	4195.89746093750000000000	4194.35888671875000000000	4175.38427734375000000000	4172.82031250000000000000	4110.25634765625000000000	0.00000000000000000000	10249.00000000000000000000	10232.00000000000000000000	0.00000000000000000000	0.00000000000000000000	0.00000000000000000000	3054.00000000000000000000	654.00000000000000000000	4.00000000000000000000	4.00000000000000000000	4.00000000000000000000	4.00000000000000000000	4.00000000000000000000	4.00000000000000000000	4.00000000000000000000	4.00000000000000000000	4.00000000000000000000	4.00000000000000000000	4.00000000000000000000	4.00000000000000000000	4.00000000000000000000	4.00000000000000000000	4.00000000000000000000	4.00000000000000000000
61.00000000000000000000	0.00000000000000000000	4161.02539062500000000000	4154.35888671875000000000	4167.69238281250000000000	4161.53857421875000000000	4176.41015625000000000000	4186.66650390625000000000	4161.53857421875000000000	4160.00000000000000000000	4170.76904296875000000000	4181.53857421875000000000	4181.02539062500000000000	4165.64111328125000000000	4164.61523437500000000000	4105.12792968750000000000	0.00000000000000000000	10249.00000000000000000000	10232.00000000000000000000	0.00000000000000000000	0.00000000000000000000	0.00000000000000000000	3054.00000000000000000000	662.00000000000000000000	4.00000000000000000000	4.00000000000000000000	4.00000000000000000000	4.00000000000000000000	4.00000000000000000000	4.00000000000000000000	4.00000000000000000000	4.00000000000000000000	4.00000000000000000000	4.00000000000000000000	4.00000000000000000000	4.00000000000000000000	4.00000000000000000000	4.00000000000000000000	4.00000000000000000000	4.00000000000000000000
62.00000000000000000000	0.00000000000000000000	4147.69238281250000000000	4170.25634765625000000000	4166.15380859375000000000	4183.58984375000000000000	4166.66650390625000000000	4187.17919921875000000000	4173.33300781250000000000	4177.94873046875000000000	4164.61523437500000000000	4179.48730468750000000000	4195.89746093750000000000	4163.58984375000000000000	4171.79492187500000000000	4115.89746093750000000000	0.00000000000000000000	10249.00000000000000000000	10232.00000000000000000000	0.00000000000000000000	0.00000000000000000000	0.00000000000000000000	3054.00000000000000000000	670.00000000000000000000	4.00000000000000000000	4.00000000000000000000	4.00000000000000000000	4.00000000000000000000	4.00000000000000000000	4.00000000000000000000	4.00000000000000000000	4.00000000000000000000	4.00000000000000000000	4.00000000000000000000	4.00000000000000000000	4.00000000000000000000	4.00000000000000000000	4.00000000000000000000	4.00000000000000000000	4.00000000000000000000
63.00000000000000000000	0.00000000000000000000	4172.30761718750000000000	4171.28173828125000000000	4173.33300781250000000000	4188.20507812500000000000	4164.61523437500000000000	4174.87158203125000000000	4169.23046875000000000000	4174.35888671875000000000	4144.10253906250000000000	4163.58984375000000000000	4188.71777343750000000000	4165.64111328125000000000	4156.41015625000000000000	4109.74365234375000000000	0.00000000000000000000	10248.00000000000000000000	10230.00000000000000000000	0.00000000000000000000	0.00000000000000000000	0.00000000000000000000	3054.00000000000000000000	679.00000000000000000000	4.00000000000000000000	4.00000000000000000000	4.00000000000000000000	4.00000000000000000000	4.00000000000000000000	4.00000000000000000000	4.00000000000000000000	4.00000000000000000000	4.00000000000000000000	4.00000000000000000000	4.00000000000000000000	4.00000000000000000000	4.00000000000000000000	4.00000000000000000000	4.00000000000000000000	4.00000000000000000000
64.00000000000000000000	0.00000000000000000000	4150.76904296875000000000	4192.30761718750000000000	4176.41015625000000000000	4174.87158203125000000000	4196.41015625000000000000	4190.25634765625000000000	4184.10253906250000000000	4186.66650390625000000000	4165.12792968750000000000	4177.94873046875000000000	4196.41015625000000000000	4176.41015625000000000000	4166.15380859375000000000	4120.00000000000000000000	2547.00000000000000000000	10248.00000000000000000000	10230.00000000000000000000	0.00000000000000000000	0.00000000000000000000	0.00000000000000000000	3054.00000000000000000000	687.00000000000000000000	4.00000000000000000000	4.00000000000000000000	4.00000000000000000000	4.00000000000000000000	4.00000000000000000000	4.00000000000000000000	4.00000000000000000000	4.00000000000000000000	4.00000000000000000000	4.00000000000000000000	4.00000000000000000000	4.00000000000000000000	4.00000000000000000000	4.00000000000000000000	4.00000000000000000000	4.00000000000000000000
65.00000000000000000000	0.00000000000000000000	4164.10253906250000000000	4185.64111328125000000000	4186.66650390625000000000	4172.82031250000000000000	4177.94873046875000000000	4173.33300781250000000000	4172.30761718750000000000	4180.51269531250000000000	4156.41015625000000000000	4176.92285156250000000000	4203.58984375000000000000	4183.58984375000000000000	4166.15380859375000000000	4125.12792968750000000000	2449.00000000000000000000	10249.00000000000000000000	10229.00000000000000000000	0.00000000000000000000	0.00000000000000000000	0.00000000000000000000	3054.00000000000000000000	695.00000000000000000000	4.00000000000000000000	4.00000000000000000000	4.00000000000000000000	4.00000000000000000000	4.00000000000000000000	4.00000000000000000000	4.00000000000000000000	4.00000000000000000000	4.00000000000000000000	4.00000000000000000000	4.00000000000000000000	4.00000000000000000000	4.00000000000000000000	4.00000000000000000000	4.00000000000000000000	4.00000000000000000000
66.00000000000000000000	0.00000000000000000000	4183.58984375000000000000	4199.48730468750000000000	4202.56396484375000000000	4194.35888671875000000000	4167.69238281250000000000	4164.10253906250000000000	4175.89746093750000000000	4184.61523437500000000000	4152.30761718750000000000	4182.56396484375000000000	4200.51269531250000000000	4193.84619140625000000000	4182.05126953125000000000	4150.76904296875000000000	1433.00000000000000000000	10249.00000000000000000000	10229.00000000000000000000	0.00000000000000000000	0.00000000000000000000	0.00000000000000000000	3054.00000000000000000000	703.00000000000000000000	4.00000000000000000000	4.00000000000000000000	4.00000000000000000000	4.00000000000000000000	4.00000000000000000000	4.00000000000000000000	4.00000000000000000000	4.00000000000000000000	4.00000000000000000000	4.00000000000000000000	4.00000000000000000000	4.00000000000000000000	4.00000000000000000000	4.00000000000000000000	4.00000000000000000000	4.00000000000000000000
67.00000000000000000000	0.00000000000000000000	4172.30761718750000000000	4211.28173828125000000000	4204.61523437500000000000	4194.35888671875000000000	4193.84619140625000000000	4180.00000000000000000000	4191.28173828125000000000	4198.97412109375000000000	4176.41015625000000000000	4207.69238281250000000000	4201.02539062500000000000	4209.23046875000000000000	4205.64111328125000000000	4178.97412109375000000000	3453.00000000000000000000	10249.00000000000000000000	10228.00000000000000000000	0.00000000000000000000	0.00000000000000000000	0.00000000000000000000	3054.00000000000000000000	710.00000000000000000000	4.00000000000000000000	4.00000000000000000000	4.00000000000000000000	4.00000000000000000000	4.00000000000000000000	4.00000000000000000000	4.00000000000000000000	4.00000000000000000000	4.00000000000000000000	4.00000000000000000000	4.00000000000000000000	4.00000000000000000000	4.00000000000000000000	4.00000000000000000000	4.00000000000000000000	4.00000000000000000000
68.00000000000000000000	0.00000000000000000000	4186.15380859375000000000	4187.17919921875000000000	4211.28173828125000000000	4171.79492187500000000000	4191.28173828125000000000	4177.43603515625000000000	4166.66650390625000000000	4177.94873046875000000000	4164.61523437500000000000	4200.51269531250000000000	4206.15380859375000000000	4207.17919921875000000000	4193.33300781250000000000	4170.25634765625000000000	3535.00000000000000000000	10249.00000000000000000000	10228.00000000000000000000	0.00000000000000000000	0.00000000000000000000	0.00000000000000000000	3054.00000000000000000000	717.00000000000000000000	4.00000000000000000000	4.00000000000000000000	4.00000000000000000000	4.00000000000000000000	4.00000000000000000000	4.00000000000000000000	4.00000000000000000000	4.00000000000000000000	4.00000000000000000000	4.00000000000000000000	4.00000000000000000000	4.00000000000000000000	4.00000000000000000000	4.00000000000000000000	4.00000000000000000000	4.00000000000000000000
69.00000000000000000000	0.00000000000000000000	4158.97412109375000000000	4189.23046875000000000000	4200.51269531250000000000	4174.35888671875000000000	4189.23046875000000000000	4184.10253906250000000000	4164.61523437500000000000	4182.56396484375000000000	4162.05126953125000000000	4193.33300781250000000000	4220.51269531250000000000	4195.89746093750000000000	4188.71777343750000000000	4163.07666015625000000000	3326.00000000000000000000	10250.00000000000000000000	10227.00000000000000000000	0.00000000000000000000	0.00000000000000000000	0.00000000000000000000	3054.00000000000000000000	725.00000000000000000000	4.00000000000000000000	4.00000000000000000000	4.00000000000000000000	4.00000000000000000000	4.00000000000000000000	4.00000000000000000000	4.00000000000000000000	4.00000000000000000000	4.00000000000000000000	4.00000000000000000000	4.00000000000000000000	4.00000000000000000000	4.00000000000000000000	4.00000000000000000000	4.00000000000000000000	4.00000000000000000000
70.00000000000000000000	0.00000000000000000000	4162.56396484375000000000	4168.20507812500000000000	4174.87158203125000000000	4176.41015625000000000000	4168.71777343750000000000	4175.38427734375000000000	4170.76904296875000000000	4185.64111328125000000000	4153.33300781250000000000	4176.92285156250000000000	4203.07666015625000000000	4182.05126953125000000000	4161.02539062500000000000	4136.92285156250000000000	3469.00000000000000000000	10250.00000000000000000000	10227.00000000000000000000	0.00000000000000000000	0.00000000000000000000	0.00000000000000000000	3054.00000000000000000000	732.00000000000000000000	4.00000000000000000000	4.00000000000000000000	4.00000000000000000000	4.00000000000000000000	4.00000000000000000000	4.00000000000000000000	4.00000000000000000000	4.00000000000000000000	4.00000000000000000000	4.00000000000000000000	4.00000000000000000000	4.00000000000000000000	4.00000000000000000000	4.00000000000000000000	4.00000000000000000000	4.00000000000000000000
71.00000000000000000000	0.00000000000000000000	4170.25634765625000000000	4158.46142578125000000000	4162.05126953125000000000	4165.64111328125000000000	4163.58984375000000000000	4177.43603515625000000000	4176.92285156250000000000	4167.17919921875000000000	4144.61523437500000000000	4178.97412109375000000000	4181.53857421875000000000	4173.33300781250000000000	4153.33300781250000000000	4124.10253906250000000000	3376.00000000000000000000	10248.00000000000000000000	10228.00000000000000000000	0.00000000000000000000	0.00000000000000000000	0.00000000000000000000	3054.00000000000000000000	739.00000000000000000000	4.00000000000000000000	4.00000000000000000000	4.00000000000000000000	4.00000000000000000000	4.00000000000000000000	4.00000000000000000000	4.00000000000000000000	4.00000000000000000000	4.00000000000000000000	4.00000000000000000000	4.00000000000000000000	4.00000000000000000000	4.00000000000000000000	4.00000000000000000000	4.00000000000000000000	4.00000000000000000000
72.00000000000000000000	0.00000000000000000000	4149.74365234375000000000	4168.71777343750000000000	4155.38427734375000000000	4154.35888671875000000000	4171.28173828125000000000	4180.51269531250000000000	4171.28173828125000000000	4150.76904296875000000000	4144.61523437500000000000	4180.00000000000000000000	4183.07666015625000000000	4175.89746093750000000000	4166.66650390625000000000	4131.28173828125000000000	3640.00000000000000000000	10248.00000000000000000000	10228.00000000000000000000	0.00000000000000000000	0.00000000000000000000	0.00000000000000000000	3054.00000000000000000000	747.00000000000000000000	4.00000000000000000000	4.00000000000000000000	4.00000000000000000000	4.00000000000000000000	4.00000000000000000000	4.00000000000000000000	4.00000000000000000000	4.00000000000000000000	4.00000000000000000000	4.00000000000000000000	4.00000000000000000000	4.00000000000000000000	4.00000000000000000000	4.00000000000000000000	4.00000000000000000000	4.00000000000000000000
73.00000000000000000000	0.00000000000000000000	4174.87158203125000000000	4154.87158203125000000000	4164.10253906250000000000	4151.28173828125000000000	4166.66650390625000000000	4170.76904296875000000000	4159.48730468750000000000	4157.43603515625000000000	4143.07666015625000000000	4157.94873046875000000000	4188.71777343750000000000	4179.48730468750000000000	4160.00000000000000000000	4128.71777343750000000000	3377.00000000000000000000	10247.00000000000000000000	10225.00000000000000000000	0.00000000000000000000	0.00000000000000000000	0.00000000000000000000	3054.00000000000000000000	756.00000000000000000000	4.00000000000000000000	4.00000000000000000000	4.00000000000000000000	4.00000000000000000000	4.00000000000000000000	4.00000000000000000000	4.00000000000000000000	4.00000000000000000000	4.00000000000000000000	4.00000000000000000000	4.00000000000000000000	4.00000000000000000000	4.00000000000000000000	4.00000000000000000000	4.00000000000000000000	4.00000000000000000000
74.00000000000000000000	0.00000000000000000000	4162.05126953125000000000	4172.30761718750000000000	4166.15380859375000000000	4170.76904296875000000000	4193.84619140625000000000	4203.07666015625000000000	4195.89746093750000000000	4205.12792968750000000000	4179.48730468750000000000	4188.71777343750000000000	4211.79492187500000000000	4184.61523437500000000000	4185.64111328125000000000	4149.23046875000000000000	3469.00000000000000000000	10247.00000000000000000000	10225.00000000000000000000	0.00000000000000000000	0.00000000000000000000	0.00000000000000000000	3054.00000000000000000000	763.00000000000000000000	4.00000000000000000000	4.00000000000000000000	4.00000000000000000000	4.00000000000000000000	4.00000000000000000000	4.00000000000000000000	4.00000000000000000000	4.00000000000000000000	4.00000000000000000000	4.00000000000000000000	4.00000000000000000000	4.00000000000000000000	4.00000000000000000000	4.00000000000000000000	4.00000000000000000000	4.00000000000000000000
75.00000000000000000000	0.00000000000000000000	4160.00000000000000000000	4168.71777343750000000000	4161.53857421875000000000	4167.17919921875000000000	4180.51269531250000000000	4189.23046875000000000000	4183.58984375000000000000	4191.28173828125000000000	4164.10253906250000000000	4184.61523437500000000000	4200.51269531250000000000	4180.51269531250000000000	4175.38427734375000000000	4150.25634765625000000000	3293.00000000000000000000	10245.00000000000000000000	10225.00000000000000000000	0.00000000000000000000	0.00000000000000000000	0.00000000000000000000	3054.00000000000000000000	771.00000000000000000000	4.00000000000000000000	4.00000000000000000000	4.00000000000000000000	4.00000000000000000000	4.00000000000000000000	4.00000000000000000000	4.00000000000000000000	4.00000000000000000000	4.00000000000000000000	4.00000000000000000000	4.00000000000000000000	4.00000000000000000000	4.00000000000000000000	4.00000000000000000000	4.00000000000000000000	4.00000000000000000000
76.00000000000000000000	0.00000000000000000000	4174.35888671875000000000	4160.00000000000000000000	4177.94873046875000000000	4146.66650390625000000000	4162.56396484375000000000	4155.89746093750000000000	4146.66650390625000000000	4160.51269531250000000000	4136.92285156250000000000	4161.53857421875000000000	4193.33300781250000000000	4182.05126953125000000000	4156.92285156250000000000	4157.43603515625000000000	2870.00000000000000000000	10245.00000000000000000000	10225.00000000000000000000	0.00000000000000000000	0.00000000000000000000	0.00000000000000000000	3054.00000000000000000000	780.00000000000000000000	4.00000000000000000000	4.00000000000000000000	4.00000000000000000000	4.00000000000000000000	4.00000000000000000000	4.00000000000000000000	4.00000000000000000000	4.00000000000000000000	4.00000000000000000000	4.00000000000000000000	4.00000000000000000000	4.00000000000000000000	4.00000000000000000000	4.00000000000000000000	4.00000000000000000000	4.00000000000000000000
77.00000000000000000000	0.00000000000000000000	4162.05126953125000000000	4186.15380859375000000000	4187.69238281250000000000	4165.64111328125000000000	4184.61523437500000000000	4174.35888671875000000000	4159.48730468750000000000	4174.87158203125000000000	4165.12792968750000000000	4200.00000000000000000000	4219.48730468750000000000	4192.82031250000000000000	4184.61523437500000000000	4180.51269531250000000000	2582.00000000000000000000	10246.00000000000000000000	10226.00000000000000000000	0.00000000000000000000	0.00000000000000000000	0.00000000000000000000	3054.00000000000000000000	788.00000000000000000000	4.00000000000000000000	4.00000000000000000000	4.00000000000000000000	4.00000000000000000000	4.00000000000000000000	4.00000000000000000000	4.00000000000000000000	4.00000000000000000000	4.00000000000000000000	4.00000000000000000000	4.00000000000000000000	4.00000000000000000000	4.00000000000000000000	4.00000000000000000000	4.00000000000000000000	4.00000000000000000000
78.00000000000000000000	0.00000000000000000000	4182.05126953125000000000	4175.89746093750000000000	4183.07666015625000000000	4180.00000000000000000000	4168.71777343750000000000	4176.41015625000000000000	4165.12792968750000000000	4158.46142578125000000000	4155.89746093750000000000	4201.02539062500000000000	4205.64111328125000000000	4176.41015625000000000000	4173.33300781250000000000	4158.97412109375000000000	3469.00000000000000000000	10246.00000000000000000000	10226.00000000000000000000	0.00000000000000000000	0.00000000000000000000	0.00000000000000000000	3054.00000000000000000000	796.00000000000000000000	4.00000000000000000000	4.00000000000000000000	4.00000000000000000000	4.00000000000000000000	4.00000000000000000000	4.00000000000000000000	4.00000000000000000000	4.00000000000000000000	4.00000000000000000000	4.00000000000000000000	4.00000000000000000000	4.00000000000000000000	4.00000000000000000000	4.00000000000000000000	4.00000000000000000000	4.00000000000000000000
79.00000000000000000000	0.00000000000000000000	4162.05126953125000000000	4162.56396484375000000000	4183.07666015625000000000	4169.74365234375000000000	4167.69238281250000000000	4173.33300781250000000000	4166.15380859375000000000	4158.46142578125000000000	4142.05126953125000000000	4180.51269531250000000000	4196.41015625000000000000	4155.89746093750000000000	4162.56396484375000000000	4151.79492187500000000000	3293.00000000000000000000	10246.00000000000000000000	10227.00000000000000000000	0.00000000000000000000	0.00000000000000000000	0.00000000000000000000	3054.00000000000000000000	805.00000000000000000000	4.00000000000000000000	4.00000000000000000000	4.00000000000000000000	4.00000000000000000000	4.00000000000000000000	4.00000000000000000000	4.00000000000000000000	4.00000000000000000000	4.00000000000000000000	4.00000000000000000000	4.00000000000000000000	4.00000000000000000000	4.00000000000000000000	4.00000000000000000000	4.00000000000000000000	4.00000000000000000000
80.00000000000000000000	0.00000000000000000000	4158.97412109375000000000	4159.48730468750000000000	4195.89746093750000000000	4166.66650390625000000000	4172.82031250000000000000	4158.46142578125000000000	4145.12792968750000000000	4156.92285156250000000000	4136.92285156250000000000	4171.79492187500000000000	4202.05126953125000000000	4153.84619140625000000000	4166.15380859375000000000	4157.43603515625000000000	2870.00000000000000000000	10246.00000000000000000000	10227.00000000000000000000	0.00000000000000000000	0.00000000000000000000	0.00000000000000000000	3054.00000000000000000000	813.00000000000000000000	4.00000000000000000000	4.00000000000000000000	4.00000000000000000000	4.00000000000000000000	4.00000000000000000000	4.00000000000000000000	4.00000000000000000000	4.00000000000000000000	4.00000000000000000000	4.00000000000000000000	4.00000000000000000000	4.00000000000000000000	4.00000000000000000000	4.00000000000000000000	4.00000000000000000000	4.00000000000000000000
81.00000000000000000000	0.00000000000000000000	4172.30761718750000000000	4166.15380859375000000000	4203.58984375000000000000	4163.58984375000000000000	4177.94873046875000000000	4155.89746093750000000000	4147.69238281250000000000	4158.97412109375000000000	4148.20507812500000000000	4180.00000000000000000000	4198.46142578125000000000	4148.71777343750000000000	4172.82031250000000000000	4154.87158203125000000000	2582.00000000000000000000	10248.00000000000000000000	10226.00000000000000000000	0.00000000000000000000	0.00000000000000000000	0.00000000000000000000	3054.00000000000000000000	821.00000000000000000000	4.00000000000000000000	4.00000000000000000000	4.00000000000000000000	4.00000000000000000000	4.00000000000000000000	4.00000000000000000000	4.00000000000000000000	4.00000000000000000000	4.00000000000000000000	4.00000000000000000000	4.00000000000000000000	4.00000000000000000000	4.00000000000000000000	4.00000000000000000000	4.00000000000000000000	4.00000000000000000000
82.00000000000000000000	0.00000000000000000000	4153.33300781250000000000	4181.02539062500000000000	4187.69238281250000000000	4157.43603515625000000000	4194.35888671875000000000	4182.56396484375000000000	4183.58984375000000000000	4190.76904296875000000000	4179.48730468750000000000	4201.53857421875000000000	4199.48730468750000000000	4143.07666015625000000000	4186.15380859375000000000	4160.51269531250000000000	3469.00000000000000000000	10248.00000000000000000000	10226.00000000000000000000	0.00000000000000000000	0.00000000000000000000	0.00000000000000000000	3054.00000000000000000000	829.00000000000000000000	4.00000000000000000000	4.00000000000000000000	4.00000000000000000000	4.00000000000000000000	4.00000000000000000000	4.00000000000000000000	4.00000000000000000000	4.00000000000000000000	4.00000000000000000000	4.00000000000000000000	4.00000000000000000000	4.00000000000000000000	4.00000000000000000000	4.00000000000000000000	4.00000000000000000000	4.00000000000000000000
83.00000000000000000000	0.00000000000000000000	4181.53857421875000000000	4170.25634765625000000000	4191.28173828125000000000	4160.51269531250000000000	4167.69238281250000000000	4178.97412109375000000000	4168.71777343750000000000	4180.51269531250000000000	4164.10253906250000000000	4188.71777343750000000000	4190.25634765625000000000	4140.51269531250000000000	4173.33300781250000000000	4157.43603515625000000000	3293.00000000000000000000	10247.00000000000000000000	10227.00000000000000000000	0.00000000000000000000	0.00000000000000000000	0.00000000000000000000	3054.00000000000000000000	836.00000000000000000000	4.00000000000000000000	4.00000000000000000000	4.00000000000000000000	4.00000000000000000000	4.00000000000000000000	4.00000000000000000000	4.00000000000000000000	4.00000000000000000000	4.00000000000000000000	4.00000000000000000000	4.00000000000000000000	4.00000000000000000000	4.00000000000000000000	4.00000000000000000000	4.00000000000000000000	4.00000000000000000000
84.00000000000000000000	0.00000000000000000000	4173.33300781250000000000	4178.46142578125000000000	4204.61523437500000000000	4170.25634765625000000000	4173.33300781250000000000	4173.33300781250000000000	4162.56396484375000000000	4172.30761718750000000000	4158.46142578125000000000	4195.38427734375000000000	4207.69238281250000000000	4152.30761718750000000000	4185.12792968750000000000	4180.00000000000000000000	2870.00000000000000000000	10247.00000000000000000000	10227.00000000000000000000	0.00000000000000000000	0.00000000000000000000	0.00000000000000000000	3054.00000000000000000000	845.00000000000000000000	4.00000000000000000000	4.00000000000000000000	4.00000000000000000000	4.00000000000000000000	4.00000000000000000000	4.00000000000000000000	4.00000000000000000000	4.00000000000000000000	4.00000000000000000000	4.00000000000000000000	4.00000000000000000000	4.00000000000000000000	4.00000000000000000000	4.00000000000000000000	4.00000000000000000000	4.00000000000000000000
85.00000000000000000000	0.00000000000000000000	4166.15380859375000000000	4182.05126953125000000000	4198.46142578125000000000	4166.66650390625000000000	4180.00000000000000000000	4158.97412109375000000000	4165.12792968750000000000	4176.92285156250000000000	4164.10253906250000000000	4201.02539062500000000000	4220.00000000000000000000	4161.53857421875000000000	4194.87158203125000000000	4188.71777343750000000000	2582.00000000000000000000	10247.00000000000000000000	10228.00000000000000000000	0.00000000000000000000	0.00000000000000000000	0.00000000000000000000	3054.00000000000000000000	853.00000000000000000000	4.00000000000000000000	4.00000000000000000000	4.00000000000000000000	4.00000000000000000000	4.00000000000000000000	4.00000000000000000000	4.00000000000000000000	4.00000000000000000000	4.00000000000000000000	4.00000000000000000000	4.00000000000000000000	4.00000000000000000000	4.00000000000000000000	4.00000000000000000000	4.00000000000000000000	4.00000000000000000000
86.00000000000000000000	0.00000000000000000000	4181.02539062500000000000	4175.38427734375000000000	4193.33300781250000000000	4166.15380859375000000000	4154.87158203125000000000	4151.79492187500000000000	4161.02539062500000000000	4184.10253906250000000000	4166.66650390625000000000	4199.48730468750000000000	4211.28173828125000000000	4150.76904296875000000000	4191.28173828125000000000	4175.38427734375000000000	3469.00000000000000000000	10247.00000000000000000000	10228.00000000000000000000	0.00000000000000000000	0.00000000000000000000	0.00000000000000000000	3054.00000000000000000000	861.00000000000000000000	4.00000000000000000000	4.00000000000000000000	4.00000000000000000000	4.00000000000000000000	4.00000000000000000000	4.00000000000000000000	4.00000000000000000000	4.00000000000000000000	4.00000000000000000000	4.00000000000000000000	4.00000000000000000000	4.00000000000000000000	4.00000000000000000000	4.00000000000000000000	4.00000000000000000000	4.00000000000000000000
87.00000000000000000000	0.00000000000000000000	4155.38427734375000000000	4186.15380859375000000000	4190.76904296875000000000	4183.58984375000000000000	4162.56396484375000000000	4166.66650390625000000000	4162.05126953125000000000	4184.61523437500000000000	4175.38427734375000000000	4219.48730468750000000000	4220.51269531250000000000	4149.23046875000000000000	4193.33300781250000000000	4181.02539062500000000000	3293.00000000000000000000	10247.00000000000000000000	10227.00000000000000000000	0.00000000000000000000	0.00000000000000000000	0.00000000000000000000	3054.00000000000000000000	868.00000000000000000000	4.00000000000000000000	4.00000000000000000000	4.00000000000000000000	4.00000000000000000000	4.00000000000000000000	4.00000000000000000000	4.00000000000000000000	4.00000000000000000000	4.00000000000000000000	4.00000000000000000000	4.00000000000000000000	4.00000000000000000000	4.00000000000000000000	4.00000000000000000000	4.00000000000000000000	4.00000000000000000000
88.00000000000000000000	0.00000000000000000000	4178.46142578125000000000	4184.10253906250000000000	4208.20507812500000000000	4187.17919921875000000000	4180.51269531250000000000	4162.56396484375000000000	4147.17919921875000000000	4150.76904296875000000000	4157.94873046875000000000	4209.23046875000000000000	4210.25634765625000000000	4157.43603515625000000000	4172.30761718750000000000	4177.43603515625000000000	2870.00000000000000000000	10247.00000000000000000000	10227.00000000000000000000	0.00000000000000000000	0.00000000000000000000	0.00000000000000000000	3054.00000000000000000000	875.00000000000000000000	4.00000000000000000000	4.00000000000000000000	4.00000000000000000000	4.00000000000000000000	4.00000000000000000000	4.00000000000000000000	4.00000000000000000000	4.00000000000000000000	4.00000000000000000000	4.00000000000000000000	4.00000000000000000000	4.00000000000000000000	4.00000000000000000000	4.00000000000000000000	4.00000000000000000000	4.00000000000000000000
89.00000000000000000000	0.00000000000000000000	4175.89746093750000000000	4203.07666015625000000000	4220.51269531250000000000	4194.35888671875000000000	4207.69238281250000000000	4186.66650390625000000000	4173.84619140625000000000	4168.71777343750000000000	4174.35888671875000000000	4211.28173828125000000000	4198.46142578125000000000	4153.33300781250000000000	4180.00000000000000000000	4178.46142578125000000000	2582.00000000000000000000	10246.00000000000000000000	10225.00000000000000000000	0.00000000000000000000	0.00000000000000000000	0.00000000000000000000	3054.00000000000000000000	882.00000000000000000000	4.00000000000000000000	4.00000000000000000000	4.00000000000000000000	4.00000000000000000000	4.00000000000000000000	4.00000000000000000000	4.00000000000000000000	4.00000000000000000000	4.00000000000000000000	4.00000000000000000000	4.00000000000000000000	4.00000000000000000000	4.00000000000000000000	4.00000000000000000000	4.00000000000000000000	4.00000000000000000000
90.00000000000000000000	0.00000000000000000000	4159.48730468750000000000	4198.46142578125000000000	4203.58984375000000000000	4193.84619140625000000000	4190.76904296875000000000	4182.05126953125000000000	4176.41015625000000000000	4188.20507812500000000000	4176.41015625000000000000	4206.15380859375000000000	4193.84619140625000000000	4128.71777343750000000000	4175.89746093750000000000	4164.10253906250000000000	3469.00000000000000000000	10246.00000000000000000000	10225.00000000000000000000	0.00000000000000000000	0.00000000000000000000	0.00000000000000000000	3054.00000000000000000000	890.00000000000000000000	4.00000000000000000000	4.00000000000000000000	4.00000000000000000000	4.00000000000000000000	4.00000000000000000000	4.00000000000000000000	4.00000000000000000000	4.00000000000000000000	4.00000000000000000000	4.00000000000000000000	4.00000000000000000000	4.00000000000000000000	4.00000000000000000000	4.00000000000000000000	4.00000000000000000000	4.00000000000000000000
91.00000000000000000000	0.00000000000000000000	4176.92285156250000000000	4171.28173828125000000000	4207.69238281250000000000	4174.35888671875000000000	4158.97412109375000000000	4154.35888671875000000000	4144.61523437500000000000	4161.02539062500000000000	4147.69238281250000000000	4182.56396484375000000000	4198.97412109375000000000	4120.00000000000000000000	4163.07666015625000000000	4154.87158203125000000000	3293.00000000000000000000	10246.00000000000000000000	10227.00000000000000000000	0.00000000000000000000	0.00000000000000000000	0.00000000000000000000	3054.00000000000000000000	897.00000000000000000000	4.00000000000000000000	4.00000000000000000000	4.00000000000000000000	4.00000000000000000000	4.00000000000000000000	4.00000000000000000000	4.00000000000000000000	4.00000000000000000000	4.00000000000000000000	4.00000000000000000000	4.00000000000000000000	4.00000000000000000000	4.00000000000000000000	4.00000000000000000000	4.00000000000000000000	4.00000000000000000000
92.00000000000000000000	0.00000000000000000000	4160.51269531250000000000	4177.94873046875000000000	4218.46142578125000000000	4169.23046875000000000000	4172.82031250000000000000	4176.41015625000000000000	4164.61523437500000000000	4180.00000000000000000000	4170.76904296875000000000	4202.56396484375000000000	4216.92285156250000000000	4137.43603515625000000000	4184.61523437500000000000	4177.94873046875000000000	2870.00000000000000000000	10246.00000000000000000000	10227.00000000000000000000	0.00000000000000000000	0.00000000000000000000	0.00000000000000000000	3054.00000000000000000000	905.00000000000000000000	4.00000000000000000000	4.00000000000000000000	4.00000000000000000000	4.00000000000000000000	4.00000000000000000000	4.00000000000000000000	4.00000000000000000000	4.00000000000000000000	4.00000000000000000000	4.00000000000000000000	4.00000000000000000000	4.00000000000000000000	4.00000000000000000000	4.00000000000000000000	4.00000000000000000000	4.00000000000000000000
93.00000000000000000000	0.00000000000000000000	4173.84619140625000000000	4150.76904296875000000000	4215.89746093750000000000	4155.38427734375000000000	4158.46142578125000000000	4168.71777343750000000000	4168.71777343750000000000	4191.79492187500000000000	4171.79492187500000000000	4200.00000000000000000000	4194.35888671875000000000	4134.35888671875000000000	4161.53857421875000000000	4166.66650390625000000000	2582.00000000000000000000	10246.00000000000000000000	10227.00000000000000000000	0.00000000000000000000	0.00000000000000000000	0.00000000000000000000	3054.00000000000000000000	913.00000000000000000000	4.00000000000000000000	4.00000000000000000000	4.00000000000000000000	4.00000000000000000000	4.00000000000000000000	4.00000000000000000000	4.00000000000000000000	4.00000000000000000000	4.00000000000000000000	4.00000000000000000000	4.00000000000000000000	4.00000000000000000000	4.00000000000000000000	4.00000000000000000000	4.00000000000000000000	4.00000000000000000000
94.00000000000000000000	0.00000000000000000000	4169.74365234375000000000	4145.12792968750000000000	4216.92285156250000000000	4151.79492187500000000000	4163.58984375000000000000	4160.00000000000000000000	4160.00000000000000000000	4172.30761718750000000000	4156.92285156250000000000	4183.58984375000000000000	4177.94873046875000000000	4131.28173828125000000000	4150.76904296875000000000	4164.61523437500000000000	3469.00000000000000000000	10246.00000000000000000000	10227.00000000000000000000	0.00000000000000000000	0.00000000000000000000	0.00000000000000000000	3054.00000000000000000000	921.00000000000000000000	4.00000000000000000000	4.00000000000000000000	4.00000000000000000000	4.00000000000000000000	4.00000000000000000000	4.00000000000000000000	4.00000000000000000000	4.00000000000000000000	4.00000000000000000000	4.00000000000000000000	4.00000000000000000000	4.00000000000000000000	4.00000000000000000000	4.00000000000000000000	4.00000000000000000000	4.00000000000000000000
95.00000000000000000000	0.00000000000000000000	4163.58984375000000000000	4166.15380859375000000000	4228.71777343750000000000	4169.23046875000000000000	4184.61523437500000000000	4161.53857421875000000000	4152.30761718750000000000	4150.25634765625000000000	4146.15380859375000000000	4175.38427734375000000000	4181.53857421875000000000	4141.02539062500000000000	4168.71777343750000000000	4178.97412109375000000000	3293.00000000000000000000	10247.00000000000000000000	10228.00000000000000000000	0.00000000000000000000	0.00000000000000000000	0.00000000000000000000	3054.00000000000000000000	929.00000000000000000000	4.00000000000000000000	4.00000000000000000000	4.00000000000000000000	4.00000000000000000000	4.00000000000000000000	4.00000000000000000000	4.00000000000000000000	4.00000000000000000000	4.00000000000000000000	4.00000000000000000000	4.00000000000000000000	4.00000000000000000000	4.00000000000000000000	4.00000000000000000000	4.00000000000000000000	4.00000000000000000000
96.00000000000000000000	0.00000000000000000000	4186.66650390625000000000	4175.89746093750000000000	4243.07666015625000000000	4189.74365234375000000000	4169.74365234375000000000	4147.17919921875000000000	4139.48730468750000000000	4141.02539062500000000000	4133.33300781250000000000	4166.15380859375000000000	4181.02539062500000000000	4136.92285156250000000000	4169.23046875000000000000	4186.66650390625000000000	2870.00000000000000000000	10247.00000000000000000000	10228.00000000000000000000	0.00000000000000000000	0.00000000000000000000	0.00000000000000000000	3054.00000000000000000000	937.00000000000000000000	4.00000000000000000000	4.00000000000000000000	4.00000000000000000000	4.00000000000000000000	4.00000000000000000000	4.00000000000000000000	4.00000000000000000000	4.00000000000000000000	4.00000000000000000000	4.00000000000000000000	4.00000000000000000000	4.00000000000000000000	4.00000000000000000000	4.00000000000000000000	4.00000000000000000000	4.00000000000000000000
97.00000000000000000000	0.00000000000000000000	4162.56396484375000000000	4202.05126953125000000000	4236.41015625000000000000	4205.12792968750000000000	4169.74365234375000000000	4157.43603515625000000000	4160.00000000000000000000	4169.23046875000000000000	4162.56396484375000000000	4187.69238281250000000000	4200.00000000000000000000	4135.89746093750000000000	4182.56396484375000000000	4198.46142578125000000000	2582.00000000000000000000	10247.00000000000000000000	10229.00000000000000000000	0.00000000000000000000	0.00000000000000000000	0.00000000000000000000	3054.00000000000000000000	946.00000000000000000000	4.00000000000000000000	4.00000000000000000000	4.00000000000000000000	4.00000000000000000000	4.00000000000000000000	4.00000000000000000000	4.00000000000000000000	4.00000000000000000000	4.00000000000000000000	4.00000000000000000000	4.00000000000000000000	4.00000000000000000000	4.00000000000000000000	4.00000000000000000000	4.00000000000000000000	4.00000000000000000000
98.00000000000000000000	0.00000000000000000000	4171.79492187500000000000	4182.05126953125000000000	4226.15380859375000000000	4178.46142578125000000000	4162.05126953125000000000	4152.30761718750000000000	4162.05126953125000000000	4176.41015625000000000000	4166.66650390625000000000	4177.43603515625000000000	4194.87158203125000000000	4130.25634765625000000000	4157.43603515625000000000	4173.33300781250000000000	3469.00000000000000000000	10247.00000000000000000000	10229.00000000000000000000	0.00000000000000000000	0.00000000000000000000	0.00000000000000000000	3054.00000000000000000000	953.00000000000000000000	4.00000000000000000000	4.00000000000000000000	4.00000000000000000000	4.00000000000000000000	4.00000000000000000000	4.00000000000000000000	4.00000000000000000000	4.00000000000000000000	4.00000000000000000000	4.00000000000000000000	4.00000000000000000000	4.00000000000000000000	4.00000000000000000000	4.00000000000000000000	4.00000000000000000000	4.00000000000000000000
99.00000000000000000000	0.00000000000000000000	4170.25634765625000000000	4160.00000000000000000000	4220.51269531250000000000	4155.89746093750000000000	4172.82031250000000000000	4154.35888671875000000000	4163.58984375000000000000	4181.53857421875000000000	4168.20507812500000000000	4172.30761718750000000000	4194.35888671875000000000	4117.43603515625000000000	4146.15380859375000000000	4164.61523437500000000000	3293.00000000000000000000	10247.00000000000000000000	10231.00000000000000000000	0.00000000000000000000	0.00000000000000000000	0.00000000000000000000	3054.00000000000000000000	961.00000000000000000000	4.00000000000000000000	4.00000000000000000000	4.00000000000000000000	4.00000000000000000000	4.00000000000000000000	4.00000000000000000000	4.00000000000000000000	4.00000000000000000000	4.00000000000000000000	4.00000000000000000000	4.00000000000000000000	4.00000000000000000000	4.00000000000000000000	4.00000000000000000000	4.00000000000000000000	4.00000000000000000000
100.00000000000000000000	0.00000000000000000000	4155.38427734375000000000	4157.43603515625000000000	4210.25634765625000000000	4167.69238281250000000000	4176.41015625000000000000	4158.46142578125000000000	4161.53857421875000000000	4167.17919921875000000000	4168.71777343750000000000	4181.53857421875000000000	4190.25634765625000000000	4108.20507812500000000000	4151.79492187500000000000	4168.71777343750000000000	2870.00000000000000000000	10247.00000000000000000000	10231.00000000000000000000	0.00000000000000000000	0.00000000000000000000	0.00000000000000000000	3054.00000000000000000000	970.00000000000000000000	4.00000000000000000000	4.00000000000000000000	4.00000000000000000000	4.00000000000000000000	4.00000000000000000000	4.00000000000000000000	4.00000000000000000000	4.00000000000000000000	4.00000000000000000000	4.00000000000000000000	4.00000000000000000000	4.00000000000000000000	4.00000000000000000000	4.00000000000000000000	4.00000000000000000000	4.00000000000000000000
101.00000000000000000000	0.00000000000000000000	4182.05126953125000000000	4161.02539062500000000000	4220.00000000000000000000	4174.35888671875000000000	4156.41015625000000000000	4155.38427734375000000000	4149.74365234375000000000	4140.51269531250000000000	4148.20507812500000000000	4164.61523437500000000000	4158.46142578125000000000	4102.05126953125000000000	4135.38427734375000000000	4160.51269531250000000000	2582.00000000000000000000	10247.00000000000000000000	10229.00000000000000000000	0.00000000000000000000	0.00000000000000000000	0.00000000000000000000	3054.00000000000000000000	978.00000000000000000000	4.00000000000000000000	4.00000000000000000000	4.00000000000000000000	4.00000000000000000000	4.00000000000000000000	4.00000000000000000000	4.00000000000000000000	4.00000000000000000000	4.00000000000000000000	4.00000000000000000000	4.00000000000000000000	4.00000000000000000000	4.00000000000000000000	4.00000000000000000000	4.00000000000000000000	4.00000000000000000000
102.00000000000000000000	0.00000000000000000000	4167.69238281250000000000	4196.92285156250000000000	4230.25634765625000000000	4176.41015625000000000000	4183.07666015625000000000	4182.56396484375000000000	4174.87158203125000000000	4185.12792968750000000000	4181.02539062500000000000	4187.17919921875000000000	4181.02539062500000000000	4114.87158203125000000000	4182.05126953125000000000	4191.79492187500000000000	3469.00000000000000000000	10247.00000000000000000000	10229.00000000000000000000	0.00000000000000000000	0.00000000000000000000	0.00000000000000000000	3054.00000000000000000000	985.00000000000000000000	4.00000000000000000000	4.00000000000000000000	4.00000000000000000000	4.00000000000000000000	4.00000000000000000000	4.00000000000000000000	4.00000000000000000000	4.00000000000000000000	4.00000000000000000000	4.00000000000000000000	4.00000000000000000000	4.00000000000000000000	4.00000000000000000000	4.00000000000000000000	4.00000000000000000000	4.00000000000000000000
103.00000000000000000000	0.00000000000000000000	4180.00000000000000000000	4195.89746093750000000000	4230.76904296875000000000	4189.23046875000000000000	4184.10253906250000000000	4171.28173828125000000000	4168.20507812500000000000	4191.79492187500000000000	4189.74365234375000000000	4196.92285156250000000000	4212.30761718750000000000	4124.10253906250000000000	4217.43603515625000000000	4204.61523437500000000000	3293.00000000000000000000	10248.00000000000000000000	10229.00000000000000000000	0.00000000000000000000	0.00000000000000000000	0.00000000000000000000	3054.00000000000000000000	993.00000000000000000000	4.00000000000000000000	4.00000000000000000000	4.00000000000000000000	4.00000000000000000000	4.00000000000000000000	4.00000000000000000000	4.00000000000000000000	4.00000000000000000000	4.00000000000000000000	4.00000000000000000000	4.00000000000000000000	4.00000000000000000000	4.00000000000000000000	4.00000000000000000000	4.00000000000000000000	4.00000000000000000000
104.00000000000000000000	0.00000000000000000000	4182.05126953125000000000	4194.35888671875000000000	4229.23046875000000000000	4202.05126953125000000000	4181.02539062500000000000	4165.64111328125000000000	4168.71777343750000000000	4169.23046875000000000000	4179.48730468750000000000	4189.74365234375000000000	4212.30761718750000000000	4119.48730468750000000000	4202.05126953125000000000	4196.92285156250000000000	2870.00000000000000000000	10248.00000000000000000000	10229.00000000000000000000	0.00000000000000000000	0.00000000000000000000	0.00000000000000000000	3055.00000000000000000000	1.00000000000000000000	4.00000000000000000000	4.00000000000000000000	4.00000000000000000000	4.00000000000000000000	4.00000000000000000000	4.00000000000000000000	4.00000000000000000000	4.00000000000000000000	4.00000000000000000000	4.00000000000000000000	4.00000000000000000000	4.00000000000000000000	4.00000000000000000000	4.00000000000000000000	4.00000000000000000000	4.00000000000000000000
105.00000000000000000000	0.00000000000000000000	4160.51269531250000000000	4196.92285156250000000000	4211.79492187500000000000	4187.69238281250000000000	4186.66650390625000000000	4176.92285156250000000000	4178.46142578125000000000	4169.74365234375000000000	4183.07666015625000000000	4188.71777343750000000000	4199.48730468750000000000	4111.28173828125000000000	4181.53857421875000000000	4189.23046875000000000000	2582.00000000000000000000	10247.00000000000000000000	10230.00000000000000000000	0.00000000000000000000	0.00000000000000000000	0.00000000000000000000	3055.00000000000000000000	8.00000000000000000000	4.00000000000000000000	4.00000000000000000000	4.00000000000000000000	4.00000000000000000000	4.00000000000000000000	4.00000000000000000000	4.00000000000000000000	4.00000000000000000000	4.00000000000000000000	4.00000000000000000000	4.00000000000000000000	4.00000000000000000000	4.00000000000000000000	4.00000000000000000000	4.00000000000000000000	4.00000000000000000000
106.00000000000000000000	0.00000000000000000000	4187.17919921875000000000	4171.79492187500000000000	4211.79492187500000000000	4170.76904296875000000000	4162.05126953125000000000	4143.58984375000000000000	4141.02539062500000000000	4146.66650390625000000000	4158.46142578125000000000	4169.23046875000000000000	4183.58984375000000000000	4105.64111328125000000000	4175.38427734375000000000	4177.94873046875000000000	3469.00000000000000000000	10247.00000000000000000000	10230.00000000000000000000	0.00000000000000000000	0.00000000000000000000	0.00000000000000000000	3055.00000000000000000000	16.00000000000000000000	4.00000000000000000000	4.00000000000000000000	4.00000000000000000000	4.00000000000000000000	4.00000000000000000000	4.00000000000000000000	4.00000000000000000000	4.00000000000000000000	4.00000000000000000000	4.00000000000000000000	4.00000000000000000000	4.00000000000000000000	4.00000000000000000000	4.00000000000000000000	4.00000000000000000000	4.00000000000000000000
107.00000000000000000000	0.00000000000000000000	4169.74365234375000000000	4178.97412109375000000000	4218.97412109375000000000	4178.46142578125000000000	4170.76904296875000000000	4143.07666015625000000000	4144.61523437500000000000	4157.43603515625000000000	4170.25634765625000000000	4178.46142578125000000000	4200.51269531250000000000	4115.89746093750000000000	4205.12792968750000000000	4196.92285156250000000000	3293.00000000000000000000	10247.00000000000000000000	10229.00000000000000000000	0.00000000000000000000	0.00000000000000000000	0.00000000000000000000	3055.00000000000000000000	24.00000000000000000000	4.00000000000000000000	4.00000000000000000000	4.00000000000000000000	4.00000000000000000000	4.00000000000000000000	4.00000000000000000000	4.00000000000000000000	4.00000000000000000000	4.00000000000000000000	4.00000000000000000000	4.00000000000000000000	4.00000000000000000000	4.00000000000000000000	4.00000000000000000000	4.00000000000000000000	4.00000000000000000000
108.00000000000000000000	0.00000000000000000000	4167.69238281250000000000	4168.20507812500000000000	4209.74365234375000000000	4170.76904296875000000000	4152.30761718750000000000	4150.76904296875000000000	4152.82031250000000000000	4174.35888671875000000000	4183.07666015625000000000	4176.41015625000000000000	4194.87158203125000000000	4110.76904296875000000000	4190.25634765625000000000	4193.84619140625000000000	2870.00000000000000000000	10247.00000000000000000000	10229.00000000000000000000	0.00000000000000000000	0.00000000000000000000	0.00000000000000000000	3055.00000000000000000000	32.00000000000000000000	4.00000000000000000000	4.00000000000000000000	4.00000000000000000000	4.00000000000000000000	4.00000000000000000000	4.00000000000000000000	4.00000000000000000000	4.00000000000000000000	4.00000000000000000000	4.00000000000000000000	4.00000000000000000000	4.00000000000000000000	4.00000000000000000000	4.00000000000000000000	4.00000000000000000000	4.00000000000000000000
109.00000000000000000000	0.00000000000000000000	4178.97412109375000000000	4156.92285156250000000000	4204.10253906250000000000	4170.25634765625000000000	4144.10253906250000000000	4160.51269531250000000000	4156.41015625000000000000	4188.71777343750000000000	4193.33300781250000000000	4187.17919921875000000000	4189.23046875000000000000	4096.92285156250000000000	4182.56396484375000000000	4191.28173828125000000000	2582.00000000000000000000	10249.00000000000000000000	10228.00000000000000000000	0.00000000000000000000	0.00000000000000000000	0.00000000000000000000	3055.00000000000000000000	41.00000000000000000000	4.00000000000000000000	4.00000000000000000000	4.00000000000000000000	4.00000000000000000000	4.00000000000000000000	4.00000000000000000000	4.00000000000000000000	4.00000000000000000000	4.00000000000000000000	4.00000000000000000000	4.00000000000000000000	4.00000000000000000000	4.00000000000000000000	4.00000000000000000000	4.00000000000000000000	4.00000000000000000000
110.00000000000000000000	0.00000000000000000000	4163.07666015625000000000	4167.17919921875000000000	4196.92285156250000000000	4184.10253906250000000000	4176.41015625000000000000	4176.41015625000000000000	4180.00000000000000000000	4204.10253906250000000000	4211.79492187500000000000	4209.23046875000000000000	4211.79492187500000000000	4100.51269531250000000000	4202.05126953125000000000	4195.38427734375000000000	3469.00000000000000000000	10249.00000000000000000000	10228.00000000000000000000	0.00000000000000000000	0.00000000000000000000	0.00000000000000000000	3055.00000000000000000000	49.00000000000000000000	4.00000000000000000000	4.00000000000000000000	4.00000000000000000000	4.00000000000000000000	4.00000000000000000000	4.00000000000000000000	4.00000000000000000000	4.00000000000000000000	4.00000000000000000000	4.00000000000000000000	4.00000000000000000000	4.00000000000000000000	4.00000000000000000000	4.00000000000000000000	4.00000000000000000000	4.00000000000000000000
111.00000000000000000000	0.00000000000000000000	4181.02539062500000000000	4154.87158203125000000000	4196.92285156250000000000	4167.69238281250000000000	4175.38427734375000000000	4158.97412109375000000000	4173.84619140625000000000	4184.61523437500000000000	4189.74365234375000000000	4176.41015625000000000000	4195.89746093750000000000	4091.79467773437500000000	4180.51269531250000000000	4165.64111328125000000000	3293.00000000000000000000	10248.00000000000000000000	10228.00000000000000000000	0.00000000000000000000	0.00000000000000000000	0.00000000000000000000	3055.00000000000000000000	57.00000000000000000000	4.00000000000000000000	4.00000000000000000000	4.00000000000000000000	4.00000000000000000000	4.00000000000000000000	4.00000000000000000000	4.00000000000000000000	4.00000000000000000000	4.00000000000000000000	4.00000000000000000000	4.00000000000000000000	4.00000000000000000000	4.00000000000000000000	4.00000000000000000000	4.00000000000000000000	4.00000000000000000000
112.00000000000000000000	0.00000000000000000000	4162.05126953125000000000	4163.07666015625000000000	4194.35888671875000000000	4156.92285156250000000000	4173.84619140625000000000	4158.97412109375000000000	4163.58984375000000000000	4169.23046875000000000000	4171.79492187500000000000	4152.30761718750000000000	4167.17919921875000000000	4077.94873046875000000000	4180.00000000000000000000	4164.10253906250000000000	2870.00000000000000000000	10248.00000000000000000000	10228.00000000000000000000	0.00000000000000000000	0.00000000000000000000	0.00000000000000000000	3055.00000000000000000000	65.00000000000000000000	4.00000000000000000000	4.00000000000000000000	4.00000000000000000000	4.00000000000000000000	4.00000000000000000000	4.00000000000000000000	4.00000000000000000000	4.00000000000000000000	4.00000000000000000000	4.00000000000000000000	4.00000000000000000000	4.00000000000000000000	4.00000000000000000000	4.00000000000000000000	4.00000000000000000000	4.00000000000000000000
113.00000000000000000000	0.00000000000000000000	4166.66650390625000000000	4174.35888671875000000000	4201.02539062500000000000	4182.56396484375000000000	4163.58984375000000000000	4157.43603515625000000000	4152.30761718750000000000	4145.64111328125000000000	4150.76904296875000000000	4133.84619140625000000000	4158.97412109375000000000	4084.61523437500000000000	4180.51269531250000000000	4177.43603515625000000000	2582.00000000000000000000	10249.00000000000000000000	10228.00000000000000000000	0.00000000000000000000	0.00000000000000000000	0.00000000000000000000	3055.00000000000000000000	73.00000000000000000000	4.00000000000000000000	4.00000000000000000000	4.00000000000000000000	4.00000000000000000000	4.00000000000000000000	4.00000000000000000000	4.00000000000000000000	4.00000000000000000000	4.00000000000000000000	4.00000000000000000000	4.00000000000000000000	4.00000000000000000000	4.00000000000000000000	4.00000000000000000000	4.00000000000000000000	4.00000000000000000000
114.00000000000000000000	0.00000000000000000000	4191.28173828125000000000	4199.48730468750000000000	4227.17919921875000000000	4210.76904296875000000000	4170.76904296875000000000	4158.97412109375000000000	4163.58984375000000000000	4151.28173828125000000000	4164.10253906250000000000	4142.56396484375000000000	4189.74365234375000000000	4105.12792968750000000000	4200.00000000000000000000	4200.51269531250000000000	3469.00000000000000000000	10249.00000000000000000000	10228.00000000000000000000	0.00000000000000000000	0.00000000000000000000	0.00000000000000000000	3055.00000000000000000000	80.00000000000000000000	4.00000000000000000000	4.00000000000000000000	4.00000000000000000000	4.00000000000000000000	4.00000000000000000000	4.00000000000000000000	4.00000000000000000000	4.00000000000000000000	4.00000000000000000000	4.00000000000000000000	4.00000000000000000000	4.00000000000000000000	4.00000000000000000000	4.00000000000000000000	4.00000000000000000000	4.00000000000000000000
115.00000000000000000000	0.00000000000000000000	4177.43603515625000000000	4212.82031250000000000000	4229.74365234375000000000	4201.53857421875000000000	4173.33300781250000000000	4156.92285156250000000000	4164.10253906250000000000	4173.33300781250000000000	4190.76904296875000000000	4180.00000000000000000000	4209.74365234375000000000	4116.41015625000000000000	4226.66650390625000000000	4222.56396484375000000000	3293.00000000000000000000	10250.00000000000000000000	10230.00000000000000000000	0.00000000000000000000	0.00000000000000000000	0.00000000000000000000	3055.00000000000000000000	88.00000000000000000000	4.00000000000000000000	4.00000000000000000000	4.00000000000000000000	4.00000000000000000000	4.00000000000000000000	4.00000000000000000000	4.00000000000000000000	4.00000000000000000000	4.00000000000000000000	4.00000000000000000000	4.00000000000000000000	4.00000000000000000000	4.00000000000000000000	4.00000000000000000000	4.00000000000000000000	4.00000000000000000000
116.00000000000000000000	0.00000000000000000000	4196.92285156250000000000	4180.00000000000000000000	4222.56396484375000000000	4178.46142578125000000000	4147.69238281250000000000	4142.56396484375000000000	4133.84619140625000000000	4143.07666015625000000000	4162.05126953125000000000	4176.41015625000000000000	4190.25634765625000000000	4115.89746093750000000000	4195.89746093750000000000	4211.28173828125000000000	2870.00000000000000000000	10250.00000000000000000000	10230.00000000000000000000	0.00000000000000000000	0.00000000000000000000	0.00000000000000000000	3055.00000000000000000000	95.00000000000000000000	4.00000000000000000000	4.00000000000000000000	4.00000000000000000000	4.00000000000000000000	4.00000000000000000000	4.00000000000000000000	4.00000000000000000000	4.00000000000000000000	4.00000000000000000000	4.00000000000000000000	4.00000000000000000000	4.00000000000000000000	4.00000000000000000000	4.00000000000000000000	4.00000000000000000000	4.00000000000000000000
117.00000000000000000000	0.00000000000000000000	4183.58984375000000000000	4188.71777343750000000000	4217.94873046875000000000	4192.30761718750000000000	4187.17919921875000000000	4174.87158203125000000000	4163.07666015625000000000	4149.23046875000000000000	4173.84619140625000000000	4188.71777343750000000000	4204.61523437500000000000	4122.56396484375000000000	4209.23046875000000000000	4225.64111328125000000000	2582.00000000000000000000	10250.00000000000000000000	10229.00000000000000000000	0.00000000000000000000	0.00000000000000000000	0.00000000000000000000	3055.00000000000000000000	102.00000000000000000000	4.00000000000000000000	4.00000000000000000000	4.00000000000000000000	4.00000000000000000000	4.00000000000000000000	4.00000000000000000000	4.00000000000000000000	4.00000000000000000000	4.00000000000000000000	4.00000000000000000000	4.00000000000000000000	4.00000000000000000000	4.00000000000000000000	4.00000000000000000000	4.00000000000000000000	4.00000000000000000000
118.00000000000000000000	0.00000000000000000000	4181.02539062500000000000	4195.89746093750000000000	4210.76904296875000000000	4202.56396484375000000000	4203.58984375000000000000	4168.20507812500000000000	4170.76904296875000000000	4168.71777343750000000000	4193.33300781250000000000	4194.35888671875000000000	4201.02539062500000000000	4117.43603515625000000000	4233.84619140625000000000	4223.58984375000000000000	3469.00000000000000000000	10250.00000000000000000000	10229.00000000000000000000	0.00000000000000000000	0.00000000000000000000	0.00000000000000000000	3055.00000000000000000000	110.00000000000000000000	4.00000000000000000000	4.00000000000000000000	4.00000000000000000000	4.00000000000000000000	4.00000000000000000000	4.00000000000000000000	4.00000000000000000000	4.00000000000000000000	4.00000000000000000000	4.00000000000000000000	4.00000000000000000000	4.00000000000000000000	4.00000000000000000000	4.00000000000000000000	4.00000000000000000000	4.00000000000000000000
119.00000000000000000000	0.00000000000000000000	4188.71777343750000000000	4187.69238281250000000000	4205.64111328125000000000	4191.28173828125000000000	4172.82031250000000000000	4142.05126953125000000000	4143.07666015625000000000	4164.10253906250000000000	4183.07666015625000000000	4183.07666015625000000000	4180.51269531250000000000	4097.94873046875000000000	4213.84619140625000000000	4191.28173828125000000000	3293.00000000000000000000	10250.00000000000000000000	10229.00000000000000000000	0.00000000000000000000	0.00000000000000000000	0.00000000000000000000	3055.00000000000000000000	117.00000000000000000000	4.00000000000000000000	4.00000000000000000000	4.00000000000000000000	4.00000000000000000000	4.00000000000000000000	4.00000000000000000000	4.00000000000000000000	4.00000000000000000000	4.00000000000000000000	4.00000000000000000000	4.00000000000000000000	4.00000000000000000000	4.00000000000000000000	4.00000000000000000000	4.00000000000000000000	4.00000000000000000000
120.00000000000000000000	0.00000000000000000000	4162.56396484375000000000	4190.25634765625000000000	4201.02539062500000000000	4190.76904296875000000000	4177.43603515625000000000	4166.66650390625000000000	4163.07666015625000000000	4180.51269531250000000000	4191.79492187500000000000	4188.71777343750000000000	4193.33300781250000000000	4089.74340820312500000000	4200.51269531250000000000	4182.56396484375000000000	2870.00000000000000000000	10250.00000000000000000000	10229.00000000000000000000	0.00000000000000000000	0.00000000000000000000	0.00000000000000000000	3055.00000000000000000000	125.00000000000000000000	4.00000000000000000000	4.00000000000000000000	4.00000000000000000000	4.00000000000000000000	4.00000000000000000000	4.00000000000000000000	4.00000000000000000000	4.00000000000000000000	4.00000000000000000000	4.00000000000000000000	4.00000000000000000000	4.00000000000000000000	4.00000000000000000000	4.00000000000000000000	4.00000000000000000000	4.00000000000000000000
121.00000000000000000000	0.00000000000000000000	4184.61523437500000000000	4172.82031250000000000000	4213.33300781250000000000	4183.07666015625000000000	4163.58984375000000000000	4166.66650390625000000000	4173.84619140625000000000	4182.05126953125000000000	4178.46142578125000000000	4163.58984375000000000000	4182.05126953125000000000	4084.61523437500000000000	4187.17919921875000000000	4182.05126953125000000000	2582.00000000000000000000	10249.00000000000000000000	10229.00000000000000000000	0.00000000000000000000	0.00000000000000000000	0.00000000000000000000	3055.00000000000000000000	133.00000000000000000000	4.00000000000000000000	4.00000000000000000000	4.00000000000000000000	4.00000000000000000000	4.00000000000000000000	4.00000000000000000000	4.00000000000000000000	4.00000000000000000000	4.00000000000000000000	4.00000000000000000000	4.00000000000000000000	4.00000000000000000000	4.00000000000000000000	4.00000000000000000000	4.00000000000000000000	4.00000000000000000000
122.00000000000000000000	0.00000000000000000000	4180.00000000000000000000	4192.82031250000000000000	4226.15380859375000000000	4181.53857421875000000000	4160.00000000000000000000	4162.56396484375000000000	4175.38427734375000000000	4176.41015625000000000000	4175.89746093750000000000	4160.51269531250000000000	4175.89746093750000000000	4089.74340820312500000000	4200.51269531250000000000	4200.00000000000000000000	3469.00000000000000000000	10249.00000000000000000000	10229.00000000000000000000	0.00000000000000000000	0.00000000000000000000	0.00000000000000000000	3055.00000000000000000000	141.00000000000000000000	4.00000000000000000000	4.00000000000000000000	4.00000000000000000000	4.00000000000000000000	4.00000000000000000000	4.00000000000000000000	4.00000000000000000000	4.00000000000000000000	4.00000000000000000000	4.00000000000000000000	4.00000000000000000000	4.00000000000000000000	4.00000000000000000000	4.00000000000000000000	4.00000000000000000000	4.00000000000000000000
123.00000000000000000000	0.00000000000000000000	4181.53857421875000000000	4209.23046875000000000000	4231.79492187500000000000	4187.17919921875000000000	4176.92285156250000000000	4160.00000000000000000000	4167.69238281250000000000	4156.41015625000000000000	4178.46142578125000000000	4174.35888671875000000000	4184.10253906250000000000	4101.02539062500000000000	4203.58984375000000000000	4211.28173828125000000000	3293.00000000000000000000	10248.00000000000000000000	10229.00000000000000000000	0.00000000000000000000	0.00000000000000000000	0.00000000000000000000	3055.00000000000000000000	149.00000000000000000000	4.00000000000000000000	4.00000000000000000000	4.00000000000000000000	4.00000000000000000000	4.00000000000000000000	4.00000000000000000000	4.00000000000000000000	4.00000000000000000000	4.00000000000000000000	4.00000000000000000000	4.00000000000000000000	4.00000000000000000000	4.00000000000000000000	4.00000000000000000000	4.00000000000000000000	4.00000000000000000000
124.00000000000000000000	0.00000000000000000000	4203.07666015625000000000	4195.38427734375000000000	4240.00000000000000000000	4191.28173828125000000000	4191.28173828125000000000	4167.17919921875000000000	4171.79492187500000000000	4154.35888671875000000000	4174.35888671875000000000	4173.33300781250000000000	4177.43603515625000000000	4103.58984375000000000000	4201.02539062500000000000	4220.51269531250000000000	2870.00000000000000000000	10248.00000000000000000000	10229.00000000000000000000	0.00000000000000000000	0.00000000000000000000	0.00000000000000000000	3055.00000000000000000000	157.00000000000000000000	4.00000000000000000000	4.00000000000000000000	4.00000000000000000000	4.00000000000000000000	4.00000000000000000000	4.00000000000000000000	4.00000000000000000000	4.00000000000000000000	4.00000000000000000000	4.00000000000000000000	4.00000000000000000000	4.00000000000000000000	4.00000000000000000000	4.00000000000000000000	4.00000000000000000000	4.00000000000000000000
125.00000000000000000000	0.00000000000000000000	4173.84619140625000000000	4202.05126953125000000000	4229.23046875000000000000	4198.46142578125000000000	4195.38427734375000000000	4182.05126953125000000000	4187.17919921875000000000	4187.17919921875000000000	4186.66650390625000000000	4186.66650390625000000000	4178.97412109375000000000	4105.64111328125000000000	4225.12792968750000000000	4241.53857421875000000000	2582.00000000000000000000	10248.00000000000000000000	10231.00000000000000000000	0.00000000000000000000	0.00000000000000000000	0.00000000000000000000	3055.00000000000000000000	166.00000000000000000000	4.00000000000000000000	4.00000000000000000000	4.00000000000000000000	4.00000000000000000000	4.00000000000000000000	4.00000000000000000000	4.00000000000000000000	4.00000000000000000000	4.00000000000000000000	4.00000000000000000000	4.00000000000000000000	4.00000000000000000000	4.00000000000000000000	4.00000000000000000000	4.00000000000000000000	4.00000000000000000000
126.00000000000000000000	0.00000000000000000000	4189.23046875000000000000	4192.30761718750000000000	4221.53857421875000000000	4198.97412109375000000000	4160.51269531250000000000	4151.79492187500000000000	4154.87158203125000000000	4171.79492187500000000000	4171.79492187500000000000	4173.33300781250000000000	4177.43603515625000000000	4094.35888671875000000000	4208.20507812500000000000	4223.58984375000000000000	3469.00000000000000000000	10248.00000000000000000000	10231.00000000000000000000	0.00000000000000000000	0.00000000000000000000	0.00000000000000000000	3055.00000000000000000000	174.00000000000000000000	4.00000000000000000000	4.00000000000000000000	4.00000000000000000000	4.00000000000000000000	4.00000000000000000000	4.00000000000000000000	4.00000000000000000000	4.00000000000000000000	4.00000000000000000000	4.00000000000000000000	4.00000000000000000000	4.00000000000000000000	4.00000000000000000000	4.00000000000000000000	4.00000000000000000000	4.00000000000000000000
127.00000000000000000000	0.00000000000000000000	4193.33300781250000000000	4201.53857421875000000000	4221.02539062500000000000	4211.79492187500000000000	4172.30761718750000000000	4150.25634765625000000000	4149.74365234375000000000	4151.79492187500000000000	4175.89746093750000000000	4170.76904296875000000000	4185.64111328125000000000	4087.17944335937500000000	4197.43603515625000000000	4213.84619140625000000000	52.00000000000000000000	10246.00000000000000000000	10230.00000000000000000000	0.00000000000000000000	0.00000000000000000000	0.00000000000000000000	3055.00000000000000000000	182.00000000000000000000	4.00000000000000000000	4.00000000000000000000	4.00000000000000000000	4.00000000000000000000	4.00000000000000000000	4.00000000000000000000	4.00000000000000000000	4.00000000000000000000	4.00000000000000000000	4.00000000000000000000	4.00000000000000000000	4.00000000000000000000	4.00000000000000000000	4.00000000000000000000	4.00000000000000000000	4.00000000000000000000
0.00000000000000000000	0.00000000000000000000	4186.66650390625000000000	4207.69238281250000000000	4209.23046875000000000000	4206.66650390625000000000	4187.17919921875000000000	4150.76904296875000000000	4142.05126953125000000000	4133.33300781250000000000	4168.20507812500000000000	4167.17919921875000000000	4188.71777343750000000000	4089.74340820312500000000	4199.48730468750000000000	4207.17919921875000000000	2531.00000000000000000000	10246.00000000000000000000	10230.00000000000000000000	0.00000000000000000000	0.00000000000000000000	0.00000000000000000000	3055.00000000000000000000	191.00000000000000000000	4.00000000000000000000	4.00000000000000000000	4.00000000000000000000	4.00000000000000000000	4.00000000000000000000	4.00000000000000000000	4.00000000000000000000	4.00000000000000000000	4.00000000000000000000	4.00000000000000000000	4.00000000000000000000	4.00000000000000000000	4.00000000000000000000	4.00000000000000000000	4.00000000000000000000	4.00000000000000000000
1.00000000000000000000	0.00000000000000000000	4198.46142578125000000000	4191.28173828125000000000	4208.20507812500000000000	4181.53857421875000000000	4158.97412109375000000000	4126.15380859375000000000	4119.48730468750000000000	4124.10253906250000000000	4144.61523437500000000000	4143.58984375000000000000	4177.94873046875000000000	4082.56396484375000000000	4192.82031250000000000000	4196.41015625000000000000	2437.00000000000000000000	10247.00000000000000000000	10230.00000000000000000000	0.00000000000000000000	0.00000000000000000000	0.00000000000000000000	3055.00000000000000000000	199.00000000000000000000	4.00000000000000000000	4.00000000000000000000	4.00000000000000000000	4.00000000000000000000	4.00000000000000000000	4.00000000000000000000	4.00000000000000000000	4.00000000000000000000	4.00000000000000000000	4.00000000000000000000	4.00000000000000000000	4.00000000000000000000	4.00000000000000000000	4.00000000000000000000	4.00000000000000000000	4.00000000000000000000
2.00000000000000000000	0.00000000000000000000	4175.38427734375000000000	4211.28173828125000000000	4212.82031250000000000000	4192.82031250000000000000	4168.20507812500000000000	4142.05126953125000000000	4141.53857421875000000000	4162.56396484375000000000	4171.28173828125000000000	4151.28173828125000000000	4183.58984375000000000000	4081.02563476562500000000	4211.79492187500000000000	4216.92285156250000000000	1412.00000000000000000000	10247.00000000000000000000	10230.00000000000000000000	0.00000000000000000000	0.00000000000000000000	0.00000000000000000000	3055.00000000000000000000	206.00000000000000000000	4.00000000000000000000	4.00000000000000000000	4.00000000000000000000	4.00000000000000000000	4.00000000000000000000	4.00000000000000000000	4.00000000000000000000	4.00000000000000000000	4.00000000000000000000	4.00000000000000000000	4.00000000000000000000	4.00000000000000000000	4.00000000000000000000	4.00000000000000000000	4.00000000000000000000	4.00000000000000000000
3.00000000000000000000	0.00000000000000000000	4196.41015625000000000000	4211.79492187500000000000	4224.61523437500000000000	4209.23046875000000000000	4171.79492187500000000000	4139.48730468750000000000	4138.97412109375000000000	4166.15380859375000000000	4167.69238281250000000000	4147.17919921875000000000	4183.07666015625000000000	4087.69213867187500000000	4213.84619140625000000000	4218.46142578125000000000	3442.00000000000000000000	10247.00000000000000000000	10229.00000000000000000000	0.00000000000000000000	0.00000000000000000000	0.00000000000000000000	3055.00000000000000000000	214.00000000000000000000	4.00000000000000000000	4.00000000000000000000	4.00000000000000000000	4.00000000000000000000	4.00000000000000000000	4.00000000000000000000	4.00000000000000000000	4.00000000000000000000	4.00000000000000000000	4.00000000000000000000	4.00000000000000000000	4.00000000000000000000	4.00000000000000000000	4.00000000000000000000	4.00000000000000000000	4.00000000000000000000
4.00000000000000000000	0.00000000000000000000	4192.82031250000000000000	4197.43603515625000000000	4231.28173828125000000000	4197.43603515625000000000	4176.92285156250000000000	4136.41015625000000000000	4144.10253906250000000000	4171.79492187500000000000	4165.12792968750000000000	4151.79492187500000000000	4185.64111328125000000000	4094.35888671875000000000	4215.38427734375000000000	4214.87158203125000000000	3513.00000000000000000000	10247.00000000000000000000	10229.00000000000000000000	0.00000000000000000000	0.00000000000000000000	0.00000000000000000000	3055.00000000000000000000	222.00000000000000000000	4.00000000000000000000	4.00000000000000000000	4.00000000000000000000	4.00000000000000000000	4.00000000000000000000	4.00000000000000000000	4.00000000000000000000	4.00000000000000000000	4.00000000000000000000	4.00000000000000000000	4.00000000000000000000	4.00000000000000000000	4.00000000000000000000	4.00000000000000000000	4.00000000000000000000	4.00000000000000000000
5.00000000000000000000	0.00000000000000000000	4174.87158203125000000000	4183.58984375000000000000	4219.48730468750000000000	4185.12792968750000000000	4173.84619140625000000000	4148.71777343750000000000	4166.15380859375000000000	4185.64111328125000000000	4183.07666015625000000000	4157.94873046875000000000	4180.51269531250000000000	4087.69213867187500000000	4201.53857421875000000000	4210.25634765625000000000	3363.00000000000000000000	10247.00000000000000000000	10228.00000000000000000000	0.00000000000000000000	0.00000000000000000000	0.00000000000000000000	3055.00000000000000000000	230.00000000000000000000	4.00000000000000000000	4.00000000000000000000	4.00000000000000000000	4.00000000000000000000	4.00000000000000000000	4.00000000000000000000	4.00000000000000000000	4.00000000000000000000	4.00000000000000000000	4.00000000000000000000	4.00000000000000000000	4.00000000000000000000	4.00000000000000000000	4.00000000000000000000	4.00000000000000000000	4.00000000000000000000
6.00000000000000000000	0.00000000000000000000	4200.00000000000000000000	4181.53857421875000000000	4222.56396484375000000000	4194.35888671875000000000	4157.94873046875000000000	4151.28173828125000000000	4159.48730468750000000000	4160.00000000000000000000	4172.82031250000000000000	4150.25634765625000000000	4180.51269531250000000000	4076.41015625000000000000	4189.23046875000000000000	4201.02539062500000000000	3448.00000000000000000000	10247.00000000000000000000	10228.00000000000000000000	0.00000000000000000000	0.00000000000000000000	0.00000000000000000000	3055.00000000000000000000	239.00000000000000000000	4.00000000000000000000	4.00000000000000000000	4.00000000000000000000	4.00000000000000000000	4.00000000000000000000	4.00000000000000000000	4.00000000000000000000	4.00000000000000000000	4.00000000000000000000	4.00000000000000000000	4.00000000000000000000	4.00000000000000000000	4.00000000000000000000	4.00000000000000000000	4.00000000000000000000	4.00000000000000000000
7.00000000000000000000	0.00000000000000000000	4181.02539062500000000000	4206.66650390625000000000	4227.17919921875000000000	4199.48730468750000000000	4174.35888671875000000000	4157.43603515625000000000	4161.02539062500000000000	4161.53857421875000000000	4179.48730468750000000000	4167.69238281250000000000	4203.07666015625000000000	4081.53833007812500000000	4218.97412109375000000000	4215.89746093750000000000	3386.00000000000000000000	10246.00000000000000000000	10227.00000000000000000000	0.00000000000000000000	0.00000000000000000000	0.00000000000000000000	3055.00000000000000000000	247.00000000000000000000	4.00000000000000000000	4.00000000000000000000	4.00000000000000000000	4.00000000000000000000	4.00000000000000000000	4.00000000000000000000	4.00000000000000000000	4.00000000000000000000	4.00000000000000000000	4.00000000000000000000	4.00000000000000000000	4.00000000000000000000	4.00000000000000000000	4.00000000000000000000	4.00000000000000000000	4.00000000000000000000
8.00000000000000000000	0.00000000000000000000	4187.69238281250000000000	4200.00000000000000000000	4228.71777343750000000000	4186.66650390625000000000	4159.48730468750000000000	4134.87158203125000000000	4146.15380859375000000000	4157.94873046875000000000	4168.71777343750000000000	4150.25634765625000000000	4181.02539062500000000000	4081.02563476562500000000	4208.71777343750000000000	4211.28173828125000000000	3488.00000000000000000000	10246.00000000000000000000	10227.00000000000000000000	0.00000000000000000000	0.00000000000000000000	0.00000000000000000000	3055.00000000000000000000	255.00000000000000000000	4.00000000000000000000	4.00000000000000000000	4.00000000000000000000	4.00000000000000000000	4.00000000000000000000	4.00000000000000000000	4.00000000000000000000	4.00000000000000000000	4.00000000000000000000	4.00000000000000000000	4.00000000000000000000	4.00000000000000000000	4.00000000000000000000	4.00000000000000000000	4.00000000000000000000	4.00000000000000000000
9.00000000000000000000	0.00000000000000000000	4190.25634765625000000000	4204.61523437500000000000	4236.41015625000000000000	4196.41015625000000000000	4156.41015625000000000000	4137.43603515625000000000	4138.97412109375000000000	4147.17919921875000000000	4155.38427734375000000000	4140.00000000000000000000	4175.89746093750000000000	4084.61523437500000000000	4204.10253906250000000000	4218.97412109375000000000	3195.00000000000000000000	10247.00000000000000000000	10228.00000000000000000000	0.00000000000000000000	0.00000000000000000000	0.00000000000000000000	3055.00000000000000000000	264.00000000000000000000	4.00000000000000000000	4.00000000000000000000	4.00000000000000000000	4.00000000000000000000	4.00000000000000000000	4.00000000000000000000	4.00000000000000000000	4.00000000000000000000	4.00000000000000000000	4.00000000000000000000	4.00000000000000000000	4.00000000000000000000	4.00000000000000000000	4.00000000000000000000	4.00000000000000000000	4.00000000000000000000
10.00000000000000000000	0.00000000000000000000	4176.41015625000000000000	4204.61523437500000000000	4233.33300781250000000000	4208.20507812500000000000	4176.41015625000000000000	4153.84619140625000000000	4148.20507812500000000000	4158.46142578125000000000	4160.51269531250000000000	4161.02539062500000000000	4205.12792968750000000000	4094.87158203125000000000	4215.89746093750000000000	4227.69238281250000000000	3498.00000000000000000000	10247.00000000000000000000	10228.00000000000000000000	0.00000000000000000000	0.00000000000000000000	0.00000000000000000000	3055.00000000000000000000	271.00000000000000000000	4.00000000000000000000	4.00000000000000000000	4.00000000000000000000	4.00000000000000000000	4.00000000000000000000	4.00000000000000000000	4.00000000000000000000	4.00000000000000000000	4.00000000000000000000	4.00000000000000000000	4.00000000000000000000	4.00000000000000000000	4.00000000000000000000	4.00000000000000000000	4.00000000000000000000	4.00000000000000000000
11.00000000000000000000	0.00000000000000000000	4196.41015625000000000000	4180.51269531250000000000	4232.82031250000000000000	4194.87158203125000000000	4169.23046875000000000000	4141.02539062500000000000	4147.17919921875000000000	4167.17919921875000000000	4172.82031250000000000000	4161.02539062500000000000	4195.89746093750000000000	4085.12817382812500000000	4204.10253906250000000000	4202.05126953125000000000	3307.00000000000000000000	10247.00000000000000000000	10227.00000000000000000000	0.00000000000000000000	0.00000000000000000000	0.00000000000000000000	3055.00000000000000000000	278.00000000000000000000	4.00000000000000000000	4.00000000000000000000	4.00000000000000000000	4.00000000000000000000	4.00000000000000000000	4.00000000000000000000	4.00000000000000000000	4.00000000000000000000	4.00000000000000000000	4.00000000000000000000	4.00000000000000000000	4.00000000000000000000	4.00000000000000000000	4.00000000000000000000	4.00000000000000000000	4.00000000000000000000
12.00000000000000000000	0.00000000000000000000	4174.87158203125000000000	4194.87158203125000000000	4224.10253906250000000000	4192.30761718750000000000	4186.66650390625000000000	4165.12792968750000000000	4164.61523437500000000000	4180.51269531250000000000	4209.23046875000000000000	4170.76904296875000000000	4186.15380859375000000000	4072.82031250000000000000	4213.84619140625000000000	4197.94873046875000000000	2700.00000000000000000000	10247.00000000000000000000	10227.00000000000000000000	0.00000000000000000000	0.00000000000000000000	0.00000000000000000000	3055.00000000000000000000	286.00000000000000000000	4.00000000000000000000	4.00000000000000000000	4.00000000000000000000	4.00000000000000000000	4.00000000000000000000	4.00000000000000000000	4.00000000000000000000	4.00000000000000000000	4.00000000000000000000	4.00000000000000000000	4.00000000000000000000	4.00000000000000000000	4.00000000000000000000	4.00000000000000000000	4.00000000000000000000	4.00000000000000000000
13.00000000000000000000	0.00000000000000000000	4180.00000000000000000000	4186.66650390625000000000	4214.87158203125000000000	4174.87158203125000000000	4178.97412109375000000000	4176.41015625000000000000	4165.12792968750000000000	4169.23046875000000000000	4196.41015625000000000000	4160.51269531250000000000	4172.82031250000000000000	4066.66650390625000000000	4197.43603515625000000000	4191.79492187500000000000	2587.00000000000000000000	10249.00000000000000000000	10227.00000000000000000000	0.00000000000000000000	0.00000000000000000000	0.00000000000000000000	3055.00000000000000000000	294.00000000000000000000	4.00000000000000000000	4.00000000000000000000	4.00000000000000000000	4.00000000000000000000	4.00000000000000000000	4.00000000000000000000	4.00000000000000000000	4.00000000000000000000	4.00000000000000000000	4.00000000000000000000	4.00000000000000000000	4.00000000000000000000	4.00000000000000000000	4.00000000000000000000	4.00000000000000000000	4.00000000000000000000
14.00000000000000000000	0.00000000000000000000	4186.15380859375000000000	4175.89746093750000000000	4222.56396484375000000000	4156.41015625000000000000	4160.51269531250000000000	4154.35888671875000000000	4167.17919921875000000000	4175.89746093750000000000	4178.97412109375000000000	4154.87158203125000000000	4170.76904296875000000000	4073.33325195312500000000	4193.33300781250000000000	4197.43603515625000000000	3498.00000000000000000000	10249.00000000000000000000	10227.00000000000000000000	0.00000000000000000000	0.00000000000000000000	0.00000000000000000000	3055.00000000000000000000	301.00000000000000000000	4.00000000000000000000	4.00000000000000000000	4.00000000000000000000	4.00000000000000000000	4.00000000000000000000	4.00000000000000000000	4.00000000000000000000	4.00000000000000000000	4.00000000000000000000	4.00000000000000000000	4.00000000000000000000	4.00000000000000000000	4.00000000000000000000	4.00000000000000000000	4.00000000000000000000	4.00000000000000000000
15.00000000000000000000	0.00000000000000000000	4173.33300781250000000000	4181.02539062500000000000	4224.61523437500000000000	4181.02539062500000000000	4165.12792968750000000000	4134.87158203125000000000	4156.92285156250000000000	4175.89746093750000000000	4184.10253906250000000000	4165.12792968750000000000	4195.38427734375000000000	4093.84594726562500000000	4220.00000000000000000000	4218.97412109375000000000	3307.00000000000000000000	10248.00000000000000000000	10225.00000000000000000000	0.00000000000000000000	0.00000000000000000000	0.00000000000000000000	3055.00000000000000000000	308.00000000000000000000	4.00000000000000000000	4.00000000000000000000	4.00000000000000000000	4.00000000000000000000	4.00000000000000000000	4.00000000000000000000	4.00000000000000000000	4.00000000000000000000	4.00000000000000000000	4.00000000000000000000	4.00000000000000000000	4.00000000000000000000	4.00000000000000000000	4.00000000000000000000	4.00000000000000000000	4.00000000000000000000
16.00000000000000000000	0.00000000000000000000	4201.02539062500000000000	4171.28173828125000000000	4227.69238281250000000000	4206.15380859375000000000	4162.56396484375000000000	4135.89746093750000000000	4128.71777343750000000000	4132.30761718750000000000	4157.43603515625000000000	4146.66650390625000000000	4195.38427734375000000000	4101.02539062500000000000	4209.23046875000000000000	4220.00000000000000000000	0.00000000000000000000	10248.00000000000000000000	10225.00000000000000000000	0.00000000000000000000	0.00000000000000000000	0.00000000000000000000	3055.00000000000000000000	316.00000000000000000000	4.00000000000000000000	4.00000000000000000000	4.00000000000000000000	4.00000000000000000000	4.00000000000000000000	4.00000000000000000000	4.00000000000000000000	4.00000000000000000000	4.00000000000000000000	4.00000000000000000000	4.00000000000000000000	4.00000000000000000000	4.00000000000000000000	4.00000000000000000000	4.00000000000000000000	4.00000000000000000000
17.00000000000000000000	0.00000000000000000000	4185.64111328125000000000	4193.84619140625000000000	4231.28173828125000000000	4200.51269531250000000000	4178.97412109375000000000	4169.23046875000000000000	4153.33300781250000000000	4142.05126953125000000000	4155.89746093750000000000	4154.35888671875000000000	4188.20507812500000000000	4096.92285156250000000000	4210.25634765625000000000	4223.58984375000000000000	0.00000000000000000000	10250.00000000000000000000	10224.00000000000000000000	0.00000000000000000000	0.00000000000000000000	0.00000000000000000000	3055.00000000000000000000	323.00000000000000000000	4.00000000000000000000	4.00000000000000000000	4.00000000000000000000	4.00000000000000000000	4.00000000000000000000	4.00000000000000000000	4.00000000000000000000	4.00000000000000000000	4.00000000000000000000	4.00000000000000000000	4.00000000000000000000	4.00000000000000000000	4.00000000000000000000	4.00000000000000000000	4.00000000000000000000	4.00000000000000000000
18.00000000000000000000	0.00000000000000000000	4189.23046875000000000000	4202.56396484375000000000	4241.53857421875000000000	4194.87158203125000000000	4175.89746093750000000000	4153.33300781250000000000	4146.15380859375000000000	4150.76904296875000000000	4153.33300781250000000000	4154.87158203125000000000	4180.51269531250000000000	4087.17944335937500000000	4206.66650390625000000000	4210.76904296875000000000	0.00000000000000000000	10250.00000000000000000000	10224.00000000000000000000	0.00000000000000000000	0.00000000000000000000	0.00000000000000000000	3055.00000000000000000000	330.00000000000000000000	4.00000000000000000000	4.00000000000000000000	4.00000000000000000000	4.00000000000000000000	4.00000000000000000000	4.00000000000000000000	4.00000000000000000000	4.00000000000000000000	4.00000000000000000000	4.00000000000000000000	4.00000000000000000000	4.00000000000000000000	4.00000000000000000000	4.00000000000000000000	4.00000000000000000000	4.00000000000000000000
19.00000000000000000000	0.00000000000000000000	4192.30761718750000000000	4200.00000000000000000000	4248.71777343750000000000	4198.46142578125000000000	4175.38427734375000000000	4130.25634765625000000000	4121.02539062500000000000	4141.53857421875000000000	4157.94873046875000000000	4154.87158203125000000000	4185.12792968750000000000	4071.28198242187500000000	4204.61523437500000000000	4207.69238281250000000000	0.00000000000000000000	10249.00000000000000000000	10227.00000000000000000000	0.00000000000000000000	0.00000000000000000000	0.00000000000000000000	3055.00000000000000000000	338.00000000000000000000	4.00000000000000000000	4.00000000000000000000	4.00000000000000000000	4.00000000000000000000	4.00000000000000000000	4.00000000000000000000	4.00000000000000000000	4.00000000000000000000	4.00000000000000000000	4.00000000000000000000	4.00000000000000000000	4.00000000000000000000	4.00000000000000000000	4.00000000000000000000	4.00000000000000000000	4.00000000000000000000
20.00000000000000000000	0.00000000000000000000	4162.56396484375000000000	4184.61523437500000000000	4225.64111328125000000000	4184.61523437500000000000	4170.25634765625000000000	4141.53857421875000000000	4143.58984375000000000000	4162.05126953125000000000	4181.53857421875000000000	4170.76904296875000000000	4187.17919921875000000000	4055.89721679687500000000	4207.69238281250000000000	4210.76904296875000000000	0.00000000000000000000	10249.00000000000000000000	10227.00000000000000000000	0.00000000000000000000	0.00000000000000000000	0.00000000000000000000	3055.00000000000000000000	346.00000000000000000000	4.00000000000000000000	4.00000000000000000000	4.00000000000000000000	4.00000000000000000000	4.00000000000000000000	4.00000000000000000000	4.00000000000000000000	4.00000000000000000000	4.00000000000000000000	4.00000000000000000000	4.00000000000000000000	4.00000000000000000000	4.00000000000000000000	4.00000000000000000000	4.00000000000000000000	4.00000000000000000000
21.00000000000000000000	0.00000000000000000000	4186.15380859375000000000	4147.17919921875000000000	4218.46142578125000000000	4170.76904296875000000000	4150.76904296875000000000	4147.69238281250000000000	4160.51269531250000000000	4179.48730468750000000000	4180.00000000000000000000	4154.35888671875000000000	4163.58984375000000000000	4043.07690429687500000000	4174.87158203125000000000	4182.05126953125000000000	0.00000000000000000000	10248.00000000000000000000	10227.00000000000000000000	0.00000000000000000000	0.00000000000000000000	0.00000000000000000000	3055.00000000000000000000	354.00000000000000000000	4.00000000000000000000	4.00000000000000000000	4.00000000000000000000	4.00000000000000000000	4.00000000000000000000	4.00000000000000000000	4.00000000000000000000	4.00000000000000000000	4.00000000000000000000	4.00000000000000000000	4.00000000000000000000	4.00000000000000000000	4.00000000000000000000	4.00000000000000000000	4.00000000000000000000	4.00000000000000000000
22.00000000000000000000	0.00000000000000000000	4177.94873046875000000000	4175.38427734375000000000	4230.76904296875000000000	4190.25634765625000000000	4186.66650390625000000000	4170.25634765625000000000	4175.89746093750000000000	4207.69238281250000000000	4205.64111328125000000000	4168.71777343750000000000	4180.00000000000000000000	4048.20507812500000000000	4180.00000000000000000000	4181.02539062500000000000	0.00000000000000000000	10248.00000000000000000000	10227.00000000000000000000	0.00000000000000000000	0.00000000000000000000	0.00000000000000000000	3055.00000000000000000000	362.00000000000000000000	4.00000000000000000000	4.00000000000000000000	4.00000000000000000000	4.00000000000000000000	4.00000000000000000000	4.00000000000000000000	4.00000000000000000000	4.00000000000000000000	4.00000000000000000000	4.00000000000000000000	4.00000000000000000000	4.00000000000000000000	4.00000000000000000000	4.00000000000000000000	4.00000000000000000000	4.00000000000000000000
23.00000000000000000000	0.00000000000000000000	4179.48730468750000000000	4191.28173828125000000000	4240.00000000000000000000	4198.46142578125000000000	4179.48730468750000000000	4152.30761718750000000000	4160.00000000000000000000	4192.82031250000000000000	4195.38427734375000000000	4176.92285156250000000000	4197.94873046875000000000	4058.46142578125000000000	4188.20507812500000000000	4182.56396484375000000000	0.00000000000000000000	10245.00000000000000000000	10227.00000000000000000000	0.00000000000000000000	0.00000000000000000000	0.00000000000000000000	3055.00000000000000000000	370.00000000000000000000	4.00000000000000000000	4.00000000000000000000	4.00000000000000000000	4.00000000000000000000	4.00000000000000000000	4.00000000000000000000	4.00000000000000000000	4.00000000000000000000	4.00000000000000000000	4.00000000000000000000	4.00000000000000000000	4.00000000000000000000	4.00000000000000000000	4.00000000000000000000	4.00000000000000000000	4.00000000000000000000
24.00000000000000000000	0.00000000000000000000	4191.28173828125000000000	4180.00000000000000000000	4253.33300781250000000000	4185.12792968750000000000	4163.58984375000000000000	4145.12792968750000000000	4152.82031250000000000000	4168.20507812500000000000	4162.05126953125000000000	4162.05126953125000000000	4193.33300781250000000000	4066.15380859375000000000	4191.28173828125000000000	4191.28173828125000000000	0.00000000000000000000	10245.00000000000000000000	10227.00000000000000000000	0.00000000000000000000	0.00000000000000000000	0.00000000000000000000	3055.00000000000000000000	378.00000000000000000000	4.00000000000000000000	4.00000000000000000000	4.00000000000000000000	4.00000000000000000000	4.00000000000000000000	4.00000000000000000000	4.00000000000000000000	4.00000000000000000000	4.00000000000000000000	4.00000000000000000000	4.00000000000000000000	4.00000000000000000000	4.00000000000000000000	4.00000000000000000000	4.00000000000000000000	4.00000000000000000000
25.00000000000000000000	0.00000000000000000000	4165.64111328125000000000	4200.00000000000000000000	4248.20507812500000000000	4182.56396484375000000000	4201.02539062500000000000	4170.25634765625000000000	4162.05126953125000000000	4168.71777343750000000000	4165.64111328125000000000	4168.20507812500000000000	4198.97412109375000000000	4070.25634765625000000000	4213.84619140625000000000	4214.35888671875000000000	0.00000000000000000000	10244.00000000000000000000	10228.00000000000000000000	0.00000000000000000000	0.00000000000000000000	0.00000000000000000000	3055.00000000000000000000	387.00000000000000000000	4.00000000000000000000	4.00000000000000000000	4.00000000000000000000	4.00000000000000000000	4.00000000000000000000	4.00000000000000000000	4.00000000000000000000	4.00000000000000000000	4.00000000000000000000	4.00000000000000000000	4.00000000000000000000	4.00000000000000000000	4.00000000000000000000	4.00000000000000000000	4.00000000000000000000	4.00000000000000000000
26.00000000000000000000	0.00000000000000000000	4183.07666015625000000000	4186.15380859375000000000	4236.41015625000000000000	4185.64111328125000000000	4184.61523437500000000000	4142.05126953125000000000	4129.23046875000000000000	4123.58984375000000000000	4138.46142578125000000000	4154.87158203125000000000	4183.07666015625000000000	4057.43579101562500000000	4202.05126953125000000000	4196.41015625000000000000	0.00000000000000000000	10244.00000000000000000000	10228.00000000000000000000	0.00000000000000000000	0.00000000000000000000	0.00000000000000000000	3055.00000000000000000000	395.00000000000000000000	4.00000000000000000000	4.00000000000000000000	4.00000000000000000000	4.00000000000000000000	4.00000000000000000000	4.00000000000000000000	4.00000000000000000000	4.00000000000000000000	4.00000000000000000000	4.00000000000000000000	4.00000000000000000000	4.00000000000000000000	4.00000000000000000000	4.00000000000000000000	4.00000000000000000000	4.00000000000000000000
27.00000000000000000000	0.00000000000000000000	4178.97412109375000000000	4175.38427734375000000000	4234.35888671875000000000	4194.87158203125000000000	4173.84619140625000000000	4140.00000000000000000000	4138.46142578125000000000	4115.89746093750000000000	4136.92285156250000000000	4163.58984375000000000000	4176.92285156250000000000	4064.10253906250000000000	4201.02539062500000000000	4193.33300781250000000000	0.00000000000000000000	10247.00000000000000000000	10229.00000000000000000000	0.00000000000000000000	0.00000000000000000000	0.00000000000000000000	3055.00000000000000000000	403.00000000000000000000	4.00000000000000000000	4.00000000000000000000	4.00000000000000000000	4.00000000000000000000	4.00000000000000000000	4.00000000000000000000	4.00000000000000000000	4.00000000000000000000	4.00000000000000000000	4.00000000000000000000	4.00000000000000000000	4.00000000000000000000	4.00000000000000000000	4.00000000000000000000	4.00000000000000000000	4.00000000000000000000
28.00000000000000000000	0.00000000000000000000	4185.12792968750000000000	4182.56396484375000000000	4235.89746093750000000000	4195.89746093750000000000	4182.56396484375000000000	4150.25634765625000000000	4153.33300781250000000000	4140.00000000000000000000	4161.02539062500000000000	4177.43603515625000000000	4183.58984375000000000000	4084.10253906250000000000	4197.94873046875000000000	4201.02539062500000000000	0.00000000000000000000	10247.00000000000000000000	10229.00000000000000000000	0.00000000000000000000	0.00000000000000000000	0.00000000000000000000	3055.00000000000000000000	412.00000000000000000000	4.00000000000000000000	4.00000000000000000000	4.00000000000000000000	4.00000000000000000000	4.00000000000000000000	4.00000000000000000000	4.00000000000000000000	4.00000000000000000000	4.00000000000000000000	4.00000000000000000000	4.00000000000000000000	4.00000000000000000000	4.00000000000000000000	4.00000000000000000000	4.00000000000000000000	4.00000000000000000000
29.00000000000000000000	0.00000000000000000000	4198.97412109375000000000	4193.33300781250000000000	4238.46142578125000000000	4192.30761718750000000000	4182.05126953125000000000	4144.10253906250000000000	4138.97412109375000000000	4146.15380859375000000000	4170.76904296875000000000	4180.00000000000000000000	4188.20507812500000000000	4079.48706054687500000000	4192.30761718750000000000	4198.46142578125000000000	0.00000000000000000000	10247.00000000000000000000	10230.00000000000000000000	0.00000000000000000000	0.00000000000000000000	0.00000000000000000000	3055.00000000000000000000	420.00000000000000000000	4.00000000000000000000	4.00000000000000000000	4.00000000000000000000	4.00000000000000000000	4.00000000000000000000	4.00000000000000000000	4.00000000000000000000	4.00000000000000000000	4.00000000000000000000	4.00000000000000000000	4.00000000000000000000	4.00000000000000000000	4.00000000000000000000	4.00000000000000000000	4.00000000000000000000	4.00000000000000000000
30.00000000000000000000	0.00000000000000000000	4167.69238281250000000000	4190.25634765625000000000	4231.28173828125000000000	4192.30761718750000000000	4197.94873046875000000000	4159.48730468750000000000	4143.58984375000000000000	4166.66650390625000000000	4188.20507812500000000000	4191.79492187500000000000	4197.94873046875000000000	4072.30761718750000000000	4203.07666015625000000000	4198.46142578125000000000	0.00000000000000000000	10247.00000000000000000000	10230.00000000000000000000	0.00000000000000000000	0.00000000000000000000	0.00000000000000000000	3055.00000000000000000000	427.00000000000000000000	4.00000000000000000000	4.00000000000000000000	4.00000000000000000000	4.00000000000000000000	4.00000000000000000000	4.00000000000000000000	4.00000000000000000000	4.00000000000000000000	4.00000000000000000000	4.00000000000000000000	4.00000000000000000000	4.00000000000000000000	4.00000000000000000000	4.00000000000000000000	4.00000000000000000000	4.00000000000000000000
31.00000000000000000000	0.00000000000000000000	4180.51269531250000000000	4154.87158203125000000000	4226.15380859375000000000	4169.74365234375000000000	4194.87158203125000000000	4156.41015625000000000000	4142.05126953125000000000	4174.87158203125000000000	4188.71777343750000000000	4178.97412109375000000000	4185.12792968750000000000	4065.64086914062500000000	4178.97412109375000000000	4173.33300781250000000000	0.00000000000000000000	10248.00000000000000000000	10230.00000000000000000000	0.00000000000000000000	0.00000000000000000000	0.00000000000000000000	3055.00000000000000000000	436.00000000000000000000	4.00000000000000000000	4.00000000000000000000	4.00000000000000000000	4.00000000000000000000	4.00000000000000000000	4.00000000000000000000	4.00000000000000000000	4.00000000000000000000	4.00000000000000000000	4.00000000000000000000	4.00000000000000000000	4.00000000000000000000	4.00000000000000000000	4.00000000000000000000	4.00000000000000000000	4.00000000000000000000
32.00000000000000000000	0.00000000000000000000	4166.66650390625000000000	4157.94873046875000000000	4212.82031250000000000000	4160.51269531250000000000	4184.61523437500000000000	4165.12792968750000000000	4156.92285156250000000000	4194.35888671875000000000	4205.12792968750000000000	4191.28173828125000000000	4172.30761718750000000000	4050.76904296875000000000	4170.76904296875000000000	4157.94873046875000000000	0.00000000000000000000	10248.00000000000000000000	10230.00000000000000000000	0.00000000000000000000	0.00000000000000000000	0.00000000000000000000	3055.00000000000000000000	444.00000000000000000000	4.00000000000000000000	4.00000000000000000000	4.00000000000000000000	4.00000000000000000000	4.00000000000000000000	4.00000000000000000000	4.00000000000000000000	4.00000000000000000000	4.00000000000000000000	4.00000000000000000000	4.00000000000000000000	4.00000000000000000000	4.00000000000000000000	4.00000000000000000000	4.00000000000000000000	4.00000000000000000000
33.00000000000000000000	0.00000000000000000000	4159.48730468750000000000	4161.53857421875000000000	4200.51269531250000000000	4178.46142578125000000000	4163.58984375000000000000	4171.28173828125000000000	4159.48730468750000000000	4199.48730468750000000000	4203.58984375000000000000	4198.97412109375000000000	4156.92285156250000000000	4037.43579101562500000000	4165.64111328125000000000	4146.15380859375000000000	0.00000000000000000000	10248.00000000000000000000	10232.00000000000000000000	0.00000000000000000000	0.00000000000000000000	0.00000000000000000000	3055.00000000000000000000	453.00000000000000000000	4.00000000000000000000	4.00000000000000000000	4.00000000000000000000	4.00000000000000000000	4.00000000000000000000	4.00000000000000000000	4.00000000000000000000	4.00000000000000000000	4.00000000000000000000	4.00000000000000000000	4.00000000000000000000	4.00000000000000000000	4.00000000000000000000	4.00000000000000000000	4.00000000000000000000	4.00000000000000000000
34.00000000000000000000	0.00000000000000000000	4185.64111328125000000000	4165.12792968750000000000	4214.35888671875000000000	4190.76904296875000000000	4171.28173828125000000000	4172.30761718750000000000	4170.25634765625000000000	4200.51269531250000000000	4187.17919921875000000000	4186.66650390625000000000	4157.94873046875000000000	4046.66650390625000000000	4162.05126953125000000000	4151.28173828125000000000	0.00000000000000000000	10248.00000000000000000000	10232.00000000000000000000	0.00000000000000000000	0.00000000000000000000	0.00000000000000000000	3055.00000000000000000000	461.00000000000000000000	4.00000000000000000000	4.00000000000000000000	4.00000000000000000000	4.00000000000000000000	4.00000000000000000000	4.00000000000000000000	4.00000000000000000000	4.00000000000000000000	4.00000000000000000000	4.00000000000000000000	4.00000000000000000000	4.00000000000000000000	4.00000000000000000000	4.00000000000000000000	4.00000000000000000000	4.00000000000000000000
35.00000000000000000000	0.00000000000000000000	4161.53857421875000000000	4187.17919921875000000000	4220.00000000000000000000	4186.66650390625000000000	4195.89746093750000000000	4177.94873046875000000000	4196.41015625000000000000	4203.58984375000000000000	4180.51269531250000000000	4187.17919921875000000000	4181.02539062500000000000	4061.02563476562500000000	4181.53857421875000000000	4174.87158203125000000000	0.00000000000000000000	10247.00000000000000000000	10229.00000000000000000000	0.00000000000000000000	0.00000000000000000000	0.00000000000000000000	3055.00000000000000000000	469.00000000000000000000	4.00000000000000000000	4.00000000000000000000	4.00000000000000000000	4.00000000000000000000	4.00000000000000000000	4.00000000000000000000	4.00000000000000000000	4.00000000000000000000	4.00000000000000000000	4.00000000000000000000	4.00000000000000000000	4.00000000000000000000	4.00000000000000000000	4.00000000000000000000	4.00000000000000000000	4.00000000000000000000
[truncated: 236 more rows]
