# Supplementary material for: Discriminating three motor imagery states of the same joint for brain-computer interface
Source: PeerJ. 2021 Aug 24;9:e12027. doi: 10.7717/peerj.12027 (PMC8395581; doi:10.7717/peerj.12027)
Supplement: Supplemental Information 1 [file peerj-09-12027-s001.zip › dataset/C/01-09-04.11.17.17.49.29.csv]

title:09	recorded:04.11.17 17.49.29	sampling:128	subject:01	labels:COUNTER INTERPOLATED AF3 F7 F3 FC5 T7 P7 O1 O2 P8 T8 FC6 F4 F8 AF4 RAW_CQ GYROX GYROY MARKER MARKER_HARDWARE SYNC TIME_STAMP_s TIME_STAMP_ms CQ_AF3 CQ_F7 CQ_F3 CQ_FC5 CQ_T7 CQ_P7 CQ_O1 CQ_O2 CQ_P8 CQ_T8 CQ_FC6 CQ_F4 CQ_F8 CQ_AF4 CQ_CMS CQ_DRL	chan:40	units:emotiv
14.00000000000000000000	0.00000000000000000000	4165.64111328125000000000	4168.20507812500000000000	4172.82031250000000000000	4178.97412109375000000000	4195.89746093750000000000	4180.00000000000000000000	4171.28173828125000000000	4171.79492187500000000000	4172.82031250000000000000	4095.38452148437500000000	4156.92285156250000000000	4158.46142578125000000000	4165.64111328125000000000	4173.33300781250000000000	3512.00000000000000000000	10246.00000000000000000000	10226.00000000000000000000	0.00000000000000000000	0.00000000000000000000	0.00000000000000000000	602.00000000000000000000	356.00000000000000000000	0.00000000000000000000	0.00000000000000000000	0.00000000000000000000	0.00000000000000000000	0.00000000000000000000	0.00000000000000000000	0.00000000000000000000	0.00000000000000000000	0.00000000000000000000	0.00000000000000000000	0.00000000000000000000	0.00000000000000000000	0.00000000000000000000	0.00000000000000000000	0.00000000000000000000	0.00000000000000000000
15.00000000000000000000	0.00000000000000000000	4154.87158203125000000000	4162.05126953125000000000	4172.30761718750000000000	4167.17919921875000000000	4166.66650390625000000000	4178.46142578125000000000	4167.69238281250000000000	4179.48730468750000000000	4180.51269531250000000000	4088.20507812500000000000	4167.69238281250000000000	4144.61523437500000000000	4174.35888671875000000000	4168.71777343750000000000	3321.00000000000000000000	10244.00000000000000000000	10227.00000000000000000000	0.00000000000000000000	0.00000000000000000000	0.00000000000000000000	602.00000000000000000000	365.00000000000000000000	0.00000000000000000000	0.00000000000000000000	0.00000000000000000000	0.00000000000000000000	0.00000000000000000000	0.00000000000000000000	0.00000000000000000000	0.00000000000000000000	0.00000000000000000000	0.00000000000000000000	0.00000000000000000000	0.00000000000000000000	0.00000000000000000000	0.00000000000000000000	0.00000000000000000000	0.00000000000000000000
16.00000000000000000000	0.00000000000000000000	4144.10253906250000000000	4166.66650390625000000000	4163.07666015625000000000	4168.20507812500000000000	4166.15380859375000000000	4181.02539062500000000000	4168.20507812500000000000	4184.61523437500000000000	4181.53857421875000000000	4091.79467773437500000000	4174.35888671875000000000	4141.53857421875000000000	4176.92285156250000000000	4161.53857421875000000000	0.00000000000000000000	10244.00000000000000000000	10227.00000000000000000000	0.00000000000000000000	0.00000000000000000000	0.00000000000000000000	602.00000000000000000000	372.00000000000000000000	0.00000000000000000000	0.00000000000000000000	0.00000000000000000000	0.00000000000000000000	0.00000000000000000000	0.00000000000000000000	0.00000000000000000000	0.00000000000000000000	0.00000000000000000000	0.00000000000000000000	0.00000000000000000000	0.00000000000000000000	0.00000000000000000000	0.00000000000000000000	0.00000000000000000000	0.00000000000000000000
17.00000000000000000000	0.00000000000000000000	4163.07666015625000000000	4134.35888671875000000000	4177.43603515625000000000	4157.43603515625000000000	4162.56396484375000000000	4165.64111328125000000000	4156.92285156250000000000	4159.48730468750000000000	4150.25634765625000000000	4073.84594726562500000000	4167.17919921875000000000	4147.69238281250000000000	4138.46142578125000000000	4148.71777343750000000000	0.00000000000000000000	10246.00000000000000000000	10227.00000000000000000000	0.00000000000000000000	0.00000000000000000000	0.00000000000000000000	602.00000000000000000000	379.00000000000000000000	0.00000000000000000000	0.00000000000000000000	0.00000000000000000000	0.00000000000000000000	0.00000000000000000000	0.00000000000000000000	0.00000000000000000000	0.00000000000000000000	0.00000000000000000000	0.00000000000000000000	0.00000000000000000000	0.00000000000000000000	0.00000000000000000000	0.00000000000000000000	0.00000000000000000000	0.00000000000000000000
18.00000000000000000000	0.00000000000000000000	4147.69238281250000000000	4148.71777343750000000000	4163.58984375000000000000	4153.84619140625000000000	4176.92285156250000000000	4184.61523437500000000000	4179.48730468750000000000	4167.17919921875000000000	4158.46142578125000000000	4080.00000000000000000000	4164.10253906250000000000	4155.89746093750000000000	4156.92285156250000000000	4165.12792968750000000000	0.00000000000000000000	10246.00000000000000000000	10227.00000000000000000000	0.00000000000000000000	0.00000000000000000000	0.00000000000000000000	602.00000000000000000000	387.00000000000000000000	0.00000000000000000000	0.00000000000000000000	0.00000000000000000000	0.00000000000000000000	0.00000000000000000000	0.00000000000000000000	0.00000000000000000000	0.00000000000000000000	0.00000000000000000000	0.00000000000000000000	0.00000000000000000000	0.00000000000000000000	0.00000000000000000000	0.00000000000000000000	0.00000000000000000000	0.00000000000000000000
19.00000000000000000000	0.00000000000000000000	4162.56396484375000000000	4153.84619140625000000000	4174.35888671875000000000	4156.92285156250000000000	4169.74365234375000000000	4178.97412109375000000000	4170.25634765625000000000	4150.25634765625000000000	4144.61523437500000000000	4073.84594726562500000000	4147.69238281250000000000	4147.69238281250000000000	4164.61523437500000000000	4158.46142578125000000000	0.00000000000000000000	10245.00000000000000000000	10228.00000000000000000000	0.00000000000000000000	0.00000000000000000000	0.00000000000000000000	602.00000000000000000000	396.00000000000000000000	0.00000000000000000000	0.00000000000000000000	0.00000000000000000000	0.00000000000000000000	0.00000000000000000000	0.00000000000000000000	0.00000000000000000000	0.00000000000000000000	0.00000000000000000000	0.00000000000000000000	0.00000000000000000000	0.00000000000000000000	0.00000000000000000000	0.00000000000000000000	0.00000000000000000000	0.00000000000000000000
20.00000000000000000000	0.00000000000000000000	4171.79492187500000000000	4169.74365234375000000000	4173.33300781250000000000	4173.84619140625000000000	4188.71777343750000000000	4188.20507812500000000000	4176.92285156250000000000	4158.97412109375000000000	4156.92285156250000000000	4098.97412109375000000000	4180.51269531250000000000	4162.05126953125000000000	4182.05126953125000000000	4181.02539062500000000000	0.00000000000000000000	10245.00000000000000000000	10228.00000000000000000000	0.00000000000000000000	0.00000000000000000000	0.00000000000000000000	602.00000000000000000000	403.00000000000000000000	0.00000000000000000000	0.00000000000000000000	0.00000000000000000000	0.00000000000000000000	0.00000000000000000000	0.00000000000000000000	0.00000000000000000000	0.00000000000000000000	0.00000000000000000000	0.00000000000000000000	0.00000000000000000000	0.00000000000000000000	0.00000000000000000000	0.00000000000000000000	0.00000000000000000000	0.00000000000000000000
21.00000000000000000000	0.00000000000000000000	4156.92285156250000000000	4177.94873046875000000000	4162.05126953125000000000	4183.07666015625000000000	4180.00000000000000000000	4177.43603515625000000000	4170.25634765625000000000	4177.94873046875000000000	4177.43603515625000000000	4119.48730468750000000000	4198.97412109375000000000	4178.97412109375000000000	4197.43603515625000000000	4197.43603515625000000000	0.00000000000000000000	10246.00000000000000000000	10229.00000000000000000000	0.00000000000000000000	0.00000000000000000000	0.00000000000000000000	602.00000000000000000000	411.00000000000000000000	0.00000000000000000000	0.00000000000000000000	0.00000000000000000000	0.00000000000000000000	0.00000000000000000000	0.00000000000000000000	0.00000000000000000000	0.00000000000000000000	0.00000000000000000000	0.00000000000000000000	0.00000000000000000000	0.00000000000000000000	0.00000000000000000000	0.00000000000000000000	0.00000000000000000000	0.00000000000000000000
22.00000000000000000000	0.00000000000000000000	4170.25634765625000000000	4153.33300781250000000000	4179.48730468750000000000	4175.89746093750000000000	4153.33300781250000000000	4148.71777343750000000000	4145.12792968750000000000	4161.53857421875000000000	4160.00000000000000000000	4100.00000000000000000000	4162.05126953125000000000	4156.92285156250000000000	4183.07666015625000000000	4169.23046875000000000000	0.00000000000000000000	10246.00000000000000000000	10229.00000000000000000000	0.00000000000000000000	0.00000000000000000000	0.00000000000000000000	602.00000000000000000000	420.00000000000000000000	0.00000000000000000000	0.00000000000000000000	0.00000000000000000000	0.00000000000000000000	0.00000000000000000000	0.00000000000000000000	0.00000000000000000000	0.00000000000000000000	0.00000000000000000000	0.00000000000000000000	0.00000000000000000000	0.00000000000000000000	0.00000000000000000000	0.00000000000000000000	0.00000000000000000000	0.00000000000000000000
23.00000000000000000000	0.00000000000000000000	4152.82031250000000000000	4154.35888671875000000000	4165.12792968750000000000	4168.20507812500000000000	4183.07666015625000000000	4178.46142578125000000000	4173.33300781250000000000	4170.76904296875000000000	4174.87158203125000000000	4110.76904296875000000000	4170.76904296875000000000	4137.94873046875000000000	4183.58984375000000000000	4162.56396484375000000000	0.00000000000000000000	10248.00000000000000000000	10229.00000000000000000000	0.00000000000000000000	0.00000000000000000000	0.00000000000000000000	602.00000000000000000000	428.00000000000000000000	0.00000000000000000000	0.00000000000000000000	0.00000000000000000000	0.00000000000000000000	0.00000000000000000000	0.00000000000000000000	0.00000000000000000000	0.00000000000000000000	0.00000000000000000000	0.00000000000000000000	0.00000000000000000000	0.00000000000000000000	0.00000000000000000000	0.00000000000000000000	0.00000000000000000000	0.00000000000000000000
24.00000000000000000000	0.00000000000000000000	4154.87158203125000000000	4133.84619140625000000000	4170.25634765625000000000	4147.69238281250000000000	4154.87158203125000000000	4161.53857421875000000000	4155.89746093750000000000	4143.58984375000000000000	4151.79492187500000000000	4087.69213867187500000000	4160.00000000000000000000	4123.07666015625000000000	4149.74365234375000000000	4141.02539062500000000000	0.00000000000000000000	10248.00000000000000000000	10229.00000000000000000000	0.00000000000000000000	0.00000000000000000000	0.00000000000000000000	602.00000000000000000000	436.00000000000000000000	0.00000000000000000000	0.00000000000000000000	0.00000000000000000000	0.00000000000000000000	0.00000000000000000000	0.00000000000000000000	0.00000000000000000000	0.00000000000000000000	0.00000000000000000000	0.00000000000000000000	0.00000000000000000000	0.00000000000000000000	0.00000000000000000000	0.00000000000000000000	0.00000000000000000000	0.00000000000000000000
25.00000000000000000000	0.00000000000000000000	4162.56396484375000000000	4148.71777343750000000000	4172.30761718750000000000	4158.46142578125000000000	4152.30761718750000000000	4157.94873046875000000000	4148.71777343750000000000	4140.00000000000000000000	4145.64111328125000000000	4085.64086914062500000000	4154.87158203125000000000	4133.84619140625000000000	4159.48730468750000000000	4151.79492187500000000000	0.00000000000000000000	10247.00000000000000000000	10228.00000000000000000000	0.00000000000000000000	0.00000000000000000000	0.00000000000000000000	602.00000000000000000000	445.00000000000000000000	0.00000000000000000000	0.00000000000000000000	0.00000000000000000000	0.00000000000000000000	0.00000000000000000000	0.00000000000000000000	0.00000000000000000000	0.00000000000000000000	0.00000000000000000000	0.00000000000000000000	0.00000000000000000000	0.00000000000000000000	0.00000000000000000000	0.00000000000000000000	0.00000000000000000000	0.00000000000000000000
26.00000000000000000000	0.00000000000000000000	4149.74365234375000000000	4170.76904296875000000000	4161.02539062500000000000	4182.05126953125000000000	4190.76904296875000000000	4181.53857421875000000000	4167.17919921875000000000	4165.64111328125000000000	4167.17919921875000000000	4106.15380859375000000000	4174.87158203125000000000	4155.38427734375000000000	4186.66650390625000000000	4175.89746093750000000000	0.00000000000000000000	10247.00000000000000000000	10228.00000000000000000000	0.00000000000000000000	0.00000000000000000000	0.00000000000000000000	602.00000000000000000000	453.00000000000000000000	0.00000000000000000000	0.00000000000000000000	0.00000000000000000000	0.00000000000000000000	0.00000000000000000000	0.00000000000000000000	0.00000000000000000000	0.00000000000000000000	0.00000000000000000000	0.00000000000000000000	0.00000000000000000000	0.00000000000000000000	0.00000000000000000000	0.00000000000000000000	0.00000000000000000000	0.00000000000000000000
27.00000000000000000000	0.00000000000000000000	4162.56396484375000000000	4143.58984375000000000000	4174.87158203125000000000	4162.56396484375000000000	4157.43603515625000000000	4157.94873046875000000000	4145.64111328125000000000	4149.23046875000000000000	4147.17919921875000000000	4076.41015625000000000000	4139.48730468750000000000	4146.15380859375000000000	4157.94873046875000000000	4157.43603515625000000000	0.00000000000000000000	10245.00000000000000000000	10226.00000000000000000000	0.00000000000000000000	0.00000000000000000000	0.00000000000000000000	602.00000000000000000000	462.00000000000000000000	0.00000000000000000000	0.00000000000000000000	0.00000000000000000000	0.00000000000000000000	0.00000000000000000000	0.00000000000000000000	0.00000000000000000000	0.00000000000000000000	0.00000000000000000000	0.00000000000000000000	0.00000000000000000000	0.00000000000000000000	0.00000000000000000000	0.00000000000000000000	0.00000000000000000000	0.00000000000000000000
28.00000000000000000000	0.00000000000000000000	4150.76904296875000000000	4154.87158203125000000000	4157.43603515625000000000	4158.46142578125000000000	4151.28173828125000000000	4171.28173828125000000000	4160.51269531250000000000	4163.07666015625000000000	4164.10253906250000000000	4090.76904296875000000000	4157.43603515625000000000	4145.64111328125000000000	4172.30761718750000000000	4158.97412109375000000000	0.00000000000000000000	10245.00000000000000000000	10226.00000000000000000000	0.00000000000000000000	0.00000000000000000000	0.00000000000000000000	602.00000000000000000000	470.00000000000000000000	0.00000000000000000000	0.00000000000000000000	0.00000000000000000000	0.00000000000000000000	0.00000000000000000000	0.00000000000000000000	0.00000000000000000000	0.00000000000000000000	0.00000000000000000000	0.00000000000000000000	0.00000000000000000000	0.00000000000000000000	0.00000000000000000000	0.00000000000000000000	0.00000000000000000000	0.00000000000000000000
29.00000000000000000000	0.00000000000000000000	4153.33300781250000000000	4151.79492187500000000000	4167.17919921875000000000	4166.15380859375000000000	4165.12792968750000000000	4173.33300781250000000000	4157.43603515625000000000	4158.97412109375000000000	4164.10253906250000000000	4105.64111328125000000000	4182.56396484375000000000	4145.12792968750000000000	4163.58984375000000000000	4133.84619140625000000000	0.00000000000000000000	10247.00000000000000000000	10228.00000000000000000000	0.00000000000000000000	0.00000000000000000000	0.00000000000000000000	602.00000000000000000000	478.00000000000000000000	0.00000000000000000000	0.00000000000000000000	0.00000000000000000000	0.00000000000000000000	0.00000000000000000000	0.00000000000000000000	0.00000000000000000000	0.00000000000000000000	0.00000000000000000000	0.00000000000000000000	0.00000000000000000000	0.00000000000000000000	0.00000000000000000000	0.00000000000000000000	0.00000000000000000000	0.00000000000000000000
30.00000000000000000000	0.00000000000000000000	4162.05126953125000000000	4160.00000000000000000000	4177.43603515625000000000	4158.46142578125000000000	4183.07666015625000000000	4170.76904296875000000000	4154.87158203125000000000	4153.33300781250000000000	4159.48730468750000000000	4104.10253906250000000000	4158.46142578125000000000	4146.15380859375000000000	4147.69238281250000000000	4128.71777343750000000000	0.00000000000000000000	10247.00000000000000000000	10228.00000000000000000000	0.00000000000000000000	0.00000000000000000000	0.00000000000000000000	602.00000000000000000000	487.00000000000000000000	0.00000000000000000000	0.00000000000000000000	0.00000000000000000000	0.00000000000000000000	0.00000000000000000000	0.00000000000000000000	0.00000000000000000000	0.00000000000000000000	0.00000000000000000000	0.00000000000000000000	0.00000000000000000000	0.00000000000000000000	0.00000000000000000000	0.00000000000000000000	0.00000000000000000000	0.00000000000000000000
31.00000000000000000000	0.00000000000000000000	4153.84619140625000000000	4181.02539062500000000000	4158.97412109375000000000	4159.48730468750000000000	4185.64111328125000000000	4180.00000000000000000000	4167.17919921875000000000	4158.46142578125000000000	4162.05126953125000000000	4097.43603515625000000000	4141.53857421875000000000	4153.33300781250000000000	4163.58984375000000000000	4157.94873046875000000000	0.00000000000000000000	10249.00000000000000000000	10229.00000000000000000000	0.00000000000000000000	0.00000000000000000000	0.00000000000000000000	602.00000000000000000000	495.00000000000000000000	0.00000000000000000000	0.00000000000000000000	0.00000000000000000000	0.00000000000000000000	0.00000000000000000000	0.00000000000000000000	0.00000000000000000000	0.00000000000000000000	0.00000000000000000000	0.00000000000000000000	0.00000000000000000000	0.00000000000000000000	0.00000000000000000000	0.00000000000000000000	0.00000000000000000000	0.00000000000000000000
32.00000000000000000000	0.00000000000000000000	4170.25634765625000000000	4162.56396484375000000000	4174.35888671875000000000	4175.89746093750000000000	4156.92285156250000000000	4163.07666015625000000000	4149.23046875000000000000	4133.84619140625000000000	4126.66650390625000000000	4055.89721679687500000000	4129.23046875000000000000	4156.92285156250000000000	4155.38427734375000000000	4150.76904296875000000000	0.00000000000000000000	10249.00000000000000000000	10229.00000000000000000000	0.00000000000000000000	0.00000000000000000000	0.00000000000000000000	602.00000000000000000000	503.00000000000000000000	0.00000000000000000000	0.00000000000000000000	0.00000000000000000000	0.00000000000000000000	0.00000000000000000000	0.00000000000000000000	0.00000000000000000000	0.00000000000000000000	0.00000000000000000000	0.00000000000000000000	0.00000000000000000000	0.00000000000000000000	0.00000000000000000000	0.00000000000000000000	0.00000000000000000000	0.00000000000000000000
33.00000000000000000000	0.00000000000000000000	4148.71777343750000000000	4170.76904296875000000000	4167.17919921875000000000	4185.64111328125000000000	4180.00000000000000000000	4171.28173828125000000000	4165.64111328125000000000	4155.38427734375000000000	4150.25634765625000000000	4075.89721679687500000000	4154.35888671875000000000	4177.43603515625000000000	4170.76904296875000000000	4168.71777343750000000000	0.00000000000000000000	10245.00000000000000000000	10226.00000000000000000000	0.00000000000000000000	0.00000000000000000000	0.00000000000000000000	602.00000000000000000000	512.00000000000000000000	0.00000000000000000000	0.00000000000000000000	0.00000000000000000000	0.00000000000000000000	0.00000000000000000000	0.00000000000000000000	0.00000000000000000000	0.00000000000000000000	0.00000000000000000000	0.00000000000000000000	0.00000000000000000000	0.00000000000000000000	0.00000000000000000000	0.00000000000000000000	0.00000000000000000000	0.00000000000000000000
34.00000000000000000000	0.00000000000000000000	4144.10253906250000000000	4149.23046875000000000000	4168.20507812500000000000	4159.48730468750000000000	4166.66650390625000000000	4156.41015625000000000000	4156.41015625000000000000	4155.38427734375000000000	4158.97412109375000000000	4093.84594726562500000000	4170.25634765625000000000	4178.46142578125000000000	4158.97412109375000000000	4166.66650390625000000000	0.00000000000000000000	10245.00000000000000000000	10226.00000000000000000000	0.00000000000000000000	0.00000000000000000000	0.00000000000000000000	602.00000000000000000000	520.00000000000000000000	0.00000000000000000000	0.00000000000000000000	0.00000000000000000000	0.00000000000000000000	0.00000000000000000000	0.00000000000000000000	0.00000000000000000000	0.00000000000000000000	0.00000000000000000000	0.00000000000000000000	0.00000000000000000000	0.00000000000000000000	0.00000000000000000000	0.00000000000000000000	0.00000000000000000000	0.00000000000000000000
35.00000000000000000000	0.00000000000000000000	4160.00000000000000000000	4141.02539062500000000000	4176.41015625000000000000	4144.61523437500000000000	4153.84619140625000000000	4159.48730468750000000000	4155.89746093750000000000	4147.69238281250000000000	4148.20507812500000000000	4091.79467773437500000000	4179.48730468750000000000	4171.28173828125000000000	4160.00000000000000000000	4145.64111328125000000000	0.00000000000000000000	10244.00000000000000000000	10226.00000000000000000000	0.00000000000000000000	0.00000000000000000000	0.00000000000000000000	602.00000000000000000000	528.00000000000000000000	0.00000000000000000000	0.00000000000000000000	0.00000000000000000000	0.00000000000000000000	0.00000000000000000000	0.00000000000000000000	0.00000000000000000000	0.00000000000000000000	0.00000000000000000000	0.00000000000000000000	0.00000000000000000000	0.00000000000000000000	0.00000000000000000000	0.00000000000000000000	0.00000000000000000000	0.00000000000000000000
36.00000000000000000000	0.00000000000000000000	4152.30761718750000000000	4174.35888671875000000000	4166.66650390625000000000	4166.66650390625000000000	4186.15380859375000000000	4186.15380859375000000000	4178.97412109375000000000	4170.76904296875000000000	4168.71777343750000000000	4113.33300781250000000000	4175.38427734375000000000	4186.15380859375000000000	4190.25634765625000000000	4157.43603515625000000000	0.00000000000000000000	10244.00000000000000000000	10226.00000000000000000000	0.00000000000000000000	0.00000000000000000000	0.00000000000000000000	602.00000000000000000000	536.00000000000000000000	0.00000000000000000000	0.00000000000000000000	0.00000000000000000000	0.00000000000000000000	0.00000000000000000000	0.00000000000000000000	0.00000000000000000000	0.00000000000000000000	0.00000000000000000000	0.00000000000000000000	0.00000000000000000000	0.00000000000000000000	0.00000000000000000000	0.00000000000000000000	0.00000000000000000000	0.00000000000000000000
37.00000000000000000000	0.00000000000000000000	4171.79492187500000000000	4168.20507812500000000000	4180.00000000000000000000	4173.84619140625000000000	4172.82031250000000000000	4166.66650390625000000000	4158.97412109375000000000	4154.35888671875000000000	4158.97412109375000000000	4102.05126953125000000000	4142.05126953125000000000	4178.46142578125000000000	4162.56396484375000000000	4157.43603515625000000000	0.00000000000000000000	10245.00000000000000000000	10227.00000000000000000000	0.00000000000000000000	0.00000000000000000000	0.00000000000000000000	602.00000000000000000000	543.00000000000000000000	0.00000000000000000000	0.00000000000000000000	0.00000000000000000000	0.00000000000000000000	0.00000000000000000000	0.00000000000000000000	0.00000000000000000000	0.00000000000000000000	0.00000000000000000000	0.00000000000000000000	0.00000000000000000000	0.00000000000000000000	0.00000000000000000000	0.00000000000000000000	0.00000000000000000000	0.00000000000000000000
38.00000000000000000000	0.00000000000000000000	4157.43603515625000000000	4175.89746093750000000000	4162.05126953125000000000	4171.79492187500000000000	4177.94873046875000000000	4180.00000000000000000000	4171.28173828125000000000	4168.71777343750000000000	4171.28173828125000000000	4111.79492187500000000000	4163.58984375000000000000	4164.10253906250000000000	4176.92285156250000000000	4168.71777343750000000000	0.00000000000000000000	10245.00000000000000000000	10227.00000000000000000000	0.00000000000000000000	0.00000000000000000000	0.00000000000000000000	602.00000000000000000000	550.00000000000000000000	0.00000000000000000000	0.00000000000000000000	0.00000000000000000000	0.00000000000000000000	0.00000000000000000000	0.00000000000000000000	0.00000000000000000000	0.00000000000000000000	0.00000000000000000000	0.00000000000000000000	0.00000000000000000000	0.00000000000000000000	0.00000000000000000000	0.00000000000000000000	0.00000000000000000000	0.00000000000000000000
39.00000000000000000000	0.00000000000000000000	4146.15380859375000000000	4147.69238281250000000000	4163.07666015625000000000	4163.58984375000000000000	4163.58984375000000000000	4172.30761718750000000000	4160.51269531250000000000	4163.58984375000000000000	4155.89746093750000000000	4100.51269531250000000000	4177.43603515625000000000	4153.33300781250000000000	4183.58984375000000000000	4157.43603515625000000000	0.00000000000000000000	10245.00000000000000000000	10227.00000000000000000000	0.00000000000000000000	0.00000000000000000000	0.00000000000000000000	602.00000000000000000000	558.00000000000000000000	0.00000000000000000000	0.00000000000000000000	0.00000000000000000000	0.00000000000000000000	0.00000000000000000000	0.00000000000000000000	0.00000000000000000000	0.00000000000000000000	0.00000000000000000000	0.00000000000000000000	0.00000000000000000000	0.00000000000000000000	0.00000000000000000000	0.00000000000000000000	0.00000000000000000000	0.00000000000000000000
40.00000000000000000000	0.00000000000000000000	4161.02539062500000000000	4131.79492187500000000000	4180.00000000000000000000	4156.92285156250000000000	4159.48730468750000000000	4163.07666015625000000000	4154.87158203125000000000	4151.28173828125000000000	4144.10253906250000000000	4092.30761718750000000000	4168.20507812500000000000	4156.41015625000000000000	4156.41015625000000000000	4154.35888671875000000000	0.00000000000000000000	10245.00000000000000000000	10227.00000000000000000000	0.00000000000000000000	0.00000000000000000000	0.00000000000000000000	602.00000000000000000000	566.00000000000000000000	0.00000000000000000000	0.00000000000000000000	0.00000000000000000000	0.00000000000000000000	0.00000000000000000000	0.00000000000000000000	0.00000000000000000000	0.00000000000000000000	0.00000000000000000000	0.00000000000000000000	0.00000000000000000000	0.00000000000000000000	0.00000000000000000000	0.00000000000000000000	0.00000000000000000000	0.00000000000000000000
41.00000000000000000000	0.00000000000000000000	4146.66650390625000000000	4166.15380859375000000000	4165.12792968750000000000	4152.30761718750000000000	4184.61523437500000000000	4181.53857421875000000000	4184.61523437500000000000	4171.28173828125000000000	4172.30761718750000000000	4122.56396484375000000000	4166.66650390625000000000	4172.30761718750000000000	4163.58984375000000000000	4163.58984375000000000000	0.00000000000000000000	10246.00000000000000000000	10227.00000000000000000000	0.00000000000000000000	0.00000000000000000000	0.00000000000000000000	602.00000000000000000000	573.00000000000000000000	0.00000000000000000000	0.00000000000000000000	0.00000000000000000000	0.00000000000000000000	0.00000000000000000000	0.00000000000000000000	0.00000000000000000000	0.00000000000000000000	0.00000000000000000000	0.00000000000000000000	0.00000000000000000000	0.00000000000000000000	0.00000000000000000000	0.00000000000000000000	0.00000000000000000000	0.00000000000000000000
42.00000000000000000000	0.00000000000000000000	4160.00000000000000000000	4161.02539062500000000000	4179.48730468750000000000	4151.79492187500000000000	4155.89746093750000000000	4158.97412109375000000000	4164.10253906250000000000	4147.17919921875000000000	4148.71777343750000000000	4104.10253906250000000000	4145.12792968750000000000	4172.82031250000000000000	4161.53857421875000000000	4138.46142578125000000000	0.00000000000000000000	10246.00000000000000000000	10227.00000000000000000000	0.00000000000000000000	0.00000000000000000000	0.00000000000000000000	602.00000000000000000000	581.00000000000000000000	0.00000000000000000000	0.00000000000000000000	0.00000000000000000000	0.00000000000000000000	0.00000000000000000000	0.00000000000000000000	0.00000000000000000000	0.00000000000000000000	0.00000000000000000000	0.00000000000000000000	0.00000000000000000000	0.00000000000000000000	0.00000000000000000000	0.00000000000000000000	0.00000000000000000000	0.00000000000000000000
43.00000000000000000000	0.00000000000000000000	4153.84619140625000000000	4163.07666015625000000000	4169.23046875000000000000	4166.15380859375000000000	4153.84619140625000000000	4167.17919921875000000000	4162.56396484375000000000	4149.23046875000000000000	4148.71777343750000000000	4096.41015625000000000000	4153.33300781250000000000	4176.92285156250000000000	4175.89746093750000000000	4153.84619140625000000000	0.00000000000000000000	10245.00000000000000000000	10228.00000000000000000000	0.00000000000000000000	0.00000000000000000000	0.00000000000000000000	602.00000000000000000000	590.00000000000000000000	0.00000000000000000000	0.00000000000000000000	0.00000000000000000000	0.00000000000000000000	0.00000000000000000000	0.00000000000000000000	0.00000000000000000000	0.00000000000000000000	0.00000000000000000000	0.00000000000000000000	0.00000000000000000000	0.00000000000000000000	0.00000000000000000000	0.00000000000000000000	0.00000000000000000000	0.00000000000000000000
44.00000000000000000000	0.00000000000000000000	4144.61523437500000000000	4142.05126953125000000000	4160.51269531250000000000	4160.51269531250000000000	4150.76904296875000000000	4161.02539062500000000000	4152.82031250000000000000	4153.33300781250000000000	4153.33300781250000000000	4091.79467773437500000000	4163.58984375000000000000	4170.25634765625000000000	4169.23046875000000000000	4160.00000000000000000000	0.00000000000000000000	10245.00000000000000000000	10228.00000000000000000000	0.00000000000000000000	0.00000000000000000000	0.00000000000000000000	602.00000000000000000000	597.00000000000000000000	0.00000000000000000000	0.00000000000000000000	0.00000000000000000000	0.00000000000000000000	0.00000000000000000000	0.00000000000000000000	0.00000000000000000000	0.00000000000000000000	0.00000000000000000000	0.00000000000000000000	0.00000000000000000000	0.00000000000000000000	0.00000000000000000000	0.00000000000000000000	0.00000000000000000000	0.00000000000000000000
45.00000000000000000000	0.00000000000000000000	4168.71777343750000000000	4146.66650390625000000000	4176.41015625000000000000	4169.74365234375000000000	4157.43603515625000000000	4158.97412109375000000000	4150.76904296875000000000	4156.41015625000000000000	4157.94873046875000000000	4105.12792968750000000000	4175.38427734375000000000	4176.92285156250000000000	4171.79492187500000000000	4168.71777343750000000000	0.00000000000000000000	10245.00000000000000000000	10227.00000000000000000000	0.00000000000000000000	0.00000000000000000000	0.00000000000000000000	602.00000000000000000000	605.00000000000000000000	0.00000000000000000000	0.00000000000000000000	0.00000000000000000000	0.00000000000000000000	0.00000000000000000000	0.00000000000000000000	0.00000000000000000000	0.00000000000000000000	0.00000000000000000000	0.00000000000000000000	0.00000000000000000000	0.00000000000000000000	0.00000000000000000000	0.00000000000000000000	0.00000000000000000000	0.00000000000000000000
46.00000000000000000000	0.00000000000000000000	4163.07666015625000000000	4189.74365234375000000000	4167.17919921875000000000	4175.89746093750000000000	4184.10253906250000000000	4193.84619140625000000000	4181.02539062500000000000	4180.00000000000000000000	4187.17919921875000000000	4141.53857421875000000000	4193.33300781250000000000	4199.48730468750000000000	4189.74365234375000000000	4190.25634765625000000000	0.00000000000000000000	10245.00000000000000000000	10227.00000000000000000000	0.00000000000000000000	0.00000000000000000000	0.00000000000000000000	602.00000000000000000000	613.00000000000000000000	0.00000000000000000000	0.00000000000000000000	0.00000000000000000000	0.00000000000000000000	0.00000000000000000000	0.00000000000000000000	0.00000000000000000000	0.00000000000000000000	0.00000000000000000000	0.00000000000000000000	0.00000000000000000000	0.00000000000000000000	0.00000000000000000000	0.00000000000000000000	0.00000000000000000000	0.00000000000000000000
47.00000000000000000000	0.00000000000000000000	4167.69238281250000000000	4159.48730468750000000000	4182.56396484375000000000	4145.64111328125000000000	4153.84619140625000000000	4170.76904296875000000000	4160.00000000000000000000	4154.35888671875000000000	4164.61523437500000000000	4114.35888671875000000000	4158.46142578125000000000	4187.69238281250000000000	4158.46142578125000000000	4150.25634765625000000000	0.00000000000000000000	10245.00000000000000000000	10228.00000000000000000000	0.00000000000000000000	0.00000000000000000000	0.00000000000000000000	602.00000000000000000000	621.00000000000000000000	0.00000000000000000000	0.00000000000000000000	0.00000000000000000000	0.00000000000000000000	0.00000000000000000000	0.00000000000000000000	0.00000000000000000000	0.00000000000000000000	0.00000000000000000000	0.00000000000000000000	0.00000000000000000000	0.00000000000000000000	0.00000000000000000000	0.00000000000000000000	0.00000000000000000000	0.00000000000000000000
48.00000000000000000000	0.00000000000000000000	4154.87158203125000000000	4153.84619140625000000000	4173.84619140625000000000	4159.48730468750000000000	4163.58984375000000000000	4168.20507812500000000000	4165.12792968750000000000	4161.02539062500000000000	4168.71777343750000000000	4115.38427734375000000000	4144.10253906250000000000	4185.12792968750000000000	4182.56396484375000000000	4154.87158203125000000000	0.00000000000000000000	10245.00000000000000000000	10228.00000000000000000000	0.00000000000000000000	0.00000000000000000000	0.00000000000000000000	602.00000000000000000000	629.00000000000000000000	0.00000000000000000000	0.00000000000000000000	0.00000000000000000000	0.00000000000000000000	0.00000000000000000000	0.00000000000000000000	0.00000000000000000000	0.00000000000000000000	0.00000000000000000000	0.00000000000000000000	0.00000000000000000000	0.00000000000000000000	0.00000000000000000000	0.00000000000000000000	0.00000000000000000000	0.00000000000000000000
49.00000000000000000000	0.00000000000000000000	4143.07666015625000000000	4149.23046875000000000000	4159.48730468750000000000	4167.17919921875000000000	4151.79492187500000000000	4163.58984375000000000000	4163.58984375000000000000	4157.43603515625000000000	4163.07666015625000000000	4112.82031250000000000000	4148.20507812500000000000	4187.69238281250000000000	4182.05126953125000000000	4171.79492187500000000000	0.00000000000000000000	10245.00000000000000000000	10228.00000000000000000000	0.00000000000000000000	0.00000000000000000000	0.00000000000000000000	602.00000000000000000000	636.00000000000000000000	0.00000000000000000000	0.00000000000000000000	0.00000000000000000000	0.00000000000000000000	0.00000000000000000000	0.00000000000000000000	0.00000000000000000000	0.00000000000000000000	0.00000000000000000000	0.00000000000000000000	0.00000000000000000000	0.00000000000000000000	0.00000000000000000000	0.00000000000000000000	0.00000000000000000000	0.00000000000000000000
50.00000000000000000000	0.00000000000000000000	4161.02539062500000000000	4123.58984375000000000000	4173.33300781250000000000	4146.66650390625000000000	4125.64111328125000000000	4151.79492187500000000000	4148.20507812500000000000	4135.89746093750000000000	4140.51269531250000000000	4090.25634765625000000000	4162.56396484375000000000	4180.51269531250000000000	4147.69238281250000000000	4160.51269531250000000000	0.00000000000000000000	10245.00000000000000000000	10228.00000000000000000000	0.00000000000000000000	0.00000000000000000000	0.00000000000000000000	602.00000000000000000000	643.00000000000000000000	0.00000000000000000000	0.00000000000000000000	0.00000000000000000000	0.00000000000000000000	0.00000000000000000000	0.00000000000000000000	0.00000000000000000000	0.00000000000000000000	0.00000000000000000000	0.00000000000000000000	0.00000000000000000000	0.00000000000000000000	0.00000000000000000000	0.00000000000000000000	0.00000000000000000000	0.00000000000000000000
51.00000000000000000000	0.00000000000000000000	4151.79492187500000000000	4154.35888671875000000000	4165.64111328125000000000	4166.66650390625000000000	4182.05126953125000000000	4189.23046875000000000000	4182.56396484375000000000	4177.43603515625000000000	4186.15380859375000000000	4133.33300781250000000000	4215.89746093750000000000	4200.51269531250000000000	4185.64111328125000000000	4186.15380859375000000000	0.00000000000000000000	10246.00000000000000000000	10229.00000000000000000000	0.00000000000000000000	0.00000000000000000000	0.00000000000000000000	602.00000000000000000000	651.00000000000000000000	0.00000000000000000000	0.00000000000000000000	0.00000000000000000000	0.00000000000000000000	0.00000000000000000000	0.00000000000000000000	0.00000000000000000000	0.00000000000000000000	0.00000000000000000000	0.00000000000000000000	0.00000000000000000000	0.00000000000000000000	0.00000000000000000000	0.00000000000000000000	0.00000000000000000000	0.00000000000000000000
52.00000000000000000000	0.00000000000000000000	4163.58984375000000000000	4151.79492187500000000000	4178.46142578125000000000	4172.82031250000000000000	4172.82031250000000000000	4173.33300781250000000000	4169.23046875000000000000	4170.76904296875000000000	4180.51269531250000000000	4134.35888671875000000000	4184.10253906250000000000	4192.82031250000000000000	4168.71777343750000000000	4175.38427734375000000000	0.00000000000000000000	10246.00000000000000000000	10229.00000000000000000000	0.00000000000000000000	0.00000000000000000000	0.00000000000000000000	602.00000000000000000000	658.00000000000000000000	0.00000000000000000000	0.00000000000000000000	0.00000000000000000000	0.00000000000000000000	0.00000000000000000000	0.00000000000000000000	0.00000000000000000000	0.00000000000000000000	0.00000000000000000000	0.00000000000000000000	0.00000000000000000000	0.00000000000000000000	0.00000000000000000000	0.00000000000000000000	0.00000000000000000000	0.00000000000000000000
53.00000000000000000000	0.00000000000000000000	4157.94873046875000000000	4139.48730468750000000000	4169.74365234375000000000	4156.41015625000000000000	4140.00000000000000000000	4160.51269531250000000000	4155.89746093750000000000	4149.74365234375000000000	4153.84619140625000000000	4104.61523437500000000000	4113.33300781250000000000	4155.38427734375000000000	4144.61523437500000000000	4145.64111328125000000000	0.00000000000000000000	10246.00000000000000000000	10229.00000000000000000000	0.00000000000000000000	0.00000000000000000000	0.00000000000000000000	602.00000000000000000000	666.00000000000000000000	0.00000000000000000000	0.00000000000000000000	0.00000000000000000000	0.00000000000000000000	0.00000000000000000000	0.00000000000000000000	0.00000000000000000000	0.00000000000000000000	0.00000000000000000000	0.00000000000000000000	0.00000000000000000000	0.00000000000000000000	0.00000000000000000000	0.00000000000000000000	0.00000000000000000000	0.00000000000000000000
54.00000000000000000000	0.00000000000000000000	4147.17919921875000000000	4149.23046875000000000000	4158.46142578125000000000	4161.53857421875000000000	4157.43603515625000000000	4170.25634765625000000000	4164.61523437500000000000	4154.87158203125000000000	4152.30761718750000000000	4103.58984375000000000000	4134.35888671875000000000	4144.61523437500000000000	4163.58984375000000000000	4138.46142578125000000000	0.00000000000000000000	10246.00000000000000000000	10229.00000000000000000000	0.00000000000000000000	0.00000000000000000000	0.00000000000000000000	602.00000000000000000000	675.00000000000000000000	0.00000000000000000000	0.00000000000000000000	0.00000000000000000000	0.00000000000000000000	0.00000000000000000000	0.00000000000000000000	0.00000000000000000000	0.00000000000000000000	0.00000000000000000000	0.00000000000000000000	0.00000000000000000000	0.00000000000000000000	0.00000000000000000000	0.00000000000000000000	0.00000000000000000000	0.00000000000000000000
55.00000000000000000000	0.00000000000000000000	4166.15380859375000000000	4161.53857421875000000000	4175.89746093750000000000	4174.35888671875000000000	4170.25634765625000000000	4168.71777343750000000000	4169.23046875000000000000	4158.46142578125000000000	4151.79492187500000000000	4113.33300781250000000000	4198.46142578125000000000	4158.97412109375000000000	4170.76904296875000000000	4150.25634765625000000000	0.00000000000000000000	10248.00000000000000000000	10230.00000000000000000000	0.00000000000000000000	0.00000000000000000000	0.00000000000000000000	602.00000000000000000000	683.00000000000000000000	0.00000000000000000000	0.00000000000000000000	0.00000000000000000000	0.00000000000000000000	0.00000000000000000000	0.00000000000000000000	0.00000000000000000000	0.00000000000000000000	0.00000000000000000000	0.00000000000000000000	0.00000000000000000000	0.00000000000000000000	0.00000000000000000000	0.00000000000000000000	0.00000000000000000000	0.00000000000000000000
56.00000000000000000000	0.00000000000000000000	4148.20507812500000000000	4170.25634765625000000000	4162.05126953125000000000	4179.48730468750000000000	4171.28173828125000000000	4181.02539062500000000000	4191.79492187500000000000	4188.71777343750000000000	4182.05126953125000000000	4139.48730468750000000000	4194.87158203125000000000	4174.35888671875000000000	4185.12792968750000000000	4174.87158203125000000000	0.00000000000000000000	10248.00000000000000000000	10230.00000000000000000000	0.00000000000000000000	0.00000000000000000000	0.00000000000000000000	602.00000000000000000000	692.00000000000000000000	0.00000000000000000000	0.00000000000000000000	0.00000000000000000000	0.00000000000000000000	0.00000000000000000000	0.00000000000000000000	0.00000000000000000000	0.00000000000000000000	0.00000000000000000000	0.00000000000000000000	0.00000000000000000000	0.00000000000000000000	0.00000000000000000000	0.00000000000000000000	0.00000000000000000000	0.00000000000000000000
57.00000000000000000000	0.00000000000000000000	4157.43603515625000000000	4130.76904296875000000000	4175.89746093750000000000	4166.66650390625000000000	4144.61523437500000000000	4158.46142578125000000000	4171.79492187500000000000	4182.56396484375000000000	4175.38427734375000000000	4126.66650390625000000000	4146.66650390625000000000	4175.38427734375000000000	4165.12792968750000000000	4158.97412109375000000000	0.00000000000000000000	10248.00000000000000000000	10230.00000000000000000000	0.00000000000000000000	0.00000000000000000000	0.00000000000000000000	602.00000000000000000000	700.00000000000000000000	0.00000000000000000000	0.00000000000000000000	0.00000000000000000000	0.00000000000000000000	0.00000000000000000000	0.00000000000000000000	0.00000000000000000000	0.00000000000000000000	0.00000000000000000000	0.00000000000000000000	0.00000000000000000000	0.00000000000000000000	0.00000000000000000000	0.00000000000000000000	0.00000000000000000000	0.00000000000000000000
58.00000000000000000000	0.00000000000000000000	4164.10253906250000000000	4136.41015625000000000000	4176.41015625000000000000	4158.97412109375000000000	4160.51269531250000000000	4168.71777343750000000000	4174.87158203125000000000	4176.92285156250000000000	4175.38427734375000000000	4133.84619140625000000000	4174.35888671875000000000	4185.64111328125000000000	4168.20507812500000000000	4158.46142578125000000000	0.00000000000000000000	10248.00000000000000000000	10230.00000000000000000000	0.00000000000000000000	0.00000000000000000000	0.00000000000000000000	602.00000000000000000000	708.00000000000000000000	0.00000000000000000000	0.00000000000000000000	0.00000000000000000000	0.00000000000000000000	0.00000000000000000000	0.00000000000000000000	0.00000000000000000000	0.00000000000000000000	0.00000000000000000000	0.00000000000000000000	0.00000000000000000000	0.00000000000000000000	0.00000000000000000000	0.00000000000000000000	0.00000000000000000000	0.00000000000000000000
59.00000000000000000000	0.00000000000000000000	4146.15380859375000000000	4142.56396484375000000000	4161.02539062500000000000	4156.41015625000000000000	4171.79492187500000000000	4187.17919921875000000000	4182.56396484375000000000	4171.79492187500000000000	4180.00000000000000000000	4140.00000000000000000000	4177.94873046875000000000	4188.20507812500000000000	4171.79492187500000000000	4152.82031250000000000000	0.00000000000000000000	10247.00000000000000000000	10229.00000000000000000000	0.00000000000000000000	0.00000000000000000000	0.00000000000000000000	602.00000000000000000000	717.00000000000000000000	0.00000000000000000000	0.00000000000000000000	0.00000000000000000000	0.00000000000000000000	0.00000000000000000000	0.00000000000000000000	0.00000000000000000000	0.00000000000000000000	0.00000000000000000000	0.00000000000000000000	0.00000000000000000000	0.00000000000000000000	0.00000000000000000000	0.00000000000000000000	0.00000000000000000000	0.00000000000000000000
60.00000000000000000000	0.00000000000000000000	4161.53857421875000000000	4113.84619140625000000000	4178.97412109375000000000	4150.76904296875000000000	4154.87158203125000000000	4176.41015625000000000000	4165.64111328125000000000	4151.28173828125000000000	4162.56396484375000000000	4116.41015625000000000000	4137.43603515625000000000	4176.41015625000000000000	4154.87158203125000000000	4124.61523437500000000000	0.00000000000000000000	10247.00000000000000000000	10229.00000000000000000000	0.00000000000000000000	0.00000000000000000000	0.00000000000000000000	602.00000000000000000000	725.00000000000000000000	0.00000000000000000000	0.00000000000000000000	0.00000000000000000000	0.00000000000000000000	0.00000000000000000000	0.00000000000000000000	0.00000000000000000000	0.00000000000000000000	0.00000000000000000000	0.00000000000000000000	0.00000000000000000000	0.00000000000000000000	0.00000000000000000000	0.00000000000000000000	0.00000000000000000000	0.00000000000000000000
61.00000000000000000000	0.00000000000000000000	4146.66650390625000000000	4137.43603515625000000000	4162.56396484375000000000	4153.84619140625000000000	4174.35888671875000000000	4192.82031250000000000000	4183.07666015625000000000	4168.71777343750000000000	4173.33300781250000000000	4130.76904296875000000000	4173.33300781250000000000	4179.48730468750000000000	4170.76904296875000000000	4141.53857421875000000000	0.00000000000000000000	10245.00000000000000000000	10230.00000000000000000000	0.00000000000000000000	0.00000000000000000000	0.00000000000000000000	602.00000000000000000000	733.00000000000000000000	0.00000000000000000000	0.00000000000000000000	0.00000000000000000000	0.00000000000000000000	0.00000000000000000000	0.00000000000000000000	0.00000000000000000000	0.00000000000000000000	0.00000000000000000000	0.00000000000000000000	0.00000000000000000000	0.00000000000000000000	0.00000000000000000000	0.00000000000000000000	0.00000000000000000000	0.00000000000000000000
62.00000000000000000000	0.00000000000000000000	4146.15380859375000000000	4130.25634765625000000000	4165.12792968750000000000	4154.35888671875000000000	4154.35888671875000000000	4163.07666015625000000000	4155.38427734375000000000	4147.17919921875000000000	4144.61523437500000000000	4102.05126953125000000000	4155.38427734375000000000	4169.74365234375000000000	4136.41015625000000000000	4130.76904296875000000000	0.00000000000000000000	10245.00000000000000000000	10230.00000000000000000000	0.00000000000000000000	0.00000000000000000000	0.00000000000000000000	602.00000000000000000000	742.00000000000000000000	0.00000000000000000000	0.00000000000000000000	0.00000000000000000000	0.00000000000000000000	0.00000000000000000000	0.00000000000000000000	0.00000000000000000000	0.00000000000000000000	0.00000000000000000000	0.00000000000000000000	0.00000000000000000000	0.00000000000000000000	0.00000000000000000000	0.00000000000000000000	0.00000000000000000000	0.00000000000000000000
63.00000000000000000000	0.00000000000000000000	4155.89746093750000000000	4129.23046875000000000000	4173.84619140625000000000	4166.15380859375000000000	4148.71777343750000000000	4152.30761718750000000000	4146.66650390625000000000	4140.51269531250000000000	4139.48730468750000000000	4083.58959960937500000000	4112.82031250000000000000	4169.74365234375000000000	4125.64111328125000000000	4125.12792968750000000000	0.00000000000000000000	10245.00000000000000000000	10230.00000000000000000000	0.00000000000000000000	0.00000000000000000000	0.00000000000000000000	602.00000000000000000000	750.00000000000000000000	0.00000000000000000000	0.00000000000000000000	0.00000000000000000000	0.00000000000000000000	0.00000000000000000000	0.00000000000000000000	0.00000000000000000000	0.00000000000000000000	0.00000000000000000000	0.00000000000000000000	0.00000000000000000000	0.00000000000000000000	0.00000000000000000000	0.00000000000000000000	0.00000000000000000000	0.00000000000000000000
64.00000000000000000000	0.00000000000000000000	4148.71777343750000000000	4151.28173828125000000000	4165.12792968750000000000	4160.00000000000000000000	4152.82031250000000000000	4171.28173828125000000000	4169.74365234375000000000	4153.84619140625000000000	4159.48730468750000000000	4104.61523437500000000000	4139.48730468750000000000	4174.35888671875000000000	4142.56396484375000000000	4131.28173828125000000000	1051.00000000000000000000	10245.00000000000000000000	10230.00000000000000000000	0.00000000000000000000	0.00000000000000000000	0.00000000000000000000	602.00000000000000000000	758.00000000000000000000	4.00000000000000000000	0.00000000000000000000	0.00000000000000000000	0.00000000000000000000	0.00000000000000000000	0.00000000000000000000	0.00000000000000000000	0.00000000000000000000	0.00000000000000000000	0.00000000000000000000	0.00000000000000000000	0.00000000000000000000	0.00000000000000000000	0.00000000000000000000	0.00000000000000000000	0.00000000000000000000
65.00000000000000000000	0.00000000000000000000	4170.25634765625000000000	4143.58984375000000000000	4181.02539062500000000000	4143.07666015625000000000	4138.46142578125000000000	4168.71777343750000000000	4158.97412109375000000000	4133.84619140625000000000	4139.48730468750000000000	4099.48730468750000000000	4151.28173828125000000000	4149.74365234375000000000	4129.23046875000000000000	4117.94873046875000000000	2146.00000000000000000000	10245.00000000000000000000	10230.00000000000000000000	0.00000000000000000000	0.00000000000000000000	0.00000000000000000000	602.00000000000000000000	765.00000000000000000000	4.00000000000000000000	4.00000000000000000000	0.00000000000000000000	0.00000000000000000000	0.00000000000000000000	0.00000000000000000000	0.00000000000000000000	0.00000000000000000000	0.00000000000000000000	0.00000000000000000000	0.00000000000000000000	0.00000000000000000000	0.00000000000000000000	0.00000000000000000000	0.00000000000000000000	0.00000000000000000000
66.00000000000000000000	0.00000000000000000000	4163.07666015625000000000	4164.10253906250000000000	4170.25634765625000000000	4166.15380859375000000000	4183.07666015625000000000	4194.35888671875000000000	4183.07666015625000000000	4164.10253906250000000000	4164.61523437500000000000	4120.51269531250000000000	4157.94873046875000000000	4152.82031250000000000000	4166.66650390625000000000	4155.89746093750000000000	1442.00000000000000000000	10245.00000000000000000000	10230.00000000000000000000	0.00000000000000000000	0.00000000000000000000	0.00000000000000000000	602.00000000000000000000	773.00000000000000000000	4.00000000000000000000	4.00000000000000000000	4.00000000000000000000	0.00000000000000000000	0.00000000000000000000	0.00000000000000000000	0.00000000000000000000	0.00000000000000000000	0.00000000000000000000	0.00000000000000000000	0.00000000000000000000	0.00000000000000000000	0.00000000000000000000	0.00000000000000000000	4.00000000000000000000	0.00000000000000000000
67.00000000000000000000	0.00000000000000000000	4163.07666015625000000000	4148.20507812500000000000	4173.84619140625000000000	4172.30761718750000000000	4171.79492187500000000000	4173.33300781250000000000	4174.35888671875000000000	4167.17919921875000000000	4158.46142578125000000000	4104.10253906250000000000	4160.00000000000000000000	4168.71777343750000000000	4166.66650390625000000000	4163.58984375000000000000	3448.00000000000000000000	10245.00000000000000000000	10230.00000000000000000000	0.00000000000000000000	0.00000000000000000000	0.00000000000000000000	602.00000000000000000000	780.00000000000000000000	4.00000000000000000000	4.00000000000000000000	4.00000000000000000000	4.00000000000000000000	0.00000000000000000000	0.00000000000000000000	0.00000000000000000000	0.00000000000000000000	0.00000000000000000000	0.00000000000000000000	0.00000000000000000000	0.00000000000000000000	0.00000000000000000000	0.00000000000000000000	4.00000000000000000000	4.00000000000000000000
68.00000000000000000000	0.00000000000000000000	4160.51269531250000000000	4133.33300781250000000000	4175.38427734375000000000	4160.51269531250000000000	4152.30761718750000000000	4162.05126953125000000000	4166.15380859375000000000	4162.56396484375000000000	4151.28173828125000000000	4098.46142578125000000000	4155.89746093750000000000	4168.71777343750000000000	4148.71777343750000000000	4148.71777343750000000000	3500.00000000000000000000	10245.00000000000000000000	10230.00000000000000000000	0.00000000000000000000	0.00000000000000000000	0.00000000000000000000	602.00000000000000000000	787.00000000000000000000	4.00000000000000000000	4.00000000000000000000	4.00000000000000000000	4.00000000000000000000	4.00000000000000000000	0.00000000000000000000	0.00000000000000000000	0.00000000000000000000	0.00000000000000000000	0.00000000000000000000	0.00000000000000000000	0.00000000000000000000	0.00000000000000000000	0.00000000000000000000	4.00000000000000000000	4.00000000000000000000
69.00000000000000000000	0.00000000000000000000	4137.94873046875000000000	4146.66650390625000000000	4161.53857421875000000000	4160.51269531250000000000	4173.84619140625000000000	4188.71777343750000000000	4185.64111328125000000000	4187.69238281250000000000	4183.58984375000000000000	4136.41015625000000000000	4153.84619140625000000000	4170.76904296875000000000	4158.46142578125000000000	4152.82031250000000000000	3445.00000000000000000000	10245.00000000000000000000	10231.00000000000000000000	0.00000000000000000000	0.00000000000000000000	0.00000000000000000000	602.00000000000000000000	795.00000000000000000000	4.00000000000000000000	4.00000000000000000000	4.00000000000000000000	4.00000000000000000000	4.00000000000000000000	4.00000000000000000000	0.00000000000000000000	0.00000000000000000000	0.00000000000000000000	0.00000000000000000000	0.00000000000000000000	0.00000000000000000000	0.00000000000000000000	0.00000000000000000000	4.00000000000000000000	4.00000000000000000000
70.00000000000000000000	0.00000000000000000000	4153.33300781250000000000	4111.28173828125000000000	4179.48730468750000000000	4143.07666015625000000000	4132.82031250000000000000	4161.02539062500000000000	4158.97412109375000000000	4156.92285156250000000000	4155.38427734375000000000	4107.69238281250000000000	4145.12792968750000000000	4157.94873046875000000000	4126.15380859375000000000	4127.69238281250000000000	3467.00000000000000000000	10245.00000000000000000000	10231.00000000000000000000	0.00000000000000000000	0.00000000000000000000	0.00000000000000000000	602.00000000000000000000	802.00000000000000000000	4.00000000000000000000	4.00000000000000000000	4.00000000000000000000	4.00000000000000000000	4.00000000000000000000	4.00000000000000000000	4.00000000000000000000	0.00000000000000000000	0.00000000000000000000	0.00000000000000000000	0.00000000000000000000	0.00000000000000000000	0.00000000000000000000	0.00000000000000000000	4.00000000000000000000	4.00000000000000000000
71.00000000000000000000	0.00000000000000000000	4142.56396484375000000000	4110.76904296875000000000	4162.05126953125000000000	4144.10253906250000000000	4142.05126953125000000000	4162.56396484375000000000	4165.12792968750000000000	4150.76904296875000000000	4148.20507812500000000000	4088.71777343750000000000	4157.43603515625000000000	4149.23046875000000000000	4128.20507812500000000000	4126.66650390625000000000	3362.00000000000000000000	10244.00000000000000000000	10230.00000000000000000000	0.00000000000000000000	0.00000000000000000000	0.00000000000000000000	602.00000000000000000000	810.00000000000000000000	4.00000000000000000000	4.00000000000000000000	4.00000000000000000000	4.00000000000000000000	4.00000000000000000000	4.00000000000000000000	4.00000000000000000000	4.00000000000000000000	0.00000000000000000000	0.00000000000000000000	0.00000000000000000000	0.00000000000000000000	0.00000000000000000000	0.00000000000000000000	4.00000000000000000000	4.00000000000000000000
72.00000000000000000000	0.00000000000000000000	4147.69238281250000000000	4118.46142578125000000000	4161.02539062500000000000	4153.33300781250000000000	4170.25634765625000000000	4175.89746093750000000000	4166.15380859375000000000	4151.28173828125000000000	4149.23046875000000000000	4085.12817382812500000000	4146.15380859375000000000	4144.61523437500000000000	4133.33300781250000000000	4119.48730468750000000000	3411.00000000000000000000	10244.00000000000000000000	10230.00000000000000000000	0.00000000000000000000	0.00000000000000000000	0.00000000000000000000	602.00000000000000000000	817.00000000000000000000	4.00000000000000000000	4.00000000000000000000	4.00000000000000000000	4.00000000000000000000	4.00000000000000000000	4.00000000000000000000	4.00000000000000000000	4.00000000000000000000	4.00000000000000000000	0.00000000000000000000	0.00000000000000000000	0.00000000000000000000	0.00000000000000000000	0.00000000000000000000	4.00000000000000000000	4.00000000000000000000
73.00000000000000000000	0.00000000000000000000	4165.12792968750000000000	4126.15380859375000000000	4174.35888671875000000000	4145.12792968750000000000	4163.07666015625000000000	4176.41015625000000000000	4160.51269531250000000000	4149.74365234375000000000	4148.71777343750000000000	4088.20507812500000000000	4133.33300781250000000000	4148.71777343750000000000	4126.66650390625000000000	4122.05126953125000000000	3143.00000000000000000000	10244.00000000000000000000	10229.00000000000000000000	0.00000000000000000000	0.00000000000000000000	0.00000000000000000000	602.00000000000000000000	824.00000000000000000000	4.00000000000000000000	4.00000000000000000000	4.00000000000000000000	4.00000000000000000000	4.00000000000000000000	4.00000000000000000000	4.00000000000000000000	4.00000000000000000000	4.00000000000000000000	4.00000000000000000000	0.00000000000000000000	0.00000000000000000000	0.00000000000000000000	0.00000000000000000000	4.00000000000000000000	4.00000000000000000000
74.00000000000000000000	0.00000000000000000000	4147.17919921875000000000	4153.84619140625000000000	4160.51269531250000000000	4153.33300781250000000000	4168.71777343750000000000	4179.48730468750000000000	4174.35888671875000000000	4171.79492187500000000000	4169.74365234375000000000	4117.43603515625000000000	4154.35888671875000000000	4171.28173828125000000000	4135.89746093750000000000	4151.28173828125000000000	3471.00000000000000000000	10244.00000000000000000000	10229.00000000000000000000	0.00000000000000000000	0.00000000000000000000	0.00000000000000000000	602.00000000000000000000	832.00000000000000000000	4.00000000000000000000	4.00000000000000000000	4.00000000000000000000	4.00000000000000000000	4.00000000000000000000	4.00000000000000000000	4.00000000000000000000	4.00000000000000000000	4.00000000000000000000	4.00000000000000000000	4.00000000000000000000	0.00000000000000000000	0.00000000000000000000	0.00000000000000000000	4.00000000000000000000	4.00000000000000000000
75.00000000000000000000	0.00000000000000000000	4161.53857421875000000000	4156.41015625000000000000	4180.00000000000000000000	4173.84619140625000000000	4163.07666015625000000000	4169.74365234375000000000	4163.58984375000000000000	4166.15380859375000000000	4159.48730468750000000000	4112.82031250000000000000	4156.92285156250000000000	4178.97412109375000000000	4135.38427734375000000000	4135.89746093750000000000	3297.00000000000000000000	10245.00000000000000000000	10229.00000000000000000000	0.00000000000000000000	0.00000000000000000000	0.00000000000000000000	602.00000000000000000000	839.00000000000000000000	4.00000000000000000000	4.00000000000000000000	4.00000000000000000000	4.00000000000000000000	4.00000000000000000000	4.00000000000000000000	4.00000000000000000000	4.00000000000000000000	4.00000000000000000000	4.00000000000000000000	4.00000000000000000000	4.00000000000000000000	0.00000000000000000000	0.00000000000000000000	4.00000000000000000000	4.00000000000000000000
76.00000000000000000000	0.00000000000000000000	4157.43603515625000000000	4178.97412109375000000000	4173.84619140625000000000	4171.28173828125000000000	4179.48730468750000000000	4195.38427734375000000000	4178.97412109375000000000	4172.30761718750000000000	4168.71777343750000000000	4126.15380859375000000000	4156.92285156250000000000	4184.10253906250000000000	4164.61523437500000000000	4134.35888671875000000000	2611.00000000000000000000	10245.00000000000000000000	10229.00000000000000000000	0.00000000000000000000	0.00000000000000000000	0.00000000000000000000	602.00000000000000000000	846.00000000000000000000	4.00000000000000000000	4.00000000000000000000	4.00000000000000000000	4.00000000000000000000	4.00000000000000000000	4.00000000000000000000	4.00000000000000000000	4.00000000000000000000	4.00000000000000000000	4.00000000000000000000	4.00000000000000000000	4.00000000000000000000	4.00000000000000000000	0.00000000000000000000	4.00000000000000000000	4.00000000000000000000
77.00000000000000000000	0.00000000000000000000	4153.33300781250000000000	4164.10253906250000000000	4169.74365234375000000000	4145.64111328125000000000	4169.23046875000000000000	4181.02539062500000000000	4164.61523437500000000000	4152.30761718750000000000	4151.79492187500000000000	4115.38427734375000000000	4149.74365234375000000000	4184.10253906250000000000	4145.12792968750000000000	4136.92285156250000000000	2507.00000000000000000000	10247.00000000000000000000	10229.00000000000000000000	0.00000000000000000000	0.00000000000000000000	0.00000000000000000000	602.00000000000000000000	855.00000000000000000000	4.00000000000000000000	4.00000000000000000000	4.00000000000000000000	4.00000000000000000000	4.00000000000000000000	4.00000000000000000000	4.00000000000000000000	4.00000000000000000000	4.00000000000000000000	4.00000000000000000000	4.00000000000000000000	4.00000000000000000000	4.00000000000000000000	4.00000000000000000000	4.00000000000000000000	4.00000000000000000000
78.00000000000000000000	0.00000000000000000000	4165.12792968750000000000	4151.28173828125000000000	4180.51269531250000000000	4159.48730468750000000000	4169.74365234375000000000	4169.74365234375000000000	4158.46142578125000000000	4147.17919921875000000000	4143.58984375000000000000	4098.46142578125000000000	4172.30761718750000000000	4188.71777343750000000000	4127.69238281250000000000	4150.25634765625000000000	3471.00000000000000000000	10247.00000000000000000000	10229.00000000000000000000	0.00000000000000000000	0.00000000000000000000	0.00000000000000000000	602.00000000000000000000	863.00000000000000000000	4.00000000000000000000	4.00000000000000000000	4.00000000000000000000	4.00000000000000000000	4.00000000000000000000	4.00000000000000000000	4.00000000000000000000	4.00000000000000000000	4.00000000000000000000	4.00000000000000000000	4.00000000000000000000	4.00000000000000000000	4.00000000000000000000	4.00000000000000000000	4.00000000000000000000	4.00000000000000000000
79.00000000000000000000	0.00000000000000000000	4144.10253906250000000000	4162.05126953125000000000	4162.05126953125000000000	4167.69238281250000000000	4188.71777343750000000000	4202.05126953125000000000	4185.12792968750000000000	4181.53857421875000000000	4178.97412109375000000000	4124.10253906250000000000	4191.79492187500000000000	4196.92285156250000000000	4171.28173828125000000000	4163.07666015625000000000	3297.00000000000000000000	10247.00000000000000000000	10227.00000000000000000000	0.00000000000000000000	0.00000000000000000000	0.00000000000000000000	602.00000000000000000000	871.00000000000000000000	4.00000000000000000000	4.00000000000000000000	4.00000000000000000000	4.00000000000000000000	4.00000000000000000000	4.00000000000000000000	4.00000000000000000000	4.00000000000000000000	4.00000000000000000000	4.00000000000000000000	4.00000000000000000000	4.00000000000000000000	4.00000000000000000000	4.00000000000000000000	4.00000000000000000000	4.00000000000000000000
80.00000000000000000000	0.00000000000000000000	4154.35888671875000000000	4127.17919921875000000000	4173.33300781250000000000	4140.51269531250000000000	4156.41015625000000000000	4184.61523437500000000000	4164.10253906250000000000	4163.58984375000000000000	4161.53857421875000000000	4107.17919921875000000000	4138.97412109375000000000	4188.71777343750000000000	4162.05126953125000000000	4137.43603515625000000000	2611.00000000000000000000	10247.00000000000000000000	10227.00000000000000000000	0.00000000000000000000	0.00000000000000000000	0.00000000000000000000	602.00000000000000000000	880.00000000000000000000	4.00000000000000000000	4.00000000000000000000	4.00000000000000000000	4.00000000000000000000	4.00000000000000000000	4.00000000000000000000	4.00000000000000000000	4.00000000000000000000	4.00000000000000000000	4.00000000000000000000	4.00000000000000000000	4.00000000000000000000	4.00000000000000000000	4.00000000000000000000	4.00000000000000000000	4.00000000000000000000
81.00000000000000000000	0.00000000000000000000	4151.28173828125000000000	4141.02539062500000000000	4172.82031250000000000000	4152.82031250000000000000	4172.82031250000000000000	4193.33300781250000000000	4184.61523437500000000000	4172.30761718750000000000	4170.25634765625000000000	4118.46142578125000000000	4157.94873046875000000000	4202.05126953125000000000	4158.46142578125000000000	4154.87158203125000000000	2507.00000000000000000000	10248.00000000000000000000	10228.00000000000000000000	0.00000000000000000000	0.00000000000000000000	0.00000000000000000000	602.00000000000000000000	888.00000000000000000000	4.00000000000000000000	4.00000000000000000000	4.00000000000000000000	4.00000000000000000000	4.00000000000000000000	4.00000000000000000000	4.00000000000000000000	4.00000000000000000000	4.00000000000000000000	4.00000000000000000000	4.00000000000000000000	4.00000000000000000000	4.00000000000000000000	4.00000000000000000000	4.00000000000000000000	4.00000000000000000000
82.00000000000000000000	0.00000000000000000000	4145.64111328125000000000	4139.48730468750000000000	4171.79492187500000000000	4153.33300781250000000000	4178.46142578125000000000	4195.38427734375000000000	4193.84619140625000000000	4169.74365234375000000000	4171.28173828125000000000	4132.30761718750000000000	4200.51269531250000000000	4200.51269531250000000000	4149.74365234375000000000	4146.66650390625000000000	3471.00000000000000000000	10248.00000000000000000000	10228.00000000000000000000	0.00000000000000000000	0.00000000000000000000	0.00000000000000000000	602.00000000000000000000	896.00000000000000000000	4.00000000000000000000	4.00000000000000000000	4.00000000000000000000	4.00000000000000000000	4.00000000000000000000	4.00000000000000000000	4.00000000000000000000	4.00000000000000000000	4.00000000000000000000	4.00000000000000000000	4.00000000000000000000	4.00000000000000000000	4.00000000000000000000	4.00000000000000000000	4.00000000000000000000	4.00000000000000000000
83.00000000000000000000	0.00000000000000000000	4164.10253906250000000000	4123.07666015625000000000	4180.00000000000000000000	4141.53857421875000000000	4166.66650390625000000000	4182.56396484375000000000	4177.43603515625000000000	4154.35888671875000000000	4151.79492187500000000000	4118.46142578125000000000	4169.74365234375000000000	4186.15380859375000000000	4150.76904296875000000000	4132.30761718750000000000	3297.00000000000000000000	10246.00000000000000000000	10225.00000000000000000000	0.00000000000000000000	0.00000000000000000000	0.00000000000000000000	602.00000000000000000000	905.00000000000000000000	4.00000000000000000000	4.00000000000000000000	4.00000000000000000000	4.00000000000000000000	4.00000000000000000000	4.00000000000000000000	4.00000000000000000000	4.00000000000000000000	4.00000000000000000000	4.00000000000000000000	4.00000000000000000000	4.00000000000000000000	4.00000000000000000000	4.00000000000000000000	4.00000000000000000000	4.00000000000000000000
84.00000000000000000000	0.00000000000000000000	4150.25634765625000000000	4158.46142578125000000000	4158.97412109375000000000	4157.94873046875000000000	4190.76904296875000000000	4200.00000000000000000000	4194.87158203125000000000	4184.61523437500000000000	4181.53857421875000000000	4133.33300781250000000000	4157.43603515625000000000	4199.48730468750000000000	4193.84619140625000000000	4169.74365234375000000000	2611.00000000000000000000	10246.00000000000000000000	10225.00000000000000000000	0.00000000000000000000	0.00000000000000000000	0.00000000000000000000	602.00000000000000000000	913.00000000000000000000	4.00000000000000000000	4.00000000000000000000	4.00000000000000000000	4.00000000000000000000	4.00000000000000000000	4.00000000000000000000	4.00000000000000000000	4.00000000000000000000	4.00000000000000000000	4.00000000000000000000	4.00000000000000000000	4.00000000000000000000	4.00000000000000000000	4.00000000000000000000	4.00000000000000000000	4.00000000000000000000
85.00000000000000000000	0.00000000000000000000	4161.02539062500000000000	4160.51269531250000000000	4173.33300781250000000000	4156.41015625000000000000	4168.20507812500000000000	4182.05126953125000000000	4173.33300781250000000000	4167.17919921875000000000	4170.25634765625000000000	4121.53857421875000000000	4178.46142578125000000000	4190.25634765625000000000	4174.35888671875000000000	4165.12792968750000000000	2507.00000000000000000000	10248.00000000000000000000	10226.00000000000000000000	0.00000000000000000000	0.00000000000000000000	0.00000000000000000000	602.00000000000000000000	921.00000000000000000000	4.00000000000000000000	4.00000000000000000000	4.00000000000000000000	4.00000000000000000000	4.00000000000000000000	4.00000000000000000000	4.00000000000000000000	4.00000000000000000000	4.00000000000000000000	4.00000000000000000000	4.00000000000000000000	4.00000000000000000000	4.00000000000000000000	4.00000000000000000000	4.00000000000000000000	4.00000000000000000000
86.00000000000000000000	0.00000000000000000000	4161.02539062500000000000	4186.15380859375000000000	4173.84619140625000000000	4163.07666015625000000000	4185.64111328125000000000	4197.94873046875000000000	4185.12792968750000000000	4174.35888671875000000000	4178.46142578125000000000	4139.48730468750000000000	4214.35888671875000000000	4185.12792968750000000000	4176.41015625000000000000	4174.87158203125000000000	3471.00000000000000000000	10248.00000000000000000000	10226.00000000000000000000	0.00000000000000000000	0.00000000000000000000	0.00000000000000000000	602.00000000000000000000	928.00000000000000000000	4.00000000000000000000	4.00000000000000000000	4.00000000000000000000	4.00000000000000000000	4.00000000000000000000	4.00000000000000000000	4.00000000000000000000	4.00000000000000000000	4.00000000000000000000	4.00000000000000000000	4.00000000000000000000	4.00000000000000000000	4.00000000000000000000	4.00000000000000000000	4.00000000000000000000	4.00000000000000000000
87.00000000000000000000	0.00000000000000000000	4152.82031250000000000000	4194.35888671875000000000	4170.76904296875000000000	4170.25634765625000000000	4203.07666015625000000000	4204.10253906250000000000	4198.97412109375000000000	4190.76904296875000000000	4189.74365234375000000000	4147.69238281250000000000	4189.74365234375000000000	4195.38427734375000000000	4188.71777343750000000000	4181.53857421875000000000	3297.00000000000000000000	10248.00000000000000000000	10227.00000000000000000000	0.00000000000000000000	0.00000000000000000000	0.00000000000000000000	602.00000000000000000000	936.00000000000000000000	4.00000000000000000000	4.00000000000000000000	4.00000000000000000000	4.00000000000000000000	4.00000000000000000000	4.00000000000000000000	4.00000000000000000000	4.00000000000000000000	4.00000000000000000000	4.00000000000000000000	4.00000000000000000000	4.00000000000000000000	4.00000000000000000000	4.00000000000000000000	4.00000000000000000000	4.00000000000000000000
88.00000000000000000000	0.00000000000000000000	4170.25634765625000000000	4162.56396484375000000000	4184.10253906250000000000	4153.33300781250000000000	4171.79492187500000000000	4175.89746093750000000000	4175.89746093750000000000	4165.64111328125000000000	4161.53857421875000000000	4122.05126953125000000000	4163.58984375000000000000	4186.15380859375000000000	4168.20507812500000000000	4153.84619140625000000000	2611.00000000000000000000	10248.00000000000000000000	10227.00000000000000000000	0.00000000000000000000	0.00000000000000000000	0.00000000000000000000	602.00000000000000000000	943.00000000000000000000	4.00000000000000000000	4.00000000000000000000	4.00000000000000000000	4.00000000000000000000	4.00000000000000000000	4.00000000000000000000	4.00000000000000000000	4.00000000000000000000	4.00000000000000000000	4.00000000000000000000	4.00000000000000000000	4.00000000000000000000	4.00000000000000000000	4.00000000000000000000	4.00000000000000000000	4.00000000000000000000
89.00000000000000000000	0.00000000000000000000	4159.48730468750000000000	4177.43603515625000000000	4163.07666015625000000000	4160.00000000000000000000	4181.02539062500000000000	4193.84619140625000000000	4188.71777343750000000000	4175.38427734375000000000	4173.33300781250000000000	4129.74365234375000000000	4184.61523437500000000000	4185.12792968750000000000	4184.61523437500000000000	4170.25634765625000000000	2507.00000000000000000000	10246.00000000000000000000	10227.00000000000000000000	0.00000000000000000000	0.00000000000000000000	0.00000000000000000000	602.00000000000000000000	951.00000000000000000000	4.00000000000000000000	4.00000000000000000000	4.00000000000000000000	4.00000000000000000000	4.00000000000000000000	4.00000000000000000000	4.00000000000000000000	4.00000000000000000000	4.00000000000000000000	4.00000000000000000000	4.00000000000000000000	4.00000000000000000000	4.00000000000000000000	4.00000000000000000000	4.00000000000000000000	4.00000000000000000000
90.00000000000000000000	0.00000000000000000000	4166.15380859375000000000	4168.20507812500000000000	4174.87158203125000000000	4171.28173828125000000000	4171.28173828125000000000	4188.71777343750000000000	4181.02539062500000000000	4169.74365234375000000000	4167.69238281250000000000	4108.71777343750000000000	4163.07666015625000000000	4194.35888671875000000000	4173.84619140625000000000	4182.56396484375000000000	3471.00000000000000000000	10246.00000000000000000000	10227.00000000000000000000	0.00000000000000000000	0.00000000000000000000	0.00000000000000000000	602.00000000000000000000	958.00000000000000000000	4.00000000000000000000	4.00000000000000000000	4.00000000000000000000	4.00000000000000000000	4.00000000000000000000	4.00000000000000000000	4.00000000000000000000	4.00000000000000000000	4.00000000000000000000	4.00000000000000000000	4.00000000000000000000	4.00000000000000000000	4.00000000000000000000	4.00000000000000000000	4.00000000000000000000	4.00000000000000000000
91.00000000000000000000	0.00000000000000000000	4158.46142578125000000000	4164.10253906250000000000	4177.94873046875000000000	4165.64111328125000000000	4181.02539062500000000000	4194.87158203125000000000	4188.71777343750000000000	4181.53857421875000000000	4179.48730468750000000000	4126.66650390625000000000	4180.00000000000000000000	4209.23046875000000000000	4184.10253906250000000000	4188.71777343750000000000	3297.00000000000000000000	10247.00000000000000000000	10228.00000000000000000000	0.00000000000000000000	0.00000000000000000000	0.00000000000000000000	602.00000000000000000000	965.00000000000000000000	4.00000000000000000000	4.00000000000000000000	4.00000000000000000000	4.00000000000000000000	4.00000000000000000000	4.00000000000000000000	4.00000000000000000000	4.00000000000000000000	4.00000000000000000000	4.00000000000000000000	4.00000000000000000000	4.00000000000000000000	4.00000000000000000000	4.00000000000000000000	4.00000000000000000000	4.00000000000000000000
92.00000000000000000000	0.00000000000000000000	4146.15380859375000000000	4160.51269531250000000000	4168.71777343750000000000	4154.87158203125000000000	4186.66650390625000000000	4196.41015625000000000000	4192.30761718750000000000	4190.25634765625000000000	4189.74365234375000000000	4155.89746093750000000000	4211.28173828125000000000	4212.30761718750000000000	4202.05126953125000000000	4178.97412109375000000000	2611.00000000000000000000	10247.00000000000000000000	10228.00000000000000000000	0.00000000000000000000	0.00000000000000000000	0.00000000000000000000	602.00000000000000000000	973.00000000000000000000	4.00000000000000000000	4.00000000000000000000	4.00000000000000000000	4.00000000000000000000	4.00000000000000000000	4.00000000000000000000	4.00000000000000000000	4.00000000000000000000	4.00000000000000000000	4.00000000000000000000	4.00000000000000000000	4.00000000000000000000	4.00000000000000000000	4.00000000000000000000	4.00000000000000000000	4.00000000000000000000
93.00000000000000000000	0.00000000000000000000	4168.71777343750000000000	4148.20507812500000000000	4184.10253906250000000000	4156.41015625000000000000	4158.46142578125000000000	4178.46142578125000000000	4175.38427734375000000000	4167.17919921875000000000	4162.05126953125000000000	4121.02539062500000000000	4174.87158203125000000000	4206.66650390625000000000	4175.38427734375000000000	4164.61523437500000000000	2507.00000000000000000000	10247.00000000000000000000	10228.00000000000000000000	0.00000000000000000000	0.00000000000000000000	0.00000000000000000000	602.00000000000000000000	980.00000000000000000000	4.00000000000000000000	4.00000000000000000000	4.00000000000000000000	4.00000000000000000000	4.00000000000000000000	4.00000000000000000000	4.00000000000000000000	4.00000000000000000000	4.00000000000000000000	4.00000000000000000000	4.00000000000000000000	4.00000000000000000000	4.00000000000000000000	4.00000000000000000000	4.00000000000000000000	4.00000000000000000000
94.00000000000000000000	0.00000000000000000000	4158.97412109375000000000	4176.92285156250000000000	4169.74365234375000000000	4168.20507812500000000000	4181.02539062500000000000	4206.15380859375000000000	4198.46142578125000000000	4178.97412109375000000000	4174.87158203125000000000	4123.58984375000000000000	4170.76904296875000000000	4216.92285156250000000000	4181.53857421875000000000	4182.56396484375000000000	3471.00000000000000000000	10247.00000000000000000000	10228.00000000000000000000	0.00000000000000000000	0.00000000000000000000	0.00000000000000000000	602.00000000000000000000	988.00000000000000000000	4.00000000000000000000	4.00000000000000000000	4.00000000000000000000	4.00000000000000000000	4.00000000000000000000	4.00000000000000000000	4.00000000000000000000	4.00000000000000000000	4.00000000000000000000	4.00000000000000000000	4.00000000000000000000	4.00000000000000000000	4.00000000000000000000	4.00000000000000000000	4.00000000000000000000	4.00000000000000000000
95.00000000000000000000	0.00000000000000000000	4163.07666015625000000000	4151.79492187500000000000	4175.38427734375000000000	4162.05126953125000000000	4177.94873046875000000000	4190.25634765625000000000	4178.97412109375000000000	4156.41015625000000000000	4158.46142578125000000000	4125.12792968750000000000	4172.30761718750000000000	4209.74365234375000000000	4181.02539062500000000000	4162.56396484375000000000	3297.00000000000000000000	10247.00000000000000000000	10227.00000000000000000000	0.00000000000000000000	0.00000000000000000000	0.00000000000000000000	602.00000000000000000000	997.00000000000000000000	4.00000000000000000000	4.00000000000000000000	4.00000000000000000000	4.00000000000000000000	4.00000000000000000000	4.00000000000000000000	4.00000000000000000000	4.00000000000000000000	4.00000000000000000000	4.00000000000000000000	4.00000000000000000000	4.00000000000000000000	4.00000000000000000000	4.00000000000000000000	4.00000000000000000000	4.00000000000000000000
96.00000000000000000000	0.00000000000000000000	4154.35888671875000000000	4128.20507812500000000000	4170.76904296875000000000	4150.76904296875000000000	4162.05126953125000000000	4172.30761718750000000000	4165.64111328125000000000	4148.71777343750000000000	4149.74365234375000000000	4113.84619140625000000000	4166.15380859375000000000	4203.58984375000000000000	4181.02539062500000000000	4161.02539062500000000000	2611.00000000000000000000	10247.00000000000000000000	10227.00000000000000000000	0.00000000000000000000	0.00000000000000000000	0.00000000000000000000	603.00000000000000000000	5.00000000000000000000	4.00000000000000000000	4.00000000000000000000	4.00000000000000000000	4.00000000000000000000	4.00000000000000000000	4.00000000000000000000	4.00000000000000000000	4.00000000000000000000	4.00000000000000000000	4.00000000000000000000	4.00000000000000000000	4.00000000000000000000	4.00000000000000000000	4.00000000000000000000	4.00000000000000000000	4.00000000000000000000
97.00000000000000000000	0.00000000000000000000	4136.41015625000000000000	4136.41015625000000000000	4157.94873046875000000000	4141.02539062500000000000	4147.17919921875000000000	4172.82031250000000000000	4169.74365234375000000000	4165.12792968750000000000	4158.46142578125000000000	4109.74365234375000000000	4180.51269531250000000000	4210.25634765625000000000	4173.33300781250000000000	4175.38427734375000000000	2507.00000000000000000000	10247.00000000000000000000	10227.00000000000000000000	0.00000000000000000000	0.00000000000000000000	0.00000000000000000000	603.00000000000000000000	13.00000000000000000000	4.00000000000000000000	4.00000000000000000000	4.00000000000000000000	4.00000000000000000000	4.00000000000000000000	4.00000000000000000000	4.00000000000000000000	4.00000000000000000000	4.00000000000000000000	4.00000000000000000000	4.00000000000000000000	4.00000000000000000000	4.00000000000000000000	4.00000000000000000000	4.00000000000000000000	4.00000000000000000000
98.00000000000000000000	0.00000000000000000000	4166.15380859375000000000	4140.51269531250000000000	4183.58984375000000000000	4150.76904296875000000000	4142.56396484375000000000	4164.61523437500000000000	4160.00000000000000000000	4150.25634765625000000000	4142.56396484375000000000	4110.25634765625000000000	4169.74365234375000000000	4201.53857421875000000000	4158.97412109375000000000	4167.17919921875000000000	3471.00000000000000000000	10247.00000000000000000000	10227.00000000000000000000	0.00000000000000000000	0.00000000000000000000	0.00000000000000000000	603.00000000000000000000	22.00000000000000000000	4.00000000000000000000	4.00000000000000000000	4.00000000000000000000	4.00000000000000000000	4.00000000000000000000	4.00000000000000000000	4.00000000000000000000	4.00000000000000000000	4.00000000000000000000	4.00000000000000000000	4.00000000000000000000	4.00000000000000000000	4.00000000000000000000	4.00000000000000000000	4.00000000000000000000	4.00000000000000000000
99.00000000000000000000	0.00000000000000000000	4155.89746093750000000000	4177.94873046875000000000	4173.33300781250000000000	4177.43603515625000000000	4190.76904296875000000000	4193.84619140625000000000	4184.10253906250000000000	4160.00000000000000000000	4162.05126953125000000000	4143.07666015625000000000	4163.58984375000000000000	4192.30761718750000000000	4183.58984375000000000000	4173.84619140625000000000	3297.00000000000000000000	10245.00000000000000000000	10227.00000000000000000000	0.00000000000000000000	0.00000000000000000000	0.00000000000000000000	603.00000000000000000000	30.00000000000000000000	4.00000000000000000000	4.00000000000000000000	4.00000000000000000000	4.00000000000000000000	4.00000000000000000000	4.00000000000000000000	4.00000000000000000000	4.00000000000000000000	4.00000000000000000000	4.00000000000000000000	4.00000000000000000000	4.00000000000000000000	4.00000000000000000000	4.00000000000000000000	4.00000000000000000000	4.00000000000000000000
100.00000000000000000000	0.00000000000000000000	4150.25634765625000000000	4166.15380859375000000000	4173.33300781250000000000	4163.07666015625000000000	4171.79492187500000000000	4173.84619140625000000000	4159.48730468750000000000	4134.87158203125000000000	4143.07666015625000000000	4118.97412109375000000000	4151.79492187500000000000	4177.43603515625000000000	4157.43603515625000000000	4143.07666015625000000000	2611.00000000000000000000	10245.00000000000000000000	10227.00000000000000000000	0.00000000000000000000	0.00000000000000000000	0.00000000000000000000	603.00000000000000000000	38.00000000000000000000	4.00000000000000000000	4.00000000000000000000	4.00000000000000000000	4.00000000000000000000	4.00000000000000000000	4.00000000000000000000	4.00000000000000000000	4.00000000000000000000	4.00000000000000000000	4.00000000000000000000	4.00000000000000000000	4.00000000000000000000	4.00000000000000000000	4.00000000000000000000	4.00000000000000000000	4.00000000000000000000
101.00000000000000000000	0.00000000000000000000	4156.41015625000000000000	4153.84619140625000000000	4175.38427734375000000000	4143.58984375000000000000	4151.28173828125000000000	4154.35888671875000000000	4145.64111328125000000000	4128.20507812500000000000	4128.71777343750000000000	4091.28198242187500000000	4146.66650390625000000000	4180.00000000000000000000	4154.87158203125000000000	4140.51269531250000000000	2507.00000000000000000000	10243.00000000000000000000	10228.00000000000000000000	0.00000000000000000000	0.00000000000000000000	0.00000000000000000000	603.00000000000000000000	47.00000000000000000000	4.00000000000000000000	4.00000000000000000000	4.00000000000000000000	4.00000000000000000000	4.00000000000000000000	4.00000000000000000000	4.00000000000000000000	4.00000000000000000000	4.00000000000000000000	4.00000000000000000000	4.00000000000000000000	4.00000000000000000000	4.00000000000000000000	4.00000000000000000000	4.00000000000000000000	4.00000000000000000000
102.00000000000000000000	0.00000000000000000000	4143.58984375000000000000	4159.48730468750000000000	4158.97412109375000000000	4144.61523437500000000000	4160.00000000000000000000	4159.48730468750000000000	4157.43603515625000000000	4152.82031250000000000000	4149.74365234375000000000	4103.07666015625000000000	4160.00000000000000000000	4190.25634765625000000000	4173.84619140625000000000	4169.23046875000000000000	3471.00000000000000000000	10243.00000000000000000000	10228.00000000000000000000	0.00000000000000000000	0.00000000000000000000	0.00000000000000000000	603.00000000000000000000	55.00000000000000000000	4.00000000000000000000	4.00000000000000000000	4.00000000000000000000	4.00000000000000000000	4.00000000000000000000	4.00000000000000000000	4.00000000000000000000	4.00000000000000000000	4.00000000000000000000	4.00000000000000000000	4.00000000000000000000	4.00000000000000000000	4.00000000000000000000	4.00000000000000000000	4.00000000000000000000	4.00000000000000000000
103.00000000000000000000	0.00000000000000000000	4160.51269531250000000000	4132.30761718750000000000	4174.35888671875000000000	4150.76904296875000000000	4127.17919921875000000000	4147.17919921875000000000	4141.02539062500000000000	4138.97412109375000000000	4135.38427734375000000000	4095.89721679687500000000	4162.05126953125000000000	4180.00000000000000000000	4141.53857421875000000000	4149.74365234375000000000	3297.00000000000000000000	10243.00000000000000000000	10228.00000000000000000000	0.00000000000000000000	0.00000000000000000000	0.00000000000000000000	603.00000000000000000000	63.00000000000000000000	4.00000000000000000000	4.00000000000000000000	4.00000000000000000000	4.00000000000000000000	4.00000000000000000000	4.00000000000000000000	4.00000000000000000000	4.00000000000000000000	4.00000000000000000000	4.00000000000000000000	4.00000000000000000000	4.00000000000000000000	4.00000000000000000000	4.00000000000000000000	4.00000000000000000000	4.00000000000000000000
104.00000000000000000000	0.00000000000000000000	4152.82031250000000000000	4148.71777343750000000000	4166.66650390625000000000	4171.79492187500000000000	4150.25634765625000000000	4178.97412109375000000000	4175.38427734375000000000	4162.05126953125000000000	4156.92285156250000000000	4130.25634765625000000000	4181.53857421875000000000	4188.20507812500000000000	4164.10253906250000000000	4156.92285156250000000000	2611.00000000000000000000	10243.00000000000000000000	10228.00000000000000000000	0.00000000000000000000	0.00000000000000000000	0.00000000000000000000	603.00000000000000000000	71.00000000000000000000	4.00000000000000000000	4.00000000000000000000	4.00000000000000000000	4.00000000000000000000	4.00000000000000000000	4.00000000000000000000	4.00000000000000000000	4.00000000000000000000	4.00000000000000000000	4.00000000000000000000	4.00000000000000000000	4.00000000000000000000	4.00000000000000000000	4.00000000000000000000	4.00000000000000000000	4.00000000000000000000
105.00000000000000000000	0.00000000000000000000	4154.87158203125000000000	4154.87158203125000000000	4175.89746093750000000000	4168.71777343750000000000	4177.43603515625000000000	4182.05126953125000000000	4186.15380859375000000000	4174.35888671875000000000	4166.15380859375000000000	4136.92285156250000000000	4168.71777343750000000000	4203.07666015625000000000	4172.30761718750000000000	4161.53857421875000000000	2507.00000000000000000000	10248.00000000000000000000	10228.00000000000000000000	0.00000000000000000000	0.00000000000000000000	0.00000000000000000000	603.00000000000000000000	78.00000000000000000000	4.00000000000000000000	4.00000000000000000000	4.00000000000000000000	4.00000000000000000000	4.00000000000000000000	4.00000000000000000000	4.00000000000000000000	4.00000000000000000000	4.00000000000000000000	4.00000000000000000000	4.00000000000000000000	4.00000000000000000000	4.00000000000000000000	4.00000000000000000000	4.00000000000000000000	4.00000000000000000000
106.00000000000000000000	0.00000000000000000000	4160.51269531250000000000	4146.15380859375000000000	4181.02539062500000000000	4146.66650390625000000000	4168.71777343750000000000	4174.87158203125000000000	4176.92285156250000000000	4169.23046875000000000000	4156.92285156250000000000	4120.00000000000000000000	4160.51269531250000000000	4206.15380859375000000000	4155.38427734375000000000	4154.87158203125000000000	3471.00000000000000000000	10248.00000000000000000000	10228.00000000000000000000	0.00000000000000000000	0.00000000000000000000	0.00000000000000000000	603.00000000000000000000	85.00000000000000000000	4.00000000000000000000	4.00000000000000000000	4.00000000000000000000	4.00000000000000000000	4.00000000000000000000	4.00000000000000000000	4.00000000000000000000	4.00000000000000000000	4.00000000000000000000	4.00000000000000000000	4.00000000000000000000	4.00000000000000000000	4.00000000000000000000	4.00000000000000000000	4.00000000000000000000	4.00000000000000000000
107.00000000000000000000	0.00000000000000000000	4140.00000000000000000000	4141.53857421875000000000	4156.41015625000000000000	4146.66650390625000000000	4153.84619140625000000000	4173.33300781250000000000	4174.87158203125000000000	4167.69238281250000000000	4149.23046875000000000000	4121.53857421875000000000	4178.46142578125000000000	4186.66650390625000000000	4158.46142578125000000000	4156.92285156250000000000	3297.00000000000000000000	10250.00000000000000000000	10229.00000000000000000000	0.00000000000000000000	0.00000000000000000000	0.00000000000000000000	603.00000000000000000000	93.00000000000000000000	4.00000000000000000000	4.00000000000000000000	4.00000000000000000000	4.00000000000000000000	4.00000000000000000000	4.00000000000000000000	4.00000000000000000000	4.00000000000000000000	4.00000000000000000000	4.00000000000000000000	4.00000000000000000000	4.00000000000000000000	4.00000000000000000000	4.00000000000000000000	4.00000000000000000000	4.00000000000000000000
108.00000000000000000000	0.00000000000000000000	4159.48730468750000000000	4122.05126953125000000000	4171.79492187500000000000	4154.35888671875000000000	4144.10253906250000000000	4150.25634765625000000000	4153.84619140625000000000	4147.17919921875000000000	4128.71777343750000000000	4106.66650390625000000000	4166.15380859375000000000	4157.94873046875000000000	4145.12792968750000000000	4151.28173828125000000000	2611.00000000000000000000	10250.00000000000000000000	10229.00000000000000000000	0.00000000000000000000	0.00000000000000000000	0.00000000000000000000	603.00000000000000000000	101.00000000000000000000	4.00000000000000000000	4.00000000000000000000	4.00000000000000000000	4.00000000000000000000	4.00000000000000000000	4.00000000000000000000	4.00000000000000000000	4.00000000000000000000	4.00000000000000000000	4.00000000000000000000	4.00000000000000000000	4.00000000000000000000	4.00000000000000000000	4.00000000000000000000	4.00000000000000000000	4.00000000000000000000
109.00000000000000000000	0.00000000000000000000	4157.94873046875000000000	4147.17919921875000000000	4168.20507812500000000000	4162.56396484375000000000	4184.10253906250000000000	4183.07666015625000000000	4183.58984375000000000000	4177.94873046875000000000	4170.25634765625000000000	4140.51269531250000000000	4174.87158203125000000000	4172.82031250000000000000	4168.71777343750000000000	4175.38427734375000000000	2507.00000000000000000000	10248.00000000000000000000	10229.00000000000000000000	0.00000000000000000000	0.00000000000000000000	0.00000000000000000000	603.00000000000000000000	108.00000000000000000000	4.00000000000000000000	4.00000000000000000000	4.00000000000000000000	4.00000000000000000000	4.00000000000000000000	4.00000000000000000000	4.00000000000000000000	4.00000000000000000000	4.00000000000000000000	4.00000000000000000000	4.00000000000000000000	4.00000000000000000000	4.00000000000000000000	4.00000000000000000000	4.00000000000000000000	4.00000000000000000000
110.00000000000000000000	0.00000000000000000000	4150.25634765625000000000	4139.48730468750000000000	4169.74365234375000000000	4149.23046875000000000000	4163.58984375000000000000	4176.92285156250000000000	4179.48730468750000000000	4175.89746093750000000000	4172.82031250000000000000	4145.12792968750000000000	4183.07666015625000000000	4174.35888671875000000000	4146.15380859375000000000	4152.82031250000000000000	3471.00000000000000000000	10248.00000000000000000000	10229.00000000000000000000	0.00000000000000000000	0.00000000000000000000	0.00000000000000000000	603.00000000000000000000	116.00000000000000000000	4.00000000000000000000	4.00000000000000000000	4.00000000000000000000	4.00000000000000000000	4.00000000000000000000	4.00000000000000000000	4.00000000000000000000	4.00000000000000000000	4.00000000000000000000	4.00000000000000000000	4.00000000000000000000	4.00000000000000000000	4.00000000000000000000	4.00000000000000000000	4.00000000000000000000	4.00000000000000000000
111.00000000000000000000	0.00000000000000000000	4154.87158203125000000000	4133.33300781250000000000	4176.92285156250000000000	4146.15380859375000000000	4143.58984375000000000000	4155.38427734375000000000	4160.51269531250000000000	4150.76904296875000000000	4144.10253906250000000000	4123.07666015625000000000	4178.46142578125000000000	4150.25634765625000000000	4117.94873046875000000000	4128.20507812500000000000	3297.00000000000000000000	10247.00000000000000000000	10230.00000000000000000000	0.00000000000000000000	0.00000000000000000000	0.00000000000000000000	603.00000000000000000000	125.00000000000000000000	4.00000000000000000000	4.00000000000000000000	4.00000000000000000000	4.00000000000000000000	4.00000000000000000000	4.00000000000000000000	4.00000000000000000000	4.00000000000000000000	4.00000000000000000000	4.00000000000000000000	4.00000000000000000000	4.00000000000000000000	4.00000000000000000000	4.00000000000000000000	4.00000000000000000000	4.00000000000000000000
112.00000000000000000000	0.00000000000000000000	4146.66650390625000000000	4174.87158203125000000000	4164.10253906250000000000	4172.82031250000000000000	4184.61523437500000000000	4182.05126953125000000000	4180.51269531250000000000	4166.15380859375000000000	4158.97412109375000000000	4134.35888671875000000000	4181.02539062500000000000	4167.17919921875000000000	4153.33300781250000000000	4165.64111328125000000000	2611.00000000000000000000	10247.00000000000000000000	10230.00000000000000000000	0.00000000000000000000	0.00000000000000000000	0.00000000000000000000	603.00000000000000000000	132.00000000000000000000	4.00000000000000000000	4.00000000000000000000	4.00000000000000000000	4.00000000000000000000	4.00000000000000000000	4.00000000000000000000	4.00000000000000000000	4.00000000000000000000	4.00000000000000000000	4.00000000000000000000	4.00000000000000000000	4.00000000000000000000	4.00000000000000000000	4.00000000000000000000	4.00000000000000000000	4.00000000000000000000
113.00000000000000000000	0.00000000000000000000	4171.28173828125000000000	4161.02539062500000000000	4184.10253906250000000000	4168.71777343750000000000	4160.00000000000000000000	4158.97412109375000000000	4158.46142578125000000000	4146.15380859375000000000	4137.43603515625000000000	4111.28173828125000000000	4150.76904296875000000000	4182.05126953125000000000	4145.12792968750000000000	4164.61523437500000000000	2507.00000000000000000000	10246.00000000000000000000	10231.00000000000000000000	0.00000000000000000000	0.00000000000000000000	0.00000000000000000000	603.00000000000000000000	139.00000000000000000000	4.00000000000000000000	4.00000000000000000000	4.00000000000000000000	4.00000000000000000000	4.00000000000000000000	4.00000000000000000000	4.00000000000000000000	4.00000000000000000000	4.00000000000000000000	4.00000000000000000000	4.00000000000000000000	4.00000000000000000000	4.00000000000000000000	4.00000000000000000000	4.00000000000000000000	4.00000000000000000000
114.00000000000000000000	0.00000000000000000000	4158.97412109375000000000	4149.23046875000000000000	4173.33300781250000000000	4162.56396484375000000000	4148.71777343750000000000	4152.30761718750000000000	4161.53857421875000000000	4156.92285156250000000000	4145.64111328125000000000	4117.94873046875000000000	4169.74365234375000000000	4181.02539062500000000000	4151.79492187500000000000	4157.43603515625000000000	3471.00000000000000000000	10246.00000000000000000000	10231.00000000000000000000	0.00000000000000000000	0.00000000000000000000	0.00000000000000000000	603.00000000000000000000	148.00000000000000000000	4.00000000000000000000	4.00000000000000000000	4.00000000000000000000	4.00000000000000000000	4.00000000000000000000	4.00000000000000000000	4.00000000000000000000	4.00000000000000000000	4.00000000000000000000	4.00000000000000000000	4.00000000000000000000	4.00000000000000000000	4.00000000000000000000	4.00000000000000000000	4.00000000000000000000	4.00000000000000000000
115.00000000000000000000	0.00000000000000000000	4149.74365234375000000000	4149.74365234375000000000	4166.15380859375000000000	4166.66650390625000000000	4156.41015625000000000000	4162.05126953125000000000	4168.71777343750000000000	4171.79492187500000000000	4163.07666015625000000000	4134.35888671875000000000	4215.89746093750000000000	4187.69238281250000000000	4168.20507812500000000000	4164.61523437500000000000	3297.00000000000000000000	10249.00000000000000000000	10230.00000000000000000000	0.00000000000000000000	0.00000000000000000000	0.00000000000000000000	603.00000000000000000000	156.00000000000000000000	4.00000000000000000000	4.00000000000000000000	4.00000000000000000000	4.00000000000000000000	4.00000000000000000000	4.00000000000000000000	4.00000000000000000000	4.00000000000000000000	4.00000000000000000000	4.00000000000000000000	4.00000000000000000000	4.00000000000000000000	4.00000000000000000000	4.00000000000000000000	4.00000000000000000000	4.00000000000000000000
116.00000000000000000000	0.00000000000000000000	4173.84619140625000000000	4154.87158203125000000000	4182.56396484375000000000	4160.00000000000000000000	4162.56396484375000000000	4174.87158203125000000000	4173.33300781250000000000	4166.15380859375000000000	4162.56396484375000000000	4137.94873046875000000000	4210.25634765625000000000	4201.02539062500000000000	4172.82031250000000000000	4178.97412109375000000000	2611.00000000000000000000	10249.00000000000000000000	10230.00000000000000000000	0.00000000000000000000	0.00000000000000000000	0.00000000000000000000	603.00000000000000000000	164.00000000000000000000	4.00000000000000000000	4.00000000000000000000	4.00000000000000000000	4.00000000000000000000	4.00000000000000000000	4.00000000000000000000	4.00000000000000000000	4.00000000000000000000	4.00000000000000000000	4.00000000000000000000	4.00000000000000000000	4.00000000000000000000	4.00000000000000000000	4.00000000000000000000	4.00000000000000000000	4.00000000000000000000
117.00000000000000000000	0.00000000000000000000	4156.92285156250000000000	4154.87158203125000000000	4168.20507812500000000000	4153.84619140625000000000	4178.46142578125000000000	4190.76904296875000000000	4193.33300781250000000000	4172.82031250000000000000	4166.66650390625000000000	4149.23046875000000000000	4176.41015625000000000000	4196.92285156250000000000	4175.89746093750000000000	4170.25634765625000000000	2507.00000000000000000000	10250.00000000000000000000	10230.00000000000000000000	0.00000000000000000000	0.00000000000000000000	0.00000000000000000000	603.00000000000000000000	172.00000000000000000000	4.00000000000000000000	4.00000000000000000000	4.00000000000000000000	4.00000000000000000000	4.00000000000000000000	4.00000000000000000000	4.00000000000000000000	4.00000000000000000000	4.00000000000000000000	4.00000000000000000000	4.00000000000000000000	4.00000000000000000000	4.00000000000000000000	4.00000000000000000000	4.00000000000000000000	4.00000000000000000000
118.00000000000000000000	0.00000000000000000000	4163.07666015625000000000	4121.53857421875000000000	4173.84619140625000000000	4153.33300781250000000000	4149.74365234375000000000	4154.35888671875000000000	4163.58984375000000000000	4141.02539062500000000000	4128.71777343750000000000	4122.56396484375000000000	4146.66650390625000000000	4173.84619140625000000000	4134.87158203125000000000	4126.66650390625000000000	3471.00000000000000000000	10250.00000000000000000000	10230.00000000000000000000	0.00000000000000000000	0.00000000000000000000	0.00000000000000000000	603.00000000000000000000	181.00000000000000000000	4.00000000000000000000	4.00000000000000000000	4.00000000000000000000	4.00000000000000000000	4.00000000000000000000	4.00000000000000000000	4.00000000000000000000	4.00000000000000000000	4.00000000000000000000	4.00000000000000000000	4.00000000000000000000	4.00000000000000000000	4.00000000000000000000	4.00000000000000000000	4.00000000000000000000	4.00000000000000000000
119.00000000000000000000	0.00000000000000000000	4158.46142578125000000000	4145.64111328125000000000	4164.61523437500000000000	4163.07666015625000000000	4157.94873046875000000000	4161.02539062500000000000	4167.17919921875000000000	4153.33300781250000000000	4143.58984375000000000000	4128.71777343750000000000	4171.79492187500000000000	4186.15380859375000000000	4147.69238281250000000000	4152.30761718750000000000	3297.00000000000000000000	10247.00000000000000000000	10228.00000000000000000000	0.00000000000000000000	0.00000000000000000000	0.00000000000000000000	603.00000000000000000000	189.00000000000000000000	4.00000000000000000000	4.00000000000000000000	4.00000000000000000000	4.00000000000000000000	4.00000000000000000000	4.00000000000000000000	4.00000000000000000000	4.00000000000000000000	4.00000000000000000000	4.00000000000000000000	4.00000000000000000000	4.00000000000000000000	4.00000000000000000000	4.00000000000000000000	4.00000000000000000000	4.00000000000000000000
120.00000000000000000000	0.00000000000000000000	4145.12792968750000000000	4133.33300781250000000000	4162.56396484375000000000	4147.17919921875000000000	4147.17919921875000000000	4168.71777343750000000000	4167.17919921875000000000	4166.15380859375000000000	4158.46142578125000000000	4125.12792968750000000000	4184.10253906250000000000	4192.30761718750000000000	4167.17919921875000000000	4154.35888671875000000000	2611.00000000000000000000	10247.00000000000000000000	10228.00000000000000000000	0.00000000000000000000	0.00000000000000000000	0.00000000000000000000	603.00000000000000000000	196.00000000000000000000	4.00000000000000000000	4.00000000000000000000	4.00000000000000000000	4.00000000000000000000	4.00000000000000000000	4.00000000000000000000	4.00000000000000000000	4.00000000000000000000	4.00000000000000000000	4.00000000000000000000	4.00000000000000000000	4.00000000000000000000	4.00000000000000000000	4.00000000000000000000	4.00000000000000000000	4.00000000000000000000
121.00000000000000000000	0.00000000000000000000	4157.43603515625000000000	4098.97412109375000000000	4180.00000000000000000000	4144.61523437500000000000	4135.89746093750000000000	4162.05126953125000000000	4160.51269531250000000000	4157.43603515625000000000	4142.05126953125000000000	4114.87158203125000000000	4178.46142578125000000000	4173.33300781250000000000	4167.17919921875000000000	4132.82031250000000000000	2507.00000000000000000000	10245.00000000000000000000	10227.00000000000000000000	0.00000000000000000000	0.00000000000000000000	0.00000000000000000000	603.00000000000000000000	204.00000000000000000000	4.00000000000000000000	4.00000000000000000000	4.00000000000000000000	4.00000000000000000000	4.00000000000000000000	4.00000000000000000000	4.00000000000000000000	4.00000000000000000000	4.00000000000000000000	4.00000000000000000000	4.00000000000000000000	4.00000000000000000000	4.00000000000000000000	4.00000000000000000000	4.00000000000000000000	4.00000000000000000000
122.00000000000000000000	0.00000000000000000000	4145.12792968750000000000	4137.43603515625000000000	4167.69238281250000000000	4166.66650390625000000000	4192.82031250000000000000	4195.38427734375000000000	4198.97412109375000000000	4188.20507812500000000000	4176.92285156250000000000	4159.48730468750000000000	4190.25634765625000000000	4182.05126953125000000000	4182.56396484375000000000	4171.28173828125000000000	3471.00000000000000000000	10245.00000000000000000000	10227.00000000000000000000	0.00000000000000000000	0.00000000000000000000	0.00000000000000000000	603.00000000000000000000	211.00000000000000000000	4.00000000000000000000	4.00000000000000000000	4.00000000000000000000	4.00000000000000000000	4.00000000000000000000	4.00000000000000000000	4.00000000000000000000	4.00000000000000000000	4.00000000000000000000	4.00000000000000000000	4.00000000000000000000	4.00000000000000000000	4.00000000000000000000	4.00000000000000000000	4.00000000000000000000	4.00000000000000000000
123.00000000000000000000	0.00000000000000000000	4164.10253906250000000000	4138.46142578125000000000	4185.12792968750000000000	4152.82031250000000000000	4185.12792968750000000000	4183.58984375000000000000	4190.25634765625000000000	4170.25634765625000000000	4170.76904296875000000000	4152.82031250000000000000	4169.74365234375000000000	4184.10253906250000000000	4149.74365234375000000000	4159.48730468750000000000	3297.00000000000000000000	10243.00000000000000000000	10226.00000000000000000000	0.00000000000000000000	0.00000000000000000000	0.00000000000000000000	603.00000000000000000000	219.00000000000000000000	4.00000000000000000000	4.00000000000000000000	4.00000000000000000000	4.00000000000000000000	4.00000000000000000000	4.00000000000000000000	4.00000000000000000000	4.00000000000000000000	4.00000000000000000000	4.00000000000000000000	4.00000000000000000000	4.00000000000000000000	4.00000000000000000000	4.00000000000000000000	4.00000000000000000000	4.00000000000000000000
124.00000000000000000000	0.00000000000000000000	4167.69238281250000000000	4153.84619140625000000000	4177.94873046875000000000	4160.51269531250000000000	4168.20507812500000000000	4177.94873046875000000000	4186.66650390625000000000	4167.17919921875000000000	4163.07666015625000000000	4150.76904296875000000000	4191.79492187500000000000	4182.56396484375000000000	4168.20507812500000000000	4148.20507812500000000000	2611.00000000000000000000	10243.00000000000000000000	10226.00000000000000000000	0.00000000000000000000	0.00000000000000000000	0.00000000000000000000	603.00000000000000000000	226.00000000000000000000	4.00000000000000000000	4.00000000000000000000	4.00000000000000000000	4.00000000000000000000	4.00000000000000000000	4.00000000000000000000	4.00000000000000000000	4.00000000000000000000	4.00000000000000000000	4.00000000000000000000	4.00000000000000000000	4.00000000000000000000	4.00000000000000000000	4.00000000000000000000	4.00000000000000000000	4.00000000000000000000
125.00000000000000000000	0.00000000000000000000	4150.25634765625000000000	4160.51269531250000000000	4157.43603515625000000000	4177.43603515625000000000	4157.43603515625000000000	4167.69238281250000000000	4177.43603515625000000000	4173.84619140625000000000	4162.05126953125000000000	4161.53857421875000000000	4191.79492187500000000000	4182.56396484375000000000	4190.76904296875000000000	4161.02539062500000000000	2507.00000000000000000000	10243.00000000000000000000	10226.00000000000000000000	0.00000000000000000000	0.00000000000000000000	0.00000000000000000000	603.00000000000000000000	234.00000000000000000000	4.00000000000000000000	4.00000000000000000000	4.00000000000000000000	4.00000000000000000000	4.00000000000000000000	4.00000000000000000000	4.00000000000000000000	4.00000000000000000000	4.00000000000000000000	4.00000000000000000000	4.00000000000000000000	4.00000000000000000000	4.00000000000000000000	4.00000000000000000000	4.00000000000000000000	4.00000000000000000000
126.00000000000000000000	0.00000000000000000000	4161.02539062500000000000	4128.20507812500000000000	4171.28173828125000000000	4153.84619140625000000000	4134.87158203125000000000	4144.10253906250000000000	4147.17919921875000000000	4147.69238281250000000000	4139.48730468750000000000	4127.17919921875000000000	4143.58984375000000000000	4174.87158203125000000000	4158.46142578125000000000	4143.07666015625000000000	3471.00000000000000000000	10243.00000000000000000000	10226.00000000000000000000	0.00000000000000000000	0.00000000000000000000	0.00000000000000000000	603.00000000000000000000	242.00000000000000000000	4.00000000000000000000	4.00000000000000000000	4.00000000000000000000	4.00000000000000000000	4.00000000000000000000	4.00000000000000000000	4.00000000000000000000	4.00000000000000000000	4.00000000000000000000	4.00000000000000000000	4.00000000000000000000	4.00000000000000000000	4.00000000000000000000	4.00000000000000000000	4.00000000000000000000	4.00000000000000000000
127.00000000000000000000	0.00000000000000000000	4152.30761718750000000000	4159.48730468750000000000	4166.66650390625000000000	4152.30761718750000000000	4170.76904296875000000000	4173.33300781250000000000	4174.35888671875000000000	4164.61523437500000000000	4164.10253906250000000000	4138.46142578125000000000	4178.46142578125000000000	4188.71777343750000000000	4168.71777343750000000000	4146.15380859375000000000	51.00000000000000000000	10244.00000000000000000000	10226.00000000000000000000	0.00000000000000000000	0.00000000000000000000	0.00000000000000000000	603.00000000000000000000	250.00000000000000000000	4.00000000000000000000	4.00000000000000000000	4.00000000000000000000	4.00000000000000000000	4.00000000000000000000	4.00000000000000000000	4.00000000000000000000	4.00000000000000000000	4.00000000000000000000	4.00000000000000000000	4.00000000000000000000	4.00000000000000000000	4.00000000000000000000	4.00000000000000000000	4.00000000000000000000	4.00000000000000000000
0.00000000000000000000	0.00000000000000000000	4169.23046875000000000000	4173.33300781250000000000	4186.66650390625000000000	4176.92285156250000000000	4184.10253906250000000000	4176.92285156250000000000	4183.58984375000000000000	4171.28173828125000000000	4168.71777343750000000000	4158.46142578125000000000	4206.15380859375000000000	4204.10253906250000000000	4162.56396484375000000000	4162.56396484375000000000	1051.00000000000000000000	10244.00000000000000000000	10226.00000000000000000000	0.00000000000000000000	0.00000000000000000000	0.00000000000000000000	603.00000000000000000000	258.00000000000000000000	4.00000000000000000000	4.00000000000000000000	4.00000000000000000000	4.00000000000000000000	4.00000000000000000000	4.00000000000000000000	4.00000000000000000000	4.00000000000000000000	4.00000000000000000000	4.00000000000000000000	4.00000000000000000000	4.00000000000000000000	4.00000000000000000000	4.00000000000000000000	4.00000000000000000000	4.00000000000000000000
1.00000000000000000000	0.00000000000000000000	4180.51269531250000000000	4175.89746093750000000000	4187.17919921875000000000	4185.64111328125000000000	4199.48730468750000000000	4182.56396484375000000000	4192.30761718750000000000	4180.51269531250000000000	4172.30761718750000000000	4167.17919921875000000000	4173.33300781250000000000	4214.87158203125000000000	4170.76904296875000000000	4196.41015625000000000000	2168.00000000000000000000	10244.00000000000000000000	10225.00000000000000000000	0.00000000000000000000	0.00000000000000000000	0.00000000000000000000	603.00000000000000000000	266.00000000000000000000	4.00000000000000000000	4.00000000000000000000	4.00000000000000000000	4.00000000000000000000	4.00000000000000000000	4.00000000000000000000	4.00000000000000000000	4.00000000000000000000	4.00000000000000000000	4.00000000000000000000	4.00000000000000000000	4.00000000000000000000	4.00000000000000000000	4.00000000000000000000	4.00000000000000000000	4.00000000000000000000
2.00000000000000000000	0.00000000000000000000	4172.82031250000000000000	4172.82031250000000000000	4166.66650390625000000000	4169.74365234375000000000	4188.20507812500000000000	4168.71777343750000000000	4182.05126953125000000000	4169.23046875000000000000	4162.56396484375000000000	4153.33300781250000000000	4161.53857421875000000000	4207.69238281250000000000	4174.87158203125000000000	4192.82031250000000000000	1441.00000000000000000000	10244.00000000000000000000	10225.00000000000000000000	0.00000000000000000000	0.00000000000000000000	0.00000000000000000000	603.00000000000000000000	274.00000000000000000000	4.00000000000000000000	4.00000000000000000000	4.00000000000000000000	4.00000000000000000000	4.00000000000000000000	4.00000000000000000000	4.00000000000000000000	4.00000000000000000000	4.00000000000000000000	4.00000000000000000000	4.00000000000000000000	4.00000000000000000000	4.00000000000000000000	4.00000000000000000000	4.00000000000000000000	4.00000000000000000000
3.00000000000000000000	0.00000000000000000000	4180.00000000000000000000	4147.17919921875000000000	4180.51269531250000000000	4161.02539062500000000000	4138.46142578125000000000	4137.43603515625000000000	4147.17919921875000000000	4138.46142578125000000000	4132.82031250000000000000	4116.41015625000000000000	4187.69238281250000000000	4187.17919921875000000000	4145.64111328125000000000	4154.87158203125000000000	3452.00000000000000000000	10245.00000000000000000000	10228.00000000000000000000	0.00000000000000000000	0.00000000000000000000	0.00000000000000000000	603.00000000000000000000	283.00000000000000000000	4.00000000000000000000	4.00000000000000000000	4.00000000000000000000	4.00000000000000000000	4.00000000000000000000	4.00000000000000000000	4.00000000000000000000	4.00000000000000000000	4.00000000000000000000	4.00000000000000000000	4.00000000000000000000	4.00000000000000000000	4.00000000000000000000	4.00000000000000000000	4.00000000000000000000	4.00000000000000000000
4.00000000000000000000	0.00000000000000000000	4154.87158203125000000000	4162.56396484375000000000	4174.35888671875000000000	4174.87158203125000000000	4164.61523437500000000000	4173.84619140625000000000	4176.92285156250000000000	4174.87158203125000000000	4170.76904296875000000000	4143.07666015625000000000	4216.92285156250000000000	4200.51269531250000000000	4178.46142578125000000000	4172.82031250000000000000	3531.00000000000000000000	10245.00000000000000000000	10228.00000000000000000000	0.00000000000000000000	0.00000000000000000000	0.00000000000000000000	603.00000000000000000000	291.00000000000000000000	4.00000000000000000000	4.00000000000000000000	4.00000000000000000000	4.00000000000000000000	4.00000000000000000000	4.00000000000000000000	4.00000000000000000000	4.00000000000000000000	4.00000000000000000000	4.00000000000000000000	4.00000000000000000000	4.00000000000000000000	4.00000000000000000000	4.00000000000000000000	4.00000000000000000000	4.00000000000000000000
5.00000000000000000000	0.00000000000000000000	4155.89746093750000000000	4152.30761718750000000000	4181.02539062500000000000	4168.71777343750000000000	4166.66650390625000000000	4167.17919921875000000000	4177.94873046875000000000	4172.82031250000000000000	4168.71777343750000000000	4155.38427734375000000000	4192.30761718750000000000	4201.53857421875000000000	4172.30761718750000000000	4165.12792968750000000000	3429.00000000000000000000	10245.00000000000000000000	10228.00000000000000000000	0.00000000000000000000	0.00000000000000000000	0.00000000000000000000	603.00000000000000000000	299.00000000000000000000	4.00000000000000000000	4.00000000000000000000	4.00000000000000000000	4.00000000000000000000	4.00000000000000000000	4.00000000000000000000	4.00000000000000000000	4.00000000000000000000	4.00000000000000000000	4.00000000000000000000	4.00000000000000000000	4.00000000000000000000	4.00000000000000000000	4.00000000000000000000	4.00000000000000000000	4.00000000000000000000
6.00000000000000000000	0.00000000000000000000	4163.58984375000000000000	4148.20507812500000000000	4176.92285156250000000000	4158.97412109375000000000	4156.41015625000000000000	4157.43603515625000000000	4175.38427734375000000000	4157.94873046875000000000	4153.84619140625000000000	4155.38427734375000000000	4164.10253906250000000000	4186.66650390625000000000	4136.41015625000000000000	4153.33300781250000000000	3466.00000000000000000000	10245.00000000000000000000	10228.00000000000000000000	0.00000000000000000000	0.00000000000000000000	0.00000000000000000000	603.00000000000000000000	308.00000000000000000000	4.00000000000000000000	4.00000000000000000000	4.00000000000000000000	4.00000000000000000000	4.00000000000000000000	4.00000000000000000000	4.00000000000000000000	4.00000000000000000000	4.00000000000000000000	4.00000000000000000000	4.00000000000000000000	4.00000000000000000000	4.00000000000000000000	4.00000000000000000000	4.00000000000000000000	4.00000000000000000000
7.00000000000000000000	0.00000000000000000000	4161.02539062500000000000	4147.17919921875000000000	4165.64111328125000000000	4154.35888671875000000000	4171.28173828125000000000	4176.92285156250000000000	4188.71777343750000000000	4166.15380859375000000000	4163.58984375000000000000	4151.79492187500000000000	4148.20507812500000000000	4191.28173828125000000000	4141.53857421875000000000	4163.07666015625000000000	3364.00000000000000000000	10245.00000000000000000000	10226.00000000000000000000	0.00000000000000000000	0.00000000000000000000	0.00000000000000000000	603.00000000000000000000	316.00000000000000000000	4.00000000000000000000	4.00000000000000000000	4.00000000000000000000	4.00000000000000000000	4.00000000000000000000	4.00000000000000000000	4.00000000000000000000	4.00000000000000000000	4.00000000000000000000	4.00000000000000000000	4.00000000000000000000	4.00000000000000000000	4.00000000000000000000	4.00000000000000000000	4.00000000000000000000	4.00000000000000000000
8.00000000000000000000	0.00000000000000000000	4179.48730468750000000000	4126.15380859375000000000	4185.12792968750000000000	4154.87158203125000000000	4166.15380859375000000000	4164.10253906250000000000	4172.30761718750000000000	4151.79492187500000000000	4145.12792968750000000000	4123.07666015625000000000	4147.69238281250000000000	4198.46142578125000000000	4149.74365234375000000000	4160.00000000000000000000	3410.00000000000000000000	10245.00000000000000000000	10226.00000000000000000000	0.00000000000000000000	0.00000000000000000000	0.00000000000000000000	603.00000000000000000000	323.00000000000000000000	4.00000000000000000000	4.00000000000000000000	4.00000000000000000000	4.00000000000000000000	4.00000000000000000000	4.00000000000000000000	4.00000000000000000000	4.00000000000000000000	4.00000000000000000000	4.00000000000000000000	4.00000000000000000000	4.00000000000000000000	4.00000000000000000000	4.00000000000000000000	4.00000000000000000000	4.00000000000000000000
9.00000000000000000000	0.00000000000000000000	4154.35888671875000000000	4154.87158203125000000000	4166.66650390625000000000	4170.76904296875000000000	4181.53857421875000000000	4164.61523437500000000000	4181.53857421875000000000	4173.33300781250000000000	4162.05126953125000000000	4145.12792968750000000000	4204.10253906250000000000	4201.02539062500000000000	4174.35888671875000000000	4183.07666015625000000000	3108.00000000000000000000	10245.00000000000000000000	10226.00000000000000000000	0.00000000000000000000	0.00000000000000000000	0.00000000000000000000	603.00000000000000000000	331.00000000000000000000	4.00000000000000000000	4.00000000000000000000	4.00000000000000000000	4.00000000000000000000	4.00000000000000000000	4.00000000000000000000	4.00000000000000000000	4.00000000000000000000	4.00000000000000000000	4.00000000000000000000	4.00000000000000000000	4.00000000000000000000	4.00000000000000000000	4.00000000000000000000	4.00000000000000000000	4.00000000000000000000
10.00000000000000000000	0.00000000000000000000	4154.87158203125000000000	4151.28173828125000000000	4166.66650390625000000000	4169.23046875000000000000	4160.51269531250000000000	4141.53857421875000000000	4163.07666015625000000000	4168.71777343750000000000	4152.82031250000000000000	4139.48730468750000000000	4206.15380859375000000000	4180.00000000000000000000	4154.35888671875000000000	4167.17919921875000000000	3478.00000000000000000000	10245.00000000000000000000	10226.00000000000000000000	0.00000000000000000000	0.00000000000000000000	0.00000000000000000000	603.00000000000000000000	338.00000000000000000000	4.00000000000000000000	4.00000000000000000000	4.00000000000000000000	4.00000000000000000000	4.00000000000000000000	4.00000000000000000000	4.00000000000000000000	4.00000000000000000000	4.00000000000000000000	4.00000000000000000000	4.00000000000000000000	4.00000000000000000000	4.00000000000000000000	4.00000000000000000000	4.00000000000000000000	4.00000000000000000000
11.00000000000000000000	0.00000000000000000000	4170.76904296875000000000	4136.92285156250000000000	4177.94873046875000000000	4167.17919921875000000000	4148.71777343750000000000	4144.61523437500000000000	4168.71777343750000000000	4166.15380859375000000000	4153.84619140625000000000	4137.94873046875000000000	4176.41015625000000000000	4169.74365234375000000000	4147.69238281250000000000	4154.35888671875000000000	3283.00000000000000000000	10248.00000000000000000000	10227.00000000000000000000	0.00000000000000000000	0.00000000000000000000	0.00000000000000000000	603.00000000000000000000	347.00000000000000000000	4.00000000000000000000	4.00000000000000000000	4.00000000000000000000	4.00000000000000000000	4.00000000000000000000	4.00000000000000000000	4.00000000000000000000	4.00000000000000000000	4.00000000000000000000	4.00000000000000000000	4.00000000000000000000	4.00000000000000000000	4.00000000000000000000	4.00000000000000000000	4.00000000000000000000	4.00000000000000000000
12.00000000000000000000	0.00000000000000000000	4150.76904296875000000000	4141.02539062500000000000	4169.23046875000000000000	4165.64111328125000000000	4162.05126953125000000000	4168.71777343750000000000	4194.35888671875000000000	4184.61523437500000000000	4181.02539062500000000000	4170.76904296875000000000	4164.61523437500000000000	4173.84619140625000000000	4167.69238281250000000000	4160.00000000000000000000	2577.00000000000000000000	10248.00000000000000000000	10227.00000000000000000000	0.00000000000000000000	0.00000000000000000000	0.00000000000000000000	603.00000000000000000000	354.00000000000000000000	4.00000000000000000000	4.00000000000000000000	4.00000000000000000000	4.00000000000000000000	4.00000000000000000000	4.00000000000000000000	4.00000000000000000000	4.00000000000000000000	4.00000000000000000000	4.00000000000000000000	4.00000000000000000000	4.00000000000000000000	4.00000000000000000000	4.00000000000000000000	4.00000000000000000000	4.00000000000000000000
13.00000000000000000000	0.00000000000000000000	4164.10253906250000000000	4148.71777343750000000000	4184.10253906250000000000	4156.41015625000000000000	4166.15380859375000000000	4166.15380859375000000000	4180.51269531250000000000	4170.76904296875000000000	4165.64111328125000000000	4161.02539062500000000000	4151.79492187500000000000	4167.69238281250000000000	4156.41015625000000000000	4145.64111328125000000000	2468.00000000000000000000	10248.00000000000000000000	10227.00000000000000000000	0.00000000000000000000	0.00000000000000000000	0.00000000000000000000	603.00000000000000000000	361.00000000000000000000	4.00000000000000000000	4.00000000000000000000	4.00000000000000000000	4.00000000000000000000	4.00000000000000000000	4.00000000000000000000	4.00000000000000000000	4.00000000000000000000	4.00000000000000000000	4.00000000000000000000	4.00000000000000000000	4.00000000000000000000	4.00000000000000000000	4.00000000000000000000	4.00000000000000000000	4.00000000000000000000
14.00000000000000000000	0.00000000000000000000	4156.92285156250000000000	4184.61523437500000000000	4163.58984375000000000000	4162.05126953125000000000	4192.82031250000000000000	4186.15380859375000000000	4194.35888671875000000000	4188.20507812500000000000	4178.97412109375000000000	4166.15380859375000000000	4206.66650390625000000000	4178.46142578125000000000	4173.84619140625000000000	4167.69238281250000000000	3478.00000000000000000000	10248.00000000000000000000	10227.00000000000000000000	0.00000000000000000000	0.00000000000000000000	0.00000000000000000000	603.00000000000000000000	370.00000000000000000000	4.00000000000000000000	4.00000000000000000000	4.00000000000000000000	4.00000000000000000000	4.00000000000000000000	4.00000000000000000000	4.00000000000000000000	4.00000000000000000000	4.00000000000000000000	4.00000000000000000000	4.00000000000000000000	4.00000000000000000000	4.00000000000000000000	4.00000000000000000000	4.00000000000000000000	4.00000000000000000000
15.00000000000000000000	0.00000000000000000000	4152.30761718750000000000	4144.61523437500000000000	4161.02539062500000000000	4150.25634765625000000000	4150.76904296875000000000	4149.74365234375000000000	4162.56396484375000000000	4167.17919921875000000000	4155.89746093750000000000	4136.41015625000000000000	4194.87158203125000000000	4176.92285156250000000000	4156.41015625000000000000	4152.30761718750000000000	3283.00000000000000000000	10247.00000000000000000000	10226.00000000000000000000	0.00000000000000000000	0.00000000000000000000	0.00000000000000000000	603.00000000000000000000	378.00000000000000000000	4.00000000000000000000	4.00000000000000000000	4.00000000000000000000	4.00000000000000000000	4.00000000000000000000	4.00000000000000000000	4.00000000000000000000	4.00000000000000000000	4.00000000000000000000	4.00000000000000000000	4.00000000000000000000	4.00000000000000000000	4.00000000000000000000	4.00000000000000000000	4.00000000000000000000	4.00000000000000000000
16.00000000000000000000	0.00000000000000000000	4165.12792968750000000000	4122.05126953125000000000	4180.51269531250000000000	4153.84619140625000000000	4140.00000000000000000000	4137.94873046875000000000	4148.71777343750000000000	4148.71777343750000000000	4139.48730468750000000000	4122.05126953125000000000	4142.56396484375000000000	4181.53857421875000000000	4142.05126953125000000000	4142.56396484375000000000	0.00000000000000000000	10247.00000000000000000000	10226.00000000000000000000	0.00000000000000000000	0.00000000000000000000	0.00000000000000000000	603.00000000000000000000	385.00000000000000000000	4.00000000000000000000	4.00000000000000000000	4.00000000000000000000	4.00000000000000000000	4.00000000000000000000	4.00000000000000000000	4.00000000000000000000	4.00000000000000000000	4.00000000000000000000	4.00000000000000000000	4.00000000000000000000	4.00000000000000000000	4.00000000000000000000	4.00000000000000000000	4.00000000000000000000	4.00000000000000000000
17.00000000000000000000	0.00000000000000000000	4157.94873046875000000000	4163.58984375000000000000	4176.41015625000000000000	4179.48730468750000000000	4195.38427734375000000000	4187.17919921875000000000	4195.38427734375000000000	4184.61523437500000000000	4181.53857421875000000000	4170.76904296875000000000	4184.61523437500000000000	4212.30761718750000000000	4159.48730468750000000000	4181.02539062500000000000	0.00000000000000000000	10247.00000000000000000000	10228.00000000000000000000	0.00000000000000000000	0.00000000000000000000	0.00000000000000000000	603.00000000000000000000	393.00000000000000000000	4.00000000000000000000	4.00000000000000000000	4.00000000000000000000	4.00000000000000000000	4.00000000000000000000	4.00000000000000000000	4.00000000000000000000	4.00000000000000000000	4.00000000000000000000	4.00000000000000000000	4.00000000000000000000	4.00000000000000000000	4.00000000000000000000	4.00000000000000000000	4.00000000000000000000	4.00000000000000000000
18.00000000000000000000	0.00000000000000000000	4177.94873046875000000000	4144.61523437500000000000	4188.71777343750000000000	4168.71777343750000000000	4169.74365234375000000000	4169.74365234375000000000	4182.05126953125000000000	4173.33300781250000000000	4177.43603515625000000000	4169.74365234375000000000	4192.82031250000000000000	4207.17919921875000000000	4141.02539062500000000000	4169.23046875000000000000	0.00000000000000000000	10247.00000000000000000000	10228.00000000000000000000	0.00000000000000000000	0.00000000000000000000	0.00000000000000000000	603.00000000000000000000	402.00000000000000000000	4.00000000000000000000	4.00000000000000000000	4.00000000000000000000	4.00000000000000000000	4.00000000000000000000	4.00000000000000000000	4.00000000000000000000	4.00000000000000000000	4.00000000000000000000	4.00000000000000000000	4.00000000000000000000	4.00000000000000000000	4.00000000000000000000	4.00000000000000000000	4.00000000000000000000	4.00000000000000000000
19.00000000000000000000	0.00000000000000000000	4171.28173828125000000000	4152.82031250000000000000	4172.30761718750000000000	4166.15380859375000000000	4166.15380859375000000000	4164.61523437500000000000	4180.00000000000000000000	4175.38427734375000000000	4181.53857421875000000000	4176.92285156250000000000	4185.64111328125000000000	4199.48730468750000000000	4181.53857421875000000000	4171.28173828125000000000	0.00000000000000000000	10246.00000000000000000000	10229.00000000000000000000	0.00000000000000000000	0.00000000000000000000	0.00000000000000000000	603.00000000000000000000	410.00000000000000000000	4.00000000000000000000	4.00000000000000000000	4.00000000000000000000	4.00000000000000000000	4.00000000000000000000	4.00000000000000000000	4.00000000000000000000	4.00000000000000000000	4.00000000000000000000	4.00000000000000000000	4.00000000000000000000	4.00000000000000000000	4.00000000000000000000	4.00000000000000000000	4.00000000000000000000	4.00000000000000000000
20.00000000000000000000	0.00000000000000000000	4168.71777343750000000000	4160.00000000000000000000	4168.71777343750000000000	4163.58984375000000000000	4165.64111328125000000000	4155.89746093750000000000	4173.33300781250000000000	4169.74365234375000000000	4166.66650390625000000000	4163.58984375000000000000	4186.66650390625000000000	4207.17919921875000000000	4189.23046875000000000000	4177.94873046875000000000	0.00000000000000000000	10246.00000000000000000000	10229.00000000000000000000	0.00000000000000000000	0.00000000000000000000	0.00000000000000000000	603.00000000000000000000	417.00000000000000000000	4.00000000000000000000	4.00000000000000000000	4.00000000000000000000	4.00000000000000000000	4.00000000000000000000	4.00000000000000000000	4.00000000000000000000	4.00000000000000000000	4.00000000000000000000	4.00000000000000000000	4.00000000000000000000	4.00000000000000000000	4.00000000000000000000	4.00000000000000000000	4.00000000000000000000	4.00000000000000000000
21.00000000000000000000	0.00000000000000000000	4184.10253906250000000000	4147.69238281250000000000	4180.00000000000000000000	4143.58984375000000000000	4147.69238281250000000000	4136.41015625000000000000	4161.53857421875000000000	4157.43603515625000000000	4146.15380859375000000000	4136.41015625000000000000	4173.84619140625000000000	4209.74365234375000000000	4153.33300781250000000000	4166.66650390625000000000	0.00000000000000000000	10245.00000000000000000000	10229.00000000000000000000	0.00000000000000000000	0.00000000000000000000	0.00000000000000000000	603.00000000000000000000	425.00000000000000000000	4.00000000000000000000	4.00000000000000000000	4.00000000000000000000	4.00000000000000000000	4.00000000000000000000	4.00000000000000000000	4.00000000000000000000	4.00000000000000000000	4.00000000000000000000	4.00000000000000000000	4.00000000000000000000	4.00000000000000000000	4.00000000000000000000	4.00000000000000000000	4.00000000000000000000	4.00000000000000000000
22.00000000000000000000	0.00000000000000000000	4167.69238281250000000000	4165.12792968750000000000	4168.71777343750000000000	4148.20507812500000000000	4173.84619140625000000000	4154.87158203125000000000	4181.02539062500000000000	4181.53857421875000000000	4173.33300781250000000000	4164.10253906250000000000	4184.10253906250000000000	4219.48730468750000000000	4163.58984375000000000000	4173.33300781250000000000	0.00000000000000000000	10245.00000000000000000000	10229.00000000000000000000	0.00000000000000000000	0.00000000000000000000	0.00000000000000000000	603.00000000000000000000	433.00000000000000000000	4.00000000000000000000	4.00000000000000000000	4.00000000000000000000	4.00000000000000000000	4.00000000000000000000	4.00000000000000000000	4.00000000000000000000	4.00000000000000000000	4.00000000000000000000	4.00000000000000000000	4.00000000000000000000	4.00000000000000000000	4.00000000000000000000	4.00000000000000000000	4.00000000000000000000	4.00000000000000000000
23.00000000000000000000	0.00000000000000000000	4178.97412109375000000000	4148.71777343750000000000	4186.15380859375000000000	4151.28173828125000000000	4163.07666015625000000000	4148.71777343750000000000	4163.58984375000000000000	4162.05126953125000000000	4157.43603515625000000000	4156.92285156250000000000	4178.46142578125000000000	4217.94873046875000000000	4142.56396484375000000000	4165.64111328125000000000	0.00000000000000000000	10247.00000000000000000000	10229.00000000000000000000	0.00000000000000000000	0.00000000000000000000	0.00000000000000000000	603.00000000000000000000	441.00000000000000000000	4.00000000000000000000	4.00000000000000000000	4.00000000000000000000	4.00000000000000000000	4.00000000000000000000	4.00000000000000000000	4.00000000000000000000	4.00000000000000000000	4.00000000000000000000	4.00000000000000000000	4.00000000000000000000	4.00000000000000000000	4.00000000000000000000	4.00000000000000000000	4.00000000000000000000	4.00000000000000000000
24.00000000000000000000	0.00000000000000000000	4175.38427734375000000000	4155.89746093750000000000	4174.87158203125000000000	4150.76904296875000000000	4161.53857421875000000000	4160.51269531250000000000	4170.25634765625000000000	4156.92285156250000000000	4153.84619140625000000000	4153.33300781250000000000	4178.97412109375000000000	4206.66650390625000000000	4152.30761718750000000000	4172.82031250000000000000	0.00000000000000000000	10247.00000000000000000000	10229.00000000000000000000	0.00000000000000000000	0.00000000000000000000	0.00000000000000000000	603.00000000000000000000	449.00000000000000000000	4.00000000000000000000	4.00000000000000000000	4.00000000000000000000	4.00000000000000000000	4.00000000000000000000	4.00000000000000000000	4.00000000000000000000	4.00000000000000000000	4.00000000000000000000	4.00000000000000000000	4.00000000000000000000	4.00000000000000000000	4.00000000000000000000	4.00000000000000000000	4.00000000000000000000	4.00000000000000000000
25.00000000000000000000	0.00000000000000000000	4172.30761718750000000000	4158.46142578125000000000	4170.76904296875000000000	4151.79492187500000000000	4164.10253906250000000000	4158.46142578125000000000	4176.41015625000000000000	4156.92285156250000000000	4154.87158203125000000000	4148.20507812500000000000	4174.35888671875000000000	4185.64111328125000000000	4164.10253906250000000000	4163.07666015625000000000	0.00000000000000000000	10247.00000000000000000000	10229.00000000000000000000	0.00000000000000000000	0.00000000000000000000	0.00000000000000000000	603.00000000000000000000	456.00000000000000000000	4.00000000000000000000	4.00000000000000000000	4.00000000000000000000	4.00000000000000000000	4.00000000000000000000	4.00000000000000000000	4.00000000000000000000	4.00000000000000000000	4.00000000000000000000	4.00000000000000000000	4.00000000000000000000	4.00000000000000000000	4.00000000000000000000	4.00000000000000000000	4.00000000000000000000	4.00000000000000000000
26.00000000000000000000	0.00000000000000000000	4186.15380859375000000000	4154.35888671875000000000	4187.69238281250000000000	4158.97412109375000000000	4162.05126953125000000000	4150.25634765625000000000	4174.87158203125000000000	4161.02539062500000000000	4153.84619140625000000000	4145.12792968750000000000	4186.15380859375000000000	4185.12792968750000000000	4152.82031250000000000000	4165.64111328125000000000	0.00000000000000000000	10247.00000000000000000000	10229.00000000000000000000	0.00000000000000000000	0.00000000000000000000	0.00000000000000000000	603.00000000000000000000	463.00000000000000000000	4.00000000000000000000	4.00000000000000000000	4.00000000000000000000	4.00000000000000000000	4.00000000000000000000	4.00000000000000000000	4.00000000000000000000	4.00000000000000000000	4.00000000000000000000	4.00000000000000000000	4.00000000000000000000	4.00000000000000000000	4.00000000000000000000	4.00000000000000000000	4.00000000000000000000	4.00000000000000000000
27.00000000000000000000	0.00000000000000000000	4164.61523437500000000000	4168.71777343750000000000	4164.10253906250000000000	4153.84619140625000000000	4170.25634765625000000000	4164.10253906250000000000	4187.69238281250000000000	4190.76904296875000000000	4184.61523437500000000000	4176.41015625000000000000	4196.92285156250000000000	4207.69238281250000000000	4169.74365234375000000000	4188.71777343750000000000	0.00000000000000000000	10247.00000000000000000000	10229.00000000000000000000	0.00000000000000000000	0.00000000000000000000	0.00000000000000000000	603.00000000000000000000	471.00000000000000000000	4.00000000000000000000	4.00000000000000000000	4.00000000000000000000	4.00000000000000000000	4.00000000000000000000	4.00000000000000000000	4.00000000000000000000	4.00000000000000000000	4.00000000000000000000	4.00000000000000000000	4.00000000000000000000	4.00000000000000000000	4.00000000000000000000	4.00000000000000000000	4.00000000000000000000	4.00000000000000000000
28.00000000000000000000	0.00000000000000000000	4175.89746093750000000000	4145.12792968750000000000	4173.33300781250000000000	4137.43603515625000000000	4146.66650390625000000000	4139.48730468750000000000	4161.02539062500000000000	4169.74365234375000000000	4166.66650390625000000000	4166.15380859375000000000	4155.89746093750000000000	4198.97412109375000000000	4156.92285156250000000000	4153.33300781250000000000	0.00000000000000000000	10247.00000000000000000000	10229.00000000000000000000	0.00000000000000000000	0.00000000000000000000	0.00000000000000000000	603.00000000000000000000	479.00000000000000000000	4.00000000000000000000	4.00000000000000000000	4.00000000000000000000	4.00000000000000000000	4.00000000000000000000	4.00000000000000000000	4.00000000000000000000	4.00000000000000000000	4.00000000000000000000	4.00000000000000000000	4.00000000000000000000	4.00000000000000000000	4.00000000000000000000	4.00000000000000000000	4.00000000000000000000	4.00000000000000000000
29.00000000000000000000	0.00000000000000000000	4174.35888671875000000000	4161.02539062500000000000	4176.41015625000000000000	4155.38427734375000000000	4174.35888671875000000000	4149.74365234375000000000	4174.35888671875000000000	4169.74365234375000000000	4165.12792968750000000000	4170.76904296875000000000	4167.69238281250000000000	4196.41015625000000000000	4156.92285156250000000000	4147.69238281250000000000	0.00000000000000000000	10248.00000000000000000000	10229.00000000000000000000	0.00000000000000000000	0.00000000000000000000	0.00000000000000000000	603.00000000000000000000	486.00000000000000000000	4.00000000000000000000	4.00000000000000000000	4.00000000000000000000	4.00000000000000000000	4.00000000000000000000	4.00000000000000000000	4.00000000000000000000	4.00000000000000000000	4.00000000000000000000	4.00000000000000000000	4.00000000000000000000	4.00000000000000000000	4.00000000000000000000	4.00000000000000000000	4.00000000000000000000	4.00000000000000000000
30.00000000000000000000	0.00000000000000000000	4158.97412109375000000000	4157.94873046875000000000	4167.69238281250000000000	4150.25634765625000000000	4167.69238281250000000000	4148.20507812500000000000	4170.76904296875000000000	4156.92285156250000000000	4154.35888671875000000000	4158.97412109375000000000	4181.02539062500000000000	4196.41015625000000000000	4134.87158203125000000000	4143.58984375000000000000	0.00000000000000000000	10248.00000000000000000000	10229.00000000000000000000	0.00000000000000000000	0.00000000000000000000	0.00000000000000000000	603.00000000000000000000	495.00000000000000000000	4.00000000000000000000	4.00000000000000000000	4.00000000000000000000	4.00000000000000000000	4.00000000000000000000	4.00000000000000000000	4.00000000000000000000	4.00000000000000000000	4.00000000000000000000	4.00000000000000000000	4.00000000000000000000	4.00000000000000000000	4.00000000000000000000	4.00000000000000000000	4.00000000000000000000	4.00000000000000000000
31.00000000000000000000	0.00000000000000000000	4172.30761718750000000000	4128.71777343750000000000	4176.41015625000000000000	4127.69238281250000000000	4138.46142578125000000000	4137.43603515625000000000	4150.76904296875000000000	4131.79492187500000000000	4130.25634765625000000000	4135.89746093750000000000	4173.33300781250000000000	4183.58984375000000000000	4121.53857421875000000000	4127.69238281250000000000	0.00000000000000000000	10248.00000000000000000000	10229.00000000000000000000	0.00000000000000000000	0.00000000000000000000	0.00000000000000000000	603.00000000000000000000	503.00000000000000000000	4.00000000000000000000	4.00000000000000000000	4.00000000000000000000	4.00000000000000000000	4.00000000000000000000	4.00000000000000000000	4.00000000000000000000	4.00000000000000000000	4.00000000000000000000	4.00000000000000000000	4.00000000000000000000	4.00000000000000000000	4.00000000000000000000	4.00000000000000000000	4.00000000000000000000	4.00000000000000000000
32.00000000000000000000	0.00000000000000000000	4160.51269531250000000000	4152.82031250000000000000	4162.05126953125000000000	4141.53857421875000000000	4182.05126953125000000000	4169.23046875000000000000	4181.53857421875000000000	4170.25634765625000000000	4163.58984375000000000000	4171.28173828125000000000	4194.87158203125000000000	4190.25634765625000000000	4172.82031250000000000000	4155.89746093750000000000	0.00000000000000000000	10248.00000000000000000000	10229.00000000000000000000	0.00000000000000000000	0.00000000000000000000	0.00000000000000000000	603.00000000000000000000	511.00000000000000000000	4.00000000000000000000	4.00000000000000000000	4.00000000000000000000	4.00000000000000000000	4.00000000000000000000	4.00000000000000000000	4.00000000000000000000	4.00000000000000000000	4.00000000000000000000	4.00000000000000000000	4.00000000000000000000	4.00000000000000000000	4.00000000000000000000	4.00000000000000000000	4.00000000000000000000	4.00000000000000000000
33.00000000000000000000	0.00000000000000000000	4167.69238281250000000000	4144.10253906250000000000	4179.48730468750000000000	4149.74365234375000000000	4165.64111328125000000000	4147.69238281250000000000	4168.20507812500000000000	4168.20507812500000000000	4158.46142578125000000000	4157.43603515625000000000	4168.20507812500000000000	4196.41015625000000000000	4161.02539062500000000000	4153.84619140625000000000	0.00000000000000000000	10248.00000000000000000000	10227.00000000000000000000	0.00000000000000000000	0.00000000000000000000	0.00000000000000000000	603.00000000000000000000	519.00000000000000000000	4.00000000000000000000	4.00000000000000000000	4.00000000000000000000	4.00000000000000000000	4.00000000000000000000	4.00000000000000000000	4.00000000000000000000	4.00000000000000000000	4.00000000000000000000	4.00000000000000000000	4.00000000000000000000	4.00000000000000000000	4.00000000000000000000	4.00000000000000000000	4.00000000000000000000	4.00000000000000000000
34.00000000000000000000	0.00000000000000000000	4167.17919921875000000000	4144.61523437500000000000	4183.07666015625000000000	4144.61523437500000000000	4152.30761718750000000000	4151.28173828125000000000	4177.94873046875000000000	4168.71777343750000000000	4161.02539062500000000000	4146.15380859375000000000	4143.07666015625000000000	4212.30761718750000000000	4141.53857421875000000000	4161.02539062500000000000	0.00000000000000000000	10248.00000000000000000000	10227.00000000000000000000	0.00000000000000000000	0.00000000000000000000	0.00000000000000000000	603.00000000000000000000	528.00000000000000000000	4.00000000000000000000	4.00000000000000000000	4.00000000000000000000	4.00000000000000000000	4.00000000000000000000	4.00000000000000000000	4.00000000000000000000	4.00000000000000000000	4.00000000000000000000	4.00000000000000000000	4.00000000000000000000	4.00000000000000000000	4.00000000000000000000	4.00000000000000000000	4.00000000000000000000	4.00000000000000000000
35.00000000000000000000	0.00000000000000000000	4162.56396484375000000000	4145.64111328125000000000	4173.84619140625000000000	4142.05126953125000000000	4172.82031250000000000000	4162.05126953125000000000	4189.74365234375000000000	4173.84619140625000000000	4167.69238281250000000000	4156.41015625000000000000	4163.58984375000000000000	4218.97412109375000000000	4140.51269531250000000000	4153.84619140625000000000	0.00000000000000000000	10248.00000000000000000000	10228.00000000000000000000	0.00000000000000000000	0.00000000000000000000	0.00000000000000000000	603.00000000000000000000	536.00000000000000000000	4.00000000000000000000	4.00000000000000000000	4.00000000000000000000	4.00000000000000000000	4.00000000000000000000	4.00000000000000000000	4.00000000000000000000	4.00000000000000000000	4.00000000000000000000	4.00000000000000000000	4.00000000000000000000	4.00000000000000000000	4.00000000000000000000	4.00000000000000000000	4.00000000000000000000	4.00000000000000000000
36.00000000000000000000	0.00000000000000000000	4180.00000000000000000000	4118.46142578125000000000	4181.02539062500000000000	4139.48730468750000000000	4153.33300781250000000000	4126.15380859375000000000	4151.79492187500000000000	4140.00000000000000000000	4136.92285156250000000000	4133.84619140625000000000	4188.20507812500000000000	4190.76904296875000000000	4124.61523437500000000000	4121.53857421875000000000	0.00000000000000000000	10248.00000000000000000000	10228.00000000000000000000	0.00000000000000000000	0.00000000000000000000	0.00000000000000000000	603.00000000000000000000	543.00000000000000000000	4.00000000000000000000	4.00000000000000000000	4.00000000000000000000	4.00000000000000000000	4.00000000000000000000	4.00000000000000000000	4.00000000000000000000	4.00000000000000000000	4.00000000000000000000	4.00000000000000000000	4.00000000000000000000	4.00000000000000000000	4.00000000000000000000	4.00000000000000000000	4.00000000000000000000	4.00000000000000000000
37.00000000000000000000	0.00000000000000000000	4160.00000000000000000000	4136.41015625000000000000	4161.02539062500000000000	4136.41015625000000000000	4152.30761718750000000000	4135.89746093750000000000	4155.89746093750000000000	4143.58984375000000000000	4144.10253906250000000000	4141.02539062500000000000	4191.79492187500000000000	4175.89746093750000000000	4150.25634765625000000000	4153.33300781250000000000	0.00000000000000000000	10250.00000000000000000000	10228.00000000000000000000	0.00000000000000000000	0.00000000000000000000	0.00000000000000000000	603.00000000000000000000	551.00000000000000000000	4.00000000000000000000	4.00000000000000000000	4.00000000000000000000	4.00000000000000000000	4.00000000000000000000	4.00000000000000000000	4.00000000000000000000	4.00000000000000000000	4.00000000000000000000	4.00000000000000000000	4.00000000000000000000	4.00000000000000000000	4.00000000000000000000	4.00000000000000000000	4.00000000000000000000	4.00000000000000000000
38.00000000000000000000	0.00000000000000000000	4168.20507812500000000000	4150.25634765625000000000	4176.41015625000000000000	4140.51269531250000000000	4151.79492187500000000000	4144.61523437500000000000	4153.84619140625000000000	4142.05126953125000000000	4142.05126953125000000000	4144.10253906250000000000	4159.48730468750000000000	4171.79492187500000000000	4158.97412109375000000000	4165.64111328125000000000	0.00000000000000000000	10250.00000000000000000000	10228.00000000000000000000	0.00000000000000000000	0.00000000000000000000	0.00000000000000000000	603.00000000000000000000	559.00000000000000000000	4.00000000000000000000	4.00000000000000000000	4.00000000000000000000	4.00000000000000000000	4.00000000000000000000	4.00000000000000000000	4.00000000000000000000	4.00000000000000000000	4.00000000000000000000	4.00000000000000000000	4.00000000000000000000	4.00000000000000000000	4.00000000000000000000	4.00000000000000000000	4.00000000000000000000	4.00000000000000000000
39.00000000000000000000	0.00000000000000000000	4171.28173828125000000000	4164.61523437500000000000	4180.00000000000000000000	4159.48730468750000000000	4164.61523437500000000000	4152.30761718750000000000	4163.58984375000000000000	4162.05126953125000000000	4160.51269531250000000000	4163.07666015625000000000	4155.89746093750000000000	4176.41015625000000000000	4164.61523437500000000000	4149.74365234375000000000	0.00000000000000000000	10248.00000000000000000000	10228.00000000000000000000	0.00000000000000000000	0.00000000000000000000	0.00000000000000000000	603.00000000000000000000	567.00000000000000000000	4.00000000000000000000	4.00000000000000000000	4.00000000000000000000	4.00000000000000000000	4.00000000000000000000	4.00000000000000000000	4.00000000000000000000	4.00000000000000000000	4.00000000000000000000	4.00000000000000000000	4.00000000000000000000	4.00000000000000000000	4.00000000000000000000	4.00000000000000000000	4.00000000000000000000	4.00000000000000000000
40.00000000000000000000	0.00000000000000000000	4156.92285156250000000000	4153.84619140625000000000	4164.61523437500000000000	4150.25634765625000000000	4157.94873046875000000000	4150.25634765625000000000	4172.82031250000000000000	4175.38427734375000000000	4175.89746093750000000000	4180.51269531250000000000	4174.87158203125000000000	4187.69238281250000000000	4159.48730468750000000000	4151.28173828125000000000	0.00000000000000000000	10248.00000000000000000000	10228.00000000000000000000	0.00000000000000000000	0.00000000000000000000	0.00000000000000000000	603.00000000000000000000	574.00000000000000000000	4.00000000000000000000	4.00000000000000000000	4.00000000000000000000	4.00000000000000000000	4.00000000000000000000	4.00000000000000000000	4.00000000000000000000	4.00000000000000000000	4.00000000000000000000	4.00000000000000000000	4.00000000000000000000	4.00000000000000000000	4.00000000000000000000	4.00000000000000000000	4.00000000000000000000	4.00000000000000000000
41.00000000000000000000	0.00000000000000000000	4180.00000000000000000000	4133.33300781250000000000	4186.15380859375000000000	4129.23046875000000000000	4147.17919921875000000000	4134.35888671875000000000	4158.46142578125000000000	4151.79492187500000000000	4151.28173828125000000000	4152.82031250000000000000	4181.53857421875000000000	4194.87158203125000000000	4154.35888671875000000000	4167.17919921875000000000	0.00000000000000000000	10248.00000000000000000000	10228.00000000000000000000	0.00000000000000000000	0.00000000000000000000	0.00000000000000000000	603.00000000000000000000	582.00000000000000000000	4.00000000000000000000	4.00000000000000000000	4.00000000000000000000	4.00000000000000000000	4.00000000000000000000	4.00000000000000000000	4.00000000000000000000	4.00000000000000000000	4.00000000000000000000	4.00000000000000000000	4.00000000000000000000	4.00000000000000000000	4.00000000000000000000	4.00000000000000000000	4.00000000000000000000	4.00000000000000000000
42.00000000000000000000	0.00000000000000000000	4163.58984375000000000000	4158.46142578125000000000	4170.76904296875000000000	4144.61523437500000000000	4173.33300781250000000000	4151.79492187500000000000	4171.28173828125000000000	4156.41015625000000000000	4157.94873046875000000000	4153.84619140625000000000	4195.38427734375000000000	4197.43603515625000000000	4187.69238281250000000000	4182.56396484375000000000	0.00000000000000000000	10248.00000000000000000000	10228.00000000000000000000	0.00000000000000000000	0.00000000000000000000	0.00000000000000000000	603.00000000000000000000	589.00000000000000000000	4.00000000000000000000	4.00000000000000000000	4.00000000000000000000	4.00000000000000000000	4.00000000000000000000	4.00000000000000000000	4.00000000000000000000	4.00000000000000000000	4.00000000000000000000	4.00000000000000000000	4.00000000000000000000	4.00000000000000000000	4.00000000000000000000	4.00000000000000000000	4.00000000000000000000	4.00000000000000000000
43.00000000000000000000	0.00000000000000000000	4163.58984375000000000000	4142.56396484375000000000	4167.69238281250000000000	4154.35888671875000000000	4144.10253906250000000000	4132.82031250000000000000	4147.17919921875000000000	4133.84619140625000000000	4138.46142578125000000000	4150.76904296875000000000	4180.00000000000000000000	4180.00000000000000000000	4159.48730468750000000000	4150.25634765625000000000	0.00000000000000000000	10247.00000000000000000000	10229.00000000000000000000	0.00000000000000000000	0.00000000000000000000	0.00000000000000000000	603.00000000000000000000	596.00000000000000000000	4.00000000000000000000	4.00000000000000000000	4.00000000000000000000	4.00000000000000000000	4.00000000000000000000	4.00000000000000000000	4.00000000000000000000	4.00000000000000000000	4.00000000000000000000	4.00000000000000000000	4.00000000000000000000	4.00000000000000000000	4.00000000000000000000	4.00000000000000000000	4.00000000000000000000	4.00000000000000000000
44.00000000000000000000	0.00000000000000000000	4173.84619140625000000000	4154.87158203125000000000	4176.92285156250000000000	4158.97412109375000000000	4155.89746093750000000000	4141.53857421875000000000	4156.92285156250000000000	4149.74365234375000000000	4154.87158203125000000000	4165.64111328125000000000	4171.28173828125000000000	4192.82031250000000000000	4163.07666015625000000000	4157.94873046875000000000	0.00000000000000000000	10247.00000000000000000000	10229.00000000000000000000	0.00000000000000000000	0.00000000000000000000	0.00000000000000000000	603.00000000000000000000	604.00000000000000000000	4.00000000000000000000	4.00000000000000000000	4.00000000000000000000	4.00000000000000000000	4.00000000000000000000	4.00000000000000000000	4.00000000000000000000	4.00000000000000000000	4.00000000000000000000	4.00000000000000000000	4.00000000000000000000	4.00000000000000000000	4.00000000000000000000	4.00000000000000000000	4.00000000000000000000	4.00000000000000000000
45.00000000000000000000	0.00000000000000000000	4153.33300781250000000000	4167.17919921875000000000	4173.33300781250000000000	4163.58984375000000000000	4179.48730468750000000000	4160.00000000000000000000	4180.00000000000000000000	4185.12792968750000000000	4190.76904296875000000000	4183.07666015625000000000	4176.41015625000000000000	4221.02539062500000000000	4184.61523437500000000000	4184.61523437500000000000	0.00000000000000000000	10246.00000000000000000000	10230.00000000000000000000	0.00000000000000000000	0.00000000000000000000	0.00000000000000000000	603.00000000000000000000	612.00000000000000000000	4.00000000000000000000	4.00000000000000000000	4.00000000000000000000	4.00000000000000000000	4.00000000000000000000	4.00000000000000000000	4.00000000000000000000	4.00000000000000000000	4.00000000000000000000	4.00000000000000000000	4.00000000000000000000	4.00000000000000000000	4.00000000000000000000	4.00000000000000000000	4.00000000000000000000	4.00000000000000000000
46.00000000000000000000	0.00000000000000000000	4165.64111328125000000000	4124.61523437500000000000	4185.64111328125000000000	4149.23046875000000000000	4135.89746093750000000000	4130.25634765625000000000	4146.15380859375000000000	4148.71777343750000000000	4154.35888671875000000000	4159.48730468750000000000	4176.92285156250000000000	4208.20507812500000000000	4146.15380859375000000000	4163.07666015625000000000	0.00000000000000000000	10246.00000000000000000000	10230.00000000000000000000	0.00000000000000000000	0.00000000000000000000	0.00000000000000000000	603.00000000000000000000	620.00000000000000000000	4.00000000000000000000	4.00000000000000000000	4.00000000000000000000	4.00000000000000000000	4.00000000000000000000	4.00000000000000000000	4.00000000000000000000	4.00000000000000000000	4.00000000000000000000	4.00000000000000000000	4.00000000000000000000	4.00000000000000000000	4.00000000000000000000	4.00000000000000000000	4.00000000000000000000	4.00000000000000000000
47.00000000000000000000	0.00000000000000000000	4164.61523437500000000000	4152.30761718750000000000	4170.76904296875000000000	4144.61523437500000000000	4164.61523437500000000000	4153.33300781250000000000	4162.56396484375000000000	4149.74365234375000000000	4158.97412109375000000000	4178.97412109375000000000	4201.53857421875000000000	4203.58984375000000000000	4176.92285156250000000000	4170.76904296875000000000	0.00000000000000000000	10246.00000000000000000000	10230.00000000000000000000	0.00000000000000000000	0.00000000000000000000	0.00000000000000000000	603.00000000000000000000	628.00000000000000000000	4.00000000000000000000	4.00000000000000000000	4.00000000000000000000	4.00000000000000000000	4.00000000000000000000	4.00000000000000000000	4.00000000000000000000	4.00000000000000000000	4.00000000000000000000	4.00000000000000000000	4.00000000000000000000	4.00000000000000000000	4.00000000000000000000	4.00000000000000000000	4.00000000000000000000	4.00000000000000000000
48.00000000000000000000	0.00000000000000000000	4170.76904296875000000000	4159.48730468750000000000	4178.97412109375000000000	4137.43603515625000000000	4180.51269531250000000000	4154.87158203125000000000	4164.61523437500000000000	4146.15380859375000000000	4155.89746093750000000000	4168.71777343750000000000	4182.05126953125000000000	4199.48730468750000000000	4179.48730468750000000000	4165.12792968750000000000	0.00000000000000000000	10246.00000000000000000000	10230.00000000000000000000	0.00000000000000000000	0.00000000000000000000	0.00000000000000000000	603.00000000000000000000	637.00000000000000000000	4.00000000000000000000	4.00000000000000000000	4.00000000000000000000	4.00000000000000000000	4.00000000000000000000	4.00000000000000000000	4.00000000000000000000	4.00000000000000000000	4.00000000000000000000	4.00000000000000000000	4.00000000000000000000	4.00000000000000000000	4.00000000000000000000	4.00000000000000000000	4.00000000000000000000	4.00000000000000000000
49.00000000000000000000	0.00000000000000000000	4173.84619140625000000000	4140.00000000000000000000	4182.05126953125000000000	4143.07666015625000000000	4155.89746093750000000000	4136.92285156250000000000	4152.30761718750000000000	4135.38427734375000000000	4141.53857421875000000000	4145.12792968750000000000	4159.48730468750000000000	4196.41015625000000000000	4146.15380859375000000000	4162.05126953125000000000	0.00000000000000000000	10247.00000000000000000000	10229.00000000000000000000	0.00000000000000000000	0.00000000000000000000	0.00000000000000000000	603.00000000000000000000	645.00000000000000000000	4.00000000000000000000	4.00000000000000000000	4.00000000000000000000	4.00000000000000000000	4.00000000000000000000	4.00000000000000000000	4.00000000000000000000	4.00000000000000000000	4.00000000000000000000	4.00000000000000000000	4.00000000000000000000	4.00000000000000000000	4.00000000000000000000	4.00000000000000000000	4.00000000000000000000	4.00000000000000000000
50.00000000000000000000	0.00000000000000000000	4156.41015625000000000000	4152.30761718750000000000	4164.10253906250000000000	4165.64111328125000000000	4149.74365234375000000000	4135.89746093750000000000	4156.92285156250000000000	4154.35888671875000000000	4155.38427734375000000000	4158.46142578125000000000	4181.53857421875000000000	4206.66650390625000000000	4170.25634765625000000000	4174.35888671875000000000	0.00000000000000000000	10247.00000000000000000000	10229.00000000000000000000	0.00000000000000000000	0.00000000000000000000	0.00000000000000000000	603.00000000000000000000	653.00000000000000000000	4.00000000000000000000	4.00000000000000000000	4.00000000000000000000	4.00000000000000000000	4.00000000000000000000	4.00000000000000000000	4.00000000000000000000	4.00000000000000000000	4.00000000000000000000	4.00000000000000000000	4.00000000000000000000	4.00000000000000000000	4.00000000000000000000	4.00000000000000000000	4.00000000000000000000	4.00000000000000000000
51.00000000000000000000	0.00000000000000000000	4180.00000000000000000000	4149.74365234375000000000	4186.15380859375000000000	4167.69238281250000000000	4142.56396484375000000000	4125.64111328125000000000	4145.64111328125000000000	4152.30761718750000000000	4153.33300781250000000000	4157.43603515625000000000	4185.64111328125000000000	4200.00000000000000000000	4188.20507812500000000000	4164.10253906250000000000	0.00000000000000000000	10246.00000000000000000000	10229.00000000000000000000	0.00000000000000000000	0.00000000000000000000	0.00000000000000000000	603.00000000000000000000	662.00000000000000000000	4.00000000000000000000	4.00000000000000000000	4.00000000000000000000	4.00000000000000000000	4.00000000000000000000	4.00000000000000000000	4.00000000000000000000	4.00000000000000000000	4.00000000000000000000	4.00000000000000000000	4.00000000000000000000	4.00000000000000000000	4.00000000000000000000	4.00000000000000000000	4.00000000000000000000	4.00000000000000000000
52.00000000000000000000	0.00000000000000000000	4176.41015625000000000000	4174.35888671875000000000	4177.94873046875000000000	4170.25634765625000000000	4183.07666015625000000000	4167.69238281250000000000	4181.02539062500000000000	4177.94873046875000000000	4189.23046875000000000000	4188.20507812500000000000	4202.05126953125000000000	4196.41015625000000000000	4195.38427734375000000000	4188.20507812500000000000	0.00000000000000000000	10246.00000000000000000000	10229.00000000000000000000	0.00000000000000000000	0.00000000000000000000	0.00000000000000000000	603.00000000000000000000	669.00000000000000000000	4.00000000000000000000	4.00000000000000000000	4.00000000000000000000	4.00000000000000000000	4.00000000000000000000	4.00000000000000000000	4.00000000000000000000	4.00000000000000000000	4.00000000000000000000	4.00000000000000000000	4.00000000000000000000	4.00000000000000000000	4.00000000000000000000	4.00000000000000000000	4.00000000000000000000	4.00000000000000000000
53.00000000000000000000	0.00000000000000000000	4170.25634765625000000000	4170.76904296875000000000	4178.97412109375000000000	4159.48730468750000000000	4190.25634765625000000000	4175.38427734375000000000	4184.61523437500000000000	4172.82031250000000000000	4186.15380859375000000000	4184.10253906250000000000	4197.94873046875000000000	4188.20507812500000000000	4162.56396484375000000000	4178.46142578125000000000	0.00000000000000000000	10248.00000000000000000000	10229.00000000000000000000	0.00000000000000000000	0.00000000000000000000	0.00000000000000000000	603.00000000000000000000	677.00000000000000000000	4.00000000000000000000	4.00000000000000000000	4.00000000000000000000	4.00000000000000000000	4.00000000000000000000	4.00000000000000000000	4.00000000000000000000	4.00000000000000000000	4.00000000000000000000	4.00000000000000000000	4.00000000000000000000	4.00000000000000000000	4.00000000000000000000	4.00000000000000000000	4.00000000000000000000	4.00000000000000000000
54.00000000000000000000	0.00000000000000000000	4174.35888671875000000000	4148.20507812500000000000	4186.66650390625000000000	4142.56396484375000000000	4168.20507812500000000000	4152.82031250000000000000	4163.58984375000000000000	4148.20507812500000000000	4154.35888671875000000000	4160.00000000000000000000	4167.17919921875000000000	4180.00000000000000000000	4158.46142578125000000000	4155.89746093750000000000	0.00000000000000000000	10248.00000000000000000000	10229.00000000000000000000	0.00000000000000000000	0.00000000000000000000	0.00000000000000000000	603.00000000000000000000	685.00000000000000000000	4.00000000000000000000	4.00000000000000000000	4.00000000000000000000	4.00000000000000000000	4.00000000000000000000	4.00000000000000000000	4.00000000000000000000	4.00000000000000000000	4.00000000000000000000	4.00000000000000000000	4.00000000000000000000	4.00000000000000000000	4.00000000000000000000	4.00000000000000000000	4.00000000000000000000	4.00000000000000000000
55.00000000000000000000	0.00000000000000000000	4152.82031250000000000000	4145.12792968750000000000	4160.00000000000000000000	4146.15380859375000000000	4160.00000000000000000000	4146.15380859375000000000	4156.41015625000000000000	4150.76904296875000000000	4152.30761718750000000000	4166.66650390625000000000	4162.05126953125000000000	4182.05126953125000000000	4187.17919921875000000000	4169.74365234375000000000	0.00000000000000000000	10247.00000000000000000000	10229.00000000000000000000	0.00000000000000000000	0.00000000000000000000	0.00000000000000000000	603.00000000000000000000	694.00000000000000000000	4.00000000000000000000	4.00000000000000000000	4.00000000000000000000	4.00000000000000000000	4.00000000000000000000	4.00000000000000000000	4.00000000000000000000	4.00000000000000000000	4.00000000000000000000	4.00000000000000000000	4.00000000000000000000	4.00000000000000000000	4.00000000000000000000	4.00000000000000000000	4.00000000000000000000	4.00000000000000000000
56.00000000000000000000	0.00000000000000000000	4165.64111328125000000000	4132.82031250000000000000	4171.79492187500000000000	4157.43603515625000000000	4131.79492187500000000000	4112.30761718750000000000	4127.17919921875000000000	4130.76904296875000000000	4126.15380859375000000000	4142.05126953125000000000	4165.64111328125000000000	4178.97412109375000000000	4153.84619140625000000000	4158.46142578125000000000	0.00000000000000000000	10247.00000000000000000000	10229.00000000000000000000	0.00000000000000000000	0.00000000000000000000	0.00000000000000000000	603.00000000000000000000	701.00000000000000000000	4.00000000000000000000	4.00000000000000000000	4.00000000000000000000	4.00000000000000000000	4.00000000000000000000	4.00000000000000000000	4.00000000000000000000	4.00000000000000000000	4.00000000000000000000	4.00000000000000000000	4.00000000000000000000	4.00000000000000000000	4.00000000000000000000	4.00000000000000000000	4.00000000000000000000	4.00000000000000000000
57.00000000000000000000	0.00000000000000000000	4166.15380859375000000000	4177.94873046875000000000	4177.43603515625000000000	4172.82031250000000000000	4173.33300781250000000000	4142.56396484375000000000	4166.66650390625000000000	4162.05126953125000000000	4160.51269531250000000000	4162.56396484375000000000	4202.56396484375000000000	4200.00000000000000000000	4167.69238281250000000000	4170.25634765625000000000	0.00000000000000000000	10247.00000000000000000000	10229.00000000000000000000	0.00000000000000000000	0.00000000000000000000	0.00000000000000000000	603.00000000000000000000	708.00000000000000000000	4.00000000000000000000	4.00000000000000000000	4.00000000000000000000	4.00000000000000000000	4.00000000000000000000	4.00000000000000000000	4.00000000000000000000	4.00000000000000000000	4.00000000000000000000	4.00000000000000000000	4.00000000000000000000	4.00000000000000000000	4.00000000000000000000	4.00000000000000000000	4.00000000000000000000	4.00000000000000000000
58.00000000000000000000	0.00000000000000000000	4168.20507812500000000000	4178.97412109375000000000	4182.56396484375000000000	4153.84619140625000000000	4180.51269531250000000000	4163.58984375000000000000	4182.56396484375000000000	4178.46142578125000000000	4183.07666015625000000000	4167.69238281250000000000	4190.76904296875000000000	4211.28173828125000000000	4173.33300781250000000000	4166.15380859375000000000	0.00000000000000000000	10247.00000000000000000000	10229.00000000000000000000	0.00000000000000000000	0.00000000000000000000	0.00000000000000000000	603.00000000000000000000	716.00000000000000000000	4.00000000000000000000	4.00000000000000000000	4.00000000000000000000	4.00000000000000000000	4.00000000000000000000	4.00000000000000000000	4.00000000000000000000	4.00000000000000000000	4.00000000000000000000	4.00000000000000000000	4.00000000000000000000	4.00000000000000000000	4.00000000000000000000	4.00000000000000000000	4.00000000000000000000	4.00000000000000000000
59.00000000000000000000	0.00000000000000000000	4184.10253906250000000000	4151.79492187500000000000	4190.25634765625000000000	4151.28173828125000000000	4149.74365234375000000000	4155.38427734375000000000	4160.00000000000000000000	4162.05126953125000000000	4164.61523437500000000000	4154.87158203125000000000	4165.64111328125000000000	4204.61523437500000000000	4161.53857421875000000000	4162.56396484375000000000	0.00000000000000000000	10248.00000000000000000000	10229.00000000000000000000	0.00000000000000000000	0.00000000000000000000	0.00000000000000000000	603.00000000000000000000	723.00000000000000000000	4.00000000000000000000	4.00000000000000000000	4.00000000000000000000	4.00000000000000000000	4.00000000000000000000	4.00000000000000000000	4.00000000000000000000	4.00000000000000000000	4.00000000000000000000	4.00000000000000000000	4.00000000000000000000	4.00000000000000000000	4.00000000000000000000	4.00000000000000000000	4.00000000000000000000	4.00000000000000000000
60.00000000000000000000	0.00000000000000000000	4167.69238281250000000000	4187.17919921875000000000	4168.71777343750000000000	4175.89746093750000000000	4180.00000000000000000000	4169.23046875000000000000	4171.79492187500000000000	4171.79492187500000000000	4180.00000000000000000000	4191.79492187500000000000	4211.28173828125000000000	4214.35888671875000000000	4201.02539062500000000000	4198.97412109375000000000	0.00000000000000000000	10248.00000000000000000000	10229.00000000000000000000	0.00000000000000000000	0.00000000000000000000	0.00000000000000000000	603.00000000000000000000	730.00000000000000000000	4.00000000000000000000	4.00000000000000000000	4.00000000000000000000	4.00000000000000000000	4.00000000000000000000	4.00000000000000000000	4.00000000000000000000	4.00000000000000000000	4.00000000000000000000	4.00000000000000000000	4.00000000000000000000	4.00000000000000000000	4.00000000000000000000	4.00000000000000000000	4.00000000000000000000	4.00000000000000000000
61.00000000000000000000	0.00000000000000000000	4174.87158203125000000000	4183.07666015625000000000	4182.05126953125000000000	4165.64111328125000000000	4172.82031250000000000000	4140.51269531250000000000	4152.82031250000000000000	4148.71777343750000000000	4163.58984375000000000000	4168.71777343750000000000	4206.66650390625000000000	4211.28173828125000000000	4185.64111328125000000000	4190.25634765625000000000	0.00000000000000000000	10250.00000000000000000000	10229.00000000000000000000	0.00000000000000000000	0.00000000000000000000	0.00000000000000000000	603.00000000000000000000	738.00000000000000000000	4.00000000000000000000	4.00000000000000000000	4.00000000000000000000	4.00000000000000000000	4.00000000000000000000	4.00000000000000000000	4.00000000000000000000	4.00000000000000000000	4.00000000000000000000	4.00000000000000000000	4.00000000000000000000	4.00000000000000000000	4.00000000000000000000	4.00000000000000000000	4.00000000000000000000	4.00000000000000000000
62.00000000000000000000	0.00000000000000000000	4167.17919921875000000000	4180.51269531250000000000	4182.05126953125000000000	4169.74365234375000000000	4178.97412109375000000000	4152.82031250000000000000	4166.66650390625000000000	4167.69238281250000000000	4176.92285156250000000000	4158.97412109375000000000	4176.41015625000000000000	4218.97412109375000000000	4169.23046875000000000000	4194.87158203125000000000	0.00000000000000000000	10250.00000000000000000000	10229.00000000000000000000	0.00000000000000000000	0.00000000000000000000	0.00000000000000000000	603.00000000000000000000	745.00000000000000000000	4.00000000000000000000	4.00000000000000000000	4.00000000000000000000	4.00000000000000000000	4.00000000000000000000	4.00000000000000000000	4.00000000000000000000	4.00000000000000000000	4.00000000000000000000	4.00000000000000000000	4.00000000000000000000	4.00000000000000000000	4.00000000000000000000	4.00000000000000000000	4.00000000000000000000	4.00000000000000000000
63.00000000000000000000	0.00000000000000000000	4165.12792968750000000000	4167.69238281250000000000	4179.48730468750000000000	4173.84619140625000000000	4178.46142578125000000000	4168.71777343750000000000	4174.35888671875000000000	4180.00000000000000000000	4182.05126953125000000000	4167.17919921875000000000	4160.00000000000000000000	4231.79492187500000000000	4163.58984375000000000000	4194.87158203125000000000	0.00000000000000000000	10249.00000000000000000000	10227.00000000000000000000	0.00000000000000000000	0.00000000000000000000	0.00000000000000000000	603.00000000000000000000	753.00000000000000000000	4.00000000000000000000	4.00000000000000000000	4.00000000000000000000	4.00000000000000000000	4.00000000000000000000	4.00000000000000000000	4.00000000000000000000	4.00000000000000000000	4.00000000000000000000	4.00000000000000000000	4.00000000000000000000	4.00000000000000000000	4.00000000000000000000	4.00000000000000000000	4.00000000000000000000	4.00000000000000000000
64.00000000000000000000	0.00000000000000000000	4183.58984375000000000000	4151.79492187500000000000	4189.23046875000000000000	4163.07666015625000000000	4158.97412109375000000000	4156.41015625000000000000	4161.53857421875000000000	4155.38427734375000000000	4156.92285156250000000000	4148.71777343750000000000	4172.30761718750000000000	4227.69238281250000000000	4161.53857421875000000000	4175.38427734375000000000	1044.00000000000000000000	10249.00000000000000000000	10227.00000000000000000000	0.00000000000000000000	0.00000000000000000000	0.00000000000000000000	603.00000000000000000000	762.00000000000000000000	4.00000000000000000000	4.00000000000000000000	4.00000000000000000000	4.00000000000000000000	4.00000000000000000000	4.00000000000000000000	4.00000000000000000000	4.00000000000000000000	4.00000000000000000000	4.00000000000000000000	4.00000000000000000000	4.00000000000000000000	4.00000000000000000000	4.00000000000000000000	4.00000000000000000000	4.00000000000000000000
65.00000000000000000000	0.00000000000000000000	4166.66650390625000000000	4184.10253906250000000000	4171.79492187500000000000	4174.87158203125000000000	4191.28173828125000000000	4175.38427734375000000000	4185.12792968750000000000	4169.74365234375000000000	4174.87158203125000000000	4169.74365234375000000000	4224.10253906250000000000	4225.64111328125000000000	4196.41015625000000000000	4192.82031250000000000000	2176.00000000000000000000	10248.00000000000000000000	10227.00000000000000000000	0.00000000000000000000	0.00000000000000000000	0.00000000000000000000	603.00000000000000000000	770.00000000000000000000	4.00000000000000000000	4.00000000000000000000	4.00000000000000000000	4.00000000000000000000	4.00000000000000000000	4.00000000000000000000	4.00000000000000000000	4.00000000000000000000	4.00000000000000000000	4.00000000000000000000	4.00000000000000000000	4.00000000000000000000	4.00000000000000000000	4.00000000000000000000	4.00000000000000000000	4.00000000000000000000
66.00000000000000000000	0.00000000000000000000	4183.07666015625000000000	4176.92285156250000000000	4183.58984375000000000000	4175.38427734375000000000	4189.74365234375000000000	4162.56396484375000000000	4171.79492187500000000000	4158.46142578125000000000	4161.02539062500000000000	4169.74365234375000000000	4209.23046875000000000000	4215.89746093750000000000	4184.61523437500000000000	4183.07666015625000000000	1441.00000000000000000000	10248.00000000000000000000	10227.00000000000000000000	0.00000000000000000000	0.00000000000000000000	0.00000000000000000000	603.00000000000000000000	779.00000000000000000000	4.00000000000000000000	4.00000000000000000000	4.00000000000000000000	4.00000000000000000000	4.00000000000000000000	4.00000000000000000000	4.00000000000000000000	4.00000000000000000000	4.00000000000000000000	4.00000000000000000000	4.00000000000000000000	4.00000000000000000000	4.00000000000000000000	4.00000000000000000000	4.00000000000000000000	4.00000000000000000000
67.00000000000000000000	0.00000000000000000000	4177.94873046875000000000	4158.97412109375000000000	4175.38427734375000000000	4155.89746093750000000000	4165.64111328125000000000	4147.17919921875000000000	4159.48730468750000000000	4157.43603515625000000000	4152.30761718750000000000	4158.46142578125000000000	4185.12792968750000000000	4210.25634765625000000000	4167.17919921875000000000	4175.89746093750000000000	3462.00000000000000000000	10248.00000000000000000000	10226.00000000000000000000	0.00000000000000000000	0.00000000000000000000	0.00000000000000000000	603.00000000000000000000	787.00000000000000000000	4.00000000000000000000	4.00000000000000000000	4.00000000000000000000	4.00000000000000000000	4.00000000000000000000	4.00000000000000000000	4.00000000000000000000	4.00000000000000000000	4.00000000000000000000	4.00000000000000000000	4.00000000000000000000	4.00000000000000000000	4.00000000000000000000	4.00000000000000000000	4.00000000000000000000	4.00000000000000000000
68.00000000000000000000	0.00000000000000000000	4157.43603515625000000000	4141.53857421875000000000	4169.74365234375000000000	4151.79492187500000000000	4147.17919921875000000000	4136.92285156250000000000	4152.82031250000000000000	4164.10253906250000000000	4159.48730468750000000000	4161.02539062500000000000	4184.61523437500000000000	4205.64111328125000000000	4165.12792968750000000000	4171.79492187500000000000	3548.00000000000000000000	10248.00000000000000000000	10226.00000000000000000000	0.00000000000000000000	0.00000000000000000000	0.00000000000000000000	603.00000000000000000000	794.00000000000000000000	4.00000000000000000000	4.00000000000000000000	4.00000000000000000000	4.00000000000000000000	4.00000000000000000000	4.00000000000000000000	4.00000000000000000000	4.00000000000000000000	4.00000000000000000000	4.00000000000000000000	4.00000000000000000000	4.00000000000000000000	4.00000000000000000000	4.00000000000000000000	4.00000000000000000000	4.00000000000000000000
69.00000000000000000000	0.00000000000000000000	4181.53857421875000000000	4154.35888671875000000000	4194.35888671875000000000	4172.82031250000000000000	4173.33300781250000000000	4156.92285156250000000000	4164.61523437500000000000	4172.30761718750000000000	4173.84619140625000000000	4180.00000000000000000000	4177.94873046875000000000	4209.23046875000000000000	4185.12792968750000000000	4180.51269531250000000000	3410.00000000000000000000	10248.00000000000000000000	10227.00000000000000000000	0.00000000000000000000	0.00000000000000000000	0.00000000000000000000	603.00000000000000000000	802.00000000000000000000	4.00000000000000000000	4.00000000000000000000	4.00000000000000000000	4.00000000000000000000	4.00000000000000000000	4.00000000000000000000	4.00000000000000000000	4.00000000000000000000	4.00000000000000000000	4.00000000000000000000	4.00000000000000000000	4.00000000000000000000	4.00000000000000000000	4.00000000000000000000	4.00000000000000000000	4.00000000000000000000
70.00000000000000000000	0.00000000000000000000	4174.35888671875000000000	4196.92285156250000000000	4177.94873046875000000000	4185.12792968750000000000	4215.38427734375000000000	4194.35888671875000000000	4202.56396484375000000000	4202.05126953125000000000	4201.53857421875000000000	4203.07666015625000000000	4204.10253906250000000000	4229.74365234375000000000	4213.84619140625000000000	4218.97412109375000000000	3456.00000000000000000000	10248.00000000000000000000	10227.00000000000000000000	0.00000000000000000000	0.00000000000000000000	0.00000000000000000000	603.00000000000000000000	810.00000000000000000000	4.00000000000000000000	4.00000000000000000000	4.00000000000000000000	4.00000000000000000000	4.00000000000000000000	4.00000000000000000000	4.00000000000000000000	4.00000000000000000000	4.00000000000000000000	4.00000000000000000000	4.00000000000000000000	4.00000000000000000000	4.00000000000000000000	4.00000000000000000000	4.00000000000000000000	4.00000000000000000000
71.00000000000000000000	0.00000000000000000000	4179.48730468750000000000	4171.79492187500000000000	4184.10253906250000000000	4168.71777343750000000000	4173.33300781250000000000	4156.92285156250000000000	4170.25634765625000000000	4163.58984375000000000000	4158.97412109375000000000	4168.71777343750000000000	4217.94873046875000000000	4214.35888671875000000000	4171.79492187500000000000	4192.82031250000000000000	3367.00000000000000000000	10246.00000000000000000000	10227.00000000000000000000	0.00000000000000000000	0.00000000000000000000	0.00000000000000000000	603.00000000000000000000	818.00000000000000000000	4.00000000000000000000	4.00000000000000000000	4.00000000000000000000	4.00000000000000000000	4.00000000000000000000	4.00000000000000000000	4.00000000000000000000	4.00000000000000000000	4.00000000000000000000	4.00000000000000000000	4.00000000000000000000	4.00000000000000000000	4.00000000000000000000	4.00000000000000000000	4.00000000000000000000	4.00000000000000000000
72.00000000000000000000	0.00000000000000000000	4169.74365234375000000000	4162.56396484375000000000	4179.48730468750000000000	4167.69238281250000000000	4157.43603515625000000000	4146.66650390625000000000	4159.48730468750000000000	4144.10253906250000000000	4144.10253906250000000000	4164.10253906250000000000	4207.69238281250000000000	4198.46142578125000000000	4163.07666015625000000000	4168.71777343750000000000	3405.00000000000000000000	10246.00000000000000000000	10227.00000000000000000000	0.00000000000000000000	0.00000000000000000000	0.00000000000000000000	603.00000000000000000000	826.00000000000000000000	4.00000000000000000000	4.00000000000000000000	4.00000000000000000000	4.00000000000000000000	4.00000000000000000000	4.00000000000000000000	4.00000000000000000000	4.00000000000000000000	4.00000000000000000000	4.00000000000000000000	4.00000000000000000000	4.00000000000000000000	4.00000000000000000000	4.00000000000000000000	4.00000000000000000000	4.00000000000000000000
73.00000000000000000000	0.00000000000000000000	4145.12792968750000000000	4155.89746093750000000000	4162.05126953125000000000	4163.58984375000000000000	4148.71777343750000000000	4139.48730468750000000000	4160.51269531250000000000	4158.46142578125000000000	4155.89746093750000000000	4151.28173828125000000000	4155.38427734375000000000	4208.71777343750000000000	4168.20507812500000000000	4162.05126953125000000000	3102.00000000000000000000	10246.00000000000000000000	10228.00000000000000000000	0.00000000000000000000	0.00000000000000000000	0.00000000000000000000	603.00000000000000000000	834.00000000000000000000	4.00000000000000000000	4.00000000000000000000	4.00000000000000000000	4.00000000000000000000	4.00000000000000000000	4.00000000000000000000	4.00000000000000000000	4.00000000000000000000	4.00000000000000000000	4.00000000000000000000	4.00000000000000000000	4.00000000000000000000	4.00000000000000000000	4.00000000000000000000	4.00000000000000000000	4.00000000000000000000
74.00000000000000000000	0.00000000000000000000	4168.20507812500000000000	4133.33300781250000000000	4181.53857421875000000000	4144.61523437500000000000	4128.71777343750000000000	4113.33300781250000000000	4141.53857421875000000000	4153.84619140625000000000	4141.02539062500000000000	4123.58984375000000000000	4134.35888671875000000000	4213.84619140625000000000	4158.97412109375000000000	4157.43603515625000000000	3499.00000000000000000000	10246.00000000000000000000	10228.00000000000000000000	0.00000000000000000000	0.00000000000000000000	0.00000000000000000000	603.00000000000000000000	842.00000000000000000000	4.00000000000000000000	4.00000000000000000000	4.00000000000000000000	4.00000000000000000000	4.00000000000000000000	4.00000000000000000000	4.00000000000000000000	4.00000000000000000000	4.00000000000000000000	4.00000000000000000000	4.00000000000000000000	4.00000000000000000000	4.00000000000000000000	4.00000000000000000000	4.00000000000000000000	4.00000000000000000000
75.00000000000000000000	0.00000000000000000000	4172.30761718750000000000	4174.87158203125000000000	4178.46142578125000000000	4161.53857421875000000000	4189.74365234375000000000	4163.07666015625000000000	4181.53857421875000000000	4182.05126953125000000000	4174.87158203125000000000	4184.61523437500000000000	4200.00000000000000000000	4226.66650390625000000000	4201.53857421875000000000	4196.92285156250000000000	3291.00000000000000000000	10247.00000000000000000000	10228.00000000000000000000	0.00000000000000000000	0.00000000000000000000	0.00000000000000000000	603.00000000000000000000	850.00000000000000000000	4.00000000000000000000	4.00000000000000000000	4.00000000000000000000	4.00000000000000000000	4.00000000000000000000	4.00000000000000000000	4.00000000000000000000	4.00000000000000000000	4.00000000000000000000	4.00000000000000000000	4.00000000000000000000	4.00000000000000000000	4.00000000000000000000	4.00000000000000000000	4.00000000000000000000	4.00000000000000000000
76.00000000000000000000	0.00000000000000000000	4179.48730468750000000000	4182.05126953125000000000	4188.20507812500000000000	4178.46142578125000000000	4194.35888671875000000000	4175.38427734375000000000	4184.10253906250000000000	4168.71777343750000000000	4173.33300781250000000000	4198.46142578125000000000	4212.82031250000000000000	4225.12792968750000000000	4186.66650390625000000000	4189.74365234375000000000	2571.00000000000000000000	10247.00000000000000000000	10228.00000000000000000000	0.00000000000000000000	0.00000000000000000000	0.00000000000000000000	603.00000000000000000000	858.00000000000000000000	4.00000000000000000000	4.00000000000000000000	4.00000000000000000000	4.00000000000000000000	4.00000000000000000000	4.00000000000000000000	4.00000000000000000000	4.00000000000000000000	4.00000000000000000000	4.00000000000000000000	4.00000000000000000000	4.00000000000000000000	4.00000000000000000000	4.00000000000000000000	4.00000000000000000000	4.00000000000000000000
77.00000000000000000000	0.00000000000000000000	4171.79492187500000000000	4172.82031250000000000000	4181.02539062500000000000	4176.41015625000000000000	4170.76904296875000000000	4166.66650390625000000000	4174.87158203125000000000	4161.53857421875000000000	4167.69238281250000000000	4168.20507812500000000000	4205.12792968750000000000	4212.82031250000000000000	4171.79492187500000000000	4178.46142578125000000000	2474.00000000000000000000	10247.00000000000000000000	10227.00000000000000000000	0.00000000000000000000	0.00000000000000000000	0.00000000000000000000	603.00000000000000000000	866.00000000000000000000	4.00000000000000000000	4.00000000000000000000	4.00000000000000000000	4.00000000000000000000	4.00000000000000000000	4.00000000000000000000	4.00000000000000000000	4.00000000000000000000	4.00000000000000000000	4.00000000000000000000	4.00000000000000000000	4.00000000000000000000	4.00000000000000000000	4.00000000000000000000	4.00000000000000000000	4.00000000000000000000
78.00000000000000000000	0.00000000000000000000	4151.28173828125000000000	4154.35888671875000000000	4157.43603515625000000000	4158.97412109375000000000	4154.87158203125000000000	4154.35888671875000000000	4163.07666015625000000000	4164.10253906250000000000	4168.20507812500000000000	4157.43603515625000000000	4195.89746093750000000000	4194.35888671875000000000	4179.48730468750000000000	4178.46142578125000000000	3499.00000000000000000000	10247.00000000000000000000	10227.00000000000000000000	0.00000000000000000000	0.00000000000000000000	0.00000000000000000000	603.00000000000000000000	874.00000000000000000000	4.00000000000000000000	4.00000000000000000000	4.00000000000000000000	4.00000000000000000000	4.00000000000000000000	4.00000000000000000000	4.00000000000000000000	4.00000000000000000000	4.00000000000000000000	4.00000000000000000000	4.00000000000000000000	4.00000000000000000000	4.00000000000000000000	4.00000000000000000000	4.00000000000000000000	4.00000000000000000000
79.00000000000000000000	0.00000000000000000000	4172.82031250000000000000	4126.15380859375000000000	4176.41015625000000000000	4143.58984375000000000000	4126.15380859375000000000	4117.94873046875000000000	4134.35888671875000000000	4137.94873046875000000000	4138.46142578125000000000	4137.43603515625000000000	4146.15380859375000000000	4180.51269531250000000000	4161.53857421875000000000	4160.00000000000000000000	3291.00000000000000000000	10248.00000000000000000000	10228.00000000000000000000	0.00000000000000000000	0.00000000000000000000	0.00000000000000000000	603.00000000000000000000	883.00000000000000000000	4.00000000000000000000	4.00000000000000000000	4.00000000000000000000	4.00000000000000000000	4.00000000000000000000	4.00000000000000000000	4.00000000000000000000	4.00000000000000000000	4.00000000000000000000	4.00000000000000000000	4.00000000000000000000	4.00000000000000000000	4.00000000000000000000	4.00000000000000000000	4.00000000000000000000	4.00000000000000000000
80.00000000000000000000	0.00000000000000000000	4165.64111328125000000000	4170.25634765625000000000	4175.38427734375000000000	4162.56396484375000000000	4169.23046875000000000000	4153.84619140625000000000	4175.38427734375000000000	4174.87158203125000000000	4172.82031250000000000000	4168.20507812500000000000	4156.92285156250000000000	4202.05126953125000000000	4193.84619140625000000000	4178.46142578125000000000	2571.00000000000000000000	10248.00000000000000000000	10228.00000000000000000000	0.00000000000000000000	0.00000000000000000000	0.00000000000000000000	603.00000000000000000000	891.00000000000000000000	4.00000000000000000000	4.00000000000000000000	4.00000000000000000000	4.00000000000000000000	4.00000000000000000000	4.00000000000000000000	4.00000000000000000000	4.00000000000000000000	4.00000000000000000000	4.00000000000000000000	4.00000000000000000000	4.00000000000000000000	4.00000000000000000000	4.00000000000000000000	4.00000000000000000000	4.00000000000000000000
81.00000000000000000000	0.00000000000000000000	4168.20507812500000000000	4173.84619140625000000000	4183.58984375000000000000	4156.41015625000000000000	4180.00000000000000000000	4171.79492187500000000000	4186.15380859375000000000	4185.12792968750000000000	4183.07666015625000000000	4182.56396484375000000000	4192.82031250000000000000	4204.10253906250000000000	4188.20507812500000000000	4170.25634765625000000000	2474.00000000000000000000	10248.00000000000000000000	10227.00000000000000000000	0.00000000000000000000	0.00000000000000000000	0.00000000000000000000	603.00000000000000000000	899.00000000000000000000	4.00000000000000000000	4.00000000000000000000	4.00000000000000000000	4.00000000000000000000	4.00000000000000000000	4.00000000000000000000	4.00000000000000000000	4.00000000000000000000	4.00000000000000000000	4.00000000000000000000	4.00000000000000000000	4.00000000000000000000	4.00000000000000000000	4.00000000000000000000	4.00000000000000000000	4.00000000000000000000
82.00000000000000000000	0.00000000000000000000	4180.51269531250000000000	4156.92285156250000000000	4186.66650390625000000000	4145.64111328125000000000	4161.53857421875000000000	4155.38427734375000000000	4173.33300781250000000000	4167.69238281250000000000	4165.64111328125000000000	4177.94873046875000000000	4188.20507812500000000000	4197.43603515625000000000	4162.05126953125000000000	4161.53857421875000000000	3499.00000000000000000000	10248.00000000000000000000	10227.00000000000000000000	0.00000000000000000000	0.00000000000000000000	0.00000000000000000000	603.00000000000000000000	907.00000000000000000000	4.00000000000000000000	4.00000000000000000000	4.00000000000000000000	4.00000000000000000000	4.00000000000000000000	4.00000000000000000000	4.00000000000000000000	4.00000000000000000000	4.00000000000000000000	4.00000000000000000000	4.00000000000000000000	4.00000000000000000000	4.00000000000000000000	4.00000000000000000000	4.00000000000000000000	4.00000000000000000000
83.00000000000000000000	0.00000000000000000000	4170.25634765625000000000	4165.64111328125000000000	4169.23046875000000000000	4172.30761718750000000000	4159.48730468750000000000	4147.69238281250000000000	4170.25634765625000000000	4161.02539062500000000000	4156.41015625000000000000	4167.69238281250000000000	4180.51269531250000000000	4202.56396484375000000000	4167.17919921875000000000	4172.30761718750000000000	3291.00000000000000000000	10248.00000000000000000000	10227.00000000000000000000	0.00000000000000000000	0.00000000000000000000	0.00000000000000000000	603.00000000000000000000	914.00000000000000000000	4.00000000000000000000	4.00000000000000000000	4.00000000000000000000	4.00000000000000000000	4.00000000000000000000	4.00000000000000000000	4.00000000000000000000	4.00000000000000000000	4.00000000000000000000	4.00000000000000000000	4.00000000000000000000	4.00000000000000000000	4.00000000000000000000	4.00000000000000000000	4.00000000000000000000	4.00000000000000000000
84.00000000000000000000	0.00000000000000000000	4183.58984375000000000000	4149.23046875000000000000	4181.53857421875000000000	4169.74365234375000000000	4143.07666015625000000000	4134.87158203125000000000	4147.17919921875000000000	4139.48730468750000000000	4126.66650390625000000000	4135.38427734375000000000	4177.94873046875000000000	4197.94873046875000000000	4161.53857421875000000000	4169.74365234375000000000	2571.00000000000000000000	10248.00000000000000000000	10227.00000000000000000000	0.00000000000000000000	0.00000000000000000000	0.00000000000000000000	603.00000000000000000000	922.00000000000000000000	4.00000000000000000000	4.00000000000000000000	4.00000000000000000000	4.00000000000000000000	4.00000000000000000000	4.00000000000000000000	4.00000000000000000000	4.00000000000000000000	4.00000000000000000000	4.00000000000000000000	4.00000000000000000000	4.00000000000000000000	4.00000000000000000000	4.00000000000000000000	4.00000000000000000000	4.00000000000000000000
85.00000000000000000000	0.00000000000000000000	4175.89746093750000000000	4165.12792968750000000000	4172.82031250000000000000	4144.10253906250000000000	4175.38427734375000000000	4163.58984375000000000000	4171.28173828125000000000	4173.84619140625000000000	4165.12792968750000000000	4169.23046875000000000000	4183.58984375000000000000	4214.87158203125000000000	4195.89746093750000000000	4201.02539062500000000000	2474.00000000000000000000	10248.00000000000000000000	10229.00000000000000000000	0.00000000000000000000	0.00000000000000000000	0.00000000000000000000	603.00000000000000000000	930.00000000000000000000	4.00000000000000000000	4.00000000000000000000	4.00000000000000000000	4.00000000000000000000	4.00000000000000000000	4.00000000000000000000	4.00000000000000000000	4.00000000000000000000	4.00000000000000000000	4.00000000000000000000	4.00000000000000000000	4.00000000000000000000	4.00000000000000000000	4.00000000000000000000	4.00000000000000000000	4.00000000000000000000
86.00000000000000000000	0.00000000000000000000	4178.97412109375000000000	4163.07666015625000000000	4183.07666015625000000000	4149.23046875000000000000	4175.89746093750000000000	4158.46142578125000000000	4170.76904296875000000000	4180.51269531250000000000	4177.43603515625000000000	4179.48730468750000000000	4171.28173828125000000000	4222.05126953125000000000	4193.33300781250000000000	4193.84619140625000000000	3499.00000000000000000000	10248.00000000000000000000	10229.00000000000000000000	0.00000000000000000000	0.00000000000000000000	0.00000000000000000000	603.00000000000000000000	938.00000000000000000000	4.00000000000000000000	4.00000000000000000000	4.00000000000000000000	4.00000000000000000000	4.00000000000000000000	4.00000000000000000000	4.00000000000000000000	4.00000000000000000000	4.00000000000000000000	4.00000000000000000000	4.00000000000000000000	4.00000000000000000000	4.00000000000000000000	4.00000000000000000000	4.00000000000000000000	4.00000000000000000000
86.00000000000000000000	0.00000000000000000000	4178.97412109375000000000	4163.07666015625000000000	4183.07666015625000000000	4149.23046875000000000000	4175.89746093750000000000	4158.46142578125000000000	4170.76904296875000000000	4180.51269531250000000000	4177.43603515625000000000	4179.48730468750000000000	4171.28173828125000000000	4222.05126953125000000000	4193.33300781250000000000	4193.84619140625000000000	3499.00000000000000000000	10248.00000000000000000000	10229.00000000000000000000	0.00000000000000000000	0.00000000000000000000	0.00000000000000000000	603.00000000000000000000	947.00000000000000000000	4.00000000000000000000	4.00000000000000000000	4.00000000000000000000	4.00000000000000000000	4.00000000000000000000	4.00000000000000000000	4.00000000000000000000	4.00000000000000000000	4.00000000000000000000	4.00000000000000000000	4.00000000000000000000	4.00000000000000000000	4.00000000000000000000	4.00000000000000000000	4.00000000000000000000	4.00000000000000000000
87.00000000000000000000	0.00000000000000000000	4180.51269531250000000000	4168.20507812500000000000	4190.25634765625000000000	4173.33300781250000000000	4167.17919921875000000000	4152.82031250000000000000	4167.69238281250000000000	4164.61523437500000000000	4156.92285156250000000000	4169.23046875000000000000	4186.66650390625000000000	4215.38427734375000000000	4180.51269531250000000000	4175.89746093750000000000	3291.00000000000000000000	10245.00000000000000000000	10227.00000000000000000000	0.00000000000000000000	0.00000000000000000000	0.00000000000000000000	603.00000000000000000000	955.00000000000000000000	4.00000000000000000000	4.00000000000000000000	4.00000000000000000000	4.00000000000000000000	4.00000000000000000000	4.00000000000000000000	4.00000000000000000000	4.00000000000000000000	4.00000000000000000000	4.00000000000000000000	4.00000000000000000000	4.00000000000000000000	4.00000000000000000000	4.00000000000000000000	4.00000000000000000000	4.00000000000000000000
88.00000000000000000000	0.00000000000000000000	4165.12792968750000000000	4194.35888671875000000000	4170.25634765625000000000	4173.84619140625000000000	4192.82031250000000000000	4183.07666015625000000000	4197.43603515625000000000	4181.02539062500000000000	4173.84619140625000000000	4199.48730468750000000000	4208.71777343750000000000	4224.61523437500000000000	4202.05126953125000000000	4188.20507812500000000000	2571.00000000000000000000	10245.00000000000000000000	10227.00000000000000000000	0.00000000000000000000	0.00000000000000000000	0.00000000000000000000	603.00000000000000000000	962.00000000000000000000	4.00000000000000000000	4.00000000000000000000	4.00000000000000000000	4.00000000000000000000	4.00000000000000000000	4.00000000000000000000	4.00000000000000000000	4.00000000000000000000	4.00000000000000000000	4.00000000000000000000	4.00000000000000000000	4.00000000000000000000	4.00000000000000000000	4.00000000000000000000	4.00000000000000000000	4.00000000000000000000
89.00000000000000000000	0.00000000000000000000	4192.82031250000000000000	4164.61523437500000000000	4187.69238281250000000000	4168.20507812500000000000	4176.92285156250000000000	4177.94873046875000000000	4184.61523437500000000000	4168.20507812500000000000	4165.12792968750000000000	4192.30761718750000000000	4162.56396484375000000000	4229.23046875000000000000	4182.56396484375000000000	4177.43603515625000000000	2474.00000000000000000000	10246.00000000000000000000	10227.00000000000000000000	0.00000000000000000000	0.00000000000000000000	0.00000000000000000000	603.00000000000000000000	970.00000000000000000000	4.00000000000000000000	4.00000000000000000000	4.00000000000000000000	4.00000000000000000000	4.00000000000000000000	4.00000000000000000000	4.00000000000000000000	4.00000000000000000000	4.00000000000000000000	4.00000000000000000000	4.00000000000000000000	4.00000000000000000000	4.00000000000000000000	4.00000000000000000000	4.00000000000000000000	4.00000000000000000000
90.00000000000000000000	0.00000000000000000000	4175.89746093750000000000	4151.28173828125000000000	4171.79492187500000000000	4160.51269531250000000000	4165.12792968750000000000	4172.82031250000000000000	4178.97412109375000000000	4170.76904296875000000000	4165.64111328125000000000	4182.56396484375000000000	4160.51269531250000000000	4227.69238281250000000000	4186.66650390625000000000	4183.58984375000000000000	3499.00000000000000000000	10246.00000000000000000000	10227.00000000000000000000	0.00000000000000000000	0.00000000000000000000	0.00000000000000000000	603.00000000000000000000	977.00000000000000000000	4.00000000000000000000	4.00000000000000000000	4.00000000000000000000	4.00000000000000000000	4.00000000000000000000	4.00000000000000000000	4.00000000000000000000	4.00000000000000000000	4.00000000000000000000	4.00000000000000000000	4.00000000000000000000	4.00000000000000000000	4.00000000000000000000	4.00000000000000000000	4.00000000000000000000	4.00000000000000000000
91.00000000000000000000	0.00000000000000000000	4157.43603515625000000000	4136.41015625000000000000	4164.10253906250000000000	4122.56396484375000000000	4133.84619140625000000000	4131.28173828125000000000	4150.76904296875000000000	4157.94873046875000000000	4144.10253906250000000000	4149.74365234375000000000	4188.20507812500000000000	4207.69238281250000000000	4177.94873046875000000000	4168.71777343750000000000	3291.00000000000000000000	10248.00000000000000000000	10228.00000000000000000000	0.00000000000000000000	0.00000000000000000000	0.00000000000000000000	603.00000000000000000000	984.00000000000000000000	4.00000000000000000000	4.00000000000000000000	4.00000000000000000000	4.00000000000000000000	4.00000000000000000000	4.00000000000000000000	4.00000000000000000000	4.00000000000000000000	4.00000000000000000000	4.00000000000000000000	4.00000000000000000000	4.00000000000000000000	4.00000000000000000000	4.00000000000000000000	4.00000000000000000000	4.00000000000000000000
92.00000000000000000000	0.00000000000000000000	4177.94873046875000000000	4142.05126953125000000000	4182.05126953125000000000	4132.30761718750000000000	4136.92285156250000000000	4117.43603515625000000000	4143.07666015625000000000	4151.79492187500000000000	4137.43603515625000000000	4146.66650390625000000000	4182.05126953125000000000	4206.15380859375000000000	4173.33300781250000000000	4159.48730468750000000000	2571.00000000000000000000	10248.00000000000000000000	10228.00000000000000000000	0.00000000000000000000	0.00000000000000000000	0.00000000000000000000	603.00000000000000000000	992.00000000000000000000	4.00000000000000000000	4.00000000000000000000	4.00000000000000000000	4.00000000000000000000	4.00000000000000000000	4.00000000000000000000	4.00000000000000000000	4.00000000000000000000	4.00000000000000000000	4.00000000000000000000	4.00000000000000000000	4.00000000000000000000	4.00000000000000000000	4.00000000000000000000	4.00000000000000000000	4.00000000000000000000
93.00000000000000000000	0.00000000000000000000	4171.28173828125000000000	4171.28173828125000000000	4175.89746093750000000000	4181.02539062500000000000	4182.05126953125000000000	4159.48730468750000000000	4173.84619140625000000000	4172.82031250000000000000	4169.23046875000000000000	4195.89746093750000000000	4185.64111328125000000000	4230.76904296875000000000	4196.41015625000000000000	4181.02539062500000000000	2474.00000000000000000000	10251.00000000000000000000	10228.00000000000000000000	0.00000000000000000000	0.00000000000000000000	0.00000000000000000000	603.00000000000000000000	999.00000000000000000000	4.00000000000000000000	4.00000000000000000000	4.00000000000000000000	4.00000000000000000000	4.00000000000000000000	4.00000000000000000000	4.00000000000000000000	4.00000000000000000000	4.00000000000000000000	4.00000000000000000000	4.00000000000000000000	4.00000000000000000000	4.00000000000000000000	4.00000000000000000000	4.00000000000000000000	4.00000000000000000000
94.00000000000000000000	0.00000000000000000000	4183.07666015625000000000	4154.35888671875000000000	4191.28173828125000000000	4171.28173828125000000000	4166.15380859375000000000	4156.92285156250000000000	4162.05126953125000000000	4151.28173828125000000000	4151.28173828125000000000	4178.97412109375000000000	4176.92285156250000000000	4217.43603515625000000000	4175.89746093750000000000	4170.76904296875000000000	3499.00000000000000000000	10251.00000000000000000000	10228.00000000000000000000	0.00000000000000000000	0.00000000000000000000	0.00000000000000000000	604.00000000000000000000	6.00000000000000000000	4.00000000000000000000	4.00000000000000000000	4.00000000000000000000	4.00000000000000000000	4.00000000000000000000	4.00000000000000000000	4.00000000000000000000	4.00000000000000000000	4.00000000000000000000	4.00000000000000000000	4.00000000000000000000	4.00000000000000000000	4.00000000000000000000	4.00000000000000000000	4.00000000000000000000	4.00000000000000000000
95.00000000000000000000	0.00000000000000000000	4172.82031250000000000000	4160.51269531250000000000	4177.94873046875000000000	4148.20507812500000000000	4165.12792968750000000000	4166.66650390625000000000	4171.28173828125000000000	4161.02539062500000000000	4154.35888671875000000000	4173.84619140625000000000	4174.35888671875000000000	4195.38427734375000000000	4189.74365234375000000000	4187.17919921875000000000	3291.00000000000000000000	10251.00000000000000000000	10229.00000000000000000000	0.00000000000000000000	0.00000000000000000000	0.00000000000000000000	604.00000000000000000000	14.00000000000000000000	4.00000000000000000000	4.00000000000000000000	4.00000000000000000000	4.00000000000000000000	4.00000000000000000000	4.00000000000000000000	4.00000000000000000000	4.00000000000000000000	4.00000000000000000000	4.00000000000000000000	4.00000000000000000000	4.00000000000000000000	4.00000000000000000000	4.00000000000000000000	4.00000000000000000000	4.00000000000000000000
96.00000000000000000000	0.00000000000000000000	4160.00000000000000000000	4144.61523437500000000000	4162.05126953125000000000	4135.38427734375000000000	4141.53857421875000000000	4144.10253906250000000000	4151.28173828125000000000	4152.82031250000000000000	4145.64111328125000000000	4172.30761718750000000000	4155.89746093750000000000	4182.05126953125000000000	4182.05126953125000000000	4183.07666015625000000000	2571.00000000000000000000	10251.00000000000000000000	10229.00000000000000000000	0.00000000000000000000	0.00000000000000000000	0.00000000000000000000	604.00000000000000000000	21.00000000000000000000	4.00000000000000000000	4.00000000000000000000	4.00000000000000000000	4.00000000000000000000	4.00000000000000000000	4.00000000000000000000	4.00000000000000000000	4.00000000000000000000	4.00000000000000000000	4.00000000000000000000	4.00000000000000000000	4.00000000000000000000	4.00000000000000000000	4.00000000000000000000	4.00000000000000000000	4.00000000000000000000
97.00000000000000000000	0.00000000000000000000	4171.79492187500000000000	4139.48730468750000000000	4171.79492187500000000000	4142.05126953125000000000	4125.12792968750000000000	4128.71777343750000000000	4133.84619140625000000000	4140.00000000000000000000	4134.35888671875000000000	4153.33300781250000000000	4153.33300781250000000000	4176.92285156250000000000	4153.84619140625000000000	4158.97412109375000000000	2474.00000000000000000000	10249.00000000000000000000	10230.00000000000000000000	0.00000000000000000000	0.00000000000000000000	0.00000000000000000000	604.00000000000000000000	29.00000000000000000000	4.00000000000000000000	4.00000000000000000000	4.00000000000000000000	4.00000000000000000000	4.00000000000000000000	4.00000000000000000000	4.00000000000000000000	4.00000000000000000000	4.00000000000000000000	4.00000000000000000000	4.00000000000000000000	4.00000000000000000000	4.00000000000000000000	4.00000000000000000000	4.00000000000000000000	4.00000000000000000000
98.00000000000000000000	0.00000000000000000000	4159.48730468750000000000	4169.23046875000000000000	4169.74365234375000000000	4162.56396484375000000000	4164.10253906250000000000	4165.12792968750000000000	4175.89746093750000000000	4178.97412109375000000000	4170.76904296875000000000	4171.79492187500000000000	4176.92285156250000000000	4186.15380859375000000000	4168.71777343750000000000	4166.15380859375000000000	3499.00000000000000000000	10249.00000000000000000000	10230.00000000000000000000	0.00000000000000000000	0.00000000000000000000	0.00000000000000000000	604.00000000000000000000	36.00000000000000000000	4.00000000000000000000	4.00000000000000000000	4.00000000000000000000	4.00000000000000000000	4.00000000000000000000	4.00000000000000000000	4.00000000000000000000	4.00000000000000000000	4.00000000000000000000	4.00000000000000000000	4.00000000000000000000	4.00000000000000000000	4.00000000000000000000	4.00000000000000000000	4.00000000000000000000	4.00000000000000000000
99.00000000000000000000	0.00000000000000000000	4177.43603515625000000000	4137.94873046875000000000	4192.82031250000000000000	4155.89746093750000000000	4153.33300781250000000000	4140.00000000000000000000	4165.12792968750000000000	4164.61523437500000000000	4156.41015625000000000000	4171.28173828125000000000	4160.00000000000000000000	4180.00000000000000000000	4161.53857421875000000000	4159.48730468750000000000	3291.00000000000000000000	10248.00000000000000000000	10230.00000000000000000000	0.00000000000000000000	0.00000000000000000000	0.00000000000000000000	604.00000000000000000000	43.00000000000000000000	4.00000000000000000000	4.00000000000000000000	4.00000000000000000000	4.00000000000000000000	4.00000000000000000000	4.00000000000000000000	4.00000000000000000000	4.00000000000000000000	4.00000000000000000000	4.00000000000000000000	4.00000000000000000000	4.00000000000000000000	4.00000000000000000000	4.00000000000000000000	4.00000000000000000000	4.00000000000000000000
100.00000000000000000000	0.00000000000000000000	4177.43603515625000000000	4147.17919921875000000000	4182.56396484375000000000	4162.05126953125000000000	4160.00000000000000000000	4139.48730468750000000000	4162.56396484375000000000	4161.02539062500000000000	4155.89746093750000000000	4182.05126953125000000000	4176.92285156250000000000	4183.58984375000000000000	4176.92285156250000000000	4181.02539062500000000000	2571.00000000000000000000	10248.00000000000000000000	10230.00000000000000000000	0.00000000000000000000	0.00000000000000000000	0.00000000000000000000	604.00000000000000000000	51.00000000000000000000	4.00000000000000000000	4.00000000000000000000	4.00000000000000000000	4.00000000000000000000	4.00000000000000000000	4.00000000000000000000	4.00000000000000000000	4.00000000000000000000	4.00000000000000000000	4.00000000000000000000	4.00000000000000000000	4.00000000000000000000	4.00000000000000000000	4.00000000000000000000	4.00000000000000000000	4.00000000000000000000
101.00000000000000000000	0.00000000000000000000	4162.56396484375000000000	4161.53857421875000000000	4167.17919921875000000000	4160.51269531250000000000	4157.94873046875000000000	4149.74365234375000000000	4162.56396484375000000000	4162.56396484375000000000	4153.33300781250000000000	4172.30761718750000000000	4184.61523437500000000000	4186.15380859375000000000	4172.82031250000000000000	4177.43603515625000000000	2474.00000000000000000000	10248.00000000000000000000	10230.00000000000000000000	0.00000000000000000000	0.00000000000000000000	0.00000000000000000000	604.00000000000000000000	58.00000000000000000000	4.00000000000000000000	4.00000000000000000000	4.00000000000000000000	4.00000000000000000000	4.00000000000000000000	4.00000000000000000000	4.00000000000000000000	4.00000000000000000000	4.00000000000000000000	4.00000000000000000000	4.00000000000000000000	4.00000000000000000000	4.00000000000000000000	4.00000000000000000000	4.00000000000000000000	4.00000000000000000000
102.00000000000000000000	0.00000000000000000000	4173.33300781250000000000	4136.92285156250000000000	4178.46142578125000000000	4136.92285156250000000000	4134.35888671875000000000	4136.41015625000000000000	4148.71777343750000000000	4148.71777343750000000000	4133.84619140625000000000	4157.43603515625000000000	4159.48730468750000000000	4176.92285156250000000000	4158.46142578125000000000	4153.33300781250000000000	3499.00000000000000000000	10248.00000000000000000000	10230.00000000000000000000	0.00000000000000000000	0.00000000000000000000	0.00000000000000000000	604.00000000000000000000	65.00000000000000000000	4.00000000000000000000	4.00000000000000000000	4.00000000000000000000	4.00000000000000000000	4.00000000000000000000	4.00000000000000000000	4.00000000000000000000	4.00000000000000000000	4.00000000000000000000	4.00000000000000000000	4.00000000000000000000	4.00000000000000000000	4.00000000000000000000	4.00000000000000000000	4.00000000000000000000	4.00000000000000000000
103.00000000000000000000	0.00000000000000000000	4160.51269531250000000000	4147.17919921875000000000	4166.66650390625000000000	4140.00000000000000000000	4148.71777343750000000000	4151.79492187500000000000	4168.71777343750000000000	4177.94873046875000000000	4168.20507812500000000000	4196.41015625000000000000	4176.92285156250000000000	4182.56396484375000000000	4190.76904296875000000000	4181.02539062500000000000	3291.00000000000000000000	10250.00000000000000000000	10229.00000000000000000000	0.00000000000000000000	0.00000000000000000000	0.00000000000000000000	604.00000000000000000000	73.00000000000000000000	4.00000000000000000000	4.00000000000000000000	4.00000000000000000000	4.00000000000000000000	4.00000000000000000000	4.00000000000000000000	4.00000000000000000000	4.00000000000000000000	4.00000000000000000000	4.00000000000000000000	4.00000000000000000000	4.00000000000000000000	4.00000000000000000000	4.00000000000000000000	4.00000000000000000000	4.00000000000000000000
104.00000000000000000000	0.00000000000000000000	4174.87158203125000000000	4133.33300781250000000000	4185.12792968750000000000	4152.30761718750000000000	4129.23046875000000000000	4139.48730468750000000000	4158.97412109375000000000	4172.30761718750000000000	4165.64111328125000000000	4183.58984375000000000000	4175.38427734375000000000	4187.69238281250000000000	4172.30761718750000000000	4182.05126953125000000000	2571.00000000000000000000	10250.00000000000000000000	10229.00000000000000000000	0.00000000000000000000	0.00000000000000000000	0.00000000000000000000	604.00000000000000000000	80.00000000000000000000	4.00000000000000000000	4.00000000000000000000	4.00000000000000000000	4.00000000000000000000	4.00000000000000000000	4.00000000000000000000	4.00000000000000000000	4.00000000000000000000	4.00000000000000000000	4.00000000000000000000	4.00000000000000000000	4.00000000000000000000	4.00000000000000000000	4.00000000000000000000	4.00000000000000000000	4.00000000000000000000
105.00000000000000000000	0.00000000000000000000	4177.94873046875000000000	4135.38427734375000000000	4185.64111328125000000000	4157.94873046875000000000	4136.92285156250000000000	4148.71777343750000000000	4164.61523437500000000000	4162.05126953125000000000	4153.33300781250000000000	4163.07666015625000000000	4176.41015625000000000000	4194.35888671875000000000	4167.17919921875000000000	4175.38427734375000000000	2474.00000000000000000000	10248.00000000000000000000	10228.00000000000000000000	0.00000000000000000000	0.00000000000000000000	0.00000000000000000000	604.00000000000000000000	87.00000000000000000000	4.00000000000000000000	4.00000000000000000000	4.00000000000000000000	4.00000000000000000000	4.00000000000000000000	4.00000000000000000000	4.00000000000000000000	4.00000000000000000000	4.00000000000000000000	4.00000000000000000000	4.00000000000000000000	4.00000000000000000000	4.00000000000000000000	4.00000000000000000000	4.00000000000000000000	4.00000000000000000000
106.00000000000000000000	0.00000000000000000000	4172.82031250000000000000	4146.15380859375000000000	4171.28173828125000000000	4147.17919921875000000000	4149.74365234375000000000	4146.66650390625000000000	4157.94873046875000000000	4148.71777343750000000000	4140.51269531250000000000	4156.41015625000000000000	4173.84619140625000000000	4188.20507812500000000000	4168.71777343750000000000	4157.94873046875000000000	3499.00000000000000000000	10248.00000000000000000000	10228.00000000000000000000	0.00000000000000000000	0.00000000000000000000	0.00000000000000000000	604.00000000000000000000	96.00000000000000000000	4.00000000000000000000	4.00000000000000000000	4.00000000000000000000	4.00000000000000000000	4.00000000000000000000	4.00000000000000000000	4.00000000000000000000	4.00000000000000000000	4.00000000000000000000	4.00000000000000000000	4.00000000000000000000	4.00000000000000000000	4.00000000000000000000	4.00000000000000000000	4.00000000000000000000	4.00000000000000000000
107.00000000000000000000	0.00000000000000000000	4188.71777343750000000000	4139.48730468750000000000	4180.00000000000000000000	4138.46142578125000000000	4132.30761718750000000000	4123.58984375000000000000	4135.89746093750000000000	4134.87158203125000000000	4123.07666015625000000000	4136.92285156250000000000	4149.23046875000000000000	4174.35888671875000000000	4137.94873046875000000000	4140.51269531250000000000	3291.00000000000000000000	10247.00000000000000000000	10226.00000000000000000000	0.00000000000000000000	0.00000000000000000000	0.00000000000000000000	604.00000000000000000000	104.00000000000000000000	4.00000000000000000000	4.00000000000000000000	4.00000000000000000000	4.00000000000000000000	4.00000000000000000000	4.00000000000000000000	4.00000000000000000000	4.00000000000000000000	4.00000000000000000000	4.00000000000000000000	4.00000000000000000000	4.00000000000000000000	4.00000000000000000000	4.00000000000000000000	4.00000000000000000000	4.00000000000000000000
108.00000000000000000000	0.00000000000000000000	4163.58984375000000000000	4156.41015625000000000000	4162.05126953125000000000	4155.38427734375000000000	4148.71777343750000000000	4150.25634765625000000000	4163.58984375000000000000	4175.38427734375000000000	4160.51269531250000000000	4151.28173828125000000000	4156.41015625000000000000	4189.23046875000000000000	4157.43603515625000000000	4168.71777343750000000000	2571.00000000000000000000	10247.00000000000000000000	10226.00000000000000000000	0.00000000000000000000	0.00000000000000000000	0.00000000000000000000	604.00000000000000000000	112.00000000000000000000	4.00000000000000000000	4.00000000000000000000	4.00000000000000000000	4.00000000000000000000	4.00000000000000000000	4.00000000000000000000	4.00000000000000000000	4.00000000000000000000	4.00000000000000000000	4.00000000000000000000	4.00000000000000000000	4.00000000000000000000	4.00000000000000000000	4.00000000000000000000	4.00000000000000000000	4.00000000000000000000
109.00000000000000000000	0.00000000000000000000	4168.71777343750000000000	4135.89746093750000000000	4175.89746093750000000000	4158.46142578125000000000	4130.76904296875000000000	4136.41015625000000000000	4151.28173828125000000000	4171.28173828125000000000	4156.92285156250000000000	4140.51269531250000000000	4158.97412109375000000000	4194.87158203125000000000	4162.56396484375000000000	4165.64111328125000000000	2474.00000000000000000000	10243.00000000000000000000	10225.00000000000000000000	0.00000000000000000000	0.00000000000000000000	0.00000000000000000000	604.00000000000000000000	121.00000000000000000000	4.00000000000000000000	4.00000000000000000000	4.00000000000000000000	4.00000000000000000000	4.00000000000000000000	4.00000000000000000000	4.00000000000000000000	4.00000000000000000000	4.00000000000000000000	4.00000000000000000000	4.00000000000000000000	4.00000000000000000000	4.00000000000000000000	4.00000000000000000000	4.00000000000000000000	4.00000000000000000000
110.00000000000000000000	0.00000000000000000000	4172.30761718750000000000	4138.97412109375000000000	4181.53857421875000000000	4148.71777343750000000000	4127.69238281250000000000	4129.23046875000000000000	4154.87158203125000000000	4162.56396484375000000000	4150.76904296875000000000	4149.74365234375000000000	4184.10253906250000000000	4193.33300781250000000000	4163.58984375000000000000	4160.51269531250000000000	3499.00000000000000000000	10243.00000000000000000000	10225.00000000000000000000	0.00000000000000000000	0.00000000000000000000	0.00000000000000000000	604.00000000000000000000	129.00000000000000000000	4.00000000000000000000	4.00000000000000000000	4.00000000000000000000	4.00000000000000000000	4.00000000000000000000	4.00000000000000000000	4.00000000000000000000	4.00000000000000000000	4.00000000000000000000	4.00000000000000000000	4.00000000000000000000	4.00000000000000000000	4.00000000000000000000	4.00000000000000000000	4.00000000000000000000	4.00000000000000000000
111.00000000000000000000	0.00000000000000000000	4157.43603515625000000000	4149.74365234375000000000	4170.25634765625000000000	4140.51269531250000000000	4148.71777343750000000000	4153.84619140625000000000	4174.35888671875000000000	4165.64111328125000000000	4156.41015625000000000000	4174.87158203125000000000	4175.89746093750000000000	4196.41015625000000000000	4168.20507812500000000000	4153.84619140625000000000	3291.00000000000000000000	10244.00000000000000000000	10225.00000000000000000000	0.00000000000000000000	0.00000000000000000000	0.00000000000000000000	604.00000000000000000000	137.00000000000000000000	4.00000000000000000000	4.00000000000000000000	4.00000000000000000000	4.00000000000000000000	4.00000000000000000000	4.00000000000000000000	4.00000000000000000000	4.00000000000000000000	4.00000000000000000000	4.00000000000000000000	4.00000000000000000000	4.00000000000000000000	4.00000000000000000000	4.00000000000000000000	4.00000000000000000000	4.00000000000000000000
112.00000000000000000000	0.00000000000000000000	4176.92285156250000000000	4137.43603515625000000000	4187.17919921875000000000	4146.66650390625000000000	4149.74365234375000000000	4160.51269531250000000000	4156.92285156250000000000	4144.61523437500000000000	4141.53857421875000000000	4160.51269531250000000000	4135.89746093750000000000	4197.94873046875000000000	4162.56396484375000000000	4148.20507812500000000000	2571.00000000000000000000	10244.00000000000000000000	10225.00000000000000000000	0.00000000000000000000	0.00000000000000000000	0.00000000000000000000	604.00000000000000000000	146.00000000000000000000	4.00000000000000000000	4.00000000000000000000	4.00000000000000000000	4.00000000000000000000	4.00000000000000000000	4.00000000000000000000	4.00000000000000000000	4.00000000000000000000	4.00000000000000000000	4.00000000000000000000	4.00000000000000000000	4.00000000000000000000	4.00000000000000000000	4.00000000000000000000	4.00000000000000000000	4.00000000000000000000
113.00000000000000000000	0.00000000000000000000	4167.69238281250000000000	4164.10253906250000000000	4170.76904296875000000000	4173.33300781250000000000	4162.05126953125000000000	4163.58984375000000000000	4159.48730468750000000000	4156.92285156250000000000	4163.58984375000000000000	4168.20507812500000000000	4170.76904296875000000000	4214.87158203125000000000	4189.74365234375000000000	4190.25634765625000000000	2474.00000000000000000000	10244.00000000000000000000	10226.00000000000000000000	0.00000000000000000000	0.00000000000000000000	0.00000000000000000000	604.00000000000000000000	154.00000000000000000000	4.00000000000000000000	4.00000000000000000000	4.00000000000000000000	4.00000000000000000000	4.00000000000000000000	4.00000000000000000000	4.00000000000000000000	4.00000000000000000000	4.00000000000000000000	4.00000000000000000000	4.00000000000000000000	4.00000000000000000000	4.00000000000000000000	4.00000000000000000000	4.00000000000000000000	4.00000000000000000000
114.00000000000000000000	0.00000000000000000000	4173.84619140625000000000	4151.79492187500000000000	4174.87158203125000000000	4164.10253906250000000000	4136.92285156250000000000	4124.10253906250000000000	4138.46142578125000000000	4145.12792968750000000000	4148.71777343750000000000	4143.58984375000000000000	4188.71777343750000000000	4207.17919921875000000000	4170.25634765625000000000	4183.58984375000000000000	3499.00000000000000000000	10244.00000000000000000000	10226.00000000000000000000	0.00000000000000000000	0.00000000000000000000	0.00000000000000000000	604.00000000000000000000	163.00000000000000000000	4.00000000000000000000	4.00000000000000000000	4.00000000000000000000	4.00000000000000000000	4.00000000000000000000	4.00000000000000000000	4.00000000000000000000	4.00000000000000000000	4.00000000000000000000	4.00000000000000000000	4.00000000000000000000	4.00000000000000000000	4.00000000000000000000	4.00000000000000000000	4.00000000000000000000	4.00000000000000000000
115.00000000000000000000	0.00000000000000000000	4181.53857421875000000000	4153.84619140625000000000	4183.07666015625000000000	4146.66650390625000000000	4149.23046875000000000000	4133.33300781250000000000	4152.82031250000000000000	4151.28173828125000000000	4150.25634765625000000000	4140.51269531250000000000	4174.35888671875000000000	4185.64111328125000000000	4169.23046875000000000000	4167.17919921875000000000	3291.00000000000000000000	10245.00000000000000000000	10227.00000000000000000000	0.00000000000000000000	0.00000000000000000000	0.00000000000000000000	604.00000000000000000000	171.00000000000000000000	4.00000000000000000000	4.00000000000000000000	4.00000000000000000000	4.00000000000000000000	4.00000000000000000000	4.00000000000000000000	4.00000000000000000000	4.00000000000000000000	4.00000000000000000000	4.00000000000000000000	4.00000000000000000000	4.00000000000000000000	4.00000000000000000000	4.00000000000000000000	4.00000000000000000000	4.00000000000000000000
116.00000000000000000000	0.00000000000000000000	4163.07666015625000000000	4167.17919921875000000000	4172.82031250000000000000	4154.87158203125000000000	4166.15380859375000000000	4164.61523437500000000000	4184.61523437500000000000	4174.35888671875000000000	4173.84619140625000000000	4168.71777343750000000000	4168.20507812500000000000	4182.05126953125000000000	4176.92285156250000000000	4172.30761718750000000000	2571.00000000000000000000	10245.00000000000000000000	10227.00000000000000000000	0.00000000000000000000	0.00000000000000000000	0.00000000000000000000	604.00000000000000000000	179.00000000000000000000	4.00000000000000000000	4.00000000000000000000	4.00000000000000000000	4.00000000000000000000	4.00000000000000000000	4.00000000000000000000	4.00000000000000000000	4.00000000000000000000	4.00000000000000000000	4.00000000000000000000	4.00000000000000000000	4.00000000000000000000	4.00000000000000000000	4.00000000000000000000	4.00000000000000000000	4.00000000000000000000
117.00000000000000000000	0.00000000000000000000	4171.79492187500000000000	4141.02539062500000000000	4188.20507812500000000000	4165.64111328125000000000	4135.38427734375000000000	4144.61523437500000000000	4169.23046875000000000000	4156.41015625000000000000	4153.33300781250000000000	4152.30761718750000000000	4162.05126953125000000000	4180.00000000000000000000	4135.38427734375000000000	4152.82031250000000000000	2474.00000000000000000000	10248.00000000000000000000	10228.00000000000000000000	0.00000000000000000000	0.00000000000000000000	0.00000000000000000000	604.00000000000000000000	188.00000000000000000000	4.00000000000000000000	4.00000000000000000000	4.00000000000000000000	4.00000000000000000000	4.00000000000000000000	4.00000000000000000000	4.00000000000000000000	4.00000000000000000000	4.00000000000000000000	4.00000000000000000000	4.00000000000000000000	4.00000000000000000000	4.00000000000000000000	4.00000000000000000000	4.00000000000000000000	4.00000000000000000000
118.00000000000000000000	0.00000000000000000000	4158.97412109375000000000	4155.38427734375000000000	4173.84619140625000000000	4170.25634765625000000000	4164.61523437500000000000	4162.05126953125000000000	4183.07666015625000000000	4171.79492187500000000000	4166.15380859375000000000	4161.02539062500000000000	4172.82031250000000000000	4182.56396484375000000000	4158.97412109375000000000	4161.02539062500000000000	3499.00000000000000000000	10248.00000000000000000000	10228.00000000000000000000	0.00000000000000000000	0.00000000000000000000	0.00000000000000000000	604.00000000000000000000	196.00000000000000000000	4.00000000000000000000	4.00000000000000000000	4.00000000000000000000	4.00000000000000000000	4.00000000000000000000	4.00000000000000000000	4.00000000000000000000	4.00000000000000000000	4.00000000000000000000	4.00000000000000000000	4.00000000000000000000	4.00000000000000000000	4.00000000000000000000	4.00000000000000000000	4.00000000000000000000	4.00000000000000000000
119.00000000000000000000	0.00000000000000000000	4162.56396484375000000000	4131.28173828125000000000	4171.28173828125000000000	4143.58984375000000000000	4149.23046875000000000000	4146.15380859375000000000	4155.89746093750000000000	4151.79492187500000000000	4145.12792968750000000000	4136.41015625000000000000	4156.41015625000000000000	4169.23046875000000000000	4153.33300781250000000000	4148.71777343750000000000	3291.00000000000000000000	10249.00000000000000000000	10229.00000000000000000000	0.00000000000000000000	0.00000000000000000000	0.00000000000000000000	604.00000000000000000000	204.00000000000000000000	4.00000000000000000000	4.00000000000000000000	4.00000000000000000000	4.00000000000000000000	4.00000000000000000000	4.00000000000000000000	4.00000000000000000000	4.00000000000000000000	4.00000000000000000000	4.00000000000000000000	4.00000000000000000000	4.00000000000000000000	4.00000000000000000000	4.00000000000000000000	4.00000000000000000000	4.00000000000000000000
120.00000000000000000000	0.00000000000000000000	4172.82031250000000000000	4117.94873046875000000000	4176.41015625000000000000	4141.53857421875000000000	4138.46142578125000000000	4128.71777343750000000000	4141.02539062500000000000	4144.61523437500000000000	4138.97412109375000000000	4129.23046875000000000000	4164.61523437500000000000	4169.23046875000000000000	4134.87158203125000000000	4152.30761718750000000000	2571.00000000000000000000	10249.00000000000000000000	10229.00000000000000000000	0.00000000000000000000	0.00000000000000000000	0.00000000000000000000	604.00000000000000000000	213.00000000000000000000	4.00000000000000000000	4.00000000000000000000	4.00000000000000000000	4.00000000000000000000	4.00000000000000000000	4.00000000000000000000	4.00000000000000000000	4.00000000000000000000	4.00000000000000000000	4.00000000000000000000	4.00000000000000000000	4.00000000000000000000	4.00000000000000000000	4.00000000000000000000	4.00000000000000000000	4.00000000000000000000
121.00000000000000000000	0.00000000000000000000	4157.94873046875000000000	4159.48730468750000000000	4172.30761718750000000000	4169.74365234375000000000	4184.10253906250000000000	4152.30761718750000000000	4172.30761718750000000000	4183.58984375000000000000	4183.58984375000000000000	4182.05126953125000000000	4185.64111328125000000000	4193.33300781250000000000	4163.58984375000000000000	4184.61523437500000000000	2474.00000000000000000000	10248.00000000000000000000	10229.00000000000000000000	0.00000000000000000000	0.00000000000000000000	0.00000000000000000000	604.00000000000000000000	221.00000000000000000000	4.00000000000000000000	4.00000000000000000000	4.00000000000000000000	4.00000000000000000000	4.00000000000000000000	4.00000000000000000000	4.00000000000000000000	4.00000000000000000000	4.00000000000000000000	4.00000000000000000000	4.00000000000000000000	4.00000000000000000000	4.00000000000000000000	4.00000000000000000000	4.00000000000000000000	4.00000000000000000000
122.00000000000000000000	0.00000000000000000000	4172.30761718750000000000	4162.05126953125000000000	4194.35888671875000000000	4169.23046875000000000000	4164.10253906250000000000	4152.82031250000000000000	4164.61523437500000000000	4170.76904296875000000000	4174.35888671875000000000	4180.00000000000000000000	4166.15380859375000000000	4193.84619140625000000000	4156.41015625000000000000	4166.66650390625000000000	3499.00000000000000000000	10248.00000000000000000000	10229.00000000000000000000	0.00000000000000000000	0.00000000000000000000	0.00000000000000000000	604.00000000000000000000	229.00000000000000000000	4.00000000000000000000	4.00000000000000000000	4.00000000000000000000	4.00000000000000000000	4.00000000000000000000	4.00000000000000000000	4.00000000000000000000	4.00000000000000000000	4.00000000000000000000	4.00000000000000000000	4.00000000000000000000	4.00000000000000000000	4.00000000000000000000	4.00000000000000000000	4.00000000000000000000	4.00000000000000000000
123.00000000000000000000	0.00000000000000000000	4163.58984375000000000000	4178.46142578125000000000	4178.97412109375000000000	4165.64111328125000000000	4164.61523437500000000000	4178.46142578125000000000	4183.07666015625000000000	4175.89746093750000000000	4180.00000000000000000000	4178.46142578125000000000	4183.07666015625000000000	4193.33300781250000000000	4170.25634765625000000000	4159.48730468750000000000	3291.00000000000000000000	10246.00000000000000000000	10228.00000000000000000000	0.00000000000000000000	0.00000000000000000000	0.00000000000000000000	604.00000000000000000000	236.00000000000000000000	4.00000000000000000000	4.00000000000000000000	4.00000000000000000000	4.00000000000000000000	4.00000000000000000000	4.00000000000000000000	4.00000000000000000000	4.00000000000000000000	4.00000000000000000000	4.00000000000000000000	4.00000000000000000000	4.00000000000000000000	4.00000000000000000000	4.00000000000000000000	4.00000000000000000000	4.00000000000000000000
124.00000000000000000000	0.00000000000000000000	4166.15380859375000000000	4179.48730468750000000000	4175.89746093750000000000	4160.51269531250000000000	4177.94873046875000000000	4174.87158203125000000000	4186.66650390625000000000	4174.35888671875000000000	4174.87158203125000000000	4168.20507812500000000000	4176.41015625000000000000	4190.76904296875000000000	4172.82031250000000000000	4151.79492187500000000000	2571.00000000000000000000	10246.00000000000000000000	10228.00000000000000000000	0.00000000000000000000	0.00000000000000000000	0.00000000000000000000	604.00000000000000000000	244.00000000000000000000	4.00000000000000000000	4.00000000000000000000	4.00000000000000000000	4.00000000000000000000	4.00000000000000000000	4.00000000000000000000	4.00000000000000000000	4.00000000000000000000	4.00000000000000000000	4.00000000000000000000	4.00000000000000000000	4.00000000000000000000	4.00000000000000000000	4.00000000000000000000	4.00000000000000000000	4.00000000000000000000
125.00000000000000000000	0.00000000000000000000	4174.87158203125000000000	4157.94873046875000000000	4182.05126953125000000000	4160.51269531250000000000	4170.76904296875000000000	4165.12792968750000000000	4178.97412109375000000000	4169.23046875000000000000	4164.10253906250000000000	4143.07666015625000000000	4141.02539062500000000000	4195.38427734375000000000	4162.56396484375000000000	4158.46142578125000000000	2474.00000000000000000000	10247.00000000000000000000	10228.00000000000000000000	0.00000000000000000000	0.00000000000000000000	0.00000000000000000000	604.00000000000000000000	251.00000000000000000000	4.00000000000000000000	4.00000000000000000000	4.00000000000000000000	4.00000000000000000000	4.00000000000000000000	4.00000000000000000000	4.00000000000000000000	4.00000000000000000000	4.00000000000000000000	4.00000000000000000000	4.00000000000000000000	4.00000000000000000000	4.00000000000000000000	4.00000000000000000000	4.00000000000000000000	4.00000000000000000000
126.00000000000000000000	0.00000000000000000000	4156.92285156250000000000	4145.64111328125000000000	4167.69238281250000000000	4165.64111328125000000000	4165.64111328125000000000	4177.94873046875000000000	4187.17919921875000000000	4190.25634765625000000000	4186.66650390625000000000	4154.87158203125000000000	4169.74365234375000000000	4209.74365234375000000000	4173.33300781250000000000	4185.64111328125000000000	3499.00000000000000000000	10247.00000000000000000000	10228.00000000000000000000	0.00000000000000000000	0.00000000000000000000	0.00000000000000000000	604.00000000000000000000	258.00000000000000000000	4.00000000000000000000	4.00000000000000000000	4.00000000000000000000	4.00000000000000000000	4.00000000000000000000	4.00000000000000000000	4.00000000000000000000	4.00000000000000000000	4.00000000000000000000	4.00000000000000000000	4.00000000000000000000	4.00000000000000000000	4.00000000000000000000	4.00000000000000000000	4.00000000000000000000	4.00000000000000000000
127.00000000000000000000	0.00000000000000000000	4177.43603515625000000000	4132.82031250000000000000	4190.76904296875000000000	4155.38427734375000000000	4148.20507812500000000000	4154.35888671875000000000	4170.25634765625000000000	4176.41015625000000000000	4176.41015625000000000000	4166.66650390625000000000	4184.10253906250000000000	4204.61523437500000000000	4168.71777343750000000000	4172.30761718750000000000	51.00000000000000000000	10249.00000000000000000000	10228.00000000000000000000	0.00000000000000000000	0.00000000000000000000	0.00000000000000000000	604.00000000000000000000	266.00000000000000000000	4.00000000000000000000	4.00000000000000000000	4.00000000000000000000	4.00000000000000000000	4.00000000000000000000	4.00000000000000000000	4.00000000000000000000	4.00000000000000000000	4.00000000000000000000	4.00000000000000000000	4.00000000000000000000	4.00000000000000000000	4.00000000000000000000	4.00000000000000000000	4.00000000000000000000	4.00000000000000000000
0.00000000000000000000	0.00000000000000000000	4174.87158203125000000000	4169.74365234375000000000	4184.61523437500000000000	4162.56396484375000000000	4172.30761718750000000000	4167.69238281250000000000	4194.87158203125000000000	4181.02539062500000000000	4182.56396484375000000000	4192.82031250000000000000	4183.58984375000000000000	4210.76904296875000000000	4180.00000000000000000000	4170.25634765625000000000	1066.00000000000000000000	10249.00000000000000000000	10228.00000000000000000000	0.00000000000000000000	0.00000000000000000000	0.00000000000000000000	604.00000000000000000000	273.00000000000000000000	4.00000000000000000000	4.00000000000000000000	4.00000000000000000000	4.00000000000000000000	4.00000000000000000000	4.00000000000000000000	4.00000000000000000000	4.00000000000000000000	4.00000000000000000000	4.00000000000000000000	4.00000000000000000000	4.00000000000000000000	4.00000000000000000000	4.00000000000000000000	4.00000000000000000000	4.00000000000000000000
1.00000000000000000000	0.00000000000000000000	4172.30761718750000000000	4180.51269531250000000000	4178.46142578125000000000	4171.79492187500000000000	4177.94873046875000000000	4176.41015625000000000000	4197.43603515625000000000	4174.87158203125000000000	4176.41015625000000000000	4190.25634765625000000000	4193.33300781250000000000	4205.64111328125000000000	4158.46142578125000000000	4156.92285156250000000000	2157.00000000000000000000	10249.00000000000000000000	10226.00000000000000000000	0.00000000000000000000	0.00000000000000000000	0.00000000000000000000	604.00000000000000000000	280.00000000000000000000	4.00000000000000000000	4.00000000000000000000	4.00000000000000000000	4.00000000000000000000	4.00000000000000000000	4.00000000000000000000	4.00000000000000000000	4.00000000000000000000	4.00000000000000000000	4.00000000000000000000	4.00000000000000000000	4.00000000000000000000	4.00000000000000000000	4.00000000000000000000	4.00000000000000000000	4.00000000000000000000
2.00000000000000000000	0.00000000000000000000	4184.61523437500000000000	4169.23046875000000000000	4188.20507812500000000000	4157.43603515625000000000	4170.25634765625000000000	4169.74365234375000000000	4184.61523437500000000000	4169.23046875000000000000	4168.71777343750000000000	4175.38427734375000000000	4178.97412109375000000000	4185.12792968750000000000	4156.41015625000000000000	4154.35888671875000000000	1441.00000000000000000000	10249.00000000000000000000	10226.00000000000000000000	0.00000000000000000000	0.00000000000000000000	0.00000000000000000000	604.00000000000000000000	288.00000000000000000000	4.00000000000000000000	4.00000000000000000000	4.00000000000000000000	4.00000000000000000000	4.00000000000000000000	4.00000000000000000000	4.00000000000000000000	4.00000000000000000000	4.00000000000000000000	4.00000000000000000000	4.00000000000000000000	4.00000000000000000000	4.00000000000000000000	4.00000000000000000000	4.00000000000000000000	4.00000000000000000000
3.00000000000000000000	0.00000000000000000000	4166.66650390625000000000	4174.87158203125000000000	4171.28173828125000000000	4154.87158203125000000000	4171.28173828125000000000	4171.79492187500000000000	4197.43603515625000000000	4193.84619140625000000000	4191.79492187500000000000	4181.02539062500000000000	4155.38427734375000000000	4188.71777343750000000000	4198.46142578125000000000	4188.20507812500000000000	3456.00000000000000000000	10249.00000000000000000000	10225.00000000000000000000	0.00000000000000000000	0.00000000000000000000	0.00000000000000000000	604.00000000000000000000	295.00000000000000000000	4.00000000000000000000	4.00000000000000000000	4.00000000000000000000	4.00000000000000000000	4.00000000000000000000	4.00000000000000000000	4.00000000000000000000	4.00000000000000000000	4.00000000000000000000	4.00000000000000000000	4.00000000000000000000	4.00000000000000000000	4.00000000000000000000	4.00000000000000000000	4.00000000000000000000	4.00000000000000000000
4.00000000000000000000	0.00000000000000000000	4186.66650390625000000000	4156.92285156250000000000	4187.69238281250000000000	4177.43603515625000000000	4147.69238281250000000000	4147.17919921875000000000	4173.33300781250000000000	4174.87158203125000000000	4169.74365234375000000000	4165.64111328125000000000	4153.84619140625000000000	4196.41015625000000000000	4183.58984375000000000000	4193.84619140625000000000	3542.00000000000000000000	10249.00000000000000000000	10225.00000000000000000000	0.00000000000000000000	0.00000000000000000000	0.00000000000000000000	604.00000000000000000000	302.00000000000000000000	4.00000000000000000000	4.00000000000000000000	4.00000000000000000000	4.00000000000000000000	4.00000000000000000000	4.00000000000000000000	4.00000000000000000000	4.00000000000000000000	4.00000000000000000000	4.00000000000000000000	4.00000000000000000000	4.00000000000000000000	4.00000000000000000000	4.00000000000000000000	4.00000000000000000000	4.00000000000000000000
5.00000000000000000000	0.00000000000000000000	4184.10253906250000000000	4172.82031250000000000000	4184.61523437500000000000	4180.51269531250000000000	4176.92285156250000000000	4170.76904296875000000000	4184.61523437500000000000	4182.56396484375000000000	4178.97412109375000000000	4190.25634765625000000000	4200.51269531250000000000	4204.61523437500000000000	4187.69238281250000000000	4193.33300781250000000000	3225.00000000000000000000	10248.00000000000000000000	10227.00000000000000000000	0.00000000000000000000	0.00000000000000000000	0.00000000000000000000	604.00000000000000000000	311.00000000000000000000	4.00000000000000000000	4.00000000000000000000	4.00000000000000000000	4.00000000000000000000	4.00000000000000000000	4.00000000000000000000	4.00000000000000000000	4.00000000000000000000	4.00000000000000000000	4.00000000000000000000	4.00000000000000000000	4.00000000000000000000	4.00000000000000000000	4.00000000000000000000	4.00000000000000000000	4.00000000000000000000
6.00000000000000000000	0.00000000000000000000	4167.17919921875000000000	4157.43603515625000000000	4178.46142578125000000000	4139.48730468750000000000	4166.15380859375000000000	4165.64111328125000000000	4185.12792968750000000000	4184.10253906250000000000	4186.15380859375000000000	4186.15380859375000000000	4199.48730468750000000000	4202.05126953125000000000	4180.51269531250000000000	4163.58984375000000000000	3466.00000000000000000000	10248.00000000000000000000	10227.00000000000000000000	0.00000000000000000000	0.00000000000000000000	0.00000000000000000000	604.00000000000000000000	319.00000000000000000000	4.00000000000000000000	4.00000000000000000000	4.00000000000000000000	4.00000000000000000000	4.00000000000000000000	4.00000000000000000000	4.00000000000000000000	4.00000000000000000000	4.00000000000000000000	4.00000000000000000000	4.00000000000000000000	4.00000000000000000000	4.00000000000000000000	4.00000000000000000000	4.00000000000000000000	4.00000000000000000000
7.00000000000000000000	0.00000000000000000000	4178.97412109375000000000	4138.46142578125000000000	4188.71777343750000000000	4142.05126953125000000000	4131.28173828125000000000	4142.05126953125000000000	4168.71777343750000000000	4167.69238281250000000000	4168.71777343750000000000	4166.66650390625000000000	4166.15380859375000000000	4195.38427734375000000000	4166.15380859375000000000	4151.28173828125000000000	3383.00000000000000000000	10246.00000000000000000000	10228.00000000000000000000	0.00000000000000000000	0.00000000000000000000	0.00000000000000000000	604.00000000000000000000	328.00000000000000000000	4.00000000000000000000	4.00000000000000000000	4.00000000000000000000	4.00000000000000000000	4.00000000000000000000	4.00000000000000000000	4.00000000000000000000	4.00000000000000000000	4.00000000000000000000	4.00000000000000000000	4.00000000000000000000	4.00000000000000000000	4.00000000000000000000	4.00000000000000000000	4.00000000000000000000	4.00000000000000000000
8.00000000000000000000	0.00000000000000000000	4166.15380859375000000000	4173.33300781250000000000	4165.64111328125000000000	4191.79492187500000000000	4170.76904296875000000000	4174.87158203125000000000	4187.17919921875000000000	4187.17919921875000000000	4181.53857421875000000000	4201.53857421875000000000	4184.10253906250000000000	4209.23046875000000000000	4196.92285156250000000000	4191.28173828125000000000	3426.00000000000000000000	10246.00000000000000000000	10228.00000000000000000000	0.00000000000000000000	0.00000000000000000000	0.00000000000000000000	604.00000000000000000000	336.00000000000000000000	4.00000000000000000000	4.00000000000000000000	4.00000000000000000000	4.00000000000000000000	4.00000000000000000000	4.00000000000000000000	4.00000000000000000000	4.00000000000000000000	4.00000000000000000000	4.00000000000000000000	4.00000000000000000000	4.00000000000000000000	4.00000000000000000000	4.00000000000000000000	4.00000000000000000000	4.00000000000000000000
9.00000000000000000000	0.00000000000000000000	4177.43603515625000000000	4154.87158203125000000000	4175.89746093750000000000	4186.15380859375000000000	4172.30761718750000000000	4169.74365234375000000000	4174.87158203125000000000	4177.43603515625000000000	4167.17919921875000000000	4191.28173828125000000000	4187.17919921875000000000	4221.02539062500000000000	4185.64111328125000000000	4188.71777343750000000000	3080.00000000000000000000	10246.00000000000000000000	10229.00000000000000000000	0.00000000000000000000	0.00000000000000000000	0.00000000000000000000	604.00000000000000000000	344.00000000000000000000	4.00000000000000000000	4.00000000000000000000	4.00000000000000000000	4.00000000000000000000	4.00000000000000000000	4.00000000000000000000	4.00000000000000000000	4.00000000000000000000	4.00000000000000000000	4.00000000000000000000	4.00000000000000000000	4.00000000000000000000	4.00000000000000000000	4.00000000000000000000	4.00000000000000000000	4.00000000000000000000
10.00000000000000000000	0.00000000000000000000	4176.41015625000000000000	4160.00000000000000000000	4182.56396484375000000000	4168.20507812500000000000	4180.51269531250000000000	4178.97412109375000000000	4198.46142578125000000000	4200.51269531250000000000	4198.46142578125000000000	4210.25634765625000000000	4190.76904296875000000000	4236.92285156250000000000	4200.51269531250000000000	4194.35888671875000000000	3503.00000000000000000000	10246.00000000000000000000	10229.00000000000000000000	0.00000000000000000000	0.00000000000000000000	0.00000000000000000000	604.00000000000000000000	353.00000000000000000000	4.00000000000000000000	4.00000000000000000000	4.00000000000000000000	4.00000000000000000000	4.00000000000000000000	4.00000000000000000000	4.00000000000000000000	4.00000000000000000000	4.00000000000000000000	4.00000000000000000000	4.00000000000000000000	4.00000000000000000000	4.00000000000000000000	4.00000000000000000000	4.00000000000000000000	4.00000000000000000000
11.00000000000000000000	0.00000000000000000000	4167.69238281250000000000	4178.97412109375000000000	4180.51269531250000000000	4173.33300781250000000000	4187.17919921875000000000	4181.53857421875000000000	4209.23046875000000000000	4214.87158203125000000000	4222.56396484375000000000	4238.46142578125000000000	4188.20507812500000000000	4238.97412109375000000000	4200.00000000000000000000	4185.64111328125000000000	3317.00000000000000000000	10248.00000000000000000000	10230.00000000000000000000	0.00000000000000000000	0.00000000000000000000	0.00000000000000000000	604.00000000000000000000	361.00000000000000000000	4.00000000000000000000	4.00000000000000000000	4.00000000000000000000	4.00000000000000000000	4.00000000000000000000	4.00000000000000000000	4.00000000000000000000	4.00000000000000000000	4.00000000000000000000	4.00000000000000000000	4.00000000000000000000	4.00000000000000000000	4.00000000000000000000	4.00000000000000000000	4.00000000000000000000	4.00000000000000000000
12.00000000000000000000	0.00000000000000000000	4183.58984375000000000000	4172.30761718750000000000	4191.79492187500000000000	4171.28173828125000000000	4155.89746093750000000000	4152.30761718750000000000	4176.92285156250000000000	4183.07666015625000000000	4186.15380859375000000000	4203.07666015625000000000	4181.53857421875000000000	4226.66650390625000000000	4160.00000000000000000000	4155.89746093750000000000	2591.00000000000000000000	10248.00000000000000000000	10230.00000000000000000000	0.00000000000000000000	0.00000000000000000000	0.00000000000000000000	604.00000000000000000000	369.00000000000000000000	4.00000000000000000000	4.00000000000000000000	4.00000000000000000000	4.00000000000000000000	4.00000000000000000000	4.00000000000000000000	4.00000000000000000000	4.00000000000000000000	4.00000000000000000000	4.00000000000000000000	4.00000000000000000000	4.00000000000000000000	4.00000000000000000000	4.00000000000000000000	4.00000000000000000000	4.00000000000000000000
13.00000000000000000000	0.00000000000000000000	4161.53857421875000000000	4186.66650390625000000000	4169.74365234375000000000	4178.97412109375000000000	4154.35888671875000000000	4164.61523437500000000000	4181.02539062500000000000	4186.66650390625000000000	4175.89746093750000000000	4184.10253906250000000000	4194.87158203125000000000	4223.58984375000000000000	4178.46142578125000000000	4168.20507812500000000000	2478.00000000000000000000	10247.00000000000000000000	10229.00000000000000000000	0.00000000000000000000	0.00000000000000000000	0.00000000000000000000	604.00000000000000000000	377.00000000000000000000	4.00000000000000000000	4.00000000000000000000	4.00000000000000000000	4.00000000000000000000	4.00000000000000000000	4.00000000000000000000	4.00000000000000000000	4.00000000000000000000	4.00000000000000000000	4.00000000000000000000	4.00000000000000000000	4.00000000000000000000	4.00000000000000000000	4.00000000000000000000	4.00000000000000000000	4.00000000000000000000
14.00000000000000000000	0.00000000000000000000	4167.17919921875000000000	4152.30761718750000000000	4177.43603515625000000000	4174.87158203125000000000	4147.69238281250000000000	4152.82031250000000000000	4161.02539062500000000000	4167.17919921875000000000	4149.23046875000000000000	4165.12792968750000000000	4172.82031250000000000000	4200.51269531250000000000	4173.33300781250000000000	4163.58984375000000000000	3503.00000000000000000000	10247.00000000000000000000	10229.00000000000000000000	0.00000000000000000000	0.00000000000000000000	0.00000000000000000000	604.00000000000000000000	384.00000000000000000000	4.00000000000000000000	4.00000000000000000000	4.00000000000000000000	4.00000000000000000000	4.00000000000000000000	4.00000000000000000000	4.00000000000000000000	4.00000000000000000000	4.00000000000000000000	4.00000000000000000000	4.00000000000000000000	4.00000000000000000000	4.00000000000000000000	4.00000000000000000000	4.00000000000000000000	4.00000000000000000000
15.00000000000000000000	0.00000000000000000000	4181.53857421875000000000	4144.61523437500000000000	4184.61523437500000000000	4166.15380859375000000000	4176.92285156250000000000	4157.43603515625000000000	4167.17919921875000000000	4174.35888671875000000000	4166.66650390625000000000	4189.23046875000000000000	4194.35888671875000000000	4194.35888671875000000000	4185.12792968750000000000	4187.17919921875000000000	3317.00000000000000000000	10248.00000000000000000000	10229.00000000000000000000	0.00000000000000000000	0.00000000000000000000	0.00000000000000000000	604.00000000000000000000	392.00000000000000000000	4.00000000000000000000	4.00000000000000000000	4.00000000000000000000	4.00000000000000000000	4.00000000000000000000	4.00000000000000000000	4.00000000000000000000	4.00000000000000000000	4.00000000000000000000	4.00000000000000000000	4.00000000000000000000	4.00000000000000000000	4.00000000000000000000	4.00000000000000000000	4.00000000000000000000	4.00000000000000000000
16.00000000000000000000	0.00000000000000000000	4174.87158203125000000000	4163.07666015625000000000	4177.94873046875000000000	4165.64111328125000000000	4183.58984375000000000000	4170.25634765625000000000	4186.15380859375000000000	4194.87158203125000000000	4195.38427734375000000000	4211.28173828125000000000	4198.97412109375000000000	4205.64111328125000000000	4201.02539062500000000000	4193.84619140625000000000	0.00000000000000000000	10248.00000000000000000000	10229.00000000000000000000	0.00000000000000000000	0.00000000000000000000	0.00000000000000000000	604.00000000000000000000	399.00000000000000000000	4.00000000000000000000	4.00000000000000000000	4.00000000000000000000	4.00000000000000000000	4.00000000000000000000	4.00000000000000000000	4.00000000000000000000	4.00000000000000000000	4.00000000000000000000	4.00000000000000000000	4.00000000000000000000	4.00000000000000000000	4.00000000000000000000	4.00000000000000000000	4.00000000000000000000	4.00000000000000000000
17.00000000000000000000	0.00000000000000000000	4180.51269531250000000000	4161.53857421875000000000	4186.66650390625000000000	4170.76904296875000000000	4143.07666015625000000000	4160.00000000000000000000	4176.92285156250000000000	4175.89746093750000000000	4169.74365234375000000000	4184.61523437500000000000	4154.87158203125000000000	4195.89746093750000000000	4171.28173828125000000000	4145.64111328125000000000	0.00000000000000000000	10249.00000000000000000000	10228.00000000000000000000	0.00000000000000000000	0.00000000000000000000	0.00000000000000000000	604.00000000000000000000	407.00000000000000000000	4.00000000000000000000	4.00000000000000000000	4.00000000000000000000	4.00000000000000000000	4.00000000000000000000	4.00000000000000000000	4.00000000000000000000	4.00000000000000000000	4.00000000000000000000	4.00000000000000000000	4.00000000000000000000	4.00000000000000000000	4.00000000000000000000	4.00000000000000000000	4.00000000000000000000	4.00000000000000000000
18.00000000000000000000	0.00000000000000000000	4166.15380859375000000000	4182.56396484375000000000	4168.71777343750000000000	4181.53857421875000000000	4155.89746093750000000000	4170.25634765625000000000	4191.28173828125000000000	4180.51269531250000000000	4176.92285156250000000000	4203.07666015625000000000	4184.10253906250000000000	4190.76904296875000000000	4175.38427734375000000000	4150.25634765625000000000	0.00000000000000000000	10249.00000000000000000000	10228.00000000000000000000	0.00000000000000000000	0.00000000000000000000	0.00000000000000000000	604.00000000000000000000	414.00000000000000000000	4.00000000000000000000	4.00000000000000000000	4.00000000000000000000	4.00000000000000000000	4.00000000000000000000	4.00000000000000000000	4.00000000000000000000	4.00000000000000000000	4.00000000000000000000	4.00000000000000000000	4.00000000000000000000	4.00000000000000000000	4.00000000000000000000	4.00000000000000000000	4.00000000000000000000	4.00000000000000000000
19.00000000000000000000	0.00000000000000000000	4181.53857421875000000000	4158.46142578125000000000	4184.10253906250000000000	4170.25634765625000000000	4153.33300781250000000000	4149.74365234375000000000	4170.25634765625000000000	4159.48730468750000000000	4164.10253906250000000000	4191.79492187500000000000	4191.28173828125000000000	4190.76904296875000000000	4174.35888671875000000000	4168.71777343750000000000	0.00000000000000000000	10249.00000000000000000000	10228.00000000000000000000	0.00000000000000000000	0.00000000000000000000	0.00000000000000000000	604.00000000000000000000	421.00000000000000000000	4.00000000000000000000	4.00000000000000000000	4.00000000000000000000	4.00000000000000000000	4.00000000000000000000	4.00000000000000000000	4.00000000000000000000	4.00000000000000000000	4.00000000000000000000	4.00000000000000000000	4.00000000000000000000	4.00000000000000000000	4.00000000000000000000	4.00000000000000000000	4.00000000000000000000	4.00000000000000000000
20.00000000000000000000	0.00000000000000000000	4185.64111328125000000000	4162.56396484375000000000	4191.28173828125000000000	4172.30761718750000000000	4169.74365234375000000000	4163.58984375000000000000	4171.79492187500000000000	4166.15380859375000000000	4166.15380859375000000000	4176.41015625000000000000	4168.71777343750000000000	4209.74365234375000000000	4190.76904296875000000000	4195.38427734375000000000	0.00000000000000000000	10249.00000000000000000000	10228.00000000000000000000	0.00000000000000000000	0.00000000000000000000	0.00000000000000000000	604.00000000000000000000	430.00000000000000000000	4.00000000000000000000	4.00000000000000000000	4.00000000000000000000	4.00000000000000000000	4.00000000000000000000	4.00000000000000000000	4.00000000000000000000	4.00000000000000000000	4.00000000000000000000	4.00000000000000000000	4.00000000000000000000	4.00000000000000000000	4.00000000000000000000	4.00000000000000000000	4.00000000000000000000	4.00000000000000000000
21.00000000000000000000	0.00000000000000000000	4167.69238281250000000000	4184.10253906250000000000	4174.87158203125000000000	4178.46142578125000000000	4178.46142578125000000000	4172.82031250000000000000	4177.43603515625000000000	4186.66650390625000000000	4179.48730468750000000000	4187.69238281250000000000	4172.82031250000000000000	4221.02539062500000000000	4194.87158203125000000000	4200.51269531250000000000	0.00000000000000000000	10249.00000000000000000000	10228.00000000000000000000	0.00000000000000000000	0.00000000000000000000	0.00000000000000000000	604.00000000000000000000	438.00000000000000000000	4.00000000000000000000	4.00000000000000000000	4.00000000000000000000	4.00000000000000000000	4.00000000000000000000	4.00000000000000000000	4.00000000000000000000	4.00000000000000000000	4.00000000000000000000	4.00000000000000000000	4.00000000000000000000	4.00000000000000000000	4.00000000000000000000	4.00000000000000000000	4.00000000000000000000	4.00000000000000000000
22.00000000000000000000	0.00000000000000000000	4183.07666015625000000000	4165.12792968750000000000	4186.15380859375000000000	4169.74365234375000000000	4144.61523437500000000000	4138.97412109375000000000	4152.30761718750000000000	4167.17919921875000000000	4162.05126953125000000000	4182.56396484375000000000	4178.46142578125000000000	4211.79492187500000000000	4170.76904296875000000000	4172.82031250000000000000	0.00000000000000000000	10249.00000000000000000000	10228.00000000000000000000	0.00000000000000000000	0.00000000000000000000	0.00000000000000000000	604.00000000000000000000	445.00000000000000000000	4.00000000000000000000	4.00000000000000000000	4.00000000000000000000	4.00000000000000000000	4.00000000000000000000	4.00000000000000000000	4.00000000000000000000	4.00000000000000000000	4.00000000000000000000	4.00000000000000000000	4.00000000000000000000	4.00000000000000000000	4.00000000000000000000	4.00000000000000000000	4.00000000000000000000	4.00000000000000000000
23.00000000000000000000	0.00000000000000000000	4166.15380859375000000000	4184.10253906250000000000	4172.30761718750000000000	4179.48730468750000000000	4169.23046875000000000000	4169.23046875000000000000	4182.56396484375000000000	4188.71777343750000000000	4189.74365234375000000000	4221.02539062500000000000	4205.64111328125000000000	4226.66650390625000000000	4204.61523437500000000000	4185.64111328125000000000	0.00000000000000000000	10249.00000000000000000000	10228.00000000000000000000	0.00000000000000000000	0.00000000000000000000	0.00000000000000000000	604.00000000000000000000	453.00000000000000000000	4.00000000000000000000	4.00000000000000000000	4.00000000000000000000	4.00000000000000000000	4.00000000000000000000	4.00000000000000000000	4.00000000000000000000	4.00000000000000000000	4.00000000000000000000	4.00000000000000000000	4.00000000000000000000	4.00000000000000000000	4.00000000000000000000	4.00000000000000000000	4.00000000000000000000	4.00000000000000000000
24.00000000000000000000	0.00000000000000000000	4171.28173828125000000000	4172.30761718750000000000	4178.97412109375000000000	4169.23046875000000000000	4164.10253906250000000000	4169.74365234375000000000	4178.97412109375000000000	4180.00000000000000000000	4180.00000000000000000000	4219.48730468750000000000	4195.89746093750000000000	4218.97412109375000000000	4202.56396484375000000000	4168.71777343750000000000	0.00000000000000000000	10249.00000000000000000000	10228.00000000000000000000	0.00000000000000000000	0.00000000000000000000	0.00000000000000000000	604.00000000000000000000	461.00000000000000000000	4.00000000000000000000	4.00000000000000000000	4.00000000000000000000	4.00000000000000000000	4.00000000000000000000	4.00000000000000000000	4.00000000000000000000	4.00000000000000000000	4.00000000000000000000	4.00000000000000000000	4.00000000000000000000	4.00000000000000000000	4.00000000000000000000	4.00000000000000000000	4.00000000000000000000	4.00000000000000000000
25.00000000000000000000	0.00000000000000000000	4187.69238281250000000000	4158.46142578125000000000	4184.10253906250000000000	4154.35888671875000000000	4149.23046875000000000000	4154.35888671875000000000	4174.35888671875000000000	4170.25634765625000000000	4169.74365234375000000000	4197.43603515625000000000	4169.23046875000000000000	4209.23046875000000000000	4186.15380859375000000000	4164.61523437500000000000	0.00000000000000000000	10249.00000000000000000000	10228.00000000000000000000	0.00000000000000000000	0.00000000000000000000	0.00000000000000000000	604.00000000000000000000	469.00000000000000000000	4.00000000000000000000	4.00000000000000000000	4.00000000000000000000	4.00000000000000000000	4.00000000000000000000	4.00000000000000000000	4.00000000000000000000	4.00000000000000000000	4.00000000000000000000	4.00000000000000000000	4.00000000000000000000	4.00000000000000000000	4.00000000000000000000	4.00000000000000000000	4.00000000000000000000	4.00000000000000000000
26.00000000000000000000	0.00000000000000000000	4174.35888671875000000000	4161.02539062500000000000	4169.23046875000000000000	4163.58984375000000000000	4163.07666015625000000000	4162.56396484375000000000	4187.69238281250000000000	4187.69238281250000000000	4193.33300781250000000000	4211.28173828125000000000	4186.15380859375000000000	4242.05126953125000000000	4197.43603515625000000000	4190.76904296875000000000	0.00000000000000000000	10249.00000000000000000000	10228.00000000000000000000	0.00000000000000000000	0.00000000000000000000	0.00000000000000000000	604.00000000000000000000	478.00000000000000000000	4.00000000000000000000	4.00000000000000000000	4.00000000000000000000	4.00000000000000000000	4.00000000000000000000	4.00000000000000000000	4.00000000000000000000	4.00000000000000000000	4.00000000000000000000	4.00000000000000000000	4.00000000000000000000	4.00000000000000000000	4.00000000000000000000	4.00000000000000000000	4.00000000000000000000	4.00000000000000000000
27.00000000000000000000	0.00000000000000000000	4188.20507812500000000000	4155.89746093750000000000	4184.10253906250000000000	4178.46142578125000000000	4152.30761718750000000000	4155.38427734375000000000	4164.61523437500000000000	4174.35888671875000000000	4175.38427734375000000000	4210.25634765625000000000	4209.23046875000000000000	4269.23046875000000000000	4198.46142578125000000000	4177.43603515625000000000	0.00000000000000000000	10247.00000000000000000000	10228.00000000000000000000	0.00000000000000000000	0.00000000000000000000	0.00000000000000000000	604.00000000000000000000	486.00000000000000000000	4.00000000000000000000	4.00000000000000000000	4.00000000000000000000	4.00000000000000000000	4.00000000000000000000	4.00000000000000000000	4.00000000000000000000	4.00000000000000000000	4.00000000000000000000	4.00000000000000000000	4.00000000000000000000	4.00000000000000000000	4.00000000000000000000	4.00000000000000000000	4.00000000000000000000	4.00000000000000000000
28.00000000000000000000	0.00000000000000000000	4174.35888671875000000000	4195.89746093750000000000	4173.84619140625000000000	4187.69238281250000000000	4179.48730468750000000000	4177.43603515625000000000	4182.56396484375000000000	4191.28173828125000000000	4186.66650390625000000000	4223.58984375000000000000	4206.15380859375000000000	4283.07666015625000000000	4217.43603515625000000000	4174.87158203125000000000	0.00000000000000000000	10247.00000000000000000000	10228.00000000000000000000	0.00000000000000000000	0.00000000000000000000	0.00000000000000000000	604.00000000000000000000	493.00000000000000000000	4.00000000000000000000	4.00000000000000000000	4.00000000000000000000	4.00000000000000000000	4.00000000000000000000	4.00000000000000000000	4.00000000000000000000	4.00000000000000000000	4.00000000000000000000	4.00000000000000000000	4.00000000000000000000	4.00000000000000000000	4.00000000000000000000	4.00000000000000000000	4.00000000000000000000	4.00000000000000000000
29.00000000000000000000	0.00000000000000000000	4168.20507812500000000000	4177.94873046875000000000	4181.02539062500000000000	4168.20507812500000000000	4171.28173828125000000000	4164.10253906250000000000	4177.43603515625000000000	4177.43603515625000000000	4177.94873046875000000000	4198.46142578125000000000	4164.61523437500000000000	4274.35888671875000000000	4174.35888671875000000000	4161.53857421875000000000	0.00000000000000000000	10247.00000000000000000000	10230.00000000000000000000	0.00000000000000000000	0.00000000000000000000	0.00000000000000000000	604.00000000000000000000	501.00000000000000000000	4.00000000000000000000	4.00000000000000000000	4.00000000000000000000	4.00000000000000000000	4.00000000000000000000	4.00000000000000000000	4.00000000000000000000	4.00000000000000000000	4.00000000000000000000	4.00000000000000000000	4.00000000000000000000	4.00000000000000000000	4.00000000000000000000	4.00000000000000000000	4.00000000000000000000	4.00000000000000000000
30.00000000000000000000	0.00000000000000000000	4175.38427734375000000000	4145.64111328125000000000	4187.69238281250000000000	4159.48730468750000000000	4144.10253906250000000000	4153.84619140625000000000	4158.97412109375000000000	4152.82031250000000000000	4156.92285156250000000000	4171.79492187500000000000	4149.74365234375000000000	4255.38427734375000000000	4140.00000000000000000000	4155.89746093750000000000	0.00000000000000000000	10247.00000000000000000000	10230.00000000000000000000	0.00000000000000000000	0.00000000000000000000	0.00000000000000000000	604.00000000000000000000	508.00000000000000000000	4.00000000000000000000	4.00000000000000000000	4.00000000000000000000	4.00000000000000000000	4.00000000000000000000	4.00000000000000000000	4.00000000000000000000	4.00000000000000000000	4.00000000000000000000	4.00000000000000000000	4.00000000000000000000	4.00000000000000000000	4.00000000000000000000	4.00000000000000000000	4.00000000000000000000	4.00000000000000000000
31.00000000000000000000	0.00000000000000000000	4167.17919921875000000000	4173.84619140625000000000	4171.79492187500000000000	4173.33300781250000000000	4164.61523437500000000000	4176.92285156250000000000	4174.87158203125000000000	4168.71777343750000000000	4170.25634765625000000000	4192.30761718750000000000	4175.89746093750000000000	4254.87158203125000000000	4187.17919921875000000000	4176.41015625000000000000	0.00000000000000000000	10246.00000000000000000000	10230.00000000000000000000	0.00000000000000000000	0.00000000000000000000	0.00000000000000000000	604.00000000000000000000	516.00000000000000000000	4.00000000000000000000	4.00000000000000000000	4.00000000000000000000	4.00000000000000000000	4.00000000000000000000	4.00000000000000000000	4.00000000000000000000	4.00000000000000000000	4.00000000000000000000	4.00000000000000000000	4.00000000000000000000	4.00000000000000000000	4.00000000000000000000	4.00000000000000000000	4.00000000000000000000	4.00000000000000000000
32.00000000000000000000	0.00000000000000000000	4191.28173828125000000000	4189.23046875000000000000	4193.84619140625000000000	4185.64111328125000000000	4176.92285156250000000000	4176.92285156250000000000	4181.02539062500000000000	4171.79492187500000000000	4172.82031250000000000000	4205.64111328125000000000	4190.76904296875000000000	4258.97412109375000000000	4217.43603515625000000000	4184.10253906250000000000	0.00000000000000000000	10246.00000000000000000000	10230.00000000000000000000	0.00000000000000000000	0.00000000000000000000	0.00000000000000000000	604.00000000000000000000	525.00000000000000000000	4.00000000000000000000	4.00000000000000000000	4.00000000000000000000	4.00000000000000000000	4.00000000000000000000	4.00000000000000000000	4.00000000000000000000	4.00000000000000000000	4.00000000000000000000	4.00000000000000000000	4.00000000000000000000	4.00000000000000000000	4.00000000000000000000	4.00000000000000000000	4.00000000000000000000	4.00000000000000000000
33.00000000000000000000	0.00000000000000000000	4178.97412109375000000000	4191.28173828125000000000	4181.02539062500000000000	4195.38427734375000000000	4189.23046875000000000000	4191.79492187500000000000	4197.94873046875000000000	4193.33300781250000000000	4196.92285156250000000000	4231.79492187500000000000	4216.41015625000000000000	4269.23046875000000000000	4226.66650390625000000000	4209.23046875000000000000	0.00000000000000000000	10245.00000000000000000000	10231.00000000000000000000	0.00000000000000000000	0.00000000000000000000	0.00000000000000000000	604.00000000000000000000	533.00000000000000000000	4.00000000000000000000	4.00000000000000000000	4.00000000000000000000	4.00000000000000000000	4.00000000000000000000	4.00000000000000000000	4.00000000000000000000	4.00000000000000000000	4.00000000000000000000	4.00000000000000000000	4.00000000000000000000	4.00000000000000000000	4.00000000000000000000	4.00000000000000000000	4.00000000000000000000	4.00000000000000000000
34.00000000000000000000	0.00000000000000000000	4171.28173828125000000000	4151.79492187500000000000	4174.35888671875000000000	4172.30761718750000000000	4156.92285156250000000000	4160.00000000000000000000	4166.15380859375000000000	4180.51269531250000000000	4182.56396484375000000000	4216.41015625000000000000	4203.58984375000000000000	4269.23046875000000000000	4184.61523437500000000000	4191.28173828125000000000	0.00000000000000000000	10245.00000000000000000000	10231.00000000000000000000	0.00000000000000000000	0.00000000000000000000	0.00000000000000000000	604.00000000000000000000	541.00000000000000000000	4.00000000000000000000	4.00000000000000000000	4.00000000000000000000	4.00000000000000000000	4.00000000000000000000	4.00000000000000000000	4.00000000000000000000	4.00000000000000000000	4.00000000000000000000	4.00000000000000000000	4.00000000000000000000	4.00000000000000000000	4.00000000000000000000	4.00000000000000000000	4.00000000000000000000	4.00000000000000000000
35.00000000000000000000	0.00000000000000000000	4187.69238281250000000000	4154.35888671875000000000	4193.33300781250000000000	4162.05126953125000000000	4150.76904296875000000000	4141.02539062500000000000	4154.87158203125000000000	4168.71777343750000000000	4169.74365234375000000000	4203.07666015625000000000	4185.64111328125000000000	4276.41015625000000000000	4178.97412109375000000000	4176.41015625000000000000	0.00000000000000000000	10244.00000000000000000000	10230.00000000000000000000	0.00000000000000000000	0.00000000000000000000	0.00000000000000000000	604.00000000000000000000	549.00000000000000000000	4.00000000000000000000	4.00000000000000000000	4.00000000000000000000	4.00000000000000000000	4.00000000000000000000	4.00000000000000000000	4.00000000000000000000	4.00000000000000000000	4.00000000000000000000	4.00000000000000000000	4.00000000000000000000	4.00000000000000000000	4.00000000000000000000	4.00000000000000000000	4.00000000000000000000	4.00000000000000000000
36.00000000000000000000	0.00000000000000000000	4176.92285156250000000000	4208.71777343750000000000	4184.61523437500000000000	4188.20507812500000000000	4191.28173828125000000000	4184.10253906250000000000	4198.97412109375000000000	4196.92285156250000000000	4200.51269531250000000000	4226.66650390625000000000	4200.51269531250000000000	4295.89746093750000000000	4234.87158203125000000000	4207.69238281250000000000	0.00000000000000000000	10244.00000000000000000000	10230.00000000000000000000	0.00000000000000000000	0.00000000000000000000	0.00000000000000000000	604.00000000000000000000	557.00000000000000000000	4.00000000000000000000	4.00000000000000000000	4.00000000000000000000	4.00000000000000000000	4.00000000000000000000	4.00000000000000000000	4.00000000000000000000	4.00000000000000000000	4.00000000000000000000	4.00000000000000000000	4.00000000000000000000	4.00000000000000000000	4.00000000000000000000	4.00000000000000000000	4.00000000000000000000	4.00000000000000000000
37.00000000000000000000	0.00000000000000000000	4189.23046875000000000000	4192.30761718750000000000	4190.25634765625000000000	4191.28173828125000000000	4165.12792968750000000000	4178.46142578125000000000	4180.00000000000000000000	4169.23046875000000000000	4166.66650390625000000000	4201.53857421875000000000	4190.25634765625000000000	4281.02539062500000000000	4212.82031250000000000000	4191.79492187500000000000	0.00000000000000000000	10246.00000000000000000000	10230.00000000000000000000	0.00000000000000000000	0.00000000000000000000	0.00000000000000000000	604.00000000000000000000	565.00000000000000000000	4.00000000000000000000	4.00000000000000000000	4.00000000000000000000	4.00000000000000000000	4.00000000000000000000	4.00000000000000000000	4.00000000000000000000	4.00000000000000000000	4.00000000000000000000	4.00000000000000000000	4.00000000000000000000	4.00000000000000000000	4.00000000000000000000	4.00000000000000000000	4.00000000000000000000	4.00000000000000000000
38.00000000000000000000	0.00000000000000000000	4178.46142578125000000000	4177.43603515625000000000	4176.41015625000000000000	4185.12792968750000000000	4166.15380859375000000000	4167.69238281250000000000	4168.20507812500000000000	4162.56396484375000000000	4156.92285156250000000000	4201.02539062500000000000	4194.35888671875000000000	4268.71777343750000000000	4193.84619140625000000000	4188.71777343750000000000	0.00000000000000000000	10246.00000000000000000000	10230.00000000000000000000	0.00000000000000000000	0.00000000000000000000	0.00000000000000000000	604.00000000000000000000	573.00000000000000000000	4.00000000000000000000	4.00000000000000000000	4.00000000000000000000	4.00000000000000000000	4.00000000000000000000	4.00000000000000000000	4.00000000000000000000	4.00000000000000000000	4.00000000000000000000	4.00000000000000000000	4.00000000000000000000	4.00000000000000000000	4.00000000000000000000	4.00000000000000000000	4.00000000000000000000	4.00000000000000000000
39.00000000000000000000	0.00000000000000000000	4172.30761718750000000000	4162.56396484375000000000	4177.43603515625000000000	4176.92285156250000000000	4165.12792968750000000000	4149.23046875000000000000	4160.51269531250000000000	4169.74365234375000000000	4164.61523437500000000000	4194.87158203125000000000	4191.28173828125000000000	4280.51269531250000000000	4183.58984375000000000000	4198.46142578125000000000	0.00000000000000000000	10247.00000000000000000000	10230.00000000000000000000	0.00000000000000000000	0.00000000000000000000	0.00000000000000000000	604.00000000000000000000	580.00000000000000000000	4.00000000000000000000	4.00000000000000000000	4.00000000000000000000	4.00000000000000000000	4.00000000000000000000	4.00000000000000000000	4.00000000000000000000	4.00000000000000000000	4.00000000000000000000	4.00000000000000000000	4.00000000000000000000	4.00000000000000000000	4.00000000000000000000	4.00000000000000000000	4.00000000000000000000	4.00000000000000000000
40.00000000000000000000	0.00000000000000000000	4185.12792968750000000000	4156.41015625000000000000	4192.30761718750000000000	4171.28173828125000000000	4152.82031250000000000000	4157.43603515625000000000	4160.00000000000000000000	4163.07666015625000000000	4155.89746093750000000000	4175.89746093750000000000	4183.07666015625000000000	4290.25634765625000000000	4178.97412109375000000000	4193.33300781250000000000	0.00000000000000000000	10247.00000000000000000000	10230.00000000000000000000	0.00000000000000000000	0.00000000000000000000	0.00000000000000000000	604.00000000000000000000	588.00000000000000000000	4.00000000000000000000	4.00000000000000000000	4.00000000000000000000	4.00000000000000000000	4.00000000000000000000	4.00000000000000000000	4.00000000000000000000	4.00000000000000000000	4.00000000000000000000	4.00000000000000000000	4.00000000000000000000	4.00000000000000000000	4.00000000000000000000	4.00000000000000000000	4.00000000000000000000	4.00000000000000000000
41.00000000000000000000	0.00000000000000000000	4168.71777343750000000000	4181.02539062500000000000	4176.92285156250000000000	4174.87158203125000000000	4171.28173828125000000000	4194.87158203125000000000	4185.64111328125000000000	4175.38427734375000000000	4174.35888671875000000000	4199.48730468750000000000	4189.74365234375000000000	4287.17919921875000000000	4203.58984375000000000000	4189.23046875000000000000	0.00000000000000000000	10247.00000000000000000000	10230.00000000000000000000	0.00000000000000000000	0.00000000000000000000	0.00000000000000000000	604.00000000000000000000	596.00000000000000000000	4.00000000000000000000	4.00000000000000000000	4.00000000000000000000	4.00000000000000000000	4.00000000000000000000	4.00000000000000000000	4.00000000000000000000	4.00000000000000000000	4.00000000000000000000	4.00000000000000000000	4.00000000000000000000	4.00000000000000000000	4.00000000000000000000	4.00000000000000000000	4.00000000000000000000	4.00000000000000000000
42.00000000000000000000	0.00000000000000000000	4188.20507812500000000000	4160.51269531250000000000	4190.25634765625000000000	4176.92285156250000000000	4151.28173828125000000000	4167.17919921875000000000	4165.64111328125000000000	4156.92285156250000000000	4164.10253906250000000000	4191.79492187500000000000	4172.30761718750000000000	4274.35888671875000000000	4177.43603515625000000000	4168.20507812500000000000	0.00000000000000000000	10247.00000000000000000000	10230.00000000000000000000	0.00000000000000000000	0.00000000000000000000	0.00000000000000000000	604.00000000000000000000	605.00000000000000000000	4.00000000000000000000	4.00000000000000000000	4.00000000000000000000	4.00000000000000000000	4.00000000000000000000	4.00000000000000000000	4.00000000000000000000	4.00000000000000000000	4.00000000000000000000	4.00000000000000000000	4.00000000000000000000	4.00000000000000000000	4.00000000000000000000	4.00000000000000000000	4.00000000000000000000	4.00000000000000000000
43.00000000000000000000	0.00000000000000000000	4187.69238281250000000000	4163.07666015625000000000	4181.02539062500000000000	4184.10253906250000000000	4165.12792968750000000000	4168.71777343750000000000	4174.87158203125000000000	4169.23046875000000000000	4175.89746093750000000000	4211.79492187500000000000	4205.12792968750000000000	4281.02539062500000000000	4187.17919921875000000000	4190.25634765625000000000	0.00000000000000000000	10248.00000000000000000000	10229.00000000000000000000	0.00000000000000000000	0.00000000000000000000	0.00000000000000000000	604.00000000000000000000	612.00000000000000000000	4.00000000000000000000	4.00000000000000000000	4.00000000000000000000	4.00000000000000000000	4.00000000000000000000	4.00000000000000000000	4.00000000000000000000	4.00000000000000000000	4.00000000000000000000	4.00000000000000000000	4.00000000000000000000	4.00000000000000000000	4.00000000000000000000	4.00000000000000000000	4.00000000000000000000	4.00000000000000000000
44.00000000000000000000	0.00000000000000000000	4171.28173828125000000000	4164.61523437500000000000	4170.76904296875000000000	4168.71777343750000000000	4169.74365234375000000000	4172.30761718750000000000	4174.35888671875000000000	4175.89746093750000000000	4177.43603515625000000000	4228.20507812500000000000	4221.53857421875000000000	4282.56396484375000000000	4207.69238281250000000000	4203.07666015625000000000	0.00000000000000000000	10248.00000000000000000000	10229.00000000000000000000	0.00000000000000000000	0.00000000000000000000	0.00000000000000000000	604.00000000000000000000	620.00000000000000000000	4.00000000000000000000	4.00000000000000000000	4.00000000000000000000	4.00000000000000000000	4.00000000000000000000	4.00000000000000000000	4.00000000000000000000	4.00000000000000000000	4.00000000000000000000	4.00000000000000000000	4.00000000000000000000	4.00000000000000000000	4.00000000000000000000	4.00000000000000000000	4.00000000000000000000	4.00000000000000000000
45.00000000000000000000	0.00000000000000000000	4182.56396484375000000000	4158.97412109375000000000	4187.17919921875000000000	4157.94873046875000000000	4151.79492187500000000000	4155.89746093750000000000	4158.46142578125000000000	4166.66650390625000000000	4162.05126953125000000000	4202.56396484375000000000	4190.25634765625000000000	4270.25634765625000000000	4191.79492187500000000000	4188.71777343750000000000	0.00000000000000000000	10250.00000000000000000000	10228.00000000000000000000	0.00000000000000000000	0.00000000000000000000	0.00000000000000000000	604.00000000000000000000	628.00000000000000000000	4.00000000000000000000	4.00000000000000000000	4.00000000000000000000	4.00000000000000000000	4.00000000000000000000	4.00000000000000000000	4.00000000000000000000	4.00000000000000000000	4.00000000000000000000	4.00000000000000000000	4.00000000000000000000	4.00000000000000000000	4.00000000000000000000	4.00000000000000000000	4.00000000000000000000	4.00000000000000000000
46.00000000000000000000	0.00000000000000000000	4166.15380859375000000000	4173.33300781250000000000	4173.33300781250000000000	4177.43603515625000000000	4165.64111328125000000000	4176.92285156250000000000	4183.58984375000000000000	4185.64111328125000000000	4181.53857421875000000000	4206.66650390625000000000	4184.61523437500000000000	4264.10253906250000000000	4179.48730468750000000000	4184.10253906250000000000	0.00000000000000000000	10250.00000000000000000000	10228.00000000000000000000	0.00000000000000000000	0.00000000000000000000	0.00000000000000000000	604.00000000000000000000	636.00000000000000000000	4.00000000000000000000	4.00000000000000000000	4.00000000000000000000	4.00000000000000000000	4.00000000000000000000	4.00000000000000000000	4.00000000000000000000	4.00000000000000000000	4.00000000000000000000	4.00000000000000000000	4.00000000000000000000	4.00000000000000000000	4.00000000000000000000	4.00000000000000000000	4.00000000000000000000	4.00000000000000000000
47.00000000000000000000	0.00000000000000000000	4177.43603515625000000000	4137.94873046875000000000	4186.15380859375000000000	4172.30761718750000000000	4144.61523437500000000000	4165.64111328125000000000	4169.74365234375000000000	4161.02539062500000000000	4156.41015625000000000000	4192.82031250000000000000	4158.46142578125000000000	4245.12792968750000000000	4149.23046875000000000000	4153.84619140625000000000	0.00000000000000000000	10249.00000000000000000000	10227.00000000000000000000	0.00000000000000000000	0.00000000000000000000	0.00000000000000000000	604.00000000000000000000	645.00000000000000000000	4.00000000000000000000	4.00000000000000000000	4.00000000000000000000	4.00000000000000000000	4.00000000000000000000	4.00000000000000000000	4.00000000000000000000	4.00000000000000000000	4.00000000000000000000	4.00000000000000000000	4.00000000000000000000	4.00000000000000000000	4.00000000000000000000	4.00000000000000000000	4.00000000000000000000	4.00000000000000000000
48.00000000000000000000	0.00000000000000000000	4184.10253906250000000000	4153.33300781250000000000	4185.64111328125000000000	4170.76904296875000000000	4167.17919921875000000000	4172.30761718750000000000	4176.41015625000000000000	4169.74365234375000000000	4156.92285156250000000000	4198.46142578125000000000	4168.20507812500000000000	4253.33300781250000000000	4181.53857421875000000000	4173.84619140625000000000	0.00000000000000000000	10249.00000000000000000000	10227.00000000000000000000	0.00000000000000000000	0.00000000000000000000	0.00000000000000000000	604.00000000000000000000	653.00000000000000000000	4.00000000000000000000	4.00000000000000000000	4.00000000000000000000	4.00000000000000000000	4.00000000000000000000	4.00000000000000000000	4.00000000000000000000	4.00000000000000000000	4.00000000000000000000	4.00000000000000000000	4.00000000000000000000	4.00000000000000000000	4.00000000000000000000	4.00000000000000000000	4.00000000000000000000	4.00000000000000000000
49.00000000000000000000	0.00000000000000000000	4171.28173828125000000000	4186.66650390625000000000	4174.87158203125000000000	4184.61523437500000000000	4184.10253906250000000000	4174.87158203125000000000	4178.46142578125000000000	4179.48730468750000000000	4160.51269531250000000000	4193.84619140625000000000	4209.74365234375000000000	4263.58984375000000000000	4197.43603515625000000000	4193.84619140625000000000	0.00000000000000000000	10247.00000000000000000000	10226.00000000000000000000	0.00000000000000000000	0.00000000000000000000	0.00000000000000000000	604.00000000000000000000	661.00000000000000000000	4.00000000000000000000	4.00000000000000000000	4.00000000000000000000	4.00000000000000000000	4.00000000000000000000	4.00000000000000000000	4.00000000000000000000	4.00000000000000000000	4.00000000000000000000	4.00000000000000000000	4.00000000000000000000	4.00000000000000000000	4.00000000000000000000	4.00000000000000000000	4.00000000000000000000	4.00000000000000000000
50.00000000000000000000	0.00000000000000000000	4178.97412109375000000000	4172.30761718750000000000	4187.69238281250000000000	4183.58984375000000000000	4164.10253906250000000000	4156.92285156250000000000	4158.46142578125000000000	4161.02539062500000000000	4140.51269531250000000000	4172.30761718750000000000	4188.71777343750000000000	4250.25634765625000000000	4170.76904296875000000000	4171.79492187500000000000	0.00000000000000000000	10247.00000000000000000000	10226.00000000000000000000	0.00000000000000000000	0.00000000000000000000	0.00000000000000000000	604.00000000000000000000	669.00000000000000000000	4.00000000000000000000	4.00000000000000000000	4.00000000000000000000	4.00000000000000000000	4.00000000000000000000	4.00000000000000000000	4.00000000000000000000	4.00000000000000000000	4.00000000000000000000	4.00000000000000000000	4.00000000000000000000	4.00000000000000000000	4.00000000000000000000	4.00000000000000000000	4.00000000000000000000	4.00000000000000000000
51.00000000000000000000	0.00000000000000000000	4163.07666015625000000000	4168.20507812500000000000	4172.30761718750000000000	4168.20507812500000000000	4180.00000000000000000000	4181.02539062500000000000	4182.56396484375000000000	4188.20507812500000000000	4169.23046875000000000000	4209.74365234375000000000	4169.74365234375000000000	4254.87158203125000000000	4186.66650390625000000000	4177.94873046875000000000	0.00000000000000000000	10247.00000000000000000000	10225.00000000000000000000	0.00000000000000000000	0.00000000000000000000	0.00000000000000000000	604.00000000000000000000	676.00000000000000000000	4.00000000000000000000	4.00000000000000000000	4.00000000000000000000	4.00000000000000000000	4.00000000000000000000	4.00000000000000000000	4.00000000000000000000	4.00000000000000000000	4.00000000000000000000	4.00000000000000000000	4.00000000000000000000	4.00000000000000000000	4.00000000000000000000	4.00000000000000000000	4.00000000000000000000	4.00000000000000000000
52.00000000000000000000	0.00000000000000000000	4168.71777343750000000000	4130.25634765625000000000	4183.58984375000000000000	4145.12792968750000000000	4143.07666015625000000000	4161.02539062500000000000	4163.07666015625000000000	4165.64111328125000000000	4147.17919921875000000000	4198.97412109375000000000	4167.17919921875000000000	4251.28173828125000000000	4154.35888671875000000000	4154.35888671875000000000	0.00000000000000000000	10247.00000000000000000000	10225.00000000000000000000	0.00000000000000000000	0.00000000000000000000	0.00000000000000000000	604.00000000000000000000	684.00000000000000000000	4.00000000000000000000	4.00000000000000000000	4.00000000000000000000	4.00000000000000000000	4.00000000000000000000	4.00000000000000000000	4.00000000000000000000	4.00000000000000000000	4.00000000000000000000	4.00000000000000000000	4.00000000000000000000	4.00000000000000000000	4.00000000000000000000	4.00000000000000000000	4.00000000000000000000	4.00000000000000000000
53.00000000000000000000	0.00000000000000000000	4171.28173828125000000000	4134.87158203125000000000	4185.12792968750000000000	4162.05126953125000000000	4135.89746093750000000000	4152.30761718750000000000	4158.97412109375000000000	4154.35888671875000000000	4134.87158203125000000000	4174.35888671875000000000	4169.74365234375000000000	4252.30761718750000000000	4153.84619140625000000000	4154.87158203125000000000	0.00000000000000000000	10248.00000000000000000000	10226.00000000000000000000	0.00000000000000000000	0.00000000000000000000	0.00000000000000000000	604.00000000000000000000	691.00000000000000000000	4.00000000000000000000	4.00000000000000000000	4.00000000000000000000	4.00000000000000000000	4.00000000000000000000	4.00000000000000000000	4.00000000000000000000	4.00000000000000000000	4.00000000000000000000	4.00000000000000000000	4.00000000000000000000	4.00000000000000000000	4.00000000000000000000	4.00000000000000000000	4.00000000000000000000	4.00000000000000000000
54.00000000000000000000	0.00000000000000000000	4170.25634765625000000000	4170.25634765625000000000	4175.38427734375000000000	4187.69238281250000000000	4183.58984375000000000000	4173.84619140625000000000	4181.02539062500000000000	4178.97412109375000000000	4162.05126953125000000000	4192.82031250000000000000	4177.94873046875000000000	4268.20507812500000000000	4205.12792968750000000000	4183.58984375000000000000	0.00000000000000000000	10248.00000000000000000000	10226.00000000000000000000	0.00000000000000000000	0.00000000000000000000	0.00000000000000000000	604.00000000000000000000	699.00000000000000000000	4.00000000000000000000	4.00000000000000000000	4.00000000000000000000	4.00000000000000000000	4.00000000000000000000	4.00000000000000000000	4.00000000000000000000	4.00000000000000000000	4.00000000000000000000	4.00000000000000000000	4.00000000000000000000	4.00000000000000000000	4.00000000000000000000	4.00000000000000000000	4.00000000000000000000	4.00000000000000000000
55.00000000000000000000	0.00000000000000000000	4192.30761718750000000000	4163.58984375000000000000	4190.25634765625000000000	4169.23046875000000000000	4185.64111328125000000000	4171.79492187500000000000	4169.23046875000000000000	4163.58984375000000000000	4149.23046875000000000000	4203.07666015625000000000	4184.10253906250000000000	4270.76904296875000000000	4198.46142578125000000000	4180.51269531250000000000	0.00000000000000000000	10248.00000000000000000000	10225.00000000000000000000	0.00000000000000000000	0.00000000000000000000	0.00000000000000000000	604.00000000000000000000	707.00000000000000000000	4.00000000000000000000	4.00000000000000000000	4.00000000000000000000	4.00000000000000000000	4.00000000000000000000	4.00000000000000000000	4.00000000000000000000	4.00000000000000000000	4.00000000000000000000	4.00000000000000000000	4.00000000000000000000	4.00000000000000000000	4.00000000000000000000	4.00000000000000000000	4.00000000000000000000	4.00000000000000000000
56.00000000000000000000	0.00000000000000000000	4166.15380859375000000000	4170.76904296875000000000	4172.82031250000000000000	4153.33300781250000000000	4171.28173828125000000000	4176.92285156250000000000	4176.92285156250000000000	4171.28173828125000000000	4155.38427734375000000000	4221.53857421875000000000	4197.43603515625000000000	4269.74365234375000000000	4198.97412109375000000000	4183.07666015625000000000	0.00000000000000000000	10248.00000000000000000000	10225.00000000000000000000	0.00000000000000000000	0.00000000000000000000	0.00000000000000000000	604.00000000000000000000	714.00000000000000000000	4.00000000000000000000	4.00000000000000000000	4.00000000000000000000	4.00000000000000000000	4.00000000000000000000	4.00000000000000000000	4.00000000000000000000	4.00000000000000000000	4.00000000000000000000	4.00000000000000000000	4.00000000000000000000	4.00000000000000000000	4.00000000000000000000	4.00000000000000000000	4.00000000000000000000	4.00000000000000000000
57.00000000000000000000	0.00000000000000000000	4169.23046875000000000000	4147.17919921875000000000	4181.53857421875000000000	4158.97412109375000000000	4137.43603515625000000000	4148.71777343750000000000	4162.05126953125000000000	4171.28173828125000000000	4148.20507812500000000000	4197.43603515625000000000	4180.00000000000000000000	4254.87158203125000000000	4186.15380859375000000000	4168.71777343750000000000	0.00000000000000000000	10247.00000000000000000000	10225.00000000000000000000	0.00000000000000000000	0.00000000000000000000	0.00000000000000000000	604.00000000000000000000	723.00000000000000000000	4.00000000000000000000	4.00000000000000000000	4.00000000000000000000	4.00000000000000000000	4.00000000000000000000	4.00000000000000000000	4.00000000000000000000	4.00000000000000000000	4.00000000000000000000	4.00000000000000000000	4.00000000000000000000	4.00000000000000000000	4.00000000000000000000	4.00000000000000000000	4.00000000000000000000	4.00000000000000000000
58.00000000000000000000	0.00000000000000000000	4179.48730468750000000000	4141.02539062500000000000	4187.17919921875000000000	4166.66650390625000000000	4143.07666015625000000000	4153.33300781250000000000	4165.64111328125000000000	4170.25634765625000000000	4147.69238281250000000000	4186.66650390625000000000	4183.58984375000000000000	4249.74365234375000000000	4180.00000000000000000000	4180.00000000000000000000	0.00000000000000000000	10247.00000000000000000000	10225.00000000000000000000	0.00000000000000000000	0.00000000000000000000	0.00000000000000000000	604.00000000000000000000	731.00000000000000000000	4.00000000000000000000	4.00000000000000000000	4.00000000000000000000	4.00000000000000000000	4.00000000000000000000	4.00000000000000000000	4.00000000000000000000	4.00000000000000000000	4.00000000000000000000	4.00000000000000000000	4.00000000000000000000	4.00000000000000000000	4.00000000000000000000	4.00000000000000000000	4.00000000000000000000	4.00000000000000000000
59.00000000000000000000	0.00000000000000000000	4166.15380859375000000000	4157.94873046875000000000	4172.82031250000000000000	4155.38427734375000000000	4168.71777343750000000000	4172.30761718750000000000	4180.00000000000000000000	4168.20507812500000000000	4152.30761718750000000000	4205.64111328125000000000	4190.76904296875000000000	4255.38427734375000000000	4194.87158203125000000000	4189.74365234375000000000	0.00000000000000000000	10247.00000000000000000000	10225.00000000000000000000	0.00000000000000000000	0.00000000000000000000	0.00000000000000000000	604.00000000000000000000	739.00000000000000000000	4.00000000000000000000	4.00000000000000000000	4.00000000000000000000	4.00000000000000000000	4.00000000000000000000	4.00000000000000000000	4.00000000000000000000	4.00000000000000000000	4.00000000000000000000	4.00000000000000000000	4.00000000000000000000	4.00000000000000000000	4.00000000000000000000	4.00000000000000000000	4.00000000000000000000	4.00000000000000000000
60.00000000000000000000	0.00000000000000000000	4188.20507812500000000000	4154.35888671875000000000	4190.25634765625000000000	4153.33300781250000000000	4162.05126953125000000000	4160.00000000000000000000	4165.64111328125000000000	4149.23046875000000000000	4134.35888671875000000000	4191.28173828125000000000	4153.33300781250000000000	4248.71777343750000000000	4184.61523437500000000000	4164.61523437500000000000	0.00000000000000000000	10247.00000000000000000000	10225.00000000000000000000	0.00000000000000000000	0.00000000000000000000	0.00000000000000000000	604.00000000000000000000	747.00000000000000000000	4.00000000000000000000	4.00000000000000000000	4.00000000000000000000	4.00000000000000000000	4.00000000000000000000	4.00000000000000000000	4.00000000000000000000	4.00000000000000000000	4.00000000000000000000	4.00000000000000000000	4.00000000000000000000	4.00000000000000000000	4.00000000000000000000	4.00000000000000000000	4.00000000000000000000	4.00000000000000000000
61.00000000000000000000	0.00000000000000000000	4177.94873046875000000000	4170.76904296875000000000	4178.97412109375000000000	4171.79492187500000000000	4174.35888671875000000000	4179.48730468750000000000	4177.94873046875000000000	4173.84619140625000000000	4160.51269531250000000000	4200.00000000000000000000	4174.35888671875000000000	4257.43603515625000000000	4194.87158203125000000000	4190.25634765625000000000	0.00000000000000000000	10247.00000000000000000000	10225.00000000000000000000	0.00000000000000000000	0.00000000000000000000	0.00000000000000000000	604.00000000000000000000	755.00000000000000000000	4.00000000000000000000	4.00000000000000000000	4.00000000000000000000	4.00000000000000000000	4.00000000000000000000	4.00000000000000000000	4.00000000000000000000	4.00000000000000000000	4.00000000000000000000	4.00000000000000000000	4.00000000000000000000	4.00000000000000000000	4.00000000000000000000	4.00000000000000000000	4.00000000000000000000	4.00000000000000000000
62.00000000000000000000	0.00000000000000000000	4171.79492187500000000000	4141.53857421875000000000	4176.41015625000000000000	4155.38427734375000000000	4139.48730468750000000000	4150.76904296875000000000	4151.28173828125000000000	4163.07666015625000000000	4146.66650390625000000000	4186.66650390625000000000	4190.25634765625000000000	4255.89746093750000000000	4173.84619140625000000000	4191.79492187500000000000	0.00000000000000000000	10247.00000000000000000000	10225.00000000000000000000	0.00000000000000000000	0.00000000000000000000	0.00000000000000000000	604.00000000000000000000	762.00000000000000000000	4.00000000000000000000	4.00000000000000000000	4.00000000000000000000	4.00000000000000000000	4.00000000000000000000	4.00000000000000000000	4.00000000000000000000	4.00000000000000000000	4.00000000000000000000	4.00000000000000000000	4.00000000000000000000	4.00000000000000000000	4.00000000000000000000	4.00000000000000000000	4.00000000000000000000	4.00000000000000000000
63.00000000000000000000	0.00000000000000000000	4178.97412109375000000000	4131.28173828125000000000	4183.07666015625000000000	4152.30761718750000000000	4146.15380859375000000000	4140.51269531250000000000	4151.28173828125000000000	4164.10253906250000000000	4141.53857421875000000000	4187.69238281250000000000	4186.15380859375000000000	4250.76904296875000000000	4179.48730468750000000000	4180.00000000000000000000	0.00000000000000000000	10247.00000000000000000000	10226.00000000000000000000	0.00000000000000000000	0.00000000000000000000	0.00000000000000000000	604.00000000000000000000	770.00000000000000000000	4.00000000000000000000	4.00000000000000000000	4.00000000000000000000	4.00000000000000000000	4.00000000000000000000	4.00000000000000000000	4.00000000000000000000	4.00000000000000000000	4.00000000000000000000	4.00000000000000000000	4.00000000000000000000	4.00000000000000000000	4.00000000000000000000	4.00000000000000000000	4.00000000000000000000	4.00000000000000000000
64.00000000000000000000	0.00000000000000000000	4168.71777343750000000000	4161.02539062500000000000	4176.92285156250000000000	4183.58984375000000000000	4187.17919921875000000000	4175.38427734375000000000	4186.15380859375000000000	4193.33300781250000000000	4176.41015625000000000000	4208.20507812500000000000	4198.97412109375000000000	4262.05126953125000000000	4204.61523437500000000000	4186.15380859375000000000	1060.00000000000000000000	10247.00000000000000000000	10226.00000000000000000000	0.00000000000000000000	0.00000000000000000000	0.00000000000000000000	604.00000000000000000000	777.00000000000000000000	4.00000000000000000000	4.00000000000000000000	4.00000000000000000000	4.00000000000000000000	4.00000000000000000000	4.00000000000000000000	4.00000000000000000000	4.00000000000000000000	4.00000000000000000000	4.00000000000000000000	4.00000000000000000000	4.00000000000000000000	4.00000000000000000000	4.00000000000000000000	4.00000000000000000000	4.00000000000000000000
65.00000000000000000000	0.00000000000000000000	4185.12792968750000000000	4152.82031250000000000000	4193.33300781250000000000	4164.10253906250000000000	4148.20507812500000000000	4158.97412109375000000000	4163.58984375000000000000	4163.07666015625000000000	4151.28173828125000000000	4186.66650390625000000000	4172.30761718750000000000	4258.46142578125000000000	4172.82031250000000000000	4164.10253906250000000000	2137.00000000000000000000	10246.00000000000000000000	10227.00000000000000000000	0.00000000000000000000	0.00000000000000000000	0.00000000000000000000	604.00000000000000000000	785.00000000000000000000	4.00000000000000000000	4.00000000000000000000	4.00000000000000000000	4.00000000000000000000	4.00000000000000000000	4.00000000000000000000	4.00000000000000000000	4.00000000000000000000	4.00000000000000000000	4.00000000000000000000	4.00000000000000000000	4.00000000000000000000	4.00000000000000000000	4.00000000000000000000	4.00000000000000000000	4.00000000000000000000
66.00000000000000000000	0.00000000000000000000	4172.82031250000000000000	4168.20507812500000000000	4176.41015625000000000000	4138.97412109375000000000	4166.15380859375000000000	4172.30761718750000000000	4175.38427734375000000000	4169.23046875000000000000	4155.38427734375000000000	4211.28173828125000000000	4173.84619140625000000000	4260.00000000000000000000	4195.89746093750000000000	4178.46142578125000000000	1429.00000000000000000000	10246.00000000000000000000	10227.00000000000000000000	0.00000000000000000000	0.00000000000000000000	0.00000000000000000000	604.00000000000000000000	793.00000000000000000000	4.00000000000000000000	4.00000000000000000000	4.00000000000000000000	4.00000000000000000000	4.00000000000000000000	4.00000000000000000000	4.00000000000000000000	4.00000000000000000000	4.00000000000000000000	4.00000000000000000000	4.00000000000000000000	4.00000000000000000000	4.00000000000000000000	4.00000000000000000000	4.00000000000000000000	4.00000000000000000000
67.00000000000000000000	0.00000000000000000000	4166.15380859375000000000	4158.46142578125000000000	4173.84619140625000000000	4157.94873046875000000000	4187.17919921875000000000	4180.51269531250000000000	4177.94873046875000000000	4178.46142578125000000000	4164.10253906250000000000	4214.35888671875000000000	4191.79492187500000000000	4258.97412109375000000000	4212.82031250000000000000	4182.05126953125000000000	3465.00000000000000000000	10247.00000000000000000000	10226.00000000000000000000	0.00000000000000000000	0.00000000000000000000	0.00000000000000000000	604.00000000000000000000	801.00000000000000000000	4.00000000000000000000	4.00000000000000000000	4.00000000000000000000	4.00000000000000000000	4.00000000000000000000	4.00000000000000000000	4.00000000000000000000	4.00000000000000000000	4.00000000000000000000	4.00000000000000000000	4.00000000000000000000	4.00000000000000000000	4.00000000000000000000	4.00000000000000000000	4.00000000000000000000	4.00000000000000000000
68.00000000000000000000	0.00000000000000000000	4174.87158203125000000000	4146.66650390625000000000	4180.00000000000000000000	4180.00000000000000000000	4158.46142578125000000000	4166.66650390625000000000	4167.69238281250000000000	4174.87158203125000000000	4164.61523437500000000000	4192.82031250000000000000	4192.82031250000000000000	4255.38427734375000000000	4195.38427734375000000000	4166.66650390625000000000	3515.00000000000000000000	10247.00000000000000000000	10226.00000000000000000000	0.00000000000000000000	0.00000000000000000000	0.00000000000000000000	604.00000000000000000000	809.00000000000000000000	4.00000000000000000000	4.00000000000000000000	4.00000000000000000000	4.00000000000000000000	4.00000000000000000000	4.00000000000000000000	4.00000000000000000000	4.00000000000000000000	4.00000000000000000000	4.00000000000000000000	4.00000000000000000000	4.00000000000000000000	4.00000000000000000000	4.00000000000000000000	4.00000000000000000000	4.00000000000000000000
69.00000000000000000000	0.00000000000000000000	4166.15380859375000000000	4165.12792968750000000000	4168.20507812500000000000	4177.94873046875000000000	4155.89746093750000000000	4160.51269531250000000000	4179.48730468750000000000	4192.30761718750000000000	4182.56396484375000000000	4211.28173828125000000000	4183.07666015625000000000	4264.61523437500000000000	4194.87158203125000000000	4170.76904296875000000000	3330.00000000000000000000	10248.00000000000000000000	10228.00000000000000000000	0.00000000000000000000	0.00000000000000000000	0.00000000000000000000	604.00000000000000000000	817.00000000000000000000	4.00000000000000000000	4.00000000000000000000	4.00000000000000000000	4.00000000000000000000	4.00000000000000000000	4.00000000000000000000	4.00000000000000000000	4.00000000000000000000	4.00000000000000000000	4.00000000000000000000	4.00000000000000000000	4.00000000000000000000	4.00000000000000000000	4.00000000000000000000	4.00000000000000000000	4.00000000000000000000
70.00000000000000000000	0.00000000000000000000	4188.71777343750000000000	4150.76904296875000000000	4194.87158203125000000000	4162.05126953125000000000	4153.33300781250000000000	4147.69238281250000000000	4164.10253906250000000000	4176.41015625000000000000	4163.58984375000000000000	4195.89746093750000000000	4165.64111328125000000000	4268.20507812500000000000	4178.97412109375000000000	4166.66650390625000000000	3610.00000000000000000000	10248.00000000000000000000	10228.00000000000000000000	0.00000000000000000000	0.00000000000000000000	0.00000000000000000000	604.00000000000000000000	825.00000000000000000000	4.00000000000000000000	4.00000000000000000000	4.00000000000000000000	4.00000000000000000000	4.00000000000000000000	4.00000000000000000000	4.00000000000000000000	4.00000000000000000000	4.00000000000000000000	4.00000000000000000000	4.00000000000000000000	4.00000000000000000000	4.00000000000000000000	4.00000000000000000000	4.00000000000000000000	4.00000000000000000000
71.00000000000000000000	0.00000000000000000000	4178.46142578125000000000	4162.56396484375000000000	4186.15380859375000000000	4162.56396484375000000000	4177.94873046875000000000	4185.12792968750000000000	4179.48730468750000000000	4178.46142578125000000000	4168.20507812500000000000	4195.38427734375000000000	4195.38427734375000000000	4276.41015625000000000000	4200.51269531250000000000	4183.07666015625000000000	3547.00000000000000000000	10248.00000000000000000000	10226.00000000000000000000	0.00000000000000000000	0.00000000000000000000	0.00000000000000000000	604.00000000000000000000	833.00000000000000000000	4.00000000000000000000	4.00000000000000000000	4.00000000000000000000	4.00000000000000000000	4.00000000000000000000	4.00000000000000000000	4.00000000000000000000	4.00000000000000000000	4.00000000000000000000	4.00000000000000000000	4.00000000000000000000	4.00000000000000000000	4.00000000000000000000	4.00000000000000000000	4.00000000000000000000	4.00000000000000000000
72.00000000000000000000	0.00000000000000000000	4163.58984375000000000000	4153.33300781250000000000	4172.30761718750000000000	4156.41015625000000000000	4164.61523437500000000000	4175.38427734375000000000	4166.15380859375000000000	4150.76904296875000000000	4143.58984375000000000000	4183.58984375000000000000	4181.53857421875000000000	4255.89746093750000000000	4188.71777343750000000000	4159.48730468750000000000	3418.00000000000000000000	10248.00000000000000000000	10226.00000000000000000000	0.00000000000000000000	0.00000000000000000000	0.00000000000000000000	604.00000000000000000000	840.00000000000000000000	4.00000000000000000000	4.00000000000000000000	4.00000000000000000000	4.00000000000000000000	4.00000000000000000000	4.00000000000000000000	4.00000000000000000000	4.00000000000000000000	4.00000000000000000000	4.00000000000000000000	4.00000000000000000000	4.00000000000000000000	4.00000000000000000000	4.00000000000000000000	4.00000000000000000000	4.00000000000000000000
73.00000000000000000000	0.00000000000000000000	4174.35888671875000000000	4148.20507812500000000000	4183.58984375000000000000	4169.74365234375000000000	4152.82031250000000000000	4149.23046875000000000000	4155.89746093750000000000	4139.48730468750000000000	4127.69238281250000000000	4172.30761718750000000000	4142.05126953125000000000	4230.25634765625000000000	4167.69238281250000000000	4148.71777343750000000000	3074.00000000000000000000	10248.00000000000000000000	10228.00000000000000000000	0.00000000000000000000	0.00000000000000000000	0.00000000000000000000	604.00000000000000000000	848.00000000000000000000	4.00000000000000000000	4.00000000000000000000	4.00000000000000000000	4.00000000000000000000	4.00000000000000000000	4.00000000000000000000	4.00000000000000000000	4.00000000000000000000	4.00000000000000000000	4.00000000000000000000	4.00000000000000000000	4.00000000000000000000	4.00000000000000000000	4.00000000000000000000	4.00000000000000000000	4.00000000000000000000
74.00000000000000000000	0.00000000000000000000	4165.12792968750000000000	4174.35888671875000000000	4175.89746093750000000000	4193.33300781250000000000	4180.00000000000000000000	4172.30761718750000000000	4186.66650390625000000000	4190.25634765625000000000	4175.38427734375000000000	4211.79492187500000000000	4177.94873046875000000000	4245.12792968750000000000	4199.48730468750000000000	4185.12792968750000000000	3486.00000000000000000000	10248.00000000000000000000	10228.00000000000000000000	0.00000000000000000000	0.00000000000000000000	0.00000000000000000000	604.00000000000000000000	856.00000000000000000000	4.00000000000000000000	4.00000000000000000000	4.00000000000000000000	4.00000000000000000000	4.00000000000000000000	4.00000000000000000000	4.00000000000000000000	4.00000000000000000000	4.00000000000000000000	4.00000000000000000000	4.00000000000000000000	4.00000000000000000000	4.00000000000000000000	4.00000000000000000000	4.00000000000000000000	4.00000000000000000000
75.00000000000000000000	0.00000000000000000000	4177.43603515625000000000	4146.66650390625000000000	4190.25634765625000000000	4175.38427734375000000000	4160.00000000000000000000	4156.92285156250000000000	4168.20507812500000000000	4173.84619140625000000000	4158.97412109375000000000	4204.61523437500000000000	4196.41015625000000000000	4251.79492187500000000000	4194.87158203125000000000	4167.69238281250000000000	3294.00000000000000000000	10247.00000000000000000000	10228.00000000000000000000	0.00000000000000000000	0.00000000000000000000	0.00000000000000000000	604.00000000000000000000	863.00000000000000000000	4.00000000000000000000	4.00000000000000000000	4.00000000000000000000	4.00000000000000000000	4.00000000000000000000	4.00000000000000000000	4.00000000000000000000	4.00000000000000000000	4.00000000000000000000	4.00000000000000000000	4.00000000000000000000	4.00000000000000000000	4.00000000000000000000	4.00000000000000000000	4.00000000000000000000	4.00000000000000000000
76.00000000000000000000	0.00000000000000000000	4167.69238281250000000000	4155.89746093750000000000	4180.51269531250000000000	4169.23046875000000000000	4170.25634765625000000000	4172.82031250000000000000	4177.43603515625000000000	4157.94873046875000000000	4144.61523437500000000000	4198.97412109375000000000	4186.66650390625000000000	4253.84619140625000000000	4193.84619140625000000000	4156.92285156250000000000	2783.00000000000000000000	10247.00000000000000000000	10228.00000000000000000000	0.00000000000000000000	0.00000000000000000000	0.00000000000000000000	604.00000000000000000000	872.00000000000000000000	4.00000000000000000000	4.00000000000000000000	4.00000000000000000000	4.00000000000000000000	4.00000000000000000000	4.00000000000000000000	4.00000000000000000000	4.00000000000000000000	4.00000000000000000000	4.00000000000000000000	4.00000000000000000000	4.00000000000000000000	4.00000000000000000000	4.00000000000000000000	4.00000000000000000000	4.00000000000000000000
77.00000000000000000000	0.00000000000000000000	4168.71777343750000000000	4166.66650390625000000000	4175.89746093750000000000	4166.15380859375000000000	4173.84619140625000000000	4181.53857421875000000000	4181.53857421875000000000	4156.92285156250000000000	4146.15380859375000000000	4199.48730468750000000000	4177.43603515625000000000	4255.89746093750000000000	4180.51269531250000000000	4151.79492187500000000000	2454.00000000000000000000	10246.00000000000000000000	10229.00000000000000000000	0.00000000000000000000	0.00000000000000000000	0.00000000000000000000	604.00000000000000000000	880.00000000000000000000	4.00000000000000000000	4.00000000000000000000	4.00000000000000000000	4.00000000000000000000	4.00000000000000000000	4.00000000000000000000	4.00000000000000000000	4.00000000000000000000	4.00000000000000000000	4.00000000000000000000	4.00000000000000000000	4.00000000000000000000	4.00000000000000000000	4.00000000000000000000	4.00000000000000000000	4.00000000000000000000
78.00000000000000000000	0.00000000000000000000	4188.71777343750000000000	4146.66650390625000000000	4189.74365234375000000000	4154.35888671875000000000	4162.56396484375000000000	4167.69238281250000000000	4167.69238281250000000000	4150.25634765625000000000	4142.05126953125000000000	4199.48730468750000000000	4178.46142578125000000000	4256.41015625000000000000	4167.17919921875000000000	4149.74365234375000000000	3486.00000000000000000000	10246.00000000000000000000	10229.00000000000000000000	0.00000000000000000000	0.00000000000000000000	0.00000000000000000000	604.00000000000000000000	888.00000000000000000000	4.00000000000000000000	4.00000000000000000000	4.00000000000000000000	4.00000000000000000000	4.00000000000000000000	4.00000000000000000000	4.00000000000000000000	4.00000000000000000000	4.00000000000000000000	4.00000000000000000000	4.00000000000000000000	4.00000000000000000000	4.00000000000000000000	4.00000000000000000000	4.00000000000000000000	4.00000000000000000000
79.00000000000000000000	0.00000000000000000000	4163.58984375000000000000	4154.87158203125000000000	4168.71777343750000000000	4162.56396484375000000000	4171.28173828125000000000	4171.79492187500000000000	4174.87158203125000000000	4167.17919921875000000000	4156.41015625000000000000	4209.74365234375000000000	4175.89746093750000000000	4264.10253906250000000000	4184.61523437500000000000	4169.74365234375000000000	3294.00000000000000000000	10245.00000000000000000000	10229.00000000000000000000	0.00000000000000000000	0.00000000000000000000	0.00000000000000000000	604.00000000000000000000	895.00000000000000000000	4.00000000000000000000	4.00000000000000000000	4.00000000000000000000	4.00000000000000000000	4.00000000000000000000	4.00000000000000000000	4.00000000000000000000	4.00000000000000000000	4.00000000000000000000	4.00000000000000000000	4.00000000000000000000	4.00000000000000000000	4.00000000000000000000	4.00000000000000000000	4.00000000000000000000	4.00000000000000000000
80.00000000000000000000	0.00000000000000000000	4168.71777343750000000000	4147.69238281250000000000	4178.97412109375000000000	4169.23046875000000000000	4140.00000000000000000000	4141.53857421875000000000	4148.20507812500000000000	4151.79492187500000000000	4130.76904296875000000000	4166.15380859375000000000	4147.17919921875000000000	4256.92285156250000000000	4161.53857421875000000000	4151.79492187500000000000	2783.00000000000000000000	10245.00000000000000000000	10229.00000000000000000000	0.00000000000000000000	0.00000000000000000000	0.00000000000000000000	604.00000000000000000000	904.00000000000000000000	4.00000000000000000000	4.00000000000000000000	4.00000000000000000000	4.00000000000000000000	4.00000000000000000000	4.00000000000000000000	4.00000000000000000000	4.00000000000000000000	4.00000000000000000000	4.00000000000000000000	4.00000000000000000000	4.00000000000000000000	4.00000000000000000000	4.00000000000000000000	4.00000000000000000000	4.00000000000000000000
81.00000000000000000000	0.00000000000000000000	4172.82031250000000000000	4160.51269531250000000000	4184.10253906250000000000	4181.53857421875000000000	4149.23046875000000000000	4153.84619140625000000000	4164.61523437500000000000	4165.64111328125000000000	4145.64111328125000000000	4171.79492187500000000000	4173.33300781250000000000	4264.61523437500000000000	4172.30761718750000000000	4164.10253906250000000000	2454.00000000000000000000	10245.00000000000000000000	10228.00000000000000000000	0.00000000000000000000	0.00000000000000000000	0.00000000000000000000	604.00000000000000000000	912.00000000000000000000	4.00000000000000000000	4.00000000000000000000	4.00000000000000000000	4.00000000000000000000	4.00000000000000000000	4.00000000000000000000	4.00000000000000000000	4.00000000000000000000	4.00000000000000000000	4.00000000000000000000	4.00000000000000000000	4.00000000000000000000	4.00000000000000000000	4.00000000000000000000	4.00000000000000000000	4.00000000000000000000
82.00000000000000000000	0.00000000000000000000	4172.30761718750000000000	4158.97412109375000000000	4182.56396484375000000000	4180.00000000000000000000	4163.07666015625000000000	4164.10253906250000000000	4176.41015625000000000000	4168.20507812500000000000	4157.43603515625000000000	4199.48730468750000000000	4196.92285156250000000000	4278.97412109375000000000	4168.71777343750000000000	4173.84619140625000000000	3486.00000000000000000000	10245.00000000000000000000	10228.00000000000000000000	0.00000000000000000000	0.00000000000000000000	0.00000000000000000000	604.00000000000000000000	920.00000000000000000000	4.00000000000000000000	4.00000000000000000000	4.00000000000000000000	4.00000000000000000000	4.00000000000000000000	4.00000000000000000000	4.00000000000000000000	4.00000000000000000000	4.00000000000000000000	4.00000000000000000000	4.00000000000000000000	4.00000000000000000000	4.00000000000000000000	4.00000000000000000000	4.00000000000000000000	4.00000000000000000000
83.00000000000000000000	0.00000000000000000000	4189.74365234375000000000	4155.38427734375000000000	4191.79492187500000000000	4168.71777343750000000000	4162.05126953125000000000	4148.20507812500000000000	4157.43603515625000000000	4146.66650390625000000000	4131.79492187500000000000	4187.69238281250000000000	4176.41015625000000000000	4268.71777343750000000000	4145.12792968750000000000	4158.97412109375000000000	3294.00000000000000000000	10249.00000000000000000000	10230.00000000000000000000	0.00000000000000000000	0.00000000000000000000	0.00000000000000000000	604.00000000000000000000	929.00000000000000000000	4.00000000000000000000	4.00000000000000000000	4.00000000000000000000	4.00000000000000000000	4.00000000000000000000	4.00000000000000000000	4.00000000000000000000	4.00000000000000000000	4.00000000000000000000	4.00000000000000000000	4.00000000000000000000	4.00000000000000000000	4.00000000000000000000	4.00000000000000000000	4.00000000000000000000	4.00000000000000000000
84.00000000000000000000	0.00000000000000000000	4166.66650390625000000000	4178.46142578125000000000	4170.76904296875000000000	4168.71777343750000000000	4174.87158203125000000000	4159.48730468750000000000	4166.66650390625000000000	4157.94873046875000000000	4137.94873046875000000000	4190.76904296875000000000	4174.87158203125000000000	4241.02539062500000000000	4175.89746093750000000000	4168.71777343750000000000	2783.00000000000000000000	10249.00000000000000000000	10230.00000000000000000000	0.00000000000000000000	0.00000000000000000000	0.00000000000000000000	604.00000000000000000000	936.00000000000000000000	4.00000000000000000000	4.00000000000000000000	4.00000000000000000000	4.00000000000000000000	4.00000000000000000000	4.00000000000000000000	4.00000000000000000000	4.00000000000000000000	4.00000000000000000000	4.00000000000000000000	4.00000000000000000000	4.00000000000000000000	4.00000000000000000000	4.00000000000000000000	4.00000000000000000000	4.00000000000000000000
85.00000000000000000000	0.00000000000000000000	4175.89746093750000000000	4136.92285156250000000000	4180.51269531250000000000	4157.43603515625000000000	4139.48730468750000000000	4141.53857421875000000000	4141.53857421875000000000	4130.76904296875000000000	4112.30761718750000000000	4160.51269531250000000000	4152.82031250000000000000	4207.69238281250000000000	4162.56396484375000000000	4144.10253906250000000000	2454.00000000000000000000	10249.00000000000000000000	10229.00000000000000000000	0.00000000000000000000	0.00000000000000000000	0.00000000000000000000	604.00000000000000000000	944.00000000000000000000	4.00000000000000000000	4.00000000000000000000	4.00000000000000000000	4.00000000000000000000	4.00000000000000000000	4.00000000000000000000	4.00000000000000000000	4.00000000000000000000	4.00000000000000000000	4.00000000000000000000	4.00000000000000000000	4.00000000000000000000	4.00000000000000000000	4.00000000000000000000	4.00000000000000000000	4.00000000000000000000
86.00000000000000000000	0.00000000000000000000	4178.46142578125000000000	4135.38427734375000000000	4178.97412109375000000000	4166.15380859375000000000	4154.87158203125000000000	4153.33300781250000000000	4152.82031250000000000000	4142.05126953125000000000	4127.17919921875000000000	4161.53857421875000000000	4151.28173828125000000000	4216.41015625000000000000	4160.51269531250000000000	4141.02539062500000000000	3486.00000000000000000000	10249.00000000000000000000	10229.00000000000000000000	0.00000000000000000000	0.00000000000000000000	0.00000000000000000000	604.00000000000000000000	952.00000000000000000000	4.00000000000000000000	4.00000000000000000000	4.00000000000000000000	4.00000000000000000000	4.00000000000000000000	4.00000000000000000000	4.00000000000000000000	4.00000000000000000000	4.00000000000000000000	4.00000000000000000000	4.00000000000000000000	4.00000000000000000000	4.00000000000000000000	4.00000000000000000000	4.00000000000000000000	4.00000000000000000000
87.00000000000000000000	0.00000000000000000000	4155.38427734375000000000	4162.05126953125000000000	4171.79492187500000000000	4180.00000000000000000000	4171.28173828125000000000	4163.07666015625000000000	4167.17919921875000000000	4165.12792968750000000000	4149.74365234375000000000	4185.64111328125000000000	4156.92285156250000000000	4228.71777343750000000000	4161.53857421875000000000	4149.23046875000000000000	3294.00000000000000000000	10245.00000000000000000000	10227.00000000000000000000	0.00000000000000000000	0.00000000000000000000	0.00000000000000000000	604.00000000000000000000	959.00000000000000000000	4.00000000000000000000	4.00000000000000000000	4.00000000000000000000	4.00000000000000000000	4.00000000000000000000	4.00000000000000000000	4.00000000000000000000	4.00000000000000000000	4.00000000000000000000	4.00000000000000000000	4.00000000000000000000	4.00000000000000000000	4.00000000000000000000	4.00000000000000000000	4.00000000000000000000	4.00000000000000000000
88.00000000000000000000	0.00000000000000000000	4169.23046875000000000000	4151.28173828125000000000	4191.28173828125000000000	4165.64111328125000000000	4140.00000000000000000000	4142.56396484375000000000	4145.64111328125000000000	4142.05126953125000000000	4126.15380859375000000000	4170.76904296875000000000	4163.58984375000000000000	4215.38427734375000000000	4137.94873046875000000000	4140.00000000000000000000	2783.00000000000000000000	10245.00000000000000000000	10227.00000000000000000000	0.00000000000000000000	0.00000000000000000000	0.00000000000000000000	604.00000000000000000000	966.00000000000000000000	4.00000000000000000000	4.00000000000000000000	4.00000000000000000000	4.00000000000000000000	4.00000000000000000000	4.00000000000000000000	4.00000000000000000000	4.00000000000000000000	4.00000000000000000000	4.00000000000000000000	4.00000000000000000000	4.00000000000000000000	4.00000000000000000000	4.00000000000000000000	4.00000000000000000000	4.00000000000000000000
89.00000000000000000000	0.00000000000000000000	4165.12792968750000000000	4180.51269531250000000000	4174.87158203125000000000	4176.41015625000000000000	4173.84619140625000000000	4168.20507812500000000000	4169.23046875000000000000	4161.02539062500000000000	4146.66650390625000000000	4178.46142578125000000000	4213.33300781250000000000	4225.64111328125000000000	4175.89746093750000000000	4170.25634765625000000000	2454.00000000000000000000	10246.00000000000000000000	10229.00000000000000000000	0.00000000000000000000	0.00000000000000000000	0.00000000000000000000	604.00000000000000000000	974.00000000000000000000	4.00000000000000000000	4.00000000000000000000	4.00000000000000000000	4.00000000000000000000	4.00000000000000000000	4.00000000000000000000	4.00000000000000000000	4.00000000000000000000	4.00000000000000000000	4.00000000000000000000	4.00000000000000000000	4.00000000000000000000	4.00000000000000000000	4.00000000000000000000	4.00000000000000000000	4.00000000000000000000
90.00000000000000000000	0.00000000000000000000	4168.71777343750000000000	4162.05126953125000000000	4178.46142578125000000000	4182.05126953125000000000	4156.92285156250000000000	4150.76904296875000000000	4152.30761718750000000000	4140.51269531250000000000	4121.53857421875000000000	4150.25634765625000000000	4173.84619140625000000000	4221.02539062500000000000	4173.84619140625000000000	4161.02539062500000000000	3486.00000000000000000000	10246.00000000000000000000	10229.00000000000000000000	0.00000000000000000000	0.00000000000000000000	0.00000000000000000000	604.00000000000000000000	982.00000000000000000000	4.00000000000000000000	4.00000000000000000000	4.00000000000000000000	4.00000000000000000000	4.00000000000000000000	4.00000000000000000000	4.00000000000000000000	4.00000000000000000000	4.00000000000000000000	4.00000000000000000000	4.00000000000000000000	4.00000000000000000000	4.00000000000000000000	4.00000000000000000000	4.00000000000000000000	4.00000000000000000000
91.00000000000000000000	0.00000000000000000000	4165.64111328125000000000	4128.71777343750000000000	4180.51269531250000000000	4159.48730468750000000000	4124.10253906250000000000	4135.89746093750000000000	4136.41015625000000000000	4125.64111328125000000000	4102.05126953125000000000	4120.51269531250000000000	4114.35888671875000000000	4205.64111328125000000000	4151.79492187500000000000	4142.05126953125000000000	3294.00000000000000000000	10249.00000000000000000000	10229.00000000000000000000	0.00000000000000000000	0.00000000000000000000	0.00000000000000000000	604.00000000000000000000	989.00000000000000000000	4.00000000000000000000	4.00000000000000000000	4.00000000000000000000	4.00000000000000000000	4.00000000000000000000	4.00000000000000000000	4.00000000000000000000	4.00000000000000000000	4.00000000000000000000	4.00000000000000000000	4.00000000000000000000	4.00000000000000000000	4.00000000000000000000	4.00000000000000000000	4.00000000000000000000	4.00000000000000000000
92.00000000000000000000	0.00000000000000000000	4155.89746093750000000000	4131.28173828125000000000	4170.76904296875000000000	4156.41015625000000000000	4143.58984375000000000000	4147.17919921875000000000	4147.69238281250000000000	4154.35888671875000000000	4132.30761718750000000000	4124.61523437500000000000	4139.48730468750000000000	4211.28173828125000000000	4149.74365234375000000000	4143.58984375000000000000	2783.00000000000000000000	10249.00000000000000000000	10229.00000000000000000000	0.00000000000000000000	0.00000000000000000000	0.00000000000000000000	604.00000000000000000000	997.00000000000000000000	4.00000000000000000000	4.00000000000000000000	4.00000000000000000000	4.00000000000000000000	4.00000000000000000000	4.00000000000000000000	4.00000000000000000000	4.00000000000000000000	4.00000000000000000000	4.00000000000000000000	4.00000000000000000000	4.00000000000000000000	4.00000000000000000000	4.00000000000000000000	4.00000000000000000000	4.00000000000000000000
93.00000000000000000000	0.00000000000000000000	4179.48730468750000000000	4144.61523437500000000000	4188.71777343750000000000	4180.00000000000000000000	4150.76904296875000000000	4135.89746093750000000000	4145.12792968750000000000	4149.23046875000000000000	4128.71777343750000000000	4127.17919921875000000000	4166.15380859375000000000	4221.02539062500000000000	4143.58984375000000000000	4144.61523437500000000000	2454.00000000000000000000	10248.00000000000000000000	10228.00000000000000000000	0.00000000000000000000	0.00000000000000000000	0.00000000000000000000	605.00000000000000000000	6.00000000000000000000	4.00000000000000000000	4.00000000000000000000	4.00000000000000000000	4.00000000000000000000	4.00000000000000000000	4.00000000000000000000	4.00000000000000000000	4.00000000000000000000	4.00000000000000000000	4.00000000000000000000	4.00000000000000000000	4.00000000000000000000	4.00000000000000000000	4.00000000000000000000	4.00000000000000000000	4.00000000000000000000
94.00000000000000000000	0.00000000000000000000	4167.17919921875000000000	4174.87158203125000000000	4176.92285156250000000000	4194.87158203125000000000	4171.28173828125000000000	4160.51269531250000000000	4173.84619140625000000000	4152.82031250000000000000	4133.33300781250000000000	4151.79492187500000000000	4185.12792968750000000000	4233.33300781250000000000	4169.74365234375000000000	4163.07666015625000000000	3486.00000000000000000000	10248.00000000000000000000	10228.00000000000000000000	0.00000000000000000000	0.00000000000000000000	0.00000000000000000000	605.00000000000000000000	14.00000000000000000000	4.00000000000000000000	4.00000000000000000000	4.00000000000000000000	4.00000000000000000000	4.00000000000000000000	4.00000000000000000000	4.00000000000000000000	4.00000000000000000000	4.00000000000000000000	4.00000000000000000000	4.00000000000000000000	4.00000000000000000000	4.00000000000000000000	4.00000000000000000000	4.00000000000000000000	4.00000000000000000000
95.00000000000000000000	0.00000000000000000000	4168.20507812500000000000	4134.87158203125000000000	4180.00000000000000000000	4170.76904296875000000000	4148.71777343750000000000	4156.92285156250000000000	4162.56396484375000000000	4143.07666015625000000000	4125.12792968750000000000	4125.12792968750000000000	4159.48730468750000000000	4221.53857421875000000000	4156.41015625000000000000	4141.02539062500000000000	3294.00000000000000000000	10247.00000000000000000000	10224.00000000000000000000	0.00000000000000000000	0.00000000000000000000	0.00000000000000000000	605.00000000000000000000	22.00000000000000000000	4.00000000000000000000	4.00000000000000000000	4.00000000000000000000	4.00000000000000000000	4.00000000000000000000	4.00000000000000000000	4.00000000000000000000	4.00000000000000000000	4.00000000000000000000	4.00000000000000000000	4.00000000000000000000	4.00000000000000000000	4.00000000000000000000	4.00000000000000000000	4.00000000000000000000	4.00000000000000000000
96.00000000000000000000	0.00000000000000000000	4176.92285156250000000000	4131.79492187500000000000	4184.10253906250000000000	4166.15380859375000000000	4145.64111328125000000000	4152.82031250000000000000	4157.94873046875000000000	4154.35888671875000000000	4136.41015625000000000000	4121.02539062500000000000	4142.56396484375000000000	4215.38427734375000000000	4158.97412109375000000000	4147.17919921875000000000	2783.00000000000000000000	10247.00000000000000000000	10224.00000000000000000000	0.00000000000000000000	0.00000000000000000000	0.00000000000000000000	605.00000000000000000000	30.00000000000000000000	4.00000000000000000000	4.00000000000000000000	4.00000000000000000000	4.00000000000000000000	4.00000000000000000000	4.00000000000000000000	4.00000000000000000000	4.00000000000000000000	4.00000000000000000000	4.00000000000000000000	4.00000000000000000000	4.00000000000000000000	4.00000000000000000000	4.00000000000000000000	4.00000000000000000000	4.00000000000000000000
97.00000000000000000000	0.00000000000000000000	4161.02539062500000000000	4171.79492187500000000000	4169.23046875000000000000	4182.56396484375000000000	4164.61523437500000000000	4159.48730468750000000000	4169.74365234375000000000	4172.82031250000000000000	4155.89746093750000000000	4149.74365234375000000000	4163.58984375000000000000	4232.30761718750000000000	4181.02539062500000000000	4174.87158203125000000000	2454.00000000000000000000	10245.00000000000000000000	10225.00000000000000000000	0.00000000000000000000	0.00000000000000000000	0.00000000000000000000	605.00000000000000000000	38.00000000000000000000	4.00000000000000000000	4.00000000000000000000	4.00000000000000000000	4.00000000000000000000	4.00000000000000000000	4.00000000000000000000	4.00000000000000000000	4.00000000000000000000	4.00000000000000000000	4.00000000000000000000	4.00000000000000000000	4.00000000000000000000	4.00000000000000000000	4.00000000000000000000	4.00000000000000000000	4.00000000000000000000
98.00000000000000000000	0.00000000000000000000	4173.33300781250000000000	4143.58984375000000000000	4184.61523437500000000000	4176.92285156250000000000	4141.02539062500000000000	4145.64111328125000000000	4152.82031250000000000000	4155.89746093750000000000	4134.87158203125000000000	4122.05126953125000000000	4162.05126953125000000000	4222.05126953125000000000	4162.05126953125000000000	4156.92285156250000000000	3486.00000000000000000000	10245.00000000000000000000	10225.00000000000000000000	0.00000000000000000000	0.00000000000000000000	0.00000000000000000000	605.00000000000000000000	46.00000000000000000000	4.00000000000000000000	4.00000000000000000000	4.00000000000000000000	4.00000000000000000000	4.00000000000000000000	4.00000000000000000000	4.00000000000000000000	4.00000000000000000000	4.00000000000000000000	4.00000000000000000000	4.00000000000000000000	4.00000000000000000000	4.00000000000000000000	4.00000000000000000000	4.00000000000000000000	4.00000000000000000000
99.00000000000000000000	0.00000000000000000000	4168.71777343750000000000	4146.15380859375000000000	4178.46142578125000000000	4182.56396484375000000000	4162.05126953125000000000	4171.79492187500000000000	4177.43603515625000000000	4176.92285156250000000000	4155.89746093750000000000	4135.38427734375000000000	4163.07666015625000000000	4213.84619140625000000000	4175.89746093750000000000	4162.56396484375000000000	3294.00000000000000000000	10245.00000000000000000000	10224.00000000000000000000	0.00000000000000000000	0.00000000000000000000	0.00000000000000000000	605.00000000000000000000	53.00000000000000000000	4.00000000000000000000	4.00000000000000000000	4.00000000000000000000	4.00000000000000000000	4.00000000000000000000	4.00000000000000000000	4.00000000000000000000	4.00000000000000000000	4.00000000000000000000	4.00000000000000000000	4.00000000000000000000	4.00000000000000000000	4.00000000000000000000	4.00000000000000000000	4.00000000000000000000	4.00000000000000000000
100.00000000000000000000	0.00000000000000000000	4173.33300781250000000000	4157.43603515625000000000	4184.61523437500000000000	4186.15380859375000000000	4162.05126953125000000000	4159.48730468750000000000	4168.20507812500000000000	4161.53857421875000000000	4147.17919921875000000000	4147.69238281250000000000	4150.25634765625000000000	4207.17919921875000000000	4150.25634765625000000000	4146.15380859375000000000	2783.00000000000000000000	10245.00000000000000000000	10224.00000000000000000000	0.00000000000000000000	0.00000000000000000000	0.00000000000000000000	605.00000000000000000000	60.00000000000000000000	4.00000000000000000000	4.00000000000000000000	4.00000000000000000000	4.00000000000000000000	4.00000000000000000000	4.00000000000000000000	4.00000000000000000000	4.00000000000000000000	4.00000000000000000000	4.00000000000000000000	4.00000000000000000000	4.00000000000000000000	4.00000000000000000000	4.00000000000000000000	4.00000000000000000000	4.00000000000000000000
101.00000000000000000000	0.00000000000000000000	4172.82031250000000000000	4158.97412109375000000000	4184.61523437500000000000	4182.05126953125000000000	4154.35888671875000000000	4150.25634765625000000000	4151.79492187500000000000	4140.00000000000000000000	4130.25634765625000000000	4142.05126953125000000000	4153.84619140625000000000	4198.97412109375000000000	4136.41015625000000000000	4134.35888671875000000000	2454.00000000000000000000	10245.00000000000000000000	10224.00000000000000000000	0.00000000000000000000	0.00000000000000000000	0.00000000000000000000	605.00000000000000000000	69.00000000000000000000	4.00000000000000000000	4.00000000000000000000	4.00000000000000000000	4.00000000000000000000	4.00000000000000000000	4.00000000000000000000	4.00000000000000000000	4.00000000000000000000	4.00000000000000000000	4.00000000000000000000	4.00000000000000000000	4.00000000000000000000	4.00000000000000000000	4.00000000000000000000	4.00000000000000000000	4.00000000000000000000
102.00000000000000000000	0.00000000000000000000	4152.82031250000000000000	4158.46142578125000000000	4161.02539062500000000000	4173.33300781250000000000	4166.66650390625000000000	4164.10253906250000000000	4158.97412109375000000000	4153.84619140625000000000	4138.97412109375000000000	4133.33300781250000000000	4166.15380859375000000000	4196.92285156250000000000	4179.48730468750000000000	4162.05126953125000000000	3486.00000000000000000000	10245.00000000000000000000	10224.00000000000000000000	0.00000000000000000000	0.00000000000000000000	0.00000000000000000000	605.00000000000000000000	77.00000000000000000000	4.00000000000000000000	4.00000000000000000000	4.00000000000000000000	4.00000000000000000000	4.00000000000000000000	4.00000000000000000000	4.00000000000000000000	4.00000000000000000000	4.00000000000000000000	4.00000000000000000000	4.00000000000000000000	4.00000000000000000000	4.00000000000000000000	4.00000000000000000000	4.00000000000000000000	4.00000000000000000000
103.00000000000000000000	0.00000000000000000000	4176.92285156250000000000	4146.15380859375000000000	4182.56396484375000000000	4168.71777343750000000000	4148.71777343750000000000	4139.48730468750000000000	4143.07666015625000000000	4142.05126953125000000000	4120.51269531250000000000	4098.97412109375000000000	4146.15380859375000000000	4193.33300781250000000000	4172.82031250000000000000	4161.02539062500000000000	3294.00000000000000000000	10244.00000000000000000000	10225.00000000000000000000	0.00000000000000000000	0.00000000000000000000	0.00000000000000000000	605.00000000000000000000	85.00000000000000000000	4.00000000000000000000	4.00000000000000000000	4.00000000000000000000	4.00000000000000000000	4.00000000000000000000	4.00000000000000000000	4.00000000000000000000	4.00000000000000000000	4.00000000000000000000	4.00000000000000000000	4.00000000000000000000	4.00000000000000000000	4.00000000000000000000	4.00000000000000000000	4.00000000000000000000	4.00000000000000000000
104.00000000000000000000	0.00000000000000000000	4170.76904296875000000000	4158.46142578125000000000	4181.02539062500000000000	4180.00000000000000000000	4150.76904296875000000000	4155.38427734375000000000	4165.64111328125000000000	4163.58984375000000000000	4141.53857421875000000000	4128.20507812500000000000	4155.89746093750000000000	4207.69238281250000000000	4162.56396484375000000000	4161.02539062500000000000	2783.00000000000000000000	10244.00000000000000000000	10225.00000000000000000000	0.00000000000000000000	0.00000000000000000000	0.00000000000000000000	605.00000000000000000000	92.00000000000000000000	4.00000000000000000000	4.00000000000000000000	4.00000000000000000000	4.00000000000000000000	4.00000000000000000000	4.00000000000000000000	4.00000000000000000000	4.00000000000000000000	4.00000000000000000000	4.00000000000000000000	4.00000000000000000000	4.00000000000000000000	4.00000000000000000000	4.00000000000000000000	4.00000000000000000000	4.00000000000000000000
105.00000000000000000000	0.00000000000000000000	4168.71777343750000000000	4135.89746093750000000000	4183.07666015625000000000	4174.35888671875000000000	4142.56396484375000000000	4158.97412109375000000000	4162.56396484375000000000	4163.07666015625000000000	4142.05126953125000000000	4148.20507812500000000000	4172.82031250000000000000	4217.43603515625000000000	4151.28173828125000000000	4163.07666015625000000000	2454.00000000000000000000	10246.00000000000000000000	10226.00000000000000000000	0.00000000000000000000	0.00000000000000000000	0.00000000000000000000	605.00000000000000000000	101.00000000000000000000	4.00000000000000000000	4.00000000000000000000	4.00000000000000000000	4.00000000000000000000	4.00000000000000000000	4.00000000000000000000	4.00000000000000000000	4.00000000000000000000	4.00000000000000000000	4.00000000000000000000	4.00000000000000000000	4.00000000000000000000	4.00000000000000000000	4.00000000000000000000	4.00000000000000000000	4.00000000000000000000
106.00000000000000000000	0.00000000000000000000	4186.15380859375000000000	4150.25634765625000000000	4192.30761718750000000000	4182.56396484375000000000	4165.64111328125000000000	4152.82031250000000000000	4153.84619140625000000000	4154.87158203125000000000	4129.23046875000000000000	4137.94873046875000000000	4177.43603515625000000000	4224.10253906250000000000	4168.20507812500000000000	4187.17919921875000000000	3486.00000000000000000000	10246.00000000000000000000	10226.00000000000000000000	0.00000000000000000000	0.00000000000000000000	0.00000000000000000000	605.00000000000000000000	109.00000000000000000000	4.00000000000000000000	4.00000000000000000000	4.00000000000000000000	4.00000000000000000000	4.00000000000000000000	4.00000000000000000000	4.00000000000000000000	4.00000000000000000000	4.00000000000000000000	4.00000000000000000000	4.00000000000000000000	4.00000000000000000000	4.00000000000000000000	4.00000000000000000000	4.00000000000000000000	4.00000000000000000000
107.00000000000000000000	0.00000000000000000000	4169.74365234375000000000	4189.74365234375000000000	4171.79492187500000000000	4196.92285156250000000000	4189.23046875000000000000	4162.56396484375000000000	4169.23046875000000000000	4167.17919921875000000000	4137.94873046875000000000	4138.46142578125000000000	4159.48730468750000000000	4226.15380859375000000000	4193.84619140625000000000	4193.33300781250000000000	3294.00000000000000000000	10247.00000000000000000000	10228.00000000000000000000	0.00000000000000000000	0.00000000000000000000	0.00000000000000000000	605.00000000000000000000	116.00000000000000000000	4.00000000000000000000	4.00000000000000000000	4.00000000000000000000	4.00000000000000000000	4.00000000000000000000	4.00000000000000000000	4.00000000000000000000	4.00000000000000000000	4.00000000000000000000	4.00000000000000000000	4.00000000000000000000	4.00000000000000000000	4.00000000000000000000	4.00000000000000000000	4.00000000000000000000	4.00000000000000000000
108.00000000000000000000	0.00000000000000000000	4178.46142578125000000000	4150.76904296875000000000	4182.56396484375000000000	4177.94873046875000000000	4138.97412109375000000000	4138.97412109375000000000	4143.07666015625000000000	4136.41015625000000000000	4108.20507812500000000000	4103.58984375000000000000	4141.02539062500000000000	4201.02539062500000000000	4151.28173828125000000000	4141.02539062500000000000	2783.00000000000000000000	10247.00000000000000000000	10228.00000000000000000000	0.00000000000000000000	0.00000000000000000000	0.00000000000000000000	605.00000000000000000000	124.00000000000000000000	4.00000000000000000000	4.00000000000000000000	4.00000000000000000000	4.00000000000000000000	4.00000000000000000000	4.00000000000000000000	4.00000000000000000000	4.00000000000000000000	4.00000000000000000000	4.00000000000000000000	4.00000000000000000000	4.00000000000000000000	4.00000000000000000000	4.00000000000000000000	4.00000000000000000000	4.00000000000000000000
109.00000000000000000000	0.00000000000000000000	4172.30761718750000000000	4150.76904296875000000000	4174.87158203125000000000	4185.12792968750000000000	4158.97412109375000000000	4160.00000000000000000000	4155.38427734375000000000	4155.89746093750000000000	4133.33300781250000000000	4119.48730468750000000000	4187.17919921875000000000	4205.12792968750000000000	4166.66650390625000000000	4155.89746093750000000000	2454.00000000000000000000	10248.00000000000000000000	10228.00000000000000000000	0.00000000000000000000	0.00000000000000000000	0.00000000000000000000	605.00000000000000000000	132.00000000000000000000	4.00000000000000000000	4.00000000000000000000	4.00000000000000000000	4.00000000000000000000	4.00000000000000000000	4.00000000000000000000	4.00000000000000000000	4.00000000000000000000	4.00000000000000000000	4.00000000000000000000	4.00000000000000000000	4.00000000000000000000	4.00000000000000000000	4.00000000000000000000	4.00000000000000000000	4.00000000000000000000
110.00000000000000000000	0.00000000000000000000	4168.20507812500000000000	4152.82031250000000000000	4173.84619140625000000000	4193.84619140625000000000	4180.51269531250000000000	4158.97412109375000000000	4155.89746093750000000000	4169.23046875000000000000	4146.66650390625000000000	4145.12792968750000000000	4187.17919921875000000000	4225.12792968750000000000	4189.23046875000000000000	4180.51269531250000000000	3486.00000000000000000000	10248.00000000000000000000	10228.00000000000000000000	0.00000000000000000000	0.00000000000000000000	0.00000000000000000000	605.00000000000000000000	139.00000000000000000000	4.00000000000000000000	4.00000000000000000000	4.00000000000000000000	4.00000000000000000000	4.00000000000000000000	4.00000000000000000000	4.00000000000000000000	4.00000000000000000000	4.00000000000000000000	4.00000000000000000000	4.00000000000000000000	4.00000000000000000000	4.00000000000000000000	4.00000000000000000000	4.00000000000000000000	4.00000000000000000000
111.00000000000000000000	0.00000000000000000000	4180.00000000000000000000	4132.82031250000000000000	4186.66650390625000000000	4172.82031250000000000000	4140.51269531250000000000	4131.28173828125000000000	4136.92285156250000000000	4140.00000000000000000000	4114.87158203125000000000	4131.79492187500000000000	4150.25634765625000000000	4225.64111328125000000000	4161.53857421875000000000	4167.17919921875000000000	3294.00000000000000000000	10247.00000000000000000000	10227.00000000000000000000	0.00000000000000000000	0.00000000000000000000	0.00000000000000000000	605.00000000000000000000	147.00000000000000000000	4.00000000000000000000	4.00000000000000000000	4.00000000000000000000	4.00000000000000000000	4.00000000000000000000	4.00000000000000000000	4.00000000000000000000	4.00000000000000000000	4.00000000000000000000	4.00000000000000000000	4.00000000000000000000	4.00000000000000000000	4.00000000000000000000	4.00000000000000000000	4.00000000000000000000	4.00000000000000000000
112.00000000000000000000	0.00000000000000000000	4166.15380859375000000000	4155.89746093750000000000	4170.76904296875000000000	4164.61523437500000000000	4148.71777343750000000000	4156.41015625000000000000	4161.02539062500000000000	4145.64111328125000000000	4126.15380859375000000000	4130.76904296875000000000	4155.89746093750000000000	4227.17919921875000000000	4157.43603515625000000000	4179.48730468750000000000	2783.00000000000000000000	10247.00000000000000000000	10227.00000000000000000000	0.00000000000000000000	0.00000000000000000000	0.00000000000000000000	605.00000000000000000000	155.00000000000000000000	4.00000000000000000000	4.00000000000000000000	4.00000000000000000000	4.00000000000000000000	4.00000000000000000000	4.00000000000000000000	4.00000000000000000000	4.00000000000000000000	4.00000000000000000000	4.00000000000000000000	4.00000000000000000000	4.00000000000000000000	4.00000000000000000000	4.00000000000000000000	4.00000000000000000000	4.00000000000000000000
113.00000000000000000000	0.00000000000000000000	4187.69238281250000000000	4160.51269531250000000000	4190.76904296875000000000	4182.05126953125000000000	4171.28173828125000000000	4164.61523437500000000000	4162.05126953125000000000	4146.66650390625000000000	4130.25634765625000000000	4123.58984375000000000000	4160.51269531250000000000	4226.66650390625000000000	4165.64111328125000000000	4178.97412109375000000000	2454.00000000000000000000	10246.00000000000000000000	10226.00000000000000000000	0.00000000000000000000	0.00000000000000000000	0.00000000000000000000	605.00000000000000000000	163.00000000000000000000	4.00000000000000000000	4.00000000000000000000	4.00000000000000000000	4.00000000000000000000	4.00000000000000000000	4.00000000000000000000	4.00000000000000000000	4.00000000000000000000	4.00000000000000000000	4.00000000000000000000	4.00000000000000000000	4.00000000000000000000	4.00000000000000000000	4.00000000000000000000	4.00000000000000000000	4.00000000000000000000
114.00000000000000000000	0.00000000000000000000	4188.71777343750000000000	4172.82031250000000000000	4188.20507812500000000000	4213.33300781250000000000	4192.30761718750000000000	4174.87158203125000000000	4178.46142578125000000000	4175.38427734375000000000	4153.33300781250000000000	4148.71777343750000000000	4201.02539062500000000000	4240.00000000000000000000	4208.20507812500000000000	4202.56396484375000000000	3486.00000000000000000000	10246.00000000000000000000	10226.00000000000000000000	0.00000000000000000000	0.00000000000000000000	0.00000000000000000000	605.00000000000000000000	171.00000000000000000000	4.00000000000000000000	4.00000000000000000000	4.00000000000000000000	4.00000000000000000000	4.00000000000000000000	4.00000000000000000000	4.00000000000000000000	4.00000000000000000000	4.00000000000000000000	4.00000000000000000000	4.00000000000000000000	4.00000000000000000000	4.00000000000000000000	4.00000000000000000000	4.00000000000000000000	4.00000000000000000000
115.00000000000000000000	0.00000000000000000000	4171.28173828125000000000	4158.46142578125000000000	4172.82031250000000000000	4201.53857421875000000000	4171.28173828125000000000	4165.12792968750000000000	4172.82031250000000000000	4180.00000000000000000000	4156.41015625000000000000	4147.17919921875000000000	4189.74365234375000000000	4239.48730468750000000000	4197.43603515625000000000	4196.41015625000000000000	3294.00000000000000000000	10247.00000000000000000000	10227.00000000000000000000	0.00000000000000000000	0.00000000000000000000	0.00000000000000000000	605.00000000000000000000	180.00000000000000000000	4.00000000000000000000	4.00000000000000000000	4.00000000000000000000	4.00000000000000000000	4.00000000000000000000	4.00000000000000000000	4.00000000000000000000	4.00000000000000000000	4.00000000000000000000	4.00000000000000000000	4.00000000000000000000	4.00000000000000000000	4.00000000000000000000	4.00000000000000000000	4.00000000000000000000	4.00000000000000000000
116.00000000000000000000	0.00000000000000000000	4176.92285156250000000000	4143.58984375000000000000	4181.02539062500000000000	4173.84619140625000000000	4156.92285156250000000000	4158.46142578125000000000	4154.35888671875000000000	4155.89746093750000000000	4139.48730468750000000000	4126.66650390625000000000	4143.07666015625000000000	4211.28173828125000000000	4162.05126953125000000000	4159.48730468750000000000	2783.00000000000000000000	10247.00000000000000000000	10227.00000000000000000000	0.00000000000000000000	0.00000000000000000000	0.00000000000000000000	605.00000000000000000000	187.00000000000000000000	4.00000000000000000000	4.00000000000000000000	4.00000000000000000000	4.00000000000000000000	4.00000000000000000000	4.00000000000000000000	4.00000000000000000000	4.00000000000000000000	4.00000000000000000000	4.00000000000000000000	4.00000000000000000000	4.00000000000000000000	4.00000000000000000000	4.00000000000000000000	4.00000000000000000000	4.00000000000000000000
117.00000000000000000000	0.00000000000000000000	4162.05126953125000000000	4168.20507812500000000000	4170.76904296875000000000	4168.71777343750000000000	4192.82031250000000000000	4187.17919921875000000000	4178.46142578125000000000	4173.33300781250000000000	4161.02539062500000000000	4158.46142578125000000000	4174.35888671875000000000	4196.41015625000000000000	4180.51269531250000000000	4163.58984375000000000000	2454.00000000000000000000	10248.00000000000000000000	10228.00000000000000000000	0.00000000000000000000	0.00000000000000000000	0.00000000000000000000	605.00000000000000000000	196.00000000000000000000	4.00000000000000000000	4.00000000000000000000	4.00000000000000000000	4.00000000000000000000	4.00000000000000000000	4.00000000000000000000	4.00000000000000000000	4.00000000000000000000	4.00000000000000000000	4.00000000000000000000	4.00000000000000000000	4.00000000000000000000	4.00000000000000000000	4.00000000000000000000	4.00000000000000000000	4.00000000000000000000
118.00000000000000000000	0.00000000000000000000	4182.05126953125000000000	4148.71777343750000000000	4188.71777343750000000000	4169.74365234375000000000	4172.82031250000000000000	4174.35888671875000000000	4174.35888671875000000000	4165.12792968750000000000	4148.71777343750000000000	4147.17919921875000000000	4182.05126953125000000000	4183.58984375000000000000	4160.00000000000000000000	4152.82031250000000000000	3486.00000000000000000000	10248.00000000000000000000	10228.00000000000000000000	0.00000000000000000000	0.00000000000000000000	0.00000000000000000000	605.00000000000000000000	204.00000000000000000000	4.00000000000000000000	4.00000000000000000000	4.00000000000000000000	4.00000000000000000000	4.00000000000000000000	4.00000000000000000000	4.00000000000000000000	4.00000000000000000000	4.00000000000000000000	4.00000000000000000000	4.00000000000000000000	4.00000000000000000000	4.00000000000000000000	4.00000000000000000000	4.00000000000000000000	4.00000000000000000000
119.00000000000000000000	0.00000000000000000000	4187.69238281250000000000	4173.84619140625000000000	4187.69238281250000000000	4202.05126953125000000000	4182.05126953125000000000	4192.82031250000000000000	4195.38427734375000000000	4185.64111328125000000000	4167.17919921875000000000	4148.71777343750000000000	4183.58984375000000000000	4194.35888671875000000000	4177.94873046875000000000	4177.43603515625000000000	3294.00000000000000000000	10249.00000000000000000000	10225.00000000000000000000	0.00000000000000000000	0.00000000000000000000	0.00000000000000000000	605.00000000000000000000	211.00000000000000000000	4.00000000000000000000	4.00000000000000000000	4.00000000000000000000	4.00000000000000000000	4.00000000000000000000	4.00000000000000000000	4.00000000000000000000	4.00000000000000000000	4.00000000000000000000	4.00000000000000000000	4.00000000000000000000	4.00000000000000000000	4.00000000000000000000	4.00000000000000000000	4.00000000000000000000	4.00000000000000000000
120.00000000000000000000	0.00000000000000000000	4173.33300781250000000000	4190.76904296875000000000	4174.35888671875000000000	4212.30761718750000000000	4190.76904296875000000000	4189.23046875000000000000	4190.25634765625000000000	4195.38427734375000000000	4173.84619140625000000000	4159.48730468750000000000	4186.15380859375000000000	4208.20507812500000000000	4204.61523437500000000000	4204.61523437500000000000	2783.00000000000000000000	10249.00000000000000000000	10225.00000000000000000000	0.00000000000000000000	0.00000000000000000000	0.00000000000000000000	605.00000000000000000000	218.00000000000000000000	4.00000000000000000000	4.00000000000000000000	4.00000000000000000000	4.00000000000000000000	4.00000000000000000000	4.00000000000000000000	4.00000000000000000000	4.00000000000000000000	4.00000000000000000000	4.00000000000000000000	4.00000000000000000000	4.00000000000000000000	4.00000000000000000000	4.00000000000000000000	4.00000000000000000000	4.00000000000000000000
121.00000000000000000000	0.00000000000000000000	4182.05126953125000000000	4145.64111328125000000000	4184.61523437500000000000	4180.51269531250000000000	4148.71777343750000000000	4144.61523437500000000000	4152.30761718750000000000	4160.00000000000000000000	4131.79492187500000000000	4128.71777343750000000000	4158.46142578125000000000	4191.28173828125000000000	4171.28173828125000000000	4180.00000000000000000000	2454.00000000000000000000	10247.00000000000000000000	10226.00000000000000000000	0.00000000000000000000	0.00000000000000000000	0.00000000000000000000	605.00000000000000000000	226.00000000000000000000	4.00000000000000000000	4.00000000000000000000	4.00000000000000000000	4.00000000000000000000	4.00000000000000000000	4.00000000000000000000	4.00000000000000000000	4.00000000000000000000	4.00000000000000000000	4.00000000000000000000	4.00000000000000000000	4.00000000000000000000	4.00000000000000000000	4.00000000000000000000	4.00000000000000000000	4.00000000000000000000
122.00000000000000000000	0.00000000000000000000	4163.07666015625000000000	4152.30761718750000000000	4171.79492187500000000000	4171.79492187500000000000	4149.23046875000000000000	4160.51269531250000000000	4174.35888671875000000000	4173.84619140625000000000	4148.20507812500000000000	4130.76904296875000000000	4167.69238281250000000000	4186.66650390625000000000	4162.05126953125000000000	4166.66650390625000000000	3486.00000000000000000000	10247.00000000000000000000	10226.00000000000000000000	0.00000000000000000000	0.00000000000000000000	0.00000000000000000000	605.00000000000000000000	233.00000000000000000000	4.00000000000000000000	4.00000000000000000000	4.00000000000000000000	4.00000000000000000000	4.00000000000000000000	4.00000000000000000000	4.00000000000000000000	4.00000000000000000000	4.00000000000000000000	4.00000000000000000000	4.00000000000000000000	4.00000000000000000000	4.00000000000000000000	4.00000000000000000000	4.00000000000000000000	4.00000000000000000000
123.00000000000000000000	0.00000000000000000000	4177.43603515625000000000	4163.07666015625000000000	4190.25634765625000000000	4178.97412109375000000000	4161.53857421875000000000	4163.58984375000000000000	4174.35888671875000000000	4175.38427734375000000000	4155.38427734375000000000	4129.23046875000000000000	4178.46142578125000000000	4192.82031250000000000000	4148.20507812500000000000	4155.89746093750000000000	3294.00000000000000000000	10246.00000000000000000000	10226.00000000000000000000	0.00000000000000000000	0.00000000000000000000	0.00000000000000000000	605.00000000000000000000	241.00000000000000000000	4.00000000000000000000	4.00000000000000000000	4.00000000000000000000	4.00000000000000000000	4.00000000000000000000	4.00000000000000000000	4.00000000000000000000	4.00000000000000000000	4.00000000000000000000	4.00000000000000000000	4.00000000000000000000	4.00000000000000000000	4.00000000000000000000	4.00000000000000000000	4.00000000000000000000	4.00000000000000000000
124.00000000000000000000	0.00000000000000000000	4189.23046875000000000000	4178.97412109375000000000	4192.82031250000000000000	4191.79492187500000000000	4206.15380859375000000000	4182.05126953125000000000	4188.71777343750000000000	4189.74365234375000000000	4164.61523437500000000000	4150.76904296875000000000	4185.12792968750000000000	4200.00000000000000000000	4174.87158203125000000000	4173.84619140625000000000	2783.00000000000000000000	10246.00000000000000000000	10226.00000000000000000000	0.00000000000000000000	0.00000000000000000000	0.00000000000000000000	605.00000000000000000000	249.00000000000000000000	4.00000000000000000000	4.00000000000000000000	4.00000000000000000000	4.00000000000000000000	4.00000000000000000000	4.00000000000000000000	4.00000000000000000000	4.00000000000000000000	4.00000000000000000000	4.00000000000000000000	4.00000000000000000000	4.00000000000000000000	4.00000000000000000000	4.00000000000000000000	4.00000000000000000000	4.00000000000000000000
125.00000000000000000000	0.00000000000000000000	4174.35888671875000000000	4179.48730468750000000000	4171.79492187500000000000	4202.05126953125000000000	4200.51269531250000000000	4191.79492187500000000000	4197.43603515625000000000	4194.35888671875000000000	4160.51269531250000000000	4155.38427734375000000000	4176.41015625000000000000	4192.30761718750000000000	4193.84619140625000000000	4180.00000000000000000000	2454.00000000000000000000	10246.00000000000000000000	10227.00000000000000000000	0.00000000000000000000	0.00000000000000000000	0.00000000000000000000	605.00000000000000000000	257.00000000000000000000	4.00000000000000000000	4.00000000000000000000	4.00000000000000000000	4.00000000000000000000	4.00000000000000000000	4.00000000000000000000	4.00000000000000000000	4.00000000000000000000	4.00000000000000000000	4.00000000000000000000	4.00000000000000000000	4.00000000000000000000	4.00000000000000000000	4.00000000000000000000	4.00000000000000000000	4.00000000000000000000
126.00000000000000000000	0.00000000000000000000	4179.48730468750000000000	4156.41015625000000000000	4180.51269531250000000000	4194.87158203125000000000	4152.30761718750000000000	4167.17919921875000000000	4177.43603515625000000000	4169.23046875000000000000	4131.28173828125000000000	4117.43603515625000000000	4152.30761718750000000000	4189.74365234375000000000	4157.94873046875000000000	4173.84619140625000000000	3486.00000000000000000000	10246.00000000000000000000	10227.00000000000000000000	0.00000000000000000000	0.00000000000000000000	0.00000000000000000000	605.00000000000000000000	266.00000000000000000000	4.00000000000000000000	4.00000000000000000000	4.00000000000000000000	4.00000000000000000000	4.00000000000000000000	4.00000000000000000000	4.00000000000000000000	4.00000000000000000000	4.00000000000000000000	4.00000000000000000000	4.00000000000000000000	4.00000000000000000000	4.00000000000000000000	4.00000000000000000000	4.00000000000000000000	4.00000000000000000000
127.00000000000000000000	0.00000000000000000000	4155.38427734375000000000	4163.07666015625000000000	4169.74365234375000000000	4187.69238281250000000000	4174.35888671875000000000	4184.61523437500000000000	4199.48730468750000000000	4197.94873046875000000000	4163.58984375000000000000	4137.43603515625000000000	4178.97412109375000000000	4213.84619140625000000000	4166.66650390625000000000	4197.43603515625000000000	51.00000000000000000000	10246.00000000000000000000	10227.00000000000000000000	0.00000000000000000000	0.00000000000000000000	0.00000000000000000000	605.00000000000000000000	273.00000000000000000000	4.00000000000000000000	4.00000000000000000000	4.00000000000000000000	4.00000000000000000000	4.00000000000000000000	4.00000000000000000000	4.00000000000000000000	4.00000000000000000000	4.00000000000000000000	4.00000000000000000000	4.00000000000000000000	4.00000000000000000000	4.00000000000000000000	4.00000000000000000000	4.00000000000000000000	4.00000000000000000000
0.00000000000000000000	0.00000000000000000000	4164.61523437500000000000	4144.10253906250000000000	4183.58984375000000000000	4184.10253906250000000000	4155.89746093750000000000	4171.28173828125000000000	4182.56396484375000000000	4191.28173828125000000000	4162.56396484375000000000	4132.82031250000000000000	4192.82031250000000000000	4212.30761718750000000000	4163.58984375000000000000	4168.71777343750000000000	1062.00000000000000000000	10246.00000000000000000000	10227.00000000000000000000	0.00000000000000000000	0.00000000000000000000	0.00000000000000000000	605.00000000000000000000	280.00000000000000000000	4.00000000000000000000	4.00000000000000000000	4.00000000000000000000	4.00000000000000000000	4.00000000000000000000	4.00000000000000000000	4.00000000000000000000	4.00000000000000000000	4.00000000000000000000	4.00000000000000000000	4.00000000000000000000	4.00000000000000000000	4.00000000000000000000	4.00000000000000000000	4.00000000000000000000	4.00000000000000000000
1.00000000000000000000	0.00000000000000000000	4185.12792968750000000000	4163.07666015625000000000	4188.71777343750000000000	4202.05126953125000000000	4161.53857421875000000000	4172.30761718750000000000	4180.51269531250000000000	4180.51269531250000000000	4156.41015625000000000000	4134.35888671875000000000	4182.56396484375000000000	4213.33300781250000000000	4176.92285156250000000000	4163.58984375000000000000	2159.00000000000000000000	10249.00000000000000000000	10228.00000000000000000000	0.00000000000000000000	0.00000000000000000000	0.00000000000000000000	605.00000000000000000000	289.00000000000000000000	4.00000000000000000000	4.00000000000000000000	4.00000000000000000000	4.00000000000000000000	4.00000000000000000000	4.00000000000000000000	4.00000000000000000000	4.00000000000000000000	4.00000000000000000000	4.00000000000000000000	4.00000000000000000000	4.00000000000000000000	4.00000000000000000000	4.00000000000000000000	4.00000000000000000000	4.00000000000000000000
2.00000000000000000000	0.00000000000000000000	4175.89746093750000000000	4189.74365234375000000000	4174.87158203125000000000	4208.71777343750000000000	4197.94873046875000000000	4189.23046875000000000000	4195.89746093750000000000	4184.10253906250000000000	4165.64111328125000000000	4158.46142578125000000000	4175.89746093750000000000	4227.69238281250000000000	4189.74365234375000000000	4194.35888671875000000000	1438.00000000000000000000	10249.00000000000000000000	10228.00000000000000000000	0.00000000000000000000	0.00000000000000000000	0.00000000000000000000	605.00000000000000000000	297.00000000000000000000	4.00000000000000000000	4.00000000000000000000	4.00000000000000000000	4.00000000000000000000	4.00000000000000000000	4.00000000000000000000	4.00000000000000000000	4.00000000000000000000	4.00000000000000000000	4.00000000000000000000	4.00000000000000000000	4.00000000000000000000	4.00000000000000000000	4.00000000000000000000	4.00000000000000000000	4.00000000000000000000
3.00000000000000000000	0.00000000000000000000	4192.30761718750000000000	4160.51269531250000000000	4188.20507812500000000000	4180.00000000000000000000	4165.12792968750000000000	4169.23046875000000000000	4170.25634765625000000000	4159.48730468750000000000	4138.97412109375000000000	4137.43603515625000000000	4164.61523437500000000000	4223.07666015625000000000	4160.51269531250000000000	4189.23046875000000000000	3455.00000000000000000000	10248.00000000000000000000	10229.00000000000000000000	0.00000000000000000000	0.00000000000000000000	0.00000000000000000000	605.00000000000000000000	304.00000000000000000000	4.00000000000000000000	4.00000000000000000000	4.00000000000000000000	4.00000000000000000000	4.00000000000000000000	4.00000000000000000000	4.00000000000000000000	4.00000000000000000000	4.00000000000000000000	4.00000000000000000000	4.00000000000000000000	4.00000000000000000000	4.00000000000000000000	4.00000000000000000000	4.00000000000000000000	4.00000000000000000000
4.00000000000000000000	0.00000000000000000000	4184.10253906250000000000	4165.12792968750000000000	4174.35888671875000000000	4178.46142578125000000000	4163.07666015625000000000	4178.46142578125000000000	4176.92285156250000000000	4181.53857421875000000000	4157.43603515625000000000	4149.23046875000000000000	4186.66650390625000000000	4237.94873046875000000000	4188.20507812500000000000	4211.28173828125000000000	3549.00000000000000000000	10248.00000000000000000000	10229.00000000000000000000	0.00000000000000000000	0.00000000000000000000	0.00000000000000000000	605.00000000000000000000	312.00000000000000000000	4.00000000000000000000	4.00000000000000000000	4.00000000000000000000	4.00000000000000000000	4.00000000000000000000	4.00000000000000000000	4.00000000000000000000	4.00000000000000000000	4.00000000000000000000	4.00000000000000000000	4.00000000000000000000	4.00000000000000000000	4.00000000000000000000	4.00000000000000000000	4.00000000000000000000	4.00000000000000000000
5.00000000000000000000	0.00000000000000000000	4176.41015625000000000000	4145.12792968750000000000	4176.92285156250000000000	4185.64111328125000000000	4152.82031250000000000000	4158.46142578125000000000	4155.38427734375000000000	4171.28173828125000000000	4148.20507812500000000000	4142.56396484375000000000	4197.94873046875000000000	4233.84619140625000000000	4179.48730468750000000000	4202.56396484375000000000	3412.00000000000000000000	10247.00000000000000000000	10227.00000000000000000000	0.00000000000000000000	0.00000000000000000000	0.00000000000000000000	605.00000000000000000000	320.00000000000000000000	4.00000000000000000000	4.00000000000000000000	4.00000000000000000000	4.00000000000000000000	4.00000000000000000000	4.00000000000000000000	4.00000000000000000000	4.00000000000000000000	4.00000000000000000000	4.00000000000000000000	4.00000000000000000000	4.00000000000000000000	4.00000000000000000000	4.00000000000000000000	4.00000000000000000000	4.00000000000000000000
6.00000000000000000000	0.00000000000000000000	4172.82031250000000000000	4140.00000000000000000000	4183.07666015625000000000	4186.66650390625000000000	4147.69238281250000000000	4155.89746093750000000000	4150.76904296875000000000	4153.33300781250000000000	4132.82031250000000000000	4121.53857421875000000000	4178.97412109375000000000	4210.25634765625000000000	4148.20507812500000000000	4174.87158203125000000000	3507.00000000000000000000	10247.00000000000000000000	10227.00000000000000000000	0.00000000000000000000	0.00000000000000000000	0.00000000000000000000	605.00000000000000000000	328.00000000000000000000	4.00000000000000000000	4.00000000000000000000	4.00000000000000000000	4.00000000000000000000	4.00000000000000000000	4.00000000000000000000	4.00000000000000000000	4.00000000000000000000	4.00000000000000000000	4.00000000000000000000	4.00000000000000000000	4.00000000000000000000	4.00000000000000000000	4.00000000000000000000	4.00000000000000000000	4.00000000000000000000
7.00000000000000000000	0.00000000000000000000	4164.61523437500000000000	4170.76904296875000000000	4176.41015625000000000000	4192.82031250000000000000	4171.28173828125000000000	4183.58984375000000000000	4182.56396484375000000000	4176.41015625000000000000	4157.94873046875000000000	4141.02539062500000000000	4160.51269531250000000000	4210.25634765625000000000	4165.12792968750000000000	4167.17919921875000000000	3422.00000000000000000000	10249.00000000000000000000	10229.00000000000000000000	0.00000000000000000000	0.00000000000000000000	0.00000000000000000000	605.00000000000000000000	337.00000000000000000000	4.00000000000000000000	4.00000000000000000000	4.00000000000000000000	4.00000000000000000000	4.00000000000000000000	4.00000000000000000000	4.00000000000000000000	4.00000000000000000000	4.00000000000000000000	4.00000000000000000000	4.00000000000000000000	4.00000000000000000000	4.00000000000000000000	4.00000000000000000000	4.00000000000000000000	4.00000000000000000000
8.00000000000000000000	0.00000000000000000000	4183.07666015625000000000	4153.33300781250000000000	4191.28173828125000000000	4192.30761718750000000000	4168.20507812500000000000	4168.71777343750000000000	4170.25634765625000000000	4169.74365234375000000000	4148.20507812500000000000	4152.30761718750000000000	4160.51269531250000000000	4212.82031250000000000000	4172.82031250000000000000	4156.41015625000000000000	3415.00000000000000000000	10249.00000000000000000000	10229.00000000000000000000	0.00000000000000000000	0.00000000000000000000	0.00000000000000000000	605.00000000000000000000	344.00000000000000000000	4.00000000000000000000	4.00000000000000000000	4.00000000000000000000	4.00000000000000000000	4.00000000000000000000	4.00000000000000000000	4.00000000000000000000	4.00000000000000000000	4.00000000000000000000	4.00000000000000000000	4.00000000000000000000	4.00000000000000000000	4.00000000000000000000	4.00000000000000000000	4.00000000000000000000	4.00000000000000000000
9.00000000000000000000	0.00000000000000000000	4163.07666015625000000000	4160.51269531250000000000	4168.20507812500000000000	4191.28173828125000000000	4181.02539062500000000000	4171.28173828125000000000	4172.30761718750000000000	4172.30761718750000000000	4150.76904296875000000000	4166.66650390625000000000	4190.76904296875000000000	4216.41015625000000000000	4189.23046875000000000000	4187.17919921875000000000	3113.00000000000000000000	10249.00000000000000000000	10228.00000000000000000000	0.00000000000000000000	0.00000000000000000000	0.00000000000000000000	605.00000000000000000000	352.00000000000000000000	4.00000000000000000000	4.00000000000000000000	4.00000000000000000000	4.00000000000000000000	4.00000000000000000000	4.00000000000000000000	4.00000000000000000000	4.00000000000000000000	4.00000000000000000000	4.00000000000000000000	4.00000000000000000000	4.00000000000000000000	4.00000000000000000000	4.00000000000000000000	4.00000000000000000000	4.00000000000000000000
10.00000000000000000000	0.00000000000000000000	4166.66650390625000000000	4157.43603515625000000000	4170.25634765625000000000	4178.46142578125000000000	4158.97412109375000000000	4158.97412109375000000000	4160.51269531250000000000	4160.51269531250000000000	4142.05126953125000000000	4147.17919921875000000000	4192.30761718750000000000	4216.41015625000000000000	4174.87158203125000000000	4195.38427734375000000000	3466.00000000000000000000	10249.00000000000000000000	10228.00000000000000000000	0.00000000000000000000	0.00000000000000000000	0.00000000000000000000	605.00000000000000000000	360.00000000000000000000	4.00000000000000000000	4.00000000000000000000	4.00000000000000000000	4.00000000000000000000	4.00000000000000000000	4.00000000000000000000	4.00000000000000000000	4.00000000000000000000	4.00000000000000000000	4.00000000000000000000	4.00000000000000000000	4.00000000000000000000	4.00000000000000000000	4.00000000000000000000	4.00000000000000000000	4.00000000000000000000
11.00000000000000000000	0.00000000000000000000	4188.20507812500000000000	4147.17919921875000000000	4192.82031250000000000000	4185.12792968750000000000	4147.17919921875000000000	4162.05126953125000000000	4162.56396484375000000000	4162.05126953125000000000	4146.66650390625000000000	4140.51269531250000000000	4188.71777343750000000000	4228.71777343750000000000	4164.61523437500000000000	4192.30761718750000000000	3277.00000000000000000000	10248.00000000000000000000	10229.00000000000000000000	0.00000000000000000000	0.00000000000000000000	0.00000000000000000000	605.00000000000000000000	368.00000000000000000000	4.00000000000000000000	4.00000000000000000000	4.00000000000000000000	4.00000000000000000000	4.00000000000000000000	4.00000000000000000000	4.00000000000000000000	4.00000000000000000000	4.00000000000000000000	4.00000000000000000000	4.00000000000000000000	4.00000000000000000000	4.00000000000000000000	4.00000000000000000000	4.00000000000000000000	4.00000000000000000000
12.00000000000000000000	0.00000000000000000000	4168.71777343750000000000	4165.12792968750000000000	4180.51269531250000000000	4208.20507812500000000000	4175.89746093750000000000	4183.07666015625000000000	4182.05126953125000000000	4182.05126953125000000000	4170.76904296875000000000	4165.12792968750000000000	4174.35888671875000000000	4246.15380859375000000000	4167.17919921875000000000	4198.97412109375000000000	2638.00000000000000000000	10248.00000000000000000000	10229.00000000000000000000	0.00000000000000000000	0.00000000000000000000	0.00000000000000000000	605.00000000000000000000	376.00000000000000000000	4.00000000000000000000	4.00000000000000000000	4.00000000000000000000	4.00000000000000000000	4.00000000000000000000	4.00000000000000000000	4.00000000000000000000	4.00000000000000000000	4.00000000000000000000	4.00000000000000000000	4.00000000000000000000	4.00000000000000000000	4.00000000000000000000	4.00000000000000000000	4.00000000000000000000	4.00000000000000000000
13.00000000000000000000	0.00000000000000000000	4178.97412109375000000000	4173.33300781250000000000	4190.25634765625000000000	4205.12792968750000000000	4177.43603515625000000000	4166.15380859375000000000	4162.56396484375000000000	4163.58984375000000000000	4148.71777343750000000000	4151.28173828125000000000	4149.74365234375000000000	4238.97412109375000000000	4145.12792968750000000000	4174.87158203125000000000	2465.00000000000000000000	10248.00000000000000000000	10228.00000000000000000000	0.00000000000000000000	0.00000000000000000000	0.00000000000000000000	605.00000000000000000000	384.00000000000000000000	4.00000000000000000000	4.00000000000000000000	4.00000000000000000000	4.00000000000000000000	4.00000000000000000000	4.00000000000000000000	4.00000000000000000000	4.00000000000000000000	4.00000000000000000000	4.00000000000000000000	4.00000000000000000000	4.00000000000000000000	4.00000000000000000000	4.00000000000000000000	4.00000000000000000000	4.00000000000000000000
14.00000000000000000000	0.00000000000000000000	4175.38427734375000000000	4196.92285156250000000000	4180.51269531250000000000	4198.97412109375000000000	4195.89746093750000000000	4180.51269531250000000000	4178.46142578125000000000	4174.35888671875000000000	4151.79492187500000000000	4159.48730468750000000000	4189.23046875000000000000	4238.46142578125000000000	4174.35888671875000000000	4188.71777343750000000000	3466.00000000000000000000	10248.00000000000000000000	10228.00000000000000000000	0.00000000000000000000	0.00000000000000000000	0.00000000000000000000	605.00000000000000000000	393.00000000000000000000	4.00000000000000000000	4.00000000000000000000	4.00000000000000000000	4.00000000000000000000	4.00000000000000000000	4.00000000000000000000	4.00000000000000000000	4.00000000000000000000	4.00000000000000000000	4.00000000000000000000	4.00000000000000000000	4.00000000000000000000	4.00000000000000000000	4.00000000000000000000	4.00000000000000000000	4.00000000000000000000
15.00000000000000000000	0.00000000000000000000	4176.92285156250000000000	4162.56396484375000000000	4176.92285156250000000000	4184.61523437500000000000	4168.71777343750000000000	4162.05126953125000000000	4162.05126953125000000000	4158.97412109375000000000	4139.48730468750000000000	4143.07666015625000000000	4185.12792968750000000000	4229.23046875000000000000	4157.94873046875000000000	4190.25634765625000000000	3277.00000000000000000000	10249.00000000000000000000	10227.00000000000000000000	0.00000000000000000000	0.00000000000000000000	0.00000000000000000000	605.00000000000000000000	401.00000000000000000000	4.00000000000000000000	4.00000000000000000000	4.00000000000000000000	4.00000000000000000000	4.00000000000000000000	4.00000000000000000000	4.00000000000000000000	4.00000000000000000000	4.00000000000000000000	4.00000000000000000000	4.00000000000000000000	4.00000000000000000000	4.00000000000000000000	4.00000000000000000000	4.00000000000000000000	4.00000000000000000000
16.00000000000000000000	0.00000000000000000000	4192.82031250000000000000	4141.02539062500000000000	4187.17919921875000000000	4184.61523437500000000000	4146.15380859375000000000	4148.71777343750000000000	4142.05126953125000000000	4148.71777343750000000000	4137.43603515625000000000	4131.79492187500000000000	4156.92285156250000000000	4228.71777343750000000000	4122.05126953125000000000	4185.12792968750000000000	0.00000000000000000000	10249.00000000000000000000	10227.00000000000000000000	0.00000000000000000000	0.00000000000000000000	0.00000000000000000000	605.00000000000000000000	409.00000000000000000000	4.00000000000000000000	4.00000000000000000000	4.00000000000000000000	4.00000000000000000000	4.00000000000000000000	4.00000000000000000000	4.00000000000000000000	4.00000000000000000000	4.00000000000000000000	4.00000000000000000000	4.00000000000000000000	4.00000000000000000000	4.00000000000000000000	4.00000000000000000000	4.00000000000000000000	4.00000000000000000000
17.00000000000000000000	0.00000000000000000000	4170.25634765625000000000	4167.17919921875000000000	4174.87158203125000000000	4196.92285156250000000000	4171.28173828125000000000	4178.97412109375000000000	4168.20507812500000000000	4184.61523437500000000000	4171.28173828125000000000	4161.02539062500000000000	4194.35888671875000000000	4242.05126953125000000000	4151.28173828125000000000	4195.89746093750000000000	0.00000000000000000000	10247.00000000000000000000	10228.00000000000000000000	0.00000000000000000000	0.00000000000000000000	0.00000000000000000000	605.00000000000000000000	417.00000000000000000000	4.00000000000000000000	4.00000000000000000000	4.00000000000000000000	4.00000000000000000000	4.00000000000000000000	4.00000000000000000000	4.00000000000000000000	4.00000000000000000000	4.00000000000000000000	4.00000000000000000000	4.00000000000000000000	4.00000000000000000000	4.00000000000000000000	4.00000000000000000000	4.00000000000000000000	4.00000000000000000000
18.00000000000000000000	0.00000000000000000000	4175.38427734375000000000	4144.10253906250000000000	4188.71777343750000000000	4183.58984375000000000000	4150.25634765625000000000	4158.97412109375000000000	4151.79492187500000000000	4165.12792968750000000000	4143.58984375000000000000	4134.35888671875000000000	4182.05126953125000000000	4227.17919921875000000000	4144.10253906250000000000	4176.92285156250000000000	0.00000000000000000000	10247.00000000000000000000	10228.00000000000000000000	0.00000000000000000000	0.00000000000000000000	0.00000000000000000000	605.00000000000000000000	425.00000000000000000000	4.00000000000000000000	4.00000000000000000000	4.00000000000000000000	4.00000000000000000000	4.00000000000000000000	4.00000000000000000000	4.00000000000000000000	4.00000000000000000000	4.00000000000000000000	4.00000000000000000000	4.00000000000000000000	4.00000000000000000000	4.00000000000000000000	4.00000000000000000000	4.00000000000000000000	4.00000000000000000000
19.00000000000000000000	0.00000000000000000000	4176.92285156250000000000	4167.69238281250000000000	4181.53857421875000000000	4192.82031250000000000000	4175.38427734375000000000	4178.46142578125000000000	4167.69238281250000000000	4169.74365234375000000000	4154.35888671875000000000	4149.74365234375000000000	4168.20507812500000000000	4233.84619140625000000000	4146.66650390625000000000	4201.02539062500000000000	0.00000000000000000000	10246.00000000000000000000	10228.00000000000000000000	0.00000000000000000000	0.00000000000000000000	0.00000000000000000000	605.00000000000000000000	432.00000000000000000000	4.00000000000000000000	4.00000000000000000000	4.00000000000000000000	4.00000000000000000000	4.00000000000000000000	4.00000000000000000000	4.00000000000000000000	4.00000000000000000000	4.00000000000000000000	4.00000000000000000000	4.00000000000000000000	4.00000000000000000000	4.00000000000000000000	4.00000000000000000000	4.00000000000000000000	4.00000000000000000000
20.00000000000000000000	0.00000000000000000000	4176.92285156250000000000	4182.05126953125000000000	4179.48730468750000000000	4206.15380859375000000000	4191.79492187500000000000	4195.89746093750000000000	4177.94873046875000000000	4176.92285156250000000000	4168.71777343750000000000	4171.28173828125000000000	4186.15380859375000000000	4237.43603515625000000000	4148.71777343750000000000	4206.15380859375000000000	0.00000000000000000000	10246.00000000000000000000	10228.00000000000000000000	0.00000000000000000000	0.00000000000000000000	0.00000000000000000000	605.00000000000000000000	439.00000000000000000000	4.00000000000000000000	4.00000000000000000000	4.00000000000000000000	4.00000000000000000000	4.00000000000000000000	4.00000000000000000000	4.00000000000000000000	4.00000000000000000000	4.00000000000000000000	4.00000000000000000000	4.00000000000000000000	4.00000000000000000000	4.00000000000000000000	4.00000000000000000000	4.00000000000000000000	4.00000000000000000000
21.00000000000000000000	0.00000000000000000000	4182.56396484375000000000	4153.33300781250000000000	4189.74365234375000000000	4193.33300781250000000000	4152.82031250000000000000	4164.10253906250000000000	4152.82031250000000000000	4153.33300781250000000000	4135.89746093750000000000	4139.48730468750000000000	4183.07666015625000000000	4206.15380859375000000000	4136.92285156250000000000	4173.84619140625000000000	0.00000000000000000000	10246.00000000000000000000	10230.00000000000000000000	0.00000000000000000000	0.00000000000000000000	0.00000000000000000000	605.00000000000000000000	447.00000000000000000000	4.00000000000000000000	4.00000000000000000000	4.00000000000000000000	4.00000000000000000000	4.00000000000000000000	4.00000000000000000000	4.00000000000000000000	4.00000000000000000000	4.00000000000000000000	4.00000000000000000000	4.00000000000000000000	4.00000000000000000000	4.00000000000000000000	4.00000000000000000000	4.00000000000000000000	4.00000000000000000000
22.00000000000000000000	0.00000000000000000000	4158.97412109375000000000	4163.58984375000000000000	4169.74365234375000000000	4190.25634765625000000000	4154.87158203125000000000	4156.92285156250000000000	4160.00000000000000000000	4168.71777343750000000000	4145.64111328125000000000	4140.51269531250000000000	4184.61523437500000000000	4202.05126953125000000000	4151.28173828125000000000	4184.10253906250000000000	0.00000000000000000000	10246.00000000000000000000	10230.00000000000000000000	0.00000000000000000000	0.00000000000000000000	0.00000000000000000000	605.00000000000000000000	455.00000000000000000000	4.00000000000000000000	4.00000000000000000000	4.00000000000000000000	4.00000000000000000000	4.00000000000000000000	4.00000000000000000000	4.00000000000000000000	4.00000000000000000000	4.00000000000000000000	4.00000000000000000000	4.00000000000000000000	4.00000000000000000000	4.00000000000000000000	4.00000000000000000000	4.00000000000000000000	4.00000000000000000000
23.00000000000000000000	0.00000000000000000000	4178.46142578125000000000	4157.43603515625000000000	4187.17919921875000000000	4190.25634765625000000000	4151.28173828125000000000	4145.64111328125000000000	4150.76904296875000000000	4164.10253906250000000000	4144.61523437500000000000	4136.41015625000000000000	4182.05126953125000000000	4213.84619140625000000000	4137.43603515625000000000	4183.07666015625000000000	0.00000000000000000000	10246.00000000000000000000	10229.00000000000000000000	0.00000000000000000000	0.00000000000000000000	0.00000000000000000000	605.00000000000000000000	462.00000000000000000000	4.00000000000000000000	4.00000000000000000000	4.00000000000000000000	4.00000000000000000000	4.00000000000000000000	4.00000000000000000000	4.00000000000000000000	4.00000000000000000000	4.00000000000000000000	4.00000000000000000000	4.00000000000000000000	4.00000000000000000000	4.00000000000000000000	4.00000000000000000000	4.00000000000000000000	4.00000000000000000000
24.00000000000000000000	0.00000000000000000000	4178.46142578125000000000	4161.02539062500000000000	4188.20507812500000000000	4188.20507812500000000000	4172.30761718750000000000	4168.71777343750000000000	4167.17919921875000000000	4167.69238281250000000000	4153.33300781250000000000	4150.76904296875000000000	4187.17919921875000000000	4220.00000000000000000000	4148.71777343750000000000	4193.33300781250000000000	0.00000000000000000000	10246.00000000000000000000	10229.00000000000000000000	0.00000000000000000000	0.00000000000000000000	0.00000000000000000000	605.00000000000000000000	471.00000000000000000000	4.00000000000000000000	4.00000000000000000000	4.00000000000000000000	4.00000000000000000000	4.00000000000000000000	4.00000000000000000000	4.00000000000000000000	4.00000000000000000000	4.00000000000000000000	4.00000000000000000000	4.00000000000000000000	4.00000000000000000000	4.00000000000000000000	4.00000000000000000000	4.00000000000000000000	4.00000000000000000000
25.00000000000000000000	0.00000000000000000000	4163.07666015625000000000	4157.43603515625000000000	4177.43603515625000000000	4182.05126953125000000000	4174.35888671875000000000	4181.02539062500000000000	4169.74365234375000000000	4159.48730468750000000000	4151.79492187500000000000	4151.79492187500000000000	4161.53857421875000000000	4213.84619140625000000000	4142.56396484375000000000	4193.84619140625000000000	0.00000000000000000000	10246.00000000000000000000	10231.00000000000000000000	0.00000000000000000000	0.00000000000000000000	0.00000000000000000000	605.00000000000000000000	479.00000000000000000000	4.00000000000000000000	4.00000000000000000000	4.00000000000000000000	4.00000000000000000000	4.00000000000000000000	4.00000000000000000000	4.00000000000000000000	4.00000000000000000000	4.00000000000000000000	4.00000000000000000000	4.00000000000000000000	4.00000000000000000000	4.00000000000000000000	4.00000000000000000000	4.00000000000000000000	4.00000000000000000000
26.00000000000000000000	0.00000000000000000000	4177.43603515625000000000	4154.87158203125000000000	4187.69238281250000000000	4188.20507812500000000000	4152.82031250000000000000	4169.74365234375000000000	4154.87158203125000000000	4139.48730468750000000000	4131.79492187500000000000	4125.64111328125000000000	4139.48730468750000000000	4202.05126953125000000000	4122.56396484375000000000	4181.02539062500000000000	0.00000000000000000000	10246.00000000000000000000	10231.00000000000000000000	0.00000000000000000000	0.00000000000000000000	0.00000000000000000000	605.00000000000000000000	487.00000000000000000000	4.00000000000000000000	4.00000000000000000000	4.00000000000000000000	4.00000000000000000000	4.00000000000000000000	4.00000000000000000000	4.00000000000000000000	4.00000000000000000000	4.00000000000000000000	4.00000000000000000000	4.00000000000000000000	4.00000000000000000000	4.00000000000000000000	4.00000000000000000000	4.00000000000000000000	4.00000000000000000000
27.00000000000000000000	0.00000000000000000000	4163.58984375000000000000	4177.43603515625000000000	4171.79492187500000000000	4199.48730468750000000000	4175.38427734375000000000	4181.02539062500000000000	4172.82031250000000000000	4166.15380859375000000000	4153.84619140625000000000	4144.10253906250000000000	4190.76904296875000000000	4210.76904296875000000000	4160.51269531250000000000	4197.94873046875000000000	0.00000000000000000000	10248.00000000000000000000	10231.00000000000000000000	0.00000000000000000000	0.00000000000000000000	0.00000000000000000000	605.00000000000000000000	495.00000000000000000000	4.00000000000000000000	4.00000000000000000000	4.00000000000000000000	4.00000000000000000000	4.00000000000000000000	4.00000000000000000000	4.00000000000000000000	4.00000000000000000000	4.00000000000000000000	4.00000000000000000000	4.00000000000000000000	4.00000000000000000000	4.00000000000000000000	4.00000000000000000000	4.00000000000000000000	4.00000000000000000000
28.00000000000000000000	0.00000000000000000000	4180.00000000000000000000	4151.79492187500000000000	4182.56396484375000000000	4193.33300781250000000000	4157.94873046875000000000	4152.82031250000000000000	4150.76904296875000000000	4159.48730468750000000000	4146.66650390625000000000	4142.56396484375000000000	4209.74365234375000000000	4223.07666015625000000000	4152.30761718750000000000	4191.28173828125000000000	0.00000000000000000000	10248.00000000000000000000	10231.00000000000000000000	0.00000000000000000000	0.00000000000000000000	0.00000000000000000000	605.00000000000000000000	503.00000000000000000000	4.00000000000000000000	4.00000000000000000000	4.00000000000000000000	4.00000000000000000000	4.00000000000000000000	4.00000000000000000000	4.00000000000000000000	4.00000000000000000000	4.00000000000000000000	4.00000000000000000000	4.00000000000000000000	4.00000000000000000000	4.00000000000000000000	4.00000000000000000000	4.00000000000000000000	4.00000000000000000000
29.00000000000000000000	0.00000000000000000000	4190.25634765625000000000	4164.10253906250000000000	4187.69238281250000000000	4199.48730468750000000000	4162.56396484375000000000	4164.61523437500000000000	4161.53857421875000000000	4167.17919921875000000000	4162.05126953125000000000	4151.28173828125000000000	4180.51269531250000000000	4240.00000000000000000000	4152.82031250000000000000	4198.97412109375000000000	0.00000000000000000000	10247.00000000000000000000	10231.00000000000000000000	0.00000000000000000000	0.00000000000000000000	0.00000000000000000000	605.00000000000000000000	511.00000000000000000000	4.00000000000000000000	4.00000000000000000000	4.00000000000000000000	4.00000000000000000000	4.00000000000000000000	4.00000000000000000000	4.00000000000000000000	4.00000000000000000000	4.00000000000000000000	4.00000000000000000000	4.00000000000000000000	4.00000000000000000000	4.00000000000000000000	4.00000000000000000000	4.00000000000000000000	4.00000000000000000000
30.00000000000000000000	0.00000000000000000000	4177.43603515625000000000	4183.07666015625000000000	4186.15380859375000000000	4193.33300781250000000000	4183.58984375000000000000	4189.23046875000000000000	4185.12792968750000000000	4183.07666015625000000000	4180.51269531250000000000	4162.05126953125000000000	4154.87158203125000000000	4245.12792968750000000000	4171.28173828125000000000	4194.35888671875000000000	0.00000000000000000000	10247.00000000000000000000	10231.00000000000000000000	0.00000000000000000000	0.00000000000000000000	0.00000000000000000000	605.00000000000000000000	519.00000000000000000000	4.00000000000000000000	4.00000000000000000000	4.00000000000000000000	4.00000000000000000000	4.00000000000000000000	4.00000000000000000000	4.00000000000000000000	4.00000000000000000000	4.00000000000000000000	4.00000000000000000000	4.00000000000000000000	4.00000000000000000000	4.00000000000000000000	4.00000000000000000000	4.00000000000000000000	4.00000000000000000000
31.00000000000000000000	0.00000000000000000000	4185.64111328125000000000	4161.02539062500000000000	4200.00000000000000000000	4180.51269531250000000000	4170.76904296875000000000	4170.76904296875000000000	4170.76904296875000000000	4169.23046875000000000000	4161.53857421875000000000	4146.15380859375000000000	4177.43603515625000000000	4231.79492187500000000000	4157.94873046875000000000	4177.43603515625000000000	0.00000000000000000000	10248.00000000000000000000	10230.00000000000000000000	0.00000000000000000000	0.00000000000000000000	0.00000000000000000000	605.00000000000000000000	526.00000000000000000000	4.00000000000000000000	4.00000000000000000000	4.00000000000000000000	4.00000000000000000000	4.00000000000000000000	4.00000000000000000000	4.00000000000000000000	4.00000000000000000000	4.00000000000000000000	4.00000000000000000000	4.00000000000000000000	4.00000000000000000000	4.00000000000000000000	4.00000000000000000000	4.00000000000000000000	4.00000000000000000000
32.00000000000000000000	0.00000000000000000000	4169.74365234375000000000	4180.00000000000000000000	4175.38427734375000000000	4197.43603515625000000000	4178.46142578125000000000	4180.00000000000000000000	4177.43603515625000000000	4177.94873046875000000000	4169.74365234375000000000	4157.94873046875000000000	4223.07666015625000000000	4233.33300781250000000000	4174.87158203125000000000	4207.69238281250000000000	0.00000000000000000000	10248.00000000000000000000	10230.00000000000000000000	0.00000000000000000000	0.00000000000000000000	0.00000000000000000000	605.00000000000000000000	534.00000000000000000000	4.00000000000000000000	4.00000000000000000000	4.00000000000000000000	4.00000000000000000000	4.00000000000000000000	4.00000000000000000000	4.00000000000000000000	4.00000000000000000000	4.00000000000000000000	4.00000000000000000000	4.00000000000000000000	4.00000000000000000000	4.00000000000000000000	4.00000000000000000000	4.00000000000000000000	4.00000000000000000000
[truncated: 364 more rows]
