# Supplementary material for: Discriminating three motor imagery states of the same joint for brain-computer interface
Source: PeerJ. 2021 Aug 24;9:e12027. doi: 10.7717/peerj.12027 (PMC8395581; doi:10.7717/peerj.12027)
Supplement: Supplemental Information 1 [file peerj-09-12027-s001.zip › dataset/C/01-10-04.11.17.16.51.31.csv]

title:10	recorded:04.11.17 16.51.31	sampling:128	subject:01	labels:COUNTER INTERPOLATED AF3 F7 F3 FC5 T7 P7 O1 O2 P8 T8 FC6 F4 F8 AF4 RAW_CQ GYROX GYROY MARKER MARKER_HARDWARE SYNC TIME_STAMP_s TIME_STAMP_ms CQ_AF3 CQ_F7 CQ_F3 CQ_FC5 CQ_T7 CQ_P7 CQ_O1 CQ_O2 CQ_P8 CQ_T8 CQ_FC6 CQ_F4 CQ_F8 CQ_AF4 CQ_CMS CQ_DRL	chan:40	units:emotiv
16.00000000000000000000	0.00000000000000000000	4163.07666015625000000000	4175.89746093750000000000	4154.87158203125000000000	4160.51269531250000000000	4204.10253906250000000000	4160.51269531250000000000	4156.41015625000000000000	4158.46142578125000000000	4162.56396484375000000000	4171.28173828125000000000	4120.00000000000000000000	4188.71777343750000000000	4163.07666015625000000000	4143.07666015625000000000	0.00000000000000000000	10250.00000000000000000000	10225.00000000000000000000	0.00000000000000000000	0.00000000000000000000	0.00000000000000000000	553.00000000000000000000	683.00000000000000000000	0.00000000000000000000	0.00000000000000000000	0.00000000000000000000	0.00000000000000000000	0.00000000000000000000	0.00000000000000000000	0.00000000000000000000	0.00000000000000000000	0.00000000000000000000	0.00000000000000000000	0.00000000000000000000	0.00000000000000000000	0.00000000000000000000	0.00000000000000000000	0.00000000000000000000	0.00000000000000000000
17.00000000000000000000	0.00000000000000000000	4148.71777343750000000000	4164.10253906250000000000	4140.00000000000000000000	4173.84619140625000000000	4198.46142578125000000000	4162.56396484375000000000	4163.07666015625000000000	4163.07666015625000000000	4166.15380859375000000000	4166.15380859375000000000	4133.84619140625000000000	4182.05126953125000000000	4166.15380859375000000000	4146.15380859375000000000	0.00000000000000000000	10248.00000000000000000000	10227.00000000000000000000	0.00000000000000000000	0.00000000000000000000	0.00000000000000000000	553.00000000000000000000	690.00000000000000000000	0.00000000000000000000	0.00000000000000000000	0.00000000000000000000	0.00000000000000000000	0.00000000000000000000	0.00000000000000000000	0.00000000000000000000	0.00000000000000000000	0.00000000000000000000	0.00000000000000000000	0.00000000000000000000	0.00000000000000000000	0.00000000000000000000	0.00000000000000000000	0.00000000000000000000	0.00000000000000000000
18.00000000000000000000	0.00000000000000000000	4157.94873046875000000000	4155.89746093750000000000	4153.33300781250000000000	4155.38427734375000000000	4192.82031250000000000000	4151.28173828125000000000	4164.10253906250000000000	4159.48730468750000000000	4161.02539062500000000000	4149.74365234375000000000	4106.66650390625000000000	4187.17919921875000000000	4149.23046875000000000000	4144.61523437500000000000	0.00000000000000000000	10248.00000000000000000000	10227.00000000000000000000	0.00000000000000000000	0.00000000000000000000	0.00000000000000000000	553.00000000000000000000	698.00000000000000000000	0.00000000000000000000	0.00000000000000000000	0.00000000000000000000	0.00000000000000000000	0.00000000000000000000	0.00000000000000000000	0.00000000000000000000	0.00000000000000000000	0.00000000000000000000	0.00000000000000000000	0.00000000000000000000	0.00000000000000000000	0.00000000000000000000	0.00000000000000000000	0.00000000000000000000	0.00000000000000000000
19.00000000000000000000	0.00000000000000000000	4148.20507812500000000000	4157.43603515625000000000	4144.61523437500000000000	4140.51269531250000000000	4186.15380859375000000000	4149.23046875000000000000	4168.20507812500000000000	4164.10253906250000000000	4160.51269531250000000000	4145.12792968750000000000	4081.53833007812500000000	4182.05126953125000000000	4124.61523437500000000000	4129.23046875000000000000	0.00000000000000000000	10246.00000000000000000000	10230.00000000000000000000	0.00000000000000000000	0.00000000000000000000	0.00000000000000000000	553.00000000000000000000	706.00000000000000000000	0.00000000000000000000	0.00000000000000000000	0.00000000000000000000	0.00000000000000000000	0.00000000000000000000	0.00000000000000000000	0.00000000000000000000	0.00000000000000000000	0.00000000000000000000	0.00000000000000000000	0.00000000000000000000	0.00000000000000000000	0.00000000000000000000	0.00000000000000000000	0.00000000000000000000	0.00000000000000000000
20.00000000000000000000	0.00000000000000000000	4151.79492187500000000000	4162.56396484375000000000	4144.10253906250000000000	4160.51269531250000000000	4180.51269531250000000000	4158.97412109375000000000	4173.84619140625000000000	4173.84619140625000000000	4165.64111328125000000000	4153.84619140625000000000	4114.87158203125000000000	4180.00000000000000000000	4117.94873046875000000000	4131.79492187500000000000	0.00000000000000000000	10246.00000000000000000000	10230.00000000000000000000	0.00000000000000000000	0.00000000000000000000	0.00000000000000000000	553.00000000000000000000	714.00000000000000000000	0.00000000000000000000	0.00000000000000000000	0.00000000000000000000	0.00000000000000000000	0.00000000000000000000	0.00000000000000000000	0.00000000000000000000	0.00000000000000000000	0.00000000000000000000	0.00000000000000000000	0.00000000000000000000	0.00000000000000000000	0.00000000000000000000	0.00000000000000000000	0.00000000000000000000	0.00000000000000000000
21.00000000000000000000	0.00000000000000000000	4167.17919921875000000000	4170.76904296875000000000	4160.51269531250000000000	4171.28173828125000000000	4185.12792968750000000000	4168.20507812500000000000	4178.46142578125000000000	4177.94873046875000000000	4170.76904296875000000000	4153.33300781250000000000	4126.66650390625000000000	4186.15380859375000000000	4137.43603515625000000000	4147.69238281250000000000	0.00000000000000000000	10248.00000000000000000000	10234.00000000000000000000	0.00000000000000000000	0.00000000000000000000	0.00000000000000000000	553.00000000000000000000	722.00000000000000000000	0.00000000000000000000	0.00000000000000000000	0.00000000000000000000	0.00000000000000000000	0.00000000000000000000	0.00000000000000000000	0.00000000000000000000	0.00000000000000000000	0.00000000000000000000	0.00000000000000000000	0.00000000000000000000	0.00000000000000000000	0.00000000000000000000	0.00000000000000000000	0.00000000000000000000	0.00000000000000000000
22.00000000000000000000	0.00000000000000000000	4153.33300781250000000000	4171.28173828125000000000	4154.35888671875000000000	4165.12792968750000000000	4196.41015625000000000000	4167.69238281250000000000	4179.48730468750000000000	4171.79492187500000000000	4163.58984375000000000000	4141.53857421875000000000	4113.33300781250000000000	4188.20507812500000000000	4146.15380859375000000000	4137.43603515625000000000	0.00000000000000000000	10248.00000000000000000000	10234.00000000000000000000	0.00000000000000000000	0.00000000000000000000	0.00000000000000000000	553.00000000000000000000	731.00000000000000000000	0.00000000000000000000	0.00000000000000000000	0.00000000000000000000	0.00000000000000000000	0.00000000000000000000	0.00000000000000000000	0.00000000000000000000	0.00000000000000000000	0.00000000000000000000	0.00000000000000000000	0.00000000000000000000	0.00000000000000000000	0.00000000000000000000	0.00000000000000000000	0.00000000000000000000	0.00000000000000000000
23.00000000000000000000	0.00000000000000000000	4160.00000000000000000000	4164.61523437500000000000	4159.48730468750000000000	4163.07666015625000000000	4197.94873046875000000000	4150.76904296875000000000	4162.05126953125000000000	4147.17919921875000000000	4142.05126953125000000000	4131.28173828125000000000	4114.87158203125000000000	4190.25634765625000000000	4131.79492187500000000000	4125.64111328125000000000	0.00000000000000000000	10248.00000000000000000000	10237.00000000000000000000	0.00000000000000000000	0.00000000000000000000	0.00000000000000000000	553.00000000000000000000	739.00000000000000000000	0.00000000000000000000	0.00000000000000000000	0.00000000000000000000	0.00000000000000000000	0.00000000000000000000	0.00000000000000000000	0.00000000000000000000	0.00000000000000000000	0.00000000000000000000	0.00000000000000000000	0.00000000000000000000	0.00000000000000000000	0.00000000000000000000	0.00000000000000000000	0.00000000000000000000	0.00000000000000000000
24.00000000000000000000	0.00000000000000000000	4160.51269531250000000000	4174.35888671875000000000	4154.87158203125000000000	4158.46142578125000000000	4204.61523437500000000000	4143.07666015625000000000	4144.10253906250000000000	4132.82031250000000000000	4133.84619140625000000000	4134.35888671875000000000	4098.97412109375000000000	4185.64111328125000000000	4123.07666015625000000000	4141.02539062500000000000	0.00000000000000000000	10248.00000000000000000000	10237.00000000000000000000	0.00000000000000000000	0.00000000000000000000	0.00000000000000000000	553.00000000000000000000	747.00000000000000000000	0.00000000000000000000	0.00000000000000000000	0.00000000000000000000	0.00000000000000000000	0.00000000000000000000	0.00000000000000000000	0.00000000000000000000	0.00000000000000000000	0.00000000000000000000	0.00000000000000000000	0.00000000000000000000	0.00000000000000000000	0.00000000000000000000	0.00000000000000000000	0.00000000000000000000	0.00000000000000000000
25.00000000000000000000	0.00000000000000000000	4153.84619140625000000000	4176.41015625000000000000	4150.76904296875000000000	4163.07666015625000000000	4197.43603515625000000000	4147.17919921875000000000	4139.48730468750000000000	4132.82031250000000000000	4136.41015625000000000000	4126.66650390625000000000	4082.56396484375000000000	4183.58984375000000000000	4112.30761718750000000000	4150.25634765625000000000	0.00000000000000000000	10243.00000000000000000000	10237.00000000000000000000	0.00000000000000000000	0.00000000000000000000	0.00000000000000000000	553.00000000000000000000	756.00000000000000000000	0.00000000000000000000	0.00000000000000000000	0.00000000000000000000	0.00000000000000000000	0.00000000000000000000	0.00000000000000000000	0.00000000000000000000	0.00000000000000000000	0.00000000000000000000	0.00000000000000000000	0.00000000000000000000	0.00000000000000000000	0.00000000000000000000	0.00000000000000000000	0.00000000000000000000	0.00000000000000000000
26.00000000000000000000	0.00000000000000000000	4158.97412109375000000000	4169.74365234375000000000	4150.76904296875000000000	4174.35888671875000000000	4183.07666015625000000000	4143.07666015625000000000	4138.97412109375000000000	4138.46142578125000000000	4142.05126953125000000000	4121.53857421875000000000	4128.71777343750000000000	4184.61523437500000000000	4113.33300781250000000000	4140.51269531250000000000	0.00000000000000000000	10243.00000000000000000000	10237.00000000000000000000	0.00000000000000000000	0.00000000000000000000	0.00000000000000000000	553.00000000000000000000	764.00000000000000000000	0.00000000000000000000	0.00000000000000000000	0.00000000000000000000	0.00000000000000000000	0.00000000000000000000	0.00000000000000000000	0.00000000000000000000	0.00000000000000000000	0.00000000000000000000	0.00000000000000000000	0.00000000000000000000	0.00000000000000000000	0.00000000000000000000	0.00000000000000000000	0.00000000000000000000	0.00000000000000000000
27.00000000000000000000	0.00000000000000000000	4156.92285156250000000000	4168.20507812500000000000	4145.64111328125000000000	4168.20507812500000000000	4189.74365234375000000000	4141.02539062500000000000	4141.53857421875000000000	4148.20507812500000000000	4151.79492187500000000000	4143.58984375000000000000	4154.87158203125000000000	4181.53857421875000000000	4132.30761718750000000000	4136.41015625000000000000	0.00000000000000000000	10243.00000000000000000000	10237.00000000000000000000	0.00000000000000000000	0.00000000000000000000	0.00000000000000000000	553.00000000000000000000	773.00000000000000000000	0.00000000000000000000	0.00000000000000000000	0.00000000000000000000	0.00000000000000000000	0.00000000000000000000	0.00000000000000000000	0.00000000000000000000	0.00000000000000000000	0.00000000000000000000	0.00000000000000000000	0.00000000000000000000	0.00000000000000000000	0.00000000000000000000	0.00000000000000000000	0.00000000000000000000	0.00000000000000000000
28.00000000000000000000	0.00000000000000000000	4158.46142578125000000000	4147.69238281250000000000	4156.92285156250000000000	4154.35888671875000000000	4177.94873046875000000000	4147.17919921875000000000	4143.58984375000000000000	4143.58984375000000000000	4145.12792968750000000000	4134.35888671875000000000	4094.87158203125000000000	4181.02539062500000000000	4113.84619140625000000000	4130.76904296875000000000	0.00000000000000000000	10243.00000000000000000000	10237.00000000000000000000	0.00000000000000000000	0.00000000000000000000	0.00000000000000000000	553.00000000000000000000	781.00000000000000000000	0.00000000000000000000	0.00000000000000000000	0.00000000000000000000	0.00000000000000000000	0.00000000000000000000	0.00000000000000000000	0.00000000000000000000	0.00000000000000000000	0.00000000000000000000	0.00000000000000000000	0.00000000000000000000	0.00000000000000000000	0.00000000000000000000	0.00000000000000000000	0.00000000000000000000	0.00000000000000000000
29.00000000000000000000	0.00000000000000000000	4137.43603515625000000000	4131.28173828125000000000	4138.97412109375000000000	4145.12792968750000000000	4165.64111328125000000000	4158.46142578125000000000	4148.20507812500000000000	4137.43603515625000000000	4137.43603515625000000000	4107.17919921875000000000	4091.79467773437500000000	4177.94873046875000000000	4091.79467773437500000000	4116.41015625000000000000	0.00000000000000000000	10243.00000000000000000000	10239.00000000000000000000	0.00000000000000000000	0.00000000000000000000	0.00000000000000000000	553.00000000000000000000	789.00000000000000000000	0.00000000000000000000	0.00000000000000000000	0.00000000000000000000	0.00000000000000000000	0.00000000000000000000	0.00000000000000000000	0.00000000000000000000	0.00000000000000000000	0.00000000000000000000	0.00000000000000000000	0.00000000000000000000	0.00000000000000000000	0.00000000000000000000	0.00000000000000000000	0.00000000000000000000	0.00000000000000000000
30.00000000000000000000	0.00000000000000000000	4142.05126953125000000000	4153.84619140625000000000	4138.97412109375000000000	4140.00000000000000000000	4191.79492187500000000000	4168.71777343750000000000	4158.97412109375000000000	4147.17919921875000000000	4146.66650390625000000000	4118.46142578125000000000	4144.10253906250000000000	4190.25634765625000000000	4112.82031250000000000000	4128.71777343750000000000	0.00000000000000000000	10243.00000000000000000000	10239.00000000000000000000	0.00000000000000000000	0.00000000000000000000	0.00000000000000000000	553.00000000000000000000	798.00000000000000000000	0.00000000000000000000	0.00000000000000000000	0.00000000000000000000	0.00000000000000000000	0.00000000000000000000	0.00000000000000000000	0.00000000000000000000	0.00000000000000000000	0.00000000000000000000	0.00000000000000000000	0.00000000000000000000	0.00000000000000000000	0.00000000000000000000	0.00000000000000000000	0.00000000000000000000	0.00000000000000000000
31.00000000000000000000	0.00000000000000000000	4167.17919921875000000000	4172.82031250000000000000	4165.12792968750000000000	4137.94873046875000000000	4204.61523437500000000000	4166.66650390625000000000	4160.51269531250000000000	4148.20507812500000000000	4148.71777343750000000000	4132.30761718750000000000	4110.76904296875000000000	4210.25634765625000000000	4119.48730468750000000000	4152.82031250000000000000	0.00000000000000000000	10244.00000000000000000000	10238.00000000000000000000	0.00000000000000000000	0.00000000000000000000	0.00000000000000000000	553.00000000000000000000	805.00000000000000000000	0.00000000000000000000	0.00000000000000000000	0.00000000000000000000	0.00000000000000000000	0.00000000000000000000	0.00000000000000000000	0.00000000000000000000	0.00000000000000000000	0.00000000000000000000	0.00000000000000000000	0.00000000000000000000	0.00000000000000000000	0.00000000000000000000	0.00000000000000000000	0.00000000000000000000	0.00000000000000000000
32.00000000000000000000	0.00000000000000000000	4148.20507812500000000000	4158.46142578125000000000	4147.69238281250000000000	4145.12792968750000000000	4183.58984375000000000000	4155.89746093750000000000	4153.84619140625000000000	4141.53857421875000000000	4142.56396484375000000000	4118.97412109375000000000	4063.07690429687500000000	4194.35888671875000000000	4104.10253906250000000000	4139.48730468750000000000	0.00000000000000000000	10244.00000000000000000000	10238.00000000000000000000	0.00000000000000000000	0.00000000000000000000	0.00000000000000000000	553.00000000000000000000	812.00000000000000000000	0.00000000000000000000	0.00000000000000000000	0.00000000000000000000	0.00000000000000000000	0.00000000000000000000	0.00000000000000000000	0.00000000000000000000	0.00000000000000000000	0.00000000000000000000	0.00000000000000000000	0.00000000000000000000	0.00000000000000000000	0.00000000000000000000	0.00000000000000000000	0.00000000000000000000	0.00000000000000000000
33.00000000000000000000	0.00000000000000000000	4151.79492187500000000000	4153.33300781250000000000	4147.17919921875000000000	4157.43603515625000000000	4175.38427734375000000000	4155.38427734375000000000	4157.43603515625000000000	4145.12792968750000000000	4154.35888671875000000000	4112.30761718750000000000	4114.35888671875000000000	4170.76904296875000000000	4104.61523437500000000000	4125.64111328125000000000	0.00000000000000000000	10245.00000000000000000000	10235.00000000000000000000	0.00000000000000000000	0.00000000000000000000	0.00000000000000000000	553.00000000000000000000	820.00000000000000000000	0.00000000000000000000	0.00000000000000000000	0.00000000000000000000	0.00000000000000000000	0.00000000000000000000	0.00000000000000000000	0.00000000000000000000	0.00000000000000000000	0.00000000000000000000	0.00000000000000000000	0.00000000000000000000	0.00000000000000000000	0.00000000000000000000	0.00000000000000000000	0.00000000000000000000	0.00000000000000000000
34.00000000000000000000	0.00000000000000000000	4155.38427734375000000000	4171.28173828125000000000	4149.74365234375000000000	4158.46142578125000000000	4192.82031250000000000000	4159.48730468750000000000	4159.48730468750000000000	4148.71777343750000000000	4162.56396484375000000000	4130.76904296875000000000	4161.53857421875000000000	4169.23046875000000000000	4117.43603515625000000000	4133.84619140625000000000	0.00000000000000000000	10245.00000000000000000000	10235.00000000000000000000	0.00000000000000000000	0.00000000000000000000	0.00000000000000000000	553.00000000000000000000	827.00000000000000000000	0.00000000000000000000	0.00000000000000000000	0.00000000000000000000	0.00000000000000000000	0.00000000000000000000	0.00000000000000000000	0.00000000000000000000	0.00000000000000000000	0.00000000000000000000	0.00000000000000000000	0.00000000000000000000	0.00000000000000000000	0.00000000000000000000	0.00000000000000000000	0.00000000000000000000	0.00000000000000000000
35.00000000000000000000	0.00000000000000000000	4148.71777343750000000000	4173.84619140625000000000	4146.66650390625000000000	4155.38427734375000000000	4195.89746093750000000000	4149.74365234375000000000	4145.64111328125000000000	4138.46142578125000000000	4140.51269531250000000000	4131.28173828125000000000	4117.94873046875000000000	4184.61523437500000000000	4115.38427734375000000000	4138.97412109375000000000	0.00000000000000000000	10245.00000000000000000000	10233.00000000000000000000	0.00000000000000000000	0.00000000000000000000	0.00000000000000000000	553.00000000000000000000	834.00000000000000000000	0.00000000000000000000	0.00000000000000000000	0.00000000000000000000	0.00000000000000000000	0.00000000000000000000	0.00000000000000000000	0.00000000000000000000	0.00000000000000000000	0.00000000000000000000	0.00000000000000000000	0.00000000000000000000	0.00000000000000000000	0.00000000000000000000	0.00000000000000000000	0.00000000000000000000	0.00000000000000000000
36.00000000000000000000	0.00000000000000000000	4164.61523437500000000000	4161.53857421875000000000	4161.02539062500000000000	4148.71777343750000000000	4183.58984375000000000000	4147.17919921875000000000	4139.48730468750000000000	4133.33300781250000000000	4127.17919921875000000000	4121.02539062500000000000	4110.25634765625000000000	4193.33300781250000000000	4106.66650390625000000000	4140.51269531250000000000	0.00000000000000000000	10245.00000000000000000000	10233.00000000000000000000	0.00000000000000000000	0.00000000000000000000	0.00000000000000000000	553.00000000000000000000	842.00000000000000000000	0.00000000000000000000	0.00000000000000000000	0.00000000000000000000	0.00000000000000000000	0.00000000000000000000	0.00000000000000000000	0.00000000000000000000	0.00000000000000000000	0.00000000000000000000	0.00000000000000000000	0.00000000000000000000	0.00000000000000000000	0.00000000000000000000	0.00000000000000000000	0.00000000000000000000	0.00000000000000000000
37.00000000000000000000	0.00000000000000000000	4156.41015625000000000000	4160.00000000000000000000	4151.28173828125000000000	4146.15380859375000000000	4183.07666015625000000000	4154.35888671875000000000	4148.71777343750000000000	4140.00000000000000000000	4142.05126953125000000000	4128.20507812500000000000	4149.74365234375000000000	4180.00000000000000000000	4113.33300781250000000000	4137.94873046875000000000	0.00000000000000000000	10243.00000000000000000000	10230.00000000000000000000	0.00000000000000000000	0.00000000000000000000	0.00000000000000000000	553.00000000000000000000	849.00000000000000000000	0.00000000000000000000	0.00000000000000000000	0.00000000000000000000	0.00000000000000000000	0.00000000000000000000	0.00000000000000000000	0.00000000000000000000	0.00000000000000000000	0.00000000000000000000	0.00000000000000000000	0.00000000000000000000	0.00000000000000000000	0.00000000000000000000	0.00000000000000000000	0.00000000000000000000	0.00000000000000000000
38.00000000000000000000	0.00000000000000000000	4159.48730468750000000000	4165.12792968750000000000	4151.79492187500000000000	4161.53857421875000000000	4185.64111328125000000000	4158.46142578125000000000	4157.94873046875000000000	4140.00000000000000000000	4144.10253906250000000000	4123.07666015625000000000	4114.87158203125000000000	4187.69238281250000000000	4128.71777343750000000000	4141.53857421875000000000	0.00000000000000000000	10243.00000000000000000000	10230.00000000000000000000	0.00000000000000000000	0.00000000000000000000	0.00000000000000000000	553.00000000000000000000	856.00000000000000000000	0.00000000000000000000	0.00000000000000000000	0.00000000000000000000	0.00000000000000000000	0.00000000000000000000	0.00000000000000000000	0.00000000000000000000	0.00000000000000000000	0.00000000000000000000	0.00000000000000000000	0.00000000000000000000	0.00000000000000000000	0.00000000000000000000	0.00000000000000000000	0.00000000000000000000	0.00000000000000000000
39.00000000000000000000	0.00000000000000000000	4157.43603515625000000000	4157.94873046875000000000	4150.25634765625000000000	4154.87158203125000000000	4177.94873046875000000000	4162.56396484375000000000	4162.56396484375000000000	4140.00000000000000000000	4136.41015625000000000000	4114.87158203125000000000	4086.66650390625000000000	4207.17919921875000000000	4134.35888671875000000000	4153.84619140625000000000	0.00000000000000000000	10244.00000000000000000000	10228.00000000000000000000	0.00000000000000000000	0.00000000000000000000	0.00000000000000000000	553.00000000000000000000	864.00000000000000000000	0.00000000000000000000	0.00000000000000000000	0.00000000000000000000	0.00000000000000000000	0.00000000000000000000	0.00000000000000000000	0.00000000000000000000	0.00000000000000000000	0.00000000000000000000	0.00000000000000000000	0.00000000000000000000	0.00000000000000000000	0.00000000000000000000	0.00000000000000000000	0.00000000000000000000	0.00000000000000000000
40.00000000000000000000	0.00000000000000000000	4148.71777343750000000000	4146.15380859375000000000	4143.58984375000000000000	4130.76904296875000000000	4165.12792968750000000000	4159.48730468750000000000	4159.48730468750000000000	4136.92285156250000000000	4141.02539062500000000000	4125.12792968750000000000	4137.43603515625000000000	4204.10253906250000000000	4127.69238281250000000000	4153.84619140625000000000	0.00000000000000000000	10244.00000000000000000000	10228.00000000000000000000	0.00000000000000000000	0.00000000000000000000	0.00000000000000000000	553.00000000000000000000	872.00000000000000000000	0.00000000000000000000	0.00000000000000000000	0.00000000000000000000	0.00000000000000000000	0.00000000000000000000	0.00000000000000000000	0.00000000000000000000	0.00000000000000000000	0.00000000000000000000	0.00000000000000000000	0.00000000000000000000	0.00000000000000000000	0.00000000000000000000	0.00000000000000000000	0.00000000000000000000	0.00000000000000000000
41.00000000000000000000	0.00000000000000000000	4164.10253906250000000000	4155.89746093750000000000	4155.38427734375000000000	4151.28173828125000000000	4175.38427734375000000000	4154.35888671875000000000	4150.76904296875000000000	4125.12792968750000000000	4145.12792968750000000000	4136.92285156250000000000	4154.87158203125000000000	4194.35888671875000000000	4131.79492187500000000000	4145.12792968750000000000	0.00000000000000000000	10245.00000000000000000000	10227.00000000000000000000	0.00000000000000000000	0.00000000000000000000	0.00000000000000000000	553.00000000000000000000	880.00000000000000000000	0.00000000000000000000	0.00000000000000000000	0.00000000000000000000	0.00000000000000000000	0.00000000000000000000	0.00000000000000000000	0.00000000000000000000	0.00000000000000000000	0.00000000000000000000	0.00000000000000000000	0.00000000000000000000	0.00000000000000000000	0.00000000000000000000	0.00000000000000000000	0.00000000000000000000	0.00000000000000000000
42.00000000000000000000	0.00000000000000000000	4150.25634765625000000000	4169.23046875000000000000	4136.92285156250000000000	4172.82031250000000000000	4190.25634765625000000000	4156.41015625000000000000	4150.25634765625000000000	4126.66650390625000000000	4145.12792968750000000000	4131.79492187500000000000	4101.53857421875000000000	4187.17919921875000000000	4123.58984375000000000000	4133.84619140625000000000	0.00000000000000000000	10245.00000000000000000000	10227.00000000000000000000	0.00000000000000000000	0.00000000000000000000	0.00000000000000000000	553.00000000000000000000	888.00000000000000000000	0.00000000000000000000	0.00000000000000000000	0.00000000000000000000	0.00000000000000000000	0.00000000000000000000	0.00000000000000000000	0.00000000000000000000	0.00000000000000000000	0.00000000000000000000	0.00000000000000000000	0.00000000000000000000	0.00000000000000000000	0.00000000000000000000	0.00000000000000000000	0.00000000000000000000	0.00000000000000000000
43.00000000000000000000	0.00000000000000000000	4146.66650390625000000000	4162.56396484375000000000	4134.35888671875000000000	4150.25634765625000000000	4176.41015625000000000000	4150.25634765625000000000	4149.74365234375000000000	4134.35888671875000000000	4144.61523437500000000000	4122.05126953125000000000	4081.53833007812500000000	4184.61523437500000000000	4103.58984375000000000000	4123.07666015625000000000	0.00000000000000000000	10245.00000000000000000000	10227.00000000000000000000	0.00000000000000000000	0.00000000000000000000	0.00000000000000000000	553.00000000000000000000	897.00000000000000000000	0.00000000000000000000	0.00000000000000000000	0.00000000000000000000	0.00000000000000000000	0.00000000000000000000	0.00000000000000000000	0.00000000000000000000	0.00000000000000000000	0.00000000000000000000	0.00000000000000000000	0.00000000000000000000	0.00000000000000000000	0.00000000000000000000	0.00000000000000000000	0.00000000000000000000	0.00000000000000000000
44.00000000000000000000	0.00000000000000000000	4158.46142578125000000000	4173.33300781250000000000	4152.30761718750000000000	4148.71777343750000000000	4177.94873046875000000000	4150.25634765625000000000	4150.76904296875000000000	4147.69238281250000000000	4154.35888671875000000000	4133.33300781250000000000	4125.64111328125000000000	4188.20507812500000000000	4123.07666015625000000000	4136.41015625000000000000	0.00000000000000000000	10245.00000000000000000000	10227.00000000000000000000	0.00000000000000000000	0.00000000000000000000	0.00000000000000000000	553.00000000000000000000	905.00000000000000000000	0.00000000000000000000	0.00000000000000000000	0.00000000000000000000	0.00000000000000000000	0.00000000000000000000	0.00000000000000000000	0.00000000000000000000	0.00000000000000000000	0.00000000000000000000	0.00000000000000000000	0.00000000000000000000	0.00000000000000000000	0.00000000000000000000	0.00000000000000000000	0.00000000000000000000	0.00000000000000000000
45.00000000000000000000	0.00000000000000000000	4157.94873046875000000000	4191.28173828125000000000	4158.46142578125000000000	4174.87158203125000000000	4194.35888671875000000000	4168.71777343750000000000	4160.00000000000000000000	4163.07666015625000000000	4164.61523437500000000000	4141.53857421875000000000	4142.05126953125000000000	4201.02539062500000000000	4145.12792968750000000000	4154.35888671875000000000	0.00000000000000000000	10246.00000000000000000000	10227.00000000000000000000	0.00000000000000000000	0.00000000000000000000	0.00000000000000000000	553.00000000000000000000	913.00000000000000000000	0.00000000000000000000	0.00000000000000000000	0.00000000000000000000	0.00000000000000000000	0.00000000000000000000	0.00000000000000000000	0.00000000000000000000	0.00000000000000000000	0.00000000000000000000	0.00000000000000000000	0.00000000000000000000	0.00000000000000000000	0.00000000000000000000	0.00000000000000000000	0.00000000000000000000	0.00000000000000000000
46.00000000000000000000	0.00000000000000000000	4165.64111328125000000000	4177.94873046875000000000	4162.56396484375000000000	4171.79492187500000000000	4183.07666015625000000000	4166.66650390625000000000	4160.51269531250000000000	4158.97412109375000000000	4151.28173828125000000000	4134.87158203125000000000	4125.12792968750000000000	4205.12792968750000000000	4138.97412109375000000000	4150.25634765625000000000	0.00000000000000000000	10246.00000000000000000000	10227.00000000000000000000	0.00000000000000000000	0.00000000000000000000	0.00000000000000000000	553.00000000000000000000	922.00000000000000000000	0.00000000000000000000	0.00000000000000000000	0.00000000000000000000	0.00000000000000000000	0.00000000000000000000	0.00000000000000000000	0.00000000000000000000	0.00000000000000000000	0.00000000000000000000	0.00000000000000000000	0.00000000000000000000	0.00000000000000000000	0.00000000000000000000	0.00000000000000000000	0.00000000000000000000	0.00000000000000000000
47.00000000000000000000	0.00000000000000000000	4154.35888671875000000000	4164.10253906250000000000	4144.61523437500000000000	4155.89746093750000000000	4175.89746093750000000000	4145.64111328125000000000	4154.35888671875000000000	4146.15380859375000000000	4134.87158203125000000000	4138.46142578125000000000	4140.00000000000000000000	4191.79492187500000000000	4139.48730468750000000000	4143.58984375000000000000	0.00000000000000000000	10249.00000000000000000000	10229.00000000000000000000	0.00000000000000000000	0.00000000000000000000	0.00000000000000000000	553.00000000000000000000	930.00000000000000000000	0.00000000000000000000	0.00000000000000000000	0.00000000000000000000	0.00000000000000000000	0.00000000000000000000	0.00000000000000000000	0.00000000000000000000	0.00000000000000000000	0.00000000000000000000	0.00000000000000000000	0.00000000000000000000	0.00000000000000000000	0.00000000000000000000	0.00000000000000000000	0.00000000000000000000	0.00000000000000000000
48.00000000000000000000	0.00000000000000000000	4158.46142578125000000000	4162.56396484375000000000	4155.38427734375000000000	4156.41015625000000000000	4182.56396484375000000000	4148.20507812500000000000	4152.82031250000000000000	4134.35888671875000000000	4127.69238281250000000000	4137.43603515625000000000	4149.23046875000000000000	4202.56396484375000000000	4140.00000000000000000000	4148.71777343750000000000	0.00000000000000000000	10249.00000000000000000000	10229.00000000000000000000	0.00000000000000000000	0.00000000000000000000	0.00000000000000000000	553.00000000000000000000	938.00000000000000000000	0.00000000000000000000	0.00000000000000000000	0.00000000000000000000	0.00000000000000000000	0.00000000000000000000	0.00000000000000000000	0.00000000000000000000	0.00000000000000000000	0.00000000000000000000	0.00000000000000000000	0.00000000000000000000	0.00000000000000000000	0.00000000000000000000	0.00000000000000000000	0.00000000000000000000	0.00000000000000000000
49.00000000000000000000	0.00000000000000000000	4162.56396484375000000000	4156.41015625000000000000	4165.64111328125000000000	4145.64111328125000000000	4172.82031250000000000000	4158.46142578125000000000	4154.35888671875000000000	4127.17919921875000000000	4131.79492187500000000000	4126.66650390625000000000	4139.48730468750000000000	4207.17919921875000000000	4126.66650390625000000000	4151.28173828125000000000	0.00000000000000000000	10247.00000000000000000000	10225.00000000000000000000	0.00000000000000000000	0.00000000000000000000	0.00000000000000000000	553.00000000000000000000	946.00000000000000000000	0.00000000000000000000	0.00000000000000000000	0.00000000000000000000	0.00000000000000000000	0.00000000000000000000	0.00000000000000000000	0.00000000000000000000	0.00000000000000000000	0.00000000000000000000	0.00000000000000000000	0.00000000000000000000	0.00000000000000000000	0.00000000000000000000	0.00000000000000000000	0.00000000000000000000	0.00000000000000000000
50.00000000000000000000	0.00000000000000000000	4147.17919921875000000000	4154.87158203125000000000	4148.71777343750000000000	4135.89746093750000000000	4158.46142578125000000000	4144.10253906250000000000	4146.15380859375000000000	4117.43603515625000000000	4132.30761718750000000000	4122.05126953125000000000	4126.15380859375000000000	4187.69238281250000000000	4131.28173828125000000000	4147.17919921875000000000	0.00000000000000000000	10247.00000000000000000000	10225.00000000000000000000	0.00000000000000000000	0.00000000000000000000	0.00000000000000000000	553.00000000000000000000	954.00000000000000000000	0.00000000000000000000	0.00000000000000000000	0.00000000000000000000	0.00000000000000000000	0.00000000000000000000	0.00000000000000000000	0.00000000000000000000	0.00000000000000000000	0.00000000000000000000	0.00000000000000000000	0.00000000000000000000	0.00000000000000000000	0.00000000000000000000	0.00000000000000000000	0.00000000000000000000	0.00000000000000000000
51.00000000000000000000	0.00000000000000000000	4157.94873046875000000000	4168.20507812500000000000	4155.38427734375000000000	4157.94873046875000000000	4168.20507812500000000000	4136.41015625000000000000	4142.05126953125000000000	4112.30761718750000000000	4124.61523437500000000000	4117.94873046875000000000	4082.56396484375000000000	4186.66650390625000000000	4142.05126953125000000000	4144.61523437500000000000	0.00000000000000000000	10248.00000000000000000000	10225.00000000000000000000	0.00000000000000000000	0.00000000000000000000	0.00000000000000000000	553.00000000000000000000	961.00000000000000000000	0.00000000000000000000	0.00000000000000000000	0.00000000000000000000	0.00000000000000000000	0.00000000000000000000	0.00000000000000000000	0.00000000000000000000	0.00000000000000000000	0.00000000000000000000	0.00000000000000000000	0.00000000000000000000	0.00000000000000000000	0.00000000000000000000	0.00000000000000000000	0.00000000000000000000	0.00000000000000000000
52.00000000000000000000	0.00000000000000000000	4156.41015625000000000000	4178.97412109375000000000	4148.71777343750000000000	4162.05126953125000000000	4186.15380859375000000000	4154.35888671875000000000	4156.41015625000000000000	4134.87158203125000000000	4138.46142578125000000000	4129.74365234375000000000	4089.74340820312500000000	4192.82031250000000000000	4134.35888671875000000000	4146.15380859375000000000	0.00000000000000000000	10248.00000000000000000000	10225.00000000000000000000	0.00000000000000000000	0.00000000000000000000	0.00000000000000000000	553.00000000000000000000	968.00000000000000000000	0.00000000000000000000	0.00000000000000000000	0.00000000000000000000	0.00000000000000000000	0.00000000000000000000	0.00000000000000000000	0.00000000000000000000	0.00000000000000000000	0.00000000000000000000	0.00000000000000000000	0.00000000000000000000	0.00000000000000000000	0.00000000000000000000	0.00000000000000000000	0.00000000000000000000	0.00000000000000000000
53.00000000000000000000	0.00000000000000000000	4152.30761718750000000000	4155.38427734375000000000	4140.51269531250000000000	4129.23046875000000000000	4157.94873046875000000000	4145.64111328125000000000	4150.76904296875000000000	4145.64111328125000000000	4144.61523437500000000000	4135.89746093750000000000	4166.15380859375000000000	4183.07666015625000000000	4122.56396484375000000000	4146.15380859375000000000	0.00000000000000000000	10250.00000000000000000000	10228.00000000000000000000	0.00000000000000000000	0.00000000000000000000	0.00000000000000000000	553.00000000000000000000	976.00000000000000000000	0.00000000000000000000	0.00000000000000000000	0.00000000000000000000	0.00000000000000000000	0.00000000000000000000	0.00000000000000000000	0.00000000000000000000	0.00000000000000000000	0.00000000000000000000	0.00000000000000000000	0.00000000000000000000	0.00000000000000000000	0.00000000000000000000	0.00000000000000000000	0.00000000000000000000	0.00000000000000000000
54.00000000000000000000	0.00000000000000000000	4156.92285156250000000000	4139.48730468750000000000	4148.71777343750000000000	4125.12792968750000000000	4130.76904296875000000000	4128.71777343750000000000	4139.48730468750000000000	4145.64111328125000000000	4143.07666015625000000000	4128.20507812500000000000	4173.84619140625000000000	4180.00000000000000000000	4134.35888671875000000000	4147.17919921875000000000	0.00000000000000000000	10250.00000000000000000000	10228.00000000000000000000	0.00000000000000000000	0.00000000000000000000	0.00000000000000000000	553.00000000000000000000	983.00000000000000000000	0.00000000000000000000	0.00000000000000000000	0.00000000000000000000	0.00000000000000000000	0.00000000000000000000	0.00000000000000000000	0.00000000000000000000	0.00000000000000000000	0.00000000000000000000	0.00000000000000000000	0.00000000000000000000	0.00000000000000000000	0.00000000000000000000	0.00000000000000000000	0.00000000000000000000	0.00000000000000000000
55.00000000000000000000	0.00000000000000000000	4161.02539062500000000000	4165.64111328125000000000	4160.00000000000000000000	4159.48730468750000000000	4167.69238281250000000000	4143.07666015625000000000	4153.84619140625000000000	4158.97412109375000000000	4151.79492187500000000000	4143.07666015625000000000	4123.07666015625000000000	4200.51269531250000000000	4158.97412109375000000000	4155.89746093750000000000	0.00000000000000000000	10251.00000000000000000000	10228.00000000000000000000	0.00000000000000000000	0.00000000000000000000	0.00000000000000000000	553.00000000000000000000	990.00000000000000000000	0.00000000000000000000	0.00000000000000000000	0.00000000000000000000	0.00000000000000000000	0.00000000000000000000	0.00000000000000000000	0.00000000000000000000	0.00000000000000000000	0.00000000000000000000	0.00000000000000000000	0.00000000000000000000	0.00000000000000000000	0.00000000000000000000	0.00000000000000000000	0.00000000000000000000	0.00000000000000000000
56.00000000000000000000	0.00000000000000000000	4174.35888671875000000000	4180.00000000000000000000	4177.94873046875000000000	4172.82031250000000000000	4192.82031250000000000000	4150.25634765625000000000	4155.89746093750000000000	4148.71777343750000000000	4137.94873046875000000000	4148.20507812500000000000	4133.33300781250000000000	4206.15380859375000000000	4155.38427734375000000000	4155.89746093750000000000	0.00000000000000000000	10251.00000000000000000000	10228.00000000000000000000	0.00000000000000000000	0.00000000000000000000	0.00000000000000000000	553.00000000000000000000	998.00000000000000000000	0.00000000000000000000	0.00000000000000000000	0.00000000000000000000	0.00000000000000000000	0.00000000000000000000	0.00000000000000000000	0.00000000000000000000	0.00000000000000000000	0.00000000000000000000	0.00000000000000000000	0.00000000000000000000	0.00000000000000000000	0.00000000000000000000	0.00000000000000000000	0.00000000000000000000	0.00000000000000000000
57.00000000000000000000	0.00000000000000000000	4152.30761718750000000000	4170.76904296875000000000	4154.87158203125000000000	4149.74365234375000000000	4172.82031250000000000000	4137.94873046875000000000	4141.02539062500000000000	4124.10253906250000000000	4120.51269531250000000000	4135.89746093750000000000	4144.61523437500000000000	4182.56396484375000000000	4150.76904296875000000000	4148.20507812500000000000	0.00000000000000000000	10248.00000000000000000000	10226.00000000000000000000	0.00000000000000000000	0.00000000000000000000	0.00000000000000000000	554.00000000000000000000	5.00000000000000000000	0.00000000000000000000	0.00000000000000000000	0.00000000000000000000	0.00000000000000000000	0.00000000000000000000	0.00000000000000000000	0.00000000000000000000	0.00000000000000000000	0.00000000000000000000	0.00000000000000000000	0.00000000000000000000	0.00000000000000000000	0.00000000000000000000	0.00000000000000000000	0.00000000000000000000	0.00000000000000000000
58.00000000000000000000	0.00000000000000000000	4141.53857421875000000000	4157.94873046875000000000	4139.48730468750000000000	4132.82031250000000000000	4156.92285156250000000000	4129.74365234375000000000	4134.87158203125000000000	4113.84619140625000000000	4124.61523437500000000000	4127.17919921875000000000	4108.20507812500000000000	4184.61523437500000000000	4149.23046875000000000000	4148.20507812500000000000	0.00000000000000000000	10248.00000000000000000000	10226.00000000000000000000	0.00000000000000000000	0.00000000000000000000	0.00000000000000000000	554.00000000000000000000	12.00000000000000000000	0.00000000000000000000	0.00000000000000000000	0.00000000000000000000	0.00000000000000000000	0.00000000000000000000	0.00000000000000000000	0.00000000000000000000	0.00000000000000000000	0.00000000000000000000	0.00000000000000000000	0.00000000000000000000	0.00000000000000000000	0.00000000000000000000	0.00000000000000000000	0.00000000000000000000	0.00000000000000000000
59.00000000000000000000	0.00000000000000000000	4157.94873046875000000000	4148.71777343750000000000	4155.89746093750000000000	4141.02539062500000000000	4162.56396484375000000000	4143.07666015625000000000	4142.05126953125000000000	4119.48730468750000000000	4137.94873046875000000000	4127.69238281250000000000	4136.41015625000000000000	4196.41015625000000000000	4135.89746093750000000000	4146.66650390625000000000	0.00000000000000000000	10247.00000000000000000000	10228.00000000000000000000	0.00000000000000000000	0.00000000000000000000	0.00000000000000000000	554.00000000000000000000	20.00000000000000000000	0.00000000000000000000	0.00000000000000000000	0.00000000000000000000	0.00000000000000000000	0.00000000000000000000	0.00000000000000000000	0.00000000000000000000	0.00000000000000000000	0.00000000000000000000	0.00000000000000000000	0.00000000000000000000	0.00000000000000000000	0.00000000000000000000	0.00000000000000000000	0.00000000000000000000	0.00000000000000000000
60.00000000000000000000	0.00000000000000000000	4152.30761718750000000000	4146.66650390625000000000	4156.92285156250000000000	4154.87158203125000000000	4165.64111328125000000000	4155.38427734375000000000	4148.20507812500000000000	4124.61523437500000000000	4137.43603515625000000000	4141.02539062500000000000	4181.53857421875000000000	4193.33300781250000000000	4135.89746093750000000000	4143.58984375000000000000	0.00000000000000000000	10247.00000000000000000000	10228.00000000000000000000	0.00000000000000000000	0.00000000000000000000	0.00000000000000000000	554.00000000000000000000	28.00000000000000000000	0.00000000000000000000	0.00000000000000000000	0.00000000000000000000	0.00000000000000000000	0.00000000000000000000	0.00000000000000000000	0.00000000000000000000	0.00000000000000000000	0.00000000000000000000	0.00000000000000000000	0.00000000000000000000	0.00000000000000000000	0.00000000000000000000	0.00000000000000000000	0.00000000000000000000	0.00000000000000000000
61.00000000000000000000	0.00000000000000000000	4155.89746093750000000000	4147.69238281250000000000	4162.56396484375000000000	4133.33300781250000000000	4148.20507812500000000000	4131.28173828125000000000	4136.92285156250000000000	4114.87158203125000000000	4124.10253906250000000000	4134.87158203125000000000	4137.43603515625000000000	4194.35888671875000000000	4132.82031250000000000000	4145.64111328125000000000	0.00000000000000000000	10248.00000000000000000000	10231.00000000000000000000	0.00000000000000000000	0.00000000000000000000	0.00000000000000000000	554.00000000000000000000	36.00000000000000000000	0.00000000000000000000	0.00000000000000000000	0.00000000000000000000	0.00000000000000000000	0.00000000000000000000	0.00000000000000000000	0.00000000000000000000	0.00000000000000000000	0.00000000000000000000	0.00000000000000000000	0.00000000000000000000	0.00000000000000000000	0.00000000000000000000	0.00000000000000000000	0.00000000000000000000	0.00000000000000000000
62.00000000000000000000	0.00000000000000000000	4155.38427734375000000000	4160.00000000000000000000	4151.28173828125000000000	4109.74365234375000000000	4156.41015625000000000000	4124.10253906250000000000	4137.94873046875000000000	4129.23046875000000000000	4141.53857421875000000000	4129.23046875000000000000	4097.94873046875000000000	4193.33300781250000000000	4138.46142578125000000000	4139.48730468750000000000	0.00000000000000000000	10248.00000000000000000000	10231.00000000000000000000	0.00000000000000000000	0.00000000000000000000	0.00000000000000000000	554.00000000000000000000	45.00000000000000000000	0.00000000000000000000	0.00000000000000000000	0.00000000000000000000	0.00000000000000000000	0.00000000000000000000	0.00000000000000000000	0.00000000000000000000	0.00000000000000000000	0.00000000000000000000	0.00000000000000000000	0.00000000000000000000	0.00000000000000000000	0.00000000000000000000	0.00000000000000000000	0.00000000000000000000	0.00000000000000000000
63.00000000000000000000	0.00000000000000000000	4157.94873046875000000000	4183.07666015625000000000	4152.82031250000000000000	4148.71777343750000000000	4183.07666015625000000000	4154.87158203125000000000	4157.43603515625000000000	4156.41015625000000000000	4163.58984375000000000000	4151.28173828125000000000	4146.15380859375000000000	4195.38427734375000000000	4158.46142578125000000000	4141.02539062500000000000	0.00000000000000000000	10248.00000000000000000000	10230.00000000000000000000	0.00000000000000000000	0.00000000000000000000	0.00000000000000000000	554.00000000000000000000	53.00000000000000000000	0.00000000000000000000	0.00000000000000000000	0.00000000000000000000	0.00000000000000000000	0.00000000000000000000	0.00000000000000000000	0.00000000000000000000	0.00000000000000000000	0.00000000000000000000	0.00000000000000000000	0.00000000000000000000	0.00000000000000000000	0.00000000000000000000	0.00000000000000000000	0.00000000000000000000	0.00000000000000000000
64.00000000000000000000	0.00000000000000000000	4161.02539062500000000000	4185.64111328125000000000	4164.61523437500000000000	4176.41015625000000000000	4183.58984375000000000000	4157.94873046875000000000	4160.00000000000000000000	4143.58984375000000000000	4144.10253906250000000000	4151.79492187500000000000	4173.84619140625000000000	4190.76904296875000000000	4158.46142578125000000000	4146.15380859375000000000	2389.00000000000000000000	10248.00000000000000000000	10230.00000000000000000000	0.00000000000000000000	0.00000000000000000000	0.00000000000000000000	554.00000000000000000000	61.00000000000000000000	4.00000000000000000000	0.00000000000000000000	0.00000000000000000000	0.00000000000000000000	0.00000000000000000000	0.00000000000000000000	0.00000000000000000000	0.00000000000000000000	0.00000000000000000000	0.00000000000000000000	0.00000000000000000000	0.00000000000000000000	0.00000000000000000000	0.00000000000000000000	0.00000000000000000000	0.00000000000000000000
65.00000000000000000000	0.00000000000000000000	4138.97412109375000000000	4164.10253906250000000000	4141.02539062500000000000	4132.82031250000000000000	4167.69238281250000000000	4128.71777343750000000000	4143.58984375000000000000	4116.41015625000000000000	4121.02539062500000000000	4125.64111328125000000000	4135.89746093750000000000	4170.76904296875000000000	4142.05126953125000000000	4126.15380859375000000000	2916.00000000000000000000	10248.00000000000000000000	10229.00000000000000000000	0.00000000000000000000	0.00000000000000000000	0.00000000000000000000	554.00000000000000000000	70.00000000000000000000	4.00000000000000000000	4.00000000000000000000	0.00000000000000000000	0.00000000000000000000	0.00000000000000000000	0.00000000000000000000	0.00000000000000000000	0.00000000000000000000	0.00000000000000000000	0.00000000000000000000	0.00000000000000000000	0.00000000000000000000	0.00000000000000000000	0.00000000000000000000	0.00000000000000000000	0.00000000000000000000
66.00000000000000000000	0.00000000000000000000	4148.71777343750000000000	4146.15380859375000000000	4146.66650390625000000000	4102.56396484375000000000	4154.87158203125000000000	4123.58984375000000000000	4136.41015625000000000000	4113.84619140625000000000	4119.48730468750000000000	4120.00000000000000000000	4105.64111328125000000000	4171.79492187500000000000	4131.28173828125000000000	4111.28173828125000000000	2355.00000000000000000000	10248.00000000000000000000	10229.00000000000000000000	0.00000000000000000000	0.00000000000000000000	0.00000000000000000000	554.00000000000000000000	78.00000000000000000000	4.00000000000000000000	4.00000000000000000000	4.00000000000000000000	0.00000000000000000000	0.00000000000000000000	0.00000000000000000000	0.00000000000000000000	0.00000000000000000000	0.00000000000000000000	0.00000000000000000000	0.00000000000000000000	0.00000000000000000000	0.00000000000000000000	0.00000000000000000000	4.00000000000000000000	0.00000000000000000000
67.00000000000000000000	0.00000000000000000000	4154.35888671875000000000	4150.76904296875000000000	4153.33300781250000000000	4126.66650390625000000000	4160.51269531250000000000	4146.66650390625000000000	4142.56396484375000000000	4122.05126953125000000000	4125.64111328125000000000	4128.71777343750000000000	4120.00000000000000000000	4187.69238281250000000000	4134.87158203125000000000	4123.58984375000000000000	3459.00000000000000000000	10247.00000000000000000000	10230.00000000000000000000	0.00000000000000000000	0.00000000000000000000	0.00000000000000000000	554.00000000000000000000	86.00000000000000000000	4.00000000000000000000	4.00000000000000000000	4.00000000000000000000	4.00000000000000000000	0.00000000000000000000	0.00000000000000000000	0.00000000000000000000	0.00000000000000000000	0.00000000000000000000	0.00000000000000000000	0.00000000000000000000	0.00000000000000000000	0.00000000000000000000	0.00000000000000000000	4.00000000000000000000	4.00000000000000000000
68.00000000000000000000	0.00000000000000000000	4153.33300781250000000000	4155.38427734375000000000	4150.25634765625000000000	4148.71777343750000000000	4167.17919921875000000000	4153.33300781250000000000	4140.51269531250000000000	4121.02539062500000000000	4134.87158203125000000000	4123.07666015625000000000	4140.51269531250000000000	4195.38427734375000000000	4146.15380859375000000000	4136.92285156250000000000	3512.00000000000000000000	10247.00000000000000000000	10230.00000000000000000000	0.00000000000000000000	0.00000000000000000000	0.00000000000000000000	554.00000000000000000000	93.00000000000000000000	4.00000000000000000000	4.00000000000000000000	4.00000000000000000000	4.00000000000000000000	4.00000000000000000000	0.00000000000000000000	0.00000000000000000000	0.00000000000000000000	0.00000000000000000000	0.00000000000000000000	0.00000000000000000000	0.00000000000000000000	0.00000000000000000000	0.00000000000000000000	4.00000000000000000000	4.00000000000000000000
69.00000000000000000000	0.00000000000000000000	4171.79492187500000000000	4158.46142578125000000000	4167.17919921875000000000	4145.64111328125000000000	4161.02539062500000000000	4145.12792968750000000000	4135.38427734375000000000	4119.48730468750000000000	4136.92285156250000000000	4126.15380859375000000000	4127.69238281250000000000	4201.53857421875000000000	4160.00000000000000000000	4145.64111328125000000000	3308.00000000000000000000	10246.00000000000000000000	10230.00000000000000000000	0.00000000000000000000	0.00000000000000000000	0.00000000000000000000	554.00000000000000000000	101.00000000000000000000	4.00000000000000000000	4.00000000000000000000	4.00000000000000000000	4.00000000000000000000	4.00000000000000000000	4.00000000000000000000	0.00000000000000000000	0.00000000000000000000	0.00000000000000000000	0.00000000000000000000	0.00000000000000000000	0.00000000000000000000	0.00000000000000000000	0.00000000000000000000	4.00000000000000000000	4.00000000000000000000
70.00000000000000000000	0.00000000000000000000	4156.92285156250000000000	4165.12792968750000000000	4161.02539062500000000000	4138.46142578125000000000	4158.97412109375000000000	4144.61523437500000000000	4147.17919921875000000000	4129.23046875000000000000	4136.41015625000000000000	4137.43603515625000000000	4142.56396484375000000000	4200.51269531250000000000	4171.28173828125000000000	4152.30761718750000000000	3422.00000000000000000000	10246.00000000000000000000	10230.00000000000000000000	0.00000000000000000000	0.00000000000000000000	0.00000000000000000000	554.00000000000000000000	109.00000000000000000000	4.00000000000000000000	4.00000000000000000000	4.00000000000000000000	4.00000000000000000000	4.00000000000000000000	4.00000000000000000000	4.00000000000000000000	0.00000000000000000000	0.00000000000000000000	0.00000000000000000000	0.00000000000000000000	0.00000000000000000000	0.00000000000000000000	0.00000000000000000000	4.00000000000000000000	4.00000000000000000000
71.00000000000000000000	0.00000000000000000000	4153.84619140625000000000	4161.02539062500000000000	4165.64111328125000000000	4144.10253906250000000000	4159.48730468750000000000	4141.02539062500000000000	4160.00000000000000000000	4143.07666015625000000000	4141.02539062500000000000	4137.43603515625000000000	4172.30761718750000000000	4203.07666015625000000000	4170.76904296875000000000	4156.41015625000000000000	3453.00000000000000000000	10245.00000000000000000000	10230.00000000000000000000	0.00000000000000000000	0.00000000000000000000	0.00000000000000000000	554.00000000000000000000	117.00000000000000000000	4.00000000000000000000	4.00000000000000000000	4.00000000000000000000	4.00000000000000000000	4.00000000000000000000	4.00000000000000000000	4.00000000000000000000	4.00000000000000000000	0.00000000000000000000	0.00000000000000000000	0.00000000000000000000	0.00000000000000000000	0.00000000000000000000	0.00000000000000000000	4.00000000000000000000	4.00000000000000000000
72.00000000000000000000	0.00000000000000000000	4158.46142578125000000000	4157.94873046875000000000	4165.12792968750000000000	4141.53857421875000000000	4162.56396484375000000000	4137.94873046875000000000	4157.43603515625000000000	4148.20507812500000000000	4143.07666015625000000000	4139.48730468750000000000	4154.35888671875000000000	4202.56396484375000000000	4170.76904296875000000000	4152.30761718750000000000	3164.00000000000000000000	10245.00000000000000000000	10230.00000000000000000000	0.00000000000000000000	0.00000000000000000000	0.00000000000000000000	554.00000000000000000000	125.00000000000000000000	4.00000000000000000000	4.00000000000000000000	4.00000000000000000000	4.00000000000000000000	4.00000000000000000000	4.00000000000000000000	4.00000000000000000000	4.00000000000000000000	4.00000000000000000000	0.00000000000000000000	0.00000000000000000000	0.00000000000000000000	0.00000000000000000000	0.00000000000000000000	4.00000000000000000000	4.00000000000000000000
73.00000000000000000000	0.00000000000000000000	4151.79492187500000000000	4163.58984375000000000000	4157.94873046875000000000	4131.79492187500000000000	4171.79492187500000000000	4144.10253906250000000000	4148.71777343750000000000	4136.41015625000000000000	4137.94873046875000000000	4140.00000000000000000000	4129.74365234375000000000	4194.87158203125000000000	4167.17919921875000000000	4143.58984375000000000000	2915.00000000000000000000	10246.00000000000000000000	10232.00000000000000000000	0.00000000000000000000	0.00000000000000000000	0.00000000000000000000	554.00000000000000000000	134.00000000000000000000	4.00000000000000000000	4.00000000000000000000	4.00000000000000000000	4.00000000000000000000	4.00000000000000000000	4.00000000000000000000	4.00000000000000000000	4.00000000000000000000	4.00000000000000000000	4.00000000000000000000	0.00000000000000000000	0.00000000000000000000	0.00000000000000000000	0.00000000000000000000	4.00000000000000000000	4.00000000000000000000
74.00000000000000000000	0.00000000000000000000	4161.53857421875000000000	4176.41015625000000000000	4168.20507812500000000000	4140.51269531250000000000	4177.43603515625000000000	4149.23046875000000000000	4148.20507812500000000000	4132.30761718750000000000	4140.00000000000000000000	4128.71777343750000000000	4112.82031250000000000000	4197.94873046875000000000	4156.41015625000000000000	4152.30761718750000000000	3511.00000000000000000000	10246.00000000000000000000	10232.00000000000000000000	0.00000000000000000000	0.00000000000000000000	0.00000000000000000000	554.00000000000000000000	142.00000000000000000000	4.00000000000000000000	4.00000000000000000000	4.00000000000000000000	4.00000000000000000000	4.00000000000000000000	4.00000000000000000000	4.00000000000000000000	4.00000000000000000000	4.00000000000000000000	4.00000000000000000000	4.00000000000000000000	0.00000000000000000000	0.00000000000000000000	0.00000000000000000000	4.00000000000000000000	4.00000000000000000000
75.00000000000000000000	0.00000000000000000000	4151.79492187500000000000	4188.71777343750000000000	4151.28173828125000000000	4153.33300781250000000000	4176.41015625000000000000	4155.89746093750000000000	4148.71777343750000000000	4145.12792968750000000000	4149.74365234375000000000	4121.53857421875000000000	4110.25634765625000000000	4195.38427734375000000000	4152.30761718750000000000	4152.30761718750000000000	3242.00000000000000000000	10246.00000000000000000000	10234.00000000000000000000	0.00000000000000000000	0.00000000000000000000	0.00000000000000000000	554.00000000000000000000	150.00000000000000000000	4.00000000000000000000	4.00000000000000000000	4.00000000000000000000	4.00000000000000000000	4.00000000000000000000	4.00000000000000000000	4.00000000000000000000	4.00000000000000000000	4.00000000000000000000	4.00000000000000000000	4.00000000000000000000	4.00000000000000000000	0.00000000000000000000	0.00000000000000000000	4.00000000000000000000	4.00000000000000000000
76.00000000000000000000	0.00000000000000000000	4150.25634765625000000000	4175.89746093750000000000	4147.69238281250000000000	4148.20507812500000000000	4170.25634765625000000000	4155.89746093750000000000	4140.00000000000000000000	4138.97412109375000000000	4141.02539062500000000000	4124.61523437500000000000	4131.28173828125000000000	4182.05126953125000000000	4148.20507812500000000000	4125.64111328125000000000	3040.00000000000000000000	10246.00000000000000000000	10234.00000000000000000000	0.00000000000000000000	0.00000000000000000000	0.00000000000000000000	554.00000000000000000000	157.00000000000000000000	4.00000000000000000000	4.00000000000000000000	4.00000000000000000000	4.00000000000000000000	4.00000000000000000000	4.00000000000000000000	4.00000000000000000000	4.00000000000000000000	4.00000000000000000000	4.00000000000000000000	4.00000000000000000000	4.00000000000000000000	4.00000000000000000000	0.00000000000000000000	4.00000000000000000000	4.00000000000000000000
77.00000000000000000000	0.00000000000000000000	4146.66650390625000000000	4160.00000000000000000000	4152.82031250000000000000	4139.48730468750000000000	4168.20507812500000000000	4149.74365234375000000000	4138.97412109375000000000	4129.74365234375000000000	4132.30761718750000000000	4130.25634765625000000000	4132.30761718750000000000	4175.89746093750000000000	4145.12792968750000000000	4120.00000000000000000000	2866.00000000000000000000	10247.00000000000000000000	10234.00000000000000000000	0.00000000000000000000	0.00000000000000000000	0.00000000000000000000	554.00000000000000000000	166.00000000000000000000	4.00000000000000000000	4.00000000000000000000	4.00000000000000000000	4.00000000000000000000	4.00000000000000000000	4.00000000000000000000	4.00000000000000000000	4.00000000000000000000	4.00000000000000000000	4.00000000000000000000	4.00000000000000000000	4.00000000000000000000	4.00000000000000000000	4.00000000000000000000	4.00000000000000000000	4.00000000000000000000
78.00000000000000000000	0.00000000000000000000	4138.46142578125000000000	4171.28173828125000000000	4145.12792968750000000000	4144.10253906250000000000	4168.20507812500000000000	4148.20507812500000000000	4147.69238281250000000000	4140.51269531250000000000	4139.48730468750000000000	4126.15380859375000000000	4101.53857421875000000000	4180.51269531250000000000	4151.79492187500000000000	4136.41015625000000000000	3511.00000000000000000000	10247.00000000000000000000	10234.00000000000000000000	0.00000000000000000000	0.00000000000000000000	0.00000000000000000000	554.00000000000000000000	173.00000000000000000000	4.00000000000000000000	4.00000000000000000000	4.00000000000000000000	4.00000000000000000000	4.00000000000000000000	4.00000000000000000000	4.00000000000000000000	4.00000000000000000000	4.00000000000000000000	4.00000000000000000000	4.00000000000000000000	4.00000000000000000000	4.00000000000000000000	4.00000000000000000000	4.00000000000000000000	4.00000000000000000000
79.00000000000000000000	0.00000000000000000000	4148.71777343750000000000	4168.71777343750000000000	4149.23046875000000000000	4134.35888671875000000000	4159.48730468750000000000	4148.71777343750000000000	4147.69238281250000000000	4136.92285156250000000000	4132.82031250000000000000	4115.38427734375000000000	4126.15380859375000000000	4173.84619140625000000000	4160.51269531250000000000	4128.71777343750000000000	3242.00000000000000000000	10246.00000000000000000000	10232.00000000000000000000	0.00000000000000000000	0.00000000000000000000	0.00000000000000000000	554.00000000000000000000	181.00000000000000000000	4.00000000000000000000	4.00000000000000000000	4.00000000000000000000	4.00000000000000000000	4.00000000000000000000	4.00000000000000000000	4.00000000000000000000	4.00000000000000000000	4.00000000000000000000	4.00000000000000000000	4.00000000000000000000	4.00000000000000000000	4.00000000000000000000	4.00000000000000000000	4.00000000000000000000	4.00000000000000000000
80.00000000000000000000	0.00000000000000000000	4144.10253906250000000000	4149.74365234375000000000	4143.07666015625000000000	4125.12792968750000000000	4170.25634765625000000000	4145.64111328125000000000	4149.74365234375000000000	4133.84619140625000000000	4122.56396484375000000000	4123.07666015625000000000	4162.05126953125000000000	4171.28173828125000000000	4170.76904296875000000000	4128.20507812500000000000	3040.00000000000000000000	10246.00000000000000000000	10232.00000000000000000000	0.00000000000000000000	0.00000000000000000000	0.00000000000000000000	554.00000000000000000000	188.00000000000000000000	4.00000000000000000000	4.00000000000000000000	4.00000000000000000000	4.00000000000000000000	4.00000000000000000000	4.00000000000000000000	4.00000000000000000000	4.00000000000000000000	4.00000000000000000000	4.00000000000000000000	4.00000000000000000000	4.00000000000000000000	4.00000000000000000000	4.00000000000000000000	4.00000000000000000000	4.00000000000000000000
81.00000000000000000000	0.00000000000000000000	4158.97412109375000000000	4156.41015625000000000000	4154.87158203125000000000	4145.64111328125000000000	4183.07666015625000000000	4136.92285156250000000000	4153.84619140625000000000	4145.64111328125000000000	4127.17919921875000000000	4130.25634765625000000000	4123.07666015625000000000	4200.00000000000000000000	4168.20507812500000000000	4155.38427734375000000000	2866.00000000000000000000	10247.00000000000000000000	10230.00000000000000000000	0.00000000000000000000	0.00000000000000000000	0.00000000000000000000	554.00000000000000000000	195.00000000000000000000	4.00000000000000000000	4.00000000000000000000	4.00000000000000000000	4.00000000000000000000	4.00000000000000000000	4.00000000000000000000	4.00000000000000000000	4.00000000000000000000	4.00000000000000000000	4.00000000000000000000	4.00000000000000000000	4.00000000000000000000	4.00000000000000000000	4.00000000000000000000	4.00000000000000000000	4.00000000000000000000
82.00000000000000000000	0.00000000000000000000	4165.64111328125000000000	4175.89746093750000000000	4160.51269531250000000000	4152.30761718750000000000	4170.76904296875000000000	4136.41015625000000000000	4145.64111328125000000000	4136.92285156250000000000	4131.79492187500000000000	4125.12792968750000000000	4106.66650390625000000000	4202.05126953125000000000	4154.35888671875000000000	4154.35888671875000000000	3511.00000000000000000000	10247.00000000000000000000	10230.00000000000000000000	0.00000000000000000000	0.00000000000000000000	0.00000000000000000000	554.00000000000000000000	203.00000000000000000000	4.00000000000000000000	4.00000000000000000000	4.00000000000000000000	4.00000000000000000000	4.00000000000000000000	4.00000000000000000000	4.00000000000000000000	4.00000000000000000000	4.00000000000000000000	4.00000000000000000000	4.00000000000000000000	4.00000000000000000000	4.00000000000000000000	4.00000000000000000000	4.00000000000000000000	4.00000000000000000000
83.00000000000000000000	0.00000000000000000000	4149.23046875000000000000	4182.05126953125000000000	4149.74365234375000000000	4148.71777343750000000000	4164.61523437500000000000	4142.05126953125000000000	4137.43603515625000000000	4119.48730468750000000000	4124.61523437500000000000	4127.17919921875000000000	4146.15380859375000000000	4180.51269531250000000000	4160.51269531250000000000	4133.33300781250000000000	3242.00000000000000000000	10245.00000000000000000000	10228.00000000000000000000	0.00000000000000000000	0.00000000000000000000	0.00000000000000000000	554.00000000000000000000	211.00000000000000000000	4.00000000000000000000	4.00000000000000000000	4.00000000000000000000	4.00000000000000000000	4.00000000000000000000	4.00000000000000000000	4.00000000000000000000	4.00000000000000000000	4.00000000000000000000	4.00000000000000000000	4.00000000000000000000	4.00000000000000000000	4.00000000000000000000	4.00000000000000000000	4.00000000000000000000	4.00000000000000000000
84.00000000000000000000	0.00000000000000000000	4155.89746093750000000000	4175.38427734375000000000	4158.46142578125000000000	4154.87158203125000000000	4171.28173828125000000000	4137.94873046875000000000	4136.41015625000000000000	4123.07666015625000000000	4120.00000000000000000000	4122.56396484375000000000	4154.35888671875000000000	4185.64111328125000000000	4175.89746093750000000000	4126.66650390625000000000	3040.00000000000000000000	10245.00000000000000000000	10228.00000000000000000000	0.00000000000000000000	0.00000000000000000000	0.00000000000000000000	554.00000000000000000000	219.00000000000000000000	4.00000000000000000000	4.00000000000000000000	4.00000000000000000000	4.00000000000000000000	4.00000000000000000000	4.00000000000000000000	4.00000000000000000000	4.00000000000000000000	4.00000000000000000000	4.00000000000000000000	4.00000000000000000000	4.00000000000000000000	4.00000000000000000000	4.00000000000000000000	4.00000000000000000000	4.00000000000000000000
85.00000000000000000000	0.00000000000000000000	4138.97412109375000000000	4173.33300781250000000000	4141.53857421875000000000	4156.92285156250000000000	4176.92285156250000000000	4140.00000000000000000000	4141.02539062500000000000	4144.61523437500000000000	4143.07666015625000000000	4127.69238281250000000000	4149.74365234375000000000	4184.10253906250000000000	4173.84619140625000000000	4127.69238281250000000000	2866.00000000000000000000	10247.00000000000000000000	10229.00000000000000000000	0.00000000000000000000	0.00000000000000000000	0.00000000000000000000	554.00000000000000000000	227.00000000000000000000	4.00000000000000000000	4.00000000000000000000	4.00000000000000000000	4.00000000000000000000	4.00000000000000000000	4.00000000000000000000	4.00000000000000000000	4.00000000000000000000	4.00000000000000000000	4.00000000000000000000	4.00000000000000000000	4.00000000000000000000	4.00000000000000000000	4.00000000000000000000	4.00000000000000000000	4.00000000000000000000
86.00000000000000000000	0.00000000000000000000	4134.35888671875000000000	4169.74365234375000000000	4137.43603515625000000000	4146.66650390625000000000	4169.74365234375000000000	4153.33300781250000000000	4148.20507812500000000000	4154.35888671875000000000	4158.46142578125000000000	4147.69238281250000000000	4136.41015625000000000000	4173.33300781250000000000	4167.17919921875000000000	4130.76904296875000000000	3511.00000000000000000000	10247.00000000000000000000	10229.00000000000000000000	0.00000000000000000000	0.00000000000000000000	0.00000000000000000000	554.00000000000000000000	236.00000000000000000000	4.00000000000000000000	4.00000000000000000000	4.00000000000000000000	4.00000000000000000000	4.00000000000000000000	4.00000000000000000000	4.00000000000000000000	4.00000000000000000000	4.00000000000000000000	4.00000000000000000000	4.00000000000000000000	4.00000000000000000000	4.00000000000000000000	4.00000000000000000000	4.00000000000000000000	4.00000000000000000000
87.00000000000000000000	0.00000000000000000000	4156.41015625000000000000	4161.53857421875000000000	4153.84619140625000000000	4119.48730468750000000000	4166.66650390625000000000	4163.07666015625000000000	4161.53857421875000000000	4154.35888671875000000000	4150.25634765625000000000	4150.76904296875000000000	4111.28173828125000000000	4182.05126953125000000000	4176.41015625000000000000	4142.05126953125000000000	3242.00000000000000000000	10246.00000000000000000000	10228.00000000000000000000	0.00000000000000000000	0.00000000000000000000	0.00000000000000000000	554.00000000000000000000	243.00000000000000000000	4.00000000000000000000	4.00000000000000000000	4.00000000000000000000	4.00000000000000000000	4.00000000000000000000	4.00000000000000000000	4.00000000000000000000	4.00000000000000000000	4.00000000000000000000	4.00000000000000000000	4.00000000000000000000	4.00000000000000000000	4.00000000000000000000	4.00000000000000000000	4.00000000000000000000	4.00000000000000000000
88.00000000000000000000	0.00000000000000000000	4151.79492187500000000000	4151.79492187500000000000	4145.64111328125000000000	4115.38427734375000000000	4174.35888671875000000000	4162.05126953125000000000	4170.25634765625000000000	4155.89746093750000000000	4146.66650390625000000000	4144.61523437500000000000	4137.94873046875000000000	4199.48730468750000000000	4180.00000000000000000000	4150.76904296875000000000	3040.00000000000000000000	10246.00000000000000000000	10228.00000000000000000000	0.00000000000000000000	0.00000000000000000000	0.00000000000000000000	554.00000000000000000000	250.00000000000000000000	4.00000000000000000000	4.00000000000000000000	4.00000000000000000000	4.00000000000000000000	4.00000000000000000000	4.00000000000000000000	4.00000000000000000000	4.00000000000000000000	4.00000000000000000000	4.00000000000000000000	4.00000000000000000000	4.00000000000000000000	4.00000000000000000000	4.00000000000000000000	4.00000000000000000000	4.00000000000000000000
89.00000000000000000000	0.00000000000000000000	4157.43603515625000000000	4150.76904296875000000000	4151.79492187500000000000	4153.84619140625000000000	4171.28173828125000000000	4152.30761718750000000000	4163.58984375000000000000	4146.15380859375000000000	4143.58984375000000000000	4143.58984375000000000000	4169.74365234375000000000	4200.00000000000000000000	4171.28173828125000000000	4143.58984375000000000000	2866.00000000000000000000	10246.00000000000000000000	10227.00000000000000000000	0.00000000000000000000	0.00000000000000000000	0.00000000000000000000	554.00000000000000000000	259.00000000000000000000	4.00000000000000000000	4.00000000000000000000	4.00000000000000000000	4.00000000000000000000	4.00000000000000000000	4.00000000000000000000	4.00000000000000000000	4.00000000000000000000	4.00000000000000000000	4.00000000000000000000	4.00000000000000000000	4.00000000000000000000	4.00000000000000000000	4.00000000000000000000	4.00000000000000000000	4.00000000000000000000
90.00000000000000000000	0.00000000000000000000	4155.38427734375000000000	4169.23046875000000000000	4148.71777343750000000000	4172.82031250000000000000	4166.66650390625000000000	4142.56396484375000000000	4155.38427734375000000000	4141.02539062500000000000	4141.02539062500000000000	4134.87158203125000000000	4147.17919921875000000000	4195.89746093750000000000	4187.17919921875000000000	4137.43603515625000000000	3511.00000000000000000000	10246.00000000000000000000	10227.00000000000000000000	0.00000000000000000000	0.00000000000000000000	0.00000000000000000000	554.00000000000000000000	267.00000000000000000000	4.00000000000000000000	4.00000000000000000000	4.00000000000000000000	4.00000000000000000000	4.00000000000000000000	4.00000000000000000000	4.00000000000000000000	4.00000000000000000000	4.00000000000000000000	4.00000000000000000000	4.00000000000000000000	4.00000000000000000000	4.00000000000000000000	4.00000000000000000000	4.00000000000000000000	4.00000000000000000000
91.00000000000000000000	0.00000000000000000000	4153.84619140625000000000	4181.02539062500000000000	4155.38427734375000000000	4148.20507812500000000000	4166.15380859375000000000	4134.35888671875000000000	4145.12792968750000000000	4134.35888671875000000000	4132.82031250000000000000	4122.56396484375000000000	4133.84619140625000000000	4215.38427734375000000000	4202.56396484375000000000	4147.17919921875000000000	3242.00000000000000000000	10245.00000000000000000000	10228.00000000000000000000	0.00000000000000000000	0.00000000000000000000	0.00000000000000000000	554.00000000000000000000	275.00000000000000000000	4.00000000000000000000	4.00000000000000000000	4.00000000000000000000	4.00000000000000000000	4.00000000000000000000	4.00000000000000000000	4.00000000000000000000	4.00000000000000000000	4.00000000000000000000	4.00000000000000000000	4.00000000000000000000	4.00000000000000000000	4.00000000000000000000	4.00000000000000000000	4.00000000000000000000	4.00000000000000000000
92.00000000000000000000	0.00000000000000000000	4162.56396484375000000000	4186.66650390625000000000	4171.79492187500000000000	4148.71777343750000000000	4178.97412109375000000000	4138.97412109375000000000	4138.46142578125000000000	4120.00000000000000000000	4122.05126953125000000000	4134.35888671875000000000	4150.25634765625000000000	4229.23046875000000000000	4191.28173828125000000000	4164.61523437500000000000	3040.00000000000000000000	10245.00000000000000000000	10228.00000000000000000000	0.00000000000000000000	0.00000000000000000000	0.00000000000000000000	554.00000000000000000000	282.00000000000000000000	4.00000000000000000000	4.00000000000000000000	4.00000000000000000000	4.00000000000000000000	4.00000000000000000000	4.00000000000000000000	4.00000000000000000000	4.00000000000000000000	4.00000000000000000000	4.00000000000000000000	4.00000000000000000000	4.00000000000000000000	4.00000000000000000000	4.00000000000000000000	4.00000000000000000000	4.00000000000000000000
93.00000000000000000000	0.00000000000000000000	4143.58984375000000000000	4181.02539062500000000000	4141.53857421875000000000	4157.94873046875000000000	4173.33300781250000000000	4146.15380859375000000000	4133.33300781250000000000	4109.74365234375000000000	4119.48730468750000000000	4142.05126953125000000000	4154.87158203125000000000	4198.97412109375000000000	4171.28173828125000000000	4148.71777343750000000000	2866.00000000000000000000	10246.00000000000000000000	10227.00000000000000000000	0.00000000000000000000	0.00000000000000000000	0.00000000000000000000	554.00000000000000000000	291.00000000000000000000	4.00000000000000000000	4.00000000000000000000	4.00000000000000000000	4.00000000000000000000	4.00000000000000000000	4.00000000000000000000	4.00000000000000000000	4.00000000000000000000	4.00000000000000000000	4.00000000000000000000	4.00000000000000000000	4.00000000000000000000	4.00000000000000000000	4.00000000000000000000	4.00000000000000000000	4.00000000000000000000
94.00000000000000000000	0.00000000000000000000	4139.48730468750000000000	4154.35888671875000000000	4127.69238281250000000000	4124.10253906250000000000	4138.46142578125000000000	4141.02539062500000000000	4130.25634765625000000000	4108.71777343750000000000	4122.05126953125000000000	4126.66650390625000000000	4143.07666015625000000000	4172.82031250000000000000	4162.56396484375000000000	4115.89746093750000000000	3511.00000000000000000000	10246.00000000000000000000	10227.00000000000000000000	0.00000000000000000000	0.00000000000000000000	0.00000000000000000000	554.00000000000000000000	299.00000000000000000000	4.00000000000000000000	4.00000000000000000000	4.00000000000000000000	4.00000000000000000000	4.00000000000000000000	4.00000000000000000000	4.00000000000000000000	4.00000000000000000000	4.00000000000000000000	4.00000000000000000000	4.00000000000000000000	4.00000000000000000000	4.00000000000000000000	4.00000000000000000000	4.00000000000000000000	4.00000000000000000000
95.00000000000000000000	0.00000000000000000000	4144.61523437500000000000	4148.20507812500000000000	4139.48730468750000000000	4121.53857421875000000000	4152.82031250000000000000	4151.79492187500000000000	4151.79492187500000000000	4141.53857421875000000000	4143.58984375000000000000	4136.92285156250000000000	4129.23046875000000000000	4188.71777343750000000000	4183.58984375000000000000	4123.07666015625000000000	3242.00000000000000000000	10247.00000000000000000000	10225.00000000000000000000	0.00000000000000000000	0.00000000000000000000	0.00000000000000000000	554.00000000000000000000	307.00000000000000000000	4.00000000000000000000	4.00000000000000000000	4.00000000000000000000	4.00000000000000000000	4.00000000000000000000	4.00000000000000000000	4.00000000000000000000	4.00000000000000000000	4.00000000000000000000	4.00000000000000000000	4.00000000000000000000	4.00000000000000000000	4.00000000000000000000	4.00000000000000000000	4.00000000000000000000	4.00000000000000000000
96.00000000000000000000	0.00000000000000000000	4151.28173828125000000000	4164.61523437500000000000	4154.35888671875000000000	4161.02539062500000000000	4198.46142578125000000000	4168.71777343750000000000	4176.92285156250000000000	4178.97412109375000000000	4165.12792968750000000000	4152.30761718750000000000	4137.43603515625000000000	4215.38427734375000000000	4198.46142578125000000000	4156.92285156250000000000	3040.00000000000000000000	10247.00000000000000000000	10225.00000000000000000000	0.00000000000000000000	0.00000000000000000000	0.00000000000000000000	554.00000000000000000000	316.00000000000000000000	4.00000000000000000000	4.00000000000000000000	4.00000000000000000000	4.00000000000000000000	4.00000000000000000000	4.00000000000000000000	4.00000000000000000000	4.00000000000000000000	4.00000000000000000000	4.00000000000000000000	4.00000000000000000000	4.00000000000000000000	4.00000000000000000000	4.00000000000000000000	4.00000000000000000000	4.00000000000000000000
97.00000000000000000000	0.00000000000000000000	4157.94873046875000000000	4183.07666015625000000000	4158.97412109375000000000	4172.30761718750000000000	4193.84619140625000000000	4170.25634765625000000000	4177.43603515625000000000	4179.48730468750000000000	4162.56396484375000000000	4157.43603515625000000000	4165.12792968750000000000	4221.53857421875000000000	4194.87158203125000000000	4166.66650390625000000000	2866.00000000000000000000	10247.00000000000000000000	10226.00000000000000000000	0.00000000000000000000	0.00000000000000000000	0.00000000000000000000	554.00000000000000000000	324.00000000000000000000	4.00000000000000000000	4.00000000000000000000	4.00000000000000000000	4.00000000000000000000	4.00000000000000000000	4.00000000000000000000	4.00000000000000000000	4.00000000000000000000	4.00000000000000000000	4.00000000000000000000	4.00000000000000000000	4.00000000000000000000	4.00000000000000000000	4.00000000000000000000	4.00000000000000000000	4.00000000000000000000
98.00000000000000000000	0.00000000000000000000	4143.58984375000000000000	4188.20507812500000000000	4143.07666015625000000000	4156.92285156250000000000	4167.69238281250000000000	4153.84619140625000000000	4164.10253906250000000000	4158.97412109375000000000	4151.79492187500000000000	4167.69238281250000000000	4166.15380859375000000000	4203.58984375000000000000	4198.46142578125000000000	4144.61523437500000000000	3511.00000000000000000000	10247.00000000000000000000	10226.00000000000000000000	0.00000000000000000000	0.00000000000000000000	0.00000000000000000000	554.00000000000000000000	332.00000000000000000000	4.00000000000000000000	4.00000000000000000000	4.00000000000000000000	4.00000000000000000000	4.00000000000000000000	4.00000000000000000000	4.00000000000000000000	4.00000000000000000000	4.00000000000000000000	4.00000000000000000000	4.00000000000000000000	4.00000000000000000000	4.00000000000000000000	4.00000000000000000000	4.00000000000000000000	4.00000000000000000000
99.00000000000000000000	0.00000000000000000000	4153.84619140625000000000	4170.76904296875000000000	4158.46142578125000000000	4155.38427734375000000000	4174.35888671875000000000	4134.35888671875000000000	4151.79492187500000000000	4144.10253906250000000000	4148.20507812500000000000	4156.41015625000000000000	4165.12792968750000000000	4195.89746093750000000000	4197.43603515625000000000	4136.41015625000000000000	3242.00000000000000000000	10246.00000000000000000000	10227.00000000000000000000	0.00000000000000000000	0.00000000000000000000	0.00000000000000000000	554.00000000000000000000	341.00000000000000000000	4.00000000000000000000	4.00000000000000000000	4.00000000000000000000	4.00000000000000000000	4.00000000000000000000	4.00000000000000000000	4.00000000000000000000	4.00000000000000000000	4.00000000000000000000	4.00000000000000000000	4.00000000000000000000	4.00000000000000000000	4.00000000000000000000	4.00000000000000000000	4.00000000000000000000	4.00000000000000000000
100.00000000000000000000	0.00000000000000000000	4152.82031250000000000000	4173.33300781250000000000	4164.61523437500000000000	4165.64111328125000000000	4194.35888671875000000000	4148.20507812500000000000	4153.33300781250000000000	4147.69238281250000000000	4154.87158203125000000000	4152.82031250000000000000	4174.87158203125000000000	4201.53857421875000000000	4190.76904296875000000000	4150.25634765625000000000	3040.00000000000000000000	10246.00000000000000000000	10227.00000000000000000000	0.00000000000000000000	0.00000000000000000000	0.00000000000000000000	554.00000000000000000000	348.00000000000000000000	4.00000000000000000000	4.00000000000000000000	4.00000000000000000000	4.00000000000000000000	4.00000000000000000000	4.00000000000000000000	4.00000000000000000000	4.00000000000000000000	4.00000000000000000000	4.00000000000000000000	4.00000000000000000000	4.00000000000000000000	4.00000000000000000000	4.00000000000000000000	4.00000000000000000000	4.00000000000000000000
101.00000000000000000000	0.00000000000000000000	4138.97412109375000000000	4191.28173828125000000000	4150.76904296875000000000	4170.25634765625000000000	4172.82031250000000000000	4161.53857421875000000000	4150.76904296875000000000	4142.56396484375000000000	4148.71777343750000000000	4158.46142578125000000000	4125.64111328125000000000	4204.10253906250000000000	4178.97412109375000000000	4145.64111328125000000000	2866.00000000000000000000	10247.00000000000000000000	10226.00000000000000000000	0.00000000000000000000	0.00000000000000000000	0.00000000000000000000	554.00000000000000000000	355.00000000000000000000	4.00000000000000000000	4.00000000000000000000	4.00000000000000000000	4.00000000000000000000	4.00000000000000000000	4.00000000000000000000	4.00000000000000000000	4.00000000000000000000	4.00000000000000000000	4.00000000000000000000	4.00000000000000000000	4.00000000000000000000	4.00000000000000000000	4.00000000000000000000	4.00000000000000000000	4.00000000000000000000
102.00000000000000000000	0.00000000000000000000	4151.28173828125000000000	4181.02539062500000000000	4155.89746093750000000000	4166.66650390625000000000	4146.15380859375000000000	4144.10253906250000000000	4135.38427734375000000000	4134.35888671875000000000	4144.10253906250000000000	4148.71777343750000000000	4114.87158203125000000000	4207.17919921875000000000	4188.71777343750000000000	4141.02539062500000000000	3511.00000000000000000000	10247.00000000000000000000	10226.00000000000000000000	0.00000000000000000000	0.00000000000000000000	0.00000000000000000000	554.00000000000000000000	363.00000000000000000000	4.00000000000000000000	4.00000000000000000000	4.00000000000000000000	4.00000000000000000000	4.00000000000000000000	4.00000000000000000000	4.00000000000000000000	4.00000000000000000000	4.00000000000000000000	4.00000000000000000000	4.00000000000000000000	4.00000000000000000000	4.00000000000000000000	4.00000000000000000000	4.00000000000000000000	4.00000000000000000000
103.00000000000000000000	0.00000000000000000000	4147.17919921875000000000	4178.97412109375000000000	4152.82031250000000000000	4170.25634765625000000000	4173.84619140625000000000	4141.53857421875000000000	4144.10253906250000000000	4156.92285156250000000000	4165.64111328125000000000	4160.51269531250000000000	4193.33300781250000000000	4206.15380859375000000000	4221.02539062500000000000	4156.41015625000000000000	3242.00000000000000000000	10247.00000000000000000000	10227.00000000000000000000	0.00000000000000000000	0.00000000000000000000	0.00000000000000000000	554.00000000000000000000	370.00000000000000000000	4.00000000000000000000	4.00000000000000000000	4.00000000000000000000	4.00000000000000000000	4.00000000000000000000	4.00000000000000000000	4.00000000000000000000	4.00000000000000000000	4.00000000000000000000	4.00000000000000000000	4.00000000000000000000	4.00000000000000000000	4.00000000000000000000	4.00000000000000000000	4.00000000000000000000	4.00000000000000000000
104.00000000000000000000	0.00000000000000000000	4149.23046875000000000000	4187.69238281250000000000	4162.56396484375000000000	4169.23046875000000000000	4197.43603515625000000000	4168.71777343750000000000	4172.30761718750000000000	4172.82031250000000000000	4162.05126953125000000000	4173.84619140625000000000	4197.43603515625000000000	4207.17919921875000000000	4213.84619140625000000000	4159.48730468750000000000	3040.00000000000000000000	10247.00000000000000000000	10227.00000000000000000000	0.00000000000000000000	0.00000000000000000000	0.00000000000000000000	554.00000000000000000000	377.00000000000000000000	4.00000000000000000000	4.00000000000000000000	4.00000000000000000000	4.00000000000000000000	4.00000000000000000000	4.00000000000000000000	4.00000000000000000000	4.00000000000000000000	4.00000000000000000000	4.00000000000000000000	4.00000000000000000000	4.00000000000000000000	4.00000000000000000000	4.00000000000000000000	4.00000000000000000000	4.00000000000000000000
105.00000000000000000000	0.00000000000000000000	4143.07666015625000000000	4164.61523437500000000000	4156.92285156250000000000	4132.82031250000000000000	4171.28173828125000000000	4173.84619140625000000000	4176.41015625000000000000	4161.02539062500000000000	4130.76904296875000000000	4147.69238281250000000000	4145.64111328125000000000	4196.41015625000000000000	4168.20507812500000000000	4136.92285156250000000000	2866.00000000000000000000	10250.00000000000000000000	10228.00000000000000000000	0.00000000000000000000	0.00000000000000000000	0.00000000000000000000	554.00000000000000000000	385.00000000000000000000	4.00000000000000000000	4.00000000000000000000	4.00000000000000000000	4.00000000000000000000	4.00000000000000000000	4.00000000000000000000	4.00000000000000000000	4.00000000000000000000	4.00000000000000000000	4.00000000000000000000	4.00000000000000000000	4.00000000000000000000	4.00000000000000000000	4.00000000000000000000	4.00000000000000000000	4.00000000000000000000
106.00000000000000000000	0.00000000000000000000	4137.94873046875000000000	4148.20507812500000000000	4148.71777343750000000000	4126.66650390625000000000	4156.92285156250000000000	4156.41015625000000000000	4167.69238281250000000000	4158.46142578125000000000	4134.87158203125000000000	4125.12792968750000000000	4132.82031250000000000000	4197.94873046875000000000	4157.94873046875000000000	4132.82031250000000000000	3511.00000000000000000000	10250.00000000000000000000	10228.00000000000000000000	0.00000000000000000000	0.00000000000000000000	0.00000000000000000000	554.00000000000000000000	392.00000000000000000000	4.00000000000000000000	4.00000000000000000000	4.00000000000000000000	4.00000000000000000000	4.00000000000000000000	4.00000000000000000000	4.00000000000000000000	4.00000000000000000000	4.00000000000000000000	4.00000000000000000000	4.00000000000000000000	4.00000000000000000000	4.00000000000000000000	4.00000000000000000000	4.00000000000000000000	4.00000000000000000000
107.00000000000000000000	0.00000000000000000000	4150.76904296875000000000	4163.07666015625000000000	4165.12792968750000000000	4161.53857421875000000000	4159.48730468750000000000	4147.17919921875000000000	4160.51269531250000000000	4156.92285156250000000000	4155.89746093750000000000	4122.56396484375000000000	4103.07666015625000000000	4208.71777343750000000000	4171.79492187500000000000	4140.00000000000000000000	3242.00000000000000000000	10250.00000000000000000000	10230.00000000000000000000	0.00000000000000000000	0.00000000000000000000	0.00000000000000000000	554.00000000000000000000	400.00000000000000000000	4.00000000000000000000	4.00000000000000000000	4.00000000000000000000	4.00000000000000000000	4.00000000000000000000	4.00000000000000000000	4.00000000000000000000	4.00000000000000000000	4.00000000000000000000	4.00000000000000000000	4.00000000000000000000	4.00000000000000000000	4.00000000000000000000	4.00000000000000000000	4.00000000000000000000	4.00000000000000000000
108.00000000000000000000	0.00000000000000000000	4134.35888671875000000000	4165.64111328125000000000	4143.58984375000000000000	4158.46142578125000000000	4140.51269531250000000000	4135.89746093750000000000	4144.61523437500000000000	4138.46142578125000000000	4141.53857421875000000000	4121.53857421875000000000	4116.92285156250000000000	4190.25634765625000000000	4166.66650390625000000000	4129.23046875000000000000	3040.00000000000000000000	10250.00000000000000000000	10230.00000000000000000000	0.00000000000000000000	0.00000000000000000000	0.00000000000000000000	554.00000000000000000000	407.00000000000000000000	4.00000000000000000000	4.00000000000000000000	4.00000000000000000000	4.00000000000000000000	4.00000000000000000000	4.00000000000000000000	4.00000000000000000000	4.00000000000000000000	4.00000000000000000000	4.00000000000000000000	4.00000000000000000000	4.00000000000000000000	4.00000000000000000000	4.00000000000000000000	4.00000000000000000000	4.00000000000000000000
109.00000000000000000000	0.00000000000000000000	4146.66650390625000000000	4153.33300781250000000000	4148.20507812500000000000	4145.64111328125000000000	4135.38427734375000000000	4129.23046875000000000000	4141.53857421875000000000	4131.28173828125000000000	4127.69238281250000000000	4131.79492187500000000000	4189.23046875000000000000	4190.25634765625000000000	4172.82031250000000000000	4138.97412109375000000000	2866.00000000000000000000	10246.00000000000000000000	10232.00000000000000000000	0.00000000000000000000	0.00000000000000000000	0.00000000000000000000	554.00000000000000000000	414.00000000000000000000	4.00000000000000000000	4.00000000000000000000	4.00000000000000000000	4.00000000000000000000	4.00000000000000000000	4.00000000000000000000	4.00000000000000000000	4.00000000000000000000	4.00000000000000000000	4.00000000000000000000	4.00000000000000000000	4.00000000000000000000	4.00000000000000000000	4.00000000000000000000	4.00000000000000000000	4.00000000000000000000
110.00000000000000000000	0.00000000000000000000	4166.15380859375000000000	4164.61523437500000000000	4173.84619140625000000000	4161.53857421875000000000	4170.76904296875000000000	4150.25634765625000000000	4161.53857421875000000000	4151.28173828125000000000	4155.38427734375000000000	4142.05126953125000000000	4171.79492187500000000000	4217.43603515625000000000	4200.00000000000000000000	4168.20507812500000000000	3511.00000000000000000000	10246.00000000000000000000	10232.00000000000000000000	0.00000000000000000000	0.00000000000000000000	0.00000000000000000000	554.00000000000000000000	422.00000000000000000000	4.00000000000000000000	4.00000000000000000000	4.00000000000000000000	4.00000000000000000000	4.00000000000000000000	4.00000000000000000000	4.00000000000000000000	4.00000000000000000000	4.00000000000000000000	4.00000000000000000000	4.00000000000000000000	4.00000000000000000000	4.00000000000000000000	4.00000000000000000000	4.00000000000000000000	4.00000000000000000000
111.00000000000000000000	0.00000000000000000000	4152.82031250000000000000	4186.15380859375000000000	4165.12792968750000000000	4172.30761718750000000000	4190.25634765625000000000	4166.66650390625000000000	4166.66650390625000000000	4161.02539062500000000000	4168.20507812500000000000	4141.53857421875000000000	4124.10253906250000000000	4226.66650390625000000000	4207.69238281250000000000	4170.76904296875000000000	3242.00000000000000000000	10247.00000000000000000000	10233.00000000000000000000	0.00000000000000000000	0.00000000000000000000	0.00000000000000000000	554.00000000000000000000	430.00000000000000000000	4.00000000000000000000	4.00000000000000000000	4.00000000000000000000	4.00000000000000000000	4.00000000000000000000	4.00000000000000000000	4.00000000000000000000	4.00000000000000000000	4.00000000000000000000	4.00000000000000000000	4.00000000000000000000	4.00000000000000000000	4.00000000000000000000	4.00000000000000000000	4.00000000000000000000	4.00000000000000000000
112.00000000000000000000	0.00000000000000000000	4155.89746093750000000000	4193.84619140625000000000	4161.53857421875000000000	4164.61523437500000000000	4173.84619140625000000000	4158.97412109375000000000	4157.43603515625000000000	4152.82031250000000000000	4147.17919921875000000000	4143.58984375000000000000	4155.89746093750000000000	4215.89746093750000000000	4194.87158203125000000000	4158.97412109375000000000	3040.00000000000000000000	10247.00000000000000000000	10233.00000000000000000000	0.00000000000000000000	0.00000000000000000000	0.00000000000000000000	554.00000000000000000000	438.00000000000000000000	4.00000000000000000000	4.00000000000000000000	4.00000000000000000000	4.00000000000000000000	4.00000000000000000000	4.00000000000000000000	4.00000000000000000000	4.00000000000000000000	4.00000000000000000000	4.00000000000000000000	4.00000000000000000000	4.00000000000000000000	4.00000000000000000000	4.00000000000000000000	4.00000000000000000000	4.00000000000000000000
113.00000000000000000000	0.00000000000000000000	4147.69238281250000000000	4181.53857421875000000000	4151.79492187500000000000	4150.25634765625000000000	4162.56396484375000000000	4156.41015625000000000000	4162.05126953125000000000	4159.48730468750000000000	4146.66650390625000000000	4143.07666015625000000000	4169.23046875000000000000	4210.76904296875000000000	4177.43603515625000000000	4162.56396484375000000000	2866.00000000000000000000	10248.00000000000000000000	10232.00000000000000000000	0.00000000000000000000	0.00000000000000000000	0.00000000000000000000	554.00000000000000000000	447.00000000000000000000	4.00000000000000000000	4.00000000000000000000	4.00000000000000000000	4.00000000000000000000	4.00000000000000000000	4.00000000000000000000	4.00000000000000000000	4.00000000000000000000	4.00000000000000000000	4.00000000000000000000	4.00000000000000000000	4.00000000000000000000	4.00000000000000000000	4.00000000000000000000	4.00000000000000000000	4.00000000000000000000
114.00000000000000000000	0.00000000000000000000	4152.30761718750000000000	4168.20507812500000000000	4159.48730468750000000000	4142.05126953125000000000	4156.41015625000000000000	4164.61523437500000000000	4170.25634765625000000000	4172.30761718750000000000	4160.00000000000000000000	4127.69238281250000000000	4157.94873046875000000000	4226.66650390625000000000	4177.94873046875000000000	4167.69238281250000000000	3511.00000000000000000000	10248.00000000000000000000	10232.00000000000000000000	0.00000000000000000000	0.00000000000000000000	0.00000000000000000000	554.00000000000000000000	455.00000000000000000000	4.00000000000000000000	4.00000000000000000000	4.00000000000000000000	4.00000000000000000000	4.00000000000000000000	4.00000000000000000000	4.00000000000000000000	4.00000000000000000000	4.00000000000000000000	4.00000000000000000000	4.00000000000000000000	4.00000000000000000000	4.00000000000000000000	4.00000000000000000000	4.00000000000000000000	4.00000000000000000000
115.00000000000000000000	0.00000000000000000000	4161.02539062500000000000	4180.51269531250000000000	4163.07666015625000000000	4154.87158203125000000000	4161.53857421875000000000	4168.71777343750000000000	4172.30761718750000000000	4171.28173828125000000000	4158.46142578125000000000	4126.15380859375000000000	4176.41015625000000000000	4226.15380859375000000000	4201.53857421875000000000	4160.51269531250000000000	3242.00000000000000000000	10247.00000000000000000000	10232.00000000000000000000	0.00000000000000000000	0.00000000000000000000	0.00000000000000000000	554.00000000000000000000	463.00000000000000000000	4.00000000000000000000	4.00000000000000000000	4.00000000000000000000	4.00000000000000000000	4.00000000000000000000	4.00000000000000000000	4.00000000000000000000	4.00000000000000000000	4.00000000000000000000	4.00000000000000000000	4.00000000000000000000	4.00000000000000000000	4.00000000000000000000	4.00000000000000000000	4.00000000000000000000	4.00000000000000000000
116.00000000000000000000	0.00000000000000000000	4145.64111328125000000000	4174.35888671875000000000	4145.64111328125000000000	4162.56396484375000000000	4158.46142578125000000000	4154.35888671875000000000	4160.51269531250000000000	4154.35888671875000000000	4147.69238281250000000000	4137.43603515625000000000	4149.74365234375000000000	4211.79492187500000000000	4200.51269531250000000000	4155.38427734375000000000	3040.00000000000000000000	10247.00000000000000000000	10232.00000000000000000000	0.00000000000000000000	0.00000000000000000000	0.00000000000000000000	554.00000000000000000000	472.00000000000000000000	4.00000000000000000000	4.00000000000000000000	4.00000000000000000000	4.00000000000000000000	4.00000000000000000000	4.00000000000000000000	4.00000000000000000000	4.00000000000000000000	4.00000000000000000000	4.00000000000000000000	4.00000000000000000000	4.00000000000000000000	4.00000000000000000000	4.00000000000000000000	4.00000000000000000000	4.00000000000000000000
117.00000000000000000000	0.00000000000000000000	4150.25634765625000000000	4149.23046875000000000000	4157.94873046875000000000	4154.35888671875000000000	4138.97412109375000000000	4132.30761718750000000000	4143.58984375000000000000	4136.92285156250000000000	4139.48730468750000000000	4127.69238281250000000000	4115.38427734375000000000	4220.00000000000000000000	4180.00000000000000000000	4166.15380859375000000000	2866.00000000000000000000	10248.00000000000000000000	10229.00000000000000000000	0.00000000000000000000	0.00000000000000000000	0.00000000000000000000	554.00000000000000000000	480.00000000000000000000	4.00000000000000000000	4.00000000000000000000	4.00000000000000000000	4.00000000000000000000	4.00000000000000000000	4.00000000000000000000	4.00000000000000000000	4.00000000000000000000	4.00000000000000000000	4.00000000000000000000	4.00000000000000000000	4.00000000000000000000	4.00000000000000000000	4.00000000000000000000	4.00000000000000000000	4.00000000000000000000
118.00000000000000000000	0.00000000000000000000	4152.82031250000000000000	4162.56396484375000000000	4162.05126953125000000000	4152.82031250000000000000	4153.84619140625000000000	4145.64111328125000000000	4147.69238281250000000000	4142.56396484375000000000	4147.17919921875000000000	4132.30761718750000000000	4180.00000000000000000000	4224.61523437500000000000	4201.53857421875000000000	4174.87158203125000000000	3511.00000000000000000000	10248.00000000000000000000	10229.00000000000000000000	0.00000000000000000000	0.00000000000000000000	0.00000000000000000000	554.00000000000000000000	488.00000000000000000000	4.00000000000000000000	4.00000000000000000000	4.00000000000000000000	4.00000000000000000000	4.00000000000000000000	4.00000000000000000000	4.00000000000000000000	4.00000000000000000000	4.00000000000000000000	4.00000000000000000000	4.00000000000000000000	4.00000000000000000000	4.00000000000000000000	4.00000000000000000000	4.00000000000000000000	4.00000000000000000000
119.00000000000000000000	0.00000000000000000000	4162.56396484375000000000	4188.71777343750000000000	4165.64111328125000000000	4160.00000000000000000000	4179.48730468750000000000	4172.30761718750000000000	4157.94873046875000000000	4153.33300781250000000000	4153.33300781250000000000	4147.69238281250000000000	4204.61523437500000000000	4227.69238281250000000000	4217.94873046875000000000	4178.46142578125000000000	3242.00000000000000000000	10247.00000000000000000000	10228.00000000000000000000	0.00000000000000000000	0.00000000000000000000	0.00000000000000000000	554.00000000000000000000	497.00000000000000000000	4.00000000000000000000	4.00000000000000000000	4.00000000000000000000	4.00000000000000000000	4.00000000000000000000	4.00000000000000000000	4.00000000000000000000	4.00000000000000000000	4.00000000000000000000	4.00000000000000000000	4.00000000000000000000	4.00000000000000000000	4.00000000000000000000	4.00000000000000000000	4.00000000000000000000	4.00000000000000000000
120.00000000000000000000	0.00000000000000000000	4167.69238281250000000000	4195.38427734375000000000	4167.69238281250000000000	4164.10253906250000000000	4169.23046875000000000000	4159.48730468750000000000	4153.84619140625000000000	4149.74365234375000000000	4145.12792968750000000000	4134.87158203125000000000	4152.82031250000000000000	4235.89746093750000000000	4196.92285156250000000000	4178.97412109375000000000	3040.00000000000000000000	10247.00000000000000000000	10228.00000000000000000000	0.00000000000000000000	0.00000000000000000000	0.00000000000000000000	554.00000000000000000000	505.00000000000000000000	4.00000000000000000000	4.00000000000000000000	4.00000000000000000000	4.00000000000000000000	4.00000000000000000000	4.00000000000000000000	4.00000000000000000000	4.00000000000000000000	4.00000000000000000000	4.00000000000000000000	4.00000000000000000000	4.00000000000000000000	4.00000000000000000000	4.00000000000000000000	4.00000000000000000000	4.00000000000000000000
121.00000000000000000000	0.00000000000000000000	4150.25634765625000000000	4186.15380859375000000000	4152.82031250000000000000	4156.92285156250000000000	4155.38427734375000000000	4138.97412109375000000000	4152.30761718750000000000	4148.20507812500000000000	4141.53857421875000000000	4126.15380859375000000000	4145.12792968750000000000	4228.20507812500000000000	4189.74365234375000000000	4170.25634765625000000000	2866.00000000000000000000	10246.00000000000000000000	10228.00000000000000000000	0.00000000000000000000	0.00000000000000000000	0.00000000000000000000	554.00000000000000000000	513.00000000000000000000	4.00000000000000000000	4.00000000000000000000	4.00000000000000000000	4.00000000000000000000	4.00000000000000000000	4.00000000000000000000	4.00000000000000000000	4.00000000000000000000	4.00000000000000000000	4.00000000000000000000	4.00000000000000000000	4.00000000000000000000	4.00000000000000000000	4.00000000000000000000	4.00000000000000000000	4.00000000000000000000
122.00000000000000000000	0.00000000000000000000	4155.89746093750000000000	4163.07666015625000000000	4156.92285156250000000000	4135.89746093750000000000	4149.23046875000000000000	4148.71777343750000000000	4150.76904296875000000000	4145.12792968750000000000	4137.43603515625000000000	4128.71777343750000000000	4149.74365234375000000000	4208.71777343750000000000	4181.02539062500000000000	4158.46142578125000000000	3511.00000000000000000000	10246.00000000000000000000	10228.00000000000000000000	0.00000000000000000000	0.00000000000000000000	0.00000000000000000000	554.00000000000000000000	522.00000000000000000000	4.00000000000000000000	4.00000000000000000000	4.00000000000000000000	4.00000000000000000000	4.00000000000000000000	4.00000000000000000000	4.00000000000000000000	4.00000000000000000000	4.00000000000000000000	4.00000000000000000000	4.00000000000000000000	4.00000000000000000000	4.00000000000000000000	4.00000000000000000000	4.00000000000000000000	4.00000000000000000000
123.00000000000000000000	0.00000000000000000000	4143.58984375000000000000	4158.46142578125000000000	4140.00000000000000000000	4125.64111328125000000000	4146.66650390625000000000	4156.92285156250000000000	4147.69238281250000000000	4138.97412109375000000000	4135.89746093750000000000	4126.66650390625000000000	4146.15380859375000000000	4187.17919921875000000000	4168.71777343750000000000	4138.97412109375000000000	3242.00000000000000000000	10245.00000000000000000000	10227.00000000000000000000	0.00000000000000000000	0.00000000000000000000	0.00000000000000000000	554.00000000000000000000	530.00000000000000000000	4.00000000000000000000	4.00000000000000000000	4.00000000000000000000	4.00000000000000000000	4.00000000000000000000	4.00000000000000000000	4.00000000000000000000	4.00000000000000000000	4.00000000000000000000	4.00000000000000000000	4.00000000000000000000	4.00000000000000000000	4.00000000000000000000	4.00000000000000000000	4.00000000000000000000	4.00000000000000000000
124.00000000000000000000	0.00000000000000000000	4140.00000000000000000000	4174.35888671875000000000	4141.02539062500000000000	4144.10253906250000000000	4158.97412109375000000000	4151.79492187500000000000	4152.82031250000000000000	4141.53857421875000000000	4143.07666015625000000000	4123.58984375000000000000	4158.46142578125000000000	4188.71777343750000000000	4177.94873046875000000000	4132.30761718750000000000	3040.00000000000000000000	10245.00000000000000000000	10227.00000000000000000000	0.00000000000000000000	0.00000000000000000000	0.00000000000000000000	554.00000000000000000000	538.00000000000000000000	4.00000000000000000000	4.00000000000000000000	4.00000000000000000000	4.00000000000000000000	4.00000000000000000000	4.00000000000000000000	4.00000000000000000000	4.00000000000000000000	4.00000000000000000000	4.00000000000000000000	4.00000000000000000000	4.00000000000000000000	4.00000000000000000000	4.00000000000000000000	4.00000000000000000000	4.00000000000000000000
125.00000000000000000000	0.00000000000000000000	4161.02539062500000000000	4175.89746093750000000000	4163.07666015625000000000	4155.89746093750000000000	4160.51269531250000000000	4152.82031250000000000000	4154.87158203125000000000	4150.25634765625000000000	4150.25634765625000000000	4124.10253906250000000000	4165.12792968750000000000	4211.79492187500000000000	4186.15380859375000000000	4152.30761718750000000000	2866.00000000000000000000	10245.00000000000000000000	10228.00000000000000000000	0.00000000000000000000	0.00000000000000000000	0.00000000000000000000	554.00000000000000000000	545.00000000000000000000	4.00000000000000000000	4.00000000000000000000	4.00000000000000000000	4.00000000000000000000	4.00000000000000000000	4.00000000000000000000	4.00000000000000000000	4.00000000000000000000	4.00000000000000000000	4.00000000000000000000	4.00000000000000000000	4.00000000000000000000	4.00000000000000000000	4.00000000000000000000	4.00000000000000000000	4.00000000000000000000
126.00000000000000000000	0.00000000000000000000	4156.41015625000000000000	4183.07666015625000000000	4153.33300781250000000000	4154.35888671875000000000	4155.89746093750000000000	4164.10253906250000000000	4154.35888671875000000000	4158.97412109375000000000	4158.97412109375000000000	4140.51269531250000000000	4167.69238281250000000000	4225.12792968750000000000	4198.97412109375000000000	4171.79492187500000000000	3511.00000000000000000000	10245.00000000000000000000	10228.00000000000000000000	0.00000000000000000000	0.00000000000000000000	0.00000000000000000000	554.00000000000000000000	553.00000000000000000000	4.00000000000000000000	4.00000000000000000000	4.00000000000000000000	4.00000000000000000000	4.00000000000000000000	4.00000000000000000000	4.00000000000000000000	4.00000000000000000000	4.00000000000000000000	4.00000000000000000000	4.00000000000000000000	4.00000000000000000000	4.00000000000000000000	4.00000000000000000000	4.00000000000000000000	4.00000000000000000000
127.00000000000000000000	0.00000000000000000000	4165.12792968750000000000	4201.53857421875000000000	4164.10253906250000000000	4165.64111328125000000000	4166.66650390625000000000	4168.71777343750000000000	4153.33300781250000000000	4156.92285156250000000000	4165.12792968750000000000	4158.97412109375000000000	4182.05126953125000000000	4231.79492187500000000000	4221.53857421875000000000	4174.35888671875000000000	52.00000000000000000000	10245.00000000000000000000	10228.00000000000000000000	0.00000000000000000000	0.00000000000000000000	0.00000000000000000000	554.00000000000000000000	560.00000000000000000000	4.00000000000000000000	4.00000000000000000000	4.00000000000000000000	4.00000000000000000000	4.00000000000000000000	4.00000000000000000000	4.00000000000000000000	4.00000000000000000000	4.00000000000000000000	4.00000000000000000000	4.00000000000000000000	4.00000000000000000000	4.00000000000000000000	4.00000000000000000000	4.00000000000000000000	4.00000000000000000000
0.00000000000000000000	0.00000000000000000000	4166.15380859375000000000	4197.43603515625000000000	4163.07666015625000000000	4169.23046875000000000000	4172.82031250000000000000	4162.56396484375000000000	4150.76904296875000000000	4156.41015625000000000000	4167.17919921875000000000	4164.10253906250000000000	4195.89746093750000000000	4224.61523437500000000000	4231.28173828125000000000	4171.79492187500000000000	2393.00000000000000000000	10245.00000000000000000000	10228.00000000000000000000	0.00000000000000000000	0.00000000000000000000	0.00000000000000000000	554.00000000000000000000	567.00000000000000000000	4.00000000000000000000	4.00000000000000000000	4.00000000000000000000	4.00000000000000000000	4.00000000000000000000	4.00000000000000000000	4.00000000000000000000	4.00000000000000000000	4.00000000000000000000	4.00000000000000000000	4.00000000000000000000	4.00000000000000000000	4.00000000000000000000	4.00000000000000000000	4.00000000000000000000	4.00000000000000000000
1.00000000000000000000	0.00000000000000000000	4156.41015625000000000000	4170.76904296875000000000	4146.66650390625000000000	4153.33300781250000000000	4150.25634765625000000000	4147.69238281250000000000	4138.46142578125000000000	4149.23046875000000000000	4154.35888671875000000000	4150.76904296875000000000	4185.12792968750000000000	4214.87158203125000000000	4209.74365234375000000000	4161.53857421875000000000	2945.00000000000000000000	10247.00000000000000000000	10228.00000000000000000000	0.00000000000000000000	0.00000000000000000000	0.00000000000000000000	554.00000000000000000000	575.00000000000000000000	4.00000000000000000000	4.00000000000000000000	4.00000000000000000000	4.00000000000000000000	4.00000000000000000000	4.00000000000000000000	4.00000000000000000000	4.00000000000000000000	4.00000000000000000000	4.00000000000000000000	4.00000000000000000000	4.00000000000000000000	4.00000000000000000000	4.00000000000000000000	4.00000000000000000000	4.00000000000000000000
2.00000000000000000000	0.00000000000000000000	4154.35888671875000000000	4160.51269531250000000000	4148.71777343750000000000	4146.15380859375000000000	4126.15380859375000000000	4141.53857421875000000000	4127.17919921875000000000	4135.38427734375000000000	4137.94873046875000000000	4137.94873046875000000000	4151.28173828125000000000	4203.07666015625000000000	4189.23046875000000000000	4141.02539062500000000000	2354.00000000000000000000	10247.00000000000000000000	10228.00000000000000000000	0.00000000000000000000	0.00000000000000000000	0.00000000000000000000	554.00000000000000000000	582.00000000000000000000	4.00000000000000000000	4.00000000000000000000	4.00000000000000000000	4.00000000000000000000	4.00000000000000000000	4.00000000000000000000	4.00000000000000000000	4.00000000000000000000	4.00000000000000000000	4.00000000000000000000	4.00000000000000000000	4.00000000000000000000	4.00000000000000000000	4.00000000000000000000	4.00000000000000000000	4.00000000000000000000
3.00000000000000000000	0.00000000000000000000	4145.12792968750000000000	4181.02539062500000000000	4143.07666015625000000000	4168.71777343750000000000	4146.15380859375000000000	4152.30761718750000000000	4141.53857421875000000000	4149.74365234375000000000	4154.35888671875000000000	4147.69238281250000000000	4139.48730468750000000000	4194.35888671875000000000	4192.82031250000000000000	4142.56396484375000000000	3471.00000000000000000000	10247.00000000000000000000	10229.00000000000000000000	0.00000000000000000000	0.00000000000000000000	0.00000000000000000000	554.00000000000000000000	589.00000000000000000000	4.00000000000000000000	4.00000000000000000000	4.00000000000000000000	4.00000000000000000000	4.00000000000000000000	4.00000000000000000000	4.00000000000000000000	4.00000000000000000000	4.00000000000000000000	4.00000000000000000000	4.00000000000000000000	4.00000000000000000000	4.00000000000000000000	4.00000000000000000000	4.00000000000000000000	4.00000000000000000000
4.00000000000000000000	0.00000000000000000000	4161.02539062500000000000	4192.30761718750000000000	4154.35888671875000000000	4179.48730468750000000000	4171.28173828125000000000	4159.48730468750000000000	4162.05126953125000000000	4167.17919921875000000000	4168.20507812500000000000	4151.79492187500000000000	4167.69238281250000000000	4205.64111328125000000000	4191.79492187500000000000	4158.97412109375000000000	3613.00000000000000000000	10247.00000000000000000000	10229.00000000000000000000	0.00000000000000000000	0.00000000000000000000	0.00000000000000000000	554.00000000000000000000	597.00000000000000000000	4.00000000000000000000	4.00000000000000000000	4.00000000000000000000	4.00000000000000000000	4.00000000000000000000	4.00000000000000000000	4.00000000000000000000	4.00000000000000000000	4.00000000000000000000	4.00000000000000000000	4.00000000000000000000	4.00000000000000000000	4.00000000000000000000	4.00000000000000000000	4.00000000000000000000	4.00000000000000000000
5.00000000000000000000	0.00000000000000000000	4155.38427734375000000000	4174.87158203125000000000	4154.35888671875000000000	4153.84619140625000000000	4165.12792968750000000000	4163.07666015625000000000	4164.10253906250000000000	4160.00000000000000000000	4146.66650390625000000000	4139.48730468750000000000	4176.41015625000000000000	4205.64111328125000000000	4197.43603515625000000000	4153.33300781250000000000	3326.00000000000000000000	10246.00000000000000000000	10228.00000000000000000000	0.00000000000000000000	0.00000000000000000000	0.00000000000000000000	554.00000000000000000000	604.00000000000000000000	4.00000000000000000000	4.00000000000000000000	4.00000000000000000000	4.00000000000000000000	4.00000000000000000000	4.00000000000000000000	4.00000000000000000000	4.00000000000000000000	4.00000000000000000000	4.00000000000000000000	4.00000000000000000000	4.00000000000000000000	4.00000000000000000000	4.00000000000000000000	4.00000000000000000000	4.00000000000000000000
6.00000000000000000000	0.00000000000000000000	4144.61523437500000000000	4163.07666015625000000000	4150.25634765625000000000	4153.84619140625000000000	4152.82031250000000000000	4162.05126953125000000000	4154.35888671875000000000	4148.20507812500000000000	4140.51269531250000000000	4136.92285156250000000000	4172.82031250000000000000	4195.89746093750000000000	4212.82031250000000000000	4146.15380859375000000000	3434.00000000000000000000	10246.00000000000000000000	10228.00000000000000000000	0.00000000000000000000	0.00000000000000000000	0.00000000000000000000	554.00000000000000000000	611.00000000000000000000	4.00000000000000000000	4.00000000000000000000	4.00000000000000000000	4.00000000000000000000	4.00000000000000000000	4.00000000000000000000	4.00000000000000000000	4.00000000000000000000	4.00000000000000000000	4.00000000000000000000	4.00000000000000000000	4.00000000000000000000	4.00000000000000000000	4.00000000000000000000	4.00000000000000000000	4.00000000000000000000
7.00000000000000000000	0.00000000000000000000	4170.25634765625000000000	4184.10253906250000000000	4166.66650390625000000000	4177.94873046875000000000	4158.46142578125000000000	4158.97412109375000000000	4152.30761718750000000000	4152.30761718750000000000	4164.61523437500000000000	4155.89746093750000000000	4186.15380859375000000000	4202.05126953125000000000	4215.38427734375000000000	4168.20507812500000000000	3421.00000000000000000000	10246.00000000000000000000	10227.00000000000000000000	0.00000000000000000000	0.00000000000000000000	0.00000000000000000000	554.00000000000000000000	619.00000000000000000000	4.00000000000000000000	4.00000000000000000000	4.00000000000000000000	4.00000000000000000000	4.00000000000000000000	4.00000000000000000000	4.00000000000000000000	4.00000000000000000000	4.00000000000000000000	4.00000000000000000000	4.00000000000000000000	4.00000000000000000000	4.00000000000000000000	4.00000000000000000000	4.00000000000000000000	4.00000000000000000000
8.00000000000000000000	0.00000000000000000000	4161.53857421875000000000	4189.74365234375000000000	4157.43603515625000000000	4166.15380859375000000000	4157.43603515625000000000	4158.97412109375000000000	4151.28173828125000000000	4158.97412109375000000000	4167.69238281250000000000	4164.61523437500000000000	4191.79492187500000000000	4211.79492187500000000000	4204.10253906250000000000	4183.07666015625000000000	3177.00000000000000000000	10246.00000000000000000000	10227.00000000000000000000	0.00000000000000000000	0.00000000000000000000	0.00000000000000000000	554.00000000000000000000	626.00000000000000000000	4.00000000000000000000	4.00000000000000000000	4.00000000000000000000	4.00000000000000000000	4.00000000000000000000	4.00000000000000000000	4.00000000000000000000	4.00000000000000000000	4.00000000000000000000	4.00000000000000000000	4.00000000000000000000	4.00000000000000000000	4.00000000000000000000	4.00000000000000000000	4.00000000000000000000	4.00000000000000000000
9.00000000000000000000	0.00000000000000000000	4153.33300781250000000000	4156.41015625000000000000	4161.02539062500000000000	4142.56396484375000000000	4134.87158203125000000000	4154.35888671875000000000	4138.46142578125000000000	4153.84619140625000000000	4150.76904296875000000000	4150.76904296875000000000	4172.82031250000000000000	4217.94873046875000000000	4198.46142578125000000000	4170.76904296875000000000	2910.00000000000000000000	10246.00000000000000000000	10228.00000000000000000000	0.00000000000000000000	0.00000000000000000000	0.00000000000000000000	554.00000000000000000000	635.00000000000000000000	4.00000000000000000000	4.00000000000000000000	4.00000000000000000000	4.00000000000000000000	4.00000000000000000000	4.00000000000000000000	4.00000000000000000000	4.00000000000000000000	4.00000000000000000000	4.00000000000000000000	4.00000000000000000000	4.00000000000000000000	4.00000000000000000000	4.00000000000000000000	4.00000000000000000000	4.00000000000000000000
10.00000000000000000000	0.00000000000000000000	4168.71777343750000000000	4163.58984375000000000000	4172.82031250000000000000	4154.35888671875000000000	4150.76904296875000000000	4160.51269531250000000000	4141.53857421875000000000	4163.07666015625000000000	4162.05126953125000000000	4165.12792968750000000000	4162.56396484375000000000	4217.94873046875000000000	4221.53857421875000000000	4169.23046875000000000000	3488.00000000000000000000	10246.00000000000000000000	10228.00000000000000000000	0.00000000000000000000	0.00000000000000000000	0.00000000000000000000	554.00000000000000000000	643.00000000000000000000	4.00000000000000000000	4.00000000000000000000	4.00000000000000000000	4.00000000000000000000	4.00000000000000000000	4.00000000000000000000	4.00000000000000000000	4.00000000000000000000	4.00000000000000000000	4.00000000000000000000	4.00000000000000000000	4.00000000000000000000	4.00000000000000000000	4.00000000000000000000	4.00000000000000000000	4.00000000000000000000
11.00000000000000000000	0.00000000000000000000	4174.35888671875000000000	4205.64111328125000000000	4172.30761718750000000000	4178.46142578125000000000	4175.38427734375000000000	4166.66650390625000000000	4156.41015625000000000000	4171.28173828125000000000	4166.15380859375000000000	4183.07666015625000000000	4189.74365234375000000000	4216.41015625000000000000	4237.94873046875000000000	4181.02539062500000000000	3240.00000000000000000000	10248.00000000000000000000	10225.00000000000000000000	0.00000000000000000000	0.00000000000000000000	0.00000000000000000000	554.00000000000000000000	651.00000000000000000000	4.00000000000000000000	4.00000000000000000000	4.00000000000000000000	4.00000000000000000000	4.00000000000000000000	4.00000000000000000000	4.00000000000000000000	4.00000000000000000000	4.00000000000000000000	4.00000000000000000000	4.00000000000000000000	4.00000000000000000000	4.00000000000000000000	4.00000000000000000000	4.00000000000000000000	4.00000000000000000000
12.00000000000000000000	0.00000000000000000000	4170.25634765625000000000	4197.94873046875000000000	4171.79492187500000000000	4176.41015625000000000000	4153.84619140625000000000	4154.35888671875000000000	4155.38427734375000000000	4156.41015625000000000000	4146.15380859375000000000	4156.92285156250000000000	4196.92285156250000000000	4212.30761718750000000000	4210.76904296875000000000	4168.71777343750000000000	3023.00000000000000000000	10248.00000000000000000000	10225.00000000000000000000	0.00000000000000000000	0.00000000000000000000	0.00000000000000000000	554.00000000000000000000	660.00000000000000000000	4.00000000000000000000	4.00000000000000000000	4.00000000000000000000	4.00000000000000000000	4.00000000000000000000	4.00000000000000000000	4.00000000000000000000	4.00000000000000000000	4.00000000000000000000	4.00000000000000000000	4.00000000000000000000	4.00000000000000000000	4.00000000000000000000	4.00000000000000000000	4.00000000000000000000	4.00000000000000000000
13.00000000000000000000	0.00000000000000000000	4149.23046875000000000000	4169.74365234375000000000	4151.28173828125000000000	4153.33300781250000000000	4143.58984375000000000000	4155.38427734375000000000	4155.89746093750000000000	4160.00000000000000000000	4161.02539062500000000000	4140.00000000000000000000	4160.51269531250000000000	4203.58984375000000000000	4185.12792968750000000000	4147.69238281250000000000	2870.00000000000000000000	10248.00000000000000000000	10223.00000000000000000000	0.00000000000000000000	0.00000000000000000000	0.00000000000000000000	554.00000000000000000000	668.00000000000000000000	4.00000000000000000000	4.00000000000000000000	4.00000000000000000000	4.00000000000000000000	4.00000000000000000000	4.00000000000000000000	4.00000000000000000000	4.00000000000000000000	4.00000000000000000000	4.00000000000000000000	4.00000000000000000000	4.00000000000000000000	4.00000000000000000000	4.00000000000000000000	4.00000000000000000000	4.00000000000000000000
14.00000000000000000000	0.00000000000000000000	4153.84619140625000000000	4163.07666015625000000000	4154.87158203125000000000	4137.94873046875000000000	4155.38427734375000000000	4163.07666015625000000000	4156.92285156250000000000	4161.02539062500000000000	4167.17919921875000000000	4146.15380859375000000000	4145.64111328125000000000	4205.12792968750000000000	4182.05126953125000000000	4147.69238281250000000000	3488.00000000000000000000	10248.00000000000000000000	10223.00000000000000000000	0.00000000000000000000	0.00000000000000000000	0.00000000000000000000	554.00000000000000000000	676.00000000000000000000	4.00000000000000000000	4.00000000000000000000	4.00000000000000000000	4.00000000000000000000	4.00000000000000000000	4.00000000000000000000	4.00000000000000000000	4.00000000000000000000	4.00000000000000000000	4.00000000000000000000	4.00000000000000000000	4.00000000000000000000	4.00000000000000000000	4.00000000000000000000	4.00000000000000000000	4.00000000000000000000
15.00000000000000000000	0.00000000000000000000	4162.05126953125000000000	4172.30761718750000000000	4163.07666015625000000000	4157.43603515625000000000	4154.35888671875000000000	4158.97412109375000000000	4152.30761718750000000000	4144.61523437500000000000	4140.00000000000000000000	4148.71777343750000000000	4160.00000000000000000000	4208.71777343750000000000	4193.33300781250000000000	4158.46142578125000000000	3240.00000000000000000000	10247.00000000000000000000	10228.00000000000000000000	0.00000000000000000000	0.00000000000000000000	0.00000000000000000000	554.00000000000000000000	685.00000000000000000000	4.00000000000000000000	4.00000000000000000000	4.00000000000000000000	4.00000000000000000000	4.00000000000000000000	4.00000000000000000000	4.00000000000000000000	4.00000000000000000000	4.00000000000000000000	4.00000000000000000000	4.00000000000000000000	4.00000000000000000000	4.00000000000000000000	4.00000000000000000000	4.00000000000000000000	4.00000000000000000000
16.00000000000000000000	0.00000000000000000000	4156.41015625000000000000	4190.25634765625000000000	4155.89746093750000000000	4183.58984375000000000000	4149.23046875000000000000	4161.53857421875000000000	4155.38427734375000000000	4150.25634765625000000000	4140.51269531250000000000	4141.53857421875000000000	4173.33300781250000000000	4207.69238281250000000000	4205.12792968750000000000	4156.92285156250000000000	0.00000000000000000000	10247.00000000000000000000	10228.00000000000000000000	0.00000000000000000000	0.00000000000000000000	0.00000000000000000000	554.00000000000000000000	693.00000000000000000000	4.00000000000000000000	4.00000000000000000000	4.00000000000000000000	4.00000000000000000000	4.00000000000000000000	4.00000000000000000000	4.00000000000000000000	4.00000000000000000000	4.00000000000000000000	4.00000000000000000000	4.00000000000000000000	4.00000000000000000000	4.00000000000000000000	4.00000000000000000000	4.00000000000000000000	4.00000000000000000000
17.00000000000000000000	0.00000000000000000000	4167.69238281250000000000	4191.28173828125000000000	4164.10253906250000000000	4182.05126953125000000000	4154.35888671875000000000	4165.12792968750000000000	4154.87158203125000000000	4157.43603515625000000000	4152.82031250000000000000	4135.38427734375000000000	4181.02539062500000000000	4208.71777343750000000000	4196.41015625000000000000	4151.79492187500000000000	0.00000000000000000000	10248.00000000000000000000	10227.00000000000000000000	0.00000000000000000000	0.00000000000000000000	0.00000000000000000000	554.00000000000000000000	701.00000000000000000000	4.00000000000000000000	4.00000000000000000000	4.00000000000000000000	4.00000000000000000000	4.00000000000000000000	4.00000000000000000000	4.00000000000000000000	4.00000000000000000000	4.00000000000000000000	4.00000000000000000000	4.00000000000000000000	4.00000000000000000000	4.00000000000000000000	4.00000000000000000000	4.00000000000000000000	4.00000000000000000000
18.00000000000000000000	0.00000000000000000000	4169.74365234375000000000	4190.25634765625000000000	4159.48730468750000000000	4181.02539062500000000000	4175.89746093750000000000	4165.64111328125000000000	4152.82031250000000000000	4154.87158203125000000000	4153.33300781250000000000	4157.94873046875000000000	4177.43603515625000000000	4223.58984375000000000000	4203.07666015625000000000	4171.79492187500000000000	0.00000000000000000000	10248.00000000000000000000	10227.00000000000000000000	0.00000000000000000000	0.00000000000000000000	0.00000000000000000000	554.00000000000000000000	710.00000000000000000000	4.00000000000000000000	4.00000000000000000000	4.00000000000000000000	4.00000000000000000000	4.00000000000000000000	4.00000000000000000000	4.00000000000000000000	4.00000000000000000000	4.00000000000000000000	4.00000000000000000000	4.00000000000000000000	4.00000000000000000000	4.00000000000000000000	4.00000000000000000000	4.00000000000000000000	4.00000000000000000000
19.00000000000000000000	0.00000000000000000000	4178.97412109375000000000	4193.33300781250000000000	4168.71777343750000000000	4175.89746093750000000000	4179.48730468750000000000	4163.07666015625000000000	4154.35888671875000000000	4160.00000000000000000000	4157.94873046875000000000	4175.38427734375000000000	4164.61523437500000000000	4243.07666015625000000000	4223.07666015625000000000	4188.20507812500000000000	0.00000000000000000000	10249.00000000000000000000	10227.00000000000000000000	0.00000000000000000000	0.00000000000000000000	0.00000000000000000000	554.00000000000000000000	718.00000000000000000000	4.00000000000000000000	4.00000000000000000000	4.00000000000000000000	4.00000000000000000000	4.00000000000000000000	4.00000000000000000000	4.00000000000000000000	4.00000000000000000000	4.00000000000000000000	4.00000000000000000000	4.00000000000000000000	4.00000000000000000000	4.00000000000000000000	4.00000000000000000000	4.00000000000000000000	4.00000000000000000000
20.00000000000000000000	0.00000000000000000000	4165.64111328125000000000	4182.05126953125000000000	4163.58984375000000000000	4158.46142578125000000000	4159.48730468750000000000	4158.46142578125000000000	4151.79492187500000000000	4161.02539062500000000000	4160.51269531250000000000	4163.58984375000000000000	4183.58984375000000000000	4222.56396484375000000000	4208.71777343750000000000	4167.69238281250000000000	0.00000000000000000000	10249.00000000000000000000	10227.00000000000000000000	0.00000000000000000000	0.00000000000000000000	0.00000000000000000000	554.00000000000000000000	725.00000000000000000000	4.00000000000000000000	4.00000000000000000000	4.00000000000000000000	4.00000000000000000000	4.00000000000000000000	4.00000000000000000000	4.00000000000000000000	4.00000000000000000000	4.00000000000000000000	4.00000000000000000000	4.00000000000000000000	4.00000000000000000000	4.00000000000000000000	4.00000000000000000000	4.00000000000000000000	4.00000000000000000000
21.00000000000000000000	0.00000000000000000000	4133.33300781250000000000	4161.53857421875000000000	4129.23046875000000000000	4157.94873046875000000000	4149.23046875000000000000	4150.25634765625000000000	4142.56396484375000000000	4146.66650390625000000000	4148.71777343750000000000	4151.79492187500000000000	4199.48730468750000000000	4185.64111328125000000000	4180.51269531250000000000	4141.53857421875000000000	0.00000000000000000000	10249.00000000000000000000	10228.00000000000000000000	0.00000000000000000000	0.00000000000000000000	0.00000000000000000000	554.00000000000000000000	733.00000000000000000000	4.00000000000000000000	4.00000000000000000000	4.00000000000000000000	4.00000000000000000000	4.00000000000000000000	4.00000000000000000000	4.00000000000000000000	4.00000000000000000000	4.00000000000000000000	4.00000000000000000000	4.00000000000000000000	4.00000000000000000000	4.00000000000000000000	4.00000000000000000000	4.00000000000000000000	4.00000000000000000000
22.00000000000000000000	0.00000000000000000000	4142.56396484375000000000	4156.41015625000000000000	4130.25634765625000000000	4163.58984375000000000000	4144.10253906250000000000	4147.69238281250000000000	4138.97412109375000000000	4137.43603515625000000000	4141.53857421875000000000	4133.84619140625000000000	4163.07666015625000000000	4180.51269531250000000000	4172.30761718750000000000	4131.28173828125000000000	0.00000000000000000000	10249.00000000000000000000	10228.00000000000000000000	0.00000000000000000000	0.00000000000000000000	0.00000000000000000000	554.00000000000000000000	741.00000000000000000000	4.00000000000000000000	4.00000000000000000000	4.00000000000000000000	4.00000000000000000000	4.00000000000000000000	4.00000000000000000000	4.00000000000000000000	4.00000000000000000000	4.00000000000000000000	4.00000000000000000000	4.00000000000000000000	4.00000000000000000000	4.00000000000000000000	4.00000000000000000000	4.00000000000000000000	4.00000000000000000000
23.00000000000000000000	0.00000000000000000000	4148.20507812500000000000	4178.46142578125000000000	4132.30761718750000000000	4154.87158203125000000000	4159.48730468750000000000	4172.30761718750000000000	4158.46142578125000000000	4157.43603515625000000000	4158.46142578125000000000	4132.82031250000000000000	4153.84619140625000000000	4188.71777343750000000000	4187.69238281250000000000	4137.94873046875000000000	0.00000000000000000000	10247.00000000000000000000	10228.00000000000000000000	0.00000000000000000000	0.00000000000000000000	0.00000000000000000000	554.00000000000000000000	748.00000000000000000000	4.00000000000000000000	4.00000000000000000000	4.00000000000000000000	4.00000000000000000000	4.00000000000000000000	4.00000000000000000000	4.00000000000000000000	4.00000000000000000000	4.00000000000000000000	4.00000000000000000000	4.00000000000000000000	4.00000000000000000000	4.00000000000000000000	4.00000000000000000000	4.00000000000000000000	4.00000000000000000000
24.00000000000000000000	0.00000000000000000000	4157.43603515625000000000	4185.64111328125000000000	4142.56396484375000000000	4140.00000000000000000000	4172.82031250000000000000	4178.46142578125000000000	4168.71777343750000000000	4166.66650390625000000000	4161.53857421875000000000	4158.46142578125000000000	4154.35888671875000000000	4198.46142578125000000000	4208.71777343750000000000	4151.79492187500000000000	0.00000000000000000000	10247.00000000000000000000	10228.00000000000000000000	0.00000000000000000000	0.00000000000000000000	0.00000000000000000000	554.00000000000000000000	755.00000000000000000000	4.00000000000000000000	4.00000000000000000000	4.00000000000000000000	4.00000000000000000000	4.00000000000000000000	4.00000000000000000000	4.00000000000000000000	4.00000000000000000000	4.00000000000000000000	4.00000000000000000000	4.00000000000000000000	4.00000000000000000000	4.00000000000000000000	4.00000000000000000000	4.00000000000000000000	4.00000000000000000000
25.00000000000000000000	0.00000000000000000000	4164.10253906250000000000	4172.82031250000000000000	4149.74365234375000000000	4133.84619140625000000000	4157.43603515625000000000	4153.84619140625000000000	4155.89746093750000000000	4155.89746093750000000000	4152.30761718750000000000	4157.94873046875000000000	4129.74365234375000000000	4206.66650390625000000000	4205.12792968750000000000	4157.43603515625000000000	0.00000000000000000000	10247.00000000000000000000	10228.00000000000000000000	0.00000000000000000000	0.00000000000000000000	0.00000000000000000000	554.00000000000000000000	764.00000000000000000000	4.00000000000000000000	4.00000000000000000000	4.00000000000000000000	4.00000000000000000000	4.00000000000000000000	4.00000000000000000000	4.00000000000000000000	4.00000000000000000000	4.00000000000000000000	4.00000000000000000000	4.00000000000000000000	4.00000000000000000000	4.00000000000000000000	4.00000000000000000000	4.00000000000000000000	4.00000000000000000000
26.00000000000000000000	0.00000000000000000000	4151.28173828125000000000	4184.10253906250000000000	4136.41015625000000000000	4158.97412109375000000000	4155.89746093750000000000	4150.25634765625000000000	4151.79492187500000000000	4163.58984375000000000000	4163.07666015625000000000	4148.20507812500000000000	4159.48730468750000000000	4214.35888671875000000000	4188.71777343750000000000	4162.05126953125000000000	0.00000000000000000000	10247.00000000000000000000	10228.00000000000000000000	0.00000000000000000000	0.00000000000000000000	0.00000000000000000000	554.00000000000000000000	772.00000000000000000000	4.00000000000000000000	4.00000000000000000000	4.00000000000000000000	4.00000000000000000000	4.00000000000000000000	4.00000000000000000000	4.00000000000000000000	4.00000000000000000000	4.00000000000000000000	4.00000000000000000000	4.00000000000000000000	4.00000000000000000000	4.00000000000000000000	4.00000000000000000000	4.00000000000000000000	4.00000000000000000000
27.00000000000000000000	0.00000000000000000000	4168.71777343750000000000	4204.61523437500000000000	4155.38427734375000000000	4184.61523437500000000000	4167.69238281250000000000	4164.10253906250000000000	4153.33300781250000000000	4167.69238281250000000000	4161.53857421875000000000	4165.64111328125000000000	4221.53857421875000000000	4223.58984375000000000000	4202.05126953125000000000	4173.84619140625000000000	0.00000000000000000000	10246.00000000000000000000	10229.00000000000000000000	0.00000000000000000000	0.00000000000000000000	0.00000000000000000000	554.00000000000000000000	780.00000000000000000000	4.00000000000000000000	4.00000000000000000000	4.00000000000000000000	4.00000000000000000000	4.00000000000000000000	4.00000000000000000000	4.00000000000000000000	4.00000000000000000000	4.00000000000000000000	4.00000000000000000000	4.00000000000000000000	4.00000000000000000000	4.00000000000000000000	4.00000000000000000000	4.00000000000000000000	4.00000000000000000000
28.00000000000000000000	0.00000000000000000000	4167.17919921875000000000	4194.87158203125000000000	4154.35888671875000000000	4163.58984375000000000000	4161.02539062500000000000	4163.58984375000000000000	4144.61523437500000000000	4166.15380859375000000000	4155.38427734375000000000	4171.28173828125000000000	4214.87158203125000000000	4213.84619140625000000000	4224.10253906250000000000	4161.53857421875000000000	0.00000000000000000000	10246.00000000000000000000	10229.00000000000000000000	0.00000000000000000000	0.00000000000000000000	0.00000000000000000000	554.00000000000000000000	789.00000000000000000000	4.00000000000000000000	4.00000000000000000000	4.00000000000000000000	4.00000000000000000000	4.00000000000000000000	4.00000000000000000000	4.00000000000000000000	4.00000000000000000000	4.00000000000000000000	4.00000000000000000000	4.00000000000000000000	4.00000000000000000000	4.00000000000000000000	4.00000000000000000000	4.00000000000000000000	4.00000000000000000000
29.00000000000000000000	0.00000000000000000000	4154.35888671875000000000	4175.89746093750000000000	4143.58984375000000000000	4147.17919921875000000000	4152.82031250000000000000	4161.02539062500000000000	4143.07666015625000000000	4174.35888671875000000000	4171.79492187500000000000	4154.87158203125000000000	4172.82031250000000000000	4208.20507812500000000000	4215.38427734375000000000	4148.71777343750000000000	0.00000000000000000000	10247.00000000000000000000	10229.00000000000000000000	0.00000000000000000000	0.00000000000000000000	0.00000000000000000000	554.00000000000000000000	797.00000000000000000000	4.00000000000000000000	4.00000000000000000000	4.00000000000000000000	4.00000000000000000000	4.00000000000000000000	4.00000000000000000000	4.00000000000000000000	4.00000000000000000000	4.00000000000000000000	4.00000000000000000000	4.00000000000000000000	4.00000000000000000000	4.00000000000000000000	4.00000000000000000000	4.00000000000000000000	4.00000000000000000000
30.00000000000000000000	0.00000000000000000000	4157.94873046875000000000	4177.94873046875000000000	4147.69238281250000000000	4154.87158203125000000000	4153.84619140625000000000	4162.05126953125000000000	4146.66650390625000000000	4165.64111328125000000000	4167.69238281250000000000	4156.92285156250000000000	4164.61523437500000000000	4211.79492187500000000000	4212.82031250000000000000	4167.69238281250000000000	0.00000000000000000000	10247.00000000000000000000	10229.00000000000000000000	0.00000000000000000000	0.00000000000000000000	0.00000000000000000000	554.00000000000000000000	804.00000000000000000000	4.00000000000000000000	4.00000000000000000000	4.00000000000000000000	4.00000000000000000000	4.00000000000000000000	4.00000000000000000000	4.00000000000000000000	4.00000000000000000000	4.00000000000000000000	4.00000000000000000000	4.00000000000000000000	4.00000000000000000000	4.00000000000000000000	4.00000000000000000000	4.00000000000000000000	4.00000000000000000000
31.00000000000000000000	0.00000000000000000000	4149.23046875000000000000	4180.00000000000000000000	4131.79492187500000000000	4153.84619140625000000000	4150.25634765625000000000	4160.51269531250000000000	4147.17919921875000000000	4146.66650390625000000000	4138.97412109375000000000	4166.15380859375000000000	4158.97412109375000000000	4204.61523437500000000000	4208.20507812500000000000	4167.69238281250000000000	0.00000000000000000000	10247.00000000000000000000	10229.00000000000000000000	0.00000000000000000000	0.00000000000000000000	0.00000000000000000000	554.00000000000000000000	811.00000000000000000000	4.00000000000000000000	4.00000000000000000000	4.00000000000000000000	4.00000000000000000000	4.00000000000000000000	4.00000000000000000000	4.00000000000000000000	4.00000000000000000000	4.00000000000000000000	4.00000000000000000000	4.00000000000000000000	4.00000000000000000000	4.00000000000000000000	4.00000000000000000000	4.00000000000000000000	4.00000000000000000000
32.00000000000000000000	0.00000000000000000000	4164.10253906250000000000	4183.58984375000000000000	4141.53857421875000000000	4162.56396484375000000000	4158.46142578125000000000	4169.74365234375000000000	4158.46142578125000000000	4157.43603515625000000000	4142.05126953125000000000	4158.46142578125000000000	4175.38427734375000000000	4208.20507812500000000000	4182.56396484375000000000	4153.33300781250000000000	0.00000000000000000000	10247.00000000000000000000	10229.00000000000000000000	0.00000000000000000000	0.00000000000000000000	0.00000000000000000000	554.00000000000000000000	819.00000000000000000000	4.00000000000000000000	4.00000000000000000000	4.00000000000000000000	4.00000000000000000000	4.00000000000000000000	4.00000000000000000000	4.00000000000000000000	4.00000000000000000000	4.00000000000000000000	4.00000000000000000000	4.00000000000000000000	4.00000000000000000000	4.00000000000000000000	4.00000000000000000000	4.00000000000000000000	4.00000000000000000000
33.00000000000000000000	0.00000000000000000000	4161.53857421875000000000	4190.76904296875000000000	4142.56396484375000000000	4151.79492187500000000000	4170.25634765625000000000	4171.79492187500000000000	4161.53857421875000000000	4169.74365234375000000000	4158.46142578125000000000	4152.82031250000000000000	4192.82031250000000000000	4209.74365234375000000000	4182.56396484375000000000	4152.82031250000000000000	0.00000000000000000000	10247.00000000000000000000	10229.00000000000000000000	0.00000000000000000000	0.00000000000000000000	0.00000000000000000000	554.00000000000000000000	826.00000000000000000000	4.00000000000000000000	4.00000000000000000000	4.00000000000000000000	4.00000000000000000000	4.00000000000000000000	4.00000000000000000000	4.00000000000000000000	4.00000000000000000000	4.00000000000000000000	4.00000000000000000000	4.00000000000000000000	4.00000000000000000000	4.00000000000000000000	4.00000000000000000000	4.00000000000000000000	4.00000000000000000000
34.00000000000000000000	0.00000000000000000000	4148.20507812500000000000	4172.82031250000000000000	4135.38427734375000000000	4121.02539062500000000000	4151.79492187500000000000	4148.20507812500000000000	4144.61523437500000000000	4145.64111328125000000000	4137.94873046875000000000	4138.46142578125000000000	4146.66650390625000000000	4209.74365234375000000000	4198.46142578125000000000	4153.84619140625000000000	0.00000000000000000000	10247.00000000000000000000	10229.00000000000000000000	0.00000000000000000000	0.00000000000000000000	0.00000000000000000000	554.00000000000000000000	833.00000000000000000000	4.00000000000000000000	4.00000000000000000000	4.00000000000000000000	4.00000000000000000000	4.00000000000000000000	4.00000000000000000000	4.00000000000000000000	4.00000000000000000000	4.00000000000000000000	4.00000000000000000000	4.00000000000000000000	4.00000000000000000000	4.00000000000000000000	4.00000000000000000000	4.00000000000000000000	4.00000000000000000000
35.00000000000000000000	0.00000000000000000000	4173.84619140625000000000	4174.35888671875000000000	4156.92285156250000000000	4151.79492187500000000000	4156.41015625000000000000	4153.33300781250000000000	4154.35888671875000000000	4145.12792968750000000000	4138.46142578125000000000	4143.07666015625000000000	4150.25634765625000000000	4231.28173828125000000000	4206.66650390625000000000	4168.71777343750000000000	0.00000000000000000000	10248.00000000000000000000	10228.00000000000000000000	0.00000000000000000000	0.00000000000000000000	0.00000000000000000000	554.00000000000000000000	841.00000000000000000000	4.00000000000000000000	4.00000000000000000000	4.00000000000000000000	4.00000000000000000000	4.00000000000000000000	4.00000000000000000000	4.00000000000000000000	4.00000000000000000000	4.00000000000000000000	4.00000000000000000000	4.00000000000000000000	4.00000000000000000000	4.00000000000000000000	4.00000000000000000000	4.00000000000000000000	4.00000000000000000000
36.00000000000000000000	0.00000000000000000000	4172.82031250000000000000	4196.41015625000000000000	4153.84619140625000000000	4196.92285156250000000000	4181.53857421875000000000	4184.10253906250000000000	4176.92285156250000000000	4180.00000000000000000000	4174.35888671875000000000	4174.87158203125000000000	4203.58984375000000000000	4241.02539062500000000000	4218.97412109375000000000	4185.12792968750000000000	0.00000000000000000000	10248.00000000000000000000	10228.00000000000000000000	0.00000000000000000000	0.00000000000000000000	0.00000000000000000000	554.00000000000000000000	849.00000000000000000000	4.00000000000000000000	4.00000000000000000000	4.00000000000000000000	4.00000000000000000000	4.00000000000000000000	4.00000000000000000000	4.00000000000000000000	4.00000000000000000000	4.00000000000000000000	4.00000000000000000000	4.00000000000000000000	4.00000000000000000000	4.00000000000000000000	4.00000000000000000000	4.00000000000000000000	4.00000000000000000000
37.00000000000000000000	0.00000000000000000000	4158.97412109375000000000	4167.69238281250000000000	4142.05126953125000000000	4158.97412109375000000000	4142.56396484375000000000	4173.33300781250000000000	4155.89746093750000000000	4168.20507812500000000000	4161.02539062500000000000	4158.46142578125000000000	4190.25634765625000000000	4220.51269531250000000000	4200.00000000000000000000	4173.33300781250000000000	0.00000000000000000000	10248.00000000000000000000	10228.00000000000000000000	0.00000000000000000000	0.00000000000000000000	0.00000000000000000000	554.00000000000000000000	857.00000000000000000000	4.00000000000000000000	4.00000000000000000000	4.00000000000000000000	4.00000000000000000000	4.00000000000000000000	4.00000000000000000000	4.00000000000000000000	4.00000000000000000000	4.00000000000000000000	4.00000000000000000000	4.00000000000000000000	4.00000000000000000000	4.00000000000000000000	4.00000000000000000000	4.00000000000000000000	4.00000000000000000000
38.00000000000000000000	0.00000000000000000000	4152.30761718750000000000	4146.15380859375000000000	4133.84619140625000000000	4119.48730468750000000000	4127.17919921875000000000	4152.82031250000000000000	4137.43603515625000000000	4144.61523437500000000000	4139.48730468750000000000	4130.25634765625000000000	4161.02539062500000000000	4207.69238281250000000000	4181.02539062500000000000	4163.58984375000000000000	0.00000000000000000000	10248.00000000000000000000	10228.00000000000000000000	0.00000000000000000000	0.00000000000000000000	0.00000000000000000000	554.00000000000000000000	865.00000000000000000000	4.00000000000000000000	4.00000000000000000000	4.00000000000000000000	4.00000000000000000000	4.00000000000000000000	4.00000000000000000000	4.00000000000000000000	4.00000000000000000000	4.00000000000000000000	4.00000000000000000000	4.00000000000000000000	4.00000000000000000000	4.00000000000000000000	4.00000000000000000000	4.00000000000000000000	4.00000000000000000000
39.00000000000000000000	0.00000000000000000000	4154.87158203125000000000	4172.82031250000000000000	4136.41015625000000000000	4145.12792968750000000000	4168.20507812500000000000	4160.51269531250000000000	4149.74365234375000000000	4158.97412109375000000000	4158.97412109375000000000	4150.76904296875000000000	4174.87158203125000000000	4220.00000000000000000000	4201.02539062500000000000	4167.17919921875000000000	0.00000000000000000000	10246.00000000000000000000	10230.00000000000000000000	0.00000000000000000000	0.00000000000000000000	0.00000000000000000000	554.00000000000000000000	874.00000000000000000000	4.00000000000000000000	4.00000000000000000000	4.00000000000000000000	4.00000000000000000000	4.00000000000000000000	4.00000000000000000000	4.00000000000000000000	4.00000000000000000000	4.00000000000000000000	4.00000000000000000000	4.00000000000000000000	4.00000000000000000000	4.00000000000000000000	4.00000000000000000000	4.00000000000000000000	4.00000000000000000000
40.00000000000000000000	0.00000000000000000000	4160.51269531250000000000	4177.94873046875000000000	4142.56396484375000000000	4144.10253906250000000000	4157.43603515625000000000	4158.97412109375000000000	4145.64111328125000000000	4157.94873046875000000000	4155.38427734375000000000	4164.10253906250000000000	4182.56396484375000000000	4217.94873046875000000000	4202.56396484375000000000	4154.87158203125000000000	0.00000000000000000000	10246.00000000000000000000	10230.00000000000000000000	0.00000000000000000000	0.00000000000000000000	0.00000000000000000000	554.00000000000000000000	882.00000000000000000000	4.00000000000000000000	4.00000000000000000000	4.00000000000000000000	4.00000000000000000000	4.00000000000000000000	4.00000000000000000000	4.00000000000000000000	4.00000000000000000000	4.00000000000000000000	4.00000000000000000000	4.00000000000000000000	4.00000000000000000000	4.00000000000000000000	4.00000000000000000000	4.00000000000000000000	4.00000000000000000000
41.00000000000000000000	0.00000000000000000000	4145.64111328125000000000	4169.23046875000000000000	4126.15380859375000000000	4126.66650390625000000000	4136.41015625000000000000	4151.28173828125000000000	4135.89746093750000000000	4145.12792968750000000000	4138.97412109375000000000	4149.74365234375000000000	4158.97412109375000000000	4201.53857421875000000000	4178.97412109375000000000	4144.61523437500000000000	0.00000000000000000000	10246.00000000000000000000	10231.00000000000000000000	0.00000000000000000000	0.00000000000000000000	0.00000000000000000000	554.00000000000000000000	890.00000000000000000000	4.00000000000000000000	4.00000000000000000000	4.00000000000000000000	4.00000000000000000000	4.00000000000000000000	4.00000000000000000000	4.00000000000000000000	4.00000000000000000000	4.00000000000000000000	4.00000000000000000000	4.00000000000000000000	4.00000000000000000000	4.00000000000000000000	4.00000000000000000000	4.00000000000000000000	4.00000000000000000000
42.00000000000000000000	0.00000000000000000000	4161.53857421875000000000	4178.46142578125000000000	4142.56396484375000000000	4164.10253906250000000000	4161.53857421875000000000	4156.41015625000000000000	4149.74365234375000000000	4155.89746093750000000000	4153.84619140625000000000	4144.10253906250000000000	4139.48730468750000000000	4220.00000000000000000000	4181.53857421875000000000	4158.46142578125000000000	0.00000000000000000000	10246.00000000000000000000	10231.00000000000000000000	0.00000000000000000000	0.00000000000000000000	0.00000000000000000000	554.00000000000000000000	899.00000000000000000000	4.00000000000000000000	4.00000000000000000000	4.00000000000000000000	4.00000000000000000000	4.00000000000000000000	4.00000000000000000000	4.00000000000000000000	4.00000000000000000000	4.00000000000000000000	4.00000000000000000000	4.00000000000000000000	4.00000000000000000000	4.00000000000000000000	4.00000000000000000000	4.00000000000000000000	4.00000000000000000000
43.00000000000000000000	0.00000000000000000000	4168.20507812500000000000	4174.87158203125000000000	4146.66650390625000000000	4173.33300781250000000000	4165.12792968750000000000	4158.46142578125000000000	4154.87158203125000000000	4162.56396484375000000000	4158.97412109375000000000	4146.66650390625000000000	4157.43603515625000000000	4229.74365234375000000000	4197.94873046875000000000	4167.17919921875000000000	0.00000000000000000000	10245.00000000000000000000	10231.00000000000000000000	0.00000000000000000000	0.00000000000000000000	0.00000000000000000000	554.00000000000000000000	907.00000000000000000000	4.00000000000000000000	4.00000000000000000000	4.00000000000000000000	4.00000000000000000000	4.00000000000000000000	4.00000000000000000000	4.00000000000000000000	4.00000000000000000000	4.00000000000000000000	4.00000000000000000000	4.00000000000000000000	4.00000000000000000000	4.00000000000000000000	4.00000000000000000000	4.00000000000000000000	4.00000000000000000000
44.00000000000000000000	0.00000000000000000000	4153.33300781250000000000	4157.94873046875000000000	4129.23046875000000000000	4129.74365234375000000000	4137.43603515625000000000	4146.15380859375000000000	4135.38427734375000000000	4147.69238281250000000000	4135.38427734375000000000	4135.89746093750000000000	4190.76904296875000000000	4215.89746093750000000000	4189.23046875000000000000	4162.56396484375000000000	0.00000000000000000000	10245.00000000000000000000	10231.00000000000000000000	0.00000000000000000000	0.00000000000000000000	0.00000000000000000000	554.00000000000000000000	915.00000000000000000000	4.00000000000000000000	4.00000000000000000000	4.00000000000000000000	4.00000000000000000000	4.00000000000000000000	4.00000000000000000000	4.00000000000000000000	4.00000000000000000000	4.00000000000000000000	4.00000000000000000000	4.00000000000000000000	4.00000000000000000000	4.00000000000000000000	4.00000000000000000000	4.00000000000000000000	4.00000000000000000000
45.00000000000000000000	0.00000000000000000000	4164.61523437500000000000	4166.15380859375000000000	4143.07666015625000000000	4133.33300781250000000000	4146.66650390625000000000	4140.00000000000000000000	4127.17919921875000000000	4137.94873046875000000000	4123.58984375000000000000	4128.71777343750000000000	4188.71777343750000000000	4219.48730468750000000000	4180.00000000000000000000	4163.07666015625000000000	0.00000000000000000000	10245.00000000000000000000	10231.00000000000000000000	0.00000000000000000000	0.00000000000000000000	0.00000000000000000000	554.00000000000000000000	924.00000000000000000000	4.00000000000000000000	4.00000000000000000000	4.00000000000000000000	4.00000000000000000000	4.00000000000000000000	4.00000000000000000000	4.00000000000000000000	4.00000000000000000000	4.00000000000000000000	4.00000000000000000000	4.00000000000000000000	4.00000000000000000000	4.00000000000000000000	4.00000000000000000000	4.00000000000000000000	4.00000000000000000000
46.00000000000000000000	0.00000000000000000000	4156.41015625000000000000	4175.38427734375000000000	4132.82031250000000000000	4161.53857421875000000000	4166.15380859375000000000	4147.69238281250000000000	4134.87158203125000000000	4137.94873046875000000000	4128.71777343750000000000	4140.00000000000000000000	4169.74365234375000000000	4216.92285156250000000000	4192.82031250000000000000	4155.89746093750000000000	0.00000000000000000000	10245.00000000000000000000	10231.00000000000000000000	0.00000000000000000000	0.00000000000000000000	0.00000000000000000000	554.00000000000000000000	932.00000000000000000000	4.00000000000000000000	4.00000000000000000000	4.00000000000000000000	4.00000000000000000000	4.00000000000000000000	4.00000000000000000000	4.00000000000000000000	4.00000000000000000000	4.00000000000000000000	4.00000000000000000000	4.00000000000000000000	4.00000000000000000000	4.00000000000000000000	4.00000000000000000000	4.00000000000000000000	4.00000000000000000000
47.00000000000000000000	0.00000000000000000000	4148.20507812500000000000	4153.33300781250000000000	4120.51269531250000000000	4151.79492187500000000000	4145.12792968750000000000	4146.66650390625000000000	4126.15380859375000000000	4124.10253906250000000000	4118.97412109375000000000	4142.05126953125000000000	4151.28173828125000000000	4202.56396484375000000000	4187.69238281250000000000	4139.48730468750000000000	0.00000000000000000000	10244.00000000000000000000	10230.00000000000000000000	0.00000000000000000000	0.00000000000000000000	0.00000000000000000000	554.00000000000000000000	940.00000000000000000000	4.00000000000000000000	4.00000000000000000000	4.00000000000000000000	4.00000000000000000000	4.00000000000000000000	4.00000000000000000000	4.00000000000000000000	4.00000000000000000000	4.00000000000000000000	4.00000000000000000000	4.00000000000000000000	4.00000000000000000000	4.00000000000000000000	4.00000000000000000000	4.00000000000000000000	4.00000000000000000000
48.00000000000000000000	0.00000000000000000000	4145.12792968750000000000	4146.66650390625000000000	4121.53857421875000000000	4137.43603515625000000000	4138.97412109375000000000	4145.64111328125000000000	4124.10253906250000000000	4127.69238281250000000000	4123.58984375000000000000	4127.69238281250000000000	4129.74365234375000000000	4203.07666015625000000000	4167.17919921875000000000	4141.53857421875000000000	0.00000000000000000000	10244.00000000000000000000	10230.00000000000000000000	0.00000000000000000000	0.00000000000000000000	0.00000000000000000000	554.00000000000000000000	949.00000000000000000000	4.00000000000000000000	4.00000000000000000000	4.00000000000000000000	4.00000000000000000000	4.00000000000000000000	4.00000000000000000000	4.00000000000000000000	4.00000000000000000000	4.00000000000000000000	4.00000000000000000000	4.00000000000000000000	4.00000000000000000000	4.00000000000000000000	4.00000000000000000000	4.00000000000000000000	4.00000000000000000000
49.00000000000000000000	0.00000000000000000000	4138.97412109375000000000	4164.10253906250000000000	4119.48730468750000000000	4143.58984375000000000000	4158.97412109375000000000	4152.82031250000000000000	4141.02539062500000000000	4155.89746093750000000000	4155.38427734375000000000	4126.15380859375000000000	4140.51269531250000000000	4211.28173828125000000000	4168.71777343750000000000	4147.69238281250000000000	0.00000000000000000000	10245.00000000000000000000	10230.00000000000000000000	0.00000000000000000000	0.00000000000000000000	0.00000000000000000000	554.00000000000000000000	956.00000000000000000000	4.00000000000000000000	4.00000000000000000000	4.00000000000000000000	4.00000000000000000000	4.00000000000000000000	4.00000000000000000000	4.00000000000000000000	4.00000000000000000000	4.00000000000000000000	4.00000000000000000000	4.00000000000000000000	4.00000000000000000000	4.00000000000000000000	4.00000000000000000000	4.00000000000000000000	4.00000000000000000000
50.00000000000000000000	0.00000000000000000000	4154.87158203125000000000	4163.58984375000000000000	4129.74365234375000000000	4148.71777343750000000000	4150.76904296875000000000	4149.23046875000000000000	4142.05126953125000000000	4160.51269531250000000000	4168.71777343750000000000	4143.07666015625000000000	4169.74365234375000000000	4203.58984375000000000000	4174.35888671875000000000	4138.46142578125000000000	0.00000000000000000000	10245.00000000000000000000	10230.00000000000000000000	0.00000000000000000000	0.00000000000000000000	0.00000000000000000000	554.00000000000000000000	963.00000000000000000000	4.00000000000000000000	4.00000000000000000000	4.00000000000000000000	4.00000000000000000000	4.00000000000000000000	4.00000000000000000000	4.00000000000000000000	4.00000000000000000000	4.00000000000000000000	4.00000000000000000000	4.00000000000000000000	4.00000000000000000000	4.00000000000000000000	4.00000000000000000000	4.00000000000000000000	4.00000000000000000000
51.00000000000000000000	0.00000000000000000000	4150.25634765625000000000	4164.10253906250000000000	4120.00000000000000000000	4144.10253906250000000000	4149.74365234375000000000	4143.07666015625000000000	4129.74365234375000000000	4152.82031250000000000000	4165.64111328125000000000	4163.58984375000000000000	4204.61523437500000000000	4194.35888671875000000000	4185.64111328125000000000	4150.25634765625000000000	0.00000000000000000000	10245.00000000000000000000	10230.00000000000000000000	0.00000000000000000000	0.00000000000000000000	0.00000000000000000000	554.00000000000000000000	971.00000000000000000000	4.00000000000000000000	4.00000000000000000000	4.00000000000000000000	4.00000000000000000000	4.00000000000000000000	4.00000000000000000000	4.00000000000000000000	4.00000000000000000000	4.00000000000000000000	4.00000000000000000000	4.00000000000000000000	4.00000000000000000000	4.00000000000000000000	4.00000000000000000000	4.00000000000000000000	4.00000000000000000000
52.00000000000000000000	0.00000000000000000000	4152.82031250000000000000	4174.35888671875000000000	4127.17919921875000000000	4149.74365234375000000000	4161.02539062500000000000	4138.97412109375000000000	4117.43603515625000000000	4146.66650390625000000000	4154.87158203125000000000	4155.38427734375000000000	4180.00000000000000000000	4208.71777343750000000000	4201.53857421875000000000	4167.17919921875000000000	0.00000000000000000000	10245.00000000000000000000	10230.00000000000000000000	0.00000000000000000000	0.00000000000000000000	0.00000000000000000000	554.00000000000000000000	978.00000000000000000000	4.00000000000000000000	4.00000000000000000000	4.00000000000000000000	4.00000000000000000000	4.00000000000000000000	4.00000000000000000000	4.00000000000000000000	4.00000000000000000000	4.00000000000000000000	4.00000000000000000000	4.00000000000000000000	4.00000000000000000000	4.00000000000000000000	4.00000000000000000000	4.00000000000000000000	4.00000000000000000000
53.00000000000000000000	0.00000000000000000000	4154.87158203125000000000	4164.61523437500000000000	4134.87158203125000000000	4154.35888671875000000000	4140.51269531250000000000	4134.87158203125000000000	4098.97412109375000000000	4129.74365234375000000000	4133.33300781250000000000	4124.61523437500000000000	4117.43603515625000000000	4207.69238281250000000000	4188.71777343750000000000	4144.61523437500000000000	0.00000000000000000000	10246.00000000000000000000	10228.00000000000000000000	0.00000000000000000000	0.00000000000000000000	0.00000000000000000000	554.00000000000000000000	987.00000000000000000000	4.00000000000000000000	4.00000000000000000000	4.00000000000000000000	4.00000000000000000000	4.00000000000000000000	4.00000000000000000000	4.00000000000000000000	4.00000000000000000000	4.00000000000000000000	4.00000000000000000000	4.00000000000000000000	4.00000000000000000000	4.00000000000000000000	4.00000000000000000000	4.00000000000000000000	4.00000000000000000000
54.00000000000000000000	0.00000000000000000000	4132.30761718750000000000	4153.33300781250000000000	4113.33300781250000000000	4153.33300781250000000000	4129.74365234375000000000	4141.02539062500000000000	4089.74340820312500000000	4120.51269531250000000000	4124.61523437500000000000	4111.28173828125000000000	4154.35888671875000000000	4194.87158203125000000000	4158.97412109375000000000	4131.28173828125000000000	0.00000000000000000000	10246.00000000000000000000	10228.00000000000000000000	0.00000000000000000000	0.00000000000000000000	0.00000000000000000000	554.00000000000000000000	995.00000000000000000000	4.00000000000000000000	4.00000000000000000000	4.00000000000000000000	4.00000000000000000000	4.00000000000000000000	4.00000000000000000000	4.00000000000000000000	4.00000000000000000000	4.00000000000000000000	4.00000000000000000000	4.00000000000000000000	4.00000000000000000000	4.00000000000000000000	4.00000000000000000000	4.00000000000000000000	4.00000000000000000000
55.00000000000000000000	0.00000000000000000000	4150.76904296875000000000	4166.15380859375000000000	4132.82031250000000000000	4157.43603515625000000000	4162.05126953125000000000	4156.92285156250000000000	4098.97412109375000000000	4133.33300781250000000000	4136.92285156250000000000	4121.53857421875000000000	4212.82031250000000000000	4209.74365234375000000000	4166.15380859375000000000	4159.48730468750000000000	0.00000000000000000000	10247.00000000000000000000	10229.00000000000000000000	0.00000000000000000000	0.00000000000000000000	0.00000000000000000000	555.00000000000000000000	2.00000000000000000000	4.00000000000000000000	4.00000000000000000000	4.00000000000000000000	4.00000000000000000000	4.00000000000000000000	4.00000000000000000000	4.00000000000000000000	4.00000000000000000000	4.00000000000000000000	4.00000000000000000000	4.00000000000000000000	4.00000000000000000000	4.00000000000000000000	4.00000000000000000000	4.00000000000000000000	4.00000000000000000000
56.00000000000000000000	0.00000000000000000000	4164.10253906250000000000	4171.28173828125000000000	4142.56396484375000000000	4158.46142578125000000000	4174.87158203125000000000	4162.05126953125000000000	4105.64111328125000000000	4148.71777343750000000000	4150.25634765625000000000	4149.23046875000000000000	4169.74365234375000000000	4214.35888671875000000000	4191.79492187500000000000	4163.07666015625000000000	0.00000000000000000000	10247.00000000000000000000	10229.00000000000000000000	0.00000000000000000000	0.00000000000000000000	0.00000000000000000000	555.00000000000000000000	10.00000000000000000000	4.00000000000000000000	4.00000000000000000000	4.00000000000000000000	4.00000000000000000000	4.00000000000000000000	4.00000000000000000000	4.00000000000000000000	4.00000000000000000000	4.00000000000000000000	4.00000000000000000000	4.00000000000000000000	4.00000000000000000000	4.00000000000000000000	4.00000000000000000000	4.00000000000000000000	4.00000000000000000000
57.00000000000000000000	0.00000000000000000000	4153.84619140625000000000	4147.69238281250000000000	4124.61523437500000000000	4141.53857421875000000000	4134.87158203125000000000	4140.51269531250000000000	4090.76904296875000000000	4134.87158203125000000000	4137.94873046875000000000	4141.02539062500000000000	4113.33300781250000000000	4194.87158203125000000000	4161.53857421875000000000	4137.94873046875000000000	0.00000000000000000000	10248.00000000000000000000	10227.00000000000000000000	0.00000000000000000000	0.00000000000000000000	0.00000000000000000000	555.00000000000000000000	17.00000000000000000000	4.00000000000000000000	4.00000000000000000000	4.00000000000000000000	4.00000000000000000000	4.00000000000000000000	4.00000000000000000000	4.00000000000000000000	4.00000000000000000000	4.00000000000000000000	4.00000000000000000000	4.00000000000000000000	4.00000000000000000000	4.00000000000000000000	4.00000000000000000000	4.00000000000000000000	4.00000000000000000000
58.00000000000000000000	0.00000000000000000000	4151.28173828125000000000	4148.20507812500000000000	4123.07666015625000000000	4129.74365234375000000000	4123.07666015625000000000	4131.28173828125000000000	4082.05126953125000000000	4123.07666015625000000000	4128.71777343750000000000	4110.76904296875000000000	4135.38427734375000000000	4187.17919921875000000000	4142.05126953125000000000	4139.48730468750000000000	0.00000000000000000000	10248.00000000000000000000	10227.00000000000000000000	0.00000000000000000000	0.00000000000000000000	0.00000000000000000000	555.00000000000000000000	24.00000000000000000000	4.00000000000000000000	4.00000000000000000000	4.00000000000000000000	4.00000000000000000000	4.00000000000000000000	4.00000000000000000000	4.00000000000000000000	4.00000000000000000000	4.00000000000000000000	4.00000000000000000000	4.00000000000000000000	4.00000000000000000000	4.00000000000000000000	4.00000000000000000000	4.00000000000000000000	4.00000000000000000000
59.00000000000000000000	0.00000000000000000000	4154.35888671875000000000	4180.00000000000000000000	4130.76904296875000000000	4155.38427734375000000000	4156.92285156250000000000	4144.10253906250000000000	4091.79467773437500000000	4135.89746093750000000000	4139.48730468750000000000	4134.87158203125000000000	4173.84619140625000000000	4200.51269531250000000000	4180.00000000000000000000	4155.89746093750000000000	0.00000000000000000000	10248.00000000000000000000	10228.00000000000000000000	0.00000000000000000000	0.00000000000000000000	0.00000000000000000000	555.00000000000000000000	32.00000000000000000000	4.00000000000000000000	4.00000000000000000000	4.00000000000000000000	4.00000000000000000000	4.00000000000000000000	4.00000000000000000000	4.00000000000000000000	4.00000000000000000000	4.00000000000000000000	4.00000000000000000000	4.00000000000000000000	4.00000000000000000000	4.00000000000000000000	4.00000000000000000000	4.00000000000000000000	4.00000000000000000000
60.00000000000000000000	0.00000000000000000000	4166.15380859375000000000	4188.20507812500000000000	4142.56396484375000000000	4172.30761718750000000000	4162.56396484375000000000	4139.48730468750000000000	4091.28198242187500000000	4138.46142578125000000000	4140.00000000000000000000	4162.56396484375000000000	4176.41015625000000000000	4211.28173828125000000000	4188.71777343750000000000	4158.46142578125000000000	0.00000000000000000000	10248.00000000000000000000	10228.00000000000000000000	0.00000000000000000000	0.00000000000000000000	0.00000000000000000000	555.00000000000000000000	39.00000000000000000000	4.00000000000000000000	4.00000000000000000000	4.00000000000000000000	4.00000000000000000000	4.00000000000000000000	4.00000000000000000000	4.00000000000000000000	4.00000000000000000000	4.00000000000000000000	4.00000000000000000000	4.00000000000000000000	4.00000000000000000000	4.00000000000000000000	4.00000000000000000000	4.00000000000000000000	4.00000000000000000000
61.00000000000000000000	0.00000000000000000000	4142.56396484375000000000	4167.17919921875000000000	4115.89746093750000000000	4138.46142578125000000000	4144.10253906250000000000	4131.79492187500000000000	4082.56396484375000000000	4127.69238281250000000000	4134.35888671875000000000	4138.46142578125000000000	4150.25634765625000000000	4189.74365234375000000000	4158.97412109375000000000	4140.00000000000000000000	0.00000000000000000000	10247.00000000000000000000	10224.00000000000000000000	0.00000000000000000000	0.00000000000000000000	0.00000000000000000000	555.00000000000000000000	46.00000000000000000000	4.00000000000000000000	4.00000000000000000000	4.00000000000000000000	4.00000000000000000000	4.00000000000000000000	4.00000000000000000000	4.00000000000000000000	4.00000000000000000000	4.00000000000000000000	4.00000000000000000000	4.00000000000000000000	4.00000000000000000000	4.00000000000000000000	4.00000000000000000000	4.00000000000000000000	4.00000000000000000000
62.00000000000000000000	0.00000000000000000000	4126.66650390625000000000	4146.15380859375000000000	4104.10253906250000000000	4108.71777343750000000000	4135.89746093750000000000	4135.89746093750000000000	4075.89721679687500000000	4113.84619140625000000000	4116.41015625000000000000	4105.12792968750000000000	4137.94873046875000000000	4170.76904296875000000000	4138.46142578125000000000	4114.35888671875000000000	0.00000000000000000000	10247.00000000000000000000	10224.00000000000000000000	0.00000000000000000000	0.00000000000000000000	0.00000000000000000000	555.00000000000000000000	54.00000000000000000000	4.00000000000000000000	4.00000000000000000000	4.00000000000000000000	4.00000000000000000000	4.00000000000000000000	4.00000000000000000000	4.00000000000000000000	4.00000000000000000000	4.00000000000000000000	4.00000000000000000000	4.00000000000000000000	4.00000000000000000000	4.00000000000000000000	4.00000000000000000000	4.00000000000000000000	4.00000000000000000000
63.00000000000000000000	0.00000000000000000000	4146.15380859375000000000	4145.12792968750000000000	4124.61523437500000000000	4120.51269531250000000000	4141.53857421875000000000	4140.00000000000000000000	4078.46142578125000000000	4113.84619140625000000000	4103.58984375000000000000	4106.66650390625000000000	4134.87158203125000000000	4179.48730468750000000000	4144.10253906250000000000	4115.89746093750000000000	0.00000000000000000000	10246.00000000000000000000	10225.00000000000000000000	0.00000000000000000000	0.00000000000000000000	0.00000000000000000000	555.00000000000000000000	62.00000000000000000000	4.00000000000000000000	4.00000000000000000000	4.00000000000000000000	4.00000000000000000000	4.00000000000000000000	4.00000000000000000000	4.00000000000000000000	4.00000000000000000000	4.00000000000000000000	4.00000000000000000000	4.00000000000000000000	4.00000000000000000000	4.00000000000000000000	4.00000000000000000000	4.00000000000000000000	4.00000000000000000000
64.00000000000000000000	0.00000000000000000000	4147.17919921875000000000	4155.89746093750000000000	4121.02539062500000000000	4134.87158203125000000000	4150.25634765625000000000	4144.10253906250000000000	4087.69213867187500000000	4131.79492187500000000000	4126.66650390625000000000	4123.07666015625000000000	4117.43603515625000000000	4189.74365234375000000000	4167.69238281250000000000	4141.02539062500000000000	2389.00000000000000000000	10246.00000000000000000000	10225.00000000000000000000	0.00000000000000000000	0.00000000000000000000	0.00000000000000000000	555.00000000000000000000	69.00000000000000000000	4.00000000000000000000	4.00000000000000000000	4.00000000000000000000	4.00000000000000000000	4.00000000000000000000	4.00000000000000000000	4.00000000000000000000	4.00000000000000000000	4.00000000000000000000	4.00000000000000000000	4.00000000000000000000	4.00000000000000000000	4.00000000000000000000	4.00000000000000000000	4.00000000000000000000	4.00000000000000000000
65.00000000000000000000	0.00000000000000000000	4157.43603515625000000000	4166.66650390625000000000	4132.82031250000000000000	4141.53857421875000000000	4160.51269531250000000000	4156.41015625000000000000	4088.71777343750000000000	4138.97412109375000000000	4148.71777343750000000000	4135.38427734375000000000	4148.20507812500000000000	4196.41015625000000000000	4185.64111328125000000000	4157.43603515625000000000	2898.00000000000000000000	10248.00000000000000000000	10226.00000000000000000000	0.00000000000000000000	0.00000000000000000000	0.00000000000000000000	555.00000000000000000000	78.00000000000000000000	4.00000000000000000000	4.00000000000000000000	4.00000000000000000000	4.00000000000000000000	4.00000000000000000000	4.00000000000000000000	4.00000000000000000000	4.00000000000000000000	4.00000000000000000000	4.00000000000000000000	4.00000000000000000000	4.00000000000000000000	4.00000000000000000000	4.00000000000000000000	4.00000000000000000000	4.00000000000000000000
66.00000000000000000000	0.00000000000000000000	4154.87158203125000000000	4171.79492187500000000000	4130.25634765625000000000	4147.69238281250000000000	4161.02539062500000000000	4160.00000000000000000000	4083.58959960937500000000	4142.05126953125000000000	4148.20507812500000000000	4144.10253906250000000000	4214.87158203125000000000	4196.92285156250000000000	4173.33300781250000000000	4161.02539062500000000000	2355.00000000000000000000	10248.00000000000000000000	10226.00000000000000000000	0.00000000000000000000	0.00000000000000000000	0.00000000000000000000	555.00000000000000000000	86.00000000000000000000	4.00000000000000000000	4.00000000000000000000	4.00000000000000000000	4.00000000000000000000	4.00000000000000000000	4.00000000000000000000	4.00000000000000000000	4.00000000000000000000	4.00000000000000000000	4.00000000000000000000	4.00000000000000000000	4.00000000000000000000	4.00000000000000000000	4.00000000000000000000	4.00000000000000000000	4.00000000000000000000
67.00000000000000000000	0.00000000000000000000	4142.05126953125000000000	4152.30761718750000000000	4118.46142578125000000000	4135.89746093750000000000	4137.94873046875000000000	4143.07666015625000000000	4075.38452148437500000000	4140.00000000000000000000	4132.30761718750000000000	4125.64111328125000000000	4212.82031250000000000000	4193.84619140625000000000	4152.30761718750000000000	4152.30761718750000000000	3456.00000000000000000000	10249.00000000000000000000	10227.00000000000000000000	0.00000000000000000000	0.00000000000000000000	0.00000000000000000000	555.00000000000000000000	94.00000000000000000000	4.00000000000000000000	4.00000000000000000000	4.00000000000000000000	4.00000000000000000000	4.00000000000000000000	4.00000000000000000000	4.00000000000000000000	4.00000000000000000000	4.00000000000000000000	4.00000000000000000000	4.00000000000000000000	4.00000000000000000000	4.00000000000000000000	4.00000000000000000000	4.00000000000000000000	4.00000000000000000000
68.00000000000000000000	0.00000000000000000000	4147.69238281250000000000	4146.66650390625000000000	4127.69238281250000000000	4125.12792968750000000000	4140.00000000000000000000	4142.56396484375000000000	4077.43579101562500000000	4139.48730468750000000000	4135.89746093750000000000	4117.94873046875000000000	4143.58984375000000000000	4195.89746093750000000000	4168.20507812500000000000	4139.48730468750000000000	3512.00000000000000000000	10249.00000000000000000000	10227.00000000000000000000	0.00000000000000000000	0.00000000000000000000	0.00000000000000000000	555.00000000000000000000	103.00000000000000000000	4.00000000000000000000	4.00000000000000000000	4.00000000000000000000	4.00000000000000000000	4.00000000000000000000	4.00000000000000000000	4.00000000000000000000	4.00000000000000000000	4.00000000000000000000	4.00000000000000000000	4.00000000000000000000	4.00000000000000000000	4.00000000000000000000	4.00000000000000000000	4.00000000000000000000	4.00000000000000000000
69.00000000000000000000	0.00000000000000000000	4138.97412109375000000000	4167.69238281250000000000	4123.58984375000000000000	4121.02539062500000000000	4166.66650390625000000000	4155.38427734375000000000	4089.74340820312500000000	4152.30761718750000000000	4153.33300781250000000000	4138.97412109375000000000	4105.64111328125000000000	4194.35888671875000000000	4182.05126953125000000000	4134.35888671875000000000	3333.00000000000000000000	10247.00000000000000000000	10228.00000000000000000000	0.00000000000000000000	0.00000000000000000000	0.00000000000000000000	555.00000000000000000000	111.00000000000000000000	4.00000000000000000000	4.00000000000000000000	4.00000000000000000000	4.00000000000000000000	4.00000000000000000000	4.00000000000000000000	4.00000000000000000000	4.00000000000000000000	4.00000000000000000000	4.00000000000000000000	4.00000000000000000000	4.00000000000000000000	4.00000000000000000000	4.00000000000000000000	4.00000000000000000000	4.00000000000000000000
70.00000000000000000000	0.00000000000000000000	4145.64111328125000000000	4159.48730468750000000000	4129.23046875000000000000	4116.92285156250000000000	4147.69238281250000000000	4142.56396484375000000000	4082.05126953125000000000	4139.48730468750000000000	4133.33300781250000000000	4122.05126953125000000000	4115.89746093750000000000	4184.61523437500000000000	4151.79492187500000000000	4130.76904296875000000000	3302.00000000000000000000	10247.00000000000000000000	10228.00000000000000000000	0.00000000000000000000	0.00000000000000000000	0.00000000000000000000	555.00000000000000000000	120.00000000000000000000	4.00000000000000000000	4.00000000000000000000	4.00000000000000000000	4.00000000000000000000	4.00000000000000000000	4.00000000000000000000	4.00000000000000000000	4.00000000000000000000	4.00000000000000000000	4.00000000000000000000	4.00000000000000000000	4.00000000000000000000	4.00000000000000000000	4.00000000000000000000	4.00000000000000000000	4.00000000000000000000
71.00000000000000000000	0.00000000000000000000	4141.53857421875000000000	4143.58984375000000000000	4117.94873046875000000000	4116.92285156250000000000	4125.12792968750000000000	4127.69238281250000000000	4065.64086914062500000000	4112.30761718750000000000	4105.12792968750000000000	4095.89721679687500000000	4168.20507812500000000000	4172.30761718750000000000	4135.89746093750000000000	4126.15380859375000000000	3331.00000000000000000000	10246.00000000000000000000	10229.00000000000000000000	0.00000000000000000000	0.00000000000000000000	0.00000000000000000000	555.00000000000000000000	127.00000000000000000000	4.00000000000000000000	4.00000000000000000000	4.00000000000000000000	4.00000000000000000000	4.00000000000000000000	4.00000000000000000000	4.00000000000000000000	4.00000000000000000000	4.00000000000000000000	4.00000000000000000000	4.00000000000000000000	4.00000000000000000000	4.00000000000000000000	4.00000000000000000000	4.00000000000000000000	4.00000000000000000000
72.00000000000000000000	0.00000000000000000000	4141.02539062500000000000	4165.64111328125000000000	4114.35888671875000000000	4137.94873046875000000000	4154.35888671875000000000	4144.61523437500000000000	4071.79467773437500000000	4127.69238281250000000000	4121.53857421875000000000	4114.35888671875000000000	4205.64111328125000000000	4180.51269531250000000000	4167.17919921875000000000	4134.87158203125000000000	3166.00000000000000000000	10246.00000000000000000000	10229.00000000000000000000	0.00000000000000000000	0.00000000000000000000	0.00000000000000000000	555.00000000000000000000	134.00000000000000000000	4.00000000000000000000	4.00000000000000000000	4.00000000000000000000	4.00000000000000000000	4.00000000000000000000	4.00000000000000000000	4.00000000000000000000	4.00000000000000000000	4.00000000000000000000	4.00000000000000000000	4.00000000000000000000	4.00000000000000000000	4.00000000000000000000	4.00000000000000000000	4.00000000000000000000	4.00000000000000000000
73.00000000000000000000	0.00000000000000000000	4160.51269531250000000000	4178.97412109375000000000	4140.51269531250000000000	4152.82031250000000000000	4162.05126953125000000000	4158.46142578125000000000	4081.02563476562500000000	4149.74365234375000000000	4141.02539062500000000000	4126.15380859375000000000	4160.00000000000000000000	4194.87158203125000000000	4185.64111328125000000000	4151.79492187500000000000	2911.00000000000000000000	10249.00000000000000000000	10231.00000000000000000000	0.00000000000000000000	0.00000000000000000000	0.00000000000000000000	555.00000000000000000000	143.00000000000000000000	4.00000000000000000000	4.00000000000000000000	4.00000000000000000000	4.00000000000000000000	4.00000000000000000000	4.00000000000000000000	4.00000000000000000000	4.00000000000000000000	4.00000000000000000000	4.00000000000000000000	4.00000000000000000000	4.00000000000000000000	4.00000000000000000000	4.00000000000000000000	4.00000000000000000000	4.00000000000000000000
74.00000000000000000000	0.00000000000000000000	4143.58984375000000000000	4163.07666015625000000000	4125.64111328125000000000	4142.05126953125000000000	4135.38427734375000000000	4148.20507812500000000000	4073.84594726562500000000	4135.89746093750000000000	4129.74365234375000000000	4117.43603515625000000000	4121.53857421875000000000	4190.76904296875000000000	4164.10253906250000000000	4156.41015625000000000000	3461.00000000000000000000	10249.00000000000000000000	10231.00000000000000000000	0.00000000000000000000	0.00000000000000000000	0.00000000000000000000	555.00000000000000000000	150.00000000000000000000	4.00000000000000000000	4.00000000000000000000	4.00000000000000000000	4.00000000000000000000	4.00000000000000000000	4.00000000000000000000	4.00000000000000000000	4.00000000000000000000	4.00000000000000000000	4.00000000000000000000	4.00000000000000000000	4.00000000000000000000	4.00000000000000000000	4.00000000000000000000	4.00000000000000000000	4.00000000000000000000
75.00000000000000000000	0.00000000000000000000	4151.28173828125000000000	4160.51269531250000000000	4123.58984375000000000000	4134.87158203125000000000	4133.33300781250000000000	4146.66650390625000000000	4076.41015625000000000000	4131.79492187500000000000	4129.74365234375000000000	4123.58984375000000000000	4153.84619140625000000000	4195.38427734375000000000	4156.41015625000000000000	4155.89746093750000000000	3237.00000000000000000000	10250.00000000000000000000	10230.00000000000000000000	0.00000000000000000000	0.00000000000000000000	0.00000000000000000000	555.00000000000000000000	157.00000000000000000000	4.00000000000000000000	4.00000000000000000000	4.00000000000000000000	4.00000000000000000000	4.00000000000000000000	4.00000000000000000000	4.00000000000000000000	4.00000000000000000000	4.00000000000000000000	4.00000000000000000000	4.00000000000000000000	4.00000000000000000000	4.00000000000000000000	4.00000000000000000000	4.00000000000000000000	4.00000000000000000000
76.00000000000000000000	0.00000000000000000000	4157.94873046875000000000	4151.79492187500000000000	4132.82031250000000000000	4116.92285156250000000000	4136.41015625000000000000	4146.15380859375000000000	4081.53833007812500000000	4146.66650390625000000000	4144.10253906250000000000	4132.30761718750000000000	4191.28173828125000000000	4194.35888671875000000000	4172.82031250000000000000	4148.20507812500000000000	3004.00000000000000000000	10250.00000000000000000000	10230.00000000000000000000	0.00000000000000000000	0.00000000000000000000	0.00000000000000000000	555.00000000000000000000	165.00000000000000000000	4.00000000000000000000	4.00000000000000000000	4.00000000000000000000	4.00000000000000000000	4.00000000000000000000	4.00000000000000000000	4.00000000000000000000	4.00000000000000000000	4.00000000000000000000	4.00000000000000000000	4.00000000000000000000	4.00000000000000000000	4.00000000000000000000	4.00000000000000000000	4.00000000000000000000	4.00000000000000000000
77.00000000000000000000	0.00000000000000000000	4139.48730468750000000000	4140.51269531250000000000	4123.58984375000000000000	4109.23046875000000000000	4130.76904296875000000000	4139.48730468750000000000	4075.38452148437500000000	4143.07666015625000000000	4143.07666015625000000000	4124.61523437500000000000	4180.51269531250000000000	4180.00000000000000000000	4178.97412109375000000000	4139.48730468750000000000	2868.00000000000000000000	10248.00000000000000000000	10228.00000000000000000000	0.00000000000000000000	0.00000000000000000000	0.00000000000000000000	555.00000000000000000000	173.00000000000000000000	4.00000000000000000000	4.00000000000000000000	4.00000000000000000000	4.00000000000000000000	4.00000000000000000000	4.00000000000000000000	4.00000000000000000000	4.00000000000000000000	4.00000000000000000000	4.00000000000000000000	4.00000000000000000000	4.00000000000000000000	4.00000000000000000000	4.00000000000000000000	4.00000000000000000000	4.00000000000000000000
78.00000000000000000000	0.00000000000000000000	4154.87158203125000000000	4163.58984375000000000000	4132.82031250000000000000	4147.69238281250000000000	4145.64111328125000000000	4153.33300781250000000000	4083.07690429687500000000	4140.00000000000000000000	4142.56396484375000000000	4114.35888671875000000000	4142.05126953125000000000	4192.82031250000000000000	4173.84619140625000000000	4147.69238281250000000000	3461.00000000000000000000	10248.00000000000000000000	10228.00000000000000000000	0.00000000000000000000	0.00000000000000000000	0.00000000000000000000	555.00000000000000000000	181.00000000000000000000	4.00000000000000000000	4.00000000000000000000	4.00000000000000000000	4.00000000000000000000	4.00000000000000000000	4.00000000000000000000	4.00000000000000000000	4.00000000000000000000	4.00000000000000000000	4.00000000000000000000	4.00000000000000000000	4.00000000000000000000	4.00000000000000000000	4.00000000000000000000	4.00000000000000000000	4.00000000000000000000
79.00000000000000000000	0.00000000000000000000	4154.35888671875000000000	4173.84619140625000000000	4124.61523437500000000000	4168.20507812500000000000	4161.53857421875000000000	4167.17919921875000000000	4097.94873046875000000000	4155.89746093750000000000	4156.92285156250000000000	4121.53857421875000000000	4123.58984375000000000000	4198.46142578125000000000	4171.79492187500000000000	4145.12792968750000000000	3237.00000000000000000000	10246.00000000000000000000	10229.00000000000000000000	0.00000000000000000000	0.00000000000000000000	0.00000000000000000000	555.00000000000000000000	189.00000000000000000000	4.00000000000000000000	4.00000000000000000000	4.00000000000000000000	4.00000000000000000000	4.00000000000000000000	4.00000000000000000000	4.00000000000000000000	4.00000000000000000000	4.00000000000000000000	4.00000000000000000000	4.00000000000000000000	4.00000000000000000000	4.00000000000000000000	4.00000000000000000000	4.00000000000000000000	4.00000000000000000000
80.00000000000000000000	0.00000000000000000000	4138.97412109375000000000	4136.92285156250000000000	4115.89746093750000000000	4124.61523437500000000000	4133.33300781250000000000	4145.64111328125000000000	4078.46142578125000000000	4143.07666015625000000000	4139.48730468750000000000	4120.00000000000000000000	4146.15380859375000000000	4170.76904296875000000000	4157.43603515625000000000	4128.71777343750000000000	3004.00000000000000000000	10246.00000000000000000000	10229.00000000000000000000	0.00000000000000000000	0.00000000000000000000	0.00000000000000000000	555.00000000000000000000	197.00000000000000000000	4.00000000000000000000	4.00000000000000000000	4.00000000000000000000	4.00000000000000000000	4.00000000000000000000	4.00000000000000000000	4.00000000000000000000	4.00000000000000000000	4.00000000000000000000	4.00000000000000000000	4.00000000000000000000	4.00000000000000000000	4.00000000000000000000	4.00000000000000000000	4.00000000000000000000	4.00000000000000000000
81.00000000000000000000	0.00000000000000000000	4134.87158203125000000000	4130.25634765625000000000	4116.92285156250000000000	4098.97412109375000000000	4120.00000000000000000000	4134.87158203125000000000	4059.48706054687500000000	4116.41015625000000000000	4106.66650390625000000000	4101.53857421875000000000	4160.51269531250000000000	4155.89746093750000000000	4139.48730468750000000000	4137.94873046875000000000	2868.00000000000000000000	10245.00000000000000000000	10227.00000000000000000000	0.00000000000000000000	0.00000000000000000000	0.00000000000000000000	555.00000000000000000000	205.00000000000000000000	4.00000000000000000000	4.00000000000000000000	4.00000000000000000000	4.00000000000000000000	4.00000000000000000000	4.00000000000000000000	4.00000000000000000000	4.00000000000000000000	4.00000000000000000000	4.00000000000000000000	4.00000000000000000000	4.00000000000000000000	4.00000000000000000000	4.00000000000000000000	4.00000000000000000000	4.00000000000000000000
82.00000000000000000000	0.00000000000000000000	4134.35888671875000000000	4154.87158203125000000000	4117.43603515625000000000	4126.66650390625000000000	4141.02539062500000000000	4151.79492187500000000000	4068.71777343750000000000	4122.56396484375000000000	4112.82031250000000000000	4094.35888671875000000000	4145.12792968750000000000	4168.71777343750000000000	4142.05126953125000000000	4145.64111328125000000000	3461.00000000000000000000	10245.00000000000000000000	10227.00000000000000000000	0.00000000000000000000	0.00000000000000000000	0.00000000000000000000	555.00000000000000000000	213.00000000000000000000	4.00000000000000000000	4.00000000000000000000	4.00000000000000000000	4.00000000000000000000	4.00000000000000000000	4.00000000000000000000	4.00000000000000000000	4.00000000000000000000	4.00000000000000000000	4.00000000000000000000	4.00000000000000000000	4.00000000000000000000	4.00000000000000000000	4.00000000000000000000	4.00000000000000000000	4.00000000000000000000
83.00000000000000000000	0.00000000000000000000	4145.12792968750000000000	4145.64111328125000000000	4128.71777343750000000000	4132.82031250000000000000	4134.35888671875000000000	4144.10253906250000000000	4069.74340820312500000000	4130.25634765625000000000	4132.82031250000000000000	4101.02539062500000000000	4135.89746093750000000000	4170.76904296875000000000	4149.74365234375000000000	4119.48730468750000000000	3237.00000000000000000000	10245.00000000000000000000	10227.00000000000000000000	0.00000000000000000000	0.00000000000000000000	0.00000000000000000000	555.00000000000000000000	221.00000000000000000000	4.00000000000000000000	4.00000000000000000000	4.00000000000000000000	4.00000000000000000000	4.00000000000000000000	4.00000000000000000000	4.00000000000000000000	4.00000000000000000000	4.00000000000000000000	4.00000000000000000000	4.00000000000000000000	4.00000000000000000000	4.00000000000000000000	4.00000000000000000000	4.00000000000000000000	4.00000000000000000000
84.00000000000000000000	0.00000000000000000000	4138.97412109375000000000	4151.28173828125000000000	4121.02539062500000000000	4130.25634765625000000000	4134.87158203125000000000	4138.97412109375000000000	4071.28198242187500000000	4136.41015625000000000000	4145.64111328125000000000	4113.33300781250000000000	4141.02539062500000000000	4169.23046875000000000000	4166.15380859375000000000	4118.46142578125000000000	3004.00000000000000000000	10245.00000000000000000000	10227.00000000000000000000	0.00000000000000000000	0.00000000000000000000	0.00000000000000000000	555.00000000000000000000	228.00000000000000000000	4.00000000000000000000	4.00000000000000000000	4.00000000000000000000	4.00000000000000000000	4.00000000000000000000	4.00000000000000000000	4.00000000000000000000	4.00000000000000000000	4.00000000000000000000	4.00000000000000000000	4.00000000000000000000	4.00000000000000000000	4.00000000000000000000	4.00000000000000000000	4.00000000000000000000	4.00000000000000000000
85.00000000000000000000	0.00000000000000000000	4143.07666015625000000000	4169.23046875000000000000	4127.17919921875000000000	4145.12792968750000000000	4145.64111328125000000000	4149.23046875000000000000	4081.53833007812500000000	4142.56396484375000000000	4145.64111328125000000000	4121.02539062500000000000	4157.94873046875000000000	4190.25634765625000000000	4179.48730468750000000000	4147.17919921875000000000	2868.00000000000000000000	10245.00000000000000000000	10227.00000000000000000000	0.00000000000000000000	0.00000000000000000000	0.00000000000000000000	555.00000000000000000000	237.00000000000000000000	4.00000000000000000000	4.00000000000000000000	4.00000000000000000000	4.00000000000000000000	4.00000000000000000000	4.00000000000000000000	4.00000000000000000000	4.00000000000000000000	4.00000000000000000000	4.00000000000000000000	4.00000000000000000000	4.00000000000000000000	4.00000000000000000000	4.00000000000000000000	4.00000000000000000000	4.00000000000000000000
86.00000000000000000000	0.00000000000000000000	4154.87158203125000000000	4160.00000000000000000000	4138.46142578125000000000	4150.76904296875000000000	4145.64111328125000000000	4147.69238281250000000000	4082.05126953125000000000	4147.69238281250000000000	4139.48730468750000000000	4136.41015625000000000000	4192.82031250000000000000	4202.05126953125000000000	4185.64111328125000000000	4158.97412109375000000000	3461.00000000000000000000	10245.00000000000000000000	10227.00000000000000000000	0.00000000000000000000	0.00000000000000000000	0.00000000000000000000	555.00000000000000000000	245.00000000000000000000	4.00000000000000000000	4.00000000000000000000	4.00000000000000000000	4.00000000000000000000	4.00000000000000000000	4.00000000000000000000	4.00000000000000000000	4.00000000000000000000	4.00000000000000000000	4.00000000000000000000	4.00000000000000000000	4.00000000000000000000	4.00000000000000000000	4.00000000000000000000	4.00000000000000000000	4.00000000000000000000
87.00000000000000000000	0.00000000000000000000	4152.30761718750000000000	4156.41015625000000000000	4129.74365234375000000000	4149.23046875000000000000	4150.25634765625000000000	4141.53857421875000000000	4079.48706054687500000000	4155.89746093750000000000	4142.05126953125000000000	4152.82031250000000000000	4197.43603515625000000000	4202.05126953125000000000	4189.23046875000000000000	4158.46142578125000000000	3237.00000000000000000000	10246.00000000000000000000	10227.00000000000000000000	0.00000000000000000000	0.00000000000000000000	0.00000000000000000000	555.00000000000000000000	252.00000000000000000000	4.00000000000000000000	4.00000000000000000000	4.00000000000000000000	4.00000000000000000000	4.00000000000000000000	4.00000000000000000000	4.00000000000000000000	4.00000000000000000000	4.00000000000000000000	4.00000000000000000000	4.00000000000000000000	4.00000000000000000000	4.00000000000000000000	4.00000000000000000000	4.00000000000000000000	4.00000000000000000000
88.00000000000000000000	0.00000000000000000000	4158.46142578125000000000	4157.43603515625000000000	4140.00000000000000000000	4151.79492187500000000000	4142.56396484375000000000	4140.00000000000000000000	4076.41015625000000000000	4150.25634765625000000000	4141.02539062500000000000	4133.84619140625000000000	4168.20507812500000000000	4204.61523437500000000000	4181.02539062500000000000	4158.97412109375000000000	3004.00000000000000000000	10246.00000000000000000000	10227.00000000000000000000	0.00000000000000000000	0.00000000000000000000	0.00000000000000000000	555.00000000000000000000	259.00000000000000000000	4.00000000000000000000	4.00000000000000000000	4.00000000000000000000	4.00000000000000000000	4.00000000000000000000	4.00000000000000000000	4.00000000000000000000	4.00000000000000000000	4.00000000000000000000	4.00000000000000000000	4.00000000000000000000	4.00000000000000000000	4.00000000000000000000	4.00000000000000000000	4.00000000000000000000	4.00000000000000000000
89.00000000000000000000	0.00000000000000000000	4138.46142578125000000000	4137.94873046875000000000	4126.15380859375000000000	4144.61523437500000000000	4122.05126953125000000000	4136.41015625000000000000	4070.76904296875000000000	4136.41015625000000000000	4132.82031250000000000000	4108.20507812500000000000	4158.97412109375000000000	4184.61523437500000000000	4169.74365234375000000000	4143.07666015625000000000	2868.00000000000000000000	10246.00000000000000000000	10228.00000000000000000000	0.00000000000000000000	0.00000000000000000000	0.00000000000000000000	555.00000000000000000000	267.00000000000000000000	4.00000000000000000000	4.00000000000000000000	4.00000000000000000000	4.00000000000000000000	4.00000000000000000000	4.00000000000000000000	4.00000000000000000000	4.00000000000000000000	4.00000000000000000000	4.00000000000000000000	4.00000000000000000000	4.00000000000000000000	4.00000000000000000000	4.00000000000000000000	4.00000000000000000000	4.00000000000000000000
90.00000000000000000000	0.00000000000000000000	4131.28173828125000000000	4125.12792968750000000000	4115.89746093750000000000	4134.35888671875000000000	4120.51269531250000000000	4134.87158203125000000000	4067.17944335937500000000	4128.20507812500000000000	4125.64111328125000000000	4107.69238281250000000000	4148.71777343750000000000	4170.76904296875000000000	4151.79492187500000000000	4124.61523437500000000000	3461.00000000000000000000	10246.00000000000000000000	10228.00000000000000000000	0.00000000000000000000	0.00000000000000000000	0.00000000000000000000	555.00000000000000000000	275.00000000000000000000	4.00000000000000000000	4.00000000000000000000	4.00000000000000000000	4.00000000000000000000	4.00000000000000000000	4.00000000000000000000	4.00000000000000000000	4.00000000000000000000	4.00000000000000000000	4.00000000000000000000	4.00000000000000000000	4.00000000000000000000	4.00000000000000000000	4.00000000000000000000	4.00000000000000000000	4.00000000000000000000
91.00000000000000000000	0.00000000000000000000	4146.66650390625000000000	4149.74365234375000000000	4129.74365234375000000000	4146.15380859375000000000	4145.12792968750000000000	4148.71777343750000000000	4072.30761718750000000000	4129.23046875000000000000	4131.79492187500000000000	4115.89746093750000000000	4137.43603515625000000000	4180.00000000000000000000	4149.74365234375000000000	4126.15380859375000000000	3237.00000000000000000000	10248.00000000000000000000	10228.00000000000000000000	0.00000000000000000000	0.00000000000000000000	0.00000000000000000000	555.00000000000000000000	282.00000000000000000000	4.00000000000000000000	4.00000000000000000000	4.00000000000000000000	4.00000000000000000000	4.00000000000000000000	4.00000000000000000000	4.00000000000000000000	4.00000000000000000000	4.00000000000000000000	4.00000000000000000000	4.00000000000000000000	4.00000000000000000000	4.00000000000000000000	4.00000000000000000000	4.00000000000000000000	4.00000000000000000000
92.00000000000000000000	0.00000000000000000000	4137.43603515625000000000	4167.17919921875000000000	4121.02539062500000000000	4167.69238281250000000000	4159.48730468750000000000	4152.30761718750000000000	4075.38452148437500000000	4130.76904296875000000000	4127.69238281250000000000	4113.84619140625000000000	4140.00000000000000000000	4182.56396484375000000000	4154.87158203125000000000	4136.92285156250000000000	3004.00000000000000000000	10248.00000000000000000000	10228.00000000000000000000	0.00000000000000000000	0.00000000000000000000	0.00000000000000000000	555.00000000000000000000	290.00000000000000000000	4.00000000000000000000	4.00000000000000000000	4.00000000000000000000	4.00000000000000000000	4.00000000000000000000	4.00000000000000000000	4.00000000000000000000	4.00000000000000000000	4.00000000000000000000	4.00000000000000000000	4.00000000000000000000	4.00000000000000000000	4.00000000000000000000	4.00000000000000000000	4.00000000000000000000	4.00000000000000000000
93.00000000000000000000	0.00000000000000000000	4144.61523437500000000000	4155.89746093750000000000	4124.61523437500000000000	4171.79492187500000000000	4151.79492187500000000000	4141.53857421875000000000	4071.28198242187500000000	4128.71777343750000000000	4113.84619140625000000000	4106.66650390625000000000	4144.10253906250000000000	4180.51269531250000000000	4137.43603515625000000000	4141.02539062500000000000	2868.00000000000000000000	10247.00000000000000000000	10227.00000000000000000000	0.00000000000000000000	0.00000000000000000000	0.00000000000000000000	555.00000000000000000000	299.00000000000000000000	4.00000000000000000000	4.00000000000000000000	4.00000000000000000000	4.00000000000000000000	4.00000000000000000000	4.00000000000000000000	4.00000000000000000000	4.00000000000000000000	4.00000000000000000000	4.00000000000000000000	4.00000000000000000000	4.00000000000000000000	4.00000000000000000000	4.00000000000000000000	4.00000000000000000000	4.00000000000000000000
94.00000000000000000000	0.00000000000000000000	4146.66650390625000000000	4161.53857421875000000000	4124.61523437500000000000	4172.82031250000000000000	4146.15380859375000000000	4145.12792968750000000000	4072.82031250000000000000	4139.48730468750000000000	4129.74365234375000000000	4116.92285156250000000000	4174.35888671875000000000	4180.00000000000000000000	4148.71777343750000000000	4138.97412109375000000000	3461.00000000000000000000	10247.00000000000000000000	10227.00000000000000000000	0.00000000000000000000	0.00000000000000000000	0.00000000000000000000	555.00000000000000000000	307.00000000000000000000	4.00000000000000000000	4.00000000000000000000	4.00000000000000000000	4.00000000000000000000	4.00000000000000000000	4.00000000000000000000	4.00000000000000000000	4.00000000000000000000	4.00000000000000000000	4.00000000000000000000	4.00000000000000000000	4.00000000000000000000	4.00000000000000000000	4.00000000000000000000	4.00000000000000000000	4.00000000000000000000
95.00000000000000000000	0.00000000000000000000	4143.07666015625000000000	4164.61523437500000000000	4125.64111328125000000000	4182.56396484375000000000	4133.33300781250000000000	4134.87158203125000000000	4069.23071289062500000000	4141.02539062500000000000	4134.87158203125000000000	4130.25634765625000000000	4175.38427734375000000000	4190.25634765625000000000	4181.02539062500000000000	4147.17919921875000000000	3237.00000000000000000000	10248.00000000000000000000	10225.00000000000000000000	0.00000000000000000000	0.00000000000000000000	0.00000000000000000000	555.00000000000000000000	315.00000000000000000000	4.00000000000000000000	4.00000000000000000000	4.00000000000000000000	4.00000000000000000000	4.00000000000000000000	4.00000000000000000000	4.00000000000000000000	4.00000000000000000000	4.00000000000000000000	4.00000000000000000000	4.00000000000000000000	4.00000000000000000000	4.00000000000000000000	4.00000000000000000000	4.00000000000000000000	4.00000000000000000000
96.00000000000000000000	0.00000000000000000000	4146.15380859375000000000	4146.15380859375000000000	4135.89746093750000000000	4171.28173828125000000000	4130.76904296875000000000	4128.20507812500000000000	4067.17944335937500000000	4134.35888671875000000000	4122.56396484375000000000	4127.17919921875000000000	4133.84619140625000000000	4200.51269531250000000000	4173.84619140625000000000	4160.51269531250000000000	3004.00000000000000000000	10248.00000000000000000000	10225.00000000000000000000	0.00000000000000000000	0.00000000000000000000	0.00000000000000000000	555.00000000000000000000	323.00000000000000000000	4.00000000000000000000	4.00000000000000000000	4.00000000000000000000	4.00000000000000000000	4.00000000000000000000	4.00000000000000000000	4.00000000000000000000	4.00000000000000000000	4.00000000000000000000	4.00000000000000000000	4.00000000000000000000	4.00000000000000000000	4.00000000000000000000	4.00000000000000000000	4.00000000000000000000	4.00000000000000000000
97.00000000000000000000	0.00000000000000000000	4131.79492187500000000000	4147.17919921875000000000	4124.61523437500000000000	4159.48730468750000000000	4152.82031250000000000000	4155.38427734375000000000	4085.64086914062500000000	4153.84619140625000000000	4147.69238281250000000000	4127.17919921875000000000	4144.61523437500000000000	4194.87158203125000000000	4170.25634765625000000000	4153.84619140625000000000	2868.00000000000000000000	10250.00000000000000000000	10225.00000000000000000000	0.00000000000000000000	0.00000000000000000000	0.00000000000000000000	555.00000000000000000000	331.00000000000000000000	4.00000000000000000000	4.00000000000000000000	4.00000000000000000000	4.00000000000000000000	4.00000000000000000000	4.00000000000000000000	4.00000000000000000000	4.00000000000000000000	4.00000000000000000000	4.00000000000000000000	4.00000000000000000000	4.00000000000000000000	4.00000000000000000000	4.00000000000000000000	4.00000000000000000000	4.00000000000000000000
98.00000000000000000000	0.00000000000000000000	4142.56396484375000000000	4157.94873046875000000000	4131.28173828125000000000	4163.07666015625000000000	4149.23046875000000000000	4158.97412109375000000000	4092.30761718750000000000	4158.97412109375000000000	4156.41015625000000000000	4131.28173828125000000000	4181.02539062500000000000	4188.71777343750000000000	4187.69238281250000000000	4142.56396484375000000000	3461.00000000000000000000	10250.00000000000000000000	10225.00000000000000000000	0.00000000000000000000	0.00000000000000000000	0.00000000000000000000	555.00000000000000000000	338.00000000000000000000	4.00000000000000000000	4.00000000000000000000	4.00000000000000000000	4.00000000000000000000	4.00000000000000000000	4.00000000000000000000	4.00000000000000000000	4.00000000000000000000	4.00000000000000000000	4.00000000000000000000	4.00000000000000000000	4.00000000000000000000	4.00000000000000000000	4.00000000000000000000	4.00000000000000000000	4.00000000000000000000
99.00000000000000000000	0.00000000000000000000	4148.71777343750000000000	4149.23046875000000000000	4129.74365234375000000000	4151.28173828125000000000	4133.33300781250000000000	4143.07666015625000000000	4082.05126953125000000000	4140.51269531250000000000	4126.66650390625000000000	4122.56396484375000000000	4174.87158203125000000000	4183.58984375000000000000	4168.71777343750000000000	4144.61523437500000000000	3237.00000000000000000000	10250.00000000000000000000	10225.00000000000000000000	0.00000000000000000000	0.00000000000000000000	0.00000000000000000000	555.00000000000000000000	346.00000000000000000000	4.00000000000000000000	4.00000000000000000000	4.00000000000000000000	4.00000000000000000000	4.00000000000000000000	4.00000000000000000000	4.00000000000000000000	4.00000000000000000000	4.00000000000000000000	4.00000000000000000000	4.00000000000000000000	4.00000000000000000000	4.00000000000000000000	4.00000000000000000000	4.00000000000000000000	4.00000000000000000000
100.00000000000000000000	0.00000000000000000000	4141.02539062500000000000	4144.61523437500000000000	4122.05126953125000000000	4154.87158203125000000000	4138.97412109375000000000	4148.71777343750000000000	4080.00000000000000000000	4138.46142578125000000000	4123.58984375000000000000	4101.53857421875000000000	4156.41015625000000000000	4186.66650390625000000000	4143.07666015625000000000	4148.20507812500000000000	3004.00000000000000000000	10250.00000000000000000000	10225.00000000000000000000	0.00000000000000000000	0.00000000000000000000	0.00000000000000000000	555.00000000000000000000	354.00000000000000000000	4.00000000000000000000	4.00000000000000000000	4.00000000000000000000	4.00000000000000000000	4.00000000000000000000	4.00000000000000000000	4.00000000000000000000	4.00000000000000000000	4.00000000000000000000	4.00000000000000000000	4.00000000000000000000	4.00000000000000000000	4.00000000000000000000	4.00000000000000000000	4.00000000000000000000	4.00000000000000000000
101.00000000000000000000	0.00000000000000000000	4153.33300781250000000000	4158.46142578125000000000	4134.35888671875000000000	4179.48730468750000000000	4147.17919921875000000000	4149.74365234375000000000	4085.64086914062500000000	4147.17919921875000000000	4142.05126953125000000000	4105.64111328125000000000	4151.28173828125000000000	4191.79492187500000000000	4162.56396484375000000000	4148.71777343750000000000	2868.00000000000000000000	10250.00000000000000000000	10224.00000000000000000000	0.00000000000000000000	0.00000000000000000000	0.00000000000000000000	555.00000000000000000000	362.00000000000000000000	4.00000000000000000000	4.00000000000000000000	4.00000000000000000000	4.00000000000000000000	4.00000000000000000000	4.00000000000000000000	4.00000000000000000000	4.00000000000000000000	4.00000000000000000000	4.00000000000000000000	4.00000000000000000000	4.00000000000000000000	4.00000000000000000000	4.00000000000000000000	4.00000000000000000000	4.00000000000000000000
102.00000000000000000000	0.00000000000000000000	4148.20507812500000000000	4165.64111328125000000000	4127.17919921875000000000	4174.35888671875000000000	4155.38427734375000000000	4144.61523437500000000000	4087.17944335937500000000	4151.79492187500000000000	4150.25634765625000000000	4141.02539062500000000000	4157.94873046875000000000	4186.15380859375000000000	4188.71777343750000000000	4147.17919921875000000000	3461.00000000000000000000	10250.00000000000000000000	10224.00000000000000000000	0.00000000000000000000	0.00000000000000000000	0.00000000000000000000	555.00000000000000000000	371.00000000000000000000	4.00000000000000000000	4.00000000000000000000	4.00000000000000000000	4.00000000000000000000	4.00000000000000000000	4.00000000000000000000	4.00000000000000000000	4.00000000000000000000	4.00000000000000000000	4.00000000000000000000	4.00000000000000000000	4.00000000000000000000	4.00000000000000000000	4.00000000000000000000	4.00000000000000000000	4.00000000000000000000
103.00000000000000000000	0.00000000000000000000	4144.61523437500000000000	4149.23046875000000000000	4128.71777343750000000000	4150.25634765625000000000	4144.61523437500000000000	4148.20507812500000000000	4073.84594726562500000000	4139.48730468750000000000	4139.48730468750000000000	4131.28173828125000000000	4142.05126953125000000000	4180.51269531250000000000	4166.66650390625000000000	4137.94873046875000000000	3237.00000000000000000000	10249.00000000000000000000	10227.00000000000000000000	0.00000000000000000000	0.00000000000000000000	0.00000000000000000000	555.00000000000000000000	379.00000000000000000000	4.00000000000000000000	4.00000000000000000000	4.00000000000000000000	4.00000000000000000000	4.00000000000000000000	4.00000000000000000000	4.00000000000000000000	4.00000000000000000000	4.00000000000000000000	4.00000000000000000000	4.00000000000000000000	4.00000000000000000000	4.00000000000000000000	4.00000000000000000000	4.00000000000000000000	4.00000000000000000000
104.00000000000000000000	0.00000000000000000000	4138.46142578125000000000	4143.07666015625000000000	4123.07666015625000000000	4154.87158203125000000000	4128.71777343750000000000	4146.66650390625000000000	4063.07690429687500000000	4129.74365234375000000000	4131.79492187500000000000	4095.89721679687500000000	4136.41015625000000000000	4171.79492187500000000000	4141.53857421875000000000	4133.33300781250000000000	3004.00000000000000000000	10249.00000000000000000000	10227.00000000000000000000	0.00000000000000000000	0.00000000000000000000	0.00000000000000000000	555.00000000000000000000	387.00000000000000000000	4.00000000000000000000	4.00000000000000000000	4.00000000000000000000	4.00000000000000000000	4.00000000000000000000	4.00000000000000000000	4.00000000000000000000	4.00000000000000000000	4.00000000000000000000	4.00000000000000000000	4.00000000000000000000	4.00000000000000000000	4.00000000000000000000	4.00000000000000000000	4.00000000000000000000	4.00000000000000000000
105.00000000000000000000	0.00000000000000000000	4142.05126953125000000000	4162.56396484375000000000	4120.51269531250000000000	4181.53857421875000000000	4144.10253906250000000000	4150.76904296875000000000	4077.43579101562500000000	4144.10253906250000000000	4145.12792968750000000000	4112.30761718750000000000	4171.79492187500000000000	4176.92285156250000000000	4155.38427734375000000000	4141.53857421875000000000	2868.00000000000000000000	10250.00000000000000000000	10227.00000000000000000000	0.00000000000000000000	0.00000000000000000000	0.00000000000000000000	555.00000000000000000000	396.00000000000000000000	4.00000000000000000000	4.00000000000000000000	4.00000000000000000000	4.00000000000000000000	4.00000000000000000000	4.00000000000000000000	4.00000000000000000000	4.00000000000000000000	4.00000000000000000000	4.00000000000000000000	4.00000000000000000000	4.00000000000000000000	4.00000000000000000000	4.00000000000000000000	4.00000000000000000000	4.00000000000000000000
106.00000000000000000000	0.00000000000000000000	4154.35888671875000000000	4164.10253906250000000000	4137.94873046875000000000	4176.41015625000000000000	4155.38427734375000000000	4161.53857421875000000000	4092.82031250000000000000	4155.89746093750000000000	4147.17919921875000000000	4129.74365234375000000000	4170.25634765625000000000	4189.74365234375000000000	4168.20507812500000000000	4142.05126953125000000000	3461.00000000000000000000	10250.00000000000000000000	10227.00000000000000000000	0.00000000000000000000	0.00000000000000000000	0.00000000000000000000	555.00000000000000000000	404.00000000000000000000	4.00000000000000000000	4.00000000000000000000	4.00000000000000000000	4.00000000000000000000	4.00000000000000000000	4.00000000000000000000	4.00000000000000000000	4.00000000000000000000	4.00000000000000000000	4.00000000000000000000	4.00000000000000000000	4.00000000000000000000	4.00000000000000000000	4.00000000000000000000	4.00000000000000000000	4.00000000000000000000
107.00000000000000000000	0.00000000000000000000	4133.84619140625000000000	4142.56396484375000000000	4123.07666015625000000000	4150.76904296875000000000	4137.94873046875000000000	4147.69238281250000000000	4084.10253906250000000000	4139.48730468750000000000	4127.17919921875000000000	4113.33300781250000000000	4144.10253906250000000000	4174.87158203125000000000	4164.61523437500000000000	4128.20507812500000000000	3237.00000000000000000000	10249.00000000000000000000	10227.00000000000000000000	0.00000000000000000000	0.00000000000000000000	0.00000000000000000000	555.00000000000000000000	411.00000000000000000000	4.00000000000000000000	4.00000000000000000000	4.00000000000000000000	4.00000000000000000000	4.00000000000000000000	4.00000000000000000000	4.00000000000000000000	4.00000000000000000000	4.00000000000000000000	4.00000000000000000000	4.00000000000000000000	4.00000000000000000000	4.00000000000000000000	4.00000000000000000000	4.00000000000000000000	4.00000000000000000000
108.00000000000000000000	0.00000000000000000000	4146.15380859375000000000	4140.00000000000000000000	4129.23046875000000000000	4152.82031250000000000000	4134.87158203125000000000	4129.74365234375000000000	4079.48706054687500000000	4128.20507812500000000000	4125.64111328125000000000	4108.20507812500000000000	4158.46142578125000000000	4173.33300781250000000000	4170.76904296875000000000	4134.87158203125000000000	3004.00000000000000000000	10249.00000000000000000000	10227.00000000000000000000	0.00000000000000000000	0.00000000000000000000	0.00000000000000000000	555.00000000000000000000	419.00000000000000000000	4.00000000000000000000	4.00000000000000000000	4.00000000000000000000	4.00000000000000000000	4.00000000000000000000	4.00000000000000000000	4.00000000000000000000	4.00000000000000000000	4.00000000000000000000	4.00000000000000000000	4.00000000000000000000	4.00000000000000000000	4.00000000000000000000	4.00000000000000000000	4.00000000000000000000	4.00000000000000000000
109.00000000000000000000	0.00000000000000000000	4154.87158203125000000000	4152.82031250000000000000	4133.84619140625000000000	4155.89746093750000000000	4145.12792968750000000000	4138.46142578125000000000	4091.28198242187500000000	4141.53857421875000000000	4142.56396484375000000000	4113.33300781250000000000	4161.02539062500000000000	4187.17919921875000000000	4172.82031250000000000000	4150.76904296875000000000	2868.00000000000000000000	10249.00000000000000000000	10227.00000000000000000000	0.00000000000000000000	0.00000000000000000000	0.00000000000000000000	555.00000000000000000000	426.00000000000000000000	4.00000000000000000000	4.00000000000000000000	4.00000000000000000000	4.00000000000000000000	4.00000000000000000000	4.00000000000000000000	4.00000000000000000000	4.00000000000000000000	4.00000000000000000000	4.00000000000000000000	4.00000000000000000000	4.00000000000000000000	4.00000000000000000000	4.00000000000000000000	4.00000000000000000000	4.00000000000000000000
110.00000000000000000000	0.00000000000000000000	4131.28173828125000000000	4162.05126953125000000000	4115.38427734375000000000	4152.82031250000000000000	4140.51269531250000000000	4150.25634765625000000000	4091.28198242187500000000	4142.05126953125000000000	4134.87158203125000000000	4112.82031250000000000000	4152.82031250000000000000	4180.51269531250000000000	4160.51269531250000000000	4146.15380859375000000000	3461.00000000000000000000	10249.00000000000000000000	10227.00000000000000000000	0.00000000000000000000	0.00000000000000000000	0.00000000000000000000	555.00000000000000000000	434.00000000000000000000	4.00000000000000000000	4.00000000000000000000	4.00000000000000000000	4.00000000000000000000	4.00000000000000000000	4.00000000000000000000	4.00000000000000000000	4.00000000000000000000	4.00000000000000000000	4.00000000000000000000	4.00000000000000000000	4.00000000000000000000	4.00000000000000000000	4.00000000000000000000	4.00000000000000000000	4.00000000000000000000
111.00000000000000000000	0.00000000000000000000	4151.28173828125000000000	4177.43603515625000000000	4136.92285156250000000000	4176.92285156250000000000	4148.71777343750000000000	4152.82031250000000000000	4089.23071289062500000000	4135.89746093750000000000	4128.20507812500000000000	4128.71777343750000000000	4153.84619140625000000000	4186.15380859375000000000	4164.61523437500000000000	4144.10253906250000000000	3237.00000000000000000000	10247.00000000000000000000	10227.00000000000000000000	0.00000000000000000000	0.00000000000000000000	0.00000000000000000000	555.00000000000000000000	441.00000000000000000000	4.00000000000000000000	4.00000000000000000000	4.00000000000000000000	4.00000000000000000000	4.00000000000000000000	4.00000000000000000000	4.00000000000000000000	4.00000000000000000000	4.00000000000000000000	4.00000000000000000000	4.00000000000000000000	4.00000000000000000000	4.00000000000000000000	4.00000000000000000000	4.00000000000000000000	4.00000000000000000000
112.00000000000000000000	0.00000000000000000000	4158.97412109375000000000	4174.35888671875000000000	4141.02539062500000000000	4183.58984375000000000000	4155.89746093750000000000	4146.15380859375000000000	4092.30761718750000000000	4142.05126953125000000000	4144.61523437500000000000	4140.00000000000000000000	4140.51269531250000000000	4192.30761718750000000000	4175.38427734375000000000	4147.17919921875000000000	3004.00000000000000000000	10247.00000000000000000000	10227.00000000000000000000	0.00000000000000000000	0.00000000000000000000	0.00000000000000000000	555.00000000000000000000	448.00000000000000000000	4.00000000000000000000	4.00000000000000000000	4.00000000000000000000	4.00000000000000000000	4.00000000000000000000	4.00000000000000000000	4.00000000000000000000	4.00000000000000000000	4.00000000000000000000	4.00000000000000000000	4.00000000000000000000	4.00000000000000000000	4.00000000000000000000	4.00000000000000000000	4.00000000000000000000	4.00000000000000000000
113.00000000000000000000	0.00000000000000000000	4150.76904296875000000000	4146.15380859375000000000	4132.30761718750000000000	4154.87158203125000000000	4136.41015625000000000000	4137.94873046875000000000	4089.23071289062500000000	4141.02539062500000000000	4145.64111328125000000000	4124.10253906250000000000	4155.38427734375000000000	4181.53857421875000000000	4168.71777343750000000000	4147.69238281250000000000	2868.00000000000000000000	10248.00000000000000000000	10227.00000000000000000000	0.00000000000000000000	0.00000000000000000000	0.00000000000000000000	555.00000000000000000000	456.00000000000000000000	4.00000000000000000000	4.00000000000000000000	4.00000000000000000000	4.00000000000000000000	4.00000000000000000000	4.00000000000000000000	4.00000000000000000000	4.00000000000000000000	4.00000000000000000000	4.00000000000000000000	4.00000000000000000000	4.00000000000000000000	4.00000000000000000000	4.00000000000000000000	4.00000000000000000000	4.00000000000000000000
114.00000000000000000000	0.00000000000000000000	4150.76904296875000000000	4146.15380859375000000000	4134.87158203125000000000	4140.51269531250000000000	4141.53857421875000000000	4146.66650390625000000000	4093.84594726562500000000	4141.53857421875000000000	4136.92285156250000000000	4127.69238281250000000000	4204.10253906250000000000	4174.35888671875000000000	4174.87158203125000000000	4149.74365234375000000000	3461.00000000000000000000	10248.00000000000000000000	10227.00000000000000000000	0.00000000000000000000	0.00000000000000000000	0.00000000000000000000	555.00000000000000000000	463.00000000000000000000	4.00000000000000000000	4.00000000000000000000	4.00000000000000000000	4.00000000000000000000	4.00000000000000000000	4.00000000000000000000	4.00000000000000000000	4.00000000000000000000	4.00000000000000000000	4.00000000000000000000	4.00000000000000000000	4.00000000000000000000	4.00000000000000000000	4.00000000000000000000	4.00000000000000000000	4.00000000000000000000
115.00000000000000000000	0.00000000000000000000	4155.89746093750000000000	4172.30761718750000000000	4137.94873046875000000000	4161.02539062500000000000	4166.15380859375000000000	4163.58984375000000000000	4110.76904296875000000000	4154.35888671875000000000	4143.07666015625000000000	4137.94873046875000000000	4188.71777343750000000000	4186.15380859375000000000	4191.28173828125000000000	4156.92285156250000000000	3237.00000000000000000000	10248.00000000000000000000	10227.00000000000000000000	0.00000000000000000000	0.00000000000000000000	0.00000000000000000000	555.00000000000000000000	470.00000000000000000000	4.00000000000000000000	4.00000000000000000000	4.00000000000000000000	4.00000000000000000000	4.00000000000000000000	4.00000000000000000000	4.00000000000000000000	4.00000000000000000000	4.00000000000000000000	4.00000000000000000000	4.00000000000000000000	4.00000000000000000000	4.00000000000000000000	4.00000000000000000000	4.00000000000000000000	4.00000000000000000000
116.00000000000000000000	0.00000000000000000000	4167.17919921875000000000	4164.10253906250000000000	4148.71777343750000000000	4182.05126953125000000000	4152.82031250000000000000	4157.43603515625000000000	4115.38427734375000000000	4150.76904296875000000000	4145.64111328125000000000	4114.35888671875000000000	4118.97412109375000000000	4195.38427734375000000000	4184.10253906250000000000	4158.97412109375000000000	3004.00000000000000000000	10248.00000000000000000000	10227.00000000000000000000	0.00000000000000000000	0.00000000000000000000	0.00000000000000000000	555.00000000000000000000	478.00000000000000000000	4.00000000000000000000	4.00000000000000000000	4.00000000000000000000	4.00000000000000000000	4.00000000000000000000	4.00000000000000000000	4.00000000000000000000	4.00000000000000000000	4.00000000000000000000	4.00000000000000000000	4.00000000000000000000	4.00000000000000000000	4.00000000000000000000	4.00000000000000000000	4.00000000000000000000	4.00000000000000000000
117.00000000000000000000	0.00000000000000000000	4148.20507812500000000000	4140.51269531250000000000	4134.35888671875000000000	4177.43603515625000000000	4137.94873046875000000000	4144.61523437500000000000	4111.79492187500000000000	4138.46142578125000000000	4142.05126953125000000000	4111.28173828125000000000	4126.15380859375000000000	4183.58984375000000000000	4176.92285156250000000000	4153.84619140625000000000	2868.00000000000000000000	10247.00000000000000000000	10228.00000000000000000000	0.00000000000000000000	0.00000000000000000000	0.00000000000000000000	555.00000000000000000000	486.00000000000000000000	4.00000000000000000000	4.00000000000000000000	4.00000000000000000000	4.00000000000000000000	4.00000000000000000000	4.00000000000000000000	4.00000000000000000000	4.00000000000000000000	4.00000000000000000000	4.00000000000000000000	4.00000000000000000000	4.00000000000000000000	4.00000000000000000000	4.00000000000000000000	4.00000000000000000000	4.00000000000000000000
118.00000000000000000000	0.00000000000000000000	4152.82031250000000000000	4150.76904296875000000000	4138.46142578125000000000	4166.66650390625000000000	4145.12792968750000000000	4146.66650390625000000000	4117.94873046875000000000	4143.07666015625000000000	4144.61523437500000000000	4136.92285156250000000000	4198.46142578125000000000	4186.66650390625000000000	4185.64111328125000000000	4157.43603515625000000000	3461.00000000000000000000	10247.00000000000000000000	10228.00000000000000000000	0.00000000000000000000	0.00000000000000000000	0.00000000000000000000	555.00000000000000000000	495.00000000000000000000	4.00000000000000000000	4.00000000000000000000	4.00000000000000000000	4.00000000000000000000	4.00000000000000000000	4.00000000000000000000	4.00000000000000000000	4.00000000000000000000	4.00000000000000000000	4.00000000000000000000	4.00000000000000000000	4.00000000000000000000	4.00000000000000000000	4.00000000000000000000	4.00000000000000000000	4.00000000000000000000
119.00000000000000000000	0.00000000000000000000	4163.07666015625000000000	4169.23046875000000000000	4150.25634765625000000000	4156.92285156250000000000	4144.61523437500000000000	4151.79492187500000000000	4125.12792968750000000000	4153.84619140625000000000	4155.38427734375000000000	4136.41015625000000000000	4212.82031250000000000000	4188.71777343750000000000	4184.61523437500000000000	4160.00000000000000000000	3237.00000000000000000000	10248.00000000000000000000	10228.00000000000000000000	0.00000000000000000000	0.00000000000000000000	0.00000000000000000000	555.00000000000000000000	503.00000000000000000000	4.00000000000000000000	4.00000000000000000000	4.00000000000000000000	4.00000000000000000000	4.00000000000000000000	4.00000000000000000000	4.00000000000000000000	4.00000000000000000000	4.00000000000000000000	4.00000000000000000000	4.00000000000000000000	4.00000000000000000000	4.00000000000000000000	4.00000000000000000000	4.00000000000000000000	4.00000000000000000000
120.00000000000000000000	0.00000000000000000000	4145.12792968750000000000	4165.64111328125000000000	4134.35888671875000000000	4164.61523437500000000000	4149.74365234375000000000	4151.28173828125000000000	4121.53857421875000000000	4152.82031250000000000000	4153.84619140625000000000	4122.05126953125000000000	4153.84619140625000000000	4181.02539062500000000000	4177.43603515625000000000	4152.30761718750000000000	3004.00000000000000000000	10248.00000000000000000000	10228.00000000000000000000	0.00000000000000000000	0.00000000000000000000	0.00000000000000000000	555.00000000000000000000	511.00000000000000000000	4.00000000000000000000	4.00000000000000000000	4.00000000000000000000	4.00000000000000000000	4.00000000000000000000	4.00000000000000000000	4.00000000000000000000	4.00000000000000000000	4.00000000000000000000	4.00000000000000000000	4.00000000000000000000	4.00000000000000000000	4.00000000000000000000	4.00000000000000000000	4.00000000000000000000	4.00000000000000000000
121.00000000000000000000	0.00000000000000000000	4150.25634765625000000000	4150.76904296875000000000	4133.84619140625000000000	4170.76904296875000000000	4149.74365234375000000000	4134.87158203125000000000	4106.15380859375000000000	4130.76904296875000000000	4129.74365234375000000000	4120.51269531250000000000	4128.71777343750000000000	4184.10253906250000000000	4170.25634765625000000000	4137.94873046875000000000	2868.00000000000000000000	10249.00000000000000000000	10229.00000000000000000000	0.00000000000000000000	0.00000000000000000000	0.00000000000000000000	555.00000000000000000000	520.00000000000000000000	4.00000000000000000000	4.00000000000000000000	4.00000000000000000000	4.00000000000000000000	4.00000000000000000000	4.00000000000000000000	4.00000000000000000000	4.00000000000000000000	4.00000000000000000000	4.00000000000000000000	4.00000000000000000000	4.00000000000000000000	4.00000000000000000000	4.00000000000000000000	4.00000000000000000000	4.00000000000000000000
122.00000000000000000000	0.00000000000000000000	4146.66650390625000000000	4151.28173828125000000000	4125.64111328125000000000	4143.58984375000000000000	4145.64111328125000000000	4129.74365234375000000000	4106.66650390625000000000	4127.17919921875000000000	4130.25634765625000000000	4128.71777343750000000000	4165.64111328125000000000	4174.35888671875000000000	4169.74365234375000000000	4125.64111328125000000000	3461.00000000000000000000	10249.00000000000000000000	10229.00000000000000000000	0.00000000000000000000	0.00000000000000000000	0.00000000000000000000	555.00000000000000000000	528.00000000000000000000	4.00000000000000000000	4.00000000000000000000	4.00000000000000000000	4.00000000000000000000	4.00000000000000000000	4.00000000000000000000	4.00000000000000000000	4.00000000000000000000	4.00000000000000000000	4.00000000000000000000	4.00000000000000000000	4.00000000000000000000	4.00000000000000000000	4.00000000000000000000	4.00000000000000000000	4.00000000000000000000
123.00000000000000000000	0.00000000000000000000	4142.05126953125000000000	4141.53857421875000000000	4129.74365234375000000000	4133.84619140625000000000	4136.92285156250000000000	4139.48730468750000000000	4115.38427734375000000000	4132.30761718750000000000	4135.38427734375000000000	4115.89746093750000000000	4173.84619140625000000000	4161.02539062500000000000	4152.82031250000000000000	4120.51269531250000000000	3237.00000000000000000000	10249.00000000000000000000	10228.00000000000000000000	0.00000000000000000000	0.00000000000000000000	0.00000000000000000000	555.00000000000000000000	537.00000000000000000000	4.00000000000000000000	4.00000000000000000000	4.00000000000000000000	4.00000000000000000000	4.00000000000000000000	4.00000000000000000000	4.00000000000000000000	4.00000000000000000000	4.00000000000000000000	4.00000000000000000000	4.00000000000000000000	4.00000000000000000000	4.00000000000000000000	4.00000000000000000000	4.00000000000000000000	4.00000000000000000000
124.00000000000000000000	0.00000000000000000000	4148.71777343750000000000	4126.15380859375000000000	4142.56396484375000000000	4157.43603515625000000000	4130.76904296875000000000	4142.05126953125000000000	4116.92285156250000000000	4128.20507812500000000000	4124.10253906250000000000	4091.79467773437500000000	4144.10253906250000000000	4163.58984375000000000000	4135.89746093750000000000	4125.64111328125000000000	3004.00000000000000000000	10249.00000000000000000000	10228.00000000000000000000	0.00000000000000000000	0.00000000000000000000	0.00000000000000000000	555.00000000000000000000	545.00000000000000000000	4.00000000000000000000	4.00000000000000000000	4.00000000000000000000	4.00000000000000000000	4.00000000000000000000	4.00000000000000000000	4.00000000000000000000	4.00000000000000000000	4.00000000000000000000	4.00000000000000000000	4.00000000000000000000	4.00000000000000000000	4.00000000000000000000	4.00000000000000000000	4.00000000000000000000	4.00000000000000000000
125.00000000000000000000	0.00000000000000000000	4137.94873046875000000000	4139.48730468750000000000	4129.23046875000000000000	4159.48730468750000000000	4144.10253906250000000000	4146.15380859375000000000	4125.64111328125000000000	4142.56396484375000000000	4133.84619140625000000000	4094.35888671875000000000	4128.20507812500000000000	4173.84619140625000000000	4155.38427734375000000000	4137.94873046875000000000	2868.00000000000000000000	10248.00000000000000000000	10230.00000000000000000000	0.00000000000000000000	0.00000000000000000000	0.00000000000000000000	555.00000000000000000000	553.00000000000000000000	4.00000000000000000000	4.00000000000000000000	4.00000000000000000000	4.00000000000000000000	4.00000000000000000000	4.00000000000000000000	4.00000000000000000000	4.00000000000000000000	4.00000000000000000000	4.00000000000000000000	4.00000000000000000000	4.00000000000000000000	4.00000000000000000000	4.00000000000000000000	4.00000000000000000000	4.00000000000000000000
126.00000000000000000000	0.00000000000000000000	4142.56396484375000000000	4150.25634765625000000000	4136.92285156250000000000	4148.20507812500000000000	4144.61523437500000000000	4148.71777343750000000000	4130.76904296875000000000	4149.74365234375000000000	4140.00000000000000000000	4104.10253906250000000000	4127.17919921875000000000	4181.02539062500000000000	4164.10253906250000000000	4142.56396484375000000000	3461.00000000000000000000	10248.00000000000000000000	10230.00000000000000000000	0.00000000000000000000	0.00000000000000000000	0.00000000000000000000	555.00000000000000000000	562.00000000000000000000	4.00000000000000000000	4.00000000000000000000	4.00000000000000000000	4.00000000000000000000	4.00000000000000000000	4.00000000000000000000	4.00000000000000000000	4.00000000000000000000	4.00000000000000000000	4.00000000000000000000	4.00000000000000000000	4.00000000000000000000	4.00000000000000000000	4.00000000000000000000	4.00000000000000000000	4.00000000000000000000
127.00000000000000000000	0.00000000000000000000	4146.15380859375000000000	4152.30761718750000000000	4136.41015625000000000000	4167.69238281250000000000	4143.58984375000000000000	4147.69238281250000000000	4128.71777343750000000000	4144.10253906250000000000	4136.41015625000000000000	4112.82031250000000000000	4145.64111328125000000000	4175.89746093750000000000	4152.82031250000000000000	4139.48730468750000000000	52.00000000000000000000	10248.00000000000000000000	10230.00000000000000000000	0.00000000000000000000	0.00000000000000000000	0.00000000000000000000	555.00000000000000000000	570.00000000000000000000	4.00000000000000000000	4.00000000000000000000	4.00000000000000000000	4.00000000000000000000	4.00000000000000000000	4.00000000000000000000	4.00000000000000000000	4.00000000000000000000	4.00000000000000000000	4.00000000000000000000	4.00000000000000000000	4.00000000000000000000	4.00000000000000000000	4.00000000000000000000	4.00000000000000000000	4.00000000000000000000
0.00000000000000000000	0.00000000000000000000	4151.79492187500000000000	4154.87158203125000000000	4136.41015625000000000000	4175.89746093750000000000	4149.23046875000000000000	4147.17919921875000000000	4126.66650390625000000000	4142.56396484375000000000	4142.56396484375000000000	4121.02539062500000000000	4182.56396484375000000000	4171.79492187500000000000	4152.30761718750000000000	4130.76904296875000000000	2380.00000000000000000000	10248.00000000000000000000	10230.00000000000000000000	0.00000000000000000000	0.00000000000000000000	0.00000000000000000000	555.00000000000000000000	578.00000000000000000000	4.00000000000000000000	4.00000000000000000000	4.00000000000000000000	4.00000000000000000000	4.00000000000000000000	4.00000000000000000000	4.00000000000000000000	4.00000000000000000000	4.00000000000000000000	4.00000000000000000000	4.00000000000000000000	4.00000000000000000000	4.00000000000000000000	4.00000000000000000000	4.00000000000000000000	4.00000000000000000000
1.00000000000000000000	0.00000000000000000000	4163.58984375000000000000	4166.66650390625000000000	4152.82031250000000000000	4163.58984375000000000000	4150.76904296875000000000	4149.74365234375000000000	4130.76904296875000000000	4150.25634765625000000000	4153.33300781250000000000	4116.41015625000000000000	4185.64111328125000000000	4177.94873046875000000000	4160.00000000000000000000	4130.25634765625000000000	2868.00000000000000000000	10246.00000000000000000000	10232.00000000000000000000	0.00000000000000000000	0.00000000000000000000	0.00000000000000000000	555.00000000000000000000	585.00000000000000000000	4.00000000000000000000	4.00000000000000000000	4.00000000000000000000	4.00000000000000000000	4.00000000000000000000	4.00000000000000000000	4.00000000000000000000	4.00000000000000000000	4.00000000000000000000	4.00000000000000000000	4.00000000000000000000	4.00000000000000000000	4.00000000000000000000	4.00000000000000000000	4.00000000000000000000	4.00000000000000000000
2.00000000000000000000	0.00000000000000000000	4146.15380859375000000000	4162.56396484375000000000	4132.82031250000000000000	4161.02539062500000000000	4145.12792968750000000000	4145.64111328125000000000	4130.76904296875000000000	4153.84619140625000000000	4152.30761718750000000000	4106.66650390625000000000	4149.74365234375000000000	4175.89746093750000000000	4154.87158203125000000000	4134.87158203125000000000	2355.00000000000000000000	10246.00000000000000000000	10232.00000000000000000000	0.00000000000000000000	0.00000000000000000000	0.00000000000000000000	555.00000000000000000000	592.00000000000000000000	4.00000000000000000000	4.00000000000000000000	4.00000000000000000000	4.00000000000000000000	4.00000000000000000000	4.00000000000000000000	4.00000000000000000000	4.00000000000000000000	4.00000000000000000000	4.00000000000000000000	4.00000000000000000000	4.00000000000000000000	4.00000000000000000000	4.00000000000000000000	4.00000000000000000000	4.00000000000000000000
3.00000000000000000000	0.00000000000000000000	4147.17919921875000000000	4136.92285156250000000000	4126.66650390625000000000	4157.94873046875000000000	4142.05126953125000000000	4147.17919921875000000000	4123.58984375000000000000	4136.41015625000000000000	4132.30761718750000000000	4106.66650390625000000000	4130.25634765625000000000	4172.82031250000000000000	4141.53857421875000000000	4137.43603515625000000000	3452.00000000000000000000	10245.00000000000000000000	10231.00000000000000000000	0.00000000000000000000	0.00000000000000000000	0.00000000000000000000	555.00000000000000000000	600.00000000000000000000	4.00000000000000000000	4.00000000000000000000	4.00000000000000000000	4.00000000000000000000	4.00000000000000000000	4.00000000000000000000	4.00000000000000000000	4.00000000000000000000	4.00000000000000000000	4.00000000000000000000	4.00000000000000000000	4.00000000000000000000	4.00000000000000000000	4.00000000000000000000	4.00000000000000000000	4.00000000000000000000
4.00000000000000000000	0.00000000000000000000	4150.25634765625000000000	4149.23046875000000000000	4132.82031250000000000000	4158.46142578125000000000	4155.89746093750000000000	4157.43603515625000000000	4126.66650390625000000000	4130.76904296875000000000	4128.71777343750000000000	4115.89746093750000000000	4131.79492187500000000000	4173.84619140625000000000	4153.33300781250000000000	4138.46142578125000000000	3502.00000000000000000000	10245.00000000000000000000	10231.00000000000000000000	0.00000000000000000000	0.00000000000000000000	0.00000000000000000000	555.00000000000000000000	607.00000000000000000000	4.00000000000000000000	4.00000000000000000000	4.00000000000000000000	4.00000000000000000000	4.00000000000000000000	4.00000000000000000000	4.00000000000000000000	4.00000000000000000000	4.00000000000000000000	4.00000000000000000000	4.00000000000000000000	4.00000000000000000000	4.00000000000000000000	4.00000000000000000000	4.00000000000000000000	4.00000000000000000000
5.00000000000000000000	0.00000000000000000000	4146.66650390625000000000	4176.92285156250000000000	4136.92285156250000000000	4172.30761718750000000000	4161.02539062500000000000	4149.23046875000000000000	4131.28173828125000000000	4142.05126953125000000000	4141.53857421875000000000	4126.15380859375000000000	4146.15380859375000000000	4172.30761718750000000000	4163.58984375000000000000	4135.89746093750000000000	3325.00000000000000000000	10245.00000000000000000000	10231.00000000000000000000	0.00000000000000000000	0.00000000000000000000	0.00000000000000000000	555.00000000000000000000	615.00000000000000000000	4.00000000000000000000	4.00000000000000000000	4.00000000000000000000	4.00000000000000000000	4.00000000000000000000	4.00000000000000000000	4.00000000000000000000	4.00000000000000000000	4.00000000000000000000	4.00000000000000000000	4.00000000000000000000	4.00000000000000000000	4.00000000000000000000	4.00000000000000000000	4.00000000000000000000	4.00000000000000000000
6.00000000000000000000	0.00000000000000000000	4157.94873046875000000000	4162.05126953125000000000	4144.10253906250000000000	4168.71777343750000000000	4147.69238281250000000000	4139.48730468750000000000	4122.56396484375000000000	4136.41015625000000000000	4134.87158203125000000000	4113.33300781250000000000	4165.64111328125000000000	4165.12792968750000000000	4146.15380859375000000000	4132.30761718750000000000	3401.00000000000000000000	10245.00000000000000000000	10231.00000000000000000000	0.00000000000000000000	0.00000000000000000000	0.00000000000000000000	555.00000000000000000000	622.00000000000000000000	4.00000000000000000000	4.00000000000000000000	4.00000000000000000000	4.00000000000000000000	4.00000000000000000000	4.00000000000000000000	4.00000000000000000000	4.00000000000000000000	4.00000000000000000000	4.00000000000000000000	4.00000000000000000000	4.00000000000000000000	4.00000000000000000000	4.00000000000000000000	4.00000000000000000000	4.00000000000000000000
7.00000000000000000000	0.00000000000000000000	4141.53857421875000000000	4142.05126953125000000000	4125.12792968750000000000	4134.87158203125000000000	4132.82031250000000000000	4146.15380859375000000000	4114.87158203125000000000	4129.74365234375000000000	4124.61523437500000000000	4081.02563476562500000000	4157.43603515625000000000	4162.56396484375000000000	4139.48730468750000000000	4127.69238281250000000000	3426.00000000000000000000	10245.00000000000000000000	10231.00000000000000000000	0.00000000000000000000	0.00000000000000000000	0.00000000000000000000	555.00000000000000000000	629.00000000000000000000	4.00000000000000000000	4.00000000000000000000	4.00000000000000000000	4.00000000000000000000	4.00000000000000000000	4.00000000000000000000	4.00000000000000000000	4.00000000000000000000	4.00000000000000000000	4.00000000000000000000	4.00000000000000000000	4.00000000000000000000	4.00000000000000000000	4.00000000000000000000	4.00000000000000000000	4.00000000000000000000
8.00000000000000000000	0.00000000000000000000	4143.07666015625000000000	4148.71777343750000000000	4131.79492187500000000000	4131.79492187500000000000	4134.87158203125000000000	4148.71777343750000000000	4122.56396484375000000000	4142.05126953125000000000	4131.79492187500000000000	4122.56396484375000000000	4144.10253906250000000000	4174.35888671875000000000	4155.89746093750000000000	4127.69238281250000000000	3150.00000000000000000000	10245.00000000000000000000	10231.00000000000000000000	0.00000000000000000000	0.00000000000000000000	0.00000000000000000000	555.00000000000000000000	637.00000000000000000000	4.00000000000000000000	4.00000000000000000000	4.00000000000000000000	4.00000000000000000000	4.00000000000000000000	4.00000000000000000000	4.00000000000000000000	4.00000000000000000000	4.00000000000000000000	4.00000000000000000000	4.00000000000000000000	4.00000000000000000000	4.00000000000000000000	4.00000000000000000000	4.00000000000000000000	4.00000000000000000000
9.00000000000000000000	0.00000000000000000000	4150.25634765625000000000	4154.35888671875000000000	4137.94873046875000000000	4160.00000000000000000000	4156.41015625000000000000	4152.30761718750000000000	4134.35888671875000000000	4153.33300781250000000000	4144.10253906250000000000	4233.84619140625000000000	4153.84619140625000000000	4175.38427734375000000000	4165.12792968750000000000	4134.35888671875000000000	2896.00000000000000000000	10244.00000000000000000000	10231.00000000000000000000	0.00000000000000000000	0.00000000000000000000	0.00000000000000000000	555.00000000000000000000	645.00000000000000000000	4.00000000000000000000	4.00000000000000000000	4.00000000000000000000	4.00000000000000000000	4.00000000000000000000	4.00000000000000000000	4.00000000000000000000	4.00000000000000000000	4.00000000000000000000	4.00000000000000000000	4.00000000000000000000	4.00000000000000000000	4.00000000000000000000	4.00000000000000000000	4.00000000000000000000	4.00000000000000000000
10.00000000000000000000	0.00000000000000000000	4143.07666015625000000000	4146.15380859375000000000	4128.20507812500000000000	4158.46142578125000000000	4154.87158203125000000000	4156.92285156250000000000	4131.28173828125000000000	4145.12792968750000000000	4141.02539062500000000000	4276.41015625000000000000	4135.89746093750000000000	4170.76904296875000000000	4152.82031250000000000000	4141.02539062500000000000	3469.00000000000000000000	10244.00000000000000000000	10231.00000000000000000000	0.00000000000000000000	0.00000000000000000000	0.00000000000000000000	555.00000000000000000000	654.00000000000000000000	4.00000000000000000000	4.00000000000000000000	4.00000000000000000000	4.00000000000000000000	4.00000000000000000000	4.00000000000000000000	4.00000000000000000000	4.00000000000000000000	4.00000000000000000000	4.00000000000000000000	4.00000000000000000000	4.00000000000000000000	4.00000000000000000000	4.00000000000000000000	4.00000000000000000000	4.00000000000000000000
11.00000000000000000000	0.00000000000000000000	4157.43603515625000000000	4145.12792968750000000000	4141.02539062500000000000	4140.00000000000000000000	4141.02539062500000000000	4152.30761718750000000000	4124.61523437500000000000	4136.41015625000000000000	4136.92285156250000000000	4258.97412109375000000000	4128.71777343750000000000	4171.79492187500000000000	4145.12792968750000000000	4141.53857421875000000000	3244.00000000000000000000	10246.00000000000000000000	10232.00000000000000000000	0.00000000000000000000	0.00000000000000000000	0.00000000000000000000	555.00000000000000000000	662.00000000000000000000	4.00000000000000000000	4.00000000000000000000	4.00000000000000000000	4.00000000000000000000	4.00000000000000000000	4.00000000000000000000	4.00000000000000000000	4.00000000000000000000	4.00000000000000000000	4.00000000000000000000	4.00000000000000000000	4.00000000000000000000	4.00000000000000000000	4.00000000000000000000	4.00000000000000000000	4.00000000000000000000
12.00000000000000000000	0.00000000000000000000	4157.94873046875000000000	4155.89746093750000000000	4138.46142578125000000000	4141.02539062500000000000	4152.82031250000000000000	4154.35888671875000000000	4135.89746093750000000000	4147.17919921875000000000	4144.61523437500000000000	4290.25634765625000000000	4191.79492187500000000000	4169.74365234375000000000	4156.41015625000000000000	4138.97412109375000000000	3089.00000000000000000000	10246.00000000000000000000	10232.00000000000000000000	0.00000000000000000000	0.00000000000000000000	0.00000000000000000000	555.00000000000000000000	671.00000000000000000000	4.00000000000000000000	4.00000000000000000000	4.00000000000000000000	4.00000000000000000000	4.00000000000000000000	4.00000000000000000000	4.00000000000000000000	4.00000000000000000000	4.00000000000000000000	4.00000000000000000000	4.00000000000000000000	4.00000000000000000000	4.00000000000000000000	4.00000000000000000000	4.00000000000000000000	4.00000000000000000000
13.00000000000000000000	0.00000000000000000000	4157.94873046875000000000	4161.53857421875000000000	4138.46142578125000000000	4155.89746093750000000000	4156.41015625000000000000	4159.48730468750000000000	4143.58984375000000000000	4158.97412109375000000000	4150.25634765625000000000	4321.53857421875000000000	4204.61523437500000000000	4177.43603515625000000000	4162.56396484375000000000	4144.10253906250000000000	2867.00000000000000000000	10245.00000000000000000000	10231.00000000000000000000	0.00000000000000000000	0.00000000000000000000	0.00000000000000000000	555.00000000000000000000	679.00000000000000000000	4.00000000000000000000	4.00000000000000000000	4.00000000000000000000	4.00000000000000000000	4.00000000000000000000	4.00000000000000000000	4.00000000000000000000	4.00000000000000000000	4.00000000000000000000	4.00000000000000000000	4.00000000000000000000	4.00000000000000000000	4.00000000000000000000	4.00000000000000000000	4.00000000000000000000	4.00000000000000000000
14.00000000000000000000	0.00000000000000000000	4152.82031250000000000000	4169.23046875000000000000	4136.41015625000000000000	4160.51269531250000000000	4148.71777343750000000000	4161.53857421875000000000	4138.97412109375000000000	4161.53857421875000000000	4151.79492187500000000000	4314.35888671875000000000	4132.82031250000000000000	4176.41015625000000000000	4167.17919921875000000000	4148.71777343750000000000	3469.00000000000000000000	10245.00000000000000000000	10231.00000000000000000000	0.00000000000000000000	0.00000000000000000000	0.00000000000000000000	555.00000000000000000000	687.00000000000000000000	4.00000000000000000000	4.00000000000000000000	4.00000000000000000000	4.00000000000000000000	4.00000000000000000000	4.00000000000000000000	4.00000000000000000000	4.00000000000000000000	4.00000000000000000000	4.00000000000000000000	4.00000000000000000000	4.00000000000000000000	4.00000000000000000000	4.00000000000000000000	4.00000000000000000000	4.00000000000000000000
15.00000000000000000000	0.00000000000000000000	4144.10253906250000000000	4177.43603515625000000000	4130.76904296875000000000	4153.33300781250000000000	4152.82031250000000000000	4161.02539062500000000000	4136.92285156250000000000	4162.05126953125000000000	4157.94873046875000000000	4312.82031250000000000000	4116.41015625000000000000	4169.23046875000000000000	4173.84619140625000000000	4136.41015625000000000000	3244.00000000000000000000	10247.00000000000000000000	10230.00000000000000000000	0.00000000000000000000	0.00000000000000000000	0.00000000000000000000	555.00000000000000000000	696.00000000000000000000	4.00000000000000000000	4.00000000000000000000	4.00000000000000000000	4.00000000000000000000	4.00000000000000000000	4.00000000000000000000	4.00000000000000000000	4.00000000000000000000	4.00000000000000000000	4.00000000000000000000	4.00000000000000000000	4.00000000000000000000	4.00000000000000000000	4.00000000000000000000	4.00000000000000000000	4.00000000000000000000
16.00000000000000000000	0.00000000000000000000	4153.84619140625000000000	4162.56396484375000000000	4142.05126953125000000000	4140.00000000000000000000	4146.15380859375000000000	4152.30761718750000000000	4130.76904296875000000000	4152.82031250000000000000	4161.53857421875000000000	4306.15380859375000000000	4158.97412109375000000000	4176.41015625000000000000	4163.07666015625000000000	4127.69238281250000000000	0.00000000000000000000	10247.00000000000000000000	10230.00000000000000000000	0.00000000000000000000	0.00000000000000000000	0.00000000000000000000	555.00000000000000000000	704.00000000000000000000	4.00000000000000000000	4.00000000000000000000	4.00000000000000000000	4.00000000000000000000	4.00000000000000000000	4.00000000000000000000	4.00000000000000000000	4.00000000000000000000	4.00000000000000000000	4.00000000000000000000	4.00000000000000000000	4.00000000000000000000	4.00000000000000000000	4.00000000000000000000	4.00000000000000000000	4.00000000000000000000
17.00000000000000000000	0.00000000000000000000	4142.05126953125000000000	4142.56396484375000000000	4131.28173828125000000000	4139.48730468750000000000	4150.25634765625000000000	4152.30761718750000000000	4124.61523437500000000000	4141.02539062500000000000	4148.71777343750000000000	4305.12792968750000000000	4174.87158203125000000000	4173.84619140625000000000	4153.84619140625000000000	4140.00000000000000000000	0.00000000000000000000	10248.00000000000000000000	10230.00000000000000000000	0.00000000000000000000	0.00000000000000000000	0.00000000000000000000	555.00000000000000000000	712.00000000000000000000	4.00000000000000000000	4.00000000000000000000	4.00000000000000000000	4.00000000000000000000	4.00000000000000000000	4.00000000000000000000	4.00000000000000000000	4.00000000000000000000	4.00000000000000000000	4.00000000000000000000	4.00000000000000000000	4.00000000000000000000	4.00000000000000000000	4.00000000000000000000	4.00000000000000000000	4.00000000000000000000
18.00000000000000000000	0.00000000000000000000	4147.17919921875000000000	4145.64111328125000000000	4135.38427734375000000000	4152.82031250000000000000	4162.05126953125000000000	4155.89746093750000000000	4129.74365234375000000000	4137.43603515625000000000	4127.69238281250000000000	4288.20507812500000000000	4171.28173828125000000000	4165.12792968750000000000	4145.64111328125000000000	4146.66650390625000000000	0.00000000000000000000	10248.00000000000000000000	10230.00000000000000000000	0.00000000000000000000	0.00000000000000000000	0.00000000000000000000	555.00000000000000000000	721.00000000000000000000	4.00000000000000000000	4.00000000000000000000	4.00000000000000000000	4.00000000000000000000	4.00000000000000000000	4.00000000000000000000	4.00000000000000000000	4.00000000000000000000	4.00000000000000000000	4.00000000000000000000	4.00000000000000000000	4.00000000000000000000	4.00000000000000000000	4.00000000000000000000	4.00000000000000000000	4.00000000000000000000
19.00000000000000000000	0.00000000000000000000	4157.94873046875000000000	4165.64111328125000000000	4147.17919921875000000000	4154.87158203125000000000	4157.94873046875000000000	4157.94873046875000000000	4141.53857421875000000000	4155.38427734375000000000	4140.00000000000000000000	4261.53857421875000000000	4155.38427734375000000000	4170.25634765625000000000	4140.51269531250000000000	4139.48730468750000000000	0.00000000000000000000	10248.00000000000000000000	10229.00000000000000000000	0.00000000000000000000	0.00000000000000000000	0.00000000000000000000	555.00000000000000000000	728.00000000000000000000	4.00000000000000000000	4.00000000000000000000	4.00000000000000000000	4.00000000000000000000	4.00000000000000000000	4.00000000000000000000	4.00000000000000000000	4.00000000000000000000	4.00000000000000000000	4.00000000000000000000	4.00000000000000000000	4.00000000000000000000	4.00000000000000000000	4.00000000000000000000	4.00000000000000000000	4.00000000000000000000
20.00000000000000000000	0.00000000000000000000	4145.12792968750000000000	4169.74365234375000000000	4140.51269531250000000000	4162.56396484375000000000	4154.35888671875000000000	4161.02539062500000000000	4144.61523437500000000000	4166.66650390625000000000	4157.43603515625000000000	4280.51269531250000000000	4127.17919921875000000000	4175.89746093750000000000	4147.69238281250000000000	4132.30761718750000000000	0.00000000000000000000	10248.00000000000000000000	10229.00000000000000000000	0.00000000000000000000	0.00000000000000000000	0.00000000000000000000	555.00000000000000000000	735.00000000000000000000	4.00000000000000000000	4.00000000000000000000	4.00000000000000000000	4.00000000000000000000	4.00000000000000000000	4.00000000000000000000	4.00000000000000000000	4.00000000000000000000	4.00000000000000000000	4.00000000000000000000	4.00000000000000000000	4.00000000000000000000	4.00000000000000000000	4.00000000000000000000	4.00000000000000000000	4.00000000000000000000
21.00000000000000000000	0.00000000000000000000	4155.38427734375000000000	4153.84619140625000000000	4149.23046875000000000000	4163.07666015625000000000	4150.76904296875000000000	4155.89746093750000000000	4134.35888671875000000000	4145.12792968750000000000	4135.38427734375000000000	4295.38427734375000000000	4126.15380859375000000000	4170.25634765625000000000	4148.20507812500000000000	4132.82031250000000000000	0.00000000000000000000	10248.00000000000000000000	10227.00000000000000000000	0.00000000000000000000	0.00000000000000000000	0.00000000000000000000	555.00000000000000000000	743.00000000000000000000	4.00000000000000000000	4.00000000000000000000	4.00000000000000000000	4.00000000000000000000	4.00000000000000000000	4.00000000000000000000	4.00000000000000000000	4.00000000000000000000	4.00000000000000000000	4.00000000000000000000	4.00000000000000000000	4.00000000000000000000	4.00000000000000000000	4.00000000000000000000	4.00000000000000000000	4.00000000000000000000
22.00000000000000000000	0.00000000000000000000	4152.82031250000000000000	4149.74365234375000000000	4139.48730468750000000000	4149.74365234375000000000	4154.87158203125000000000	4153.84619140625000000000	4131.79492187500000000000	4141.02539062500000000000	4133.33300781250000000000	4284.10253906250000000000	4160.00000000000000000000	4167.17919921875000000000	4151.28173828125000000000	4137.94873046875000000000	0.00000000000000000000	10248.00000000000000000000	10227.00000000000000000000	0.00000000000000000000	0.00000000000000000000	0.00000000000000000000	555.00000000000000000000	750.00000000000000000000	4.00000000000000000000	4.00000000000000000000	4.00000000000000000000	4.00000000000000000000	4.00000000000000000000	4.00000000000000000000	4.00000000000000000000	4.00000000000000000000	4.00000000000000000000	4.00000000000000000000	4.00000000000000000000	4.00000000000000000000	4.00000000000000000000	4.00000000000000000000	4.00000000000000000000	4.00000000000000000000
23.00000000000000000000	0.00000000000000000000	4152.30761718750000000000	4150.76904296875000000000	4142.05126953125000000000	4151.28173828125000000000	4157.94873046875000000000	4151.28173828125000000000	4127.69238281250000000000	4153.84619140625000000000	4150.25634765625000000000	4280.00000000000000000000	4172.82031250000000000000	4181.02539062500000000000	4151.79492187500000000000	4146.15380859375000000000	0.00000000000000000000	10248.00000000000000000000	10227.00000000000000000000	0.00000000000000000000	0.00000000000000000000	0.00000000000000000000	555.00000000000000000000	757.00000000000000000000	4.00000000000000000000	4.00000000000000000000	4.00000000000000000000	4.00000000000000000000	4.00000000000000000000	4.00000000000000000000	4.00000000000000000000	4.00000000000000000000	4.00000000000000000000	4.00000000000000000000	4.00000000000000000000	4.00000000000000000000	4.00000000000000000000	4.00000000000000000000	4.00000000000000000000	4.00000000000000000000
24.00000000000000000000	0.00000000000000000000	4155.38427734375000000000	4144.10253906250000000000	4150.25634765625000000000	4150.76904296875000000000	4143.58984375000000000000	4141.02539062500000000000	4113.84619140625000000000	4137.43603515625000000000	4132.82031250000000000000	4276.41015625000000000000	4149.23046875000000000000	4180.51269531250000000000	4143.07666015625000000000	4149.74365234375000000000	0.00000000000000000000	10248.00000000000000000000	10227.00000000000000000000	0.00000000000000000000	0.00000000000000000000	0.00000000000000000000	555.00000000000000000000	765.00000000000000000000	4.00000000000000000000	4.00000000000000000000	4.00000000000000000000	4.00000000000000000000	4.00000000000000000000	4.00000000000000000000	4.00000000000000000000	4.00000000000000000000	4.00000000000000000000	4.00000000000000000000	4.00000000000000000000	4.00000000000000000000	4.00000000000000000000	4.00000000000000000000	4.00000000000000000000	4.00000000000000000000
25.00000000000000000000	0.00000000000000000000	4135.89746093750000000000	4141.53857421875000000000	4131.28173828125000000000	4150.76904296875000000000	4138.97412109375000000000	4138.46142578125000000000	4111.28173828125000000000	4122.56396484375000000000	4119.48730468750000000000	4271.28173828125000000000	4117.94873046875000000000	4164.10253906250000000000	4143.07666015625000000000	4144.10253906250000000000	0.00000000000000000000	10248.00000000000000000000	10227.00000000000000000000	0.00000000000000000000	0.00000000000000000000	0.00000000000000000000	555.00000000000000000000	772.00000000000000000000	4.00000000000000000000	4.00000000000000000000	4.00000000000000000000	4.00000000000000000000	4.00000000000000000000	4.00000000000000000000	4.00000000000000000000	4.00000000000000000000	4.00000000000000000000	4.00000000000000000000	4.00000000000000000000	4.00000000000000000000	4.00000000000000000000	4.00000000000000000000	4.00000000000000000000	4.00000000000000000000
26.00000000000000000000	0.00000000000000000000	4145.12792968750000000000	4149.74365234375000000000	4137.94873046875000000000	4167.17919921875000000000	4150.76904296875000000000	4142.56396484375000000000	4119.48730468750000000000	4130.25634765625000000000	4131.79492187500000000000	4275.38427734375000000000	4120.00000000000000000000	4162.56396484375000000000	4147.69238281250000000000	4132.30761718750000000000	0.00000000000000000000	10248.00000000000000000000	10227.00000000000000000000	0.00000000000000000000	0.00000000000000000000	0.00000000000000000000	555.00000000000000000000	779.00000000000000000000	4.00000000000000000000	4.00000000000000000000	4.00000000000000000000	4.00000000000000000000	4.00000000000000000000	4.00000000000000000000	4.00000000000000000000	4.00000000000000000000	4.00000000000000000000	4.00000000000000000000	4.00000000000000000000	4.00000000000000000000	4.00000000000000000000	4.00000000000000000000	4.00000000000000000000	4.00000000000000000000
27.00000000000000000000	0.00000000000000000000	4153.33300781250000000000	4169.23046875000000000000	4145.12792968750000000000	4173.84619140625000000000	4169.74365234375000000000	4153.33300781250000000000	4133.84619140625000000000	4148.71777343750000000000	4147.69238281250000000000	4283.07666015625000000000	4159.48730468750000000000	4167.17919921875000000000	4155.38427734375000000000	4131.28173828125000000000	0.00000000000000000000	10248.00000000000000000000	10229.00000000000000000000	0.00000000000000000000	0.00000000000000000000	0.00000000000000000000	555.00000000000000000000	787.00000000000000000000	4.00000000000000000000	4.00000000000000000000	4.00000000000000000000	4.00000000000000000000	4.00000000000000000000	4.00000000000000000000	4.00000000000000000000	4.00000000000000000000	4.00000000000000000000	4.00000000000000000000	4.00000000000000000000	4.00000000000000000000	4.00000000000000000000	4.00000000000000000000	4.00000000000000000000	4.00000000000000000000
28.00000000000000000000	0.00000000000000000000	4160.51269531250000000000	4175.38427734375000000000	4152.30761718750000000000	4162.05126953125000000000	4171.79492187500000000000	4158.97412109375000000000	4143.07666015625000000000	4160.51269531250000000000	4155.89746093750000000000	4298.97412109375000000000	4156.92285156250000000000	4178.46142578125000000000	4152.30761718750000000000	4145.64111328125000000000	0.00000000000000000000	10248.00000000000000000000	10229.00000000000000000000	0.00000000000000000000	0.00000000000000000000	0.00000000000000000000	555.00000000000000000000	794.00000000000000000000	4.00000000000000000000	4.00000000000000000000	4.00000000000000000000	4.00000000000000000000	4.00000000000000000000	4.00000000000000000000	4.00000000000000000000	4.00000000000000000000	4.00000000000000000000	4.00000000000000000000	4.00000000000000000000	4.00000000000000000000	4.00000000000000000000	4.00000000000000000000	4.00000000000000000000	4.00000000000000000000
29.00000000000000000000	0.00000000000000000000	4164.61523437500000000000	4161.02539062500000000000	4157.94873046875000000000	4149.74365234375000000000	4152.30761718750000000000	4153.33300781250000000000	4134.87158203125000000000	4151.28173828125000000000	4153.33300781250000000000	4328.71777343750000000000	4136.41015625000000000000	4180.00000000000000000000	4147.17919921875000000000	4144.10253906250000000000	0.00000000000000000000	10248.00000000000000000000	10230.00000000000000000000	0.00000000000000000000	0.00000000000000000000	0.00000000000000000000	555.00000000000000000000	802.00000000000000000000	4.00000000000000000000	4.00000000000000000000	4.00000000000000000000	4.00000000000000000000	4.00000000000000000000	4.00000000000000000000	4.00000000000000000000	4.00000000000000000000	4.00000000000000000000	4.00000000000000000000	4.00000000000000000000	4.00000000000000000000	4.00000000000000000000	4.00000000000000000000	4.00000000000000000000	4.00000000000000000000
30.00000000000000000000	0.00000000000000000000	4148.71777343750000000000	4156.41015625000000000000	4141.02539062500000000000	4143.58984375000000000000	4152.82031250000000000000	4150.76904296875000000000	4126.66650390625000000000	4142.05126953125000000000	4144.61523437500000000000	4335.38427734375000000000	4164.61523437500000000000	4171.28173828125000000000	4157.94873046875000000000	4135.89746093750000000000	0.00000000000000000000	10248.00000000000000000000	10230.00000000000000000000	0.00000000000000000000	0.00000000000000000000	0.00000000000000000000	555.00000000000000000000	810.00000000000000000000	4.00000000000000000000	4.00000000000000000000	4.00000000000000000000	4.00000000000000000000	4.00000000000000000000	4.00000000000000000000	4.00000000000000000000	4.00000000000000000000	4.00000000000000000000	4.00000000000000000000	4.00000000000000000000	4.00000000000000000000	4.00000000000000000000	4.00000000000000000000	4.00000000000000000000	4.00000000000000000000
31.00000000000000000000	0.00000000000000000000	4159.48730468750000000000	4160.00000000000000000000	4152.30761718750000000000	4154.35888671875000000000	4173.84619140625000000000	4154.35888671875000000000	4132.30761718750000000000	4145.64111328125000000000	4143.07666015625000000000	4307.69238281250000000000	4163.07666015625000000000	4178.46142578125000000000	4169.23046875000000000000	4148.71777343750000000000	0.00000000000000000000	10245.00000000000000000000	10230.00000000000000000000	0.00000000000000000000	0.00000000000000000000	0.00000000000000000000	555.00000000000000000000	818.00000000000000000000	4.00000000000000000000	4.00000000000000000000	4.00000000000000000000	4.00000000000000000000	4.00000000000000000000	4.00000000000000000000	4.00000000000000000000	4.00000000000000000000	4.00000000000000000000	4.00000000000000000000	4.00000000000000000000	4.00000000000000000000	4.00000000000000000000	4.00000000000000000000	4.00000000000000000000	4.00000000000000000000
32.00000000000000000000	0.00000000000000000000	4155.38427734375000000000	4166.15380859375000000000	4149.23046875000000000000	4181.02539062500000000000	4182.56396484375000000000	4159.48730468750000000000	4138.97412109375000000000	4150.76904296875000000000	4153.84619140625000000000	4300.51269531250000000000	4149.23046875000000000000	4179.48730468750000000000	4175.38427734375000000000	4160.51269531250000000000	0.00000000000000000000	10245.00000000000000000000	10230.00000000000000000000	0.00000000000000000000	0.00000000000000000000	0.00000000000000000000	555.00000000000000000000	827.00000000000000000000	4.00000000000000000000	4.00000000000000000000	4.00000000000000000000	4.00000000000000000000	4.00000000000000000000	4.00000000000000000000	4.00000000000000000000	4.00000000000000000000	4.00000000000000000000	4.00000000000000000000	4.00000000000000000000	4.00000000000000000000	4.00000000000000000000	4.00000000000000000000	4.00000000000000000000	4.00000000000000000000
33.00000000000000000000	0.00000000000000000000	4140.00000000000000000000	4161.02539062500000000000	4133.33300781250000000000	4180.51269531250000000000	4157.94873046875000000000	4147.17919921875000000000	4124.10253906250000000000	4134.35888671875000000000	4142.56396484375000000000	4291.28173828125000000000	4151.28173828125000000000	4166.15380859375000000000	4161.53857421875000000000	4140.51269531250000000000	0.00000000000000000000	10243.00000000000000000000	10229.00000000000000000000	0.00000000000000000000	0.00000000000000000000	0.00000000000000000000	555.00000000000000000000	835.00000000000000000000	4.00000000000000000000	4.00000000000000000000	4.00000000000000000000	4.00000000000000000000	4.00000000000000000000	4.00000000000000000000	4.00000000000000000000	4.00000000000000000000	4.00000000000000000000	4.00000000000000000000	4.00000000000000000000	4.00000000000000000000	4.00000000000000000000	4.00000000000000000000	4.00000000000000000000	4.00000000000000000000
34.00000000000000000000	0.00000000000000000000	4148.71777343750000000000	4145.64111328125000000000	4136.41015625000000000000	4143.58984375000000000000	4138.46142578125000000000	4134.35888671875000000000	4113.84619140625000000000	4115.38427734375000000000	4115.89746093750000000000	4261.02539062500000000000	4124.10253906250000000000	4162.05126953125000000000	4138.46142578125000000000	4121.02539062500000000000	0.00000000000000000000	10243.00000000000000000000	10229.00000000000000000000	0.00000000000000000000	0.00000000000000000000	0.00000000000000000000	555.00000000000000000000	843.00000000000000000000	4.00000000000000000000	4.00000000000000000000	4.00000000000000000000	4.00000000000000000000	4.00000000000000000000	4.00000000000000000000	4.00000000000000000000	4.00000000000000000000	4.00000000000000000000	4.00000000000000000000	4.00000000000000000000	4.00000000000000000000	4.00000000000000000000	4.00000000000000000000	4.00000000000000000000	4.00000000000000000000
35.00000000000000000000	0.00000000000000000000	4148.71777343750000000000	4146.66650390625000000000	4129.23046875000000000000	4127.17919921875000000000	4149.74365234375000000000	4136.41015625000000000000	4125.12792968750000000000	4127.17919921875000000000	4119.48730468750000000000	4267.17919921875000000000	4143.58984375000000000000	4168.20507812500000000000	4143.07666015625000000000	4132.82031250000000000000	0.00000000000000000000	10245.00000000000000000000	10230.00000000000000000000	0.00000000000000000000	0.00000000000000000000	0.00000000000000000000	555.00000000000000000000	851.00000000000000000000	4.00000000000000000000	4.00000000000000000000	4.00000000000000000000	4.00000000000000000000	4.00000000000000000000	4.00000000000000000000	4.00000000000000000000	4.00000000000000000000	4.00000000000000000000	4.00000000000000000000	4.00000000000000000000	4.00000000000000000000	4.00000000000000000000	4.00000000000000000000	4.00000000000000000000	4.00000000000000000000
36.00000000000000000000	0.00000000000000000000	4164.10253906250000000000	4160.00000000000000000000	4147.17919921875000000000	4160.00000000000000000000	4164.61523437500000000000	4141.02539062500000000000	4130.25634765625000000000	4145.12792968750000000000	4141.02539062500000000000	4295.89746093750000000000	4193.84619140625000000000	4181.02539062500000000000	4168.20507812500000000000	4150.25634765625000000000	0.00000000000000000000	10245.00000000000000000000	10230.00000000000000000000	0.00000000000000000000	0.00000000000000000000	0.00000000000000000000	555.00000000000000000000	858.00000000000000000000	4.00000000000000000000	4.00000000000000000000	4.00000000000000000000	4.00000000000000000000	4.00000000000000000000	4.00000000000000000000	4.00000000000000000000	4.00000000000000000000	4.00000000000000000000	4.00000000000000000000	4.00000000000000000000	4.00000000000000000000	4.00000000000000000000	4.00000000000000000000	4.00000000000000000000	4.00000000000000000000
37.00000000000000000000	0.00000000000000000000	4166.15380859375000000000	4176.92285156250000000000	4152.30761718750000000000	4183.58984375000000000000	4180.00000000000000000000	4151.79492187500000000000	4129.23046875000000000000	4148.71777343750000000000	4147.69238281250000000000	4301.53857421875000000000	4162.56396484375000000000	4182.56396484375000000000	4184.10253906250000000000	4153.84619140625000000000	0.00000000000000000000	10248.00000000000000000000	10229.00000000000000000000	0.00000000000000000000	0.00000000000000000000	0.00000000000000000000	555.00000000000000000000	867.00000000000000000000	4.00000000000000000000	4.00000000000000000000	4.00000000000000000000	4.00000000000000000000	4.00000000000000000000	4.00000000000000000000	4.00000000000000000000	4.00000000000000000000	4.00000000000000000000	4.00000000000000000000	4.00000000000000000000	4.00000000000000000000	4.00000000000000000000	4.00000000000000000000	4.00000000000000000000	4.00000000000000000000
38.00000000000000000000	0.00000000000000000000	4146.15380859375000000000	4172.30761718750000000000	4133.84619140625000000000	4153.84619140625000000000	4168.20507812500000000000	4148.71777343750000000000	4121.53857421875000000000	4130.76904296875000000000	4130.76904296875000000000	4275.89746093750000000000	4123.07666015625000000000	4169.23046875000000000000	4175.89746093750000000000	4143.07666015625000000000	0.00000000000000000000	10248.00000000000000000000	10229.00000000000000000000	0.00000000000000000000	0.00000000000000000000	0.00000000000000000000	555.00000000000000000000	875.00000000000000000000	4.00000000000000000000	4.00000000000000000000	4.00000000000000000000	4.00000000000000000000	4.00000000000000000000	4.00000000000000000000	4.00000000000000000000	4.00000000000000000000	4.00000000000000000000	4.00000000000000000000	4.00000000000000000000	4.00000000000000000000	4.00000000000000000000	4.00000000000000000000	4.00000000000000000000	4.00000000000000000000
39.00000000000000000000	0.00000000000000000000	4141.02539062500000000000	4142.05126953125000000000	4132.30761718750000000000	4122.05126953125000000000	4135.89746093750000000000	4132.30761718750000000000	4108.71777343750000000000	4112.30761718750000000000	4115.38427734375000000000	4244.10253906250000000000	4140.00000000000000000000	4160.00000000000000000000	4152.30761718750000000000	4128.20507812500000000000	0.00000000000000000000	10249.00000000000000000000	10231.00000000000000000000	0.00000000000000000000	0.00000000000000000000	0.00000000000000000000	555.00000000000000000000	882.00000000000000000000	4.00000000000000000000	4.00000000000000000000	4.00000000000000000000	4.00000000000000000000	4.00000000000000000000	4.00000000000000000000	4.00000000000000000000	4.00000000000000000000	4.00000000000000000000	4.00000000000000000000	4.00000000000000000000	4.00000000000000000000	4.00000000000000000000	4.00000000000000000000	4.00000000000000000000	4.00000000000000000000
40.00000000000000000000	0.00000000000000000000	4141.02539062500000000000	4140.51269531250000000000	4125.64111328125000000000	4147.69238281250000000000	4146.66650390625000000000	4140.51269531250000000000	4117.94873046875000000000	4127.17919921875000000000	4127.17919921875000000000	4249.74365234375000000000	4143.07666015625000000000	4163.07666015625000000000	4144.61523437500000000000	4128.71777343750000000000	0.00000000000000000000	10249.00000000000000000000	10231.00000000000000000000	0.00000000000000000000	0.00000000000000000000	0.00000000000000000000	555.00000000000000000000	890.00000000000000000000	4.00000000000000000000	4.00000000000000000000	4.00000000000000000000	4.00000000000000000000	4.00000000000000000000	4.00000000000000000000	4.00000000000000000000	4.00000000000000000000	4.00000000000000000000	4.00000000000000000000	4.00000000000000000000	4.00000000000000000000	4.00000000000000000000	4.00000000000000000000	4.00000000000000000000	4.00000000000000000000
41.00000000000000000000	0.00000000000000000000	4162.56396484375000000000	4163.07666015625000000000	4138.46142578125000000000	4170.76904296875000000000	4164.61523437500000000000	4153.84619140625000000000	4130.25634765625000000000	4138.46142578125000000000	4139.48730468750000000000	4263.58984375000000000000	4142.56396484375000000000	4174.87158203125000000000	4157.94873046875000000000	4145.64111328125000000000	0.00000000000000000000	10248.00000000000000000000	10230.00000000000000000000	0.00000000000000000000	0.00000000000000000000	0.00000000000000000000	555.00000000000000000000	899.00000000000000000000	4.00000000000000000000	4.00000000000000000000	4.00000000000000000000	4.00000000000000000000	4.00000000000000000000	4.00000000000000000000	4.00000000000000000000	4.00000000000000000000	4.00000000000000000000	4.00000000000000000000	4.00000000000000000000	4.00000000000000000000	4.00000000000000000000	4.00000000000000000000	4.00000000000000000000	4.00000000000000000000
42.00000000000000000000	0.00000000000000000000	4164.61523437500000000000	4168.71777343750000000000	4136.41015625000000000000	4148.71777343750000000000	4152.30761718750000000000	4142.56396484375000000000	4127.17919921875000000000	4128.20507812500000000000	4137.94873046875000000000	4261.53857421875000000000	4164.61523437500000000000	4175.38427734375000000000	4164.10253906250000000000	4148.71777343750000000000	0.00000000000000000000	10248.00000000000000000000	10230.00000000000000000000	0.00000000000000000000	0.00000000000000000000	0.00000000000000000000	555.00000000000000000000	907.00000000000000000000	4.00000000000000000000	4.00000000000000000000	4.00000000000000000000	4.00000000000000000000	4.00000000000000000000	4.00000000000000000000	4.00000000000000000000	4.00000000000000000000	4.00000000000000000000	4.00000000000000000000	4.00000000000000000000	4.00000000000000000000	4.00000000000000000000	4.00000000000000000000	4.00000000000000000000	4.00000000000000000000
43.00000000000000000000	0.00000000000000000000	4155.38427734375000000000	4174.87158203125000000000	4134.87158203125000000000	4151.79492187500000000000	4159.48730468750000000000	4145.12792968750000000000	4132.30761718750000000000	4132.82031250000000000000	4146.15380859375000000000	4271.28173828125000000000	4178.97412109375000000000	4181.53857421875000000000	4171.28173828125000000000	4146.15380859375000000000	0.00000000000000000000	10248.00000000000000000000	10233.00000000000000000000	0.00000000000000000000	0.00000000000000000000	0.00000000000000000000	555.00000000000000000000	915.00000000000000000000	4.00000000000000000000	4.00000000000000000000	4.00000000000000000000	4.00000000000000000000	4.00000000000000000000	4.00000000000000000000	4.00000000000000000000	4.00000000000000000000	4.00000000000000000000	4.00000000000000000000	4.00000000000000000000	4.00000000000000000000	4.00000000000000000000	4.00000000000000000000	4.00000000000000000000	4.00000000000000000000
44.00000000000000000000	0.00000000000000000000	4171.79492187500000000000	4185.64111328125000000000	4161.53857421875000000000	4177.94873046875000000000	4184.61523437500000000000	4161.02539062500000000000	4141.02539062500000000000	4153.33300781250000000000	4164.10253906250000000000	4286.15380859375000000000	4173.33300781250000000000	4200.00000000000000000000	4190.76904296875000000000	4166.66650390625000000000	0.00000000000000000000	10248.00000000000000000000	10233.00000000000000000000	0.00000000000000000000	0.00000000000000000000	0.00000000000000000000	555.00000000000000000000	923.00000000000000000000	4.00000000000000000000	4.00000000000000000000	4.00000000000000000000	4.00000000000000000000	4.00000000000000000000	4.00000000000000000000	4.00000000000000000000	4.00000000000000000000	4.00000000000000000000	4.00000000000000000000	4.00000000000000000000	4.00000000000000000000	4.00000000000000000000	4.00000000000000000000	4.00000000000000000000	4.00000000000000000000
45.00000000000000000000	0.00000000000000000000	4153.84619140625000000000	4164.61523437500000000000	4145.12792968750000000000	4162.05126953125000000000	4171.79492187500000000000	4152.30761718750000000000	4128.20507812500000000000	4152.82031250000000000000	4158.97412109375000000000	4274.87158203125000000000	4160.00000000000000000000	4190.25634765625000000000	4180.51269531250000000000	4168.20507812500000000000	0.00000000000000000000	10249.00000000000000000000	10232.00000000000000000000	0.00000000000000000000	0.00000000000000000000	0.00000000000000000000	555.00000000000000000000	931.00000000000000000000	4.00000000000000000000	4.00000000000000000000	4.00000000000000000000	4.00000000000000000000	4.00000000000000000000	4.00000000000000000000	4.00000000000000000000	4.00000000000000000000	4.00000000000000000000	4.00000000000000000000	4.00000000000000000000	4.00000000000000000000	4.00000000000000000000	4.00000000000000000000	4.00000000000000000000	4.00000000000000000000
46.00000000000000000000	0.00000000000000000000	4147.69238281250000000000	4142.05126953125000000000	4135.38427734375000000000	4146.66650390625000000000	4143.07666015625000000000	4145.12792968750000000000	4119.48730468750000000000	4136.41015625000000000000	4138.46142578125000000000	4246.66650390625000000000	4150.76904296875000000000	4176.41015625000000000000	4142.56396484375000000000	4148.71777343750000000000	0.00000000000000000000	10249.00000000000000000000	10232.00000000000000000000	0.00000000000000000000	0.00000000000000000000	0.00000000000000000000	555.00000000000000000000	938.00000000000000000000	4.00000000000000000000	4.00000000000000000000	4.00000000000000000000	4.00000000000000000000	4.00000000000000000000	4.00000000000000000000	4.00000000000000000000	4.00000000000000000000	4.00000000000000000000	4.00000000000000000000	4.00000000000000000000	4.00000000000000000000	4.00000000000000000000	4.00000000000000000000	4.00000000000000000000	4.00000000000000000000
47.00000000000000000000	0.00000000000000000000	4155.38427734375000000000	4155.38427734375000000000	4143.07666015625000000000	4154.35888671875000000000	4145.12792968750000000000	4161.53857421875000000000	4136.41015625000000000000	4143.58984375000000000000	4144.61523437500000000000	4237.94873046875000000000	4137.94873046875000000000	4174.35888671875000000000	4140.51269531250000000000	4144.61523437500000000000	0.00000000000000000000	10249.00000000000000000000	10229.00000000000000000000	0.00000000000000000000	0.00000000000000000000	0.00000000000000000000	555.00000000000000000000	946.00000000000000000000	4.00000000000000000000	4.00000000000000000000	4.00000000000000000000	4.00000000000000000000	4.00000000000000000000	4.00000000000000000000	4.00000000000000000000	4.00000000000000000000	4.00000000000000000000	4.00000000000000000000	4.00000000000000000000	4.00000000000000000000	4.00000000000000000000	4.00000000000000000000	4.00000000000000000000	4.00000000000000000000
48.00000000000000000000	0.00000000000000000000	4139.48730468750000000000	4157.94873046875000000000	4127.17919921875000000000	4147.17919921875000000000	4151.28173828125000000000	4156.92285156250000000000	4143.07666015625000000000	4148.71777343750000000000	4148.20507812500000000000	4247.69238281250000000000	4143.58984375000000000000	4163.07666015625000000000	4156.41015625000000000000	4142.05126953125000000000	0.00000000000000000000	10249.00000000000000000000	10229.00000000000000000000	0.00000000000000000000	0.00000000000000000000	0.00000000000000000000	555.00000000000000000000	954.00000000000000000000	4.00000000000000000000	4.00000000000000000000	4.00000000000000000000	4.00000000000000000000	4.00000000000000000000	4.00000000000000000000	4.00000000000000000000	4.00000000000000000000	4.00000000000000000000	4.00000000000000000000	4.00000000000000000000	4.00000000000000000000	4.00000000000000000000	4.00000000000000000000	4.00000000000000000000	4.00000000000000000000
49.00000000000000000000	0.00000000000000000000	4144.10253906250000000000	4151.79492187500000000000	4130.76904296875000000000	4147.17919921875000000000	4151.79492187500000000000	4137.94873046875000000000	4132.82031250000000000000	4126.15380859375000000000	4123.07666015625000000000	4237.43603515625000000000	4166.66650390625000000000	4163.07666015625000000000	4155.38427734375000000000	4134.87158203125000000000	0.00000000000000000000	10247.00000000000000000000	10228.00000000000000000000	0.00000000000000000000	0.00000000000000000000	0.00000000000000000000	555.00000000000000000000	962.00000000000000000000	4.00000000000000000000	4.00000000000000000000	4.00000000000000000000	4.00000000000000000000	4.00000000000000000000	4.00000000000000000000	4.00000000000000000000	4.00000000000000000000	4.00000000000000000000	4.00000000000000000000	4.00000000000000000000	4.00000000000000000000	4.00000000000000000000	4.00000000000000000000	4.00000000000000000000	4.00000000000000000000
50.00000000000000000000	0.00000000000000000000	4145.64111328125000000000	4166.66650390625000000000	4138.46142578125000000000	4156.92285156250000000000	4162.56396484375000000000	4146.15380859375000000000	4132.82031250000000000000	4120.00000000000000000000	4119.48730468750000000000	4213.84619140625000000000	4153.84619140625000000000	4175.38427734375000000000	4163.07666015625000000000	4141.02539062500000000000	0.00000000000000000000	10247.00000000000000000000	10228.00000000000000000000	0.00000000000000000000	0.00000000000000000000	0.00000000000000000000	555.00000000000000000000	970.00000000000000000000	4.00000000000000000000	4.00000000000000000000	4.00000000000000000000	4.00000000000000000000	4.00000000000000000000	4.00000000000000000000	4.00000000000000000000	4.00000000000000000000	4.00000000000000000000	4.00000000000000000000	4.00000000000000000000	4.00000000000000000000	4.00000000000000000000	4.00000000000000000000	4.00000000000000000000	4.00000000000000000000
51.00000000000000000000	0.00000000000000000000	4155.89746093750000000000	4161.53857421875000000000	4150.76904296875000000000	4157.43603515625000000000	4171.79492187500000000000	4156.92285156250000000000	4138.46142578125000000000	4137.94873046875000000000	4143.58984375000000000000	4193.33300781250000000000	4124.10253906250000000000	4188.71777343750000000000	4170.76904296875000000000	4157.43603515625000000000	0.00000000000000000000	10246.00000000000000000000	10227.00000000000000000000	0.00000000000000000000	0.00000000000000000000	0.00000000000000000000	555.00000000000000000000	978.00000000000000000000	4.00000000000000000000	4.00000000000000000000	4.00000000000000000000	4.00000000000000000000	4.00000000000000000000	4.00000000000000000000	4.00000000000000000000	4.00000000000000000000	4.00000000000000000000	4.00000000000000000000	4.00000000000000000000	4.00000000000000000000	4.00000000000000000000	4.00000000000000000000	4.00000000000000000000	4.00000000000000000000
52.00000000000000000000	0.00000000000000000000	4158.97412109375000000000	4144.10253906250000000000	4147.69238281250000000000	4155.89746093750000000000	4170.76904296875000000000	4156.41015625000000000000	4146.66650390625000000000	4161.53857421875000000000	4163.07666015625000000000	4180.51269531250000000000	4162.56396484375000000000	4190.76904296875000000000	4166.66650390625000000000	4165.12792968750000000000	0.00000000000000000000	10246.00000000000000000000	10227.00000000000000000000	0.00000000000000000000	0.00000000000000000000	0.00000000000000000000	555.00000000000000000000	985.00000000000000000000	4.00000000000000000000	4.00000000000000000000	4.00000000000000000000	4.00000000000000000000	4.00000000000000000000	4.00000000000000000000	4.00000000000000000000	4.00000000000000000000	4.00000000000000000000	4.00000000000000000000	4.00000000000000000000	4.00000000000000000000	4.00000000000000000000	4.00000000000000000000	4.00000000000000000000	4.00000000000000000000
53.00000000000000000000	0.00000000000000000000	4137.94873046875000000000	4153.84619140625000000000	4125.12792968750000000000	4149.74365234375000000000	4151.28173828125000000000	4156.41015625000000000000	4153.33300781250000000000	4178.46142578125000000000	4170.76904296875000000000	4169.74365234375000000000	4202.56396484375000000000	4181.53857421875000000000	4163.58984375000000000000	4155.38427734375000000000	0.00000000000000000000	10246.00000000000000000000	10227.00000000000000000000	0.00000000000000000000	0.00000000000000000000	0.00000000000000000000	555.00000000000000000000	994.00000000000000000000	4.00000000000000000000	4.00000000000000000000	4.00000000000000000000	4.00000000000000000000	4.00000000000000000000	4.00000000000000000000	4.00000000000000000000	4.00000000000000000000	4.00000000000000000000	4.00000000000000000000	4.00000000000000000000	4.00000000000000000000	4.00000000000000000000	4.00000000000000000000	4.00000000000000000000	4.00000000000000000000
54.00000000000000000000	0.00000000000000000000	4145.12792968750000000000	4155.38427734375000000000	4131.79492187500000000000	4147.69238281250000000000	4135.89746093750000000000	4157.94873046875000000000	4148.71777343750000000000	4167.69238281250000000000	4152.82031250000000000000	4140.00000000000000000000	4160.00000000000000000000	4175.38427734375000000000	4160.00000000000000000000	4142.56396484375000000000	0.00000000000000000000	10246.00000000000000000000	10227.00000000000000000000	0.00000000000000000000	0.00000000000000000000	0.00000000000000000000	556.00000000000000000000	2.00000000000000000000	4.00000000000000000000	4.00000000000000000000	4.00000000000000000000	4.00000000000000000000	4.00000000000000000000	4.00000000000000000000	4.00000000000000000000	4.00000000000000000000	4.00000000000000000000	4.00000000000000000000	4.00000000000000000000	4.00000000000000000000	4.00000000000000000000	4.00000000000000000000	4.00000000000000000000	4.00000000000000000000
55.00000000000000000000	0.00000000000000000000	4146.15380859375000000000	4145.64111328125000000000	4126.15380859375000000000	4156.41015625000000000000	4151.79492187500000000000	4157.43603515625000000000	4145.64111328125000000000	4149.23046875000000000000	4138.97412109375000000000	4117.43603515625000000000	4115.38427734375000000000	4162.56396484375000000000	4156.41015625000000000000	4134.35888671875000000000	0.00000000000000000000	10245.00000000000000000000	10228.00000000000000000000	0.00000000000000000000	0.00000000000000000000	0.00000000000000000000	556.00000000000000000000	9.00000000000000000000	4.00000000000000000000	4.00000000000000000000	4.00000000000000000000	4.00000000000000000000	4.00000000000000000000	4.00000000000000000000	4.00000000000000000000	4.00000000000000000000	4.00000000000000000000	4.00000000000000000000	4.00000000000000000000	4.00000000000000000000	4.00000000000000000000	4.00000000000000000000	4.00000000000000000000	4.00000000000000000000
56.00000000000000000000	0.00000000000000000000	4149.74365234375000000000	4151.28173828125000000000	4126.66650390625000000000	4153.84619140625000000000	4163.07666015625000000000	4153.33300781250000000000	4151.28173828125000000000	4147.69238281250000000000	4151.79492187500000000000	4124.61523437500000000000	4114.87158203125000000000	4163.07666015625000000000	4153.84619140625000000000	4133.33300781250000000000	0.00000000000000000000	10245.00000000000000000000	10228.00000000000000000000	0.00000000000000000000	0.00000000000000000000	0.00000000000000000000	556.00000000000000000000	17.00000000000000000000	4.00000000000000000000	4.00000000000000000000	4.00000000000000000000	4.00000000000000000000	4.00000000000000000000	4.00000000000000000000	4.00000000000000000000	4.00000000000000000000	4.00000000000000000000	4.00000000000000000000	4.00000000000000000000	4.00000000000000000000	4.00000000000000000000	4.00000000000000000000	4.00000000000000000000	4.00000000000000000000
57.00000000000000000000	0.00000000000000000000	4157.94873046875000000000	4162.56396484375000000000	4140.51269531250000000000	4143.58984375000000000000	4162.05126953125000000000	4158.97412109375000000000	4158.97412109375000000000	4152.30761718750000000000	4155.89746093750000000000	4133.33300781250000000000	4145.12792968750000000000	4173.84619140625000000000	4157.94873046875000000000	4144.61523437500000000000	0.00000000000000000000	10245.00000000000000000000	10227.00000000000000000000	0.00000000000000000000	0.00000000000000000000	0.00000000000000000000	556.00000000000000000000	26.00000000000000000000	4.00000000000000000000	4.00000000000000000000	4.00000000000000000000	4.00000000000000000000	4.00000000000000000000	4.00000000000000000000	4.00000000000000000000	4.00000000000000000000	4.00000000000000000000	4.00000000000000000000	4.00000000000000000000	4.00000000000000000000	4.00000000000000000000	4.00000000000000000000	4.00000000000000000000	4.00000000000000000000
58.00000000000000000000	0.00000000000000000000	4147.17919921875000000000	4156.41015625000000000000	4132.30761718750000000000	4148.71777343750000000000	4167.69238281250000000000	4162.56396484375000000000	4153.84619140625000000000	4142.56396484375000000000	4137.94873046875000000000	4122.56396484375000000000	4171.79492187500000000000	4171.28173828125000000000	4166.66650390625000000000	4157.43603515625000000000	0.00000000000000000000	10245.00000000000000000000	10227.00000000000000000000	0.00000000000000000000	0.00000000000000000000	0.00000000000000000000	556.00000000000000000000	34.00000000000000000000	4.00000000000000000000	4.00000000000000000000	4.00000000000000000000	4.00000000000000000000	4.00000000000000000000	4.00000000000000000000	4.00000000000000000000	4.00000000000000000000	4.00000000000000000000	4.00000000000000000000	4.00000000000000000000	4.00000000000000000000	4.00000000000000000000	4.00000000000000000000	4.00000000000000000000	4.00000000000000000000
59.00000000000000000000	0.00000000000000000000	4154.87158203125000000000	4146.66650390625000000000	4142.05126953125000000000	4153.84619140625000000000	4161.02539062500000000000	4147.69238281250000000000	4140.51269531250000000000	4126.66650390625000000000	4129.74365234375000000000	4102.05126953125000000000	4162.05126953125000000000	4175.38427734375000000000	4151.28173828125000000000	4160.00000000000000000000	0.00000000000000000000	10249.00000000000000000000	10227.00000000000000000000	0.00000000000000000000	0.00000000000000000000	0.00000000000000000000	556.00000000000000000000	41.00000000000000000000	4.00000000000000000000	4.00000000000000000000	4.00000000000000000000	4.00000000000000000000	4.00000000000000000000	4.00000000000000000000	4.00000000000000000000	4.00000000000000000000	4.00000000000000000000	4.00000000000000000000	4.00000000000000000000	4.00000000000000000000	4.00000000000000000000	4.00000000000000000000	4.00000000000000000000	4.00000000000000000000
60.00000000000000000000	0.00000000000000000000	4151.79492187500000000000	4166.66650390625000000000	4141.02539062500000000000	4160.00000000000000000000	4161.02539062500000000000	4147.69238281250000000000	4144.61523437500000000000	4140.51269531250000000000	4147.69238281250000000000	4102.56396484375000000000	4147.69238281250000000000	4182.05126953125000000000	4146.66650390625000000000	4156.41015625000000000000	0.00000000000000000000	10249.00000000000000000000	10227.00000000000000000000	0.00000000000000000000	0.00000000000000000000	0.00000000000000000000	556.00000000000000000000	49.00000000000000000000	4.00000000000000000000	4.00000000000000000000	4.00000000000000000000	4.00000000000000000000	4.00000000000000000000	4.00000000000000000000	4.00000000000000000000	4.00000000000000000000	4.00000000000000000000	4.00000000000000000000	4.00000000000000000000	4.00000000000000000000	4.00000000000000000000	4.00000000000000000000	4.00000000000000000000	4.00000000000000000000
61.00000000000000000000	0.00000000000000000000	4143.58984375000000000000	4171.79492187500000000000	4131.79492187500000000000	4162.05126953125000000000	4156.41015625000000000000	4154.87158203125000000000	4147.17919921875000000000	4153.33300781250000000000	4142.05126953125000000000	4104.10253906250000000000	4137.94873046875000000000	4176.41015625000000000000	4168.71777343750000000000	4147.69238281250000000000	0.00000000000000000000	10249.00000000000000000000	10228.00000000000000000000	0.00000000000000000000	0.00000000000000000000	0.00000000000000000000	556.00000000000000000000	57.00000000000000000000	4.00000000000000000000	4.00000000000000000000	4.00000000000000000000	4.00000000000000000000	4.00000000000000000000	4.00000000000000000000	4.00000000000000000000	4.00000000000000000000	4.00000000000000000000	4.00000000000000000000	4.00000000000000000000	4.00000000000000000000	4.00000000000000000000	4.00000000000000000000	4.00000000000000000000	4.00000000000000000000
62.00000000000000000000	0.00000000000000000000	4146.66650390625000000000	4147.69238281250000000000	4128.20507812500000000000	4133.84619140625000000000	4136.41015625000000000000	4144.61523437500000000000	4135.89746093750000000000	4139.48730468750000000000	4131.79492187500000000000	4099.48730468750000000000	4134.35888671875000000000	4157.43603515625000000000	4167.69238281250000000000	4128.71777343750000000000	0.00000000000000000000	10249.00000000000000000000	10228.00000000000000000000	0.00000000000000000000	0.00000000000000000000	0.00000000000000000000	556.00000000000000000000	65.00000000000000000000	4.00000000000000000000	4.00000000000000000000	4.00000000000000000000	4.00000000000000000000	4.00000000000000000000	4.00000000000000000000	4.00000000000000000000	4.00000000000000000000	4.00000000000000000000	4.00000000000000000000	4.00000000000000000000	4.00000000000000000000	4.00000000000000000000	4.00000000000000000000	4.00000000000000000000	4.00000000000000000000
63.00000000000000000000	0.00000000000000000000	4145.12792968750000000000	4148.20507812500000000000	4123.58984375000000000000	4128.71777343750000000000	4154.87158203125000000000	4149.74365234375000000000	4146.15380859375000000000	4147.69238281250000000000	4161.02539062500000000000	4106.15380859375000000000	4148.71777343750000000000	4156.41015625000000000000	4155.38427734375000000000	4127.69238281250000000000	0.00000000000000000000	10249.00000000000000000000	10230.00000000000000000000	0.00000000000000000000	0.00000000000000000000	0.00000000000000000000	556.00000000000000000000	72.00000000000000000000	4.00000000000000000000	4.00000000000000000000	4.00000000000000000000	4.00000000000000000000	4.00000000000000000000	4.00000000000000000000	4.00000000000000000000	4.00000000000000000000	4.00000000000000000000	4.00000000000000000000	4.00000000000000000000	4.00000000000000000000	4.00000000000000000000	4.00000000000000000000	4.00000000000000000000	4.00000000000000000000
64.00000000000000000000	0.00000000000000000000	4162.56396484375000000000	4157.94873046875000000000	4147.17919921875000000000	4155.89746093750000000000	4181.53857421875000000000	4168.71777343750000000000	4160.51269531250000000000	4164.10253906250000000000	4166.66650390625000000000	4099.48730468750000000000	4165.12792968750000000000	4181.53857421875000000000	4161.53857421875000000000	4155.38427734375000000000	2412.00000000000000000000	10249.00000000000000000000	10230.00000000000000000000	0.00000000000000000000	0.00000000000000000000	0.00000000000000000000	556.00000000000000000000	80.00000000000000000000	4.00000000000000000000	4.00000000000000000000	4.00000000000000000000	4.00000000000000000000	4.00000000000000000000	4.00000000000000000000	4.00000000000000000000	4.00000000000000000000	4.00000000000000000000	4.00000000000000000000	4.00000000000000000000	4.00000000000000000000	4.00000000000000000000	4.00000000000000000000	4.00000000000000000000	4.00000000000000000000
65.00000000000000000000	0.00000000000000000000	4150.25634765625000000000	4150.25634765625000000000	4136.41015625000000000000	4151.79492187500000000000	4168.20507812500000000000	4169.23046875000000000000	4155.89746093750000000000	4161.02539062500000000000	4142.56396484375000000000	4091.79467773437500000000	4164.10253906250000000000	4187.17919921875000000000	4176.41015625000000000000	4167.17919921875000000000	2929.00000000000000000000	10246.00000000000000000000	10226.00000000000000000000	0.00000000000000000000	0.00000000000000000000	0.00000000000000000000	556.00000000000000000000	88.00000000000000000000	4.00000000000000000000	4.00000000000000000000	4.00000000000000000000	4.00000000000000000000	4.00000000000000000000	4.00000000000000000000	4.00000000000000000000	4.00000000000000000000	4.00000000000000000000	4.00000000000000000000	4.00000000000000000000	4.00000000000000000000	4.00000000000000000000	4.00000000000000000000	4.00000000000000000000	4.00000000000000000000
66.00000000000000000000	0.00000000000000000000	4136.41015625000000000000	4146.66650390625000000000	4118.46142578125000000000	4136.41015625000000000000	4143.58984375000000000000	4161.02539062500000000000	4150.76904296875000000000	4155.89746093750000000000	4151.28173828125000000000	4101.02539062500000000000	4147.17919921875000000000	4178.97412109375000000000	4177.43603515625000000000	4147.69238281250000000000	2379.00000000000000000000	10246.00000000000000000000	10226.00000000000000000000	0.00000000000000000000	0.00000000000000000000	0.00000000000000000000	556.00000000000000000000	96.00000000000000000000	4.00000000000000000000	4.00000000000000000000	4.00000000000000000000	4.00000000000000000000	4.00000000000000000000	4.00000000000000000000	4.00000000000000000000	4.00000000000000000000	4.00000000000000000000	4.00000000000000000000	4.00000000000000000000	4.00000000000000000000	4.00000000000000000000	4.00000000000000000000	4.00000000000000000000	4.00000000000000000000
67.00000000000000000000	0.00000000000000000000	4162.05126953125000000000	4163.58984375000000000000	4141.02539062500000000000	4150.76904296875000000000	4159.48730468750000000000	4160.00000000000000000000	4157.43603515625000000000	4162.56396484375000000000	4177.43603515625000000000	4115.89746093750000000000	4143.07666015625000000000	4188.20507812500000000000	4181.53857421875000000000	4147.69238281250000000000	3482.00000000000000000000	10245.00000000000000000000	10226.00000000000000000000	0.00000000000000000000	0.00000000000000000000	0.00000000000000000000	556.00000000000000000000	105.00000000000000000000	4.00000000000000000000	4.00000000000000000000	4.00000000000000000000	4.00000000000000000000	4.00000000000000000000	4.00000000000000000000	4.00000000000000000000	4.00000000000000000000	4.00000000000000000000	4.00000000000000000000	4.00000000000000000000	4.00000000000000000000	4.00000000000000000000	4.00000000000000000000	4.00000000000000000000	4.00000000000000000000
68.00000000000000000000	0.00000000000000000000	4156.41015625000000000000	4171.79492187500000000000	4133.84619140625000000000	4157.94873046875000000000	4178.97412109375000000000	4155.89746093750000000000	4154.35888671875000000000	4156.41015625000000000000	4160.51269531250000000000	4111.28173828125000000000	4164.61523437500000000000	4192.30761718750000000000	4185.12792968750000000000	4165.64111328125000000000	3534.00000000000000000000	10245.00000000000000000000	10226.00000000000000000000	0.00000000000000000000	0.00000000000000000000	0.00000000000000000000	556.00000000000000000000	113.00000000000000000000	4.00000000000000000000	4.00000000000000000000	4.00000000000000000000	4.00000000000000000000	4.00000000000000000000	4.00000000000000000000	4.00000000000000000000	4.00000000000000000000	4.00000000000000000000	4.00000000000000000000	4.00000000000000000000	4.00000000000000000000	4.00000000000000000000	4.00000000000000000000	4.00000000000000000000	4.00000000000000000000
69.00000000000000000000	0.00000000000000000000	4148.20507812500000000000	4155.38427734375000000000	4126.15380859375000000000	4135.38427734375000000000	4151.28173828125000000000	4151.28173828125000000000	4135.89746093750000000000	4134.87158203125000000000	4128.71777343750000000000	4085.64086914062500000000	4171.79492187500000000000	4176.92285156250000000000	4171.79492187500000000000	4157.43603515625000000000	3347.00000000000000000000	10248.00000000000000000000	10226.00000000000000000000	0.00000000000000000000	0.00000000000000000000	0.00000000000000000000	556.00000000000000000000	122.00000000000000000000	4.00000000000000000000	4.00000000000000000000	4.00000000000000000000	4.00000000000000000000	4.00000000000000000000	4.00000000000000000000	4.00000000000000000000	4.00000000000000000000	4.00000000000000000000	4.00000000000000000000	4.00000000000000000000	4.00000000000000000000	4.00000000000000000000	4.00000000000000000000	4.00000000000000000000	4.00000000000000000000
70.00000000000000000000	0.00000000000000000000	4149.74365234375000000000	4146.66650390625000000000	4130.25634765625000000000	4132.30761718750000000000	4150.76904296875000000000	4162.05126953125000000000	4141.02539062500000000000	4144.61523437500000000000	4148.71777343750000000000	4083.07690429687500000000	4148.71777343750000000000	4165.12792968750000000000	4172.30761718750000000000	4142.56396484375000000000	3429.00000000000000000000	10248.00000000000000000000	10226.00000000000000000000	0.00000000000000000000	0.00000000000000000000	0.00000000000000000000	556.00000000000000000000	130.00000000000000000000	4.00000000000000000000	4.00000000000000000000	4.00000000000000000000	4.00000000000000000000	4.00000000000000000000	4.00000000000000000000	4.00000000000000000000	4.00000000000000000000	4.00000000000000000000	4.00000000000000000000	4.00000000000000000000	4.00000000000000000000	4.00000000000000000000	4.00000000000000000000	4.00000000000000000000	4.00000000000000000000
71.00000000000000000000	0.00000000000000000000	4150.25634765625000000000	4150.76904296875000000000	4131.79492187500000000000	4167.69238281250000000000	4184.10253906250000000000	4160.51269531250000000000	4159.48730468750000000000	4164.10253906250000000000	4167.69238281250000000000	4081.53833007812500000000	4117.94873046875000000000	4180.00000000000000000000	4169.74365234375000000000	4147.17919921875000000000	3444.00000000000000000000	10249.00000000000000000000	10226.00000000000000000000	0.00000000000000000000	0.00000000000000000000	0.00000000000000000000	556.00000000000000000000	138.00000000000000000000	4.00000000000000000000	4.00000000000000000000	4.00000000000000000000	4.00000000000000000000	4.00000000000000000000	4.00000000000000000000	4.00000000000000000000	4.00000000000000000000	4.00000000000000000000	4.00000000000000000000	4.00000000000000000000	4.00000000000000000000	4.00000000000000000000	4.00000000000000000000	4.00000000000000000000	4.00000000000000000000
72.00000000000000000000	0.00000000000000000000	4155.89746093750000000000	4160.00000000000000000000	4137.94873046875000000000	4183.58984375000000000000	4185.12792968750000000000	4160.00000000000000000000	4164.10253906250000000000	4155.89746093750000000000	4145.12792968750000000000	4068.20507812500000000000	4126.15380859375000000000	4187.17919921875000000000	4165.12792968750000000000	4147.69238281250000000000	3168.00000000000000000000	10249.00000000000000000000	10226.00000000000000000000	0.00000000000000000000	0.00000000000000000000	0.00000000000000000000	556.00000000000000000000	147.00000000000000000000	4.00000000000000000000	4.00000000000000000000	4.00000000000000000000	4.00000000000000000000	4.00000000000000000000	4.00000000000000000000	4.00000000000000000000	4.00000000000000000000	4.00000000000000000000	4.00000000000000000000	4.00000000000000000000	4.00000000000000000000	4.00000000000000000000	4.00000000000000000000	4.00000000000000000000	4.00000000000000000000
73.00000000000000000000	0.00000000000000000000	4144.10253906250000000000	4170.76904296875000000000	4127.17919921875000000000	4168.20507812500000000000	4174.35888671875000000000	4171.28173828125000000000	4161.53857421875000000000	4155.38427734375000000000	4149.74365234375000000000	4083.58959960937500000000	4173.33300781250000000000	4171.79492187500000000000	4185.12792968750000000000	4142.05126953125000000000	2938.00000000000000000000	10247.00000000000000000000	10225.00000000000000000000	0.00000000000000000000	0.00000000000000000000	0.00000000000000000000	556.00000000000000000000	155.00000000000000000000	4.00000000000000000000	4.00000000000000000000	4.00000000000000000000	4.00000000000000000000	4.00000000000000000000	4.00000000000000000000	4.00000000000000000000	4.00000000000000000000	4.00000000000000000000	4.00000000000000000000	4.00000000000000000000	4.00000000000000000000	4.00000000000000000000	4.00000000000000000000	4.00000000000000000000	4.00000000000000000000
74.00000000000000000000	0.00000000000000000000	4158.46142578125000000000	4174.87158203125000000000	4143.58984375000000000000	4163.58984375000000000000	4182.05126953125000000000	4165.64111328125000000000	4160.00000000000000000000	4169.23046875000000000000	4182.56396484375000000000	4109.23046875000000000000	4202.05126953125000000000	4182.56396484375000000000	4194.35888671875000000000	4157.43603515625000000000	3479.00000000000000000000	10247.00000000000000000000	10225.00000000000000000000	0.00000000000000000000	0.00000000000000000000	0.00000000000000000000	556.00000000000000000000	162.00000000000000000000	4.00000000000000000000	4.00000000000000000000	4.00000000000000000000	4.00000000000000000000	4.00000000000000000000	4.00000000000000000000	4.00000000000000000000	4.00000000000000000000	4.00000000000000000000	4.00000000000000000000	4.00000000000000000000	4.00000000000000000000	4.00000000000000000000	4.00000000000000000000	4.00000000000000000000	4.00000000000000000000
75.00000000000000000000	0.00000000000000000000	4162.56396484375000000000	4168.20507812500000000000	4147.69238281250000000000	4156.92285156250000000000	4172.30761718750000000000	4154.35888671875000000000	4156.41015625000000000000	4159.48730468750000000000	4173.84619140625000000000	4107.69238281250000000000	4178.46142578125000000000	4188.71777343750000000000	4179.48730468750000000000	4157.43603515625000000000	3267.00000000000000000000	10248.00000000000000000000	10226.00000000000000000000	0.00000000000000000000	0.00000000000000000000	0.00000000000000000000	556.00000000000000000000	170.00000000000000000000	4.00000000000000000000	4.00000000000000000000	4.00000000000000000000	4.00000000000000000000	4.00000000000000000000	4.00000000000000000000	4.00000000000000000000	4.00000000000000000000	4.00000000000000000000	4.00000000000000000000	4.00000000000000000000	4.00000000000000000000	4.00000000000000000000	4.00000000000000000000	4.00000000000000000000	4.00000000000000000000
76.00000000000000000000	0.00000000000000000000	4142.56396484375000000000	4149.23046875000000000000	4123.07666015625000000000	4129.23046875000000000000	4141.53857421875000000000	4154.35888671875000000000	4143.07666015625000000000	4129.74365234375000000000	4140.51269531250000000000	4083.07690429687500000000	4123.58984375000000000000	4167.17919921875000000000	4164.10253906250000000000	4138.97412109375000000000	3110.00000000000000000000	10248.00000000000000000000	10226.00000000000000000000	0.00000000000000000000	0.00000000000000000000	0.00000000000000000000	556.00000000000000000000	177.00000000000000000000	4.00000000000000000000	4.00000000000000000000	4.00000000000000000000	4.00000000000000000000	4.00000000000000000000	4.00000000000000000000	4.00000000000000000000	4.00000000000000000000	4.00000000000000000000	4.00000000000000000000	4.00000000000000000000	4.00000000000000000000	4.00000000000000000000	4.00000000000000000000	4.00000000000000000000	4.00000000000000000000
77.00000000000000000000	0.00000000000000000000	4157.94873046875000000000	4146.15380859375000000000	4134.87158203125000000000	4136.92285156250000000000	4145.64111328125000000000	4161.53857421875000000000	4141.53857421875000000000	4128.71777343750000000000	4144.10253906250000000000	4070.25634765625000000000	4123.07666015625000000000	4169.23046875000000000000	4160.00000000000000000000	4152.82031250000000000000	2886.00000000000000000000	10247.00000000000000000000	10228.00000000000000000000	0.00000000000000000000	0.00000000000000000000	0.00000000000000000000	556.00000000000000000000	184.00000000000000000000	4.00000000000000000000	4.00000000000000000000	4.00000000000000000000	4.00000000000000000000	4.00000000000000000000	4.00000000000000000000	4.00000000000000000000	4.00000000000000000000	4.00000000000000000000	4.00000000000000000000	4.00000000000000000000	4.00000000000000000000	4.00000000000000000000	4.00000000000000000000	4.00000000000000000000	4.00000000000000000000
78.00000000000000000000	0.00000000000000000000	4164.61523437500000000000	4170.76904296875000000000	4143.58984375000000000000	4183.58984375000000000000	4183.58984375000000000000	4172.30761718750000000000	4162.56396484375000000000	4162.56396484375000000000	4174.35888671875000000000	4086.66650390625000000000	4172.82031250000000000000	4185.12792968750000000000	4174.87158203125000000000	4151.28173828125000000000	3479.00000000000000000000	10247.00000000000000000000	10228.00000000000000000000	0.00000000000000000000	0.00000000000000000000	0.00000000000000000000	556.00000000000000000000	192.00000000000000000000	4.00000000000000000000	4.00000000000000000000	4.00000000000000000000	4.00000000000000000000	4.00000000000000000000	4.00000000000000000000	4.00000000000000000000	4.00000000000000000000	4.00000000000000000000	4.00000000000000000000	4.00000000000000000000	4.00000000000000000000	4.00000000000000000000	4.00000000000000000000	4.00000000000000000000	4.00000000000000000000
79.00000000000000000000	0.00000000000000000000	4165.64111328125000000000	4186.66650390625000000000	4148.20507812500000000000	4207.69238281250000000000	4197.94873046875000000000	4174.35888671875000000000	4177.43603515625000000000	4173.33300781250000000000	4174.87158203125000000000	4094.35888671875000000000	4170.25634765625000000000	4191.79492187500000000000	4182.05126953125000000000	4155.89746093750000000000	3267.00000000000000000000	10248.00000000000000000000	10228.00000000000000000000	0.00000000000000000000	0.00000000000000000000	0.00000000000000000000	556.00000000000000000000	199.00000000000000000000	4.00000000000000000000	4.00000000000000000000	4.00000000000000000000	4.00000000000000000000	4.00000000000000000000	4.00000000000000000000	4.00000000000000000000	4.00000000000000000000	4.00000000000000000000	4.00000000000000000000	4.00000000000000000000	4.00000000000000000000	4.00000000000000000000	4.00000000000000000000	4.00000000000000000000	4.00000000000000000000
80.00000000000000000000	0.00000000000000000000	4164.10253906250000000000	4177.43603515625000000000	4143.07666015625000000000	4182.56396484375000000000	4182.05126953125000000000	4168.71777343750000000000	4173.33300781250000000000	4157.94873046875000000000	4156.92285156250000000000	4075.38452148437500000000	4142.05126953125000000000	4188.71777343750000000000	4172.30761718750000000000	4234.35888671875000000000	3110.00000000000000000000	10248.00000000000000000000	10228.00000000000000000000	0.00000000000000000000	0.00000000000000000000	0.00000000000000000000	556.00000000000000000000	206.00000000000000000000	4.00000000000000000000	4.00000000000000000000	4.00000000000000000000	4.00000000000000000000	4.00000000000000000000	4.00000000000000000000	4.00000000000000000000	4.00000000000000000000	4.00000000000000000000	4.00000000000000000000	4.00000000000000000000	4.00000000000000000000	4.00000000000000000000	4.00000000000000000000	4.00000000000000000000	4.00000000000000000000
81.00000000000000000000	0.00000000000000000000	4152.30761718750000000000	4163.07666015625000000000	4131.79492187500000000000	4141.53857421875000000000	4164.10253906250000000000	4164.61523437500000000000	4165.64111328125000000000	4154.87158203125000000000	4149.23046875000000000000	4073.84594726562500000000	4163.58984375000000000000	4185.64111328125000000000	4175.89746093750000000000	4270.76904296875000000000	2886.00000000000000000000	10248.00000000000000000000	10229.00000000000000000000	0.00000000000000000000	0.00000000000000000000	0.00000000000000000000	556.00000000000000000000	214.00000000000000000000	4.00000000000000000000	4.00000000000000000000	4.00000000000000000000	4.00000000000000000000	4.00000000000000000000	4.00000000000000000000	4.00000000000000000000	4.00000000000000000000	4.00000000000000000000	4.00000000000000000000	4.00000000000000000000	4.00000000000000000000	4.00000000000000000000	4.00000000000000000000	4.00000000000000000000	4.00000000000000000000
82.00000000000000000000	0.00000000000000000000	4158.46142578125000000000	4153.33300781250000000000	4144.61523437500000000000	4145.12792968750000000000	4147.69238281250000000000	4155.89746093750000000000	4158.97412109375000000000	4154.35888671875000000000	4146.15380859375000000000	4080.51269531250000000000	4159.48730468750000000000	4185.64111328125000000000	4175.89746093750000000000	4204.61523437500000000000	3479.00000000000000000000	10248.00000000000000000000	10229.00000000000000000000	0.00000000000000000000	0.00000000000000000000	0.00000000000000000000	556.00000000000000000000	221.00000000000000000000	4.00000000000000000000	4.00000000000000000000	4.00000000000000000000	4.00000000000000000000	4.00000000000000000000	4.00000000000000000000	4.00000000000000000000	4.00000000000000000000	4.00000000000000000000	4.00000000000000000000	4.00000000000000000000	4.00000000000000000000	4.00000000000000000000	4.00000000000000000000	4.00000000000000000000	4.00000000000000000000
83.00000000000000000000	0.00000000000000000000	4161.02539062500000000000	4164.10253906250000000000	4141.02539062500000000000	4188.71777343750000000000	4166.15380859375000000000	4164.10253906250000000000	4161.02539062500000000000	4153.33300781250000000000	4155.89746093750000000000	4078.97436523437500000000	4131.79492187500000000000	4188.71777343750000000000	4170.25634765625000000000	4174.87158203125000000000	3267.00000000000000000000	10248.00000000000000000000	10230.00000000000000000000	0.00000000000000000000	0.00000000000000000000	0.00000000000000000000	556.00000000000000000000	229.00000000000000000000	4.00000000000000000000	4.00000000000000000000	4.00000000000000000000	4.00000000000000000000	4.00000000000000000000	4.00000000000000000000	4.00000000000000000000	4.00000000000000000000	4.00000000000000000000	4.00000000000000000000	4.00000000000000000000	4.00000000000000000000	4.00000000000000000000	4.00000000000000000000	4.00000000000000000000	4.00000000000000000000
84.00000000000000000000	0.00000000000000000000	4180.51269531250000000000	4186.15380859375000000000	4154.87158203125000000000	4209.74365234375000000000	4204.61523437500000000000	4187.17919921875000000000	4175.38427734375000000000	4163.58984375000000000000	4170.25634765625000000000	4092.30761718750000000000	4158.97412109375000000000	4206.66650390625000000000	4188.71777343750000000000	4207.69238281250000000000	3110.00000000000000000000	10248.00000000000000000000	10230.00000000000000000000	0.00000000000000000000	0.00000000000000000000	0.00000000000000000000	556.00000000000000000000	236.00000000000000000000	4.00000000000000000000	4.00000000000000000000	4.00000000000000000000	4.00000000000000000000	4.00000000000000000000	4.00000000000000000000	4.00000000000000000000	4.00000000000000000000	4.00000000000000000000	4.00000000000000000000	4.00000000000000000000	4.00000000000000000000	4.00000000000000000000	4.00000000000000000000	4.00000000000000000000	4.00000000000000000000
85.00000000000000000000	0.00000000000000000000	4175.38427734375000000000	4183.07666015625000000000	4161.02539062500000000000	4184.10253906250000000000	4192.82031250000000000000	4176.92285156250000000000	4172.30761718750000000000	4161.53857421875000000000	4166.66650390625000000000	4097.94873046875000000000	4184.10253906250000000000	4207.17919921875000000000	4196.41015625000000000000	4194.87158203125000000000	2886.00000000000000000000	10247.00000000000000000000	10228.00000000000000000000	0.00000000000000000000	0.00000000000000000000	0.00000000000000000000	556.00000000000000000000	243.00000000000000000000	4.00000000000000000000	4.00000000000000000000	4.00000000000000000000	4.00000000000000000000	4.00000000000000000000	4.00000000000000000000	4.00000000000000000000	4.00000000000000000000	4.00000000000000000000	4.00000000000000000000	4.00000000000000000000	4.00000000000000000000	4.00000000000000000000	4.00000000000000000000	4.00000000000000000000	4.00000000000000000000
86.00000000000000000000	0.00000000000000000000	4147.69238281250000000000	4168.20507812500000000000	4135.89746093750000000000	4160.51269531250000000000	4161.02539062500000000000	4151.28173828125000000000	4155.38427734375000000000	4147.69238281250000000000	4154.35888671875000000000	4078.97436523437500000000	4166.15380859375000000000	4188.20507812500000000000	4177.43603515625000000000	4166.66650390625000000000	3479.00000000000000000000	10247.00000000000000000000	10228.00000000000000000000	0.00000000000000000000	0.00000000000000000000	0.00000000000000000000	556.00000000000000000000	251.00000000000000000000	4.00000000000000000000	4.00000000000000000000	4.00000000000000000000	4.00000000000000000000	4.00000000000000000000	4.00000000000000000000	4.00000000000000000000	4.00000000000000000000	4.00000000000000000000	4.00000000000000000000	4.00000000000000000000	4.00000000000000000000	4.00000000000000000000	4.00000000000000000000	4.00000000000000000000	4.00000000000000000000
87.00000000000000000000	0.00000000000000000000	4168.71777343750000000000	4173.84619140625000000000	4143.58984375000000000000	4166.66650390625000000000	4168.71777343750000000000	4156.41015625000000000000	4159.48730468750000000000	4153.33300781250000000000	4150.25634765625000000000	4068.71777343750000000000	4148.20507812500000000000	4188.20507812500000000000	4177.43603515625000000000	4171.79492187500000000000	3267.00000000000000000000	10248.00000000000000000000	10228.00000000000000000000	0.00000000000000000000	0.00000000000000000000	0.00000000000000000000	556.00000000000000000000	258.00000000000000000000	4.00000000000000000000	4.00000000000000000000	4.00000000000000000000	4.00000000000000000000	4.00000000000000000000	4.00000000000000000000	4.00000000000000000000	4.00000000000000000000	4.00000000000000000000	4.00000000000000000000	4.00000000000000000000	4.00000000000000000000	4.00000000000000000000	4.00000000000000000000	4.00000000000000000000	4.00000000000000000000
88.00000000000000000000	0.00000000000000000000	4167.17919921875000000000	4190.76904296875000000000	4141.02539062500000000000	4176.92285156250000000000	4196.41015625000000000000	4173.33300781250000000000	4180.00000000000000000000	4176.92285156250000000000	4162.56396484375000000000	4091.79467773437500000000	4161.02539062500000000000	4189.23046875000000000000	4197.94873046875000000000	4170.25634765625000000000	3110.00000000000000000000	10248.00000000000000000000	10228.00000000000000000000	0.00000000000000000000	0.00000000000000000000	0.00000000000000000000	556.00000000000000000000	266.00000000000000000000	4.00000000000000000000	4.00000000000000000000	4.00000000000000000000	4.00000000000000000000	4.00000000000000000000	4.00000000000000000000	4.00000000000000000000	4.00000000000000000000	4.00000000000000000000	4.00000000000000000000	4.00000000000000000000	4.00000000000000000000	4.00000000000000000000	4.00000000000000000000	4.00000000000000000000	4.00000000000000000000
89.00000000000000000000	0.00000000000000000000	4154.87158203125000000000	4186.66650390625000000000	4136.92285156250000000000	4180.00000000000000000000	4193.33300781250000000000	4169.74365234375000000000	4180.00000000000000000000	4177.43603515625000000000	4169.74365234375000000000	4105.64111328125000000000	4171.79492187500000000000	4187.17919921875000000000	4186.66650390625000000000	4165.64111328125000000000	2886.00000000000000000000	10248.00000000000000000000	10227.00000000000000000000	0.00000000000000000000	0.00000000000000000000	0.00000000000000000000	556.00000000000000000000	275.00000000000000000000	4.00000000000000000000	4.00000000000000000000	4.00000000000000000000	4.00000000000000000000	4.00000000000000000000	4.00000000000000000000	4.00000000000000000000	4.00000000000000000000	4.00000000000000000000	4.00000000000000000000	4.00000000000000000000	4.00000000000000000000	4.00000000000000000000	4.00000000000000000000	4.00000000000000000000	4.00000000000000000000
90.00000000000000000000	0.00000000000000000000	4166.15380859375000000000	4166.66650390625000000000	4143.07666015625000000000	4163.07666015625000000000	4164.10253906250000000000	4162.05126953125000000000	4162.05126953125000000000	4156.92285156250000000000	4155.89746093750000000000	4083.07690429687500000000	4169.74365234375000000000	4185.64111328125000000000	4172.30761718750000000000	4168.20507812500000000000	3479.00000000000000000000	10248.00000000000000000000	10227.00000000000000000000	0.00000000000000000000	0.00000000000000000000	0.00000000000000000000	556.00000000000000000000	283.00000000000000000000	4.00000000000000000000	4.00000000000000000000	4.00000000000000000000	4.00000000000000000000	4.00000000000000000000	4.00000000000000000000	4.00000000000000000000	4.00000000000000000000	4.00000000000000000000	4.00000000000000000000	4.00000000000000000000	4.00000000000000000000	4.00000000000000000000	4.00000000000000000000	4.00000000000000000000	4.00000000000000000000
91.00000000000000000000	0.00000000000000000000	4162.05126953125000000000	4162.56396484375000000000	4134.87158203125000000000	4170.76904296875000000000	4165.12792968750000000000	4164.10253906250000000000	4160.51269531250000000000	4153.33300781250000000000	4155.38427734375000000000	4086.15380859375000000000	4183.07666015625000000000	4185.64111328125000000000	4202.56396484375000000000	4174.35888671875000000000	3267.00000000000000000000	10247.00000000000000000000	10228.00000000000000000000	0.00000000000000000000	0.00000000000000000000	0.00000000000000000000	556.00000000000000000000	291.00000000000000000000	4.00000000000000000000	4.00000000000000000000	4.00000000000000000000	4.00000000000000000000	4.00000000000000000000	4.00000000000000000000	4.00000000000000000000	4.00000000000000000000	4.00000000000000000000	4.00000000000000000000	4.00000000000000000000	4.00000000000000000000	4.00000000000000000000	4.00000000000000000000	4.00000000000000000000	4.00000000000000000000
92.00000000000000000000	0.00000000000000000000	4167.69238281250000000000	4166.66650390625000000000	4148.71777343750000000000	4187.69238281250000000000	4180.51269531250000000000	4163.58984375000000000000	4167.69238281250000000000	4161.02539062500000000000	4165.12792968750000000000	4112.82031250000000000000	4165.64111328125000000000	4194.87158203125000000000	4210.76904296875000000000	4180.00000000000000000000	3110.00000000000000000000	10247.00000000000000000000	10228.00000000000000000000	0.00000000000000000000	0.00000000000000000000	0.00000000000000000000	556.00000000000000000000	300.00000000000000000000	4.00000000000000000000	4.00000000000000000000	4.00000000000000000000	4.00000000000000000000	4.00000000000000000000	4.00000000000000000000	4.00000000000000000000	4.00000000000000000000	4.00000000000000000000	4.00000000000000000000	4.00000000000000000000	4.00000000000000000000	4.00000000000000000000	4.00000000000000000000	4.00000000000000000000	4.00000000000000000000
93.00000000000000000000	0.00000000000000000000	4156.92285156250000000000	4166.15380859375000000000	4143.58984375000000000000	4153.84619140625000000000	4173.33300781250000000000	4165.12792968750000000000	4166.66650390625000000000	4163.07666015625000000000	4158.46142578125000000000	4098.97412109375000000000	4143.07666015625000000000	4191.79492187500000000000	4186.15380859375000000000	4174.87158203125000000000	2886.00000000000000000000	10248.00000000000000000000	10228.00000000000000000000	0.00000000000000000000	0.00000000000000000000	0.00000000000000000000	556.00000000000000000000	308.00000000000000000000	4.00000000000000000000	4.00000000000000000000	4.00000000000000000000	4.00000000000000000000	4.00000000000000000000	4.00000000000000000000	4.00000000000000000000	4.00000000000000000000	4.00000000000000000000	4.00000000000000000000	4.00000000000000000000	4.00000000000000000000	4.00000000000000000000	4.00000000000000000000	4.00000000000000000000	4.00000000000000000000
94.00000000000000000000	0.00000000000000000000	4153.33300781250000000000	4170.76904296875000000000	4134.87158203125000000000	4142.56396484375000000000	4175.38427734375000000000	4169.74365234375000000000	4165.64111328125000000000	4159.48730468750000000000	4158.46142578125000000000	4071.28198242187500000000	4172.82031250000000000000	4186.15380859375000000000	4192.82031250000000000000	4165.12792968750000000000	3479.00000000000000000000	10248.00000000000000000000	10228.00000000000000000000	0.00000000000000000000	0.00000000000000000000	0.00000000000000000000	556.00000000000000000000	316.00000000000000000000	4.00000000000000000000	4.00000000000000000000	4.00000000000000000000	4.00000000000000000000	4.00000000000000000000	4.00000000000000000000	4.00000000000000000000	4.00000000000000000000	4.00000000000000000000	4.00000000000000000000	4.00000000000000000000	4.00000000000000000000	4.00000000000000000000	4.00000000000000000000	4.00000000000000000000	4.00000000000000000000
95.00000000000000000000	0.00000000000000000000	4172.82031250000000000000	4183.58984375000000000000	4150.25634765625000000000	4177.43603515625000000000	4196.92285156250000000000	4168.71777343750000000000	4175.38427734375000000000	4163.58984375000000000000	4173.33300781250000000000	4087.17944335937500000000	4195.38427734375000000000	4191.28173828125000000000	4210.25634765625000000000	4165.12792968750000000000	3267.00000000000000000000	10248.00000000000000000000	10228.00000000000000000000	0.00000000000000000000	0.00000000000000000000	0.00000000000000000000	556.00000000000000000000	325.00000000000000000000	4.00000000000000000000	4.00000000000000000000	4.00000000000000000000	4.00000000000000000000	4.00000000000000000000	4.00000000000000000000	4.00000000000000000000	4.00000000000000000000	4.00000000000000000000	4.00000000000000000000	4.00000000000000000000	4.00000000000000000000	4.00000000000000000000	4.00000000000000000000	4.00000000000000000000	4.00000000000000000000
96.00000000000000000000	0.00000000000000000000	4161.53857421875000000000	4175.38427734375000000000	4141.53857421875000000000	4176.92285156250000000000	4173.33300781250000000000	4158.97412109375000000000	4172.82031250000000000000	4167.17919921875000000000	4164.10253906250000000000	4092.30761718750000000000	4176.41015625000000000000	4187.17919921875000000000	4187.17919921875000000000	4166.66650390625000000000	3110.00000000000000000000	10248.00000000000000000000	10228.00000000000000000000	0.00000000000000000000	0.00000000000000000000	0.00000000000000000000	556.00000000000000000000	333.00000000000000000000	4.00000000000000000000	4.00000000000000000000	4.00000000000000000000	4.00000000000000000000	4.00000000000000000000	4.00000000000000000000	4.00000000000000000000	4.00000000000000000000	4.00000000000000000000	4.00000000000000000000	4.00000000000000000000	4.00000000000000000000	4.00000000000000000000	4.00000000000000000000	4.00000000000000000000	4.00000000000000000000
97.00000000000000000000	0.00000000000000000000	4158.46142578125000000000	4156.41015625000000000000	4142.05126953125000000000	4157.94873046875000000000	4136.92285156250000000000	4148.71777343750000000000	4157.43603515625000000000	4150.76904296875000000000	4134.35888671875000000000	4067.69213867187500000000	4146.15380859375000000000	4182.56396484375000000000	4170.25634765625000000000	4160.00000000000000000000	2886.00000000000000000000	10248.00000000000000000000	10228.00000000000000000000	0.00000000000000000000	0.00000000000000000000	0.00000000000000000000	556.00000000000000000000	341.00000000000000000000	4.00000000000000000000	4.00000000000000000000	4.00000000000000000000	4.00000000000000000000	4.00000000000000000000	4.00000000000000000000	4.00000000000000000000	4.00000000000000000000	4.00000000000000000000	4.00000000000000000000	4.00000000000000000000	4.00000000000000000000	4.00000000000000000000	4.00000000000000000000	4.00000000000000000000	4.00000000000000000000
98.00000000000000000000	0.00000000000000000000	4166.66650390625000000000	4182.05126953125000000000	4147.69238281250000000000	4174.35888671875000000000	4178.97412109375000000000	4166.15380859375000000000	4172.30761718750000000000	4162.56396484375000000000	4158.46142578125000000000	4093.33325195312500000000	4146.66650390625000000000	4191.28173828125000000000	4192.30761718750000000000	4169.74365234375000000000	3479.00000000000000000000	10248.00000000000000000000	10228.00000000000000000000	0.00000000000000000000	0.00000000000000000000	0.00000000000000000000	556.00000000000000000000	350.00000000000000000000	4.00000000000000000000	4.00000000000000000000	4.00000000000000000000	4.00000000000000000000	4.00000000000000000000	4.00000000000000000000	4.00000000000000000000	4.00000000000000000000	4.00000000000000000000	4.00000000000000000000	4.00000000000000000000	4.00000000000000000000	4.00000000000000000000	4.00000000000000000000	4.00000000000000000000	4.00000000000000000000
99.00000000000000000000	0.00000000000000000000	4170.76904296875000000000	4203.07666015625000000000	4150.25634765625000000000	4190.25634765625000000000	4214.87158203125000000000	4180.00000000000000000000	4189.74365234375000000000	4187.17919921875000000000	4190.76904296875000000000	4120.51269531250000000000	4191.28173828125000000000	4193.84619140625000000000	4200.51269531250000000000	4182.05126953125000000000	3267.00000000000000000000	10246.00000000000000000000	10229.00000000000000000000	0.00000000000000000000	0.00000000000000000000	0.00000000000000000000	556.00000000000000000000	358.00000000000000000000	4.00000000000000000000	4.00000000000000000000	4.00000000000000000000	4.00000000000000000000	4.00000000000000000000	4.00000000000000000000	4.00000000000000000000	4.00000000000000000000	4.00000000000000000000	4.00000000000000000000	4.00000000000000000000	4.00000000000000000000	4.00000000000000000000	4.00000000000000000000	4.00000000000000000000	4.00000000000000000000
100.00000000000000000000	0.00000000000000000000	4170.76904296875000000000	4179.48730468750000000000	4152.30761718750000000000	4176.41015625000000000000	4186.15380859375000000000	4161.02539062500000000000	4170.76904296875000000000	4165.12792968750000000000	4158.97412109375000000000	4092.30761718750000000000	4193.33300781250000000000	4174.87158203125000000000	4191.79492187500000000000	4165.64111328125000000000	3110.00000000000000000000	10246.00000000000000000000	10229.00000000000000000000	0.00000000000000000000	0.00000000000000000000	0.00000000000000000000	556.00000000000000000000	366.00000000000000000000	4.00000000000000000000	4.00000000000000000000	4.00000000000000000000	4.00000000000000000000	4.00000000000000000000	4.00000000000000000000	4.00000000000000000000	4.00000000000000000000	4.00000000000000000000	4.00000000000000000000	4.00000000000000000000	4.00000000000000000000	4.00000000000000000000	4.00000000000000000000	4.00000000000000000000	4.00000000000000000000
101.00000000000000000000	0.00000000000000000000	4154.87158203125000000000	4171.79492187500000000000	4136.41015625000000000000	4163.58984375000000000000	4176.41015625000000000000	4150.76904296875000000000	4158.97412109375000000000	4144.10253906250000000000	4133.33300781250000000000	4080.00000000000000000000	4136.92285156250000000000	4164.10253906250000000000	4192.82031250000000000000	4143.58984375000000000000	2886.00000000000000000000	10246.00000000000000000000	10229.00000000000000000000	0.00000000000000000000	0.00000000000000000000	0.00000000000000000000	556.00000000000000000000	375.00000000000000000000	4.00000000000000000000	4.00000000000000000000	4.00000000000000000000	4.00000000000000000000	4.00000000000000000000	4.00000000000000000000	4.00000000000000000000	4.00000000000000000000	4.00000000000000000000	4.00000000000000000000	4.00000000000000000000	4.00000000000000000000	4.00000000000000000000	4.00000000000000000000	4.00000000000000000000	4.00000000000000000000
102.00000000000000000000	0.00000000000000000000	4163.58984375000000000000	4174.35888671875000000000	4148.20507812500000000000	4165.64111328125000000000	4177.43603515625000000000	4158.97412109375000000000	4164.61523437500000000000	4147.69238281250000000000	4141.02539062500000000000	4087.17944335937500000000	4147.69238281250000000000	4178.46142578125000000000	4178.97412109375000000000	4154.35888671875000000000	3479.00000000000000000000	10246.00000000000000000000	10229.00000000000000000000	0.00000000000000000000	0.00000000000000000000	0.00000000000000000000	556.00000000000000000000	383.00000000000000000000	4.00000000000000000000	4.00000000000000000000	4.00000000000000000000	4.00000000000000000000	4.00000000000000000000	4.00000000000000000000	4.00000000000000000000	4.00000000000000000000	4.00000000000000000000	4.00000000000000000000	4.00000000000000000000	4.00000000000000000000	4.00000000000000000000	4.00000000000000000000	4.00000000000000000000	4.00000000000000000000
103.00000000000000000000	0.00000000000000000000	4163.58984375000000000000	4158.97412109375000000000	4148.71777343750000000000	4172.82031250000000000000	4162.56396484375000000000	4165.64111328125000000000	4164.61523437500000000000	4154.35888671875000000000	4155.38427734375000000000	4074.87158203125000000000	4175.38427734375000000000	4181.53857421875000000000	4168.71777343750000000000	4173.84619140625000000000	3267.00000000000000000000	10247.00000000000000000000	10231.00000000000000000000	0.00000000000000000000	0.00000000000000000000	0.00000000000000000000	556.00000000000000000000	392.00000000000000000000	4.00000000000000000000	4.00000000000000000000	4.00000000000000000000	4.00000000000000000000	4.00000000000000000000	4.00000000000000000000	4.00000000000000000000	4.00000000000000000000	4.00000000000000000000	4.00000000000000000000	4.00000000000000000000	4.00000000000000000000	4.00000000000000000000	4.00000000000000000000	4.00000000000000000000	4.00000000000000000000
104.00000000000000000000	0.00000000000000000000	4153.84619140625000000000	4152.82031250000000000000	4138.46142578125000000000	4171.28173828125000000000	4154.35888671875000000000	4163.58984375000000000000	4159.48730468750000000000	4156.41015625000000000000	4161.53857421875000000000	4056.41015625000000000000	4124.10253906250000000000	4176.41015625000000000000	4169.23046875000000000000	4158.97412109375000000000	3110.00000000000000000000	10247.00000000000000000000	10231.00000000000000000000	0.00000000000000000000	0.00000000000000000000	0.00000000000000000000	556.00000000000000000000	400.00000000000000000000	4.00000000000000000000	4.00000000000000000000	4.00000000000000000000	4.00000000000000000000	4.00000000000000000000	4.00000000000000000000	4.00000000000000000000	4.00000000000000000000	4.00000000000000000000	4.00000000000000000000	4.00000000000000000000	4.00000000000000000000	4.00000000000000000000	4.00000000000000000000	4.00000000000000000000	4.00000000000000000000
105.00000000000000000000	0.00000000000000000000	4169.74365234375000000000	4175.38427734375000000000	4153.33300781250000000000	4171.28173828125000000000	4173.84619140625000000000	4163.07666015625000000000	4167.17919921875000000000	4159.48730468750000000000	4161.02539062500000000000	4070.25634765625000000000	4138.97412109375000000000	4181.02539062500000000000	4173.33300781250000000000	4145.64111328125000000000	2886.00000000000000000000	10245.00000000000000000000	10230.00000000000000000000	0.00000000000000000000	0.00000000000000000000	0.00000000000000000000	556.00000000000000000000	408.00000000000000000000	4.00000000000000000000	4.00000000000000000000	4.00000000000000000000	4.00000000000000000000	4.00000000000000000000	4.00000000000000000000	4.00000000000000000000	4.00000000000000000000	4.00000000000000000000	4.00000000000000000000	4.00000000000000000000	4.00000000000000000000	4.00000000000000000000	4.00000000000000000000	4.00000000000000000000	4.00000000000000000000
106.00000000000000000000	0.00000000000000000000	4163.58984375000000000000	4184.10253906250000000000	4147.17919921875000000000	4171.79492187500000000000	4201.53857421875000000000	4171.28173828125000000000	4182.56396484375000000000	4170.76904296875000000000	4163.58984375000000000000	4107.17919921875000000000	4209.23046875000000000000	4178.46142578125000000000	4191.79492187500000000000	4159.48730468750000000000	3479.00000000000000000000	10245.00000000000000000000	10230.00000000000000000000	0.00000000000000000000	0.00000000000000000000	0.00000000000000000000	556.00000000000000000000	417.00000000000000000000	4.00000000000000000000	4.00000000000000000000	4.00000000000000000000	4.00000000000000000000	4.00000000000000000000	4.00000000000000000000	4.00000000000000000000	4.00000000000000000000	4.00000000000000000000	4.00000000000000000000	4.00000000000000000000	4.00000000000000000000	4.00000000000000000000	4.00000000000000000000	4.00000000000000000000	4.00000000000000000000
107.00000000000000000000	0.00000000000000000000	4165.64111328125000000000	4170.76904296875000000000	4156.92285156250000000000	4162.05126953125000000000	4193.84619140625000000000	4174.87158203125000000000	4189.23046875000000000000	4177.94873046875000000000	4167.69238281250000000000	4111.28173828125000000000	4184.61523437500000000000	4183.58984375000000000000	4198.97412109375000000000	4170.25634765625000000000	3267.00000000000000000000	10246.00000000000000000000	10230.00000000000000000000	0.00000000000000000000	0.00000000000000000000	0.00000000000000000000	556.00000000000000000000	425.00000000000000000000	4.00000000000000000000	4.00000000000000000000	4.00000000000000000000	4.00000000000000000000	4.00000000000000000000	4.00000000000000000000	4.00000000000000000000	4.00000000000000000000	4.00000000000000000000	4.00000000000000000000	4.00000000000000000000	4.00000000000000000000	4.00000000000000000000	4.00000000000000000000	4.00000000000000000000	4.00000000000000000000
108.00000000000000000000	0.00000000000000000000	4173.84619140625000000000	4182.56396484375000000000	4165.64111328125000000000	4170.76904296875000000000	4182.05126953125000000000	4175.38427734375000000000	4188.20507812500000000000	4184.61523437500000000000	4178.46142578125000000000	4095.89721679687500000000	4142.05126953125000000000	4203.07666015625000000000	4193.33300781250000000000	4172.30761718750000000000	3110.00000000000000000000	10246.00000000000000000000	10230.00000000000000000000	0.00000000000000000000	0.00000000000000000000	0.00000000000000000000	556.00000000000000000000	432.00000000000000000000	4.00000000000000000000	4.00000000000000000000	4.00000000000000000000	4.00000000000000000000	4.00000000000000000000	4.00000000000000000000	4.00000000000000000000	4.00000000000000000000	4.00000000000000000000	4.00000000000000000000	4.00000000000000000000	4.00000000000000000000	4.00000000000000000000	4.00000000000000000000	4.00000000000000000000	4.00000000000000000000
109.00000000000000000000	0.00000000000000000000	4163.58984375000000000000	4184.61523437500000000000	4150.76904296875000000000	4178.97412109375000000000	4176.41015625000000000000	4163.07666015625000000000	4173.33300781250000000000	4171.79492187500000000000	4163.07666015625000000000	4083.07690429687500000000	4155.89746093750000000000	4201.53857421875000000000	4176.92285156250000000000	4168.20507812500000000000	2886.00000000000000000000	10245.00000000000000000000	10231.00000000000000000000	0.00000000000000000000	0.00000000000000000000	0.00000000000000000000	556.00000000000000000000	440.00000000000000000000	4.00000000000000000000	4.00000000000000000000	4.00000000000000000000	4.00000000000000000000	4.00000000000000000000	4.00000000000000000000	4.00000000000000000000	4.00000000000000000000	4.00000000000000000000	4.00000000000000000000	4.00000000000000000000	4.00000000000000000000	4.00000000000000000000	4.00000000000000000000	4.00000000000000000000	4.00000000000000000000
110.00000000000000000000	0.00000000000000000000	4167.69238281250000000000	4161.02539062500000000000	4153.84619140625000000000	4162.56396484375000000000	4161.53857421875000000000	4150.25634765625000000000	4155.89746093750000000000	4145.64111328125000000000	4136.92285156250000000000	4070.25634765625000000000	4164.10253906250000000000	4182.05126953125000000000	4163.07666015625000000000	4158.97412109375000000000	3479.00000000000000000000	10245.00000000000000000000	10231.00000000000000000000	0.00000000000000000000	0.00000000000000000000	0.00000000000000000000	556.00000000000000000000	447.00000000000000000000	4.00000000000000000000	4.00000000000000000000	4.00000000000000000000	4.00000000000000000000	4.00000000000000000000	4.00000000000000000000	4.00000000000000000000	4.00000000000000000000	4.00000000000000000000	4.00000000000000000000	4.00000000000000000000	4.00000000000000000000	4.00000000000000000000	4.00000000000000000000	4.00000000000000000000	4.00000000000000000000
111.00000000000000000000	0.00000000000000000000	4165.64111328125000000000	4172.30761718750000000000	4148.71777343750000000000	4176.92285156250000000000	4181.02539062500000000000	4160.51269531250000000000	4163.07666015625000000000	4157.43603515625000000000	4155.38427734375000000000	4081.02563476562500000000	4161.53857421875000000000	4182.05126953125000000000	4186.15380859375000000000	4162.05126953125000000000	3267.00000000000000000000	10247.00000000000000000000	10230.00000000000000000000	0.00000000000000000000	0.00000000000000000000	0.00000000000000000000	556.00000000000000000000	455.00000000000000000000	4.00000000000000000000	4.00000000000000000000	4.00000000000000000000	4.00000000000000000000	4.00000000000000000000	4.00000000000000000000	4.00000000000000000000	4.00000000000000000000	4.00000000000000000000	4.00000000000000000000	4.00000000000000000000	4.00000000000000000000	4.00000000000000000000	4.00000000000000000000	4.00000000000000000000	4.00000000000000000000
112.00000000000000000000	0.00000000000000000000	4174.87158203125000000000	4193.33300781250000000000	4159.48730468750000000000	4192.30761718750000000000	4205.64111328125000000000	4169.23046875000000000000	4172.82031250000000000000	4183.58984375000000000000	4187.17919921875000000000	4098.97412109375000000000	4170.76904296875000000000	4201.02539062500000000000	4208.71777343750000000000	4172.82031250000000000000	3110.00000000000000000000	10247.00000000000000000000	10230.00000000000000000000	0.00000000000000000000	0.00000000000000000000	0.00000000000000000000	556.00000000000000000000	462.00000000000000000000	4.00000000000000000000	4.00000000000000000000	4.00000000000000000000	4.00000000000000000000	4.00000000000000000000	4.00000000000000000000	4.00000000000000000000	4.00000000000000000000	4.00000000000000000000	4.00000000000000000000	4.00000000000000000000	4.00000000000000000000	4.00000000000000000000	4.00000000000000000000	4.00000000000000000000	4.00000000000000000000
113.00000000000000000000	0.00000000000000000000	4172.30761718750000000000	4177.94873046875000000000	4168.71777343750000000000	4160.00000000000000000000	4188.71777343750000000000	4170.76904296875000000000	4172.30761718750000000000	4182.56396484375000000000	4183.58984375000000000000	4104.61523437500000000000	4163.07666015625000000000	4200.00000000000000000000	4190.25634765625000000000	4172.30761718750000000000	2886.00000000000000000000	10248.00000000000000000000	10230.00000000000000000000	0.00000000000000000000	0.00000000000000000000	0.00000000000000000000	556.00000000000000000000	469.00000000000000000000	4.00000000000000000000	4.00000000000000000000	4.00000000000000000000	4.00000000000000000000	4.00000000000000000000	4.00000000000000000000	4.00000000000000000000	4.00000000000000000000	4.00000000000000000000	4.00000000000000000000	4.00000000000000000000	4.00000000000000000000	4.00000000000000000000	4.00000000000000000000	4.00000000000000000000	4.00000000000000000000
114.00000000000000000000	0.00000000000000000000	4156.41015625000000000000	4165.64111328125000000000	4157.94873046875000000000	4146.15380859375000000000	4176.41015625000000000000	4178.97412109375000000000	4175.89746093750000000000	4172.82031250000000000000	4167.17919921875000000000	4105.12792968750000000000	4162.05126953125000000000	4197.94873046875000000000	4171.28173828125000000000	4173.84619140625000000000	3479.00000000000000000000	10248.00000000000000000000	10230.00000000000000000000	0.00000000000000000000	0.00000000000000000000	0.00000000000000000000	556.00000000000000000000	477.00000000000000000000	4.00000000000000000000	4.00000000000000000000	4.00000000000000000000	4.00000000000000000000	4.00000000000000000000	4.00000000000000000000	4.00000000000000000000	4.00000000000000000000	4.00000000000000000000	4.00000000000000000000	4.00000000000000000000	4.00000000000000000000	4.00000000000000000000	4.00000000000000000000	4.00000000000000000000	4.00000000000000000000
115.00000000000000000000	0.00000000000000000000	4168.20507812500000000000	4165.64111328125000000000	4164.10253906250000000000	4149.74365234375000000000	4177.94873046875000000000	4171.79492187500000000000	4169.74365234375000000000	4170.25634765625000000000	4161.02539062500000000000	4088.71777343750000000000	4184.61523437500000000000	4199.48730468750000000000	4176.92285156250000000000	4171.79492187500000000000	3267.00000000000000000000	10249.00000000000000000000	10230.00000000000000000000	0.00000000000000000000	0.00000000000000000000	0.00000000000000000000	556.00000000000000000000	484.00000000000000000000	4.00000000000000000000	4.00000000000000000000	4.00000000000000000000	4.00000000000000000000	4.00000000000000000000	4.00000000000000000000	4.00000000000000000000	4.00000000000000000000	4.00000000000000000000	4.00000000000000000000	4.00000000000000000000	4.00000000000000000000	4.00000000000000000000	4.00000000000000000000	4.00000000000000000000	4.00000000000000000000
116.00000000000000000000	0.00000000000000000000	4156.41015625000000000000	4150.76904296875000000000	4148.71777343750000000000	4136.41015625000000000000	4158.46142578125000000000	4148.71777343750000000000	4152.82031250000000000000	4166.66650390625000000000	4160.51269531250000000000	4072.82031250000000000000	4176.92285156250000000000	4172.30761718750000000000	4179.48730468750000000000	4147.17919921875000000000	3110.00000000000000000000	10249.00000000000000000000	10230.00000000000000000000	0.00000000000000000000	0.00000000000000000000	0.00000000000000000000	556.00000000000000000000	491.00000000000000000000	4.00000000000000000000	4.00000000000000000000	4.00000000000000000000	4.00000000000000000000	4.00000000000000000000	4.00000000000000000000	4.00000000000000000000	4.00000000000000000000	4.00000000000000000000	4.00000000000000000000	4.00000000000000000000	4.00000000000000000000	4.00000000000000000000	4.00000000000000000000	4.00000000000000000000	4.00000000000000000000
117.00000000000000000000	0.00000000000000000000	4162.56396484375000000000	4159.48730468750000000000	4155.38427734375000000000	4164.61523437500000000000	4159.48730468750000000000	4153.84619140625000000000	4156.92285156250000000000	4168.20507812500000000000	4159.48730468750000000000	4084.10253906250000000000	4146.15380859375000000000	4181.02539062500000000000	4180.00000000000000000000	4151.28173828125000000000	2886.00000000000000000000	10247.00000000000000000000	10229.00000000000000000000	0.00000000000000000000	0.00000000000000000000	0.00000000000000000000	556.00000000000000000000	499.00000000000000000000	4.00000000000000000000	4.00000000000000000000	4.00000000000000000000	4.00000000000000000000	4.00000000000000000000	4.00000000000000000000	4.00000000000000000000	4.00000000000000000000	4.00000000000000000000	4.00000000000000000000	4.00000000000000000000	4.00000000000000000000	4.00000000000000000000	4.00000000000000000000	4.00000000000000000000	4.00000000000000000000
118.00000000000000000000	0.00000000000000000000	4186.15380859375000000000	4190.25634765625000000000	4178.46142578125000000000	4194.35888671875000000000	4197.94873046875000000000	4179.48730468750000000000	4169.74365234375000000000	4174.87158203125000000000	4158.46142578125000000000	4103.58984375000000000000	4156.92285156250000000000	4216.92285156250000000000	4200.51269531250000000000	4187.17919921875000000000	3479.00000000000000000000	10247.00000000000000000000	10229.00000000000000000000	0.00000000000000000000	0.00000000000000000000	0.00000000000000000000	556.00000000000000000000	506.00000000000000000000	4.00000000000000000000	4.00000000000000000000	4.00000000000000000000	4.00000000000000000000	4.00000000000000000000	4.00000000000000000000	4.00000000000000000000	4.00000000000000000000	4.00000000000000000000	4.00000000000000000000	4.00000000000000000000	4.00000000000000000000	4.00000000000000000000	4.00000000000000000000	4.00000000000000000000	4.00000000000000000000
119.00000000000000000000	0.00000000000000000000	4177.94873046875000000000	4189.74365234375000000000	4171.28173828125000000000	4164.61523437500000000000	4209.74365234375000000000	4182.56396484375000000000	4167.69238281250000000000	4181.02539062500000000000	4167.17919921875000000000	4108.71777343750000000000	4187.69238281250000000000	4216.41015625000000000000	4209.23046875000000000000	4199.48730468750000000000	3267.00000000000000000000	10248.00000000000000000000	10228.00000000000000000000	0.00000000000000000000	0.00000000000000000000	0.00000000000000000000	556.00000000000000000000	513.00000000000000000000	4.00000000000000000000	4.00000000000000000000	4.00000000000000000000	4.00000000000000000000	4.00000000000000000000	4.00000000000000000000	4.00000000000000000000	4.00000000000000000000	4.00000000000000000000	4.00000000000000000000	4.00000000000000000000	4.00000000000000000000	4.00000000000000000000	4.00000000000000000000	4.00000000000000000000	4.00000000000000000000
120.00000000000000000000	0.00000000000000000000	4179.48730468750000000000	4171.28173828125000000000	4176.41015625000000000000	4145.64111328125000000000	4188.20507812500000000000	4172.30761718750000000000	4160.51269531250000000000	4181.53857421875000000000	4178.97412109375000000000	4100.51269531250000000000	4190.25634765625000000000	4208.71777343750000000000	4187.17919921875000000000	4191.79492187500000000000	3110.00000000000000000000	10248.00000000000000000000	10228.00000000000000000000	0.00000000000000000000	0.00000000000000000000	0.00000000000000000000	556.00000000000000000000	521.00000000000000000000	4.00000000000000000000	4.00000000000000000000	4.00000000000000000000	4.00000000000000000000	4.00000000000000000000	4.00000000000000000000	4.00000000000000000000	4.00000000000000000000	4.00000000000000000000	4.00000000000000000000	4.00000000000000000000	4.00000000000000000000	4.00000000000000000000	4.00000000000000000000	4.00000000000000000000	4.00000000000000000000
121.00000000000000000000	0.00000000000000000000	4162.56396484375000000000	4174.35888671875000000000	4162.05126953125000000000	4165.12792968750000000000	4185.12792968750000000000	4165.12792968750000000000	4157.94873046875000000000	4164.10253906250000000000	4172.82031250000000000000	4096.92285156250000000000	4192.82031250000000000000	4199.48730468750000000000	4183.07666015625000000000	4180.00000000000000000000	2886.00000000000000000000	10246.00000000000000000000	10229.00000000000000000000	0.00000000000000000000	0.00000000000000000000	0.00000000000000000000	556.00000000000000000000	528.00000000000000000000	4.00000000000000000000	4.00000000000000000000	4.00000000000000000000	4.00000000000000000000	4.00000000000000000000	4.00000000000000000000	4.00000000000000000000	4.00000000000000000000	4.00000000000000000000	4.00000000000000000000	4.00000000000000000000	4.00000000000000000000	4.00000000000000000000	4.00000000000000000000	4.00000000000000000000	4.00000000000000000000
122.00000000000000000000	0.00000000000000000000	4161.53857421875000000000	4180.00000000000000000000	4162.56396484375000000000	4185.64111328125000000000	4190.76904296875000000000	4159.48730468750000000000	4153.33300781250000000000	4151.79492187500000000000	4155.89746093750000000000	4105.12792968750000000000	4174.35888671875000000000	4197.43603515625000000000	4202.56396484375000000000	4167.69238281250000000000	3479.00000000000000000000	10246.00000000000000000000	10229.00000000000000000000	0.00000000000000000000	0.00000000000000000000	0.00000000000000000000	556.00000000000000000000	535.00000000000000000000	4.00000000000000000000	4.00000000000000000000	4.00000000000000000000	4.00000000000000000000	4.00000000000000000000	4.00000000000000000000	4.00000000000000000000	4.00000000000000000000	4.00000000000000000000	4.00000000000000000000	4.00000000000000000000	4.00000000000000000000	4.00000000000000000000	4.00000000000000000000	4.00000000000000000000	4.00000000000000000000
123.00000000000000000000	0.00000000000000000000	4174.35888671875000000000	4161.02539062500000000000	4174.35888671875000000000	4168.71777343750000000000	4168.71777343750000000000	4152.82031250000000000000	4146.15380859375000000000	4161.53857421875000000000	4154.35888671875000000000	4102.56396484375000000000	4135.38427734375000000000	4197.43603515625000000000	4189.74365234375000000000	4154.35888671875000000000	3267.00000000000000000000	10247.00000000000000000000	10229.00000000000000000000	0.00000000000000000000	0.00000000000000000000	0.00000000000000000000	556.00000000000000000000	543.00000000000000000000	4.00000000000000000000	4.00000000000000000000	4.00000000000000000000	4.00000000000000000000	4.00000000000000000000	4.00000000000000000000	4.00000000000000000000	4.00000000000000000000	4.00000000000000000000	4.00000000000000000000	4.00000000000000000000	4.00000000000000000000	4.00000000000000000000	4.00000000000000000000	4.00000000000000000000	4.00000000000000000000
124.00000000000000000000	0.00000000000000000000	4153.33300781250000000000	4148.71777343750000000000	4149.23046875000000000000	4126.15380859375000000000	4157.94873046875000000000	4152.82031250000000000000	4145.12792968750000000000	4169.74365234375000000000	4163.58984375000000000000	4091.79467773437500000000	4151.79492187500000000000	4186.15380859375000000000	4161.53857421875000000000	4149.74365234375000000000	3110.00000000000000000000	10247.00000000000000000000	10229.00000000000000000000	0.00000000000000000000	0.00000000000000000000	0.00000000000000000000	556.00000000000000000000	550.00000000000000000000	4.00000000000000000000	4.00000000000000000000	4.00000000000000000000	4.00000000000000000000	4.00000000000000000000	4.00000000000000000000	4.00000000000000000000	4.00000000000000000000	4.00000000000000000000	4.00000000000000000000	4.00000000000000000000	4.00000000000000000000	4.00000000000000000000	4.00000000000000000000	4.00000000000000000000	4.00000000000000000000
125.00000000000000000000	0.00000000000000000000	4162.05126953125000000000	4161.02539062500000000000	4157.43603515625000000000	4123.58984375000000000000	4173.84619140625000000000	4160.51269531250000000000	4149.74365234375000000000	4163.58984375000000000000	4158.46142578125000000000	4085.12817382812500000000	4180.51269531250000000000	4194.35888671875000000000	4167.17919921875000000000	4160.00000000000000000000	2886.00000000000000000000	10247.00000000000000000000	10228.00000000000000000000	0.00000000000000000000	0.00000000000000000000	0.00000000000000000000	556.00000000000000000000	557.00000000000000000000	4.00000000000000000000	4.00000000000000000000	4.00000000000000000000	4.00000000000000000000	4.00000000000000000000	4.00000000000000000000	4.00000000000000000000	4.00000000000000000000	4.00000000000000000000	4.00000000000000000000	4.00000000000000000000	4.00000000000000000000	4.00000000000000000000	4.00000000000000000000	4.00000000000000000000	4.00000000000000000000
126.00000000000000000000	0.00000000000000000000	4171.79492187500000000000	4175.89746093750000000000	4173.84619140625000000000	4154.87158203125000000000	4187.69238281250000000000	4168.71777343750000000000	4160.51269531250000000000	4172.30761718750000000000	4161.02539062500000000000	4094.35888671875000000000	4173.84619140625000000000	4206.15380859375000000000	4183.07666015625000000000	4168.20507812500000000000	3479.00000000000000000000	10247.00000000000000000000	10228.00000000000000000000	0.00000000000000000000	0.00000000000000000000	0.00000000000000000000	556.00000000000000000000	565.00000000000000000000	4.00000000000000000000	4.00000000000000000000	4.00000000000000000000	4.00000000000000000000	4.00000000000000000000	4.00000000000000000000	4.00000000000000000000	4.00000000000000000000	4.00000000000000000000	4.00000000000000000000	4.00000000000000000000	4.00000000000000000000	4.00000000000000000000	4.00000000000000000000	4.00000000000000000000	4.00000000000000000000
127.00000000000000000000	0.00000000000000000000	4163.58984375000000000000	4170.76904296875000000000	4169.23046875000000000000	4163.58984375000000000000	4182.05126953125000000000	4167.69238281250000000000	4168.20507812500000000000	4180.51269531250000000000	4172.82031250000000000000	4105.64111328125000000000	4169.23046875000000000000	4200.51269531250000000000	4169.74365234375000000000	4161.53857421875000000000	52.00000000000000000000	10247.00000000000000000000	10226.00000000000000000000	0.00000000000000000000	0.00000000000000000000	0.00000000000000000000	556.00000000000000000000	572.00000000000000000000	4.00000000000000000000	4.00000000000000000000	4.00000000000000000000	4.00000000000000000000	4.00000000000000000000	4.00000000000000000000	4.00000000000000000000	4.00000000000000000000	4.00000000000000000000	4.00000000000000000000	4.00000000000000000000	4.00000000000000000000	4.00000000000000000000	4.00000000000000000000	4.00000000000000000000	4.00000000000000000000
0.00000000000000000000	0.00000000000000000000	4168.71777343750000000000	4158.46142578125000000000	4169.23046875000000000000	4155.89746093750000000000	4178.46142578125000000000	4168.71777343750000000000	4169.23046875000000000000	4178.46142578125000000000	4173.84619140625000000000	4108.20507812500000000000	4173.33300781250000000000	4200.51269531250000000000	4167.69238281250000000000	4160.00000000000000000000	2412.00000000000000000000	10247.00000000000000000000	10226.00000000000000000000	0.00000000000000000000	0.00000000000000000000	0.00000000000000000000	556.00000000000000000000	579.00000000000000000000	4.00000000000000000000	4.00000000000000000000	4.00000000000000000000	4.00000000000000000000	4.00000000000000000000	4.00000000000000000000	4.00000000000000000000	4.00000000000000000000	4.00000000000000000000	4.00000000000000000000	4.00000000000000000000	4.00000000000000000000	4.00000000000000000000	4.00000000000000000000	4.00000000000000000000	4.00000000000000000000
1.00000000000000000000	0.00000000000000000000	4168.20507812500000000000	4160.51269531250000000000	4164.61523437500000000000	4158.46142578125000000000	4185.12792968750000000000	4167.17919921875000000000	4167.17919921875000000000	4180.51269531250000000000	4165.12792968750000000000	4113.33300781250000000000	4170.76904296875000000000	4210.25634765625000000000	4176.41015625000000000000	4172.82031250000000000000	2944.00000000000000000000	10247.00000000000000000000	10227.00000000000000000000	0.00000000000000000000	0.00000000000000000000	0.00000000000000000000	556.00000000000000000000	587.00000000000000000000	4.00000000000000000000	4.00000000000000000000	4.00000000000000000000	4.00000000000000000000	4.00000000000000000000	4.00000000000000000000	4.00000000000000000000	4.00000000000000000000	4.00000000000000000000	4.00000000000000000000	4.00000000000000000000	4.00000000000000000000	4.00000000000000000000	4.00000000000000000000	4.00000000000000000000	4.00000000000000000000
2.00000000000000000000	0.00000000000000000000	4168.71777343750000000000	4151.79492187500000000000	4166.15380859375000000000	4138.46142578125000000000	4164.61523437500000000000	4143.58984375000000000000	4149.23046875000000000000	4162.56396484375000000000	4143.07666015625000000000	4095.89721679687500000000	4167.69238281250000000000	4199.48730468750000000000	4155.89746093750000000000	4163.07666015625000000000	2377.00000000000000000000	10247.00000000000000000000	10227.00000000000000000000	0.00000000000000000000	0.00000000000000000000	0.00000000000000000000	556.00000000000000000000	594.00000000000000000000	4.00000000000000000000	4.00000000000000000000	4.00000000000000000000	4.00000000000000000000	4.00000000000000000000	4.00000000000000000000	4.00000000000000000000	4.00000000000000000000	4.00000000000000000000	4.00000000000000000000	4.00000000000000000000	4.00000000000000000000	4.00000000000000000000	4.00000000000000000000	4.00000000000000000000	4.00000000000000000000
3.00000000000000000000	0.00000000000000000000	4162.05126953125000000000	4156.41015625000000000000	4160.51269531250000000000	4135.38427734375000000000	4164.61523437500000000000	4148.20507812500000000000	4152.82031250000000000000	4168.20507812500000000000	4152.30761718750000000000	4096.41015625000000000000	4184.10253906250000000000	4183.07666015625000000000	4167.17919921875000000000	4149.74365234375000000000	3498.00000000000000000000	10248.00000000000000000000	10228.00000000000000000000	0.00000000000000000000	0.00000000000000000000	0.00000000000000000000	556.00000000000000000000	603.00000000000000000000	4.00000000000000000000	4.00000000000000000000	4.00000000000000000000	4.00000000000000000000	4.00000000000000000000	4.00000000000000000000	4.00000000000000000000	4.00000000000000000000	4.00000000000000000000	4.00000000000000000000	4.00000000000000000000	4.00000000000000000000	4.00000000000000000000	4.00000000000000000000	4.00000000000000000000	4.00000000000000000000
4.00000000000000000000	0.00000000000000000000	4168.71777343750000000000	4175.89746093750000000000	4165.64111328125000000000	4168.71777343750000000000	4188.20507812500000000000	4174.35888671875000000000	4172.82031250000000000000	4198.97412109375000000000	4182.56396484375000000000	4126.15380859375000000000	4192.30761718750000000000	4200.51269531250000000000	4195.89746093750000000000	4167.17919921875000000000	3540.00000000000000000000	10248.00000000000000000000	10228.00000000000000000000	0.00000000000000000000	0.00000000000000000000	0.00000000000000000000	556.00000000000000000000	611.00000000000000000000	4.00000000000000000000	4.00000000000000000000	4.00000000000000000000	4.00000000000000000000	4.00000000000000000000	4.00000000000000000000	4.00000000000000000000	4.00000000000000000000	4.00000000000000000000	4.00000000000000000000	4.00000000000000000000	4.00000000000000000000	4.00000000000000000000	4.00000000000000000000	4.00000000000000000000	4.00000000000000000000
5.00000000000000000000	0.00000000000000000000	4180.51269531250000000000	4172.30761718750000000000	4177.43603515625000000000	4161.02539062500000000000	4177.94873046875000000000	4170.25634765625000000000	4167.17919921875000000000	4190.25634765625000000000	4173.33300781250000000000	4127.17919921875000000000	4182.56396484375000000000	4212.30761718750000000000	4173.84619140625000000000	4180.00000000000000000000	3354.00000000000000000000	10247.00000000000000000000	10228.00000000000000000000	0.00000000000000000000	0.00000000000000000000	0.00000000000000000000	556.00000000000000000000	619.00000000000000000000	4.00000000000000000000	4.00000000000000000000	4.00000000000000000000	4.00000000000000000000	4.00000000000000000000	4.00000000000000000000	4.00000000000000000000	4.00000000000000000000	4.00000000000000000000	4.00000000000000000000	4.00000000000000000000	4.00000000000000000000	4.00000000000000000000	4.00000000000000000000	4.00000000000000000000	4.00000000000000000000
6.00000000000000000000	0.00000000000000000000	4163.07666015625000000000	4170.76904296875000000000	4162.56396484375000000000	4143.58984375000000000000	4174.87158203125000000000	4163.07666015625000000000	4162.05126953125000000000	4181.53857421875000000000	4169.23046875000000000000	4122.56396484375000000000	4183.07666015625000000000	4197.94873046875000000000	4168.71777343750000000000	4164.10253906250000000000	3440.00000000000000000000	10247.00000000000000000000	10228.00000000000000000000	0.00000000000000000000	0.00000000000000000000	0.00000000000000000000	556.00000000000000000000	628.00000000000000000000	4.00000000000000000000	4.00000000000000000000	4.00000000000000000000	4.00000000000000000000	4.00000000000000000000	4.00000000000000000000	4.00000000000000000000	4.00000000000000000000	4.00000000000000000000	4.00000000000000000000	4.00000000000000000000	4.00000000000000000000	4.00000000000000000000	4.00000000000000000000	4.00000000000000000000	4.00000000000000000000
7.00000000000000000000	0.00000000000000000000	4166.15380859375000000000	4167.69238281250000000000	4166.15380859375000000000	4162.56396484375000000000	4178.97412109375000000000	4155.38427734375000000000	4159.48730468750000000000	4182.05126953125000000000	4174.35888671875000000000	4114.35888671875000000000	4164.61523437500000000000	4194.87158203125000000000	4169.74365234375000000000	4147.17919921875000000000	3465.00000000000000000000	10245.00000000000000000000	10228.00000000000000000000	0.00000000000000000000	0.00000000000000000000	0.00000000000000000000	556.00000000000000000000	636.00000000000000000000	4.00000000000000000000	4.00000000000000000000	4.00000000000000000000	4.00000000000000000000	4.00000000000000000000	4.00000000000000000000	4.00000000000000000000	4.00000000000000000000	4.00000000000000000000	4.00000000000000000000	4.00000000000000000000	4.00000000000000000000	4.00000000000000000000	4.00000000000000000000	4.00000000000000000000	4.00000000000000000000
8.00000000000000000000	0.00000000000000000000	4156.92285156250000000000	4143.07666015625000000000	4157.43603515625000000000	4146.66650390625000000000	4154.35888671875000000000	4141.53857421875000000000	4142.56396484375000000000	4161.02539062500000000000	4149.74365234375000000000	4080.00000000000000000000	4134.35888671875000000000	4187.17919921875000000000	4137.43603515625000000000	4137.94873046875000000000	3182.00000000000000000000	10245.00000000000000000000	10228.00000000000000000000	0.00000000000000000000	0.00000000000000000000	0.00000000000000000000	556.00000000000000000000	644.00000000000000000000	4.00000000000000000000	4.00000000000000000000	4.00000000000000000000	4.00000000000000000000	4.00000000000000000000	4.00000000000000000000	4.00000000000000000000	4.00000000000000000000	4.00000000000000000000	4.00000000000000000000	4.00000000000000000000	4.00000000000000000000	4.00000000000000000000	4.00000000000000000000	4.00000000000000000000	4.00000000000000000000
9.00000000000000000000	0.00000000000000000000	4144.10253906250000000000	4139.48730468750000000000	4148.20507812500000000000	4114.35888671875000000000	4150.25634765625000000000	4147.69238281250000000000	4141.02539062500000000000	4160.00000000000000000000	4145.12792968750000000000	4076.92309570312500000000	4161.53857421875000000000	4186.66650390625000000000	4146.66650390625000000000	4142.05126953125000000000	2923.00000000000000000000	10245.00000000000000000000	10229.00000000000000000000	0.00000000000000000000	0.00000000000000000000	0.00000000000000000000	556.00000000000000000000	653.00000000000000000000	4.00000000000000000000	4.00000000000000000000	4.00000000000000000000	4.00000000000000000000	4.00000000000000000000	4.00000000000000000000	4.00000000000000000000	4.00000000000000000000	4.00000000000000000000	4.00000000000000000000	4.00000000000000000000	4.00000000000000000000	4.00000000000000000000	4.00000000000000000000	4.00000000000000000000	4.00000000000000000000
10.00000000000000000000	0.00000000000000000000	4173.33300781250000000000	4174.87158203125000000000	4175.38427734375000000000	4150.76904296875000000000	4185.64111328125000000000	4165.12792968750000000000	4162.05126953125000000000	4185.12792968750000000000	4170.76904296875000000000	4126.66650390625000000000	4212.82031250000000000000	4210.76904296875000000000	4182.56396484375000000000	4169.74365234375000000000	3473.00000000000000000000	10245.00000000000000000000	10229.00000000000000000000	0.00000000000000000000	0.00000000000000000000	0.00000000000000000000	556.00000000000000000000	661.00000000000000000000	4.00000000000000000000	4.00000000000000000000	4.00000000000000000000	4.00000000000000000000	4.00000000000000000000	4.00000000000000000000	4.00000000000000000000	4.00000000000000000000	4.00000000000000000000	4.00000000000000000000	4.00000000000000000000	4.00000000000000000000	4.00000000000000000000	4.00000000000000000000	4.00000000000000000000	4.00000000000000000000
11.00000000000000000000	0.00000000000000000000	4171.28173828125000000000	4176.41015625000000000000	4165.12792968750000000000	4167.69238281250000000000	4180.00000000000000000000	4157.43603515625000000000	4155.38427734375000000000	4172.82031250000000000000	4152.82031250000000000000	4132.82031250000000000000	4202.56396484375000000000	4208.20507812500000000000	4158.46142578125000000000	4170.76904296875000000000	3269.00000000000000000000	10244.00000000000000000000	10228.00000000000000000000	0.00000000000000000000	0.00000000000000000000	0.00000000000000000000	556.00000000000000000000	669.00000000000000000000	4.00000000000000000000	4.00000000000000000000	4.00000000000000000000	4.00000000000000000000	4.00000000000000000000	4.00000000000000000000	4.00000000000000000000	4.00000000000000000000	4.00000000000000000000	4.00000000000000000000	4.00000000000000000000	4.00000000000000000000	4.00000000000000000000	4.00000000000000000000	4.00000000000000000000	4.00000000000000000000
12.00000000000000000000	0.00000000000000000000	4165.64111328125000000000	4146.15380859375000000000	4163.07666015625000000000	4141.02539062500000000000	4151.28173828125000000000	4145.64111328125000000000	4137.43603515625000000000	4145.64111328125000000000	4124.61523437500000000000	4092.30761718750000000000	4167.17919921875000000000	4197.94873046875000000000	4126.15380859375000000000	4146.66650390625000000000	2994.00000000000000000000	10244.00000000000000000000	10228.00000000000000000000	0.00000000000000000000	0.00000000000000000000	0.00000000000000000000	556.00000000000000000000	678.00000000000000000000	4.00000000000000000000	4.00000000000000000000	4.00000000000000000000	4.00000000000000000000	4.00000000000000000000	4.00000000000000000000	4.00000000000000000000	4.00000000000000000000	4.00000000000000000000	4.00000000000000000000	4.00000000000000000000	4.00000000000000000000	4.00000000000000000000	4.00000000000000000000	4.00000000000000000000	4.00000000000000000000
13.00000000000000000000	0.00000000000000000000	4172.82031250000000000000	4163.07666015625000000000	4177.43603515625000000000	4151.79492187500000000000	4184.61523437500000000000	4163.58984375000000000000	4153.84619140625000000000	4168.20507812500000000000	4163.07666015625000000000	4103.07666015625000000000	4172.30761718750000000000	4208.71777343750000000000	4147.69238281250000000000	4150.76904296875000000000	2883.00000000000000000000	10245.00000000000000000000	10229.00000000000000000000	0.00000000000000000000	0.00000000000000000000	0.00000000000000000000	556.00000000000000000000	686.00000000000000000000	4.00000000000000000000	4.00000000000000000000	4.00000000000000000000	4.00000000000000000000	4.00000000000000000000	4.00000000000000000000	4.00000000000000000000	4.00000000000000000000	4.00000000000000000000	4.00000000000000000000	4.00000000000000000000	4.00000000000000000000	4.00000000000000000000	4.00000000000000000000	4.00000000000000000000	4.00000000000000000000
14.00000000000000000000	0.00000000000000000000	4161.53857421875000000000	4180.00000000000000000000	4167.17919921875000000000	4153.84619140625000000000	4207.69238281250000000000	4168.71777343750000000000	4158.97412109375000000000	4188.71777343750000000000	4187.69238281250000000000	4128.71777343750000000000	4179.48730468750000000000	4202.56396484375000000000	4157.43603515625000000000	4155.38427734375000000000	3473.00000000000000000000	10245.00000000000000000000	10229.00000000000000000000	0.00000000000000000000	0.00000000000000000000	0.00000000000000000000	556.00000000000000000000	694.00000000000000000000	4.00000000000000000000	4.00000000000000000000	4.00000000000000000000	4.00000000000000000000	4.00000000000000000000	4.00000000000000000000	4.00000000000000000000	4.00000000000000000000	4.00000000000000000000	4.00000000000000000000	4.00000000000000000000	4.00000000000000000000	4.00000000000000000000	4.00000000000000000000	4.00000000000000000000	4.00000000000000000000
15.00000000000000000000	0.00000000000000000000	4164.61523437500000000000	4164.10253906250000000000	4167.17919921875000000000	4139.48730468750000000000	4171.28173828125000000000	4152.82031250000000000000	4142.05126953125000000000	4168.71777343750000000000	4153.84619140625000000000	4112.82031250000000000000	4168.20507812500000000000	4183.58984375000000000000	4140.51269531250000000000	4143.07666015625000000000	3269.00000000000000000000	10248.00000000000000000000	10229.00000000000000000000	0.00000000000000000000	0.00000000000000000000	0.00000000000000000000	556.00000000000000000000	703.00000000000000000000	4.00000000000000000000	4.00000000000000000000	4.00000000000000000000	4.00000000000000000000	4.00000000000000000000	4.00000000000000000000	4.00000000000000000000	4.00000000000000000000	4.00000000000000000000	4.00000000000000000000	4.00000000000000000000	4.00000000000000000000	4.00000000000000000000	4.00000000000000000000	4.00000000000000000000	4.00000000000000000000
16.00000000000000000000	0.00000000000000000000	4168.20507812500000000000	4175.38427734375000000000	4163.58984375000000000000	4159.48730468750000000000	4166.15380859375000000000	4159.48730468750000000000	4152.30761718750000000000	4166.66650390625000000000	4152.30761718750000000000	4109.74365234375000000000	4177.43603515625000000000	4185.12792968750000000000	4146.66650390625000000000	4151.28173828125000000000	0.00000000000000000000	10248.00000000000000000000	10229.00000000000000000000	0.00000000000000000000	0.00000000000000000000	0.00000000000000000000	556.00000000000000000000	711.00000000000000000000	4.00000000000000000000	4.00000000000000000000	4.00000000000000000000	4.00000000000000000000	4.00000000000000000000	4.00000000000000000000	4.00000000000000000000	4.00000000000000000000	4.00000000000000000000	4.00000000000000000000	4.00000000000000000000	4.00000000000000000000	4.00000000000000000000	4.00000000000000000000	4.00000000000000000000	4.00000000000000000000
17.00000000000000000000	0.00000000000000000000	4169.23046875000000000000	4176.92285156250000000000	4167.17919921875000000000	4155.38427734375000000000	4176.92285156250000000000	4167.17919921875000000000	4163.58984375000000000000	4169.74365234375000000000	4163.58984375000000000000	4110.25634765625000000000	4176.92285156250000000000	4196.41015625000000000000	4147.69238281250000000000	4155.38427734375000000000	0.00000000000000000000	10247.00000000000000000000	10230.00000000000000000000	0.00000000000000000000	0.00000000000000000000	0.00000000000000000000	556.00000000000000000000	719.00000000000000000000	4.00000000000000000000	4.00000000000000000000	4.00000000000000000000	4.00000000000000000000	4.00000000000000000000	4.00000000000000000000	4.00000000000000000000	4.00000000000000000000	4.00000000000000000000	4.00000000000000000000	4.00000000000000000000	4.00000000000000000000	4.00000000000000000000	4.00000000000000000000	4.00000000000000000000	4.00000000000000000000
18.00000000000000000000	0.00000000000000000000	4161.53857421875000000000	4153.33300781250000000000	4165.12792968750000000000	4121.02539062500000000000	4160.51269531250000000000	4156.92285156250000000000	4151.79492187500000000000	4159.48730468750000000000	4149.23046875000000000000	4090.25634765625000000000	4150.25634765625000000000	4186.66650390625000000000	4136.41015625000000000000	4137.94873046875000000000	0.00000000000000000000	10247.00000000000000000000	10230.00000000000000000000	0.00000000000000000000	0.00000000000000000000	0.00000000000000000000	556.00000000000000000000	728.00000000000000000000	4.00000000000000000000	4.00000000000000000000	4.00000000000000000000	4.00000000000000000000	4.00000000000000000000	4.00000000000000000000	4.00000000000000000000	4.00000000000000000000	4.00000000000000000000	4.00000000000000000000	4.00000000000000000000	4.00000000000000000000	4.00000000000000000000	4.00000000000000000000	4.00000000000000000000	4.00000000000000000000
19.00000000000000000000	0.00000000000000000000	4163.58984375000000000000	4163.07666015625000000000	4165.64111328125000000000	4152.30761718750000000000	4171.28173828125000000000	4161.53857421875000000000	4160.51269531250000000000	4172.30761718750000000000	4162.05126953125000000000	4101.53857421875000000000	4165.12792968750000000000	4183.58984375000000000000	4143.58984375000000000000	4146.15380859375000000000	0.00000000000000000000	10246.00000000000000000000	10231.00000000000000000000	0.00000000000000000000	0.00000000000000000000	0.00000000000000000000	556.00000000000000000000	736.00000000000000000000	4.00000000000000000000	4.00000000000000000000	4.00000000000000000000	4.00000000000000000000	4.00000000000000000000	4.00000000000000000000	4.00000000000000000000	4.00000000000000000000	4.00000000000000000000	4.00000000000000000000	4.00000000000000000000	4.00000000000000000000	4.00000000000000000000	4.00000000000000000000	4.00000000000000000000	4.00000000000000000000
20.00000000000000000000	0.00000000000000000000	4187.17919921875000000000	4177.43603515625000000000	4189.74365234375000000000	4181.53857421875000000000	4194.35888671875000000000	4174.87158203125000000000	4177.43603515625000000000	4191.28173828125000000000	4184.10253906250000000000	4125.12792968750000000000	4186.66650390625000000000	4194.35888671875000000000	4153.84619140625000000000	4158.97412109375000000000	0.00000000000000000000	10246.00000000000000000000	10231.00000000000000000000	0.00000000000000000000	0.00000000000000000000	0.00000000000000000000	556.00000000000000000000	744.00000000000000000000	4.00000000000000000000	4.00000000000000000000	4.00000000000000000000	4.00000000000000000000	4.00000000000000000000	4.00000000000000000000	4.00000000000000000000	4.00000000000000000000	4.00000000000000000000	4.00000000000000000000	4.00000000000000000000	4.00000000000000000000	4.00000000000000000000	4.00000000000000000000	4.00000000000000000000	4.00000000000000000000
21.00000000000000000000	0.00000000000000000000	4161.02539062500000000000	4157.43603515625000000000	4166.15380859375000000000	4136.92285156250000000000	4172.82031250000000000000	4168.20507812500000000000	4163.58984375000000000000	4177.94873046875000000000	4162.05126953125000000000	4107.69238281250000000000	4172.82031250000000000000	4188.20507812500000000000	4151.79492187500000000000	4143.07666015625000000000	0.00000000000000000000	10248.00000000000000000000	10232.00000000000000000000	0.00000000000000000000	0.00000000000000000000	0.00000000000000000000	556.00000000000000000000	753.00000000000000000000	4.00000000000000000000	4.00000000000000000000	4.00000000000000000000	4.00000000000000000000	4.00000000000000000000	4.00000000000000000000	4.00000000000000000000	4.00000000000000000000	4.00000000000000000000	4.00000000000000000000	4.00000000000000000000	4.00000000000000000000	4.00000000000000000000	4.00000000000000000000	4.00000000000000000000	4.00000000000000000000
22.00000000000000000000	0.00000000000000000000	4151.28173828125000000000	4151.28173828125000000000	4153.33300781250000000000	4127.17919921875000000000	4153.84619140625000000000	4159.48730468750000000000	4146.66650390625000000000	4161.02539062500000000000	4142.05126953125000000000	4084.10253906250000000000	4161.53857421875000000000	4191.28173828125000000000	4148.20507812500000000000	4144.10253906250000000000	0.00000000000000000000	10248.00000000000000000000	10232.00000000000000000000	0.00000000000000000000	0.00000000000000000000	0.00000000000000000000	556.00000000000000000000	761.00000000000000000000	4.00000000000000000000	4.00000000000000000000	4.00000000000000000000	4.00000000000000000000	4.00000000000000000000	4.00000000000000000000	4.00000000000000000000	4.00000000000000000000	4.00000000000000000000	4.00000000000000000000	4.00000000000000000000	4.00000000000000000000	4.00000000000000000000	4.00000000000000000000	4.00000000000000000000	4.00000000000000000000
23.00000000000000000000	0.00000000000000000000	4181.53857421875000000000	4185.12792968750000000000	4176.41015625000000000000	4169.23046875000000000000	4188.71777343750000000000	4169.23046875000000000000	4161.53857421875000000000	4176.41015625000000000000	4168.20507812500000000000	4105.12792968750000000000	4170.76904296875000000000	4208.20507812500000000000	4155.38427734375000000000	4164.10253906250000000000	0.00000000000000000000	10248.00000000000000000000	10233.00000000000000000000	0.00000000000000000000	0.00000000000000000000	0.00000000000000000000	556.00000000000000000000	770.00000000000000000000	4.00000000000000000000	4.00000000000000000000	4.00000000000000000000	4.00000000000000000000	4.00000000000000000000	4.00000000000000000000	4.00000000000000000000	4.00000000000000000000	4.00000000000000000000	4.00000000000000000000	4.00000000000000000000	4.00000000000000000000	4.00000000000000000000	4.00000000000000000000	4.00000000000000000000	4.00000000000000000000
24.00000000000000000000	0.00000000000000000000	4169.74365234375000000000	4196.41015625000000000000	4167.17919921875000000000	4170.76904296875000000000	4198.97412109375000000000	4176.41015625000000000000	4172.30761718750000000000	4184.10253906250000000000	4172.82031250000000000000	4128.20507812500000000000	4192.82031250000000000000	4201.02539062500000000000	4168.71777343750000000000	4147.69238281250000000000	0.00000000000000000000	10248.00000000000000000000	10233.00000000000000000000	0.00000000000000000000	0.00000000000000000000	0.00000000000000000000	556.00000000000000000000	777.00000000000000000000	4.00000000000000000000	4.00000000000000000000	4.00000000000000000000	4.00000000000000000000	4.00000000000000000000	4.00000000000000000000	4.00000000000000000000	4.00000000000000000000	4.00000000000000000000	4.00000000000000000000	4.00000000000000000000	4.00000000000000000000	4.00000000000000000000	4.00000000000000000000	4.00000000000000000000	4.00000000000000000000
25.00000000000000000000	0.00000000000000000000	4160.51269531250000000000	4164.61523437500000000000	4165.64111328125000000000	4140.00000000000000000000	4162.05126953125000000000	4166.66650390625000000000	4158.97412109375000000000	4164.61523437500000000000	4146.66650390625000000000	4126.15380859375000000000	4187.17919921875000000000	4186.15380859375000000000	4170.76904296875000000000	4132.30761718750000000000	0.00000000000000000000	10249.00000000000000000000	10230.00000000000000000000	0.00000000000000000000	0.00000000000000000000	0.00000000000000000000	556.00000000000000000000	784.00000000000000000000	4.00000000000000000000	4.00000000000000000000	4.00000000000000000000	4.00000000000000000000	4.00000000000000000000	4.00000000000000000000	4.00000000000000000000	4.00000000000000000000	4.00000000000000000000	4.00000000000000000000	4.00000000000000000000	4.00000000000000000000	4.00000000000000000000	4.00000000000000000000	4.00000000000000000000	4.00000000000000000000
26.00000000000000000000	0.00000000000000000000	4161.02539062500000000000	4154.35888671875000000000	4167.69238281250000000000	4138.46142578125000000000	4163.07666015625000000000	4165.12792968750000000000	4160.00000000000000000000	4169.74365234375000000000	4161.02539062500000000000	4132.30761718750000000000	4155.38427734375000000000	4190.25634765625000000000	4154.35888671875000000000	4162.56396484375000000000	0.00000000000000000000	10249.00000000000000000000	10230.00000000000000000000	0.00000000000000000000	0.00000000000000000000	0.00000000000000000000	556.00000000000000000000	792.00000000000000000000	4.00000000000000000000	4.00000000000000000000	4.00000000000000000000	4.00000000000000000000	4.00000000000000000000	4.00000000000000000000	4.00000000000000000000	4.00000000000000000000	4.00000000000000000000	4.00000000000000000000	4.00000000000000000000	4.00000000000000000000	4.00000000000000000000	4.00000000000000000000	4.00000000000000000000	4.00000000000000000000
27.00000000000000000000	0.00000000000000000000	4163.58984375000000000000	4166.15380859375000000000	4167.69238281250000000000	4146.66650390625000000000	4175.38427734375000000000	4170.25634765625000000000	4166.15380859375000000000	4175.89746093750000000000	4172.82031250000000000000	4125.64111328125000000000	4151.79492187500000000000	4195.38427734375000000000	4137.43603515625000000000	4164.61523437500000000000	0.00000000000000000000	10247.00000000000000000000	10229.00000000000000000000	0.00000000000000000000	0.00000000000000000000	0.00000000000000000000	556.00000000000000000000	799.00000000000000000000	4.00000000000000000000	4.00000000000000000000	4.00000000000000000000	4.00000000000000000000	4.00000000000000000000	4.00000000000000000000	4.00000000000000000000	4.00000000000000000000	4.00000000000000000000	4.00000000000000000000	4.00000000000000000000	4.00000000000000000000	4.00000000000000000000	4.00000000000000000000	4.00000000000000000000	4.00000000000000000000
28.00000000000000000000	0.00000000000000000000	4164.10253906250000000000	4168.20507812500000000000	4163.58984375000000000000	4148.71777343750000000000	4163.07666015625000000000	4168.20507812500000000000	4155.38427734375000000000	4154.35888671875000000000	4147.17919921875000000000	4103.58984375000000000000	4161.53857421875000000000	4177.94873046875000000000	4138.97412109375000000000	4124.61523437500000000000	0.00000000000000000000	10247.00000000000000000000	10229.00000000000000000000	0.00000000000000000000	0.00000000000000000000	0.00000000000000000000	556.00000000000000000000	806.00000000000000000000	4.00000000000000000000	4.00000000000000000000	4.00000000000000000000	4.00000000000000000000	4.00000000000000000000	4.00000000000000000000	4.00000000000000000000	4.00000000000000000000	4.00000000000000000000	4.00000000000000000000	4.00000000000000000000	4.00000000000000000000	4.00000000000000000000	4.00000000000000000000	4.00000000000000000000	4.00000000000000000000
29.00000000000000000000	0.00000000000000000000	4157.43603515625000000000	4171.28173828125000000000	4156.41015625000000000000	4159.48730468750000000000	4177.94873046875000000000	4175.38427734375000000000	4153.84619140625000000000	4152.82031250000000000000	4146.66650390625000000000	4098.97412109375000000000	4175.38427734375000000000	4174.87158203125000000000	4147.17919921875000000000	4120.00000000000000000000	0.00000000000000000000	10244.00000000000000000000	10227.00000000000000000000	0.00000000000000000000	0.00000000000000000000	0.00000000000000000000	556.00000000000000000000	814.00000000000000000000	4.00000000000000000000	4.00000000000000000000	4.00000000000000000000	4.00000000000000000000	4.00000000000000000000	4.00000000000000000000	4.00000000000000000000	4.00000000000000000000	4.00000000000000000000	4.00000000000000000000	4.00000000000000000000	4.00000000000000000000	4.00000000000000000000	4.00000000000000000000	4.00000000000000000000	4.00000000000000000000
30.00000000000000000000	0.00000000000000000000	4174.87158203125000000000	4176.92285156250000000000	4180.51269531250000000000	4162.56396484375000000000	4199.48730468750000000000	4183.58984375000000000000	4170.25634765625000000000	4172.82031250000000000000	4167.69238281250000000000	4094.35888671875000000000	4195.89746093750000000000	4200.00000000000000000000	4151.28173828125000000000	4147.69238281250000000000	0.00000000000000000000	10244.00000000000000000000	10227.00000000000000000000	0.00000000000000000000	0.00000000000000000000	0.00000000000000000000	556.00000000000000000000	821.00000000000000000000	4.00000000000000000000	4.00000000000000000000	4.00000000000000000000	4.00000000000000000000	4.00000000000000000000	4.00000000000000000000	4.00000000000000000000	4.00000000000000000000	4.00000000000000000000	4.00000000000000000000	4.00000000000000000000	4.00000000000000000000	4.00000000000000000000	4.00000000000000000000	4.00000000000000000000	4.00000000000000000000
31.00000000000000000000	0.00000000000000000000	4164.10253906250000000000	4169.74365234375000000000	4171.79492187500000000000	4155.38427734375000000000	4183.07666015625000000000	4173.84619140625000000000	4176.41015625000000000000	4177.94873046875000000000	4168.20507812500000000000	4093.84594726562500000000	4143.58984375000000000000	4201.02539062500000000000	4146.15380859375000000000	4152.30761718750000000000	0.00000000000000000000	10245.00000000000000000000	10226.00000000000000000000	0.00000000000000000000	0.00000000000000000000	0.00000000000000000000	556.00000000000000000000	828.00000000000000000000	4.00000000000000000000	4.00000000000000000000	4.00000000000000000000	4.00000000000000000000	4.00000000000000000000	4.00000000000000000000	4.00000000000000000000	4.00000000000000000000	4.00000000000000000000	4.00000000000000000000	4.00000000000000000000	4.00000000000000000000	4.00000000000000000000	4.00000000000000000000	4.00000000000000000000	4.00000000000000000000
32.00000000000000000000	0.00000000000000000000	4152.30761718750000000000	4158.46142578125000000000	4156.41015625000000000000	4148.20507812500000000000	4153.33300781250000000000	4154.35888671875000000000	4169.23046875000000000000	4173.84619140625000000000	4165.64111328125000000000	4114.87158203125000000000	4091.28198242187500000000	4189.74365234375000000000	4121.53857421875000000000	4146.66650390625000000000	0.00000000000000000000	10245.00000000000000000000	10226.00000000000000000000	0.00000000000000000000	0.00000000000000000000	0.00000000000000000000	556.00000000000000000000	836.00000000000000000000	4.00000000000000000000	4.00000000000000000000	4.00000000000000000000	4.00000000000000000000	4.00000000000000000000	4.00000000000000000000	4.00000000000000000000	4.00000000000000000000	4.00000000000000000000	4.00000000000000000000	4.00000000000000000000	4.00000000000000000000	4.00000000000000000000	4.00000000000000000000	4.00000000000000000000	4.00000000000000000000
33.00000000000000000000	0.00000000000000000000	4169.23046875000000000000	4160.51269531250000000000	4168.71777343750000000000	4143.58984375000000000000	4147.69238281250000000000	4146.15380859375000000000	4166.66650390625000000000	4181.53857421875000000000	4175.38427734375000000000	4136.92285156250000000000	4174.35888671875000000000	4190.25634765625000000000	4115.89746093750000000000	4144.61523437500000000000	0.00000000000000000000	10245.00000000000000000000	10227.00000000000000000000	0.00000000000000000000	0.00000000000000000000	0.00000000000000000000	556.00000000000000000000	843.00000000000000000000	4.00000000000000000000	4.00000000000000000000	4.00000000000000000000	4.00000000000000000000	4.00000000000000000000	4.00000000000000000000	4.00000000000000000000	4.00000000000000000000	4.00000000000000000000	4.00000000000000000000	4.00000000000000000000	4.00000000000000000000	4.00000000000000000000	4.00000000000000000000	4.00000000000000000000	4.00000000000000000000
34.00000000000000000000	0.00000000000000000000	4168.20507812500000000000	4177.43603515625000000000	4163.07666015625000000000	4164.61523437500000000000	4171.28173828125000000000	4155.38427734375000000000	4170.25634765625000000000	4186.66650390625000000000	4176.92285156250000000000	4146.66650390625000000000	4232.82031250000000000000	4194.87158203125000000000	4148.20507812500000000000	4141.02539062500000000000	0.00000000000000000000	10245.00000000000000000000	10227.00000000000000000000	0.00000000000000000000	0.00000000000000000000	0.00000000000000000000	556.00000000000000000000	850.00000000000000000000	4.00000000000000000000	4.00000000000000000000	4.00000000000000000000	4.00000000000000000000	4.00000000000000000000	4.00000000000000000000	4.00000000000000000000	4.00000000000000000000	4.00000000000000000000	4.00000000000000000000	4.00000000000000000000	4.00000000000000000000	4.00000000000000000000	4.00000000000000000000	4.00000000000000000000	4.00000000000000000000
35.00000000000000000000	0.00000000000000000000	4182.05126953125000000000	4192.30761718750000000000	4181.02539062500000000000	4183.07666015625000000000	4190.76904296875000000000	4170.76904296875000000000	4166.66650390625000000000	4165.12792968750000000000	4162.56396484375000000000	4136.92285156250000000000	4191.28173828125000000000	4212.82031250000000000000	4172.30761718750000000000	4154.35888671875000000000	0.00000000000000000000	10245.00000000000000000000	10228.00000000000000000000	0.00000000000000000000	0.00000000000000000000	0.00000000000000000000	556.00000000000000000000	858.00000000000000000000	4.00000000000000000000	4.00000000000000000000	4.00000000000000000000	4.00000000000000000000	4.00000000000000000000	4.00000000000000000000	4.00000000000000000000	4.00000000000000000000	4.00000000000000000000	4.00000000000000000000	4.00000000000000000000	4.00000000000000000000	4.00000000000000000000	4.00000000000000000000	4.00000000000000000000	4.00000000000000000000
[truncated: 236 more rows]
